# Supplementary material for: The Role of Metabolites in CSF on NAFLD Development: A Mendelian Randomisation Analysis
Source: Endocrinol Diabetes Metab. 2025 Nov 23;8(6):e70088. doi: 10.1002/edm2.70088 (PMC12640884; doi:10.1002/edm2.70088)
Supplement: Supplementary file 5 — Table S1: SNPs related to metabolite levels in cerebrospinal fluid in discovery group. [file EDM2-8-e70088-s002.csv]

Table S1 SNPs related to metabolite levels in cerebrospinal fluid in discovery group
SNP	effect_allele.exposure	other_allele.exposure	effect_allele.outcome	other_allele.outcome	beta.exposure	beta.outcome	eaf.exposure	eaf.outcome	remove	palindromic	ambiguous	id.outcome	chr	pos	se.outcome	samplesize.outcome	pval.outcome	outcome	originalname.outcome	outcome.deprecated	mr_keep.outcome	data_source.outcome	chr.exposure	pos.exposure	se.exposure	pval.exposure	samplesize.exposure	id.exposure	exposure	mr_keep.exposure	pval_origin.exposure	data_source.exposure	action	SNP_index	mr_keep	F
rs10005960	C	A	C	A	0.2308	0.0152196	0.9788	0.963221	FALSE	FALSE	FALSE	ebi-a-GCST90091033	4	122666804	0.048239	778614	0.7524	Nonalcoholic fatty liver disease || id:ebi-a-GCST90091033	Nonalcoholic fatty liver disease	Nonalcoholic fatty liver disease || ||	TRUE	igd	4	122666804	0.0494	2.94999e-06	291	ebi-a-GCST90026167	Gamma-glutamylvaline levels	TRUE	reported	igd	2	1	TRUE	21.8281892835483
rs10514365	T	G	T	G	-0.2508	-0.14779	0.0178	0.016899	FALSE	FALSE	FALSE	ebi-a-GCST90091033	5	92299363	0.0618559	778614	0.0168799	Nonalcoholic fatty liver disease || id:ebi-a-GCST90091033	Nonalcoholic fatty liver disease	Nonalcoholic fatty liver disease || ||	TRUE	igd	5	92299363	0.0534	2.68497e-06	291	ebi-a-GCST90026167	Gamma-glutamylvaline levels	TRUE	reported	igd	2	1	TRUE	22.0583259689433
rs10762739	G	A	G	A	-0.0797	0.0041808	0.7462	0.771372	FALSE	FALSE	FALSE	ebi-a-GCST90091033	10	78700102	0.0189386	778614	0.8253	Nonalcoholic fatty liver disease || id:ebi-a-GCST90091033	Nonalcoholic fatty liver disease	Nonalcoholic fatty liver disease || ||	TRUE	igd	10	78700102	0.0169	2.54701e-06	291	ebi-a-GCST90026167	Gamma-glutamylvaline levels	TRUE	reported	igd	2	1	TRUE	22.2404327579567
rs114897840	C	A	C	A	-0.1832	-0.0435631	0.0326	0.05169	FALSE	FALSE	FALSE	ebi-a-GCST90091033	4	102450319	0.0389406	778614	0.2633	Nonalcoholic fatty liver disease || id:ebi-a-GCST90091033	Nonalcoholic fatty liver disease	Nonalcoholic fatty liver disease || ||	TRUE	igd	4	102450319	0.0388	2.39398e-06	291	ebi-a-GCST90026167	Gamma-glutamylvaline levels	TRUE	reported	igd	2	1	TRUE	22.2939738548199
rs116491613	T	C	T	C	-0.1489	-0.108727	0.0461	0.038767	FALSE	FALSE	FALSE	ebi-a-GCST90091033	3	22681735	0.0552448	778614	0.0490603	Nonalcoholic fatty liver disease || id:ebi-a-GCST90091033	Nonalcoholic fatty liver disease	Nonalcoholic fatty liver disease || ||	TRUE	igd	3	22681735	0.032	3.32598e-06	291	ebi-a-GCST90026167	Gamma-glutamylvaline levels	TRUE	reported	igd	2	1	TRUE	21.651572265625
rs116971470	G	T	G	T	-0.3174	-0.0380895	0.0104	0.021869	FALSE	FALSE	FALSE	ebi-a-GCST90091033	14	59821114	0.0568861	778614	0.5031	Nonalcoholic fatty liver disease || id:ebi-a-GCST90091033	Nonalcoholic fatty liver disease	Nonalcoholic fatty liver disease || ||	TRUE	igd	14	59821114	0.0631	5.00899e-07	291	ebi-a-GCST90026167	Gamma-glutamylvaline levels	TRUE	reported	igd	2	1	TRUE	25.3020160186457
rs11767895	G	A	G	A	0.1053	0.0283235	0.103	0.083499	FALSE	FALSE	FALSE	ebi-a-GCST90091033	7	34935676	0.0296992	778614	0.3402	Nonalcoholic fatty liver disease || id:ebi-a-GCST90091033	Nonalcoholic fatty liver disease	Nonalcoholic fatty liver disease || ||	TRUE	igd	7	34935676	0.0228	4.028e-06	291	ebi-a-GCST90026167	Gamma-glutamylvaline levels	TRUE	reported	igd	2	1	TRUE	21.3298130193906
rs117924752	C	T	C	T	-0.1867	0.0224328	0.0332	0.024851	FALSE	FALSE	FALSE	ebi-a-GCST90091033	12	119256720	0.0402589	778614	0.5774	Nonalcoholic fatty liver disease || id:ebi-a-GCST90091033	Nonalcoholic fatty liver disease	Nonalcoholic fatty liver disease || ||	TRUE	igd	12	119256720	0.0391	1.84799e-06	291	ebi-a-GCST90026167	Gamma-glutamylvaline levels	TRUE	reported	igd	2	1	TRUE	22.8000143902774
rs1208083	A	G	A	G	-0.0808	-0.0033456	0.2067	0.198807	FALSE	FALSE	FALSE	ebi-a-GCST90091033	2	202532447	0.0201445	778614	0.8681	Nonalcoholic fatty liver disease || id:ebi-a-GCST90091033	Nonalcoholic fatty liver disease	Nonalcoholic fatty liver disease || ||	TRUE	igd	2	202532447	0.017	2.03198e-06	291	ebi-a-GCST90026167	Gamma-glutamylvaline levels	TRUE	reported	igd	2	1	TRUE	22.5904498269896
rs12264698	A	G	A	G	-0.0787	0.0016288	0.306	0.33002	FALSE	FALSE	FALSE	ebi-a-GCST90091033	10	35464172	0.0180309	778614	0.928	Nonalcoholic fatty liver disease || id:ebi-a-GCST90091033	Nonalcoholic fatty liver disease	Nonalcoholic fatty liver disease || ||	TRUE	igd	10	35464172	0.0148	1.008e-07	291	ebi-a-GCST90026167	Gamma-glutamylvaline levels	TRUE	reported	igd	2	1	TRUE	28.2765248356465
rs139423341	C	T	C	T	-0.3158	-0.0234674	0.0155	0.014911	FALSE	FALSE	FALSE	ebi-a-GCST90091033	6	18872257	0.0656002	778614	0.7205	Nonalcoholic fatty liver disease || id:ebi-a-GCST90091033	Nonalcoholic fatty liver disease	Nonalcoholic fatty liver disease || ||	TRUE	igd	6	18872257	0.054	4.82203e-09	291	ebi-a-GCST90026167	Gamma-glutamylvaline levels	TRUE	reported	igd	2	1	TRUE	34.2008367626886
rs142687243	T	G	T	G	-0.4309	-0.037067	0.0085	0.020875	FALSE	FALSE	FALSE	ebi-a-GCST90091033	18	35583278	0.0683944	778614	0.587801	Nonalcoholic fatty liver disease || id:ebi-a-GCST90091033	Nonalcoholic fatty liver disease	Nonalcoholic fatty liver disease || ||	TRUE	igd	18	35583278	0.0796	6.13395e-08	291	ebi-a-GCST90026167	Gamma-glutamylvaline levels	TRUE	reported	igd	2	1	TRUE	29.3039964268579
rs144081723	G	C	G	C	-0.1992	0.0359529	0.0274	0.019881	FALSE	TRUE	FALSE	ebi-a-GCST90091033	11	40050955	0.0532355	778614	0.499401	Nonalcoholic fatty liver disease || id:ebi-a-GCST90091033	Nonalcoholic fatty liver disease	Nonalcoholic fatty liver disease || ||	TRUE	igd	11	40050955	0.0429	3.39602e-06	291	ebi-a-GCST90026167	Gamma-glutamylvaline levels	TRUE	reported	igd	2	1	TRUE	21.5607609174043
rs144344123	A	G	A	G	-0.3838	0.0436902	0.0088	0.010934	FALSE	FALSE	FALSE	ebi-a-GCST90091033	18	34339396	0.0714481	778614	0.5409	Nonalcoholic fatty liver disease || id:ebi-a-GCST90091033	Nonalcoholic fatty liver disease	Nonalcoholic fatty liver disease || ||	TRUE	igd	18	34339396	0.0748	2.88403e-07	291	ebi-a-GCST90026167	Gamma-glutamylvaline levels	TRUE	reported	igd	2	1	TRUE	26.3273256312734
rs147832792	T	C	T	C	-0.5228	-0.0485569	0.0057	0.011928	FALSE	FALSE	FALSE	ebi-a-GCST90091033	13	30353946	0.0648352	778614	0.4539	Nonalcoholic fatty liver disease || id:ebi-a-GCST90091033	Nonalcoholic fatty liver disease	Nonalcoholic fatty liver disease || ||	TRUE	igd	13	30353946	0.092	1.309e-08	291	ebi-a-GCST90026167	Gamma-glutamylvaline levels	TRUE	reported	igd	2	1	TRUE	32.2920415879017
rs149732745	T	C	T	C	-0.1866	0.0121287	0.0301	0.027833	FALSE	FALSE	FALSE	ebi-a-GCST90091033	10	130534208	0.0555483	778614	0.8272	Nonalcoholic fatty liver disease || id:ebi-a-GCST90091033	Nonalcoholic fatty liver disease	Nonalcoholic fatty liver disease || ||	TRUE	igd	10	130534208	0.0404	3.78504e-06	291	ebi-a-GCST90026167	Gamma-glutamylvaline levels	TRUE	reported	igd	2	1	TRUE	21.3334231938045
rs17253361	T	C	T	C	-0.1566	0.0263897	0.0467	0.064612	FALSE	FALSE	FALSE	ebi-a-GCST90091033	14	54016824	0.0372182	778614	0.4783	Nonalcoholic fatty liver disease || id:ebi-a-GCST90091033	Nonalcoholic fatty liver disease	Nonalcoholic fatty liver disease || ||	TRUE	igd	14	54016824	0.033	2.034e-06	291	ebi-a-GCST90026167	Gamma-glutamylvaline levels	TRUE	reported	igd	2	1	TRUE	22.5193388429752
rs1870792	C	A	C	A	-0.069	-0.0292854	0.4332	0.43837	FALSE	FALSE	FALSE	ebi-a-GCST90091033	4	179374629	0.016327	778614	0.0728601	Nonalcoholic fatty liver disease || id:ebi-a-GCST90091033	Nonalcoholic fatty liver disease	Nonalcoholic fatty liver disease || ||	TRUE	igd	4	179374629	0.0144	1.58001e-06	291	ebi-a-GCST90026167	Gamma-glutamylvaline levels	TRUE	reported	igd	2	1	TRUE	22.9600694444444
rs2557306	A	G	A	G	0.231	0.0154281	0.9788	0.978131	FALSE	FALSE	FALSE	ebi-a-GCST90091033	7	18489648	0.0516393	778614	0.7651	Nonalcoholic fatty liver disease || id:ebi-a-GCST90091033	Nonalcoholic fatty liver disease	Nonalcoholic fatty liver disease || ||	TRUE	igd	7	18489648	0.0478	1.34199e-06	291	ebi-a-GCST90026167	Gamma-glutamylvaline levels	TRUE	reported	igd	2	1	TRUE	23.3543705467341
rs34521392	A	G	A	G	-0.1972	-0.0413156	0.0292	0.031809	FALSE	FALSE	FALSE	ebi-a-GCST90091033	9	81742590	0.0436466	778614	0.3438	Nonalcoholic fatty liver disease || id:ebi-a-GCST90091033	Nonalcoholic fatty liver disease	Nonalcoholic fatty liver disease || ||	TRUE	igd	9	81742590	0.0413	1.78398e-06	291	ebi-a-GCST90026167	Gamma-glutamylvaline levels	TRUE	reported	igd	2	1	TRUE	22.7988907714766
rs45528943	T	A	T	A	-0.3153	0.0290407	0.0145	0.023857	FALSE	TRUE	FALSE	ebi-a-GCST90091033	20	44236564	0.0616889	778614	0.637801	Nonalcoholic fatty liver disease || id:ebi-a-GCST90091033	Nonalcoholic fatty liver disease	Nonalcoholic fatty liver disease || ||	TRUE	igd	20	44236564	0.0587	7.75193e-08	291	ebi-a-GCST90026167	Gamma-glutamylvaline levels	TRUE	reported	igd	2	1	TRUE	28.8517220063325
rs56747529	G	T	G	T	-0.1756	0.0204333	0.0393	0.037773	FALSE	FALSE	FALSE	ebi-a-GCST90091033	5	119033429	0.048087	778614	0.6709	Nonalcoholic fatty liver disease || id:ebi-a-GCST90091033	Nonalcoholic fatty liver disease	Nonalcoholic fatty liver disease || ||	TRUE	igd	5	119033429	0.0376	3.05598e-06	291	ebi-a-GCST90026167	Gamma-glutamylvaline levels	TRUE	reported	igd	2	1	TRUE	21.8108872793119
rs62103926	A	G	A	G	-0.2451	-0.0662843	0.0192	0.023857	FALSE	FALSE	FALSE	ebi-a-GCST90091033	19	33093934	0.0704936	778614	0.3471	Nonalcoholic fatty liver disease || id:ebi-a-GCST90091033	Nonalcoholic fatty liver disease	Nonalcoholic fatty liver disease || ||	TRUE	igd	19	33093934	0.0529	3.60703e-06	291	ebi-a-GCST90026167	Gamma-glutamylvaline levels	TRUE	reported	igd	2	1	TRUE	21.4671938708052
rs72900543	A	C	A	C	-0.1463	0.01144	0.0515	0.052684	FALSE	FALSE	FALSE	ebi-a-GCST90091033	2	184142259	0.043004	778614	0.7902	Nonalcoholic fatty liver disease || id:ebi-a-GCST90091033	Nonalcoholic fatty liver disease	Nonalcoholic fatty liver disease || ||	TRUE	igd	2	184142259	0.0318	4.115e-06	291	ebi-a-GCST90026167	Gamma-glutamylvaline levels	TRUE	reported	igd	2	1	TRUE	21.165786559076
rs72989331	A	G	A	G	-0.2442	-0.141733	0.0225	0.017893	FALSE	FALSE	FALSE	ebi-a-GCST90091033	11	74393691	0.0718142	778614	0.0484295	Nonalcoholic fatty liver disease || id:ebi-a-GCST90091033	Nonalcoholic fatty liver disease	Nonalcoholic fatty liver disease || ||	TRUE	igd	11	74393691	0.0503	1.20401e-06	291	ebi-a-GCST90026167	Gamma-glutamylvaline levels	TRUE	reported	igd	2	1	TRUE	23.5697702453272
rs73230562	A	C	A	C	-0.3209	0.0573239	0.0139	0.012922	FALSE	FALSE	FALSE	ebi-a-GCST90091033	21	47015785	0.0804436	778614	0.4761	Nonalcoholic fatty liver disease || id:ebi-a-GCST90091033	Nonalcoholic fatty liver disease	Nonalcoholic fatty liver disease || ||	TRUE	igd	21	47015785	0.0637	4.63596e-07	291	ebi-a-GCST90026167	Gamma-glutamylvaline levels	TRUE	reported	igd	2	1	TRUE	25.3781856179255
rs74369358	G	A	G	A	-0.1713	-0.0032432	0.0413	0.069583	FALSE	FALSE	FALSE	ebi-a-GCST90091033	19	3235367	0.0340239	778614	0.9241	Nonalcoholic fatty liver disease || id:ebi-a-GCST90091033	Nonalcoholic fatty liver disease	Nonalcoholic fatty liver disease || ||	TRUE	igd	19	3235367	0.0365	2.70097e-06	291	ebi-a-GCST90026167	Gamma-glutamylvaline levels	TRUE	reported	igd	2	1	TRUE	22.0256633514731
rs77227166	G	A	G	A	-0.1565	0.0326358	0.0478	0.053678	FALSE	FALSE	FALSE	ebi-a-GCST90091033	8	1760500	0.0341971	778614	0.3399	Nonalcoholic fatty liver disease || id:ebi-a-GCST90091033	Nonalcoholic fatty liver disease	Nonalcoholic fatty liver disease || ||	TRUE	igd	8	1760500	0.0326	1.61499e-06	291	ebi-a-GCST90026167	Gamma-glutamylvaline levels	TRUE	reported	igd	2	1	TRUE	23.0458899469306
rs79111696	C	A	C	A	-0.2762	0.0659946	0.0141	0.021869	FALSE	FALSE	FALSE	ebi-a-GCST90091033	6	127891193	0.0556856	778614	0.236	Nonalcoholic fatty liver disease || id:ebi-a-GCST90091033	Nonalcoholic fatty liver disease	Nonalcoholic fatty liver disease || ||	TRUE	igd	6	127891193	0.0584	2.28802e-06	291	ebi-a-GCST90026167	Gamma-glutamylvaline levels	TRUE	reported	igd	2	1	TRUE	22.3677167386001
rs79845135	C	G	C	G	-0.1855	-0.0524848	0.033	0.040755	FALSE	TRUE	FALSE	ebi-a-GCST90091033	11	97296758	0.0455708	778614	0.2494	Nonalcoholic fatty liver disease || id:ebi-a-GCST90091033	Nonalcoholic fatty liver disease	Nonalcoholic fatty liver disease || ||	TRUE	igd	11	97296758	0.0393	2.398e-06	291	ebi-a-GCST90026167	Gamma-glutamylvaline levels	TRUE	reported	igd	2	1	TRUE	22.2793608246088
rs9971770	C	G	C	G	-0.2642	-0.11916	0.021	0.028827	FALSE	TRUE	FALSE	ebi-a-GCST90091033	12	66033050	0.0544324	778614	0.0285897	Nonalcoholic fatty liver disease || id:ebi-a-GCST90091033	Nonalcoholic fatty liver disease	Nonalcoholic fatty liver disease || ||	TRUE	igd	12	66033050	0.0572	3.91102e-06	291	ebi-a-GCST90026167	Gamma-glutamylvaline levels	TRUE	reported	igd	2	1	TRUE	21.3340627903565
rs10007304	A	G	A	G	-0.2234	-0.0019762	0.0653	0.077535	FALSE	FALSE	FALSE	ebi-a-GCST90091033	4	92967328	0.029339	778614	0.9463	Nonalcoholic fatty liver disease || id:ebi-a-GCST90091033	Nonalcoholic fatty liver disease	Nonalcoholic fatty liver disease || ||	TRUE	igd	4	92967328	0.0477	2.75899e-06	291	ebi-a-GCST90026181	Homocarnosine levels	TRUE	reported	igd	2	1	TRUE	21.9345929529862
rs10096362	T	G	T	G	0.1664	-0.000321	0.1307	0.162028	FALSE	FALSE	FALSE	ebi-a-GCST90091033	8	95083587	0.0237556	778614	0.9892	Nonalcoholic fatty liver disease || id:ebi-a-GCST90091033	Nonalcoholic fatty liver disease	Nonalcoholic fatty liver disease || ||	TRUE	igd	8	95083587	0.0351	2.065e-06	291	ebi-a-GCST90026181	Homocarnosine levels	TRUE	reported	igd	2	1	TRUE	22.4746227709191
rs10280674	G	A	G	A	0.1588	-0.0009194	0.1833	0.234592	FALSE	FALSE	FALSE	ebi-a-GCST90091033	7	31082525	0.0205731	778614	0.9644	Nonalcoholic fatty liver disease || id:ebi-a-GCST90091033	Nonalcoholic fatty liver disease	Nonalcoholic fatty liver disease || ||	TRUE	igd	7	31082525	0.0311	3.312e-07	291	ebi-a-GCST90026181	Homocarnosine levels	TRUE	reported	igd	2	1	TRUE	26.0723524363892
rs112171702	A	C	A	C	-0.4261	0.0139253	0.0182	0.016899	FALSE	FALSE	FALSE	ebi-a-GCST90091033	10	97135202	0.076635	778614	0.8558	Nonalcoholic fatty liver disease || id:ebi-a-GCST90091033	Nonalcoholic fatty liver disease	Nonalcoholic fatty liver disease || ||	TRUE	igd	10	97135202	0.0925	4.09798e-06	291	ebi-a-GCST90026181	Homocarnosine levels	TRUE	reported	igd	2	1	TRUE	21.2197177501826
rs114733691	A	C	A	C	-0.9469	-0.049329	0.0035	0.010934	FALSE	FALSE	FALSE	ebi-a-GCST90091033	5	167549001	0.0729426	778614	0.498901	Nonalcoholic fatty liver disease || id:ebi-a-GCST90091033	Nonalcoholic fatty liver disease	Nonalcoholic fatty liver disease || ||	TRUE	igd	5	167549001	0.1976	1.652e-06	291	ebi-a-GCST90026181	Homocarnosine levels	TRUE	reported	igd	2	1	TRUE	22.9633028016358
rs114737396	C	T	C	T	-0.4028	0.0115006	0.0212	0.030815	FALSE	FALSE	FALSE	ebi-a-GCST90091033	1	240263136	0.0656419	778614	0.8609	Nonalcoholic fatty liver disease || id:ebi-a-GCST90091033	Nonalcoholic fatty liver disease	Nonalcoholic fatty liver disease || ||	TRUE	igd	1	240263136	0.0882	4.98001e-06	291	ebi-a-GCST90026181	Homocarnosine levels	TRUE	reported	igd	2	1	TRUE	20.8565155465058
rs11738059	A	G	A	G	0.1146	0.019227	0.5736	0.582505	FALSE	FALSE	FALSE	ebi-a-GCST90091033	5	148501754	0.0163653	778614	0.24	Nonalcoholic fatty liver disease || id:ebi-a-GCST90091033	Nonalcoholic fatty liver disease	Nonalcoholic fatty liver disease || ||	TRUE	igd	5	148501754	0.0238	1.41198e-06	291	ebi-a-GCST90026181	Homocarnosine levels	TRUE	reported	igd	2	1	TRUE	23.1854388814349
rs117383961	T	A	T	A	-0.4761	-0.0581366	0.014	0.016899	FALSE	TRUE	FALSE	ebi-a-GCST90091033	13	79786033	0.0635828	778614	0.3605	Nonalcoholic fatty liver disease || id:ebi-a-GCST90091033	Nonalcoholic fatty liver disease	Nonalcoholic fatty liver disease || ||	TRUE	igd	13	79786033	0.0994	1.65402e-06	291	ebi-a-GCST90026181	Homocarnosine levels	TRUE	reported	igd	2	1	TRUE	22.9415942334085
rs117752860	A	G	A	G	-0.3891	0.053927	0.0258	0.035785	FALSE	FALSE	FALSE	ebi-a-GCST90091033	15	26986070	0.0503125	778614	0.2838	Nonalcoholic fatty liver disease || id:ebi-a-GCST90091033	Nonalcoholic fatty liver disease	Nonalcoholic fatty liver disease || ||	TRUE	igd	15	26986070	0.0779	5.77497e-07	291	ebi-a-GCST90026181	Homocarnosine levels	TRUE	reported	igd	2	1	TRUE	24.9486784841499
rs12485617	C	T	C	T	-0.4567	0.0130487	0.0173	0.011928	FALSE	FALSE	FALSE	ebi-a-GCST90091033	3	60514662	0.071758	778614	0.8557	Nonalcoholic fatty liver disease || id:ebi-a-GCST90091033	Nonalcoholic fatty liver disease	Nonalcoholic fatty liver disease || ||	TRUE	igd	3	60514662	0.0981	3.25499e-06	291	ebi-a-GCST90026181	Homocarnosine levels	TRUE	reported	igd	2	1	TRUE	21.6732483963918
rs12770596	G	A	G	A	0.1231	-0.0148985	0.2643	0.284294	FALSE	FALSE	FALSE	ebi-a-GCST90091033	10	5394166	0.0189776	778614	0.4324	Nonalcoholic fatty liver disease || id:ebi-a-GCST90091033	Nonalcoholic fatty liver disease	Nonalcoholic fatty liver disease || ||	TRUE	igd	10	5394166	0.0268	4.47497e-06	291	ebi-a-GCST90026181	Homocarnosine levels	TRUE	reported	igd	2	1	TRUE	21.0982540654934
rs13436900	A	G	A	G	-0.3682	-0.0031602	0.0261	0.034791	FALSE	FALSE	FALSE	ebi-a-GCST90091033	5	81115719	0.0586232	778614	0.957	Nonalcoholic fatty liver disease || id:ebi-a-GCST90091033	Nonalcoholic fatty liver disease	Nonalcoholic fatty liver disease || ||	TRUE	igd	5	81115719	0.0777	2.172e-06	291	ebi-a-GCST90026181	Homocarnosine levels	TRUE	reported	igd	2	1	TRUE	22.4556448340232
rs139707331	A	G	A	G	-0.5551	0.103002	0.0175	0.019881	FALSE	FALSE	FALSE	ebi-a-GCST90091033	17	13560417	0.0994629	778614	0.3004	Nonalcoholic fatty liver disease || id:ebi-a-GCST90091033	Nonalcoholic fatty liver disease	Nonalcoholic fatty liver disease || ||	TRUE	igd	17	13560417	0.1195	3.37497e-06	291	ebi-a-GCST90026181	Homocarnosine levels	TRUE	reported	igd	2	1	TRUE	21.577774198631
rs144311812	C	A	C	A	-0.4315	-0.0078483	0.0227	0.015905	FALSE	FALSE	FALSE	ebi-a-GCST90091033	8	76123605	0.054181	778614	0.8848	Nonalcoholic fatty liver disease || id:ebi-a-GCST90091033	Nonalcoholic fatty liver disease	Nonalcoholic fatty liver disease || ||	TRUE	igd	8	76123605	0.0854	4.36596e-07	291	ebi-a-GCST90026181	Homocarnosine levels	TRUE	reported	igd	2	1	TRUE	25.5297086585239
rs144717183	G	T	G	T	0.1489	0.0357352	0.8216	0.808151	FALSE	FALSE	FALSE	ebi-a-GCST90091033	15	98547088	0.0221344	778614	0.1064	Nonalcoholic fatty liver disease || id:ebi-a-GCST90091033	Nonalcoholic fatty liver disease	Nonalcoholic fatty liver disease || ||	TRUE	igd	15	98547088	0.03	7.06204e-07	291	ebi-a-GCST90026181	Homocarnosine levels	TRUE	reported	igd	2	1	TRUE	24.6346777777778
rs145619335	A	G	A	G	-0.8378	-0.0226824	0.0061	0.017893	FALSE	FALSE	FALSE	ebi-a-GCST90091033	12	130442521	0.0638275	778614	0.722301	Nonalcoholic fatty liver disease || id:ebi-a-GCST90091033	Nonalcoholic fatty liver disease	Nonalcoholic fatty liver disease || ||	TRUE	igd	12	130442521	0.1569	9.34997e-08	291	ebi-a-GCST90026181	Homocarnosine levels	TRUE	reported	igd	2	1	TRUE	28.5124689196067
rs146372507	T	C	T	C	-0.418	0.0031426	0.0245	0.022863	FALSE	FALSE	FALSE	ebi-a-GCST90091033	3	22152965	0.0546403	778614	0.9541	Nonalcoholic fatty liver disease || id:ebi-a-GCST90091033	Nonalcoholic fatty liver disease	Nonalcoholic fatty liver disease || ||	TRUE	igd	3	22152965	0.0767	5.00899e-08	291	ebi-a-GCST90026181	Homocarnosine levels	TRUE	reported	igd	2	1	TRUE	29.7003683563691
rs148082874	A	G	A	G	-0.7211	0.0328113	0.007	0.010934	FALSE	FALSE	FALSE	ebi-a-GCST90091033	7	31449660	0.104322	778614	0.753101	Nonalcoholic fatty liver disease || id:ebi-a-GCST90091033	Nonalcoholic fatty liver disease	Nonalcoholic fatty liver disease || ||	TRUE	igd	7	31449660	0.1423	4.02096e-07	291	ebi-a-GCST90026181	Homocarnosine levels	TRUE	reported	igd	2	1	TRUE	25.679182331825
rs148297945	G	C	G	C	-0.444	-0.0772846	0.0142	0.014911	FALSE	TRUE	FALSE	ebi-a-GCST90091033	8	102725581	0.0590685	778614	0.1907	Nonalcoholic fatty liver disease || id:ebi-a-GCST90091033	Nonalcoholic fatty liver disease	Nonalcoholic fatty liver disease || ||	TRUE	igd	8	102725581	0.0874	3.81496e-07	291	ebi-a-GCST90026181	Homocarnosine levels	TRUE	reported	igd	2	1	TRUE	25.807329985495
rs149000370	C	T	C	T	-0.3617	-0.001805	0.0262	0.014911	FALSE	FALSE	FALSE	ebi-a-GCST90091033	7	123644765	0.0508069	778614	0.9717	Nonalcoholic fatty liver disease || id:ebi-a-GCST90091033	Nonalcoholic fatty liver disease	Nonalcoholic fatty liver disease || ||	TRUE	igd	7	123644765	0.0689	1.509e-07	291	ebi-a-GCST90026181	Homocarnosine levels	TRUE	reported	igd	2	1	TRUE	27.5586902622804
rs1512272	T	C	T	C	0.211	-0.0077403	0.9191	0.931412	FALSE	FALSE	FALSE	ebi-a-GCST90091033	8	23513292	0.0302743	778614	0.7982	Nonalcoholic fatty liver disease || id:ebi-a-GCST90091033	Nonalcoholic fatty liver disease	Nonalcoholic fatty liver disease || ||	TRUE	igd	8	23513292	0.0448	2.52197e-06	291	ebi-a-GCST90026181	Homocarnosine levels	TRUE	reported	igd	2	1	TRUE	22.1824178890306
rs151256344	A	G	A	G	-0.4459	-0.118551	0.0193	0.024851	FALSE	FALSE	FALSE	ebi-a-GCST90091033	2	147876181	0.0648575	778614	0.0675694	Nonalcoholic fatty liver disease || id:ebi-a-GCST90091033	Nonalcoholic fatty liver disease	Nonalcoholic fatty liver disease || ||	TRUE	igd	2	147876181	0.0889	5.27096e-07	291	ebi-a-GCST90026181	Homocarnosine levels	TRUE	reported	igd	2	1	TRUE	25.1577283154566
rs16843660	A	G	A	G	-0.3086	-0.0029528	0.0422	0.045726	FALSE	FALSE	FALSE	ebi-a-GCST90091033	2	196859205	0.0398145	778614	0.9409	Nonalcoholic fatty liver disease || id:ebi-a-GCST90091033	Nonalcoholic fatty liver disease	Nonalcoholic fatty liver disease || ||	TRUE	igd	2	196859205	0.0567	5.34995e-08	291	ebi-a-GCST90026181	Homocarnosine levels	TRUE	reported	igd	2	1	TRUE	29.6227740295935
rs17198844	C	G	C	G	-0.1972	-0.0096732	0.11	0.126243	FALSE	TRUE	FALSE	ebi-a-GCST90091033	6	1162048	0.0264141	778614	0.7142	Nonalcoholic fatty liver disease || id:ebi-a-GCST90091033	Nonalcoholic fatty liver disease	Nonalcoholic fatty liver disease || ||	TRUE	igd	6	1162048	0.0369	9.27406e-08	291	ebi-a-GCST90026181	Homocarnosine levels	TRUE	reported	igd	2	1	TRUE	28.5601897753395
rs185085061	C	A	C	A	-0.4643	0.0595748	0.0174	0.024851	FALSE	FALSE	FALSE	ebi-a-GCST90091033	9	117204663	0.0474638	778614	0.2094	Nonalcoholic fatty liver disease || id:ebi-a-GCST90091033	Nonalcoholic fatty liver disease	Nonalcoholic fatty liver disease || ||	TRUE	igd	9	117204663	0.0893	2.024e-07	291	ebi-a-GCST90026181	Homocarnosine levels	TRUE	reported	igd	2	1	TRUE	27.0330127694686
rs1940187	G	A	G	A	0.122	-0.0140191	0.5409	0.526839	FALSE	FALSE	FALSE	ebi-a-GCST90091033	11	123714925	0.0162679	778614	0.3888	Nonalcoholic fatty liver disease || id:ebi-a-GCST90091033	Nonalcoholic fatty liver disease	Nonalcoholic fatty liver disease || ||	TRUE	igd	11	123714925	0.0241	4.13304e-07	291	ebi-a-GCST90026181	Homocarnosine levels	TRUE	reported	igd	2	1	TRUE	25.6262805392469
rs237594	G	T	G	T	-0.3135	-0.0444559	0.0361	0.030815	FALSE	FALSE	FALSE	ebi-a-GCST90091033	10	27623611	0.0401334	778614	0.268	Nonalcoholic fatty liver disease || id:ebi-a-GCST90091033	Nonalcoholic fatty liver disease	Nonalcoholic fatty liver disease || ||	TRUE	igd	10	27623611	0.0686	4.87899e-06	291	ebi-a-GCST90026181	Homocarnosine levels	TRUE	reported	igd	2	1	TRUE	20.8846335285468
rs28374330	T	A	T	A	-0.8064	-0.149868	0.0061	0.011928	FALSE	TRUE	FALSE	ebi-a-GCST90091033	4	67197616	0.074084	778614	0.0430804	Nonalcoholic fatty liver disease || id:ebi-a-GCST90091033	Nonalcoholic fatty liver disease	Nonalcoholic fatty liver disease || ||	TRUE	igd	4	67197616	0.1569	2.76102e-07	291	ebi-a-GCST90026181	Homocarnosine levels	TRUE	reported	igd	2	1	TRUE	26.4152758939637
rs28698507	C	T	C	T	0.1574	-0.0453557	0.1456	0.157058	FALSE	FALSE	FALSE	ebi-a-GCST90091033	3	68094041	0.0219697	778614	0.03897	Nonalcoholic fatty liver disease || id:ebi-a-GCST90091033	Nonalcoholic fatty liver disease	Nonalcoholic fatty liver disease || ||	TRUE	igd	3	68094041	0.0332	2.17601e-06	291	ebi-a-GCST90026181	Homocarnosine levels	TRUE	reported	igd	2	1	TRUE	22.4767382784149
rs28859683	C	T	C	T	0.1516	0.0290627	0.7557	0.762425	FALSE	FALSE	FALSE	ebi-a-GCST90091033	8	37883392	0.0196315	778614	0.1388	Nonalcoholic fatty liver disease || id:ebi-a-GCST90091033	Nonalcoholic fatty liver disease	Nonalcoholic fatty liver disease || ||	TRUE	igd	8	37883392	0.0283	8.74702e-08	291	ebi-a-GCST90026181	Homocarnosine levels	TRUE	reported	igd	2	1	TRUE	28.6962753936246
rs34592834	G	C	G	C	-0.2341	-0.0050135	0.0724	0.0666	FALSE	TRUE	FALSE	ebi-a-GCST90091033	5	11647728	0.0285861	778614	0.8608	Nonalcoholic fatty liver disease || id:ebi-a-GCST90091033	Nonalcoholic fatty liver disease	Nonalcoholic fatty liver disease || ||	TRUE	igd	5	11647728	0.0471	6.83597e-07	291	ebi-a-GCST90026181	Homocarnosine levels	TRUE	reported	igd	2	1	TRUE	24.7036436005968
rs35107973	T	C	T	C	-0.1715	0.0164161	0.1301	0.111332	FALSE	FALSE	FALSE	ebi-a-GCST90091033	4	143125948	0.0246233	778614	0.505	Nonalcoholic fatty liver disease || id:ebi-a-GCST90091033	Nonalcoholic fatty liver disease	Nonalcoholic fatty liver disease || ||	TRUE	igd	4	143125948	0.0356	1.43999e-06	291	ebi-a-GCST90026181	Homocarnosine levels	TRUE	reported	igd	2	1	TRUE	23.2074943188991
rs3818940	C	T	C	T	-0.1271	0.025592	0.2389	0.232604	FALSE	FALSE	FALSE	ebi-a-GCST90091033	13	25076256	0.0183652	778614	0.1635	Nonalcoholic fatty liver disease || id:ebi-a-GCST90091033	Nonalcoholic fatty liver disease	Nonalcoholic fatty liver disease || ||	TRUE	igd	13	25076256	0.0277	4.57099e-06	291	ebi-a-GCST90026181	Homocarnosine levels	TRUE	reported	igd	2	1	TRUE	21.0538518682636
rs41363444	G	T	G	T	-0.1983	0.0156259	0.0864	0.079523	FALSE	FALSE	FALSE	ebi-a-GCST90091033	6	19673475	0.0307841	778614	0.611699	Nonalcoholic fatty liver disease || id:ebi-a-GCST90091033	Nonalcoholic fatty liver disease	Nonalcoholic fatty liver disease || ||	TRUE	igd	6	19673475	0.0426	3.23996e-06	291	ebi-a-GCST90026181	Homocarnosine levels	TRUE	reported	igd	2	1	TRUE	21.6683693711565
rs5021748	G	C	G	C	0.113	-0.0052844	0.6176	0.612326	FALSE	TRUE	FALSE	ebi-a-GCST90091033	4	7305217	0.0167586	778614	0.752501	Nonalcoholic fatty liver disease || id:ebi-a-GCST90091033	Nonalcoholic fatty liver disease	Nonalcoholic fatty liver disease || ||	TRUE	igd	4	7305217	0.024	2.52e-06	291	ebi-a-GCST90026181	Homocarnosine levels	TRUE	reported	igd	2	1	TRUE	22.1684027777778
rs57598379	A	G	A	G	-0.1123	-0.030458	0.4044	0.379722	FALSE	FALSE	FALSE	ebi-a-GCST90091033	9	27399905	0.0165856	778614	0.0662995	Nonalcoholic fatty liver disease || id:ebi-a-GCST90091033	Nonalcoholic fatty liver disease	Nonalcoholic fatty liver disease || ||	TRUE	igd	9	27399905	0.0238	2.49402e-06	291	ebi-a-GCST90026181	Homocarnosine levels	TRUE	reported	igd	2	1	TRUE	22.2641232963774
rs60423909	A	C	A	C	0.1294	0.0142748	0.2217	0.237575	FALSE	FALSE	FALSE	ebi-a-GCST90091033	17	5357491	0.0191835	778614	0.4568	Nonalcoholic fatty liver disease || id:ebi-a-GCST90091033	Nonalcoholic fatty liver disease	Nonalcoholic fatty liver disease || ||	TRUE	igd	17	5357491	0.0273	2.088e-06	291	ebi-a-GCST90026181	Homocarnosine levels	TRUE	reported	igd	2	1	TRUE	22.4669054998725
rs61954226	C	T	C	T	-0.1345	-0.0008058	0.2017	0.162028	FALSE	FALSE	FALSE	ebi-a-GCST90091033	13	21501422	0.0233203	778614	0.9724	Nonalcoholic fatty liver disease || id:ebi-a-GCST90091033	Nonalcoholic fatty liver disease	Nonalcoholic fatty liver disease || ||	TRUE	igd	13	21501422	0.0288	3.08496e-06	291	ebi-a-GCST90026181	Homocarnosine levels	TRUE	reported	igd	2	1	TRUE	21.8101972415123
rs71315219	C	A	C	A	-0.299	0.0986764	0.0435	0.038767	FALSE	FALSE	FALSE	ebi-a-GCST90091033	3	100756104	0.045946	778614	0.0317402	Nonalcoholic fatty liver disease || id:ebi-a-GCST90091033	Nonalcoholic fatty liver disease	Nonalcoholic fatty liver disease || ||	TRUE	igd	3	100756104	0.0606	8.077e-07	291	ebi-a-GCST90026181	Homocarnosine levels	TRUE	reported	igd	2	1	TRUE	24.34429086
rs72743796	A	G	A	G	-0.4201	0.127167	0.0223	0.018887	FALSE	FALSE	FALSE	ebi-a-GCST90091033	15	80679076	0.0468803	778614	0.00667606	Nonalcoholic fatty liver disease || id:ebi-a-GCST90091033	Nonalcoholic fatty liver disease	Nonalcoholic fatty liver disease || ||	TRUE	igd	15	80679076	0.0896	2.718e-06	291	ebi-a-GCST90026181	Homocarnosine levels	TRUE	reported	igd	2	1	TRUE	21.9831206652583
rs73140995	C	T	C	T	-0.288	-0.0177802	0.0409	0.043738	FALSE	FALSE	FALSE	ebi-a-GCST90091033	7	97653031	0.0448156	778614	0.6916	Nonalcoholic fatty liver disease || id:ebi-a-GCST90091033	Nonalcoholic fatty liver disease	Nonalcoholic fatty liver disease || ||	TRUE	igd	7	97653031	0.0577	5.85801e-07	291	ebi-a-GCST90026181	Homocarnosine levels	TRUE	reported	igd	2	1	TRUE	24.9134199784338
rs73175399	A	C	A	C	-0.3332	-0.112129	0.028	0.013917	FALSE	FALSE	FALSE	ebi-a-GCST90091033	13	45370880	0.0583186	778614	0.0545205	Nonalcoholic fatty liver disease || id:ebi-a-GCST90091033	Nonalcoholic fatty liver disease	Nonalcoholic fatty liver disease || ||	TRUE	igd	13	45370880	0.0692	1.47001e-06	291	ebi-a-GCST90026181	Homocarnosine levels	TRUE	reported	igd	2	1	TRUE	23.1845033245347
rs73188302	A	C	A	C	0.4878	-0.040461	0.0159	0.015905	FALSE	FALSE	FALSE	ebi-a-GCST90091033	13	62907858	0.0768353	778614	0.5985	Nonalcoholic fatty liver disease || id:ebi-a-GCST90091033	Nonalcoholic fatty liver disease	Nonalcoholic fatty liver disease || ||	TRUE	igd	13	62907858	0.0974	5.48795e-07	291	ebi-a-GCST90026181	Homocarnosine levels	TRUE	reported	igd	2	1	TRUE	25.0822029860564
rs73650461	A	G	A	G	-0.1419	0.0090665	0.2099	0.242545	FALSE	FALSE	FALSE	ebi-a-GCST90091033	9	78755845	0.0197809	778614	0.6467	Nonalcoholic fatty liver disease || id:ebi-a-GCST90091033	Nonalcoholic fatty liver disease	Nonalcoholic fatty liver disease || ||	TRUE	igd	9	78755845	0.0296	1.69001e-06	291	ebi-a-GCST90026181	Homocarnosine levels	TRUE	reported	igd	2	1	TRUE	22.9816586011687
rs74156169	A	G	A	G	-0.4491	-0.0134214	0.0164	0.013917	FALSE	FALSE	FALSE	ebi-a-GCST90091033	10	64077008	0.0699992	778614	0.8479	Nonalcoholic fatty liver disease || id:ebi-a-GCST90091033	Nonalcoholic fatty liver disease	Nonalcoholic fatty liver disease || ||	TRUE	igd	10	64077008	0.0947	2.119e-06	291	ebi-a-GCST90026181	Homocarnosine levels	TRUE	reported	igd	2	1	TRUE	22.4898289379344
rs74975707	C	T	C	T	-0.2827	0.0168111	0.045	0.020875	FALSE	FALSE	FALSE	ebi-a-GCST90091033	8	118704759	0.0421646	778614	0.6901	Nonalcoholic fatty liver disease || id:ebi-a-GCST90091033	Nonalcoholic fatty liver disease	Nonalcoholic fatty liver disease || ||	TRUE	igd	8	118704759	0.0568	6.52394e-07	291	ebi-a-GCST90026181	Homocarnosine levels	TRUE	reported	igd	2	1	TRUE	24.7716505901607
rs75493168	A	G	A	G	-0.348	-0.078853	0.0334	0.027833	FALSE	FALSE	FALSE	ebi-a-GCST90091033	20	24569176	0.0595716	778614	0.1856	Nonalcoholic fatty liver disease || id:ebi-a-GCST90091033	Nonalcoholic fatty liver disease	Nonalcoholic fatty liver disease || ||	TRUE	igd	20	24569176	0.0667	1.85699e-07	291	ebi-a-GCST90026181	Homocarnosine levels	TRUE	reported	igd	2	1	TRUE	27.2211720226843
rs75965538	G	C	G	C	-0.3456	0.0144548	0.0327	0.037773	FALSE	TRUE	FALSE	ebi-a-GCST90091033	5	121254308	0.0386251	778614	0.7082	Nonalcoholic fatty liver disease || id:ebi-a-GCST90091033	Nonalcoholic fatty liver disease	Nonalcoholic fatty liver disease || ||	TRUE	igd	5	121254308	0.0683	4.23097e-07	291	ebi-a-GCST90026181	Homocarnosine levels	TRUE	reported	igd	2	1	TRUE	25.6038963405354
rs77652393	A	C	A	C	-0.5282	-0.0355173	0.0161	0.013917	FALSE	FALSE	FALSE	ebi-a-GCST90091033	7	73726995	0.0728681	778614	0.626	Nonalcoholic fatty liver disease || id:ebi-a-GCST90091033	Nonalcoholic fatty liver disease	Nonalcoholic fatty liver disease || ||	TRUE	igd	7	73726995	0.0967	4.75499e-08	291	ebi-a-GCST90026181	Homocarnosine levels	TRUE	reported	igd	2	1	TRUE	29.8362230760922
rs77661128	T	G	T	G	-0.3092	-0.0287028	0.0347	0.045726	FALSE	FALSE	FALSE	ebi-a-GCST90091033	3	27770591	0.0457732	778614	0.5306	Nonalcoholic fatty liver disease || id:ebi-a-GCST90091033	Nonalcoholic fatty liver disease	Nonalcoholic fatty liver disease || ||	TRUE	igd	3	27770591	0.063	9.04107e-07	291	ebi-a-GCST90026181	Homocarnosine levels	TRUE	reported	igd	2	1	TRUE	24.087840765936
rs78489432	G	A	G	A	0.2322	0.0401574	0.0587	0.038767	FALSE	FALSE	FALSE	ebi-a-GCST90091033	1	102591204	0.0378727	778614	0.289	Nonalcoholic fatty liver disease || id:ebi-a-GCST90091033	Nonalcoholic fatty liver disease	Nonalcoholic fatty liver disease || ||	TRUE	igd	1	102591204	0.0503	3.93197e-06	291	ebi-a-GCST90026181	Homocarnosine levels	TRUE	reported	igd	2	1	TRUE	21.3102458805813
rs78850140	A	C	A	C	-0.7804	-0.033221	0.008	0.013917	FALSE	FALSE	FALSE	ebi-a-GCST90091033	6	82276323	0.0700637	778614	0.6354	Nonalcoholic fatty liver disease || id:ebi-a-GCST90091033	Nonalcoholic fatty liver disease	Nonalcoholic fatty liver disease || ||	TRUE	igd	6	82276323	0.1405	2.78599e-08	291	ebi-a-GCST90026181	Homocarnosine levels	TRUE	reported	igd	2	1	TRUE	30.8518970124492
rs10007912	T	A	T	A	0.2039	0.0062564	0.7254	0.670974	FALSE	TRUE	FALSE	ebi-a-GCST90091033	4	146327306	0.0180131	778614	0.728299	Nonalcoholic fatty liver disease || id:ebi-a-GCST90091033	Nonalcoholic fatty liver disease	Nonalcoholic fatty liver disease || ||	TRUE	igd	4	146327306	0.044	3.56796e-06	291	ebi-a-GCST90026074	2-hydroxyglutarate levels	TRUE	reported	igd	2	1	TRUE	21.474798553719
rs11088458	G	A	G	A	0.1923	-0.0053586	0.707	0.672962	FALSE	FALSE	FALSE	ebi-a-GCST90091033	21	40350120	0.0176298	778614	0.7612	Nonalcoholic fatty liver disease || id:ebi-a-GCST90091033	Nonalcoholic fatty liver disease	Nonalcoholic fatty liver disease || ||	TRUE	igd	21	40350120	0.0419	4.57204e-06	291	ebi-a-GCST90026074	2-hydroxyglutarate levels	TRUE	reported	igd	2	1	TRUE	21.0634992965408
rs11574941	A	G	A	G	-0.2564	0.0252316	0.1538	0.140159	FALSE	FALSE	FALSE	ebi-a-GCST90091033	16	30493000	0.0251628	778614	0.316	Nonalcoholic fatty liver disease || id:ebi-a-GCST90091033	Nonalcoholic fatty liver disease	Nonalcoholic fatty liver disease || ||	TRUE	igd	16	30493000	0.0543	2.311e-06	291	ebi-a-GCST90026074	2-hydroxyglutarate levels	TRUE	reported	igd	2	1	TRUE	22.2964839629777
rs11686748	G	C	G	C	-0.2796	-0.0139532	0.1154	0.128231	FALSE	TRUE	FALSE	ebi-a-GCST90091033	2	180595645	0.0252063	778614	0.5799	Nonalcoholic fatty liver disease || id:ebi-a-GCST90091033	Nonalcoholic fatty liver disease	Nonalcoholic fatty liver disease || ||	TRUE	igd	2	180595645	0.0591	2.21401e-06	291	ebi-a-GCST90026074	2-hydroxyglutarate levels	TRUE	reported	igd	2	1	TRUE	22.3820247880646
rs12152565	G	A	G	A	-0.2175	0.0039779	0.2798	0.266402	FALSE	FALSE	FALSE	ebi-a-GCST90091033	4	181854978	0.0175098	778614	0.8203	Nonalcoholic fatty liver disease || id:ebi-a-GCST90091033	Nonalcoholic fatty liver disease	Nonalcoholic fatty liver disease || ||	TRUE	igd	4	181854978	0.0411	1.18599e-07	291	ebi-a-GCST90026074	2-hydroxyglutarate levels	TRUE	reported	igd	2	1	TRUE	28.0049549789547
rs13374454	C	T	C	T	-0.4026	-0.0480584	0.0482	0.064612	FALSE	FALSE	FALSE	ebi-a-GCST90091033	1	68367129	0.043739	778614	0.2719	Nonalcoholic fatty liver disease || id:ebi-a-GCST90091033	Nonalcoholic fatty liver disease	Nonalcoholic fatty liver disease || ||	TRUE	igd	1	68367129	0.087	3.66801e-06	291	ebi-a-GCST90026074	2-hydroxyglutarate levels	TRUE	reported	igd	2	1	TRUE	21.4145541022592
rs143314553	T	C	T	C	-0.6221	0.0991959	0.0281	0.033797	FALSE	FALSE	FALSE	ebi-a-GCST90091033	15	91074300	0.0490244	778614	0.0430299	Nonalcoholic fatty liver disease || id:ebi-a-GCST90091033	Nonalcoholic fatty liver disease	Nonalcoholic fatty liver disease || ||	TRUE	igd	15	91074300	0.1112	2.23198e-08	291	ebi-a-GCST90026074	2-hydroxyglutarate levels	TRUE	reported	igd	2	1	TRUE	31.297585043476
rs17599379	G	A	G	A	-0.1996	0.0025469	0.2523	0.285288	FALSE	FALSE	FALSE	ebi-a-GCST90091033	10	33464579	0.0181528	778614	0.8884	Nonalcoholic fatty liver disease || id:ebi-a-GCST90091033	Nonalcoholic fatty liver disease	Nonalcoholic fatty liver disease || ||	TRUE	igd	10	33464579	0.0431	3.63396e-06	291	ebi-a-GCST90026074	2-hydroxyglutarate levels	TRUE	reported	igd	2	1	TRUE	21.4469991009954
rs2228133	C	T	C	T	-0.4334	-0.0488753	0.049	0.080517	FALSE	FALSE	FALSE	ebi-a-GCST90091033	17	7412403	0.0287315	778614	0.0889201	Nonalcoholic fatty liver disease || id:ebi-a-GCST90091033	Nonalcoholic fatty liver disease	Nonalcoholic fatty liver disease || ||	TRUE	igd	17	7412403	0.0849	3.34804e-07	291	ebi-a-GCST90026074	2-hydroxyglutarate levels	TRUE	reported	igd	2	1	TRUE	26.0592812718073
rs2637649	T	C	T	C	-0.278	-0.0409302	0.0956	0.110338	FALSE	FALSE	FALSE	ebi-a-GCST90091033	10	133982510	0.0295476	778614	0.166	Nonalcoholic fatty liver disease || id:ebi-a-GCST90091033	Nonalcoholic fatty liver disease	Nonalcoholic fatty liver disease || ||	TRUE	igd	10	133982510	0.0599	3.422e-06	291	ebi-a-GCST90026074	2-hydroxyglutarate levels	TRUE	reported	igd	2	1	TRUE	21.5395163335665
rs4525947	C	A	C	A	0.2301	-0.0190366	0.7684	0.786282	FALSE	FALSE	FALSE	ebi-a-GCST90091033	4	174576078	0.0187124	778614	0.309	Nonalcoholic fatty liver disease || id:ebi-a-GCST90091033	Nonalcoholic fatty liver disease	Nonalcoholic fatty liver disease || ||	TRUE	igd	4	174576078	0.0432	1.02301e-07	291	ebi-a-GCST90026074	2-hydroxyglutarate levels	TRUE	reported	igd	2	1	TRUE	28.370418595679
rs55775477	C	T	C	T	-0.3015	0.0118899	0.0977	0.122266	FALSE	FALSE	FALSE	ebi-a-GCST90091033	3	13660201	0.0235262	778614	0.6133	Nonalcoholic fatty liver disease || id:ebi-a-GCST90091033	Nonalcoholic fatty liver disease	Nonalcoholic fatty liver disease || ||	TRUE	igd	3	13660201	0.0658	4.53304e-06	291	ebi-a-GCST90026074	2-hydroxyglutarate levels	TRUE	reported	igd	2	1	TRUE	20.9953367947451
rs62394953	T	C	T	C	-0.3373	-0.0522018	0.0716	0.05666	FALSE	FALSE	FALSE	ebi-a-GCST90091033	6	11594578	0.040035	778614	0.1923	Nonalcoholic fatty liver disease || id:ebi-a-GCST90091033	Nonalcoholic fatty liver disease	Nonalcoholic fatty liver disease || ||	TRUE	igd	6	11594578	0.071	2.05599e-06	291	ebi-a-GCST90026074	2-hydroxyglutarate levels	TRUE	reported	igd	2	1	TRUE	22.5691906367784
rs62490981	G	A	G	A	-0.3238	-0.0114872	0.1009	0.12326	FALSE	FALSE	FALSE	ebi-a-GCST90091033	7	156330285	0.0255747	778614	0.653301	Nonalcoholic fatty liver disease || id:ebi-a-GCST90091033	Nonalcoholic fatty liver disease	Nonalcoholic fatty liver disease || ||	TRUE	igd	7	156330285	0.0631	2.81397e-07	291	ebi-a-GCST90026074	2-hydroxyglutarate levels	TRUE	reported	igd	2	1	TRUE	26.3326744708799
rs72810352	T	C	T	C	-0.3518	-0.0060348	0.0874	0.089463	FALSE	FALSE	FALSE	ebi-a-GCST90091033	2	58372454	0.0283729	778614	0.8316	Nonalcoholic fatty liver disease || id:ebi-a-GCST90091033	Nonalcoholic fatty liver disease	Nonalcoholic fatty liver disease || ||	TRUE	igd	2	58372454	0.0696	4.37502e-07	291	ebi-a-GCST90026074	2-hydroxyglutarate levels	TRUE	reported	igd	2	1	TRUE	25.5489579204651
rs73152896	A	G	A	G	-0.6272	0.0682321	0.0215	0.026839	FALSE	FALSE	FALSE	ebi-a-GCST90091033	7	130079891	0.0451099	778614	0.1304	Nonalcoholic fatty liver disease || id:ebi-a-GCST90091033	Nonalcoholic fatty liver disease	Nonalcoholic fatty liver disease || ||	TRUE	igd	7	130079891	0.1263	6.87306e-07	291	ebi-a-GCST90026074	2-hydroxyglutarate levels	TRUE	reported	igd	2	1	TRUE	24.6606999007629
rs74592656	T	C	T	C	-0.5643	-0.0036421	0.0248	0.027833	FALSE	FALSE	FALSE	ebi-a-GCST90091033	1	79114312	0.0559502	778614	0.9481	Nonalcoholic fatty liver disease || id:ebi-a-GCST90091033	Nonalcoholic fatty liver disease	Nonalcoholic fatty liver disease || ||	TRUE	igd	1	79114312	0.111	3.72804e-07	291	ebi-a-GCST90026074	2-hydroxyglutarate levels	TRUE	reported	igd	2	1	TRUE	25.844857560263
rs74963345	G	A	G	A	-0.5066	-0.0210389	0.0375	0.023857	FALSE	FALSE	FALSE	ebi-a-GCST90091033	5	107618255	0.0533613	778614	0.6934	Nonalcoholic fatty liver disease || id:ebi-a-GCST90091033	Nonalcoholic fatty liver disease	Nonalcoholic fatty liver disease || ||	TRUE	igd	5	107618255	0.104	1.12199e-06	291	ebi-a-GCST90026074	2-hydroxyglutarate levels	TRUE	reported	igd	2	1	TRUE	23.7281397928994
rs76630667	G	A	G	A	-0.8607	-0.0606407	0.0168	0.014911	FALSE	FALSE	FALSE	ebi-a-GCST90091033	6	99022490	0.0614747	778614	0.3239	Nonalcoholic fatty liver disease || id:ebi-a-GCST90091033	Nonalcoholic fatty liver disease	Nonalcoholic fatty liver disease || ||	TRUE	igd	6	99022490	0.1457	3.47096e-09	291	ebi-a-GCST90026074	2-hydroxyglutarate levels	TRUE	reported	igd	2	1	TRUE	34.8967114476819
rs789104	T	C	T	C	0.3716	-0.0039526	0.9216	0.915507	FALSE	FALSE	FALSE	ebi-a-GCST90091033	1	238707297	0.0330638	778614	0.9048	Nonalcoholic fatty liver disease || id:ebi-a-GCST90091033	Nonalcoholic fatty liver disease	Nonalcoholic fatty liver disease || ||	TRUE	igd	1	238707297	0.0727	3.25702e-07	291	ebi-a-GCST90026074	2-hydroxyglutarate levels	TRUE	reported	igd	2	1	TRUE	26.1265815120835
rs8000836	A	G	A	G	0.2104	-0.0224741	0.2331	0.240557	FALSE	FALSE	FALSE	ebi-a-GCST90091033	13	106656032	0.019725	778614	0.2545	Nonalcoholic fatty liver disease || id:ebi-a-GCST90091033	Nonalcoholic fatty liver disease	Nonalcoholic fatty liver disease || ||	TRUE	igd	13	106656032	0.0451	3.02901e-06	291	ebi-a-GCST90026074	2-hydroxyglutarate levels	TRUE	reported	igd	2	1	TRUE	21.7639834612416
rs9615573	T	C	T	C	-0.2494	0.0167313	0.1573	0.129225	FALSE	FALSE	FALSE	ebi-a-GCST90091033	22	48054341	0.0244353	778614	0.4935	Nonalcoholic fatty liver disease || id:ebi-a-GCST90091033	Nonalcoholic fatty liver disease	Nonalcoholic fatty liver disease || ||	TRUE	igd	22	48054341	0.0539	3.74404e-06	291	ebi-a-GCST90026074	2-hydroxyglutarate levels	TRUE	reported	igd	2	1	TRUE	21.4099359426685
rs10009630	A	G	A	G	0.5016	-0.0539576	0.9918	0.984095	FALSE	FALSE	FALSE	ebi-a-GCST90091033	4	27617786	0.0793887	778614	0.4967	Nonalcoholic fatty liver disease || id:ebi-a-GCST90091033	Nonalcoholic fatty liver disease	Nonalcoholic fatty liver disease || ||	TRUE	igd	4	27617786	0.1099	4.98506e-06	291	ebi-a-GCST90026020	Sphingomyelin (d18:1/20:0, d16:1/22:0) levels	TRUE	reported	igd	2	1	TRUE	20.831458162396
rs10279310	A	G	A	G	-0.0916	0.0113155	0.2871	0.289264	FALSE	FALSE	FALSE	ebi-a-GCST90091033	7	21970993	0.0186263	778614	0.543501	Nonalcoholic fatty liver disease || id:ebi-a-GCST90091033	Nonalcoholic fatty liver disease	Nonalcoholic fatty liver disease || ||	TRUE	igd	7	21970993	0.0193	2.19099e-06	291	ebi-a-GCST90026020	Sphingomyelin (d18:1/20:0, d16:1/22:0) levels	TRUE	reported	igd	2	1	TRUE	22.5255980026309
rs10410403	A	G	A	G	-0.1278	0.0448324	0.1065	0.111332	FALSE	FALSE	FALSE	ebi-a-GCST90091033	19	7018508	0.0287052	778614	0.1183	Nonalcoholic fatty liver disease || id:ebi-a-GCST90091033	Nonalcoholic fatty liver disease	Nonalcoholic fatty liver disease || ||	TRUE	igd	19	7018508	0.0278	4.343e-06	291	ebi-a-GCST90026020	Sphingomyelin (d18:1/20:0, d16:1/22:0) levels	TRUE	reported	igd	2	1	TRUE	21.133533461001
rs10748876	C	G	C	G	0.2052	0.0191629	0.9541	0.914513	FALSE	TRUE	FALSE	ebi-a-GCST90091033	10	83822402	0.0308403	778614	0.534399	Nonalcoholic fatty liver disease || id:ebi-a-GCST90091033	Nonalcoholic fatty liver disease	Nonalcoholic fatty liver disease || ||	TRUE	igd	10	83822402	0.04	2.80802e-07	291	ebi-a-GCST90026020	Sphingomyelin (d18:1/20:0, d16:1/22:0) levels	TRUE	reported	igd	2	1	TRUE	26.3169
rs10980967	T	A	T	A	-0.397	-0.0125233	0.0146	0.013917	FALSE	TRUE	FALSE	ebi-a-GCST90091033	9	114372703	0.0616754	778614	0.8391	Nonalcoholic fatty liver disease || id:ebi-a-GCST90091033	Nonalcoholic fatty liver disease	Nonalcoholic fatty liver disease || ||	TRUE	igd	9	114372703	0.0851	3.11501e-06	291	ebi-a-GCST90026020	Sphingomyelin (d18:1/20:0, d16:1/22:0) levels	TRUE	reported	igd	2	1	TRUE	21.7631569136193
rs10996615	C	T	C	T	-0.4645	-0.0251027	0.0092	0.010934	FALSE	FALSE	FALSE	ebi-a-GCST90091033	10	67489783	0.0735681	778614	0.7329	Nonalcoholic fatty liver disease || id:ebi-a-GCST90091033	Nonalcoholic fatty liver disease	Nonalcoholic fatty liver disease || ||	TRUE	igd	10	67489783	0.0954	1.11599e-06	291	ebi-a-GCST90026020	Sphingomyelin (d18:1/20:0, d16:1/22:0) levels	TRUE	reported	igd	2	1	TRUE	23.7068956045163
rs111472085	A	G	A	G	-0.3741	-0.040906	0.0177	0.013917	FALSE	FALSE	FALSE	ebi-a-GCST90091033	11	65313707	0.0798888	778614	0.6086	Nonalcoholic fatty liver disease || id:ebi-a-GCST90091033	Nonalcoholic fatty liver disease	Nonalcoholic fatty liver disease || ||	TRUE	igd	11	65313707	0.0791	2.23599e-06	291	ebi-a-GCST90026020	Sphingomyelin (d18:1/20:0, d16:1/22:0) levels	TRUE	reported	igd	2	1	TRUE	22.3677576912196
rs111575892	G	A	G	A	-0.175	-0.0234525	0.0571	0.052684	FALSE	FALSE	FALSE	ebi-a-GCST90091033	16	88695020	0.0322481	778614	0.4671	Nonalcoholic fatty liver disease || id:ebi-a-GCST90091033	Nonalcoholic fatty liver disease	Nonalcoholic fatty liver disease || ||	TRUE	igd	16	88695020	0.037	2.28202e-06	291	ebi-a-GCST90026020	Sphingomyelin (d18:1/20:0, d16:1/22:0) levels	TRUE	reported	igd	2	1	TRUE	22.3703433162893
rs111669149	A	G	A	G	-0.4284	0.0368584	0.0142	0.013917	FALSE	FALSE	FALSE	ebi-a-GCST90091033	18	32146132	0.0843	778614	0.661899	Nonalcoholic fatty liver disease || id:ebi-a-GCST90091033	Nonalcoholic fatty liver disease	Nonalcoholic fatty liver disease || ||	TRUE	igd	18	32146132	0.0886	1.327e-06	291	ebi-a-GCST90026020	Sphingomyelin (d18:1/20:0, d16:1/22:0) levels	TRUE	reported	igd	2	1	TRUE	23.3792987480191
rs112316758	A	G	A	G	-0.6923	0.140928	0.012	0.017893	FALSE	FALSE	FALSE	ebi-a-GCST90091033	9	139375792	0.0723124	778614	0.0513098	Nonalcoholic fatty liver disease || id:ebi-a-GCST90091033	Nonalcoholic fatty liver disease	Nonalcoholic fatty liver disease || ||	TRUE	igd	9	139375792	0.0954	4.05789e-13	291	ebi-a-GCST90026020	Sphingomyelin (d18:1/20:0, d16:1/22:0) levels	TRUE	reported	igd	2	1	TRUE	52.6613409719201
rs11240099	C	T	C	T	-0.1779	-0.0210529	0.0641	0.077535	FALSE	FALSE	FALSE	ebi-a-GCST90091033	1	146506626	0.0314833	778614	0.5037	Nonalcoholic fatty liver disease || id:ebi-a-GCST90091033	Nonalcoholic fatty liver disease	Nonalcoholic fatty liver disease || ||	TRUE	igd	1	146506626	0.0372	1.761e-06	291	ebi-a-GCST90026020	Sphingomyelin (d18:1/20:0, d16:1/22:0) levels	TRUE	reported	igd	2	1	TRUE	22.8699921956296
rs112506169	A	G	A	G	-0.3057	-0.0247141	0.019	0.021869	FALSE	FALSE	FALSE	ebi-a-GCST90091033	2	80563506	0.0552142	778614	0.6544	Nonalcoholic fatty liver disease || id:ebi-a-GCST90091033	Nonalcoholic fatty liver disease	Nonalcoholic fatty liver disease || ||	TRUE	igd	2	80563506	0.0655	3.04502e-06	291	ebi-a-GCST90026020	Sphingomyelin (d18:1/20:0, d16:1/22:0) levels	TRUE	reported	igd	2	1	TRUE	21.7825278247188
rs112886155	T	A	T	A	-0.2874	0.0227041	0.026	0.026839	FALSE	TRUE	FALSE	ebi-a-GCST90091033	13	40556089	0.0719749	778614	0.7524	Nonalcoholic fatty liver disease || id:ebi-a-GCST90091033	Nonalcoholic fatty liver disease	Nonalcoholic fatty liver disease || ||	TRUE	igd	13	40556089	0.0548	1.536e-07	291	ebi-a-GCST90026020	Sphingomyelin (d18:1/20:0, d16:1/22:0) levels	TRUE	reported	igd	2	1	TRUE	27.505048217806
rs113211257	G	C	G	C	-0.3944	0.0551692	0.0147	0.012922	FALSE	TRUE	FALSE	ebi-a-GCST90091033	4	86723692	0.077289	778614	0.4753	Nonalcoholic fatty liver disease || id:ebi-a-GCST90091033	Nonalcoholic fatty liver disease	Nonalcoholic fatty liver disease || ||	TRUE	igd	4	86723692	0.0795	6.99101e-07	291	ebi-a-GCST90026020	Sphingomyelin (d18:1/20:0, d16:1/22:0) levels	TRUE	reported	igd	2	1	TRUE	24.6115834025553
rs113290176	T	C	T	C	-0.2754	0.0223254	0.0238	0.018887	FALSE	FALSE	FALSE	ebi-a-GCST90091033	1	95359013	0.0618801	778614	0.7183	Nonalcoholic fatty liver disease || id:ebi-a-GCST90091033	Nonalcoholic fatty liver disease	Nonalcoholic fatty liver disease || ||	TRUE	igd	1	95359013	0.0582	2.25299e-06	291	ebi-a-GCST90026020	Sphingomyelin (d18:1/20:0, d16:1/22:0) levels	TRUE	reported	igd	2	1	TRUE	22.3914337336593
rs113652541	A	G	A	G	-0.5581	0.101478	0.0117	0.017893	FALSE	FALSE	FALSE	ebi-a-GCST90091033	15	53573692	0.0856469	778614	0.2361	Nonalcoholic fatty liver disease || id:ebi-a-GCST90091033	Nonalcoholic fatty liver disease	Nonalcoholic fatty liver disease || ||	TRUE	igd	15	53573692	0.0862	9.30679e-11	291	ebi-a-GCST90026020	Sphingomyelin (d18:1/20:0, d16:1/22:0) levels	TRUE	reported	igd	2	1	TRUE	41.9188648316923
rs114464705	C	T	C	T	-0.2689	-0.0272599	0.0346	0.028827	FALSE	FALSE	FALSE	ebi-a-GCST90091033	4	126461484	0.0456322	778614	0.550301	Nonalcoholic fatty liver disease || id:ebi-a-GCST90091033	Nonalcoholic fatty liver disease	Nonalcoholic fatty liver disease || ||	TRUE	igd	4	126461484	0.0579	3.434e-06	291	ebi-a-GCST90026020	Sphingomyelin (d18:1/20:0, d16:1/22:0) levels	TRUE	reported	igd	2	1	TRUE	21.5687251857619
rs114613191	A	G	A	G	-0.5755	0.117869	0.0069	0.015905	FALSE	FALSE	FALSE	ebi-a-GCST90091033	13	46791947	0.0830104	778614	0.1556	Nonalcoholic fatty liver disease || id:ebi-a-GCST90091033	Nonalcoholic fatty liver disease	Nonalcoholic fatty liver disease || ||	TRUE	igd	13	46791947	0.1072	7.97995e-08	291	ebi-a-GCST90026020	Sphingomyelin (d18:1/20:0, d16:1/22:0) levels	TRUE	reported	igd	2	1	TRUE	28.8204717434284
rs114689181	C	T	C	T	-0.2609	0.0818713	0.0258	0.028827	FALSE	FALSE	FALSE	ebi-a-GCST90091033	5	117584170	0.0518927	778614	0.1146	Nonalcoholic fatty liver disease || id:ebi-a-GCST90091033	Nonalcoholic fatty liver disease	Nonalcoholic fatty liver disease || ||	TRUE	igd	5	117584170	0.057	4.66402e-06	291	ebi-a-GCST90026020	Sphingomyelin (d18:1/20:0, d16:1/22:0) levels	TRUE	reported	igd	2	1	TRUE	20.9506955986457
rs115133377	C	T	C	T	-0.2563	0.0441046	0.0426	0.028827	FALSE	FALSE	FALSE	ebi-a-GCST90091033	1	158585820	0.0449273	778614	0.3263	Nonalcoholic fatty liver disease || id:ebi-a-GCST90091033	Nonalcoholic fatty liver disease	Nonalcoholic fatty liver disease || ||	TRUE	igd	1	158585820	0.0434	3.39e-09	291	ebi-a-GCST90026020	Sphingomyelin (d18:1/20:0, d16:1/22:0) levels	TRUE	reported	igd	2	1	TRUE	34.8752840366115
rs115196611	T	G	T	G	-0.1529	0.0370841	0.0618	0.039761	FALSE	FALSE	FALSE	ebi-a-GCST90091033	4	7460724	0.0420803	778614	0.3782	Nonalcoholic fatty liver disease || id:ebi-a-GCST90091033	Nonalcoholic fatty liver disease	Nonalcoholic fatty liver disease || ||	TRUE	igd	4	7460724	0.0335	4.91405e-06	291	ebi-a-GCST90026020	Sphingomyelin (d18:1/20:0, d16:1/22:0) levels	TRUE	reported	igd	2	1	TRUE	20.8317308977501
rs115643994	G	C	G	C	-0.3766	0.0560362	0.0118	0.013917	FALSE	TRUE	FALSE	ebi-a-GCST90091033	5	141202343	0.0772365	778614	0.4681	Nonalcoholic fatty liver disease || id:ebi-a-GCST90091033	Nonalcoholic fatty liver disease	Nonalcoholic fatty liver disease || ||	TRUE	igd	5	141202343	0.0819	4.22202e-06	291	ebi-a-GCST90026020	Sphingomyelin (d18:1/20:0, d16:1/22:0) levels	TRUE	reported	igd	2	1	TRUE	21.1442764263277
rs115702537	T	C	T	C	-0.5079	0.076197	0.0088	0.019881	FALSE	FALSE	FALSE	ebi-a-GCST90091033	5	91153558	0.0724428	778614	0.2929	Nonalcoholic fatty liver disease || id:ebi-a-GCST90091033	Nonalcoholic fatty liver disease	Nonalcoholic fatty liver disease || ||	TRUE	igd	5	91153558	0.1011	5.09906e-07	291	ebi-a-GCST90026020	Sphingomyelin (d18:1/20:0, d16:1/22:0) levels	TRUE	reported	igd	2	1	TRUE	25.2379522580986
rs115739961	C	T	C	T	-0.3546	0.034167	0.0143	0.014911	FALSE	FALSE	FALSE	ebi-a-GCST90091033	3	42416448	0.063661	778614	0.5915	Nonalcoholic fatty liver disease || id:ebi-a-GCST90091033	Nonalcoholic fatty liver disease	Nonalcoholic fatty liver disease || ||	TRUE	igd	3	42416448	0.0753	2.47298e-06	291	ebi-a-GCST90026020	Sphingomyelin (d18:1/20:0, d16:1/22:0) levels	TRUE	reported	igd	2	1	TRUE	22.1762194250885
rs115927448	A	G	A	G	-0.2875	0.172034	0.0207	0.010934	FALSE	FALSE	FALSE	ebi-a-GCST90091033	6	35694150	0.0775495	778614	0.0265302	Nonalcoholic fatty liver disease || id:ebi-a-GCST90091033	Nonalcoholic fatty liver disease	Nonalcoholic fatty liver disease || ||	TRUE	igd	6	35694150	0.0616	3.03403e-06	291	ebi-a-GCST90026020	Sphingomyelin (d18:1/20:0, d16:1/22:0) levels	TRUE	reported	igd	2	1	TRUE	21.7828285756451
rs116079683	C	T	C	T	-0.4154	-0.0445238	0.0147	0.015905	FALSE	FALSE	FALSE	ebi-a-GCST90091033	4	178494203	0.0673559	778614	0.5086	Nonalcoholic fatty liver disease || id:ebi-a-GCST90091033	Nonalcoholic fatty liver disease	Nonalcoholic fatty liver disease || ||	TRUE	igd	4	178494203	0.0826	4.89396e-07	291	ebi-a-GCST90026020	Sphingomyelin (d18:1/20:0, d16:1/22:0) levels	TRUE	reported	igd	2	1	TRUE	25.291401133852
rs116089633	G	A	G	A	-0.3664	0.0252804	0.0189	0.045726	FALSE	FALSE	FALSE	ebi-a-GCST90091033	5	24915897	0.042297	778614	0.55	Nonalcoholic fatty liver disease || id:ebi-a-GCST90091033	Nonalcoholic fatty liver disease	Nonalcoholic fatty liver disease || ||	TRUE	igd	5	24915897	0.0644	1.27201e-08	291	ebi-a-GCST90026020	Sphingomyelin (d18:1/20:0, d16:1/22:0) levels	TRUE	reported	igd	2	1	TRUE	32.3697388218047
rs116455686	G	A	G	A	0.7114	-0.248799	0.0034	0.011928	FALSE	FALSE	FALSE	ebi-a-GCST90091033	1	16057029	0.0869639	778614	0.00422396	Nonalcoholic fatty liver disease || id:ebi-a-GCST90091033	Nonalcoholic fatty liver disease	Nonalcoholic fatty liver disease || ||	TRUE	igd	1	16057029	0.1517	2.75302e-06	291	ebi-a-GCST90026020	Sphingomyelin (d18:1/20:0, d16:1/22:0) levels	TRUE	reported	igd	2	1	TRUE	21.991586454374
rs116483533	C	T	C	T	-0.2067	0.0464165	0.038	0.040755	FALSE	FALSE	FALSE	ebi-a-GCST90091033	4	85497376	0.0435631	778614	0.2866	Nonalcoholic fatty liver disease || id:ebi-a-GCST90091033	Nonalcoholic fatty liver disease	Nonalcoholic fatty liver disease || ||	TRUE	igd	4	85497376	0.0423	1.01501e-06	291	ebi-a-GCST90026020	Sphingomyelin (d18:1/20:0, d16:1/22:0) levels	TRUE	reported	igd	2	1	TRUE	23.8781248428147
rs116611586	T	A	T	A	-0.4474	-0.0121428	0.009	0.014911	FALSE	TRUE	FALSE	ebi-a-GCST90091033	2	53737611	0.0795786	778614	0.8787	Nonalcoholic fatty liver disease || id:ebi-a-GCST90091033	Nonalcoholic fatty liver disease	Nonalcoholic fatty liver disease || ||	TRUE	igd	2	53737611	0.0927	1.37699e-06	291	ebi-a-GCST90026020	Sphingomyelin (d18:1/20:0, d16:1/22:0) levels	TRUE	reported	igd	2	1	TRUE	23.2933789037726
rs116920984	A	G	A	G	-0.1788	-0.0094209	0.0597	0.079523	FALSE	FALSE	FALSE	ebi-a-GCST90091033	17	40491135	0.0297474	778614	0.7515	Nonalcoholic fatty liver disease || id:ebi-a-GCST90091033	Nonalcoholic fatty liver disease	Nonalcoholic fatty liver disease || ||	TRUE	igd	17	40491135	0.0379	2.43899e-06	291	ebi-a-GCST90026020	Sphingomyelin (d18:1/20:0, d16:1/22:0) levels	TRUE	reported	igd	2	1	TRUE	22.2564866577091
rs116924716	A	G	A	G	-0.5466	0.181739	0.0101	0.015905	FALSE	FALSE	FALSE	ebi-a-GCST90091033	22	20181043	0.0838232	778614	0.0301502	Nonalcoholic fatty liver disease || id:ebi-a-GCST90091033	Nonalcoholic fatty liver disease	Nonalcoholic fatty liver disease || ||	TRUE	igd	22	20181043	0.1055	2.22101e-07	291	ebi-a-GCST90026020	Sphingomyelin (d18:1/20:0, d16:1/22:0) levels	TRUE	reported	igd	2	1	TRUE	26.843202982862
rs116978629	T	C	T	C	-0.2416	0.0176151	0.0333	0.022863	FALSE	FALSE	FALSE	ebi-a-GCST90091033	6	127497275	0.0659178	778614	0.7893	Nonalcoholic fatty liver disease || id:ebi-a-GCST90091033	Nonalcoholic fatty liver disease	Nonalcoholic fatty liver disease || ||	TRUE	igd	6	127497275	0.0505	1.68702e-06	291	ebi-a-GCST90026020	Sphingomyelin (d18:1/20:0, d16:1/22:0) levels	TRUE	reported	igd	2	1	TRUE	22.8881717478679
rs116992742	C	T	C	T	-0.3372	0.147714	0.0158	0.011928	FALSE	FALSE	FALSE	ebi-a-GCST90091033	20	18854245	0.0689203	778614	0.03209	Nonalcoholic fatty liver disease || id:ebi-a-GCST90091033	Nonalcoholic fatty liver disease	Nonalcoholic fatty liver disease || ||	TRUE	igd	20	18854245	0.0734	4.34901e-06	291	ebi-a-GCST90026020	Sphingomyelin (d18:1/20:0, d16:1/22:0) levels	TRUE	reported	igd	2	1	TRUE	21.1048860708744
rs117070500	C	T	C	T	-0.2827	-0.0224102	0.024	0.039761	FALSE	FALSE	FALSE	ebi-a-GCST90091033	9	12391616	0.0497159	778614	0.6522	Nonalcoholic fatty liver disease || id:ebi-a-GCST90091033	Nonalcoholic fatty liver disease	Nonalcoholic fatty liver disease || ||	TRUE	igd	9	12391616	0.0567	6.187e-07	291	ebi-a-GCST90026020	Sphingomyelin (d18:1/20:0, d16:1/22:0) levels	TRUE	reported	igd	2	1	TRUE	24.8591055992584
rs117491465	A	G	A	G	-0.2126	0.0397137	0.0409	0.040755	FALSE	FALSE	FALSE	ebi-a-GCST90091033	12	23345722	0.0388836	778614	0.3071	Nonalcoholic fatty liver disease || id:ebi-a-GCST90091033	Nonalcoholic fatty liver disease	Nonalcoholic fatty liver disease || ||	TRUE	igd	12	23345722	0.0454	2.85601e-06	291	ebi-a-GCST90026020	Sphingomyelin (d18:1/20:0, d16:1/22:0) levels	TRUE	reported	igd	2	1	TRUE	21.9287973762347
rs11753644	A	C	A	C	-0.1742	0.0332707	0.0613	0.068588	FALSE	FALSE	FALSE	ebi-a-GCST90091033	6	150615150	0.0379101	778614	0.3801	Nonalcoholic fatty liver disease || id:ebi-a-GCST90091033	Nonalcoholic fatty liver disease	Nonalcoholic fatty liver disease || ||	TRUE	igd	6	150615150	0.038	4.539e-06	291	ebi-a-GCST90026020	Sphingomyelin (d18:1/20:0, d16:1/22:0) levels	TRUE	reported	igd	2	1	TRUE	21.0149861495845
rs117661964	T	C	T	C	-0.2251	-0.0289116	0.0472	0.033797	FALSE	FALSE	FALSE	ebi-a-GCST90091033	12	70990991	0.0405165	778614	0.475501	Nonalcoholic fatty liver disease || id:ebi-a-GCST90091033	Nonalcoholic fatty liver disease	Nonalcoholic fatty liver disease || ||	TRUE	igd	12	70990991	0.0393	1.05599e-08	291	ebi-a-GCST90026020	Sphingomyelin (d18:1/20:0, d16:1/22:0) levels	TRUE	reported	igd	2	1	TRUE	32.806952456798
rs11778703	G	A	G	A	-0.1636	-0.0771354	0.0658	0.054672	FALSE	FALSE	FALSE	ebi-a-GCST90091033	8	111553549	0.0379833	778614	0.0422795	Nonalcoholic fatty liver disease || id:ebi-a-GCST90091033	Nonalcoholic fatty liver disease	Nonalcoholic fatty liver disease || ||	TRUE	igd	8	111553549	0.0348	2.651e-06	291	ebi-a-GCST90026020	Sphingomyelin (d18:1/20:0, d16:1/22:0) levels	TRUE	reported	igd	2	1	TRUE	22.1008059188796
rs118150308	A	C	A	C	-0.3122	-0.0626771	0.0262	0.027833	FALSE	FALSE	FALSE	ebi-a-GCST90091033	13	93658760	0.0700538	778614	0.3709	Nonalcoholic fatty liver disease || id:ebi-a-GCST90091033	Nonalcoholic fatty liver disease	Nonalcoholic fatty liver disease || ||	TRUE	igd	13	93658760	0.0619	4.47003e-07	291	ebi-a-GCST90026020	Sphingomyelin (d18:1/20:0, d16:1/22:0) levels	TRUE	reported	igd	2	1	TRUE	25.4380899935014
rs11995254	T	C	T	C	-0.1985	0.046494	0.0534	0.042744	FALSE	FALSE	FALSE	ebi-a-GCST90091033	8	140855783	0.0370018	778614	0.2089	Nonalcoholic fatty liver disease || id:ebi-a-GCST90091033	Nonalcoholic fatty liver disease	Nonalcoholic fatty liver disease || ||	TRUE	igd	8	140855783	0.0407	1.09001e-06	291	ebi-a-GCST90026020	Sphingomyelin (d18:1/20:0, d16:1/22:0) levels	TRUE	reported	igd	2	1	TRUE	23.7865909241831
rs12101832	T	C	T	C	-0.3245	-0.117038	0.0191	0.030815	FALSE	FALSE	FALSE	ebi-a-GCST90091033	15	42514103	0.0587495	778614	0.04635	Nonalcoholic fatty liver disease || id:ebi-a-GCST90091033	Nonalcoholic fatty liver disease	Nonalcoholic fatty liver disease || ||	TRUE	igd	15	42514103	0.0659	8.38996e-07	291	ebi-a-GCST90026020	Sphingomyelin (d18:1/20:0, d16:1/22:0) levels	TRUE	reported	igd	2	1	TRUE	24.2470313000108
rs12413908	G	A	G	A	-0.1991	0.008249	0.0516	0.04672	FALSE	FALSE	FALSE	ebi-a-GCST90091033	10	17695772	0.0434406	778614	0.8494	Nonalcoholic fatty liver disease || id:ebi-a-GCST90091033	Nonalcoholic fatty liver disease	Nonalcoholic fatty liver disease || ||	TRUE	igd	10	17695772	0.0415	1.56899e-06	291	ebi-a-GCST90026020	Sphingomyelin (d18:1/20:0, d16:1/22:0) levels	TRUE	reported	igd	2	1	TRUE	23.0168732762375
rs12474167	G	A	G	A	-0.0936	-0.0110156	0.3025	0.27336	FALSE	FALSE	FALSE	ebi-a-GCST90091033	2	4055332	0.0190027	778614	0.562101	Nonalcoholic fatty liver disease || id:ebi-a-GCST90091033	Nonalcoholic fatty liver disease	Nonalcoholic fatty liver disease || ||	TRUE	igd	2	4055332	0.0197	1.96598e-06	291	ebi-a-GCST90026020	Sphingomyelin (d18:1/20:0, d16:1/22:0) levels	TRUE	reported	igd	2	1	TRUE	22.5745574480146
rs12968621	T	C	T	C	-0.1366	0.0154198	0.1292	0.141153	FALSE	FALSE	FALSE	ebi-a-GCST90091033	18	20956352	0.024365	778614	0.5268	Nonalcoholic fatty liver disease || id:ebi-a-GCST90091033	Nonalcoholic fatty liver disease	Nonalcoholic fatty liver disease || ||	TRUE	igd	18	20956352	0.0262	1.76498e-07	291	ebi-a-GCST90026020	Sphingomyelin (d18:1/20:0, d16:1/22:0) levels	TRUE	reported	igd	2	1	TRUE	27.1830895635452
rs13167498	T	C	T	C	-0.5015	-0.0155049	0.015	0.014911	FALSE	FALSE	FALSE	ebi-a-GCST90091033	5	66158057	0.0740355	778614	0.8341	Nonalcoholic fatty liver disease || id:ebi-a-GCST90091033	Nonalcoholic fatty liver disease	Nonalcoholic fatty liver disease || ||	TRUE	igd	5	66158057	0.0691	4.03088e-13	291	ebi-a-GCST90026020	Sphingomyelin (d18:1/20:0, d16:1/22:0) levels	TRUE	reported	igd	2	1	TRUE	52.6727241502803
rs137861130	A	G	A	G	-0.2848	-0.0028422	0.0282	0.020875	FALSE	FALSE	FALSE	ebi-a-GCST90091033	3	112647438	0.0684854	778614	0.9669	Nonalcoholic fatty liver disease || id:ebi-a-GCST90091033	Nonalcoholic fatty liver disease	Nonalcoholic fatty liver disease || ||	TRUE	igd	3	112647438	0.0574	7.07799e-07	291	ebi-a-GCST90026020	Sphingomyelin (d18:1/20:0, d16:1/22:0) levels	TRUE	reported	igd	2	1	TRUE	24.6181937379354
rs138189163	C	T	C	T	-0.2861	0.0393853	0.0241	0.016899	FALSE	FALSE	FALSE	ebi-a-GCST90091033	1	35523363	0.0500513	778614	0.4313	Nonalcoholic fatty liver disease || id:ebi-a-GCST90091033	Nonalcoholic fatty liver disease	Nonalcoholic fatty liver disease || ||	TRUE	igd	1	35523363	0.0596	1.57199e-06	291	ebi-a-GCST90026020	Sphingomyelin (d18:1/20:0, d16:1/22:0) levels	TRUE	reported	igd	2	1	TRUE	23.0432215891176
rs139039515	T	G	T	G	-0.2694	-0.0144023	0.043	0.026839	FALSE	FALSE	FALSE	ebi-a-GCST90091033	1	162709312	0.0624508	778614	0.8176	Nonalcoholic fatty liver disease || id:ebi-a-GCST90091033	Nonalcoholic fatty liver disease	Nonalcoholic fatty liver disease || ||	TRUE	igd	1	162709312	0.0554	1.14401e-06	291	ebi-a-GCST90026020	Sphingomyelin (d18:1/20:0, d16:1/22:0) levels	TRUE	reported	igd	2	1	TRUE	23.6469783263173
rs139068794	T	C	T	C	-0.4903	-0.133189	0.0089	0.020875	FALSE	FALSE	FALSE	ebi-a-GCST90091033	1	191032646	0.0780498	778614	0.0879205	Nonalcoholic fatty liver disease || id:ebi-a-GCST90091033	Nonalcoholic fatty liver disease	Nonalcoholic fatty liver disease || ||	TRUE	igd	1	191032646	0.1	9.448e-07	291	ebi-a-GCST90026020	Sphingomyelin (d18:1/20:0, d16:1/22:0) levels	TRUE	reported	igd	2	1	TRUE	24.039409
rs139332881	A	G	A	G	-0.4629	0.0057818	0.009	0.018887	FALSE	FALSE	FALSE	ebi-a-GCST90091033	8	106248902	0.0669886	778614	0.9312	Nonalcoholic fatty liver disease || id:ebi-a-GCST90091033	Nonalcoholic fatty liver disease	Nonalcoholic fatty liver disease || ||	TRUE	igd	8	106248902	0.0923	5.33102e-07	291	ebi-a-GCST90026020	Sphingomyelin (d18:1/20:0, d16:1/22:0) levels	TRUE	reported	igd	2	1	TRUE	25.1519093727294
rs140065862	T	G	T	G	-0.2895	0.0322429	0.021	0.013917	FALSE	FALSE	FALSE	ebi-a-GCST90091033	1	245263944	0.0732188	778614	0.659699	Nonalcoholic fatty liver disease || id:ebi-a-GCST90091033	Nonalcoholic fatty liver disease	Nonalcoholic fatty liver disease || ||	TRUE	igd	1	245263944	0.0593	1.03901e-06	291	ebi-a-GCST90026020	Sphingomyelin (d18:1/20:0, d16:1/22:0) levels	TRUE	reported	igd	2	1	TRUE	23.8334959007419
rs140467359	T	C	T	C	-0.296	0.0086519	0.0272	0.038767	FALSE	FALSE	FALSE	ebi-a-GCST90091033	13	107882569	0.042199	778614	0.8376	Nonalcoholic fatty liver disease || id:ebi-a-GCST90091033	Nonalcoholic fatty liver disease	Nonalcoholic fatty liver disease || ||	TRUE	igd	13	107882569	0.0505	4.60903e-09	291	ebi-a-GCST90026020	Sphingomyelin (d18:1/20:0, d16:1/22:0) levels	TRUE	reported	igd	2	1	TRUE	34.3558474659347
rs140832663	A	G	A	G	-0.3262	0.0111518	0.0229	0.018887	FALSE	FALSE	FALSE	ebi-a-GCST90091033	1	114637521	0.0566595	778614	0.844	Nonalcoholic fatty liver disease || id:ebi-a-GCST90091033	Nonalcoholic fatty liver disease	Nonalcoholic fatty liver disease || ||	TRUE	igd	1	114637521	0.0662	8.28591e-07	291	ebi-a-GCST90026020	Sphingomyelin (d18:1/20:0, d16:1/22:0) levels	TRUE	reported	igd	2	1	TRUE	24.2801818165223
rs141805715	T	C	T	C	-0.357	-0.0539218	0.0184	0.011928	FALSE	FALSE	FALSE	ebi-a-GCST90091033	15	89768414	0.0715916	778614	0.4513	Nonalcoholic fatty liver disease || id:ebi-a-GCST90091033	Nonalcoholic fatty liver disease	Nonalcoholic fatty liver disease || ||	TRUE	igd	15	89768414	0.0681	1.595e-07	291	ebi-a-GCST90026020	Sphingomyelin (d18:1/20:0, d16:1/22:0) levels	TRUE	reported	igd	2	1	TRUE	27.4816122959887
rs141852011	C	G	C	G	-0.3431	0.0523393	0.0154	0.010934	FALSE	TRUE	FALSE	ebi-a-GCST90091033	5	154748560	0.0684201	778614	0.4443	Nonalcoholic fatty liver disease || id:ebi-a-GCST90091033	Nonalcoholic fatty liver disease	Nonalcoholic fatty liver disease || ||	TRUE	igd	5	154748560	0.0732	2.73899e-06	291	ebi-a-GCST90026020	Sphingomyelin (d18:1/20:0, d16:1/22:0) levels	TRUE	reported	igd	2	1	TRUE	21.9694545223805
rs142374514	T	G	T	G	-0.4053	-0.0124093	0.0217	0.020875	FALSE	FALSE	FALSE	ebi-a-GCST90091033	4	100236580	0.0796676	778614	0.8762	Nonalcoholic fatty liver disease || id:ebi-a-GCST90091033	Nonalcoholic fatty liver disease	Nonalcoholic fatty liver disease || ||	TRUE	igd	4	100236580	0.0716	1.495e-08	291	ebi-a-GCST90026020	Sphingomyelin (d18:1/20:0, d16:1/22:0) levels	TRUE	reported	igd	2	1	TRUE	32.0425568022222
rs142660323	T	C	T	C	-0.444	0.129959	0.0104	0.015905	FALSE	FALSE	FALSE	ebi-a-GCST90091033	1	110753467	0.0675513	778614	0.0543701	Nonalcoholic fatty liver disease || id:ebi-a-GCST90091033	Nonalcoholic fatty liver disease	Nonalcoholic fatty liver disease || ||	TRUE	igd	1	110753467	0.0871	3.45398e-07	291	ebi-a-GCST90026020	Sphingomyelin (d18:1/20:0, d16:1/22:0) levels	TRUE	reported	igd	2	1	TRUE	25.9854133905233
rs144686651	G	A	G	A	-0.5158	0.0297157	0.0087	0.011928	FALSE	FALSE	FALSE	ebi-a-GCST90091033	18	4976195	0.0823144	778614	0.7181	Nonalcoholic fatty liver disease || id:ebi-a-GCST90091033	Nonalcoholic fatty liver disease	Nonalcoholic fatty liver disease || ||	TRUE	igd	18	4976195	0.0973	1.15001e-07	291	ebi-a-GCST90026020	Sphingomyelin (d18:1/20:0, d16:1/22:0) levels	TRUE	reported	igd	2	1	TRUE	28.1019848340972
rs144779810	T	C	T	C	-0.2853	-0.0798508	0.0212	0.022863	FALSE	FALSE	FALSE	ebi-a-GCST90091033	8	49180679	0.0588346	778614	0.1747	Nonalcoholic fatty liver disease || id:ebi-a-GCST90091033	Nonalcoholic fatty liver disease	Nonalcoholic fatty liver disease || ||	TRUE	igd	8	49180679	0.062	4.20301e-06	291	ebi-a-GCST90026020	Sphingomyelin (d18:1/20:0, d16:1/22:0) levels	TRUE	reported	igd	2	1	TRUE	21.1748413111342
rs145065109	G	T	G	T	-0.4585	-4.73E-05	0.0089	0.021869	FALSE	FALSE	FALSE	ebi-a-GCST90091033	9	16274243	0.0678424	778614	0.9994	Nonalcoholic fatty liver disease || id:ebi-a-GCST90091033	Nonalcoholic fatty liver disease	Nonalcoholic fatty liver disease || ||	TRUE	igd	9	16274243	0.0961	1.83299e-06	291	ebi-a-GCST90026020	Sphingomyelin (d18:1/20:0, d16:1/22:0) levels	TRUE	reported	igd	2	1	TRUE	22.7631261227411
rs145093376	T	C	T	C	-0.277	0.0538341	0.0256	0.017893	FALSE	FALSE	FALSE	ebi-a-GCST90091033	1	109169062	0.0508924	778614	0.2901	Nonalcoholic fatty liver disease || id:ebi-a-GCST90091033	Nonalcoholic fatty liver disease	Nonalcoholic fatty liver disease || ||	TRUE	igd	1	109169062	0.0601	4.00996e-06	291	ebi-a-GCST90026020	Sphingomyelin (d18:1/20:0, d16:1/22:0) levels	TRUE	reported	igd	2	1	TRUE	21.2427429602908
rs146047594	T	C	T	C	-0.2427	-0.089349	0.0304	0.034791	FALSE	FALSE	FALSE	ebi-a-GCST90091033	20	45304984	0.0585506	778614	0.127	Nonalcoholic fatty liver disease || id:ebi-a-GCST90091033	Nonalcoholic fatty liver disease	Nonalcoholic fatty liver disease || ||	TRUE	igd	20	45304984	0.0488	6.60998e-07	291	ebi-a-GCST90026020	Sphingomyelin (d18:1/20:0, d16:1/22:0) levels	TRUE	reported	igd	2	1	TRUE	24.7343162120398
rs146322290	A	G	A	G	-0.2644	0.0825025	0.027	0.010934	FALSE	FALSE	FALSE	ebi-a-GCST90091033	19	52113318	0.0516888	778614	0.1105	Nonalcoholic fatty liver disease || id:ebi-a-GCST90091033	Nonalcoholic fatty liver disease	Nonalcoholic fatty liver disease || ||	TRUE	igd	19	52113318	0.0546	1.25701e-06	291	ebi-a-GCST90026020	Sphingomyelin (d18:1/20:0, d16:1/22:0) levels	TRUE	reported	igd	2	1	TRUE	23.4497175596077
rs147350569	C	T	C	T	-0.3225	-0.0639352	0.0224	0.029821	FALSE	FALSE	FALSE	ebi-a-GCST90091033	10	33910937	0.0611448	778614	0.2957	Nonalcoholic fatty liver disease || id:ebi-a-GCST90091033	Nonalcoholic fatty liver disease	Nonalcoholic fatty liver disease || ||	TRUE	igd	10	33910937	0.0596	6.38896e-08	291	ebi-a-GCST90026020	Sphingomyelin (d18:1/20:0, d16:1/22:0) levels	TRUE	reported	igd	2	1	TRUE	29.2797199450475
rs148552492	T	C	T	C	-0.3538	0.0161705	0.0156	0.021869	FALSE	FALSE	FALSE	ebi-a-GCST90091033	11	95807678	0.0485465	778614	0.7391	Nonalcoholic fatty liver disease || id:ebi-a-GCST90091033	Nonalcoholic fatty liver disease	Nonalcoholic fatty liver disease || ||	TRUE	igd	11	95807678	0.0721	9.15208e-07	291	ebi-a-GCST90026020	Sphingomyelin (d18:1/20:0, d16:1/22:0) levels	TRUE	reported	igd	2	1	TRUE	24.0793704228793
rs149486576	T	C	T	C	-0.41	-0.109355	0.0128	0.018887	FALSE	FALSE	FALSE	ebi-a-GCST90091033	20	55291485	0.0716261	778614	0.1268	Nonalcoholic fatty liver disease || id:ebi-a-GCST90091033	Nonalcoholic fatty liver disease	Nonalcoholic fatty liver disease || ||	TRUE	igd	20	55291485	0.0884	3.50703e-06	291	ebi-a-GCST90026020	Sphingomyelin (d18:1/20:0, d16:1/22:0) levels	TRUE	reported	igd	2	1	TRUE	21.5111279457832
rs149809983	T	C	T	C	-0.3212	0.0128396	0.021	0.018887	FALSE	FALSE	FALSE	ebi-a-GCST90091033	10	11415497	0.0606692	778614	0.8324	Nonalcoholic fatty liver disease || id:ebi-a-GCST90091033	Nonalcoholic fatty liver disease	Nonalcoholic fatty liver disease || ||	TRUE	igd	10	11415497	0.0638	4.71596e-07	291	ebi-a-GCST90026020	Sphingomyelin (d18:1/20:0, d16:1/22:0) levels	TRUE	reported	igd	2	1	TRUE	25.346016646849
rs150562120	C	G	C	G	-0.2004	0.0499764	0.0536	0.029821	FALSE	TRUE	FALSE	ebi-a-GCST90091033	5	2783399	0.0387591	778614	0.1973	Nonalcoholic fatty liver disease || id:ebi-a-GCST90091033	Nonalcoholic fatty liver disease	Nonalcoholic fatty liver disease || ||	TRUE	igd	5	2783399	0.0436	4.38904e-06	291	ebi-a-GCST90026020	Sphingomyelin (d18:1/20:0, d16:1/22:0) levels	TRUE	reported	igd	2	1	TRUE	21.126252
rs17033273	A	G	A	G	-0.4651	-0.0597748	0.0126	0.017893	FALSE	FALSE	FALSE	ebi-a-GCST90091033	3	10676697	0.0677423	778614	0.3776	Nonalcoholic fatty liver disease || id:ebi-a-GCST90091033	Nonalcoholic fatty liver disease	Nonalcoholic fatty liver disease || ||	TRUE	igd	3	10676697	0.0847	3.94003e-08	291	ebi-a-GCST90026020	Sphingomyelin (d18:1/20:0, d16:1/22:0) levels	TRUE	reported	igd	2	1	TRUE	30.1526758097543
rs17089777	G	A	G	A	-0.5599	0.0438114	0.0087	0.012922	FALSE	FALSE	FALSE	ebi-a-GCST90091033	13	73391993	0.08389	778614	0.601501	Nonalcoholic fatty liver disease || id:ebi-a-GCST90091033	Nonalcoholic fatty liver disease	Nonalcoholic fatty liver disease || ||	TRUE	igd	13	73391993	0.0991	1.601e-08	291	ebi-a-GCST90026020	Sphingomyelin (d18:1/20:0, d16:1/22:0) levels	TRUE	reported	igd	2	1	TRUE	31.9207896293687
rs17370669	T	C	T	C	-0.2624	0.0769314	0.028	0.024851	FALSE	FALSE	FALSE	ebi-a-GCST90091033	1	47873311	0.0473483	778614	0.1042	Nonalcoholic fatty liver disease || id:ebi-a-GCST90091033	Nonalcoholic fatty liver disease	Nonalcoholic fatty liver disease || ||	TRUE	igd	1	47873311	0.0509	2.49e-07	291	ebi-a-GCST90026020	Sphingomyelin (d18:1/20:0, d16:1/22:0) levels	TRUE	reported	igd	2	1	TRUE	26.5761518598431
rs17373605	T	C	T	C	-0.2495	-0.0109141	0.0319	0.016899	FALSE	FALSE	FALSE	ebi-a-GCST90091033	1	60888846	0.0486516	778614	0.8225	Nonalcoholic fatty liver disease || id:ebi-a-GCST90091033	Nonalcoholic fatty liver disease	Nonalcoholic fatty liver disease || ||	TRUE	igd	1	60888846	0.0541	4.04297e-06	291	ebi-a-GCST90026020	Sphingomyelin (d18:1/20:0, d16:1/22:0) levels	TRUE	reported	igd	2	1	TRUE	21.2689754374216
rs182756073	C	G	C	G	-0.3721	0.0238219	0.0123	0.010934	FALSE	TRUE	FALSE	ebi-a-GCST90091033	11	124475448	0.0790995	778614	0.7633	Nonalcoholic fatty liver disease || id:ebi-a-GCST90091033	Nonalcoholic fatty liver disease	Nonalcoholic fatty liver disease || ||	TRUE	igd	11	124475448	0.08	3.29003e-06	291	ebi-a-GCST90026020	Sphingomyelin (d18:1/20:0, d16:1/22:0) levels	TRUE	reported	igd	2	1	TRUE	21.63412656
rs189213280	T	C	T	C	-0.5128	0.0840898	0.0155	0.011928	FALSE	FALSE	FALSE	ebi-a-GCST90091033	5	125901357	0.0981606	778614	0.3916	Nonalcoholic fatty liver disease || id:ebi-a-GCST90091033	Nonalcoholic fatty liver disease	Nonalcoholic fatty liver disease || ||	TRUE	igd	5	125901357	0.0916	2.16098e-08	291	ebi-a-GCST90026020	Sphingomyelin (d18:1/20:0, d16:1/22:0) levels	TRUE	reported	igd	2	1	TRUE	31.3404397322706
rs2163970	G	A	G	A	0.2986	-0.0507484	0.9738	0.94831	FALSE	FALSE	FALSE	ebi-a-GCST90091033	3	85446451	0.0463035	778614	0.2731	Nonalcoholic fatty liver disease || id:ebi-a-GCST90091033	Nonalcoholic fatty liver disease	Nonalcoholic fatty liver disease || ||	TRUE	igd	3	85446451	0.0559	9.438e-08	291	ebi-a-GCST90026020	Sphingomyelin (d18:1/20:0, d16:1/22:0) levels	TRUE	reported	igd	2	1	TRUE	28.5335620405721
rs2396006	T	C	T	C	-0.2051	-0.0114823	0.0617	0.071571	FALSE	FALSE	FALSE	ebi-a-GCST90091033	2	224390501	0.0314918	778614	0.7154	Nonalcoholic fatty liver disease || id:ebi-a-GCST90091033	Nonalcoholic fatty liver disease	Nonalcoholic fatty liver disease || ||	TRUE	igd	2	224390501	0.0365	1.97902e-08	291	ebi-a-GCST90026020	Sphingomyelin (d18:1/20:0, d16:1/22:0) levels	TRUE	reported	igd	2	1	TRUE	31.5751623193845
rs28525240	C	A	C	A	-0.2815	-0.103246	0.0239	0.025845	FALSE	FALSE	FALSE	ebi-a-GCST90091033	8	4462281	0.0843515	778614	0.221	Nonalcoholic fatty liver disease || id:ebi-a-GCST90091033	Nonalcoholic fatty liver disease	Nonalcoholic fatty liver disease || ||	TRUE	igd	8	4462281	0.059	1.83299e-06	291	ebi-a-GCST90026020	Sphingomyelin (d18:1/20:0, d16:1/22:0) levels	TRUE	reported	igd	2	1	TRUE	22.7642200517093
rs2906786	C	T	C	T	0.2126	0.0056238	0.9581	0.980119	FALSE	FALSE	FALSE	ebi-a-GCST90091033	7	112136263	0.0523588	778614	0.9145	Nonalcoholic fatty liver disease || id:ebi-a-GCST90091033	Nonalcoholic fatty liver disease	Nonalcoholic fatty liver disease || ||	TRUE	igd	7	112136263	0.0437	1.12499e-06	291	ebi-a-GCST90026020	Sphingomyelin (d18:1/20:0, d16:1/22:0) levels	TRUE	reported	igd	2	1	TRUE	23.6681136728998
rs35165133	A	C	A	C	-0.3052	-0.0004114	0.0182	0.018887	FALSE	FALSE	FALSE	ebi-a-GCST90091033	11	75298917	0.0608011	778614	0.9946	Nonalcoholic fatty liver disease || id:ebi-a-GCST90091033	Nonalcoholic fatty liver disease	Nonalcoholic fatty liver disease || ||	TRUE	igd	11	75298917	0.0635	1.554e-06	291	ebi-a-GCST90026020	Sphingomyelin (d18:1/20:0, d16:1/22:0) levels	TRUE	reported	igd	2	1	TRUE	23.1005121210242
rs35952683	A	G	A	G	-0.1602	-0.0704755	0.0683	0.063618	FALSE	FALSE	FALSE	ebi-a-GCST90091033	6	151542145	0.0342937	778614	0.0398703	Nonalcoholic fatty liver disease || id:ebi-a-GCST90091033	Nonalcoholic fatty liver disease	Nonalcoholic fatty liver disease || ||	TRUE	igd	6	151542145	0.0344	3.21403e-06	291	ebi-a-GCST90026020	Sphingomyelin (d18:1/20:0, d16:1/22:0) levels	TRUE	reported	igd	2	1	TRUE	21.6874323958897
rs4717097	T	C	T	C	-0.7933	0.0755238	0.0034	0.018887	FALSE	FALSE	FALSE	ebi-a-GCST90091033	7	73048479	0.0648584	778614	0.2442	Nonalcoholic fatty liver disease || id:ebi-a-GCST90091033	Nonalcoholic fatty liver disease	Nonalcoholic fatty liver disease || ||	TRUE	igd	7	73048479	0.1521	1.83e-07	291	ebi-a-GCST90026020	Sphingomyelin (d18:1/20:0, d16:1/22:0) levels	TRUE	reported	igd	2	1	TRUE	27.202979890129
rs4959583	A	C	A	C	-0.3181	-0.0141882	0.0224	0.030815	FALSE	FALSE	FALSE	ebi-a-GCST90091033	6	1608845	0.0488431	778614	0.771401	Nonalcoholic fatty liver disease || id:ebi-a-GCST90091033	Nonalcoholic fatty liver disease	Nonalcoholic fatty liver disease || ||	TRUE	igd	6	1608845	0.0583	4.85099e-08	291	ebi-a-GCST90026020	Sphingomyelin (d18:1/20:0, d16:1/22:0) levels	TRUE	reported	igd	2	1	TRUE	29.7707810491072
rs55872344	A	G	A	G	-0.45	0.0406966	0.0116	0.014911	FALSE	FALSE	FALSE	ebi-a-GCST90091033	2	134648354	0.0584033	778614	0.4859	Nonalcoholic fatty liver disease || id:ebi-a-GCST90091033	Nonalcoholic fatty liver disease	Nonalcoholic fatty liver disease || ||	TRUE	igd	2	134648354	0.0915	8.65905e-07	291	ebi-a-GCST90026020	Sphingomyelin (d18:1/20:0, d16:1/22:0) levels	TRUE	reported	igd	2	1	TRUE	24.1870464928783
rs55953200	G	A	G	A	-0.2561	-0.0159871	0.0323	0.033797	FALSE	FALSE	FALSE	ebi-a-GCST90091033	2	181895540	0.049248	778614	0.745501	Nonalcoholic fatty liver disease || id:ebi-a-GCST90091033	Nonalcoholic fatty liver disease	Nonalcoholic fatty liver disease || ||	TRUE	igd	2	181895540	0.0519	8.15004e-07	291	ebi-a-GCST90026020	Sphingomyelin (d18:1/20:0, d16:1/22:0) levels	TRUE	reported	igd	2	1	TRUE	24.3491856653339
rs56105597	A	T	A	T	-0.217	-0.0095017	0.0487	0.029821	FALSE	TRUE	FALSE	ebi-a-GCST90091033	11	63413554	0.0416372	778614	0.8195	Nonalcoholic fatty liver disease || id:ebi-a-GCST90091033	Nonalcoholic fatty liver disease	Nonalcoholic fatty liver disease || ||	TRUE	igd	11	63413554	0.0429	4.16102e-07	291	ebi-a-GCST90026020	Sphingomyelin (d18:1/20:0, d16:1/22:0) levels	TRUE	reported	igd	2	1	TRUE	25.5861465651675
rs56296115	T	G	T	G	-0.4086	0.050157	0.0123	0.014911	FALSE	FALSE	FALSE	ebi-a-GCST90091033	1	97911857	0.0724794	778614	0.4889	Nonalcoholic fatty liver disease || id:ebi-a-GCST90091033	Nonalcoholic fatty liver disease	Nonalcoholic fatty liver disease || ||	TRUE	igd	1	97911857	0.0826	7.57408e-07	291	ebi-a-GCST90026020	Sphingomyelin (d18:1/20:0, d16:1/22:0) levels	TRUE	reported	igd	2	1	TRUE	24.4701499100071
rs56942085	A	G	A	G	-0.3218	0.0560329	0.0313	0.022863	FALSE	FALSE	FALSE	ebi-a-GCST90091033	9	28518911	0.0471769	778614	0.2349	Nonalcoholic fatty liver disease || id:ebi-a-GCST90091033	Nonalcoholic fatty liver disease	Nonalcoholic fatty liver disease || ||	TRUE	igd	9	28518911	0.0525	8.57591e-10	291	ebi-a-GCST90026020	Sphingomyelin (d18:1/20:0, d16:1/22:0) levels	TRUE	reported	igd	2	1	TRUE	37.5710621315193
rs58554023	T	C	T	C	-0.2835	0.0171332	0.0277	0.034791	FALSE	FALSE	FALSE	ebi-a-GCST90091033	8	59071852	0.0437003	778614	0.695	Nonalcoholic fatty liver disease || id:ebi-a-GCST90091033	Nonalcoholic fatty liver disease	Nonalcoholic fatty liver disease || ||	TRUE	igd	8	59071852	0.055	2.50697e-07	291	ebi-a-GCST90026020	Sphingomyelin (d18:1/20:0, d16:1/22:0) levels	TRUE	reported	igd	2	1	TRUE	26.5693388429752
rs58805247	T	C	T	C	-0.3235	0.0262482	0.0197	0.029821	FALSE	FALSE	FALSE	ebi-a-GCST90091033	6	77492266	0.0552304	778614	0.6346	Nonalcoholic fatty liver disease || id:ebi-a-GCST90091033	Nonalcoholic fatty liver disease	Nonalcoholic fatty liver disease || ||	TRUE	igd	6	77492266	0.0674	1.57101e-06	291	ebi-a-GCST90026020	Sphingomyelin (d18:1/20:0, d16:1/22:0) levels	TRUE	reported	igd	2	1	TRUE	23.0371514233638
rs60880846	G	T	G	T	-0.3245	0.047167	0.0197	0.015905	FALSE	FALSE	FALSE	ebi-a-GCST90091033	15	35640685	0.0740463	778614	0.5241	Nonalcoholic fatty liver disease || id:ebi-a-GCST90091033	Nonalcoholic fatty liver disease	Nonalcoholic fatty liver disease || ||	TRUE	igd	15	35640685	0.0673	1.42801e-06	291	ebi-a-GCST90026020	Sphingomyelin (d18:1/20:0, d16:1/22:0) levels	TRUE	reported	igd	2	1	TRUE	23.2487321412407
rs61903373	A	G	A	G	-0.3329	0.209604	0.0237	0.018887	FALSE	FALSE	FALSE	ebi-a-GCST90091033	11	121706514	0.0732671	778614	0.00422503	Nonalcoholic fatty liver disease || id:ebi-a-GCST90091033	Nonalcoholic fatty liver disease	Nonalcoholic fatty liver disease || ||	TRUE	igd	11	121706514	0.0647	2.66201e-07	291	ebi-a-GCST90026020	Sphingomyelin (d18:1/20:0, d16:1/22:0) levels	TRUE	reported	igd	2	1	TRUE	26.4739673537836
rs61909257	A	G	A	G	-0.2333	-0.0251427	0.0394	0.021869	FALSE	FALSE	FALSE	ebi-a-GCST90091033	12	4513096	0.0421521	778614	0.5509	Nonalcoholic fatty liver disease || id:ebi-a-GCST90091033	Nonalcoholic fatty liver disease	Nonalcoholic fatty liver disease || ||	TRUE	igd	12	4513096	0.0466	5.63793e-07	291	ebi-a-GCST90026020	Sphingomyelin (d18:1/20:0, d16:1/22:0) levels	TRUE	reported	igd	2	1	TRUE	25.0644191272633
rs62030796	T	C	T	C	-0.2537	0.0660601	0.0374	0.04175	FALSE	FALSE	FALSE	ebi-a-GCST90091033	16	427010	0.0340366	778614	0.0522805	Nonalcoholic fatty liver disease || id:ebi-a-GCST90091033	Nonalcoholic fatty liver disease	Nonalcoholic fatty liver disease || ||	TRUE	igd	16	427010	0.0493	2.66502e-07	291	ebi-a-GCST90026020	Sphingomyelin (d18:1/20:0, d16:1/22:0) levels	TRUE	reported	igd	2	1	TRUE	26.4817752798818
rs62060415	A	G	A	G	-0.3639	-0.0558528	0.0136	0.040755	FALSE	FALSE	FALSE	ebi-a-GCST90091033	17	12720570	0.0514139	778614	0.2773	Nonalcoholic fatty liver disease || id:ebi-a-GCST90091033	Nonalcoholic fatty liver disease	Nonalcoholic fatty liver disease || ||	TRUE	igd	17	12720570	0.0776	2.72797e-06	291	ebi-a-GCST90026020	Sphingomyelin (d18:1/20:0, d16:1/22:0) levels	TRUE	reported	igd	2	1	TRUE	21.9907817647997
rs62069508	A	G	A	G	-0.4746	-0.051007	0.0104	0.013917	FALSE	FALSE	FALSE	ebi-a-GCST90091033	17	70676394	0.0846748	778614	0.5469	Nonalcoholic fatty liver disease || id:ebi-a-GCST90091033	Nonalcoholic fatty liver disease	Nonalcoholic fatty liver disease || ||	TRUE	igd	17	70676394	0.0907	1.65901e-07	291	ebi-a-GCST90026020	Sphingomyelin (d18:1/20:0, d16:1/22:0) levels	TRUE	reported	igd	2	1	TRUE	27.3804696778334
rs62316653	A	T	A	T	-0.3786	0.0250802	0.0156	0.025845	FALSE	TRUE	FALSE	ebi-a-GCST90091033	4	138112096	0.0506528	778614	0.6205	Nonalcoholic fatty liver disease || id:ebi-a-GCST90091033	Nonalcoholic fatty liver disease	Nonalcoholic fatty liver disease || ||	TRUE	igd	4	138112096	0.0705	7.72307e-08	291	ebi-a-GCST90026020	Sphingomyelin (d18:1/20:0, d16:1/22:0) levels	TRUE	reported	igd	2	1	TRUE	28.8391851516523
rs62622406	T	C	T	C	-0.3911	0.0445054	0.0132	0.010934	FALSE	FALSE	FALSE	ebi-a-GCST90091033	7	131883311	0.0539536	778614	0.4094	Nonalcoholic fatty liver disease || id:ebi-a-GCST90091033	Nonalcoholic fatty liver disease	Nonalcoholic fatty liver disease || ||	TRUE	igd	7	131883311	0.0813	1.50501e-06	291	ebi-a-GCST90026020	Sphingomyelin (d18:1/20:0, d16:1/22:0) levels	TRUE	reported	igd	2	1	TRUE	23.1416617118201
rs6844090	C	T	C	T	-0.3785	-0.0147565	0.0144	0.025845	FALSE	FALSE	FALSE	ebi-a-GCST90091033	4	17871799	0.0549794	778614	0.788401	Nonalcoholic fatty liver disease || id:ebi-a-GCST90091033	Nonalcoholic fatty liver disease	Nonalcoholic fatty liver disease || ||	TRUE	igd	4	17871799	0.0766	7.81592e-07	291	ebi-a-GCST90026020	Sphingomyelin (d18:1/20:0, d16:1/22:0) levels	TRUE	reported	igd	2	1	TRUE	24.4159838161007
rs71323022	G	A	G	A	-0.4694	-0.124493	0.0157	0.010934	FALSE	FALSE	FALSE	ebi-a-GCST90091033	3	30650234	0.0693094	778614	0.0724603	Nonalcoholic fatty liver disease || id:ebi-a-GCST90091033	Nonalcoholic fatty liver disease	Nonalcoholic fatty liver disease || ||	TRUE	igd	3	30650234	0.089	1.31601e-07	291	ebi-a-GCST90026020	Sphingomyelin (d18:1/20:0, d16:1/22:0) levels	TRUE	reported	igd	2	1	TRUE	27.8167352606994
rs72628506	A	G	A	G	-0.1615	-0.0212707	0.0813	0.093439	FALSE	FALSE	FALSE	ebi-a-GCST90091033	3	129528602	0.027829	778614	0.4447	Nonalcoholic fatty liver disease || id:ebi-a-GCST90091033	Nonalcoholic fatty liver disease	Nonalcoholic fatty liver disease || ||	TRUE	igd	3	129528602	0.0344	2.58601e-06	291	ebi-a-GCST90026020	Sphingomyelin (d18:1/20:0, d16:1/22:0) levels	TRUE	reported	igd	2	1	TRUE	22.0408413331531
rs72672423	T	A	T	A	-0.4733	-0.0312277	0.0087	0.018887	FALSE	TRUE	FALSE	ebi-a-GCST90091033	8	77520089	0.0663209	778614	0.637699	Nonalcoholic fatty liver disease || id:ebi-a-GCST90091033	Nonalcoholic fatty liver disease	Nonalcoholic fatty liver disease || ||	TRUE	igd	8	77520089	0.092	2.688e-07	291	ebi-a-GCST90026020	Sphingomyelin (d18:1/20:0, d16:1/22:0) levels	TRUE	reported	igd	2	1	TRUE	26.4665512759924
rs72689845	G	A	G	A	-0.3861	0.0448189	0.0123	0.011928	FALSE	FALSE	FALSE	ebi-a-GCST90091033	9	21132943	0.0772006	778614	0.5615	Nonalcoholic fatty liver disease || id:ebi-a-GCST90091033	Nonalcoholic fatty liver disease	Nonalcoholic fatty liver disease || ||	TRUE	igd	9	21132943	0.0807	1.73002e-06	291	ebi-a-GCST90026020	Sphingomyelin (d18:1/20:0, d16:1/22:0) levels	TRUE	reported	igd	2	1	TRUE	22.8903553018891
rs72754591	A	T	A	T	-0.3825	0.0771641	0.0173	0.034791	FALSE	TRUE	FALSE	ebi-a-GCST90091033	1	226940348	0.0667437	778614	0.2476	Nonalcoholic fatty liver disease || id:ebi-a-GCST90091033	Nonalcoholic fatty liver disease	Nonalcoholic fatty liver disease || ||	TRUE	igd	1	226940348	0.0673	1.348e-08	291	ebi-a-GCST90026020	Sphingomyelin (d18:1/20:0, d16:1/22:0) levels	TRUE	reported	igd	2	1	TRUE	32.3022482552453
rs72864602	C	A	C	A	-0.3537	0.004167	0.0156	0.030815	FALSE	FALSE	FALSE	ebi-a-GCST90091033	11	15978961	0.050457	778614	0.9342	Nonalcoholic fatty liver disease || id:ebi-a-GCST90091033	Nonalcoholic fatty liver disease	Nonalcoholic fatty liver disease || ||	TRUE	igd	11	15978961	0.0752	2.57199e-06	291	ebi-a-GCST90026020	Sphingomyelin (d18:1/20:0, d16:1/22:0) levels	TRUE	reported	igd	2	1	TRUE	22.1225119539384
rs73026266	C	A	C	A	-0.5417	0.0230613	0.0068	0.025845	FALSE	FALSE	FALSE	ebi-a-GCST90091033	19	31431989	0.0627941	778614	0.7134	Nonalcoholic fatty liver disease || id:ebi-a-GCST90091033	Nonalcoholic fatty liver disease	Nonalcoholic fatty liver disease || ||	TRUE	igd	19	31431989	0.1071	4.28904e-07	291	ebi-a-GCST90026020	Sphingomyelin (d18:1/20:0, d16:1/22:0) levels	TRUE	reported	igd	2	1	TRUE	25.5822494575172
rs73123055	T	C	T	C	-0.3875	-0.0737036	0.0174	0.032803	FALSE	FALSE	FALSE	ebi-a-GCST90091033	3	11581670	0.0580598	778614	0.2043	Nonalcoholic fatty liver disease || id:ebi-a-GCST90091033	Nonalcoholic fatty liver disease	Nonalcoholic fatty liver disease || ||	TRUE	igd	3	11581670	0.074	1.62002e-07	291	ebi-a-GCST90026020	Sphingomyelin (d18:1/20:0, d16:1/22:0) levels	TRUE	reported	igd	2	1	TRUE	27.4207907231556
rs73126100	C	T	C	T	-0.4108	0.0314607	0.0123	0.024851	FALSE	FALSE	FALSE	ebi-a-GCST90091033	12	67296521	0.0569285	778614	0.5805	Nonalcoholic fatty liver disease || id:ebi-a-GCST90091033	Nonalcoholic fatty liver disease	Nonalcoholic fatty liver disease || ||	TRUE	igd	12	67296521	0.0865	2.05698e-06	291	ebi-a-GCST90026020	Sphingomyelin (d18:1/20:0, d16:1/22:0) levels	TRUE	reported	igd	2	1	TRUE	22.5542637575596
rs73173167	A	G	A	G	-0.2895	-0.0002816	0.0304	0.022863	FALSE	FALSE	FALSE	ebi-a-GCST90091033	3	177172695	0.0729976	778614	0.9969	Nonalcoholic fatty liver disease || id:ebi-a-GCST90091033	Nonalcoholic fatty liver disease	Nonalcoholic fatty liver disease || ||	TRUE	igd	3	177172695	0.0621	3.14601e-06	291	ebi-a-GCST90026020	Sphingomyelin (d18:1/20:0, d16:1/22:0) levels	TRUE	reported	igd	2	1	TRUE	21.7327125487176
rs73631040	A	G	A	G	-0.1877	0.0583179	0.0585	0.062624	FALSE	FALSE	FALSE	ebi-a-GCST90091033	8	20804931	0.038567	778614	0.1305	Nonalcoholic fatty liver disease || id:ebi-a-GCST90091033	Nonalcoholic fatty liver disease	Nonalcoholic fatty liver disease || ||	TRUE	igd	8	20804931	0.0384	1.046e-06	291	ebi-a-GCST90026020	Sphingomyelin (d18:1/20:0, d16:1/22:0) levels	TRUE	reported	igd	2	1	TRUE	23.8927476671007
rs73789307	T	C	T	C	-0.321	0.0369608	0.0245	0.026839	FALSE	FALSE	FALSE	ebi-a-GCST90091033	5	134663667	0.0595044	778614	0.5345	Nonalcoholic fatty liver disease || id:ebi-a-GCST90091033	Nonalcoholic fatty liver disease	Nonalcoholic fatty liver disease || ||	TRUE	igd	5	134663667	0.0618	2.037e-07	291	ebi-a-GCST90026020	Sphingomyelin (d18:1/20:0, d16:1/22:0) levels	TRUE	reported	igd	2	1	TRUE	26.9794514091809
rs73863409	G	A	G	A	-0.3054	0.0615169	0.0224	0.016899	FALSE	FALSE	FALSE	ebi-a-GCST90091033	4	137115679	0.0844846	778614	0.4665	Nonalcoholic fatty liver disease || id:ebi-a-GCST90091033	Nonalcoholic fatty liver disease	Nonalcoholic fatty liver disease || ||	TRUE	igd	4	137115679	0.053	8.38301e-09	291	ebi-a-GCST90026020	Sphingomyelin (d18:1/20:0, d16:1/22:0) levels	TRUE	reported	igd	2	1	TRUE	33.2036881452474
rs74331294	T	C	T	C	-0.4703	-0.0207665	0.0089	0.015905	FALSE	FALSE	FALSE	ebi-a-GCST90091033	6	16447229	0.0767202	778614	0.7866	Nonalcoholic fatty liver disease || id:ebi-a-GCST90091033	Nonalcoholic fatty liver disease	Nonalcoholic fatty liver disease || ||	TRUE	igd	6	16447229	0.0985	1.80701e-06	291	ebi-a-GCST90026020	Sphingomyelin (d18:1/20:0, d16:1/22:0) levels	TRUE	reported	igd	2	1	TRUE	22.7969893581386
rs74446273	C	T	C	T	-0.2698	-0.0515479	0.028	0.026839	FALSE	FALSE	FALSE	ebi-a-GCST90091033	13	54993999	0.0495361	778614	0.2981	Nonalcoholic fatty liver disease || id:ebi-a-GCST90091033	Nonalcoholic fatty liver disease	Nonalcoholic fatty liver disease || ||	TRUE	igd	13	54993999	0.0552	1.00201e-06	291	ebi-a-GCST90026020	Sphingomyelin (d18:1/20:0, d16:1/22:0) levels	TRUE	reported	igd	2	1	TRUE	23.8894271161521
rs74541428	A	C	A	C	-0.1881	-0.0225738	0.0625	0.060636	FALSE	FALSE	FALSE	ebi-a-GCST90091033	12	114984510	0.0321199	778614	0.4822	Nonalcoholic fatty liver disease || id:ebi-a-GCST90091033	Nonalcoholic fatty liver disease	Nonalcoholic fatty liver disease || ||	TRUE	igd	12	114984510	0.0373	4.73598e-07	291	ebi-a-GCST90026020	Sphingomyelin (d18:1/20:0, d16:1/22:0) levels	TRUE	reported	igd	2	1	TRUE	25.4307944425677
rs74768407	A	G	A	G	-0.4034	-0.0250389	0.0136	0.025845	FALSE	FALSE	FALSE	ebi-a-GCST90091033	2	85208199	0.0505667	778614	0.6205	Nonalcoholic fatty liver disease || id:ebi-a-GCST90091033	Nonalcoholic fatty liver disease	Nonalcoholic fatty liver disease || ||	TRUE	igd	2	85208199	0.0757	9.87393e-08	291	ebi-a-GCST90026020	Sphingomyelin (d18:1/20:0, d16:1/22:0) levels	TRUE	reported	igd	2	1	TRUE	28.3974948041092
rs74771034	A	G	A	G	-0.3061	0.0308492	0.0214	0.021869	FALSE	FALSE	FALSE	ebi-a-GCST90091033	11	41251016	0.0480604	778614	0.5209	Nonalcoholic fatty liver disease || id:ebi-a-GCST90091033	Nonalcoholic fatty liver disease	Nonalcoholic fatty liver disease || ||	TRUE	igd	11	41251016	0.0642	1.87202e-06	291	ebi-a-GCST90026020	Sphingomyelin (d18:1/20:0, d16:1/22:0) levels	TRUE	reported	igd	2	1	TRUE	22.7329922069856
rs75140676	C	G	C	G	-0.6392	0.111414	0.0083	0.010934	FALSE	TRUE	FALSE	ebi-a-GCST90091033	2	47123660	0.0682938	778614	0.1028	Nonalcoholic fatty liver disease || id:ebi-a-GCST90091033	Nonalcoholic fatty liver disease	Nonalcoholic fatty liver disease || ||	TRUE	igd	2	47123660	0.1031	5.75997e-10	291	ebi-a-GCST90026020	Sphingomyelin (d18:1/20:0, d16:1/22:0) levels	TRUE	reported	igd	2	1	TRUE	38.437594606011
rs75617203	A	G	A	G	-0.1787	-0.0106976	0.0561	0.06163	FALSE	FALSE	FALSE	ebi-a-GCST90091033	20	1410413	0.0357284	778614	0.764599	Nonalcoholic fatty liver disease || id:ebi-a-GCST90091033	Nonalcoholic fatty liver disease	Nonalcoholic fatty liver disease || ||	TRUE	igd	20	1410413	0.0392	4.99701e-06	291	ebi-a-GCST90026020	Sphingomyelin (d18:1/20:0, d16:1/22:0) levels	TRUE	reported	igd	2	1	TRUE	20.7815038004998
rs75962446	A	G	A	G	-0.3477	0.0065103	0.0156	0.036779	FALSE	FALSE	FALSE	ebi-a-GCST90091033	4	154987422	0.0492952	778614	0.8949	Nonalcoholic fatty liver disease || id:ebi-a-GCST90091033	Nonalcoholic fatty liver disease	Nonalcoholic fatty liver disease || ||	TRUE	igd	4	154987422	0.074	2.63299e-06	291	ebi-a-GCST90026020	Sphingomyelin (d18:1/20:0, d16:1/22:0) levels	TRUE	reported	igd	2	1	TRUE	22.0772991234478
rs75963052	G	A	G	A	-0.2653	-0.0903946	0.0259	0.016899	FALSE	FALSE	FALSE	ebi-a-GCST90091033	22	40151101	0.0673153	778614	0.1793	Nonalcoholic fatty liver disease || id:ebi-a-GCST90091033	Nonalcoholic fatty liver disease	Nonalcoholic fatty liver disease || ||	TRUE	igd	22	40151101	0.0577	4.31599e-06	291	ebi-a-GCST90026020	Sphingomyelin (d18:1/20:0, d16:1/22:0) levels	TRUE	reported	igd	2	1	TRUE	21.140870876373
rs76148551	A	G	A	G	-0.8048	-0.216138	0.0067	0.015905	FALSE	FALSE	FALSE	ebi-a-GCST90091033	6	22825864	0.0680844	778614	0.001501	Nonalcoholic fatty liver disease || id:ebi-a-GCST90091033	Nonalcoholic fatty liver disease	Nonalcoholic fatty liver disease || ||	TRUE	igd	6	22825864	0.1128	9.822e-13	291	ebi-a-GCST90026020	Sphingomyelin (d18:1/20:0, d16:1/22:0) levels	TRUE	reported	igd	2	1	TRUE	50.904682863035
rs76543347	T	G	T	G	-0.4286	-0.060871	0.012	0.021869	FALSE	FALSE	FALSE	ebi-a-GCST90091033	11	133247155	0.0486944	778614	0.2113	Nonalcoholic fatty liver disease || id:ebi-a-GCST90091033	Nonalcoholic fatty liver disease	Nonalcoholic fatty liver disease || ||	TRUE	igd	11	133247155	0.091	2.44501e-06	291	ebi-a-GCST90026020	Sphingomyelin (d18:1/20:0, d16:1/22:0) levels	TRUE	reported	igd	2	1	TRUE	22.1830648472407
rs76919216	T	G	T	G	-0.3289	0.0044346	0.0224	0.036779	FALSE	FALSE	FALSE	ebi-a-GCST90091033	3	3418242	0.0533507	778614	0.9338	Nonalcoholic fatty liver disease || id:ebi-a-GCST90091033	Nonalcoholic fatty liver disease	Nonalcoholic fatty liver disease || ||	TRUE	igd	3	3418242	0.0577	1.20501e-08	291	ebi-a-GCST90026020	Sphingomyelin (d18:1/20:0, d16:1/22:0) levels	TRUE	reported	igd	2	1	TRUE	32.4919757666049
rs77031959	C	T	C	T	-0.4965	0.0367513	0.009	0.010934	FALSE	FALSE	FALSE	ebi-a-GCST90091033	14	87603740	0.0810503	778614	0.6502	Nonalcoholic fatty liver disease || id:ebi-a-GCST90091033	Nonalcoholic fatty liver disease	Nonalcoholic fatty liver disease || ||	TRUE	igd	14	87603740	0.0938	1.21501e-07	291	ebi-a-GCST90026020	Sphingomyelin (d18:1/20:0, d16:1/22:0) levels	TRUE	reported	igd	2	1	TRUE	28.0177224598906
rs77284335	A	G	A	G	-0.2436	0.069103	0.0448	0.038767	FALSE	FALSE	FALSE	ebi-a-GCST90091033	7	4230099	0.0440403	778614	0.1166	Nonalcoholic fatty liver disease || id:ebi-a-GCST90091033	Nonalcoholic fatty liver disease	Nonalcoholic fatty liver disease || ||	TRUE	igd	7	4230099	0.0447	5.10705e-08	291	ebi-a-GCST90026020	Sphingomyelin (d18:1/20:0, d16:1/22:0) levels	TRUE	reported	igd	2	1	TRUE	29.6988423944867
rs77429349	G	T	G	T	-0.2961	0.0316899	0.0213	0.027833	FALSE	FALSE	FALSE	ebi-a-GCST90091033	10	29673366	0.0394863	778614	0.4222	Nonalcoholic fatty liver disease || id:ebi-a-GCST90091033	Nonalcoholic fatty liver disease	Nonalcoholic fatty liver disease || ||	TRUE	igd	10	29673366	0.0627	2.36298e-06	291	ebi-a-GCST90026020	Sphingomyelin (d18:1/20:0, d16:1/22:0) levels	TRUE	reported	igd	2	1	TRUE	22.3018932716742
rs77531807	T	C	T	C	-0.2338	0.0111623	0.0402	0.027833	FALSE	FALSE	FALSE	ebi-a-GCST90091033	4	102042254	0.0554568	778614	0.8405	Nonalcoholic fatty liver disease || id:ebi-a-GCST90091033	Nonalcoholic fatty liver disease	Nonalcoholic fatty liver disease || ||	TRUE	igd	4	102042254	0.0478	1.032e-06	291	ebi-a-GCST90026020	Sphingomyelin (d18:1/20:0, d16:1/22:0) levels	TRUE	reported	igd	2	1	TRUE	23.9239684179199
rs77614514	A	C	A	C	-0.2009	-0.0603361	0.0622	0.079523	FALSE	FALSE	FALSE	ebi-a-GCST90091033	3	194361255	0.0308316	778614	0.0503501	Nonalcoholic fatty liver disease || id:ebi-a-GCST90091033	Nonalcoholic fatty liver disease	Nonalcoholic fatty liver disease || ||	TRUE	igd	3	194361255	0.037	5.54498e-08	291	ebi-a-GCST90026020	Sphingomyelin (d18:1/20:0, d16:1/22:0) levels	TRUE	reported	igd	2	1	TRUE	29.4819649379109
rs77971746	A	G	A	G	-0.2847	-0.0571364	0.0285	0.023857	FALSE	FALSE	FALSE	ebi-a-GCST90091033	6	155164933	0.0676181	778614	0.3981	Nonalcoholic fatty liver disease || id:ebi-a-GCST90091033	Nonalcoholic fatty liver disease	Nonalcoholic fatty liver disease || ||	TRUE	igd	6	155164933	0.0584	1.10499e-06	291	ebi-a-GCST90026020	Sphingomyelin (d18:1/20:0, d16:1/22:0) levels	TRUE	reported	igd	2	1	TRUE	23.765625
rs78162224	C	A	C	A	-0.136	0.016573	0.1013	0.072565	FALSE	FALSE	FALSE	ebi-a-GCST90091033	22	51115782	0.0317039	778614	0.6012	Nonalcoholic fatty liver disease || id:ebi-a-GCST90091033	Nonalcoholic fatty liver disease	Nonalcoholic fatty liver disease || ||	TRUE	igd	22	51115782	0.0295	4.06902e-06	291	ebi-a-GCST90026020	Sphingomyelin (d18:1/20:0, d16:1/22:0) levels	TRUE	reported	igd	2	1	TRUE	21.2536627405918
rs78355642	C	T	C	T	-0.1919	0.0115607	0.0422	0.032803	FALSE	FALSE	FALSE	ebi-a-GCST90091033	3	126686486	0.0541055	778614	0.8308	Nonalcoholic fatty liver disease || id:ebi-a-GCST90091033	Nonalcoholic fatty liver disease	Nonalcoholic fatty liver disease || ||	TRUE	igd	3	126686486	0.0407	2.38798e-06	291	ebi-a-GCST90026020	Sphingomyelin (d18:1/20:0, d16:1/22:0) levels	TRUE	reported	igd	2	1	TRUE	22.2311091524851
rs78636564	C	T	C	T	-0.1743	0.038253	0.0631	0.087475	FALSE	FALSE	FALSE	ebi-a-GCST90091033	2	171247512	0.0334666	778614	0.253	Nonalcoholic fatty liver disease || id:ebi-a-GCST90091033	Nonalcoholic fatty liver disease	Nonalcoholic fatty liver disease || ||	TRUE	igd	2	171247512	0.0349	6.06597e-07	291	ebi-a-GCST90026020	Sphingomyelin (d18:1/20:0, d16:1/22:0) levels	TRUE	reported	igd	2	1	TRUE	24.942726250195
rs78752116	C	T	C	T	-0.34	0.106206	0.0155	0.024851	FALSE	FALSE	FALSE	ebi-a-GCST90091033	2	96738708	0.0893296	778614	0.2345	Nonalcoholic fatty liver disease || id:ebi-a-GCST90091033	Nonalcoholic fatty liver disease	Nonalcoholic fatty liver disease || ||	TRUE	igd	2	96738708	0.074	4.348e-06	291	ebi-a-GCST90026020	Sphingomyelin (d18:1/20:0, d16:1/22:0) levels	TRUE	reported	igd	2	1	TRUE	21.1102994886779
rs78873696	T	G	T	G	-0.2397	0.0163201	0.0266	0.018887	FALSE	FALSE	FALSE	ebi-a-GCST90091033	17	48720808	0.0540637	778614	0.762801	Nonalcoholic fatty liver disease || id:ebi-a-GCST90091033	Nonalcoholic fatty liver disease	Nonalcoholic fatty liver disease || ||	TRUE	igd	17	48720808	0.0519	3.80899e-06	291	ebi-a-GCST90026020	Sphingomyelin (d18:1/20:0, d16:1/22:0) levels	TRUE	reported	igd	2	1	TRUE	21.3305155534766
rs79011528	T	C	T	C	-0.3432	-0.0600695	0.0119	0.018887	FALSE	FALSE	FALSE	ebi-a-GCST90091033	1	239233305	0.0677687	778614	0.3754	Nonalcoholic fatty liver disease || id:ebi-a-GCST90091033	Nonalcoholic fatty liver disease	Nonalcoholic fatty liver disease || ||	TRUE	igd	1	239233305	0.073	2.60501e-06	291	ebi-a-GCST90026020	Sphingomyelin (d18:1/20:0, d16:1/22:0) levels	TRUE	reported	igd	2	1	TRUE	22.1028785888534
rs79315397	A	C	A	C	-0.5486	-0.0162542	0.0094	0.010934	FALSE	FALSE	FALSE	ebi-a-GCST90091033	4	11482523	0.0814142	778614	0.8418	Nonalcoholic fatty liver disease || id:ebi-a-GCST90091033	Nonalcoholic fatty liver disease	Nonalcoholic fatty liver disease || ||	TRUE	igd	4	11482523	0.0913	1.902e-09	291	ebi-a-GCST90026020	Sphingomyelin (d18:1/20:0, d16:1/22:0) levels	TRUE	reported	igd	2	1	TRUE	36.1052246424711
rs79461033	T	C	T	C	-0.4809	-0.0185181	0.0157	0.016899	FALSE	FALSE	FALSE	ebi-a-GCST90091033	11	18710323	0.064002	778614	0.7723	Nonalcoholic fatty liver disease || id:ebi-a-GCST90091033	Nonalcoholic fatty liver disease	Nonalcoholic fatty liver disease || ||	TRUE	igd	11	18710323	0.0889	6.23606e-08	291	ebi-a-GCST90026020	Sphingomyelin (d18:1/20:0, d16:1/22:0) levels	TRUE	reported	igd	2	1	TRUE	29.262136524273
rs79628027	C	T	C	T	-0.2891	0.172784	0.0312	0.024851	FALSE	FALSE	FALSE	ebi-a-GCST90091033	14	45396909	0.0677429	778614	0.01075	Nonalcoholic fatty liver disease || id:ebi-a-GCST90091033	Nonalcoholic fatty liver disease	Nonalcoholic fatty liver disease || ||	TRUE	igd	14	45396909	0.0529	4.59896e-08	291	ebi-a-GCST90026020	Sphingomyelin (d18:1/20:0, d16:1/22:0) levels	TRUE	reported	igd	2	1	TRUE	29.8665349251897
rs8052541	C	T	C	T	-0.1625	0.0164586	0.089	0.084493	FALSE	FALSE	FALSE	ebi-a-GCST90091033	16	84602880	0.0298289	778614	0.5811	Nonalcoholic fatty liver disease || id:ebi-a-GCST90091033	Nonalcoholic fatty liver disease	Nonalcoholic fatty liver disease || ||	TRUE	igd	16	84602880	0.031	1.639e-07	291	ebi-a-GCST90026020	Sphingomyelin (d18:1/20:0, d16:1/22:0) levels	TRUE	reported	igd	2	1	TRUE	27.4778876170656
rs892028	G	A	G	A	0.1565	0.0533185	0.9213	0.93837	FALSE	FALSE	FALSE	ebi-a-GCST90091033	19	50411742	0.0360545	778614	0.1392	Nonalcoholic fatty liver disease || id:ebi-a-GCST90091033	Nonalcoholic fatty liver disease	Nonalcoholic fatty liver disease || ||	TRUE	igd	19	50411742	0.0342	4.65597e-06	291	ebi-a-GCST90026020	Sphingomyelin (d18:1/20:0, d16:1/22:0) levels	TRUE	reported	igd	2	1	TRUE	20.9399900824185
rs9507687	G	A	G	A	-0.366	-0.0031317	0.0153	0.025845	FALSE	FALSE	FALSE	ebi-a-GCST90091033	13	26813338	0.0371459	778614	0.9328	Nonalcoholic fatty liver disease || id:ebi-a-GCST90091033	Nonalcoholic fatty liver disease	Nonalcoholic fatty liver disease || ||	TRUE	igd	13	26813338	0.0755	1.244e-06	291	ebi-a-GCST90026020	Sphingomyelin (d18:1/20:0, d16:1/22:0) levels	TRUE	reported	igd	2	1	TRUE	23.5000219288628
rs10010424	T	C	T	C	0.0633	-0.0045114	0.5825	0.55666	FALSE	FALSE	FALSE	ebi-a-GCST90091033	4	88249267	0.0164525	778614	0.783901	Nonalcoholic fatty liver disease || id:ebi-a-GCST90091033	Nonalcoholic fatty liver disease	Nonalcoholic fatty liver disease || ||	TRUE	igd	4	88249267	0.0139	4.98701e-06	291	ebi-a-GCST90026236	N6-carbamoylthreonyladenosine levels	TRUE	reported	igd	2	1	TRUE	20.7385228507841
rs10237284	C	T	C	T	-0.0663	0.0214987	0.3849	0.394632	FALSE	FALSE	FALSE	ebi-a-GCST90091033	7	12773846	0.0168509	778614	0.202	Nonalcoholic fatty liver disease || id:ebi-a-GCST90091033	Nonalcoholic fatty liver disease	Nonalcoholic fatty liver disease || ||	TRUE	igd	7	12773846	0.0137	1.31199e-06	291	ebi-a-GCST90026236	N6-carbamoylthreonyladenosine levels	TRUE	reported	igd	2	1	TRUE	23.4199477862433
rs11622586	T	C	T	C	-0.0644	0.0234787	0.6357	0.628231	FALSE	FALSE	FALSE	ebi-a-GCST90091033	14	89459406	0.0169883	778614	0.167	Nonalcoholic fatty liver disease || id:ebi-a-GCST90091033	Nonalcoholic fatty liver disease	Nonalcoholic fatty liver disease || ||	TRUE	igd	14	89459406	0.0138	2.95101e-06	291	ebi-a-GCST90026236	N6-carbamoylthreonyladenosine levels	TRUE	reported	igd	2	1	TRUE	21.7777777777778
rs3848815	G	A	G	A	0.0751	0.0296567	0.3722	0.356859	FALSE	FALSE	FALSE	ebi-a-GCST90091033	20	4297569	0.0166816	778614	0.0754397	Nonalcoholic fatty liver disease || id:ebi-a-GCST90091033	Nonalcoholic fatty liver disease	Nonalcoholic fatty liver disease || ||	TRUE	igd	20	4297569	0.0142	1.14401e-07	291	ebi-a-GCST90026236	N6-carbamoylthreonyladenosine levels	TRUE	reported	igd	2	1	TRUE	27.9706903392184
rs61792399	A	G	A	G	0.1301	0.0294009	0.057	0.050696	FALSE	FALSE	FALSE	ebi-a-GCST90091033	3	170909189	0.0357805	778614	0.4112	Nonalcoholic fatty liver disease || id:ebi-a-GCST90091033	Nonalcoholic fatty liver disease	Nonalcoholic fatty liver disease || ||	TRUE	igd	3	170909189	0.0282	4.08498e-06	291	ebi-a-GCST90026236	N6-carbamoylthreonyladenosine levels	TRUE	reported	igd	2	1	TRUE	21.2841532116091
rs6894450	C	G	C	G	-0.0762	0.0193054	0.2686	0.263419	FALSE	TRUE	FALSE	ebi-a-GCST90091033	5	157326339	0.0185065	778614	0.2969	Nonalcoholic fatty liver disease || id:ebi-a-GCST90091033	Nonalcoholic fatty liver disease	Nonalcoholic fatty liver disease || ||	TRUE	igd	5	157326339	0.0154	7.43601e-07	291	ebi-a-GCST90026236	N6-carbamoylthreonyladenosine levels	TRUE	reported	igd	2	1	TRUE	24.4832180806207
rs77378326	G	C	G	C	0.1091	-0.0530198	0.1074	0.097416	FALSE	TRUE	FALSE	ebi-a-GCST90091033	16	83325182	0.0251318	778614	0.0348899	Nonalcoholic fatty liver disease || id:ebi-a-GCST90091033	Nonalcoholic fatty liver disease	Nonalcoholic fatty liver disease || ||	TRUE	igd	16	83325182	0.0224	1.10301e-06	291	ebi-a-GCST90026236	N6-carbamoylthreonyladenosine levels	TRUE	reported	igd	2	1	TRUE	23.7221181441327
rs10011987	C	A	C	A	0.0862	0.0291839	0.0293	0.040755	FALSE	FALSE	FALSE	ebi-a-GCST90091033	4	103134486	0.0504749	778614	0.563101	Nonalcoholic fatty liver disease || id:ebi-a-GCST90091033	Nonalcoholic fatty liver disease	Nonalcoholic fatty liver disease || ||	TRUE	igd	4	103134486	0.0187	3.94303e-06	291	ebi-a-GCST90026148	Cytidine levels	TRUE	reported	igd	2	1	TRUE	21.2486488032257
rs10736862	G	A	G	A	0.0411	0.0076875	0.8406	0.809145	FALSE	FALSE	FALSE	ebi-a-GCST90091033	9	133283255	0.0206667	778614	0.7099	Nonalcoholic fatty liver disease || id:ebi-a-GCST90091033	Nonalcoholic fatty liver disease	Nonalcoholic fatty liver disease || ||	TRUE	igd	9	133283255	0.0089	4.33701e-06	291	ebi-a-GCST90026148	Cytidine levels	TRUE	reported	igd	2	1	TRUE	21.3257164499432
rs12618259	T	A	T	A	-0.0355	-0.0153235	0.2131	0.217694	FALSE	TRUE	FALSE	ebi-a-GCST90091033	2	234506921	0.0196957	778614	0.4366	Nonalcoholic fatty liver disease || id:ebi-a-GCST90091033	Nonalcoholic fatty liver disease	Nonalcoholic fatty liver disease || ||	TRUE	igd	2	234506921	0.0073	1.28301e-06	291	ebi-a-GCST90026148	Cytidine levels	TRUE	reported	igd	2	1	TRUE	23.6489022330644
rs12992891	T	C	T	C	-0.0332	0.0008371	0.2555	0.295229	FALSE	FALSE	FALSE	ebi-a-GCST90091033	2	12710652	0.0172373	778614	0.9613	Nonalcoholic fatty liver disease || id:ebi-a-GCST90091033	Nonalcoholic fatty liver disease	Nonalcoholic fatty liver disease || ||	TRUE	igd	2	12710652	0.0068	1.02901e-06	291	ebi-a-GCST90026148	Cytidine levels	TRUE	reported	igd	2	1	TRUE	23.8373702422145
rs1626645	C	T	C	T	-0.0375	0.0149191	0.2373	0.218688	FALSE	FALSE	FALSE	ebi-a-GCST90091033	15	101244572	0.0206328	778614	0.4696	Nonalcoholic fatty liver disease || id:ebi-a-GCST90091033	Nonalcoholic fatty liver disease	Nonalcoholic fatty liver disease || ||	TRUE	igd	15	101244572	0.0077	1.01e-06	291	ebi-a-GCST90026148	Cytidine levels	TRUE	reported	igd	2	1	TRUE	23.7181649519312
rs2627384	G	C	G	C	0.0311	0.0141059	0.2999	0.279324	FALSE	TRUE	FALSE	ebi-a-GCST90091033	8	3844968	0.0178429	778614	0.4292	Nonalcoholic fatty liver disease || id:ebi-a-GCST90091033	Nonalcoholic fatty liver disease	Nonalcoholic fatty liver disease || ||	TRUE	igd	8	3844968	0.0065	1.96399e-06	291	ebi-a-GCST90026148	Cytidine levels	TRUE	reported	igd	2	1	TRUE	22.8925443786982
rs420892	A	G	A	G	0.0279	-0.0111564	0.5813	0.577535	FALSE	FALSE	FALSE	ebi-a-GCST90091033	21	41448852	0.0162653	778614	0.4928	Nonalcoholic fatty liver disease || id:ebi-a-GCST90091033	Nonalcoholic fatty liver disease	Nonalcoholic fatty liver disease || ||	TRUE	igd	21	41448852	0.0061	3.93804e-06	291	ebi-a-GCST90026148	Cytidine levels	TRUE	reported	igd	2	1	TRUE	20.9193765116904
rs56247038	A	G	A	G	0.0332	0.0093375	0.2181	0.200795	FALSE	FALSE	FALSE	ebi-a-GCST90091033	10	120188320	0.0190635	778614	0.6243	Nonalcoholic fatty liver disease || id:ebi-a-GCST90091033	Nonalcoholic fatty liver disease	Nonalcoholic fatty liver disease || ||	TRUE	igd	10	120188320	0.0071	3.434e-06	291	ebi-a-GCST90026148	Cytidine levels	TRUE	reported	igd	2	1	TRUE	21.8655028764134
rs60035741	A	C	A	C	0.0843	-0.0302749	0.0293	0.020875	FALSE	FALSE	FALSE	ebi-a-GCST90091033	7	141688413	0.0556739	778614	0.5866	Nonalcoholic fatty liver disease || id:ebi-a-GCST90091033	Nonalcoholic fatty liver disease	Nonalcoholic fatty liver disease || ||	TRUE	igd	7	141688413	0.018	2.98497e-06	291	ebi-a-GCST90026148	Cytidine levels	TRUE	reported	igd	2	1	TRUE	21.9336111111111
rs66468263	C	T	C	T	0.0858	-0.0507254	0.0322	0.023857	FALSE	FALSE	FALSE	ebi-a-GCST90091033	12	60712416	0.0507376	778614	0.3174	Nonalcoholic fatty liver disease || id:ebi-a-GCST90091033	Nonalcoholic fatty liver disease	Nonalcoholic fatty liver disease || ||	TRUE	igd	12	60712416	0.0175	9.23996e-07	291	ebi-a-GCST90026148	Cytidine levels	TRUE	reported	igd	2	1	TRUE	24.0380081632653
rs747606	C	T	C	T	0.0288	-0.013049	0.4858	0.505964	FALSE	FALSE	FALSE	ebi-a-GCST90091033	4	30669328	0.016252	778614	0.422	Nonalcoholic fatty liver disease || id:ebi-a-GCST90091033	Nonalcoholic fatty liver disease	Nonalcoholic fatty liver disease || ||	TRUE	igd	4	30669328	0.0061	2.74802e-06	291	ebi-a-GCST90026148	Cytidine levels	TRUE	reported	igd	2	1	TRUE	22.2907820478366
rs7918607	C	A	C	A	0.0301	0.0220081	0.3798	0.342942	FALSE	FALSE	FALSE	ebi-a-GCST90091033	10	13571474	0.0168862	778614	0.1925	Nonalcoholic fatty liver disease || id:ebi-a-GCST90091033	Nonalcoholic fatty liver disease	Nonalcoholic fatty liver disease || ||	TRUE	igd	10	13571474	0.0064	2.65302e-06	291	ebi-a-GCST90026148	Cytidine levels	TRUE	reported	igd	2	1	TRUE	22.119384765625
rs79250170	G	A	G	A	0.0921	0.122106	0.0238	0.024851	FALSE	FALSE	FALSE	ebi-a-GCST90091033	14	82268455	0.0581228	778614	0.0356599	Nonalcoholic fatty liver disease || id:ebi-a-GCST90091033	Nonalcoholic fatty liver disease	Nonalcoholic fatty liver disease || ||	TRUE	igd	14	82268455	0.0201	4.53503e-06	291	ebi-a-GCST90026148	Cytidine levels	TRUE	reported	igd	2	1	TRUE	20.995544664736
rs10014125	C	G	C	G	-0.0538	0.0490215	0.869	0.867793	FALSE	TRUE	FALSE	ebi-a-GCST90091033	4	181364760	0.024183	778614	0.0426501	Nonalcoholic fatty liver disease || id:ebi-a-GCST90091033	Nonalcoholic fatty liver disease	Nonalcoholic fatty liver disease || ||	TRUE	igd	4	181364760	0.0116	3.50897e-06	291	ebi-a-GCST90026282	Uracil levels	TRUE	reported	igd	2	1	TRUE	21.5104042806183
rs10829493	A	G	A	G	-0.0834	0.0482338	0.0536	0.059642	FALSE	FALSE	FALSE	ebi-a-GCST90091033	10	130582079	0.0331192	778614	0.1453	Nonalcoholic fatty liver disease || id:ebi-a-GCST90091033	Nonalcoholic fatty liver disease	Nonalcoholic fatty liver disease || ||	TRUE	igd	10	130582079	0.0175	1.89701e-06	291	ebi-a-GCST90026282	Uracil levels	TRUE	reported	igd	2	1	TRUE	22.7120326530612
rs11605070	T	C	T	C	-0.0695	0.0179361	0.0677	0.096421	FALSE	FALSE	FALSE	ebi-a-GCST90091033	11	44868407	0.02842	778614	0.528	Nonalcoholic fatty liver disease || id:ebi-a-GCST90091033	Nonalcoholic fatty liver disease	Nonalcoholic fatty liver disease || ||	TRUE	igd	11	44868407	0.0151	4.07596e-06	291	ebi-a-GCST90026282	Uracil levels	TRUE	reported	igd	2	1	TRUE	21.1843778781632
rs117738218	T	C	T	C	0.1297	0.0388297	0.0206	0.017893	FALSE	FALSE	FALSE	ebi-a-GCST90091033	7	123816649	0.062116	778614	0.5319	Nonalcoholic fatty liver disease || id:ebi-a-GCST90091033	Nonalcoholic fatty liver disease	Nonalcoholic fatty liver disease || ||	TRUE	igd	7	123816649	0.028	3.49897e-06	291	ebi-a-GCST90026282	Uracil levels	TRUE	reported	igd	2	1	TRUE	21.4567474489796
rs117738726	T	C	T	C	-0.1196	0.0138498	0.028	0.016899	FALSE	FALSE	FALSE	ebi-a-GCST90091033	10	82118173	0.0477907	778614	0.771999	Nonalcoholic fatty liver disease || id:ebi-a-GCST90091033	Nonalcoholic fatty liver disease	Nonalcoholic fatty liver disease || ||	TRUE	igd	10	82118173	0.0237	4.64398e-07	291	ebi-a-GCST90026282	Uracil levels	TRUE	reported	igd	2	1	TRUE	25.4662892342751
rs2964955	C	T	C	T	-0.0426	0.0148149	0.7279	0.73161	FALSE	FALSE	FALSE	ebi-a-GCST90091033	7	47521863	0.0184599	778614	0.4222	Nonalcoholic fatty liver disease || id:ebi-a-GCST90091033	Nonalcoholic fatty liver disease	Nonalcoholic fatty liver disease || ||	TRUE	igd	7	47521863	0.009	2.50202e-06	291	ebi-a-GCST90026282	Uracil levels	TRUE	reported	igd	2	1	TRUE	22.4044444444444
rs4698735	A	G	A	G	0.0434	-0.0139892	0.2127	0.178926	FALSE	FALSE	FALSE	ebi-a-GCST90091033	4	13567131	0.0208976	778614	0.5032	Nonalcoholic fatty liver disease || id:ebi-a-GCST90091033	Nonalcoholic fatty liver disease	Nonalcoholic fatty liver disease || ||	TRUE	igd	4	13567131	0.0094	3.77103e-06	291	ebi-a-GCST90026282	Uracil levels	TRUE	reported	igd	2	1	TRUE	21.3168854685378
rs6545320	G	A	G	A	-0.0438	0.0275671	0.3186	0.379722	FALSE	FALSE	FALSE	ebi-a-GCST90091033	2	53351098	0.0168481	778614	0.1018	Nonalcoholic fatty liver disease || id:ebi-a-GCST90091033	Nonalcoholic fatty liver disease	Nonalcoholic fatty liver disease || ||	TRUE	igd	2	53351098	0.0083	1.51199e-07	291	ebi-a-GCST90026282	Uracil levels	TRUE	reported	igd	2	1	TRUE	27.8478734213964
rs6856183	T	C	T	C	0.038	-0.0048269	0.5537	0.589463	FALSE	FALSE	FALSE	ebi-a-GCST90091033	4	93024322	0.0164379	778614	0.768999	Nonalcoholic fatty liver disease || id:ebi-a-GCST90091033	Nonalcoholic fatty liver disease	Nonalcoholic fatty liver disease || ||	TRUE	igd	4	93024322	0.0077	7.09006e-07	291	ebi-a-GCST90026282	Uracil levels	TRUE	reported	igd	2	1	TRUE	24.3548659133075
rs78510655	A	G	A	G	-0.0647	0.0416364	0.1043	0.122266	FALSE	FALSE	FALSE	ebi-a-GCST90091033	14	91687402	0.024933	778614	0.0949292	Nonalcoholic fatty liver disease || id:ebi-a-GCST90091033	Nonalcoholic fatty liver disease	Nonalcoholic fatty liver disease || ||	TRUE	igd	14	91687402	0.0125	2.238e-07	291	ebi-a-GCST90026282	Uracil levels	TRUE	reported	igd	2	1	TRUE	26.790976
rs10014657	G	T	G	T	0.1173	0.0187849	0.6712	0.65507	FALSE	FALSE	FALSE	ebi-a-GCST90091033	4	31909622	0.0174382	778614	0.2814	Nonalcoholic fatty liver disease || id:ebi-a-GCST90091033	Nonalcoholic fatty liver disease	Nonalcoholic fatty liver disease || ||	TRUE	igd	4	31909622	0.025	2.635e-06	291	ebi-a-GCST90026218	N-acetylleucine levels	TRUE	reported	igd	2	1	TRUE	22.014864
rs10182309	C	T	C	T	-0.4538	0.0193872	0.018	0.017893	FALSE	FALSE	FALSE	ebi-a-GCST90091033	2	134864143	0.0710926	778614	0.7851	Nonalcoholic fatty liver disease || id:ebi-a-GCST90091033	Nonalcoholic fatty liver disease	Nonalcoholic fatty liver disease || ||	TRUE	igd	2	134864143	0.0893	3.69199e-07	291	ebi-a-GCST90026218	N-acetylleucine levels	TRUE	reported	igd	2	1	TRUE	25.8241517639373
rs11038294	T	C	T	C	-0.1412	0.0191966	0.1706	0.17992	FALSE	FALSE	FALSE	ebi-a-GCST90091033	11	5623665	0.0212783	778614	0.367	Nonalcoholic fatty liver disease || id:ebi-a-GCST90091033	Nonalcoholic fatty liver disease	Nonalcoholic fatty liver disease || ||	TRUE	igd	11	5623665	0.0293	1.461e-06	291	ebi-a-GCST90026218	N-acetylleucine levels	TRUE	reported	igd	2	1	TRUE	23.2238465212175
rs111305036	G	T	G	T	-0.4615	-0.0444139	0.014	0.020875	FALSE	FALSE	FALSE	ebi-a-GCST90091033	1	237646390	0.0514701	778614	0.3882	Nonalcoholic fatty liver disease || id:ebi-a-GCST90091033	Nonalcoholic fatty liver disease	Nonalcoholic fatty liver disease || ||	TRUE	igd	1	237646390	0.0952	1.244e-06	291	ebi-a-GCST90026218	N-acetylleucine levels	TRUE	reported	igd	2	1	TRUE	23.5000893739849
rs111741328	A	G	A	G	-0.5096	-0.131256	0.0184	0.022863	FALSE	FALSE	FALSE	ebi-a-GCST90091033	15	54533981	0.0480016	778614	0.00624899	Nonalcoholic fatty liver disease || id:ebi-a-GCST90091033	Nonalcoholic fatty liver disease	Nonalcoholic fatty liver disease || ||	TRUE	igd	15	54533981	0.099	2.67498e-07	291	ebi-a-GCST90026218	N-acetylleucine levels	TRUE	reported	igd	2	1	TRUE	26.4964962758902
rs114057721	A	G	A	G	-0.9113	0.125609	0.0054	0.031809	FALSE	FALSE	FALSE	ebi-a-GCST90091033	7	25135215	0.0478771	778614	0.00870102	Nonalcoholic fatty liver disease || id:ebi-a-GCST90091033	Nonalcoholic fatty liver disease	Nonalcoholic fatty liver disease || ||	TRUE	igd	7	25135215	0.1601	1.26701e-08	291	ebi-a-GCST90026218	N-acetylleucine levels	TRUE	reported	igd	2	1	TRUE	32.399631944588
rs115044799	G	T	G	T	-0.438	0.0583682	0.0234	0.016899	FALSE	FALSE	FALSE	ebi-a-GCST90091033	3	47053135	0.0735518	778614	0.4274	Nonalcoholic fatty liver disease || id:ebi-a-GCST90091033	Nonalcoholic fatty liver disease	Nonalcoholic fatty liver disease || ||	TRUE	igd	3	47053135	0.0852	2.76701e-07	291	ebi-a-GCST90026218	N-acetylleucine levels	TRUE	reported	igd	2	1	TRUE	26.4282880380877
rs115180053	A	G	A	G	-0.4441	0.0369389	0.0158	0.020875	FALSE	FALSE	FALSE	ebi-a-GCST90091033	1	6991450	0.0709813	778614	0.6028	Nonalcoholic fatty liver disease || id:ebi-a-GCST90091033	Nonalcoholic fatty liver disease	Nonalcoholic fatty liver disease || ||	TRUE	igd	1	6991450	0.0869	3.21403e-07	291	ebi-a-GCST90026218	N-acetylleucine levels	TRUE	reported	igd	2	1	TRUE	26.1169220868133
rs115646086	C	T	C	T	-0.4801	0.0621666	0.0164	0.012922	FALSE	FALSE	FALSE	ebi-a-GCST90091033	4	82419994	0.0677267	778614	0.3587	Nonalcoholic fatty liver disease || id:ebi-a-GCST90091033	Nonalcoholic fatty liver disease	Nonalcoholic fatty liver disease || ||	TRUE	igd	4	82419994	0.0944	3.65502e-07	291	ebi-a-GCST90026218	N-acetylleucine levels	TRUE	reported	igd	2	1	TRUE	25.8654133600259
rs115656116	T	C	T	C	-0.3538	0.0293734	0.0235	0.010934	FALSE	FALSE	FALSE	ebi-a-GCST90091033	1	223838057	0.0604898	778614	0.6273	Nonalcoholic fatty liver disease || id:ebi-a-GCST90091033	Nonalcoholic fatty liver disease	Nonalcoholic fatty liver disease || ||	TRUE	igd	1	223838057	0.074	1.739e-06	291	ebi-a-GCST90026218	N-acetylleucine levels	TRUE	reported	igd	2	1	TRUE	22.8587363038714
rs11643350	A	G	A	G	-0.4145	0.0330768	0.0192	0.023857	FALSE	FALSE	FALSE	ebi-a-GCST90091033	16	13392493	0.0705354	778614	0.6391	Nonalcoholic fatty liver disease || id:ebi-a-GCST90091033	Nonalcoholic fatty liver disease	Nonalcoholic fatty liver disease || ||	TRUE	igd	16	13392493	0.0853	1.17201e-06	291	ebi-a-GCST90026218	N-acetylleucine levels	TRUE	reported	igd	2	1	TRUE	23.6129913181393
rs116463858	A	G	A	G	-0.478	-0.0208105	0.0139	0.023857	FALSE	FALSE	FALSE	ebi-a-GCST90091033	1	198186765	0.0520564	778614	0.6893	Nonalcoholic fatty liver disease || id:ebi-a-GCST90091033	Nonalcoholic fatty liver disease	Nonalcoholic fatty liver disease || ||	TRUE	igd	1	198186765	0.0972	8.79792e-07	291	ebi-a-GCST90026218	N-acetylleucine levels	TRUE	reported	igd	2	1	TRUE	24.1837287676337
rs116564566	A	G	A	G	-0.4473	0.134602	0.0154	0.010934	FALSE	FALSE	FALSE	ebi-a-GCST90091033	5	1702010	0.092028	778614	0.1436	Nonalcoholic fatty liver disease || id:ebi-a-GCST90091033	Nonalcoholic fatty liver disease	Nonalcoholic fatty liver disease || ||	TRUE	igd	5	1702010	0.0939	1.88101e-06	291	ebi-a-GCST90026218	N-acetylleucine levels	TRUE	reported	igd	2	1	TRUE	22.6916779797691
rs117053908	T	G	T	G	-0.8756	-0.149843	0.0068	0.016899	FALSE	FALSE	FALSE	ebi-a-GCST90091033	11	117407275	0.0738787	778614	0.0425402	Nonalcoholic fatty liver disease || id:ebi-a-GCST90091033	Nonalcoholic fatty liver disease	Nonalcoholic fatty liver disease || ||	TRUE	igd	11	117407275	0.1568	2.35999e-08	291	ebi-a-GCST90026218	N-acetylleucine levels	TRUE	reported	igd	2	1	TRUE	31.1831072990421
rs117552783	T	C	T	C	-0.3887	-0.0293159	0.0206	0.013917	FALSE	FALSE	FALSE	ebi-a-GCST90091033	12	130833777	0.071805	778614	0.6831	Nonalcoholic fatty liver disease || id:ebi-a-GCST90091033	Nonalcoholic fatty liver disease	Nonalcoholic fatty liver disease || ||	TRUE	igd	12	130833777	0.0806	1.42699e-06	291	ebi-a-GCST90026218	N-acetylleucine levels	TRUE	reported	igd	2	1	TRUE	23.2572840790843
rs117812074	C	T	C	T	-0.422	0.0254728	0.0204	0.013917	FALSE	FALSE	FALSE	ebi-a-GCST90091033	7	45294971	0.0658161	778614	0.6987	Nonalcoholic fatty liver disease || id:ebi-a-GCST90091033	Nonalcoholic fatty liver disease	Nonalcoholic fatty liver disease || ||	TRUE	igd	7	45294971	0.0827	3.30902e-07	291	ebi-a-GCST90026218	N-acetylleucine levels	TRUE	reported	igd	2	1	TRUE	26.0383753284332
rs11995185	G	A	G	A	-0.2576	-0.0127084	0.0516	0.050696	FALSE	FALSE	FALSE	ebi-a-GCST90091033	8	109800541	0.0353968	778614	0.7196	Nonalcoholic fatty liver disease || id:ebi-a-GCST90091033	Nonalcoholic fatty liver disease	Nonalcoholic fatty liver disease || ||	TRUE	igd	8	109800541	0.0523	8.33604e-07	291	ebi-a-GCST90026218	N-acetylleucine levels	TRUE	reported	igd	2	1	TRUE	24.2598627567826
rs12410324	A	T	A	T	-0.5156	0.0379433	0.0136	0.018887	FALSE	TRUE	FALSE	ebi-a-GCST90091033	1	94372626	0.0731867	778614	0.6041	Nonalcoholic fatty liver disease || id:ebi-a-GCST90091033	Nonalcoholic fatty liver disease	Nonalcoholic fatty liver disease || ||	TRUE	igd	1	94372626	0.0985	1.65101e-07	291	ebi-a-GCST90026218	N-acetylleucine levels	TRUE	reported	igd	2	1	TRUE	27.4001762477776
rs12606911	A	G	A	G	0.1119	0.0039497	0.4962	0.539761	FALSE	FALSE	FALSE	ebi-a-GCST90091033	18	3432384	0.0175126	778614	0.8216	Nonalcoholic fatty liver disease || id:ebi-a-GCST90091033	Nonalcoholic fatty liver disease	Nonalcoholic fatty liver disease || ||	TRUE	igd	18	3432384	0.0225	6.86104e-07	291	ebi-a-GCST90026218	N-acetylleucine levels	TRUE	reported	igd	2	1	TRUE	24.7340444444444
rs137861694	A	G	A	G	-0.303	-0.0633409	0.0281	0.018887	FALSE	FALSE	FALSE	ebi-a-GCST90091033	13	45961075	0.0559077	778614	0.2572	Nonalcoholic fatty liver disease || id:ebi-a-GCST90091033	Nonalcoholic fatty liver disease	Nonalcoholic fatty liver disease || ||	TRUE	igd	13	45961075	0.0648	2.93197e-06	291	ebi-a-GCST90026218	N-acetylleucine levels	TRUE	reported	igd	2	1	TRUE	21.8642832647462
rs138776098	C	T	C	T	-0.2686	0.050005	0.0383	0.029821	FALSE	FALSE	FALSE	ebi-a-GCST90091033	2	54903555	0.05402	778614	0.3546	Nonalcoholic fatty liver disease || id:ebi-a-GCST90091033	Nonalcoholic fatty liver disease	Nonalcoholic fatty liver disease || ||	TRUE	igd	2	54903555	0.0587	4.71998e-06	291	ebi-a-GCST90026218	N-acetylleucine levels	TRUE	reported	igd	2	1	TRUE	20.9380298285684
rs140005392	A	G	A	G	-0.509	-0.0738559	0.0174	0.032803	FALSE	FALSE	FALSE	ebi-a-GCST90091033	8	20220882	0.0720139	778614	0.3051	Nonalcoholic fatty liver disease || id:ebi-a-GCST90091033	Nonalcoholic fatty liver disease	Nonalcoholic fatty liver disease || ||	TRUE	igd	8	20220882	0.0876	6.21098e-09	291	ebi-a-GCST90026218	N-acetylleucine levels	TRUE	reported	igd	2	1	TRUE	33.7619367819687
rs142213569	A	G	A	G	-0.604	0.0023862	0.0117	0.013917	FALSE	FALSE	FALSE	ebi-a-GCST90091033	10	73440271	0.0874253	778614	0.9782	Nonalcoholic fatty liver disease || id:ebi-a-GCST90091033	Nonalcoholic fatty liver disease	Nonalcoholic fatty liver disease || ||	TRUE	igd	10	73440271	0.123	9.09704e-07	291	ebi-a-GCST90026218	N-acetylleucine levels	TRUE	reported	igd	2	1	TRUE	24.1136889417675
rs142845341	C	T	C	T	-0.7179	-0.0754493	0.007	0.012922	FALSE	FALSE	FALSE	ebi-a-GCST90091033	4	12914337	0.111668	778614	0.4993	Nonalcoholic fatty liver disease || id:ebi-a-GCST90091033	Nonalcoholic fatty liver disease	Nonalcoholic fatty liver disease || ||	TRUE	igd	4	12914337	0.1369	1.55901e-07	291	ebi-a-GCST90026218	N-acetylleucine levels	TRUE	reported	igd	2	1	TRUE	27.4992602022985
rs143683122	C	T	C	T	-0.4169	0.0461366	0.0207	0.013917	FALSE	FALSE	FALSE	ebi-a-GCST90091033	6	53153228	0.0734609	778614	0.53	Nonalcoholic fatty liver disease || id:ebi-a-GCST90091033	Nonalcoholic fatty liver disease	Nonalcoholic fatty liver disease || ||	TRUE	igd	6	53153228	0.0833	5.52904e-07	291	ebi-a-GCST90026218	N-acetylleucine levels	TRUE	reported	igd	2	1	TRUE	25.0480422661261
rs143961012	T	C	T	C	-0.6486	-0.0781703	0.0106	0.020875	FALSE	FALSE	FALSE	ebi-a-GCST90091033	3	176977674	0.068331	778614	0.2526	Nonalcoholic fatty liver disease || id:ebi-a-GCST90091033	Nonalcoholic fatty liver disease	Nonalcoholic fatty liver disease || ||	TRUE	igd	3	176977674	0.1272	3.408e-07	291	ebi-a-GCST90026218	N-acetylleucine levels	TRUE	reported	igd	2	1	TRUE	26.000378248487
rs144149766	A	G	A	G	-0.3155	-0.0682074	0.0286	0.016899	FALSE	FALSE	FALSE	ebi-a-GCST90091033	1	226908479	0.0474044	778614	0.1502	Nonalcoholic fatty liver disease || id:ebi-a-GCST90091033	Nonalcoholic fatty liver disease	Nonalcoholic fatty liver disease || ||	TRUE	igd	1	226908479	0.0687	4.432e-06	291	ebi-a-GCST90026218	N-acetylleucine levels	TRUE	reported	igd	2	1	TRUE	21.0904211929173
rs146021129	T	A	T	A	-0.446	0.0241168	0.0142	0.022863	FALSE	TRUE	FALSE	ebi-a-GCST90091033	4	32716638	0.0749733	778614	0.747699	Nonalcoholic fatty liver disease || id:ebi-a-GCST90091033	Nonalcoholic fatty liver disease	Nonalcoholic fatty liver disease || ||	TRUE	igd	4	32716638	0.0958	3.26099e-06	291	ebi-a-GCST90026218	N-acetylleucine levels	TRUE	reported	igd	2	1	TRUE	21.6739815464542
rs1469453	C	T	C	T	-0.1639	0.0044187	0.1052	0.127237	FALSE	FALSE	FALSE	ebi-a-GCST90091033	16	87736778	0.0248216	778614	0.8587	Nonalcoholic fatty liver disease || id:ebi-a-GCST90091033	Nonalcoholic fatty liver disease	Nonalcoholic fatty liver disease || ||	TRUE	igd	16	87736778	0.0346	2.20501e-06	291	ebi-a-GCST90026218	N-acetylleucine levels	TRUE	reported	igd	2	1	TRUE	22.4391142370276
rs1472660	C	T	C	T	-0.2098	-0.0327421	0.0735	0.082505	FALSE	FALSE	FALSE	ebi-a-GCST90091033	3	131289011	0.0324208	778614	0.3125	Nonalcoholic fatty liver disease || id:ebi-a-GCST90091033	Nonalcoholic fatty liver disease	Nonalcoholic fatty liver disease || ||	TRUE	igd	3	131289011	0.0418	5.22504e-07	291	ebi-a-GCST90026218	N-acetylleucine levels	TRUE	reported	igd	2	1	TRUE	25.1917538517891
rs148591264	T	C	T	C	-0.3902	0.0576466	0.0256	0.028827	FALSE	FALSE	FALSE	ebi-a-GCST90091033	10	23310456	0.0608722	778614	0.3436	Nonalcoholic fatty liver disease || id:ebi-a-GCST90091033	Nonalcoholic fatty liver disease	Nonalcoholic fatty liver disease || ||	TRUE	igd	10	23310456	0.0843	3.70997e-06	291	ebi-a-GCST90026218	N-acetylleucine levels	TRUE	reported	igd	2	1	TRUE	21.4249284808675
rs149419033	A	G	A	G	-0.3712	-0.0184	0.0249	0.030815	FALSE	FALSE	FALSE	ebi-a-GCST90091033	16	13335094	0.0506264	778614	0.7163	Nonalcoholic fatty liver disease || id:ebi-a-GCST90091033	Nonalcoholic fatty liver disease	Nonalcoholic fatty liver disease || ||	TRUE	igd	16	13335094	0.0739	5.04406e-07	291	ebi-a-GCST90026218	N-acetylleucine levels	TRUE	reported	igd	2	1	TRUE	25.2305697821545
rs17559707	C	T	C	T	-0.1908	-0.0100413	0.0862	0.082505	FALSE	FALSE	FALSE	ebi-a-GCST90091033	2	66549939	0.0299092	778614	0.737099	Nonalcoholic fatty liver disease || id:ebi-a-GCST90091033	Nonalcoholic fatty liver disease	Nonalcoholic fatty liver disease || ||	TRUE	igd	2	66549939	0.0407	2.78503e-06	291	ebi-a-GCST90026218	N-acetylleucine levels	TRUE	reported	igd	2	1	TRUE	21.9769754118648
rs1859149	G	T	G	T	0.3513	0.0167192	0.974	0.976143	FALSE	FALSE	FALSE	ebi-a-GCST90091033	4	114507951	0.0454323	778614	0.712901	Nonalcoholic fatty liver disease || id:ebi-a-GCST90091033	Nonalcoholic fatty liver disease	Nonalcoholic fatty liver disease || ||	TRUE	igd	4	114507951	0.0732	1.58701e-06	291	ebi-a-GCST90026218	N-acetylleucine levels	TRUE	reported	igd	2	1	TRUE	23.0321318194034
rs187337699	T	G	T	G	-0.35	0.0059498	0.0231	0.030815	FALSE	FALSE	FALSE	ebi-a-GCST90091033	10	88946973	0.0371769	778614	0.8729	Nonalcoholic fatty liver disease || id:ebi-a-GCST90091033	Nonalcoholic fatty liver disease	Nonalcoholic fatty liver disease || ||	TRUE	igd	10	88946973	0.0757	3.79201e-06	291	ebi-a-GCST90026218	N-acetylleucine levels	TRUE	reported	igd	2	1	TRUE	21.3768805110907
rs190355005	T	C	T	C	-0.3948	0.148328	0.0174	0.013917	FALSE	FALSE	FALSE	ebi-a-GCST90091033	22	21426173	0.0658975	778614	0.0243899	Nonalcoholic fatty liver disease || id:ebi-a-GCST90091033	Nonalcoholic fatty liver disease	Nonalcoholic fatty liver disease || ||	TRUE	igd	22	21426173	0.0861	4.509e-06	291	ebi-a-GCST90026218	N-acetylleucine levels	TRUE	reported	igd	2	1	TRUE	21.0255800118977
rs2079544	T	A	T	A	0.1532	-0.0276214	0.8613	0.862823	FALSE	TRUE	FALSE	ebi-a-GCST90091033	17	12069103	0.022485	778614	0.2193	Nonalcoholic fatty liver disease || id:ebi-a-GCST90091033	Nonalcoholic fatty liver disease	Nonalcoholic fatty liver disease || ||	TRUE	igd	17	12069103	0.0319	1.58099e-06	291	ebi-a-GCST90026218	N-acetylleucine levels	TRUE	reported	igd	2	1	TRUE	23.0640815243561
rs35344761	A	C	A	C	-0.1572	0.0606939	0.1241	0.131213	FALSE	FALSE	FALSE	ebi-a-GCST90091033	9	78510823	0.0243361	778614	0.0126299	Nonalcoholic fatty liver disease || id:ebi-a-GCST90091033	Nonalcoholic fatty liver disease	Nonalcoholic fatty liver disease || ||	TRUE	igd	9	78510823	0.0334	2.43002e-06	291	ebi-a-GCST90026218	N-acetylleucine levels	TRUE	reported	igd	2	1	TRUE	22.151959553946
rs35750614	C	G	C	G	-0.2267	-0.0254214	0.06	0.069583	FALSE	TRUE	FALSE	ebi-a-GCST90091033	17	3614285	0.0354795	778614	0.4737	Nonalcoholic fatty liver disease || id:ebi-a-GCST90091033	Nonalcoholic fatty liver disease	Nonalcoholic fatty liver disease || ||	TRUE	igd	17	3614285	0.0468	1.29399e-06	291	ebi-a-GCST90026218	N-acetylleucine levels	TRUE	reported	igd	2	1	TRUE	23.4645016071298
rs3761660	G	A	G	A	-0.5164	-0.0221635	0.0189	0.045726	FALSE	FALSE	FALSE	ebi-a-GCST90091033	5	131628565	0.0440858	778614	0.6151	Nonalcoholic fatty liver disease || id:ebi-a-GCST90091033	Nonalcoholic fatty liver disease	Nonalcoholic fatty liver disease || ||	TRUE	igd	5	131628565	0.0912	1.50699e-08	291	ebi-a-GCST90026218	N-acetylleucine levels	TRUE	reported	igd	2	1	TRUE	32.0614227454601
rs41279140	T	C	T	C	-0.3089	-0.0157757	0.0361	0.037773	FALSE	FALSE	FALSE	ebi-a-GCST90091033	13	99908274	0.0396043	778614	0.6904	Nonalcoholic fatty liver disease || id:ebi-a-GCST90091033	Nonalcoholic fatty liver disease	Nonalcoholic fatty liver disease || ||	TRUE	igd	13	99908274	0.062	6.23807e-07	291	ebi-a-GCST90026218	N-acetylleucine levels	TRUE	reported	igd	2	1	TRUE	24.822895421436
rs4925536	A	G	A	G	0.1847	0.0330929	0.9139	0.882704	FALSE	FALSE	FALSE	ebi-a-GCST90091033	1	247508452	0.0255724	778614	0.1956	Nonalcoholic fatty liver disease || id:ebi-a-GCST90091033	Nonalcoholic fatty liver disease	Nonalcoholic fatty liver disease || ||	TRUE	igd	1	247508452	0.0401	4.15203e-06	291	ebi-a-GCST90026218	N-acetylleucine levels	TRUE	reported	igd	2	1	TRUE	21.2150981648124
rs56029940	T	C	T	C	-0.4942	0.0540938	0.0162	0.014911	FALSE	FALSE	FALSE	ebi-a-GCST90091033	3	13046142	0.0834596	778614	0.516901	Nonalcoholic fatty liver disease || id:ebi-a-GCST90091033	Nonalcoholic fatty liver disease	Nonalcoholic fatty liver disease || ||	TRUE	igd	3	13046142	0.097	3.50203e-07	291	ebi-a-GCST90026218	N-acetylleucine levels	TRUE	reported	igd	2	1	TRUE	25.9574492507174
rs62203265	C	G	C	G	-0.7305	-0.0301064	0.0126	0.022863	FALSE	TRUE	FALSE	ebi-a-GCST90091033	20	19566384	0.067142	778614	0.653899	Nonalcoholic fatty liver disease || id:ebi-a-GCST90091033	Nonalcoholic fatty liver disease	Nonalcoholic fatty liver disease || ||	TRUE	igd	20	19566384	0.0964	3.47136e-14	291	ebi-a-GCST90026218	N-acetylleucine levels	TRUE	reported	igd	2	1	TRUE	57.4230654172621
rs6671271	A	G	A	G	-0.2079	-0.0117537	0.0689	0.088469	FALSE	FALSE	FALSE	ebi-a-GCST90091033	1	162250009	0.0303815	778614	0.6989	Nonalcoholic fatty liver disease || id:ebi-a-GCST90091033	Nonalcoholic fatty liver disease	Nonalcoholic fatty liver disease || ||	TRUE	igd	1	162250009	0.0445	2.98696e-06	291	ebi-a-GCST90026218	N-acetylleucine levels	TRUE	reported	igd	2	1	TRUE	21.8267440979674
rs6992214	T	C	T	C	-0.1979	-0.0075264	0.0916	0.091451	FALSE	FALSE	FALSE	ebi-a-GCST90091033	8	133120467	0.030808	778614	0.807	Nonalcoholic fatty liver disease || id:ebi-a-GCST90091033	Nonalcoholic fatty liver disease	Nonalcoholic fatty liver disease || ||	TRUE	igd	8	133120467	0.0389	3.70502e-07	291	ebi-a-GCST90026218	N-acetylleucine levels	TRUE	reported	igd	2	1	TRUE	25.8816753788304
rs72665235	T	C	T	C	-0.2	-0.0230915	0.0742	0.074553	FALSE	FALSE	FALSE	ebi-a-GCST90091033	1	40157643	0.0333158	778614	0.4882	Nonalcoholic fatty liver disease || id:ebi-a-GCST90091033	Nonalcoholic fatty liver disease	Nonalcoholic fatty liver disease || ||	TRUE	igd	1	40157643	0.0438	4.97496e-06	291	ebi-a-GCST90026218	N-acetylleucine levels	TRUE	reported	igd	2	1	TRUE	20.8502741811055
rs72858217	T	C	T	C	-0.4689	0.0666765	0.0129	0.017893	FALSE	FALSE	FALSE	ebi-a-GCST90091033	11	8727959	0.0779186	778614	0.3922	Nonalcoholic fatty liver disease || id:ebi-a-GCST90091033	Nonalcoholic fatty liver disease	Nonalcoholic fatty liver disease || ||	TRUE	igd	11	8727959	0.1003	2.94897e-06	291	ebi-a-GCST90026218	N-acetylleucine levels	TRUE	reported	igd	2	1	TRUE	21.8553919497738
rs73048380	G	A	G	A	-0.3285	-0.070652	0.0336	0.043738	FALSE	FALSE	FALSE	ebi-a-GCST90091033	7	1088192	0.0339628	778614	0.0374999	Nonalcoholic fatty liver disease || id:ebi-a-GCST90091033	Nonalcoholic fatty liver disease	Nonalcoholic fatty liver disease || ||	TRUE	igd	7	1088192	0.067	9.59997e-07	291	ebi-a-GCST90026218	N-acetylleucine levels	TRUE	reported	igd	2	1	TRUE	24.0392626420138
rs73095812	T	C	T	C	-0.5972	-0.0726103	0.0108	0.016899	FALSE	FALSE	FALSE	ebi-a-GCST90091033	20	37034077	0.0598809	778614	0.2253	Nonalcoholic fatty liver disease || id:ebi-a-GCST90091033	Nonalcoholic fatty liver disease	Nonalcoholic fatty liver disease || ||	TRUE	igd	20	37034077	0.1246	1.65501e-06	291	ebi-a-GCST90026218	N-acetylleucine levels	TRUE	reported	igd	2	1	TRUE	22.9722489172414
rs73219089	G	A	G	A	-0.5437	0.0292032	0.0134	0.017893	FALSE	FALSE	FALSE	ebi-a-GCST90091033	7	124225106	0.0768364	778614	0.7039	Nonalcoholic fatty liver disease || id:ebi-a-GCST90091033	Nonalcoholic fatty liver disease	Nonalcoholic fatty liver disease || ||	TRUE	igd	7	124225106	0.1053	2.42198e-07	291	ebi-a-GCST90026218	N-acetylleucine levels	TRUE	reported	igd	2	1	TRUE	26.6601091802105
rs74930848	A	G	A	G	-0.2843	-0.0025012	0.0432	0.048708	FALSE	FALSE	FALSE	ebi-a-GCST90091033	14	33534494	0.0362872	778614	0.945	Nonalcoholic fatty liver disease || id:ebi-a-GCST90091033	Nonalcoholic fatty liver disease	Nonalcoholic fatty liver disease || ||	TRUE	igd	14	33534494	0.0563	4.45605e-07	291	ebi-a-GCST90026218	N-acetylleucine levels	TRUE	reported	igd	2	1	TRUE	25.4998091295994
rs75036147	G	A	G	A	-0.3036	-0.0063918	0.0327	0.015905	FALSE	FALSE	FALSE	ebi-a-GCST90091033	1	202534962	0.0549367	778614	0.9074	Nonalcoholic fatty liver disease || id:ebi-a-GCST90091033	Nonalcoholic fatty liver disease	Nonalcoholic fatty liver disease || ||	TRUE	igd	1	202534962	0.0646	2.55399e-06	291	ebi-a-GCST90026218	N-acetylleucine levels	TRUE	reported	igd	2	1	TRUE	22.0870898791324
rs75328912	A	G	A	G	-0.5944	-0.0400362	0.0096	0.020875	FALSE	FALSE	FALSE	ebi-a-GCST90091033	16	62692649	0.0541765	778614	0.4599	Nonalcoholic fatty liver disease || id:ebi-a-GCST90091033	Nonalcoholic fatty liver disease	Nonalcoholic fatty liver disease || ||	TRUE	igd	16	62692649	0.1259	2.326e-06	291	ebi-a-GCST90026218	N-acetylleucine levels	TRUE	reported	igd	2	1	TRUE	22.2897984393227
rs76491641	A	G	A	G	-0.2156	0.0596604	0.0606	0.054672	FALSE	FALSE	FALSE	ebi-a-GCST90091033	11	126041971	0.0396797	778614	0.1327	Nonalcoholic fatty liver disease || id:ebi-a-GCST90091033	Nonalcoholic fatty liver disease	Nonalcoholic fatty liver disease || ||	TRUE	igd	11	126041971	0.0459	2.64302e-06	291	ebi-a-GCST90026218	N-acetylleucine levels	TRUE	reported	igd	2	1	TRUE	22.0633849279242
rs76717541	A	T	A	T	-0.3392	0.0166755	0.0294	0.026839	FALSE	TRUE	FALSE	ebi-a-GCST90091033	4	87122429	0.0544407	778614	0.759401	Nonalcoholic fatty liver disease || id:ebi-a-GCST90091033	Nonalcoholic fatty liver disease	Nonalcoholic fatty liver disease || ||	TRUE	igd	4	87122429	0.0685	7.31493e-07	291	ebi-a-GCST90026218	N-acetylleucine levels	TRUE	reported	igd	2	1	TRUE	24.5205690233896
rs77103547	T	C	T	C	-0.2708	0.0025991	0.0462	0.072565	FALSE	FALSE	FALSE	ebi-a-GCST90091033	10	112932019	0.0370714	778614	0.9441	Nonalcoholic fatty liver disease || id:ebi-a-GCST90091033	Nonalcoholic fatty liver disease	Nonalcoholic fatty liver disease || ||	TRUE	igd	10	112932019	0.0544	6.58097e-07	291	ebi-a-GCST90026218	N-acetylleucine levels	TRUE	reported	igd	2	1	TRUE	24.7798983564014
rs77127329	C	T	C	T	-0.5421	0.0013597	0.0121	0.024851	FALSE	FALSE	FALSE	ebi-a-GCST90091033	3	74021280	0.0538314	778614	0.9798	Nonalcoholic fatty liver disease || id:ebi-a-GCST90091033	Nonalcoholic fatty liver disease	Nonalcoholic fatty liver disease || ||	TRUE	igd	3	74021280	0.1166	3.36202e-06	291	ebi-a-GCST90026218	N-acetylleucine levels	TRUE	reported	igd	2	1	TRUE	21.6153222081327
rs77226429	A	G	A	G	-0.3593	-0.0344079	0.0249	0.019881	FALSE	FALSE	FALSE	ebi-a-GCST90091033	7	92989084	0.0550744	778614	0.5321	Nonalcoholic fatty liver disease || id:ebi-a-GCST90091033	Nonalcoholic fatty liver disease	Nonalcoholic fatty liver disease || ||	TRUE	igd	7	92989084	0.0753	1.82701e-06	291	ebi-a-GCST90026218	N-acetylleucine levels	TRUE	reported	igd	2	1	TRUE	22.7679789915151
rs77879853	T	C	T	C	-0.333	-0.0422619	0.0279	0.016899	FALSE	FALSE	FALSE	ebi-a-GCST90091033	15	63241194	0.0594846	778614	0.4774	Nonalcoholic fatty liver disease || id:ebi-a-GCST90091033	Nonalcoholic fatty liver disease	Nonalcoholic fatty liver disease || ||	TRUE	igd	15	63241194	0.0645	2.41301e-07	291	ebi-a-GCST90026218	N-acetylleucine levels	TRUE	reported	igd	2	1	TRUE	26.6544077879935
rs78078105	T	C	T	C	-0.3736	-0.0591112	0.0244	0.015905	FALSE	FALSE	FALSE	ebi-a-GCST90091033	20	8186480	0.067439	778614	0.3808	Nonalcoholic fatty liver disease || id:ebi-a-GCST90091033	Nonalcoholic fatty liver disease	Nonalcoholic fatty liver disease || ||	TRUE	igd	20	8186480	0.0738	4.14696e-07	291	ebi-a-GCST90026218	N-acetylleucine levels	TRUE	reported	igd	2	1	TRUE	25.6271913396641
rs79089555	T	C	T	C	-0.3233	0.0060851	0.0274	0.035785	FALSE	FALSE	FALSE	ebi-a-GCST90091033	4	126536601	0.0415607	778614	0.8836	Nonalcoholic fatty liver disease || id:ebi-a-GCST90091033	Nonalcoholic fatty liver disease	Nonalcoholic fatty liver disease || ||	TRUE	igd	4	126536601	0.0701	3.93197e-06	291	ebi-a-GCST90026218	N-acetylleucine levels	TRUE	reported	igd	2	1	TRUE	21.2703861001504
rs79551080	A	G	A	G	-0.291	0.0315425	0.0415	0.017893	FALSE	FALSE	FALSE	ebi-a-GCST90091033	4	109223921	0.0514993	778614	0.540201	Nonalcoholic fatty liver disease || id:ebi-a-GCST90091033	Nonalcoholic fatty liver disease	Nonalcoholic fatty liver disease || ||	TRUE	igd	4	109223921	0.057	3.38104e-07	291	ebi-a-GCST90026218	N-acetylleucine levels	TRUE	reported	igd	2	1	TRUE	26.0637119113573
rs80032117	A	C	A	C	-0.4722	0.142136	0.0188	0.031809	FALSE	FALSE	FALSE	ebi-a-GCST90091033	5	98216531	0.0653295	778614	0.0295801	Nonalcoholic fatty liver disease || id:ebi-a-GCST90091033	Nonalcoholic fatty liver disease	Nonalcoholic fatty liver disease || ||	TRUE	igd	5	98216531	0.0851	2.834e-08	291	ebi-a-GCST90026218	N-acetylleucine levels	TRUE	reported	igd	2	1	TRUE	30.7888058701935
rs80166028	G	A	G	A	-0.3903	-0.039731	0.0239	0.014911	FALSE	FALSE	FALSE	ebi-a-GCST90091033	4	164859283	0.0610399	778614	0.515101	Nonalcoholic fatty liver disease || id:ebi-a-GCST90091033	Nonalcoholic fatty liver disease	Nonalcoholic fatty liver disease || ||	TRUE	igd	4	164859283	0.0811	1.51001e-06	291	ebi-a-GCST90026218	N-acetylleucine levels	TRUE	reported	igd	2	1	TRUE	23.1608980099465
rs9599583	A	G	A	G	-0.5557	0.0335167	0.0095	0.013917	FALSE	FALSE	FALSE	ebi-a-GCST90091033	13	70801855	0.0740354	778614	0.650801	Nonalcoholic fatty liver disease || id:ebi-a-GCST90091033	Nonalcoholic fatty liver disease	Nonalcoholic fatty liver disease || ||	TRUE	igd	13	70801855	0.1197	3.45303e-06	291	ebi-a-GCST90026218	N-acetylleucine levels	TRUE	reported	igd	2	1	TRUE	21.5522438789818
rs10017912	T	C	T	C	0.0733	-0.018393	0.2997	0.284294	FALSE	FALSE	FALSE	ebi-a-GCST90091033	4	88770819	0.0171569	778614	0.2837	Nonalcoholic fatty liver disease || id:ebi-a-GCST90091033	Nonalcoholic fatty liver disease	Nonalcoholic fatty liver disease || ||	TRUE	igd	4	88770819	0.0137	8.48106e-08	291	ebi-a-GCST90026150	Diglycerol levels	TRUE	reported	igd	2	1	TRUE	28.6264052426874
rs10515319	A	C	A	C	0.1003	-0.034166	0.0991	0.107356	FALSE	FALSE	FALSE	ebi-a-GCST90091033	5	101330106	0.0270024	778614	0.2058	Nonalcoholic fatty liver disease || id:ebi-a-GCST90091033	Nonalcoholic fatty liver disease	Nonalcoholic fatty liver disease || ||	TRUE	igd	5	101330106	0.0208	1.44301e-06	291	ebi-a-GCST90026150	Diglycerol levels	TRUE	reported	igd	2	1	TRUE	23.2527967825444
rs115566746	A	C	A	C	0.1939	-0.0711885	0.0248	0.012922	FALSE	FALSE	FALSE	ebi-a-GCST90091033	2	39528555	0.0571193	778614	0.2126	Nonalcoholic fatty liver disease || id:ebi-a-GCST90091033	Nonalcoholic fatty liver disease	Nonalcoholic fatty liver disease || ||	TRUE	igd	2	39528555	0.0421	4.03999e-06	291	ebi-a-GCST90026150	Diglycerol levels	TRUE	reported	igd	2	1	TRUE	21.2124790539435
rs117338603	A	G	A	G	0.3152	-0.0505573	0.0144	0.018887	FALSE	FALSE	FALSE	ebi-a-GCST90091033	17	63678666	0.080626	778614	0.5306	Nonalcoholic fatty liver disease || id:ebi-a-GCST90091033	Nonalcoholic fatty liver disease	Nonalcoholic fatty liver disease || ||	TRUE	igd	17	63678666	0.06	1.523e-07	291	ebi-a-GCST90026150	Diglycerol levels	TRUE	reported	igd	2	1	TRUE	27.5975111111111
rs241517	A	G	A	G	-0.0609	0.0008489	0.6543	0.672962	FALSE	FALSE	FALSE	ebi-a-GCST90091033	14	56566932	0.0167649	778614	0.9596	Nonalcoholic fatty liver disease || id:ebi-a-GCST90091033	Nonalcoholic fatty liver disease	Nonalcoholic fatty liver disease || ||	TRUE	igd	14	56566932	0.0131	3.065e-06	291	ebi-a-GCST90026150	Diglycerol levels	TRUE	reported	igd	2	1	TRUE	21.6118524561506
rs2851062	G	A	G	A	0.0636	0.0081759	0.4642	0.494036	FALSE	FALSE	FALSE	ebi-a-GCST90091033	4	101968611	0.0164695	778614	0.619599	Nonalcoholic fatty liver disease || id:ebi-a-GCST90091033	Nonalcoholic fatty liver disease	Nonalcoholic fatty liver disease || ||	TRUE	igd	4	101968611	0.0135	2.43899e-06	291	ebi-a-GCST90026150	Diglycerol levels	TRUE	reported	igd	2	1	TRUE	22.1945679012346
rs7146450	A	G	A	G	0.1143	0.0029993	0.0778	0.068588	FALSE	FALSE	FALSE	ebi-a-GCST90091033	14	63756672	0.0277281	778614	0.9139	Nonalcoholic fatty liver disease || id:ebi-a-GCST90091033	Nonalcoholic fatty liver disease	Nonalcoholic fatty liver disease || ||	TRUE	igd	14	63756672	0.0238	1.502e-06	291	ebi-a-GCST90026150	Diglycerol levels	TRUE	reported	igd	2	1	TRUE	23.0642080361556
rs7281496	G	A	G	A	-0.068	-0.0088521	0.6975	0.687873	FALSE	FALSE	FALSE	ebi-a-GCST90091033	21	43025081	0.0170727	778614	0.6041	Nonalcoholic fatty liver disease || id:ebi-a-GCST90091033	Nonalcoholic fatty liver disease	Nonalcoholic fatty liver disease || ||	TRUE	igd	21	43025081	0.0142	1.75102e-06	291	ebi-a-GCST90026150	Diglycerol levels	TRUE	reported	igd	2	1	TRUE	22.9319579448522
rs73052973	A	G	A	G	0.1438	-0.0370063	0.0444	0.040755	FALSE	FALSE	FALSE	ebi-a-GCST90091033	3	37797973	0.0470104	778614	0.4312	Nonalcoholic fatty liver disease || id:ebi-a-GCST90091033	Nonalcoholic fatty liver disease	Nonalcoholic fatty liver disease || ||	TRUE	igd	3	37797973	0.0303	2.048e-06	291	ebi-a-GCST90026150	Diglycerol levels	TRUE	reported	igd	2	1	TRUE	22.5233255998867
rs73313995	T	G	T	G	0.1972	-0.0242504	0.0297	0.011928	FALSE	FALSE	FALSE	ebi-a-GCST90091033	12	33622807	0.0693334	778614	0.726501	Nonalcoholic fatty liver disease || id:ebi-a-GCST90091033	Nonalcoholic fatty liver disease	Nonalcoholic fatty liver disease || ||	TRUE	igd	12	33622807	0.0392	5.00299e-07	291	ebi-a-GCST90026150	Diglycerol levels	TRUE	reported	igd	2	1	TRUE	25.3070595585173
rs76100411	T	G	T	G	0.1978	-0.0176269	0.0289	0.022863	FALSE	FALSE	FALSE	ebi-a-GCST90091033	7	88040760	0.0678431	778614	0.795	Nonalcoholic fatty liver disease || id:ebi-a-GCST90091033	Nonalcoholic fatty liver disease	Nonalcoholic fatty liver disease || ||	TRUE	igd	7	88040760	0.0422	2.776e-06	291	ebi-a-GCST90026150	Diglycerol levels	TRUE	reported	igd	2	1	TRUE	21.9698793827632
rs78291374	A	G	A	G	0.1708	-0.0350572	0.0458	0.06163	FALSE	FALSE	FALSE	ebi-a-GCST90091033	18	4055462	0.0400452	778614	0.3813	Nonalcoholic fatty liver disease || id:ebi-a-GCST90091033	Nonalcoholic fatty liver disease	Nonalcoholic fatty liver disease || ||	TRUE	igd	18	4055462	0.0313	4.58395e-08	291	ebi-a-GCST90026150	Diglycerol levels	TRUE	reported	igd	2	1	TRUE	29.7774193877655
rs79216249	G	A	G	A	0.1413	0.0278294	0.0603	0.067594	FALSE	FALSE	FALSE	ebi-a-GCST90091033	12	83151410	0.0302011	778614	0.3568	Nonalcoholic fatty liver disease || id:ebi-a-GCST90091033	Nonalcoholic fatty liver disease	Nonalcoholic fatty liver disease || ||	TRUE	igd	12	83151410	0.0274	2.61e-07	291	ebi-a-GCST90026150	Diglycerol levels	TRUE	reported	igd	2	1	TRUE	26.5939714422718
rs8071642	G	A	G	A	0.1635	0.0180703	0.0409	0.023857	FALSE	FALSE	FALSE	ebi-a-GCST90091033	17	16264580	0.0576168	778614	0.7538	Nonalcoholic fatty liver disease || id:ebi-a-GCST90091033	Nonalcoholic fatty liver disease	Nonalcoholic fatty liver disease || ||	TRUE	igd	17	16264580	0.0338	1.30401e-06	291	ebi-a-GCST90026150	Diglycerol levels	TRUE	reported	igd	2	1	TRUE	23.3992594797101
rs10019802	A	C	A	C	-0.312	-0.0269013	0.0194	0.026839	FALSE	FALSE	FALSE	ebi-a-GCST90091033	4	34829761	0.0807571	778614	0.738999	Nonalcoholic fatty liver disease || id:ebi-a-GCST90091033	Nonalcoholic fatty liver disease	Nonalcoholic fatty liver disease || ||	TRUE	igd	4	34829761	0.0659	2.186e-06	291	ebi-a-GCST90026230	N-trimethyl 5-aminovalerate levels	TRUE	reported	igd	2	1	TRUE	22.4149801626136
rs10779960	A	C	A	C	-0.067	0.0059971	0.4623	0.439364	FALSE	FALSE	FALSE	ebi-a-GCST90091033	2	79462603	0.0164951	778614	0.716199	Nonalcoholic fatty liver disease || id:ebi-a-GCST90091033	Nonalcoholic fatty liver disease	Nonalcoholic fatty liver disease || ||	TRUE	igd	2	79462603	0.0142	2.23898e-06	291	ebi-a-GCST90026230	N-trimethyl 5-aminovalerate levels	TRUE	reported	igd	2	1	TRUE	22.2624479269986
rs10976389	G	A	G	A	-0.3122	-0.0811856	0.0158	0.020875	FALSE	FALSE	FALSE	ebi-a-GCST90091033	9	764050	0.0627998	778614	0.1961	Nonalcoholic fatty liver disease || id:ebi-a-GCST90091033	Nonalcoholic fatty liver disease	Nonalcoholic fatty liver disease || ||	TRUE	igd	9	764050	0.0593	1.43999e-07	291	ebi-a-GCST90026230	N-trimethyl 5-aminovalerate levels	TRUE	reported	igd	2	1	TRUE	27.7176502705823
rs11166308	G	C	G	C	0.0751	0.0174545	0.314	0.286282	FALSE	TRUE	FALSE	ebi-a-GCST90091033	1	100186685	0.0176776	778614	0.3235	Nonalcoholic fatty liver disease || id:ebi-a-GCST90091033	Nonalcoholic fatty liver disease	Nonalcoholic fatty liver disease || ||	TRUE	igd	1	100186685	0.0156	1.40101e-06	291	ebi-a-GCST90026230	N-trimethyl 5-aminovalerate levels	TRUE	reported	igd	2	1	TRUE	23.1755834976989
rs112773830	A	G	A	G	-0.2568	-0.115864	0.0175	0.011928	FALSE	FALSE	FALSE	ebi-a-GCST90091033	7	38421687	0.0866697	778614	0.1813	Nonalcoholic fatty liver disease || id:ebi-a-GCST90091033	Nonalcoholic fatty liver disease	Nonalcoholic fatty liver disease || ||	TRUE	igd	7	38421687	0.0521	8.34699e-07	291	ebi-a-GCST90026230	N-trimethyl 5-aminovalerate levels	TRUE	reported	igd	2	1	TRUE	24.2948707085518
rs11661287	T	C	T	C	-0.0911	0.0443129	0.1689	0.158052	FALSE	FALSE	FALSE	ebi-a-GCST90091033	18	71063187	0.0217398	778614	0.0415203	Nonalcoholic fatty liver disease || id:ebi-a-GCST90091033	Nonalcoholic fatty liver disease	Nonalcoholic fatty liver disease || ||	TRUE	igd	18	71063187	0.0196	3.23996e-06	291	ebi-a-GCST90026230	N-trimethyl 5-aminovalerate levels	TRUE	reported	igd	2	1	TRUE	21.6035245730945
rs117398114	T	G	T	G	-0.1642	0.0135292	0.0463	0.042744	FALSE	FALSE	FALSE	ebi-a-GCST90091033	8	40250727	0.0491278	778614	0.783	Nonalcoholic fatty liver disease || id:ebi-a-GCST90091033	Nonalcoholic fatty liver disease	Nonalcoholic fatty liver disease || ||	TRUE	igd	8	40250727	0.0344	1.837e-06	291	ebi-a-GCST90026230	N-trimethyl 5-aminovalerate levels	TRUE	reported	igd	2	1	TRUE	22.7839710654408
rs117707418	A	G	A	G	-0.3381	0.0171208	0.0139	0.015905	FALSE	FALSE	FALSE	ebi-a-GCST90091033	6	110863621	0.068666	778614	0.8031	Nonalcoholic fatty liver disease || id:ebi-a-GCST90091033	Nonalcoholic fatty liver disease	Nonalcoholic fatty liver disease || ||	TRUE	igd	6	110863621	0.0664	3.51099e-07	291	ebi-a-GCST90026230	N-trimethyl 5-aminovalerate levels	TRUE	reported	igd	2	1	TRUE	25.9271143308172
rs117898530	T	C	T	C	-0.3567	0.0520408	0.0105	0.019881	FALSE	FALSE	FALSE	ebi-a-GCST90091033	20	52330407	0.066451	778614	0.4335	Nonalcoholic fatty liver disease || id:ebi-a-GCST90091033	Nonalcoholic fatty liver disease	Nonalcoholic fatty liver disease || ||	TRUE	igd	20	52330407	0.0713	5.74897e-07	291	ebi-a-GCST90026230	N-trimethyl 5-aminovalerate levels	TRUE	reported	igd	2	1	TRUE	25.028058359184
rs118119822	A	G	A	G	-0.1992	0.0066927	0.0281	0.030815	FALSE	FALSE	FALSE	ebi-a-GCST90091033	7	148023889	0.0467249	778614	0.8861	Nonalcoholic fatty liver disease || id:ebi-a-GCST90091033	Nonalcoholic fatty liver disease	Nonalcoholic fatty liver disease || ||	TRUE	igd	7	148023889	0.0435	4.65404e-06	291	ebi-a-GCST90026230	N-trimethyl 5-aminovalerate levels	TRUE	reported	igd	2	1	TRUE	20.9700832342449
rs13182438	T	C	T	C	0.0953	0.0147387	0.1576	0.16004	FALSE	FALSE	FALSE	ebi-a-GCST90091033	5	53692638	0.0207935	778614	0.4784	Nonalcoholic fatty liver disease || id:ebi-a-GCST90091033	Nonalcoholic fatty liver disease	Nonalcoholic fatty liver disease || ||	TRUE	igd	5	53692638	0.0208	4.49004e-06	291	ebi-a-GCST90026230	N-trimethyl 5-aminovalerate levels	TRUE	reported	igd	2	1	TRUE	20.992256841716
rs1419059	C	T	C	T	-0.0718	0.0069442	0.4524	0.459245	FALSE	FALSE	FALSE	ebi-a-GCST90091033	1	99911058	0.0166969	778614	0.6775	Nonalcoholic fatty liver disease || id:ebi-a-GCST90091033	Nonalcoholic fatty liver disease	Nonalcoholic fatty liver disease || ||	TRUE	igd	1	99911058	0.0141	3.39797e-07	291	ebi-a-GCST90026230	N-trimethyl 5-aminovalerate levels	TRUE	reported	igd	2	1	TRUE	25.9304863940446
rs147245636	T	C	T	C	-0.3607	0.0225051	0.0104	0.016899	FALSE	FALSE	FALSE	ebi-a-GCST90091033	4	95632135	0.0816229	778614	0.7828	Nonalcoholic fatty liver disease || id:ebi-a-GCST90091033	Nonalcoholic fatty liver disease	Nonalcoholic fatty liver disease || ||	TRUE	igd	4	95632135	0.0714	4.40099e-07	291	ebi-a-GCST90026230	N-trimethyl 5-aminovalerate levels	TRUE	reported	igd	2	1	TRUE	25.5208926707938
rs149451770	A	C	A	C	-0.3124	0.0180462	0.0138	0.023857	FALSE	FALSE	FALSE	ebi-a-GCST90091033	17	79174327	0.0483741	778614	0.709099	Nonalcoholic fatty liver disease || id:ebi-a-GCST90091033	Nonalcoholic fatty liver disease	Nonalcoholic fatty liver disease || ||	TRUE	igd	17	79174327	0.0652	1.68702e-06	291	ebi-a-GCST90026230	N-trimethyl 5-aminovalerate levels	TRUE	reported	igd	2	1	TRUE	22.9576197824532
rs149465683	C	T	C	T	-0.1679	-0.0085565	0.0407	0.029821	FALSE	FALSE	FALSE	ebi-a-GCST90091033	16	14733344	0.0508142	778614	0.8663	Nonalcoholic fatty liver disease || id:ebi-a-GCST90091033	Nonalcoholic fatty liver disease	Nonalcoholic fatty liver disease || ||	TRUE	igd	16	14733344	0.0362	3.49599e-06	291	ebi-a-GCST90026230	N-trimethyl 5-aminovalerate levels	TRUE	reported	igd	2	1	TRUE	21.5121714843869
rs149611367	A	C	A	C	-0.4256	-0.0329853	0.0075	0.010934	FALSE	FALSE	FALSE	ebi-a-GCST90091033	5	116552664	0.0674279	778614	0.624701	Nonalcoholic fatty liver disease || id:ebi-a-GCST90091033	Nonalcoholic fatty liver disease	Nonalcoholic fatty liver disease || ||	TRUE	igd	5	116552664	0.0929	4.58902e-06	291	ebi-a-GCST90026230	N-trimethyl 5-aminovalerate levels	TRUE	reported	igd	2	1	TRUE	20.9880364895758
rs1537613	A	G	A	G	0.0881	-0.0098736	0.6501	0.670974	FALSE	FALSE	FALSE	ebi-a-GCST90091033	10	2706013	0.0169753	778614	0.5608	Nonalcoholic fatty liver disease || id:ebi-a-GCST90091033	Nonalcoholic fatty liver disease	Nonalcoholic fatty liver disease || ||	TRUE	igd	10	2706013	0.0156	1.73201e-08	291	ebi-a-GCST90026230	N-trimethyl 5-aminovalerate levels	TRUE	reported	igd	2	1	TRUE	31.8935322156476
rs3004096	G	T	G	T	-0.068	-0.0296891	0.6472	0.673956	FALSE	FALSE	FALSE	ebi-a-GCST90091033	20	23305768	0.016811	778614	0.0773891	Nonalcoholic fatty liver disease || id:ebi-a-GCST90091033	Nonalcoholic fatty liver disease	Nonalcoholic fatty liver disease || ||	TRUE	igd	20	23305768	0.0145	2.57899e-06	291	ebi-a-GCST90026230	N-trimethyl 5-aminovalerate levels	TRUE	reported	igd	2	1	TRUE	21.9928656361474
rs34088387	A	G	A	G	-0.0877	-0.0186848	0.173	0.207753	FALSE	FALSE	FALSE	ebi-a-GCST90091033	6	130061318	0.0195828	778614	0.34	Nonalcoholic fatty liver disease || id:ebi-a-GCST90091033	Nonalcoholic fatty liver disease	Nonalcoholic fatty liver disease || ||	TRUE	igd	6	130061318	0.0184	1.923e-06	291	ebi-a-GCST90026230	N-trimethyl 5-aminovalerate levels	TRUE	reported	igd	2	1	TRUE	22.7176571361059
rs4875490	T	G	T	G	0.0812	0.0108995	0.7125	0.724652	FALSE	FALSE	FALSE	ebi-a-GCST90091033	8	5146665	0.018485	778614	0.5554	Nonalcoholic fatty liver disease || id:ebi-a-GCST90091033	Nonalcoholic fatty liver disease	Nonalcoholic fatty liver disease || ||	TRUE	igd	8	5146665	0.015	5.85396e-08	291	ebi-a-GCST90026230	N-trimethyl 5-aminovalerate levels	TRUE	reported	igd	2	1	TRUE	29.3041777777778
rs62075819	T	C	T	C	-0.0725	0.0010963	0.4086	0.370775	FALSE	FALSE	FALSE	ebi-a-GCST90091033	17	46982544	0.0169088	778614	0.9483	Nonalcoholic fatty liver disease || id:ebi-a-GCST90091033	Nonalcoholic fatty liver disease	Nonalcoholic fatty liver disease || ||	TRUE	igd	17	46982544	0.0151	1.67598e-06	291	ebi-a-GCST90026230	N-trimethyl 5-aminovalerate levels	TRUE	reported	igd	2	1	TRUE	23.0527169860971
rs62279320	C	T	C	T	-0.1241	0.0267045	0.0804	0.079523	FALSE	FALSE	FALSE	ebi-a-GCST90091033	2	201378213	0.0267666	778614	0.3184	Nonalcoholic fatty liver disease || id:ebi-a-GCST90091033	Nonalcoholic fatty liver disease	Nonalcoholic fatty liver disease || ||	TRUE	igd	2	201378213	0.0261	1.97501e-06	291	ebi-a-GCST90026230	N-trimethyl 5-aminovalerate levels	TRUE	reported	igd	2	1	TRUE	22.6080210214178
rs6787894	A	G	A	G	-0.2506	-0.0121112	0.021	0.022863	FALSE	FALSE	FALSE	ebi-a-GCST90091033	3	59900251	0.0486547	778614	0.8034	Nonalcoholic fatty liver disease || id:ebi-a-GCST90091033	Nonalcoholic fatty liver disease	Nonalcoholic fatty liver disease || ||	TRUE	igd	3	59900251	0.0502	6.11702e-07	291	ebi-a-GCST90026230	N-trimethyl 5-aminovalerate levels	TRUE	reported	igd	2	1	TRUE	24.9203822161553
rs73226461	A	T	A	T	-0.1912	0.0390901	0.0314	0.037773	FALSE	TRUE	FALSE	ebi-a-GCST90091033	8	23350313	0.0431594	778614	0.3651	Nonalcoholic fatty liver disease || id:ebi-a-GCST90091033	Nonalcoholic fatty liver disease	Nonalcoholic fatty liver disease || ||	TRUE	igd	8	23350313	0.0418	4.69105e-06	291	ebi-a-GCST90026230	N-trimethyl 5-aminovalerate levels	TRUE	reported	igd	2	1	TRUE	20.9229642178522
rs73516949	T	G	T	G	-0.1309	0.0010487	0.0673	0.072565	FALSE	FALSE	FALSE	ebi-a-GCST90091033	9	110474689	0.0313494	778614	0.9733	Nonalcoholic fatty liver disease || id:ebi-a-GCST90091033	Nonalcoholic fatty liver disease	Nonalcoholic fatty liver disease || ||	TRUE	igd	9	110474689	0.0284	4.10904e-06	291	ebi-a-GCST90026230	N-trimethyl 5-aminovalerate levels	TRUE	reported	igd	2	1	TRUE	21.2443091648482
rs75482762	A	T	A	T	-0.3385	0.0825855	0.0105	0.015905	FALSE	TRUE	FALSE	ebi-a-GCST90091033	12	21742300	0.0695232	778614	0.2349	Nonalcoholic fatty liver disease || id:ebi-a-GCST90091033	Nonalcoholic fatty liver disease	Nonalcoholic fatty liver disease || ||	TRUE	igd	12	21742300	0.073	3.54201e-06	291	ebi-a-GCST90026230	N-trimethyl 5-aminovalerate levels	TRUE	reported	igd	2	1	TRUE	21.5016419590918
rs8082858	G	A	G	A	0.1268	0.0010241	0.8968	0.892644	FALSE	FALSE	FALSE	ebi-a-GCST90091033	18	51428585	0.0234134	778614	0.9651	Nonalcoholic fatty liver disease || id:ebi-a-GCST90091033	Nonalcoholic fatty liver disease	Nonalcoholic fatty liver disease || ||	TRUE	igd	18	51428585	0.0247	2.80098e-07	291	ebi-a-GCST90026230	N-trimethyl 5-aminovalerate levels	TRUE	reported	igd	2	1	TRUE	26.3538822140996
rs9902816	A	G	A	G	-0.0934	-0.0293849	0.191	0.203777	FALSE	FALSE	FALSE	ebi-a-GCST90091033	17	76504579	0.0205795	778614	0.1533	Nonalcoholic fatty liver disease || id:ebi-a-GCST90091033	Nonalcoholic fatty liver disease	Nonalcoholic fatty liver disease || ||	TRUE	igd	17	76504579	0.0186	4.77397e-07	291	ebi-a-GCST90026230	N-trimethyl 5-aminovalerate levels	TRUE	reported	igd	2	1	TRUE	25.2155162446526
rs1002029	A	C	A	C	-0.0456	0.0216917	0.5171	0.54175	FALSE	FALSE	FALSE	ebi-a-GCST90091033	7	155338118	0.0162537	778614	0.182	Nonalcoholic fatty liver disease || id:ebi-a-GCST90091033	Nonalcoholic fatty liver disease	Nonalcoholic fatty liver disease || ||	TRUE	igd	7	155338118	0.0096	2.15799e-06	291	ebi-a-GCST90026027	Alpha-ketoglutarate levels	TRUE	reported	igd	2	1	TRUE	22.5625
rs114948303	G	A	G	A	-0.1745	-0.0853015	0.0199	0.024851	FALSE	FALSE	FALSE	ebi-a-GCST90091033	5	80029479	0.0616353	778614	0.1664	Nonalcoholic fatty liver disease || id:ebi-a-GCST90091033	Nonalcoholic fatty liver disease	Nonalcoholic fatty liver disease || ||	TRUE	igd	5	80029479	0.0365	1.798e-06	291	ebi-a-GCST90026027	Alpha-ketoglutarate levels	TRUE	reported	igd	2	1	TRUE	22.8562582097955
rs11663137	T	G	T	G	-0.1943	-0.0342047	0.0176	0.019881	FALSE	FALSE	FALSE	ebi-a-GCST90091033	18	73319069	0.0526237	778614	0.5157	Nonalcoholic fatty liver disease || id:ebi-a-GCST90091033	Nonalcoholic fatty liver disease	Nonalcoholic fatty liver disease || ||	TRUE	igd	18	73319069	0.036	6.59903e-08	291	ebi-a-GCST90026027	Alpha-ketoglutarate levels	TRUE	reported	igd	2	1	TRUE	29.1300077160494
rs12416759	A	G	A	G	-0.081	0.061175	0.0711	0.075547	FALSE	FALSE	FALSE	ebi-a-GCST90091033	11	14936943	0.0301268	778614	0.0423	Nonalcoholic fatty liver disease || id:ebi-a-GCST90091033	Nonalcoholic fatty liver disease	Nonalcoholic fatty liver disease || ||	TRUE	igd	11	14936943	0.0173	2.831e-06	291	ebi-a-GCST90026027	Alpha-ketoglutarate levels	TRUE	reported	igd	2	1	TRUE	21.9218817868957
rs12428772	C	T	C	T	0.1085	0.0159733	0.0493	0.029821	FALSE	FALSE	FALSE	ebi-a-GCST90091033	13	21008995	0.0468709	778614	0.733301	Nonalcoholic fatty liver disease || id:ebi-a-GCST90091033	Nonalcoholic fatty liver disease	Nonalcoholic fatty liver disease || ||	TRUE	igd	13	21008995	0.0231	2.696e-06	291	ebi-a-GCST90026027	Alpha-ketoglutarate levels	TRUE	reported	igd	2	1	TRUE	22.0615243342516
rs12616897	G	T	G	T	0.2233	0.122965	0.0158	0.013917	FALSE	FALSE	FALSE	ebi-a-GCST90091033	2	140026052	0.051735	778614	0.0174598	Nonalcoholic fatty liver disease || id:ebi-a-GCST90091033	Nonalcoholic fatty liver disease	Nonalcoholic fatty liver disease || ||	TRUE	igd	2	140026052	0.0481	3.37901e-06	291	ebi-a-GCST90026027	Alpha-ketoglutarate levels	TRUE	reported	igd	2	1	TRUE	21.5519858575992
rs187986	C	T	C	T	0.0997	0.0777881	0.9197	0.926441	FALSE	FALSE	FALSE	ebi-a-GCST90091033	7	23413134	0.0332304	778614	0.0192402	Nonalcoholic fatty liver disease || id:ebi-a-GCST90091033	Nonalcoholic fatty liver disease	Nonalcoholic fatty liver disease || ||	TRUE	igd	7	23413134	0.0187	9.75304e-08	291	ebi-a-GCST90026027	Alpha-ketoglutarate levels	TRUE	reported	igd	2	1	TRUE	28.4254339557894
rs2871480	C	A	C	A	0.1484	0.0679851	0.0204	0.022863	FALSE	FALSE	FALSE	ebi-a-GCST90091033	9	75710330	0.0513082	778614	0.1852	Nonalcoholic fatty liver disease || id:ebi-a-GCST90091033	Nonalcoholic fatty liver disease	Nonalcoholic fatty liver disease || ||	TRUE	igd	9	75710330	0.0318	3.07603e-06	291	ebi-a-GCST90026027	Alpha-ketoglutarate levels	TRUE	reported	igd	2	1	TRUE	21.7777777777778
rs308383	G	A	G	A	0.1797	0.0632496	0.0217	0.015905	FALSE	FALSE	FALSE	ebi-a-GCST90091033	4	123783395	0.067367	778614	0.3478	Nonalcoholic fatty liver disease || id:ebi-a-GCST90091033	Nonalcoholic fatty liver disease	Nonalcoholic fatty liver disease || ||	TRUE	igd	4	123783395	0.0383	2.666e-06	291	ebi-a-GCST90026027	Alpha-ketoglutarate levels	TRUE	reported	igd	2	1	TRUE	22.0139819618376
rs61863783	G	T	G	T	-0.114	0.0290665	0.0379	0.043738	FALSE	FALSE	FALSE	ebi-a-GCST90091033	10	126033511	0.0550186	778614	0.597301	Nonalcoholic fatty liver disease || id:ebi-a-GCST90091033	Nonalcoholic fatty liver disease	Nonalcoholic fatty liver disease || ||	TRUE	igd	10	126033511	0.0243	2.77e-06	291	ebi-a-GCST90026027	Alpha-ketoglutarate levels	TRUE	reported	igd	2	1	TRUE	22.008840115836
rs6989151	A	G	A	G	-0.1836	-0.123612	0.0237	0.012922	FALSE	FALSE	FALSE	ebi-a-GCST90091033	8	12807690	0.0799878	778614	0.1223	Nonalcoholic fatty liver disease || id:ebi-a-GCST90091033	Nonalcoholic fatty liver disease	Nonalcoholic fatty liver disease || ||	TRUE	igd	8	12807690	0.0376	1.06001e-06	291	ebi-a-GCST90026027	Alpha-ketoglutarate levels	TRUE	reported	igd	2	1	TRUE	23.8434812132187
rs72768647	C	G	C	G	-0.2462	-0.0615392	0.009	0.021869	FALSE	TRUE	FALSE	ebi-a-GCST90091033	10	16338136	0.0638946	778614	0.3355	Nonalcoholic fatty liver disease || id:ebi-a-GCST90091033	Nonalcoholic fatty liver disease	Nonalcoholic fatty liver disease || ||	TRUE	igd	10	16338136	0.0515	1.749e-06	291	ebi-a-GCST90026027	Alpha-ketoglutarate levels	TRUE	reported	igd	2	1	TRUE	22.8539692713734
rs75007710	C	G	C	G	-0.2199	-0.0663741	0.0204	0.017893	FALSE	TRUE	FALSE	ebi-a-GCST90091033	18	55019835	0.054438	778614	0.2227	Nonalcoholic fatty liver disease || id:ebi-a-GCST90091033	Nonalcoholic fatty liver disease	Nonalcoholic fatty liver disease || ||	TRUE	igd	18	55019835	0.0418	1.39901e-07	291	ebi-a-GCST90026027	Alpha-ketoglutarate levels	TRUE	reported	igd	2	1	TRUE	27.6756541745839
rs76122001	A	G	A	G	-0.1059	0.00403	0.0502	0.043738	FALSE	FALSE	FALSE	ebi-a-GCST90091033	7	145786679	0.0424456	778614	0.9244	Nonalcoholic fatty liver disease || id:ebi-a-GCST90091033	Nonalcoholic fatty liver disease	Nonalcoholic fatty liver disease || ||	TRUE	igd	7	145786679	0.0231	4.69299e-06	291	ebi-a-GCST90026027	Alpha-ketoglutarate levels	TRUE	reported	igd	2	1	TRUE	21.0168662506325
rs76186886	A	G	A	G	-0.0806	-0.029056	0.0895	0.089463	FALSE	FALSE	FALSE	ebi-a-GCST90091033	7	51807239	0.0332082	778614	0.3816	Nonalcoholic fatty liver disease || id:ebi-a-GCST90091033	Nonalcoholic fatty liver disease	Nonalcoholic fatty liver disease || ||	TRUE	igd	7	51807239	0.0167	1.47401e-06	291	ebi-a-GCST90026027	Alpha-ketoglutarate levels	TRUE	reported	igd	2	1	TRUE	23.2936283122378
rs80210687	T	C	T	C	-0.1377	-0.0187226	0.0237	0.016899	FALSE	FALSE	FALSE	ebi-a-GCST90091033	10	80329501	0.0545374	778614	0.7314	Nonalcoholic fatty liver disease || id:ebi-a-GCST90091033	Nonalcoholic fatty liver disease	Nonalcoholic fatty liver disease || ||	TRUE	igd	10	80329501	0.0293	2.68602e-06	291	ebi-a-GCST90026027	Alpha-ketoglutarate levels	TRUE	reported	igd	2	1	TRUE	22.0867919253573
rs926757	A	G	A	G	0.0824	0.0282097	0.1	0.09841	FALSE	FALSE	FALSE	ebi-a-GCST90091033	22	45497187	0.0271831	778614	0.2994	Nonalcoholic fatty liver disease || id:ebi-a-GCST90091033	Nonalcoholic fatty liver disease	Nonalcoholic fatty liver disease || ||	TRUE	igd	22	45497187	0.0167	7.90005e-07	291	ebi-a-GCST90026027	Alpha-ketoglutarate levels	TRUE	reported	igd	2	1	TRUE	24.3456559934024
rs10021066	G	A	G	A	0.7657	0.0733471	0.9798	0.980119	FALSE	FALSE	FALSE	ebi-a-GCST90091033	4	176309614	0.0863207	778614	0.3955	Nonalcoholic fatty liver disease || id:ebi-a-GCST90091033	Nonalcoholic fatty liver disease	Nonalcoholic fatty liver disease || ||	TRUE	igd	4	176309614	0.1625	2.44799e-06	291	ebi-a-GCST90026281	Tryptophan betaine levels	TRUE	reported	igd	2	1	TRUE	22.202944
rs10968275	G	C	G	C	-0.7462	-0.0187628	0.0153	0.011928	FALSE	TRUE	FALSE	ebi-a-GCST90091033	9	28010364	0.0604428	778614	0.756201	Nonalcoholic fatty liver disease || id:ebi-a-GCST90091033	Nonalcoholic fatty liver disease	Nonalcoholic fatty liver disease || ||	TRUE	igd	9	28010364	0.1577	2.22998e-06	291	ebi-a-GCST90026281	Tryptophan betaine levels	TRUE	reported	igd	2	1	TRUE	22.3896395916409
rs114202839	A	G	A	G	-0.3299	-0.0099735	0.0808	0.057654	FALSE	FALSE	FALSE	ebi-a-GCST90091033	5	176304756	0.0313839	778614	0.750601	Nonalcoholic fatty liver disease || id:ebi-a-GCST90091033	Nonalcoholic fatty liver disease	Nonalcoholic fatty liver disease || ||	TRUE	igd	5	176304756	0.0677	1.118e-06	291	ebi-a-GCST90026281	Tryptophan betaine levels	TRUE	reported	igd	2	1	TRUE	23.745826687816
rs116630553	T	C	T	C	-0.6228	-0.0340738	0.0342	0.034791	FALSE	FALSE	FALSE	ebi-a-GCST90091033	5	131949174	0.0499152	778614	0.4948	Nonalcoholic fatty liver disease || id:ebi-a-GCST90091033	Nonalcoholic fatty liver disease	Nonalcoholic fatty liver disease || ||	TRUE	igd	5	131949174	0.0942	3.89135e-11	291	ebi-a-GCST90026281	Tryptophan betaine levels	TRUE	reported	igd	2	1	TRUE	43.7114690251126
rs11840257	C	G	C	G	-0.5842	0.0193436	0.0278	0.023857	FALSE	TRUE	FALSE	ebi-a-GCST90091033	13	99505977	0.0714825	778614	0.7867	Nonalcoholic fatty liver disease || id:ebi-a-GCST90091033	Nonalcoholic fatty liver disease	Nonalcoholic fatty liver disease || ||	TRUE	igd	13	99505977	0.1239	2.42901e-06	291	ebi-a-GCST90026281	Tryptophan betaine levels	TRUE	reported	igd	2	1	TRUE	22.2321002709233
rs12741571	G	A	G	A	-0.6872	0.0389554	0.0181	0.010934	FALSE	FALSE	FALSE	ebi-a-GCST90091033	1	218006062	0.0780843	778614	0.6179	Nonalcoholic fatty liver disease || id:ebi-a-GCST90091033	Nonalcoholic fatty liver disease	Nonalcoholic fatty liver disease || ||	TRUE	igd	1	218006062	0.1502	4.73904e-06	291	ebi-a-GCST90026281	Tryptophan betaine levels	TRUE	reported	igd	2	1	TRUE	20.9327572114234
rs142570261	C	T	C	T	-0.3708	-0.0436634	0.057	0.057654	FALSE	FALSE	FALSE	ebi-a-GCST90091033	2	181969525	0.0418174	778614	0.2964	Nonalcoholic fatty liver disease || id:ebi-a-GCST90091033	Nonalcoholic fatty liver disease	Nonalcoholic fatty liver disease || ||	TRUE	igd	2	181969525	0.0808	4.45205e-06	291	ebi-a-GCST90026281	Tryptophan betaine levels	TRUE	reported	igd	2	1	TRUE	21.0599206
rs145700797	G	C	G	C	-0.7267	0.0330512	0.0188	0.017893	FALSE	TRUE	FALSE	ebi-a-GCST90091033	16	70407344	0.0711484	778614	0.6423	Nonalcoholic fatty liver disease || id:ebi-a-GCST90091033	Nonalcoholic fatty liver disease	Nonalcoholic fatty liver disease || ||	TRUE	igd	16	70407344	0.1571	3.73801e-06	291	ebi-a-GCST90026281	Tryptophan betaine levels	TRUE	reported	igd	2	1	TRUE	21.3972494784325
rs146892396	T	C	T	C	-0.8188	-0.0098332	0.0167	0.021869	FALSE	FALSE	FALSE	ebi-a-GCST90091033	10	18633256	0.053193	778614	0.8533	Nonalcoholic fatty liver disease || id:ebi-a-GCST90091033	Nonalcoholic fatty liver disease	Nonalcoholic fatty liver disease || ||	TRUE	igd	10	18633256	0.1668	9.14808e-07	291	ebi-a-GCST90026281	Tryptophan betaine levels	TRUE	reported	igd	2	1	TRUE	24.097033164835
rs1475882	T	C	T	C	-0.1679	-0.0282434	0.5295	0.544732	FALSE	FALSE	FALSE	ebi-a-GCST90091033	21	21426335	0.0166926	778614	0.0906505	Nonalcoholic fatty liver disease || id:ebi-a-GCST90091033	Nonalcoholic fatty liver disease	Nonalcoholic fatty liver disease || ||	TRUE	igd	21	21426335	0.0358	2.718e-06	291	ebi-a-GCST90026281	Tryptophan betaine levels	TRUE	reported	igd	2	1	TRUE	21.9955759807746
rs149277200	G	T	G	T	-1.0411	-0.122067	0.0094	0.012922	FALSE	FALSE	FALSE	ebi-a-GCST90091033	3	184405033	0.089102	778614	0.1707	Nonalcoholic fatty liver disease || id:ebi-a-GCST90091033	Nonalcoholic fatty liver disease	Nonalcoholic fatty liver disease || ||	TRUE	igd	3	184405033	0.1972	1.293e-07	291	ebi-a-GCST90026281	Tryptophan betaine levels	TRUE	reported	igd	2	1	TRUE	27.8721885813149
rs151015748	A	G	A	G	-0.7586	-0.0436304	0.0251	0.013917	FALSE	FALSE	FALSE	ebi-a-GCST90091033	15	94431758	0.0556893	778614	0.4334	Nonalcoholic fatty liver disease || id:ebi-a-GCST90091033	Nonalcoholic fatty liver disease	Nonalcoholic fatty liver disease || ||	TRUE	igd	15	94431758	0.1219	4.88596e-10	291	ebi-a-GCST90026281	Tryptophan betaine levels	TRUE	reported	igd	2	1	TRUE	38.7273932492172
rs151219033	C	T	C	T	-1.0711	-0.0834457	0.0081	0.018887	FALSE	FALSE	FALSE	ebi-a-GCST90091033	6	89701245	0.0923088	778614	0.366	Nonalcoholic fatty liver disease || id:ebi-a-GCST90091033	Nonalcoholic fatty liver disease	Nonalcoholic fatty liver disease || ||	TRUE	igd	6	89701245	0.2274	2.47298e-06	291	ebi-a-GCST90026281	Tryptophan betaine levels	TRUE	reported	igd	2	1	TRUE	22.186005581817
rs16833686	C	A	C	A	-0.6614	-0.118321	0.0205	0.048708	FALSE	FALSE	FALSE	ebi-a-GCST90091033	1	236610878	0.0588659	778614	0.0444304	Nonalcoholic fatty liver disease || id:ebi-a-GCST90091033	Nonalcoholic fatty liver disease	Nonalcoholic fatty liver disease || ||	TRUE	igd	1	236610878	0.1357	1.096e-06	291	ebi-a-GCST90026281	Tryptophan betaine levels	TRUE	reported	igd	2	1	TRUE	23.755746697302
rs17141042	G	A	G	A	-0.8132	0.100627	0.0157	0.010934	FALSE	FALSE	FALSE	ebi-a-GCST90091033	7	19322409	0.069759	778614	0.1492	Nonalcoholic fatty liver disease || id:ebi-a-GCST90091033	Nonalcoholic fatty liver disease	Nonalcoholic fatty liver disease || ||	TRUE	igd	7	19322409	0.1577	2.52802e-07	291	ebi-a-GCST90026281	Tryptophan betaine levels	TRUE	reported	igd	2	1	TRUE	26.5907969226303
rs17672714	C	T	C	T	-0.7766	-0.0262867	0.0172	0.019881	FALSE	FALSE	FALSE	ebi-a-GCST90091033	13	34358404	0.0691203	778614	0.703701	Nonalcoholic fatty liver disease || id:ebi-a-GCST90091033	Nonalcoholic fatty liver disease	Nonalcoholic fatty liver disease || ||	TRUE	igd	13	34358404	0.1683	3.93904e-06	291	ebi-a-GCST90026281	Tryptophan betaine levels	TRUE	reported	igd	2	1	TRUE	21.2924943397838
rs181675908	C	T	C	T	-0.6202	0.0866633	0.0276	0.019881	FALSE	FALSE	FALSE	ebi-a-GCST90091033	22	49147988	0.050335	778614	0.0851197	Nonalcoholic fatty liver disease || id:ebi-a-GCST90091033	Nonalcoholic fatty liver disease	Nonalcoholic fatty liver disease || ||	TRUE	igd	22	49147988	0.1353	4.60204e-06	291	ebi-a-GCST90026281	Tryptophan betaine levels	TRUE	reported	igd	2	1	TRUE	21.0120260525322
rs185500019	T	A	T	A	-0.7018	-0.0486608	0.0195	0.027833	FALSE	TRUE	FALSE	ebi-a-GCST90091033	3	88947488	0.0394139	778614	0.217	Nonalcoholic fatty liver disease || id:ebi-a-GCST90091033	Nonalcoholic fatty liver disease	Nonalcoholic fatty liver disease || ||	TRUE	igd	3	88947488	0.1385	4.07399e-07	291	ebi-a-GCST90026281	Tryptophan betaine levels	TRUE	reported	igd	2	1	TRUE	25.6759890002476
rs1887664	G	A	G	A	-0.1932	-0.0029365	0.4169	0.424453	FALSE	FALSE	FALSE	ebi-a-GCST90091033	9	16003597	0.0165483	778614	0.8592	Nonalcoholic fatty liver disease || id:ebi-a-GCST90091033	Nonalcoholic fatty liver disease	Nonalcoholic fatty liver disease || ||	TRUE	igd	9	16003597	0.0363	9.94993e-08	291	ebi-a-GCST90026281	Tryptophan betaine levels	TRUE	reported	igd	2	1	TRUE	28.3270268424288
rs2468759	T	C	T	C	-0.4387	-0.0034588	0.0445	0.037773	FALSE	FALSE	FALSE	ebi-a-GCST90091033	15	33438395	0.0430621	778614	0.936	Nonalcoholic fatty liver disease || id:ebi-a-GCST90091033	Nonalcoholic fatty liver disease	Nonalcoholic fatty liver disease || ||	TRUE	igd	15	33438395	0.092	1.84502e-06	291	ebi-a-GCST90026281	Tryptophan betaine levels	TRUE	reported	igd	2	1	TRUE	22.7383849243856
rs2911326	G	A	G	A	0.5093	0.0456413	0.9683	0.972167	FALSE	FALSE	FALSE	ebi-a-GCST90091033	16	84670142	0.0481605	778614	0.3433	Nonalcoholic fatty liver disease || id:ebi-a-GCST90091033	Nonalcoholic fatty liver disease	Nonalcoholic fatty liver disease || ||	TRUE	igd	16	84670142	0.1033	8.13392e-07	291	ebi-a-GCST90026281	Tryptophan betaine levels	TRUE	reported	igd	2	1	TRUE	24.3078590445595
rs37793	A	G	A	G	0.4759	-0.0421956	0.9618	0.963221	FALSE	FALSE	FALSE	ebi-a-GCST90091033	5	52645457	0.0387459	778614	0.2761	Nonalcoholic fatty liver disease || id:ebi-a-GCST90091033	Nonalcoholic fatty liver disease	Nonalcoholic fatty liver disease || ||	TRUE	igd	5	52645457	0.103	3.83601e-06	291	ebi-a-GCST90026281	Tryptophan betaine levels	TRUE	reported	igd	2	1	TRUE	21.3479885003299
rs3922650	C	A	C	A	0.1783	0.0103453	0.5538	0.537773	FALSE	FALSE	FALSE	ebi-a-GCST90091033	1	177766694	0.0162871	778614	0.5253	Nonalcoholic fatty liver disease || id:ebi-a-GCST90091033	Nonalcoholic fatty liver disease	Nonalcoholic fatty liver disease || ||	TRUE	igd	1	177766694	0.038	2.666e-06	291	ebi-a-GCST90026281	Tryptophan betaine levels	TRUE	reported	igd	2	1	TRUE	22.015851800554
rs460667	T	C	T	C	-0.4228	0.0059895	0.0452	0.04175	FALSE	FALSE	FALSE	ebi-a-GCST90091033	21	40012718	0.0353478	778614	0.8654	Nonalcoholic fatty liver disease || id:ebi-a-GCST90091033	Nonalcoholic fatty liver disease	Nonalcoholic fatty liver disease || ||	TRUE	igd	21	40012718	0.088	1.546e-06	291	ebi-a-GCST90026281	Tryptophan betaine levels	TRUE	reported	igd	2	1	TRUE	23.0836570247934
rs4633549	A	G	A	G	0.1834	0.0239575	0.5404	0.518887	FALSE	FALSE	FALSE	ebi-a-GCST90091033	13	20957230	0.0166489	778614	0.1502	Nonalcoholic fatty liver disease || id:ebi-a-GCST90091033	Nonalcoholic fatty liver disease	Nonalcoholic fatty liver disease || ||	TRUE	igd	13	20957230	0.0377	1.187e-06	291	ebi-a-GCST90026281	Tryptophan betaine levels	TRUE	reported	igd	2	1	TRUE	23.6655151306208
rs62027552	T	C	T	C	-0.6266	0.085324	0.017	0.010934	FALSE	FALSE	FALSE	ebi-a-GCST90091033	15	84219282	0.100762	778614	0.3971	Nonalcoholic fatty liver disease || id:ebi-a-GCST90091033	Nonalcoholic fatty liver disease	Nonalcoholic fatty liver disease || ||	TRUE	igd	15	84219282	0.1267	7.57199e-07	291	ebi-a-GCST90026281	Tryptophan betaine levels	TRUE	reported	igd	2	1	TRUE	24.4583722930887
rs6975394	G	C	G	C	-0.5792	0.0253274	0.028	0.020875	FALSE	TRUE	FALSE	ebi-a-GCST90091033	7	14407813	0.0651821	778614	0.697599	Nonalcoholic fatty liver disease || id:ebi-a-GCST90091033	Nonalcoholic fatty liver disease	Nonalcoholic fatty liver disease || ||	TRUE	igd	7	14407813	0.1185	1.01599e-06	291	ebi-a-GCST90026281	Tryptophan betaine levels	TRUE	reported	igd	2	1	TRUE	23.8902341149032
rs72666617	C	T	C	T	-0.4374	0.0171041	0.0453	0.035785	FALSE	FALSE	FALSE	ebi-a-GCST90091033	1	61783744	0.0329122	778614	0.6033	Nonalcoholic fatty liver disease || id:ebi-a-GCST90091033	Nonalcoholic fatty liver disease	Nonalcoholic fatty liver disease || ||	TRUE	igd	1	61783744	0.0901	1.222e-06	291	ebi-a-GCST90026281	Tryptophan betaine levels	TRUE	reported	igd	2	1	TRUE	23.5671993505798
rs72702533	A	T	A	T	-0.6717	0.0077052	0.0187	0.010934	FALSE	TRUE	FALSE	ebi-a-GCST90091033	4	171852609	0.0591664	778614	0.8964	Nonalcoholic fatty liver disease || id:ebi-a-GCST90091033	Nonalcoholic fatty liver disease	Nonalcoholic fatty liver disease || ||	TRUE	igd	4	171852609	0.1429	2.58797e-06	291	ebi-a-GCST90026281	Tryptophan betaine levels	TRUE	reported	igd	2	1	TRUE	22.0946048585704
rs73546781	A	G	A	G	-0.7413	-0.0088381	0.0189	0.022863	FALSE	FALSE	FALSE	ebi-a-GCST90091033	16	22943504	0.0516165	778614	0.864	Nonalcoholic fatty liver disease || id:ebi-a-GCST90091033	Nonalcoholic fatty liver disease	Nonalcoholic fatty liver disease || ||	TRUE	igd	16	22943504	0.1548	1.67201e-06	291	ebi-a-GCST90026281	Tryptophan betaine levels	TRUE	reported	igd	2	1	TRUE	22.9322193678265
rs75452910	G	A	G	A	-0.5183	0.0215124	0.048	0.055666	FALSE	FALSE	FALSE	ebi-a-GCST90091033	13	72117415	0.0368823	778614	0.5597	Nonalcoholic fatty liver disease || id:ebi-a-GCST90091033	Nonalcoholic fatty liver disease	Nonalcoholic fatty liver disease || ||	TRUE	igd	13	72117415	0.0974	1.02301e-07	291	ebi-a-GCST90026281	Tryptophan betaine levels	TRUE	reported	igd	2	1	TRUE	28.3168215491907
rs75641958	A	G	A	G	-0.6043	-0.0137102	0.0227	0.028827	FALSE	FALSE	FALSE	ebi-a-GCST90091033	2	123036772	0.0471186	778614	0.771101	Nonalcoholic fatty liver disease || id:ebi-a-GCST90091033	Nonalcoholic fatty liver disease	Nonalcoholic fatty liver disease || ||	TRUE	igd	2	123036772	0.1255	1.486e-06	291	ebi-a-GCST90026281	Tryptophan betaine levels	TRUE	reported	igd	2	1	TRUE	23.1855678481294
rs7613342	T	G	T	G	-0.3775	-0.0144593	0.0531	0.048708	FALSE	FALSE	FALSE	ebi-a-GCST90091033	3	40296629	0.040421	778614	0.7206	Nonalcoholic fatty liver disease || id:ebi-a-GCST90091033	Nonalcoholic fatty liver disease	Nonalcoholic fatty liver disease || ||	TRUE	igd	3	40296629	0.0789	1.73201e-06	291	ebi-a-GCST90026281	Tryptophan betaine levels	TRUE	reported	igd	2	1	TRUE	22.8917980276971
rs76142137	G	C	G	C	-0.371	0.0073959	0.0602	0.067594	FALSE	TRUE	FALSE	ebi-a-GCST90091033	5	83368643	0.035749	778614	0.8361	Nonalcoholic fatty liver disease || id:ebi-a-GCST90091033	Nonalcoholic fatty liver disease	Nonalcoholic fatty liver disease || ||	TRUE	igd	5	83368643	0.0798	3.38003e-06	291	ebi-a-GCST90026281	Tryptophan betaine levels	TRUE	reported	igd	2	1	TRUE	21.6143428747307
rs77487386	T	C	T	C	-0.4992	-0.0297514	0.0382	0.033797	FALSE	FALSE	FALSE	ebi-a-GCST90091033	6	106559937	0.0427722	778614	0.4867	Nonalcoholic fatty liver disease || id:ebi-a-GCST90091033	Nonalcoholic fatty liver disease	Nonalcoholic fatty liver disease || ||	TRUE	igd	6	106559937	0.1038	1.51401e-06	291	ebi-a-GCST90026281	Tryptophan betaine levels	TRUE	reported	igd	2	1	TRUE	23.1288716629356
rs80030851	G	A	G	A	-0.3996	0.0116071	0.0645	0.044732	FALSE	FALSE	FALSE	ebi-a-GCST90091033	7	49356446	0.0382926	778614	0.7618	Nonalcoholic fatty liver disease || id:ebi-a-GCST90091033	Nonalcoholic fatty liver disease	Nonalcoholic fatty liver disease || ||	TRUE	igd	7	49356446	0.0778	2.81099e-07	291	ebi-a-GCST90026281	Tryptophan betaine levels	TRUE	reported	igd	2	1	TRUE	26.3810310531916
rs8092754	G	T	G	T	-1.0671	-0.0407301	0.0081	0.016899	FALSE	FALSE	FALSE	ebi-a-GCST90091033	18	22692083	0.0590051	778614	0.49	Nonalcoholic fatty liver disease || id:ebi-a-GCST90091033	Nonalcoholic fatty liver disease	Nonalcoholic fatty liver disease || ||	TRUE	igd	18	22692083	0.2266	2.495e-06	291	ebi-a-GCST90026281	Tryptophan betaine levels	TRUE	reported	igd	2	1	TRUE	22.1763684584039
rs956350	A	G	A	G	-0.736	-0.0379793	0.0142	0.010934	FALSE	FALSE	FALSE	ebi-a-GCST90091033	1	198616493	0.0710346	778614	0.592899	Nonalcoholic fatty liver disease || id:ebi-a-GCST90091033	Nonalcoholic fatty liver disease	Nonalcoholic fatty liver disease || ||	TRUE	igd	1	198616493	0.1612	4.95199e-06	291	ebi-a-GCST90026281	Tryptophan betaine levels	TRUE	reported	igd	2	1	TRUE	20.8461353742711
rs9926655	A	G	A	G	-0.1732	0.0047729	0.4692	0.531809	FALSE	FALSE	FALSE	ebi-a-GCST90091033	16	7209601	0.0163584	778614	0.770501	Nonalcoholic fatty liver disease || id:ebi-a-GCST90091033	Nonalcoholic fatty liver disease	Nonalcoholic fatty liver disease || ||	TRUE	igd	16	7209601	0.0376	4.06303e-06	291	ebi-a-GCST90026281	Tryptophan betaine levels	TRUE	reported	igd	2	1	TRUE	21.2187641466727
rs1002231	A	G	A	G	0.0301	-0.0061153	0.2205	0.224652	FALSE	FALSE	FALSE	ebi-a-GCST90091033	12	118109552	0.0206025	778614	0.7666	Nonalcoholic fatty liver disease || id:ebi-a-GCST90091033	Nonalcoholic fatty liver disease	Nonalcoholic fatty liver disease || ||	TRUE	igd	12	118109552	0.0062	9.96506e-07	291	ebi-a-GCST90026143	Creatine levels	TRUE	reported	igd	2	1	TRUE	23.5694588969823
rs10168193	G	A	G	A	-0.0258	0.0212588	0.5716	0.582505	FALSE	FALSE	FALSE	ebi-a-GCST90091033	2	170272102	0.0176853	778614	0.2293	Nonalcoholic fatty liver disease || id:ebi-a-GCST90091033	Nonalcoholic fatty liver disease	Nonalcoholic fatty liver disease || ||	TRUE	igd	2	170272102	0.0055	2.80098e-06	291	ebi-a-GCST90026143	Creatine levels	TRUE	reported	igd	2	1	TRUE	22.0046280991736
rs113123266	G	A	G	A	0.0884	0.0546233	0.0223	0.010934	FALSE	FALSE	FALSE	ebi-a-GCST90091033	11	26509551	0.0649082	778614	0.4	Nonalcoholic fatty liver disease || id:ebi-a-GCST90091033	Nonalcoholic fatty liver disease	Nonalcoholic fatty liver disease || ||	TRUE	igd	11	26509551	0.0192	4.03999e-06	291	ebi-a-GCST90026143	Creatine levels	TRUE	reported	igd	2	1	TRUE	21.1983506944445
rs116919359	C	T	C	T	0.1279	-0.122246	0.0105	0.018887	FALSE	FALSE	FALSE	ebi-a-GCST90091033	12	54982761	0.0808043	778614	0.1303	Nonalcoholic fatty liver disease || id:ebi-a-GCST90091033	Nonalcoholic fatty liver disease	Nonalcoholic fatty liver disease || ||	TRUE	igd	12	54982761	0.0263	1.19801e-06	291	ebi-a-GCST90026143	Creatine levels	TRUE	reported	igd	2	1	TRUE	23.6499154245399
rs11754508	C	T	C	T	-0.0279	0.0126201	0.2864	0.27336	FALSE	FALSE	FALSE	ebi-a-GCST90091033	6	110905766	0.0184874	778614	0.4948	Nonalcoholic fatty liver disease || id:ebi-a-GCST90091033	Nonalcoholic fatty liver disease	Nonalcoholic fatty liver disease || ||	TRUE	igd	6	110905766	0.0061	4.64804e-06	291	ebi-a-GCST90026143	Creatine levels	TRUE	reported	igd	2	1	TRUE	20.9193765116904
rs117732802	G	C	G	C	0.072	-0.0617978	0.0332	0.021869	FALSE	TRUE	FALSE	ebi-a-GCST90091033	13	62045937	0.0451142	778614	0.1707	Nonalcoholic fatty liver disease || id:ebi-a-GCST90091033	Nonalcoholic fatty liver disease	Nonalcoholic fatty liver disease || ||	TRUE	igd	13	62045937	0.015	1.54198e-06	291	ebi-a-GCST90026143	Creatine levels	TRUE	reported	igd	2	1	TRUE	23.04
rs1841566	A	G	A	G	-0.0261	0.0308199	0.3264	0.331014	FALSE	FALSE	FALSE	ebi-a-GCST90091033	1	61151814	0.0171242	778614	0.0718903	Nonalcoholic fatty liver disease || id:ebi-a-GCST90091033	Nonalcoholic fatty liver disease	Nonalcoholic fatty liver disease || ||	TRUE	igd	1	61151814	0.0057	4.45697e-06	291	ebi-a-GCST90026143	Creatine levels	TRUE	reported	igd	2	1	TRUE	20.9667590027701
rs3731949	T	C	T	C	-0.0299	0.0004654	0.2293	0.21173	FALSE	FALSE	FALSE	ebi-a-GCST90091033	2	45900565	0.0192886	778614	0.9808	Nonalcoholic fatty liver disease || id:ebi-a-GCST90091033	Nonalcoholic fatty liver disease	Nonalcoholic fatty liver disease || ||	TRUE	igd	2	45900565	0.0064	3.21603e-06	291	ebi-a-GCST90026143	Creatine levels	TRUE	reported	igd	2	1	TRUE	21.826416015625
rs58130628	C	A	C	A	0.027	0.0042408	0.4209	0.445328	FALSE	FALSE	FALSE	ebi-a-GCST90091033	5	22172689	0.0164202	778614	0.7962	Nonalcoholic fatty liver disease || id:ebi-a-GCST90091033	Nonalcoholic fatty liver disease	Nonalcoholic fatty liver disease || ||	TRUE	igd	5	22172689	0.0054	5.59899e-07	291	ebi-a-GCST90026143	Creatine levels	TRUE	reported	igd	2	1	TRUE	25
rs7633684	T	A	T	A	-0.0765	0.112041	0.9711	0.979125	FALSE	TRUE	FALSE	ebi-a-GCST90091033	3	40422493	0.086819	778614	0.1969	Nonalcoholic fatty liver disease || id:ebi-a-GCST90091033	Nonalcoholic fatty liver disease	Nonalcoholic fatty liver disease || ||	TRUE	igd	3	40422493	0.0151	4.41398e-07	291	ebi-a-GCST90026143	Creatine levels	TRUE	reported	igd	2	1	TRUE	25.666637428183
rs809672	C	T	C	T	0.0264	0.0084269	0.4195	0.444334	FALSE	FALSE	FALSE	ebi-a-GCST90091033	2	12688452	0.0165822	778614	0.611299	Nonalcoholic fatty liver disease || id:ebi-a-GCST90091033	Nonalcoholic fatty liver disease	Nonalcoholic fatty liver disease || ||	TRUE	igd	2	12688452	0.0051	2.53303e-07	291	ebi-a-GCST90026143	Creatine levels	TRUE	reported	igd	2	1	TRUE	26.795847750865
rs10023364	A	C	A	C	-0.0864	-0.0215417	0.4202	0.450298	FALSE	FALSE	FALSE	ebi-a-GCST90091033	4	11236213	0.016509	778614	0.1919	Nonalcoholic fatty liver disease || id:ebi-a-GCST90091033	Nonalcoholic fatty liver disease	Nonalcoholic fatty liver disease || ||	TRUE	igd	4	11236213	0.018	1.60498e-06	291	ebi-a-GCST90026297	X-12411 levels	TRUE	reported	igd	2	1	TRUE	23.04
rs112830367	T	C	T	C	-0.4177	0.0156344	0.011	0.018887	FALSE	FALSE	FALSE	ebi-a-GCST90091033	4	129346220	0.0798511	778614	0.8448	Nonalcoholic fatty liver disease || id:ebi-a-GCST90091033	Nonalcoholic fatty liver disease	Nonalcoholic fatty liver disease || ||	TRUE	igd	4	129346220	0.0913	4.73904e-06	291	ebi-a-GCST90026297	X-12411 levels	TRUE	reported	igd	2	1	TRUE	20.9308755483949
rs113341401	G	A	G	A	-0.4466	0.026423	0.0109	0.014911	FALSE	FALSE	FALSE	ebi-a-GCST90091033	12	82989255	0.0851607	778614	0.756401	Nonalcoholic fatty liver disease || id:ebi-a-GCST90091033	Nonalcoholic fatty liver disease	Nonalcoholic fatty liver disease || ||	TRUE	igd	12	82989255	0.0923	1.28801e-06	291	ebi-a-GCST90026297	X-12411 levels	TRUE	reported	igd	2	1	TRUE	23.4117584916114
rs113412489	A	G	A	G	-0.181	0.0168268	0.0537	0.049702	FALSE	FALSE	FALSE	ebi-a-GCST90091033	3	176220203	0.0388359	778614	0.6648	Nonalcoholic fatty liver disease || id:ebi-a-GCST90091033	Nonalcoholic fatty liver disease	Nonalcoholic fatty liver disease || ||	TRUE	igd	3	176220203	0.0379	1.75102e-06	291	ebi-a-GCST90026297	X-12411 levels	TRUE	reported	igd	2	1	TRUE	22.8075549460112
rs11730819	G	A	G	A	-0.1621	-0.0054023	0.0612	0.054672	FALSE	FALSE	FALSE	ebi-a-GCST90091033	4	48443146	0.0330972	778614	0.8703	Nonalcoholic fatty liver disease || id:ebi-a-GCST90091033	Nonalcoholic fatty liver disease	Nonalcoholic fatty liver disease || ||	TRUE	igd	4	48443146	0.0353	4.302e-06	291	ebi-a-GCST90026297	X-12411 levels	TRUE	reported	igd	2	1	TRUE	21.0870884125545
rs13218599	G	A	G	A	-0.1463	-0.0148136	0.0847	0.073559	FALSE	FALSE	FALSE	ebi-a-GCST90091033	6	50259937	0.0352226	778614	0.674099	Nonalcoholic fatty liver disease || id:ebi-a-GCST90091033	Nonalcoholic fatty liver disease	Nonalcoholic fatty liver disease || ||	TRUE	igd	6	50259937	0.0309	2.17701e-06	291	ebi-a-GCST90026297	X-12411 levels	TRUE	reported	igd	2	1	TRUE	22.4167007048523
rs138025073	T	C	T	C	-0.3796	0.0013757	0.02	0.015905	FALSE	FALSE	FALSE	ebi-a-GCST90091033	1	202047592	0.059454	778614	0.9815	Nonalcoholic fatty liver disease || id:ebi-a-GCST90091033	Nonalcoholic fatty liver disease	Nonalcoholic fatty liver disease || ||	TRUE	igd	1	202047592	0.0742	3.10499e-07	291	ebi-a-GCST90026297	X-12411 levels	TRUE	reported	igd	2	1	TRUE	26.1724631468821
rs140093725	T	C	T	C	0.2794	-0.0267924	0.0248	0.019881	FALSE	FALSE	FALSE	ebi-a-GCST90091033	5	106206074	0.0528888	778614	0.6124	Nonalcoholic fatty liver disease || id:ebi-a-GCST90091033	Nonalcoholic fatty liver disease	Nonalcoholic fatty liver disease || ||	TRUE	igd	5	106206074	0.0599	3.14e-06	291	ebi-a-GCST90026297	X-12411 levels	TRUE	reported	igd	2	1	TRUE	21.7570073662002
rs143307212	T	C	T	C	-0.4101	-0.0822006	0.0138	0.016899	FALSE	FALSE	FALSE	ebi-a-GCST90091033	15	62592352	0.0880711	778614	0.3506	Nonalcoholic fatty liver disease || id:ebi-a-GCST90091033	Nonalcoholic fatty liver disease	Nonalcoholic fatty liver disease || ||	TRUE	igd	15	62592352	0.085	1.38299e-06	291	ebi-a-GCST90026297	X-12411 levels	TRUE	reported	igd	2	1	TRUE	23.2777868512111
rs149203475	T	C	T	C	-0.346	-0.0268481	0.0138	0.011928	FALSE	FALSE	FALSE	ebi-a-GCST90091033	16	27906762	0.0666528	778614	0.6871	Nonalcoholic fatty liver disease || id:ebi-a-GCST90091033	Nonalcoholic fatty liver disease	Nonalcoholic fatty liver disease || ||	TRUE	igd	16	27906762	0.0725	1.82201e-06	291	ebi-a-GCST90026297	X-12411 levels	TRUE	reported	igd	2	1	TRUE	22.775933412604
rs1570770	G	A	G	A	-0.0848	0.0254074	0.3743	0.400596	FALSE	FALSE	FALSE	ebi-a-GCST90091033	8	139090974	0.0169517	778614	0.1339	Nonalcoholic fatty liver disease || id:ebi-a-GCST90091033	Nonalcoholic fatty liver disease	Nonalcoholic fatty liver disease || ||	TRUE	igd	8	139090974	0.0179	2.113e-06	291	ebi-a-GCST90026297	X-12411 levels	TRUE	reported	igd	2	1	TRUE	22.4432445928654
rs16952664	G	A	G	A	-0.1667	0.0405103	0.0652	0.037773	FALSE	FALSE	FALSE	ebi-a-GCST90091033	15	45096539	0.0328066	778614	0.2169	Nonalcoholic fatty liver disease || id:ebi-a-GCST90091033	Nonalcoholic fatty liver disease	Nonalcoholic fatty liver disease || ||	TRUE	igd	15	45096539	0.0358	3.22404e-06	291	ebi-a-GCST90026297	X-12411 levels	TRUE	reported	igd	2	1	TRUE	21.6822898785931
rs2438055	A	T	A	T	0.1444	-0.0724608	0.9227	0.936382	FALSE	TRUE	FALSE	ebi-a-GCST90091033	5	67325690	0.0329807	778614	0.0280201	Nonalcoholic fatty liver disease || id:ebi-a-GCST90091033	Nonalcoholic fatty liver disease	Nonalcoholic fatty liver disease || ||	TRUE	igd	5	67325690	0.0313	3.99402e-06	291	ebi-a-GCST90026297	X-12411 levels	TRUE	reported	igd	2	1	TRUE	21.28363054
rs2616510	C	A	C	A	-0.1208	-0.0127388	0.1945	0.194831	FALSE	FALSE	FALSE	ebi-a-GCST90091033	8	89018125	0.0200505	778614	0.5252	Nonalcoholic fatty liver disease || id:ebi-a-GCST90091033	Nonalcoholic fatty liver disease	Nonalcoholic fatty liver disease || ||	TRUE	igd	8	89018125	0.0231	1.66299e-07	291	ebi-a-GCST90026297	X-12411 levels	TRUE	reported	igd	2	1	TRUE	27.3470137366241
rs501782	C	T	C	T	-0.0826	0.0077474	0.5729	0.552684	FALSE	FALSE	FALSE	ebi-a-GCST90091033	16	84531780	0.0165042	778614	0.6388	Nonalcoholic fatty liver disease || id:ebi-a-GCST90091033	Nonalcoholic fatty liver disease	Nonalcoholic fatty liver disease || ||	TRUE	igd	16	84531780	0.0163	4.27504e-07	291	ebi-a-GCST90026297	X-12411 levels	TRUE	reported	igd	2	1	TRUE	25.67940081
rs55900018	A	G	A	G	-0.1559	-0.0172446	0.0739	0.049702	FALSE	FALSE	FALSE	ebi-a-GCST90091033	1	233012675	0.0333615	778614	0.6052	Nonalcoholic fatty liver disease || id:ebi-a-GCST90091033	Nonalcoholic fatty liver disease	Nonalcoholic fatty liver disease || ||	TRUE	igd	1	233012675	0.0333	2.89801e-06	291	ebi-a-GCST90026297	X-12411 levels	TRUE	reported	igd	2	1	TRUE	21.9181433685938
rs6594591	G	A	G	A	0.1441	-0.0145943	0.9054	0.900596	FALSE	FALSE	FALSE	ebi-a-GCST90091033	5	111691461	0.0274803	778614	0.5954	Nonalcoholic fatty liver disease || id:ebi-a-GCST90091033	Nonalcoholic fatty liver disease	Nonalcoholic fatty liver disease || ||	TRUE	igd	5	111691461	0.0302	1.88001e-06	291	ebi-a-GCST90026297	X-12411 levels	TRUE	reported	igd	2	1	TRUE	22.7674334459015
rs677614	C	A	C	A	0.0877	-0.0114305	0.3097	0.313121	FALSE	FALSE	FALSE	ebi-a-GCST90091033	7	138640201	0.017849	778614	0.5219	Nonalcoholic fatty liver disease || id:ebi-a-GCST90091033	Nonalcoholic fatty liver disease	Nonalcoholic fatty liver disease || ||	TRUE	igd	7	138640201	0.0175	5.77298e-07	291	ebi-a-GCST90026297	X-12411 levels	TRUE	reported	igd	2	1	TRUE	25.1144163265306
rs7020639	G	A	G	A	-0.1562	-0.0624959	0.074	0.078529	FALSE	FALSE	FALSE	ebi-a-GCST90091033	9	71907869	0.0308201	778614	0.0425804	Nonalcoholic fatty liver disease || id:ebi-a-GCST90091033	Nonalcoholic fatty liver disease	Nonalcoholic fatty liver disease || ||	TRUE	igd	9	71907869	0.0323	1.32902e-06	291	ebi-a-GCST90026297	X-12411 levels	TRUE	reported	igd	2	1	TRUE	23.3860575678862
rs73029639	G	A	G	A	-0.1853	0.0287615	0.0643	0.060636	FALSE	FALSE	FALSE	ebi-a-GCST90091033	4	190147221	0.0361141	778614	0.4258	Nonalcoholic fatty liver disease || id:ebi-a-GCST90091033	Nonalcoholic fatty liver disease	Nonalcoholic fatty liver disease || ||	TRUE	igd	4	190147221	0.0358	2.18102e-07	291	ebi-a-GCST90026297	X-12411 levels	TRUE	reported	igd	2	1	TRUE	26.7907446708904
rs76606512	T	C	T	C	-0.3302	-0.0098802	0.016	0.030815	FALSE	FALSE	FALSE	ebi-a-GCST90091033	5	31445650	0.056126	778614	0.8603	Nonalcoholic fatty liver disease || id:ebi-a-GCST90091033	Nonalcoholic fatty liver disease	Nonalcoholic fatty liver disease || ||	TRUE	igd	5	31445650	0.0688	1.601e-06	291	ebi-a-GCST90026297	X-12411 levels	TRUE	reported	igd	2	1	TRUE	23.0344189426717
rs78522762	A	G	A	G	-0.3404	-0.0474931	0.0189	0.010934	FALSE	FALSE	FALSE	ebi-a-GCST90091033	6	155448648	0.0735691	778614	0.518601	Nonalcoholic fatty liver disease || id:ebi-a-GCST90091033	Nonalcoholic fatty liver disease	Nonalcoholic fatty liver disease || ||	TRUE	igd	6	155448648	0.0697	1.05099e-06	291	ebi-a-GCST90026297	X-12411 levels	TRUE	reported	igd	2	1	TRUE	23.8513819217017
rs79772418	A	T	A	T	-0.2295	0.0272754	0.0292	0.06163	FALSE	TRUE	FALSE	ebi-a-GCST90091033	11	91549992	0.0399079	778614	0.4943	Nonalcoholic fatty liver disease || id:ebi-a-GCST90091033	Nonalcoholic fatty liver disease	Nonalcoholic fatty liver disease || ||	TRUE	igd	11	91549992	0.0477	1.54e-06	291	ebi-a-GCST90026297	X-12411 levels	TRUE	reported	igd	2	1	TRUE	23.1488074047704
rs1002815	G	A	G	A	0.1741	0.0757053	0.0258	0.024851	FALSE	FALSE	FALSE	ebi-a-GCST90091033	12	23787366	0.059227	778614	0.2012	Nonalcoholic fatty liver disease || id:ebi-a-GCST90091033	Nonalcoholic fatty liver disease	Nonalcoholic fatty liver disease || ||	TRUE	igd	12	23787366	0.0359	1.24799e-06	291	ebi-a-GCST90026166	Gamma-glutamylthreonine levels	TRUE	reported	igd	2	1	TRUE	23.5184472497886
rs1175005	T	C	T	C	-0.0624	0.0270165	0.7508	0.755467	FALSE	FALSE	FALSE	ebi-a-GCST90091033	7	22021309	0.0190701	778614	0.1566	Nonalcoholic fatty liver disease || id:ebi-a-GCST90091033	Nonalcoholic fatty liver disease	Nonalcoholic fatty liver disease || ||	TRUE	igd	7	22021309	0.0131	1.74799e-06	291	ebi-a-GCST90026166	Gamma-glutamylthreonine levels	TRUE	reported	igd	2	1	TRUE	22.6895868539129
rs138016367	C	T	C	T	0.3256	0.0529517	0.0069	0.017893	FALSE	FALSE	FALSE	ebi-a-GCST90091033	15	80721688	0.0661086	778614	0.4231	Nonalcoholic fatty liver disease || id:ebi-a-GCST90091033	Nonalcoholic fatty liver disease	Nonalcoholic fatty liver disease || ||	TRUE	igd	15	80721688	0.0684	1.925e-06	291	ebi-a-GCST90026166	Gamma-glutamylthreonine levels	TRUE	reported	igd	2	1	TRUE	22.6598269553025
rs139098052	A	C	A	C	0.2101	-0.0176732	0.0173	0.023857	FALSE	FALSE	FALSE	ebi-a-GCST90091033	2	32795459	0.0523394	778614	0.7356	Nonalcoholic fatty liver disease || id:ebi-a-GCST90091033	Nonalcoholic fatty liver disease	Nonalcoholic fatty liver disease || ||	TRUE	igd	2	32795459	0.0441	1.93299e-06	291	ebi-a-GCST90026166	Gamma-glutamylthreonine levels	TRUE	reported	igd	2	1	TRUE	22.697338043305
rs139815485	A	G	A	G	-0.1177	-0.0021572	0.0593	0.059642	FALSE	FALSE	FALSE	ebi-a-GCST90091033	12	54760727	0.032227	778614	0.9466	Nonalcoholic fatty liver disease || id:ebi-a-GCST90091033	Nonalcoholic fatty liver disease	Nonalcoholic fatty liver disease || ||	TRUE	igd	12	54760727	0.0253	3.43503e-06	291	ebi-a-GCST90026166	Gamma-glutamylthreonine levels	TRUE	reported	igd	2	1	TRUE	21.6427221172023
rs140516726	A	G	A	G	-0.1327	-0.0023037	0.049	0.033797	FALSE	FALSE	FALSE	ebi-a-GCST90091033	16	4959531	0.0386731	778614	0.9525	Nonalcoholic fatty liver disease || id:ebi-a-GCST90091033	Nonalcoholic fatty liver disease	Nonalcoholic fatty liver disease || ||	TRUE	igd	16	4959531	0.0284	2.94897e-06	291	ebi-a-GCST90026166	Gamma-glutamylthreonine levels	TRUE	reported	igd	2	1	TRUE	21.8325853005356
rs150078009	C	T	C	T	-0.2044	-0.0236347	0.0194	0.029821	FALSE	FALSE	FALSE	ebi-a-GCST90091033	2	172279431	0.0522554	778614	0.6511	Nonalcoholic fatty liver disease || id:ebi-a-GCST90091033	Nonalcoholic fatty liver disease	Nonalcoholic fatty liver disease || ||	TRUE	igd	2	172279431	0.043	2.01902e-06	291	ebi-a-GCST90026166	Gamma-glutamylthreonine levels	TRUE	reported	igd	2	1	TRUE	22.5956517036236
rs35041498	T	C	T	C	0.1411	-0.045859	0.0361	0.033797	FALSE	FALSE	FALSE	ebi-a-GCST90091033	2	85276060	0.0410225	778614	0.2636	Nonalcoholic fatty liver disease || id:ebi-a-GCST90091033	Nonalcoholic fatty liver disease	Nonalcoholic fatty liver disease || ||	TRUE	igd	2	85276060	0.0304	3.46402e-06	291	ebi-a-GCST90026166	Gamma-glutamylthreonine levels	TRUE	reported	igd	2	1	TRUE	21.5430336738227
rs4717097	T	C	T	C	-0.4991	0.0755238	0.0034	0.018887	FALSE	FALSE	FALSE	ebi-a-GCST90091033	7	73048479	0.0648584	778614	0.2442	Nonalcoholic fatty liver disease || id:ebi-a-GCST90091033	Nonalcoholic fatty liver disease	Nonalcoholic fatty liver disease || ||	TRUE	igd	7	73048479	0.0966	2.40099e-07	291	ebi-a-GCST90026166	Gamma-glutamylthreonine levels	TRUE	reported	igd	2	1	TRUE	26.6944444444444
rs55634088	G	C	G	C	-0.0699	0.0265706	0.1779	0.149105	FALSE	TRUE	FALSE	ebi-a-GCST90091033	16	85216367	0.0236715	778614	0.2617	Nonalcoholic fatty liver disease || id:ebi-a-GCST90091033	Nonalcoholic fatty liver disease	Nonalcoholic fatty liver disease || ||	TRUE	igd	16	85216367	0.0149	2.70203e-06	291	ebi-a-GCST90026166	Gamma-glutamylthreonine levels	TRUE	reported	igd	2	1	TRUE	22.0080626998784
rs55990705	A	G	A	G	-0.1942	0.0511155	0.0234	0.017893	FALSE	FALSE	FALSE	ebi-a-GCST90091033	1	71126040	0.0609984	778614	0.402	Nonalcoholic fatty liver disease || id:ebi-a-GCST90091033	Nonalcoholic fatty liver disease	Nonalcoholic fatty liver disease || ||	TRUE	igd	1	71126040	0.0417	3.19198e-06	291	ebi-a-GCST90026166	Gamma-glutamylthreonine levels	TRUE	reported	igd	2	1	TRUE	21.6883414132004
rs6841600	A	T	A	T	-0.0745	0.0174832	0.1479	0.192843	FALSE	TRUE	FALSE	ebi-a-GCST90091033	4	97975448	0.0204048	778614	0.3915	Nonalcoholic fatty liver disease || id:ebi-a-GCST90091033	Nonalcoholic fatty liver disease	Nonalcoholic fatty liver disease || ||	TRUE	igd	4	97975448	0.0161	3.52103e-06	291	ebi-a-GCST90026166	Gamma-glutamylthreonine levels	TRUE	reported	igd	2	1	TRUE	21.4121754561938
rs7317150	T	C	T	C	0.1117	-0.0052186	0.0685	0.071571	FALSE	FALSE	FALSE	ebi-a-GCST90091033	13	100121671	0.027259	778614	0.8482	Nonalcoholic fatty liver disease || id:ebi-a-GCST90091033	Nonalcoholic fatty liver disease	Nonalcoholic fatty liver disease || ||	TRUE	igd	13	100121671	0.0232	1.47299e-06	291	ebi-a-GCST90026166	Gamma-glutamylthreonine levels	TRUE	reported	igd	2	1	TRUE	23.1809044292509
rs73290096	T	G	T	G	0.1728	0.176567	0.0276	0.019881	FALSE	FALSE	FALSE	ebi-a-GCST90091033	20	21152577	0.0850092	778614	0.0377998	Nonalcoholic fatty liver disease || id:ebi-a-GCST90091033	Nonalcoholic fatty liver disease	Nonalcoholic fatty liver disease || ||	TRUE	igd	20	21152577	0.036	1.61599e-06	291	ebi-a-GCST90026166	Gamma-glutamylthreonine levels	TRUE	reported	igd	2	1	TRUE	23.04
rs77746207	A	G	A	G	0.2128	0.117695	0.0189	0.022863	FALSE	FALSE	FALSE	ebi-a-GCST90091033	4	138639658	0.0462068	778614	0.01086	Nonalcoholic fatty liver disease || id:ebi-a-GCST90091033	Nonalcoholic fatty liver disease	Nonalcoholic fatty liver disease || ||	TRUE	igd	4	138639658	0.0448	2.03901e-06	291	ebi-a-GCST90026166	Gamma-glutamylthreonine levels	TRUE	reported	igd	2	1	TRUE	22.5625
rs7862966	C	T	C	T	0.141	-0.0027063	0.0426	0.049702	FALSE	FALSE	FALSE	ebi-a-GCST90091033	9	18978699	0.0363168	778614	0.9406	Nonalcoholic fatty liver disease || id:ebi-a-GCST90091033	Nonalcoholic fatty liver disease	Nonalcoholic fatty liver disease || ||	TRUE	igd	9	18978699	0.0298	2.15001e-06	291	ebi-a-GCST90026166	Gamma-glutamylthreonine levels	TRUE	reported	igd	2	1	TRUE	22.3875050673393
rs79891351	A	G	A	G	-0.1546	-0.0005601	0.0297	0.048708	FALSE	FALSE	FALSE	ebi-a-GCST90091033	8	118183499	0.0479332	778614	0.9907	Nonalcoholic fatty liver disease || id:ebi-a-GCST90091033	Nonalcoholic fatty liver disease	Nonalcoholic fatty liver disease || ||	TRUE	igd	8	118183499	0.0327	2.18998e-06	291	ebi-a-GCST90026166	Gamma-glutamylthreonine levels	TRUE	reported	igd	2	1	TRUE	22.3523646531811
rs80112741	T	C	T	C	-0.1535	-8.36E-05	0.0332	0.028827	FALSE	FALSE	FALSE	ebi-a-GCST90091033	14	104907641	0.0533003	778614	0.9987	Nonalcoholic fatty liver disease || id:ebi-a-GCST90091033	Nonalcoholic fatty liver disease	Nonalcoholic fatty liver disease || ||	TRUE	igd	14	104907641	0.0334	4.37502e-06	291	ebi-a-GCST90026166	Gamma-glutamylthreonine levels	TRUE	reported	igd	2	1	TRUE	21.1214546953996
rs9655442	G	A	G	A	0.0594	0.003154	0.2498	0.254473	FALSE	FALSE	FALSE	ebi-a-GCST90091033	7	43475901	0.0180654	778614	0.8614	Nonalcoholic fatty liver disease || id:ebi-a-GCST90091033	Nonalcoholic fatty liver disease	Nonalcoholic fatty liver disease || ||	TRUE	igd	7	43475901	0.0129	3.92898e-06	291	ebi-a-GCST90026166	Gamma-glutamylthreonine levels	TRUE	reported	igd	2	1	TRUE	21.2028123309897
rs10031652	A	G	A	G	0.0739	0.0104969	0.5941	0.640159	FALSE	FALSE	FALSE	ebi-a-GCST90091033	4	31875530	0.0166554	778614	0.5285	Nonalcoholic fatty liver disease || id:ebi-a-GCST90091033	Nonalcoholic fatty liver disease	Nonalcoholic fatty liver disease || ||	TRUE	igd	4	31875530	0.0158	3.094e-06	291	ebi-a-GCST90026086	3-methoxytyramine sulfate levels	TRUE	reported	igd	2	1	TRUE	21.8763419323826
rs10881013	A	G	A	G	-0.0736	-0.0225591	0.5811	0.583499	FALSE	FALSE	FALSE	ebi-a-GCST90091033	12	47327801	0.0164889	778614	0.1713	Nonalcoholic fatty liver disease || id:ebi-a-GCST90091033	Nonalcoholic fatty liver disease	Nonalcoholic fatty liver disease || ||	TRUE	igd	12	47327801	0.0153	1.44501e-06	291	ebi-a-GCST90026086	3-methoxytyramine sulfate levels	TRUE	reported	igd	2	1	TRUE	23.1405015165107
rs10913075	C	G	C	G	-0.1196	0.0221681	0.083	0.083499	FALSE	TRUE	FALSE	ebi-a-GCST90091033	1	175732879	0.0329412	778614	0.501	Nonalcoholic fatty liver disease || id:ebi-a-GCST90091033	Nonalcoholic fatty liver disease	Nonalcoholic fatty liver disease || ||	TRUE	igd	1	175732879	0.0258	3.59898e-06	291	ebi-a-GCST90026086	3-methoxytyramine sulfate levels	TRUE	reported	igd	2	1	TRUE	21.4893335737035
rs116951801	A	G	A	G	-0.236	0.0239899	0.0298	0.037773	FALSE	FALSE	FALSE	ebi-a-GCST90091033	19	8095488	0.052138	778614	0.6454	Nonalcoholic fatty liver disease || id:ebi-a-GCST90091033	Nonalcoholic fatty liver disease	Nonalcoholic fatty liver disease || ||	TRUE	igd	19	8095488	0.0436	6.31306e-08	291	ebi-a-GCST90026086	3-methoxytyramine sulfate levels	TRUE	reported	igd	2	1	TRUE	29.298880565609
rs118001270	C	T	C	T	-0.233	0.0114387	0.0239	0.031809	FALSE	FALSE	FALSE	ebi-a-GCST90091033	12	10012101	0.0525723	778614	0.8278	Nonalcoholic fatty liver disease || id:ebi-a-GCST90091033	Nonalcoholic fatty liver disease	Nonalcoholic fatty liver disease || ||	TRUE	igd	12	10012101	0.0464	5.20295e-07	291	ebi-a-GCST90026086	3-methoxytyramine sulfate levels	TRUE	reported	igd	2	1	TRUE	25.2159817181926
rs13034969	C	G	C	G	0.2347	0.0538842	0.0312	0.018887	FALSE	TRUE	FALSE	ebi-a-GCST90091033	2	130119329	0.0482053	778614	0.2636	Nonalcoholic fatty liver disease || id:ebi-a-GCST90091033	Nonalcoholic fatty liver disease	Nonalcoholic fatty liver disease || ||	TRUE	igd	2	130119329	0.0438	8.63794e-08	291	ebi-a-GCST90026086	3-methoxytyramine sulfate levels	TRUE	reported	igd	2	1	TRUE	28.7129594879173
rs138290069	A	G	A	G	-0.3269	-0.103104	0.0138	0.010934	FALSE	FALSE	FALSE	ebi-a-GCST90091033	8	82959120	0.0811455	778614	0.2039	Nonalcoholic fatty liver disease || id:ebi-a-GCST90091033	Nonalcoholic fatty liver disease	Nonalcoholic fatty liver disease || ||	TRUE	igd	8	82959120	0.0645	3.99402e-07	291	ebi-a-GCST90026086	3-methoxytyramine sulfate levels	TRUE	reported	igd	2	1	TRUE	25.6868241091281
rs144222631	T	C	T	C	-0.208	0.0283534	0.0391	0.014911	FALSE	FALSE	FALSE	ebi-a-GCST90091033	5	165302047	0.0445049	778614	0.5241	Nonalcoholic fatty liver disease || id:ebi-a-GCST90091033	Nonalcoholic fatty liver disease	Nonalcoholic fatty liver disease || ||	TRUE	igd	5	165302047	0.0418	6.44407e-07	291	ebi-a-GCST90026086	3-methoxytyramine sulfate levels	TRUE	reported	igd	2	1	TRUE	24.7613378814588
rs182879462	G	C	G	C	-0.327	0.142848	0.0122	0.010934	FALSE	TRUE	FALSE	ebi-a-GCST90091033	1	191605811	0.0750579	778614	0.0570204	Nonalcoholic fatty liver disease || id:ebi-a-GCST90091033	Nonalcoholic fatty liver disease	Nonalcoholic fatty liver disease || ||	TRUE	igd	1	191605811	0.0673	1.163e-06	291	ebi-a-GCST90026086	3-methoxytyramine sulfate levels	TRUE	reported	igd	2	1	TRUE	23.6083359643564
rs28516673	A	G	A	G	-0.1407	-0.0501027	0.0712	0.080517	FALSE	FALSE	FALSE	ebi-a-GCST90091033	14	91681397	0.0312883	778614	0.1093	Nonalcoholic fatty liver disease || id:ebi-a-GCST90091033	Nonalcoholic fatty liver disease	Nonalcoholic fatty liver disease || ||	TRUE	igd	14	91681397	0.0297	2.11198e-06	291	ebi-a-GCST90026086	3-methoxytyramine sulfate levels	TRUE	reported	igd	2	1	TRUE	22.4427099275584
rs34049451	A	G	A	G	-0.2604	-0.0564793	0.0212	0.010934	FALSE	FALSE	FALSE	ebi-a-GCST90091033	1	211654619	0.0809422	778614	0.4853	Nonalcoholic fatty liver disease || id:ebi-a-GCST90091033	Nonalcoholic fatty liver disease	Nonalcoholic fatty liver disease || ||	TRUE	igd	1	211654619	0.0535	1.15699e-06	291	ebi-a-GCST90026086	3-methoxytyramine sulfate levels	TRUE	reported	igd	2	1	TRUE	23.6905092147786
rs4077000	C	T	C	T	0.1223	0.0037528	0.1072	0.131213	FALSE	FALSE	FALSE	ebi-a-GCST90091033	5	33617591	0.026179	778614	0.886	Nonalcoholic fatty liver disease || id:ebi-a-GCST90091033	Nonalcoholic fatty liver disease	Nonalcoholic fatty liver disease || ||	TRUE	igd	5	33617591	0.0246	6.70595e-07	291	ebi-a-GCST90026086	3-methoxytyramine sulfate levels	TRUE	reported	igd	2	1	TRUE	24.7162568576905
rs55881966	G	A	G	A	-0.0767	-0.0064586	0.2553	0.285288	FALSE	FALSE	FALSE	ebi-a-GCST90091033	17	72798160	0.0190395	778614	0.734401	Nonalcoholic fatty liver disease || id:ebi-a-GCST90091033	Nonalcoholic fatty liver disease	Nonalcoholic fatty liver disease || ||	TRUE	igd	17	72798160	0.0168	4.63799e-06	291	ebi-a-GCST90026086	3-methoxytyramine sulfate levels	TRUE	reported	igd	2	1	TRUE	20.843572845805
rs62434175	G	A	G	A	-0.078	0.0190136	0.3222	0.300199	FALSE	FALSE	FALSE	ebi-a-GCST90091033	6	138063325	0.0177042	778614	0.2828	Nonalcoholic fatty liver disease || id:ebi-a-GCST90091033	Nonalcoholic fatty liver disease	Nonalcoholic fatty liver disease || ||	TRUE	igd	6	138063325	0.0159	9.72501e-07	291	ebi-a-GCST90026086	3-methoxytyramine sulfate levels	TRUE	reported	igd	2	1	TRUE	24.065503737985
rs7498627	T	C	T	C	-0.078	-0.0207537	0.3649	0.392644	FALSE	FALSE	FALSE	ebi-a-GCST90091033	16	80769567	0.0178538	778614	0.2451	Nonalcoholic fatty liver disease || id:ebi-a-GCST90091033	Nonalcoholic fatty liver disease	Nonalcoholic fatty liver disease || ||	TRUE	igd	16	80769567	0.0154	4.15997e-07	291	ebi-a-GCST90026086	3-methoxytyramine sulfate levels	TRUE	reported	igd	2	1	TRUE	25.6535672120088
rs75718581	T	A	T	A	-0.2435	0.0314086	0.018	0.030815	FALSE	TRUE	FALSE	ebi-a-GCST90091033	2	80396387	0.0482282	778614	0.5149	Nonalcoholic fatty liver disease || id:ebi-a-GCST90091033	Nonalcoholic fatty liver disease	Nonalcoholic fatty liver disease || ||	TRUE	igd	2	80396387	0.0511	1.902e-06	291	ebi-a-GCST90026086	3-methoxytyramine sulfate levels	TRUE	reported	igd	2	1	TRUE	22.7068102527181
rs75989721	C	T	C	T	0.0823	-0.0404844	0.29	0.263419	FALSE	FALSE	FALSE	ebi-a-GCST90091033	5	33871466	0.0192504	778614	0.0354601	Nonalcoholic fatty liver disease || id:ebi-a-GCST90091033	Nonalcoholic fatty liver disease	Nonalcoholic fatty liver disease || ||	TRUE	igd	5	33871466	0.0168	1.022e-06	291	ebi-a-GCST90026086	3-methoxytyramine sulfate levels	TRUE	reported	igd	2	1	TRUE	23.9983347505669
rs78902999	C	T	C	T	-0.7253	-0.0030921	0.0034	0.010934	FALSE	FALSE	FALSE	ebi-a-GCST90091033	12	108762335	0.0666243	778614	0.963	Nonalcoholic fatty liver disease || id:ebi-a-GCST90091033	Nonalcoholic fatty liver disease	Nonalcoholic fatty liver disease || ||	TRUE	igd	12	108762335	0.1238	4.71704e-09	291	ebi-a-GCST90026086	3-methoxytyramine sulfate levels	TRUE	reported	igd	2	1	TRUE	34.3236974796495
rs79338562	C	T	C	T	-0.1933	0.0302816	0.0342	0.035785	FALSE	FALSE	FALSE	ebi-a-GCST90091033	3	112825287	0.0476168	778614	0.5248	Nonalcoholic fatty liver disease || id:ebi-a-GCST90091033	Nonalcoholic fatty liver disease	Nonalcoholic fatty liver disease || ||	TRUE	igd	3	112825287	0.0418	3.68197e-06	291	ebi-a-GCST90026086	3-methoxytyramine sulfate levels	TRUE	reported	igd	2	1	TRUE	21.3850930610563
rs79658836	C	T	C	T	-0.2372	0.0575491	0.0292	0.040755	FALSE	FALSE	FALSE	ebi-a-GCST90091033	2	143197216	0.0504223	778614	0.2537	Nonalcoholic fatty liver disease || id:ebi-a-GCST90091033	Nonalcoholic fatty liver disease	Nonalcoholic fatty liver disease || ||	TRUE	igd	2	143197216	0.0501	2.15199e-06	291	ebi-a-GCST90026086	3-methoxytyramine sulfate levels	TRUE	reported	igd	2	1	TRUE	22.415783204051
rs10032463	T	C	T	C	0.1185	0.0251606	0.0773	0.093439	FALSE	FALSE	FALSE	ebi-a-GCST90091033	4	11351672	0.0311062	778614	0.4186	Nonalcoholic fatty liver disease || id:ebi-a-GCST90091033	Nonalcoholic fatty liver disease	Nonalcoholic fatty liver disease || ||	TRUE	igd	4	11351672	0.023	2.516e-07	291	ebi-a-GCST90026116	Alpha-hydroxyisovalerate levels	TRUE	reported	igd	2	1	TRUE	26.5448960302457
rs112098849	G	A	G	A	0.1766	0.0395382	0.0359	0.052684	FALSE	FALSE	FALSE	ebi-a-GCST90091033	9	20815691	0.0342782	778614	0.2487	Nonalcoholic fatty liver disease || id:ebi-a-GCST90091033	Nonalcoholic fatty liver disease	Nonalcoholic fatty liver disease || ||	TRUE	igd	9	20815691	0.0334	1.28499e-07	291	ebi-a-GCST90026116	Alpha-hydroxyisovalerate levels	TRUE	reported	igd	2	1	TRUE	27.9568647136864
rs114552795	A	G	A	G	0.1202	-0.0117774	0.0649	0.054672	FALSE	FALSE	FALSE	ebi-a-GCST90091033	4	189574001	0.0338557	778614	0.7279	Nonalcoholic fatty liver disease || id:ebi-a-GCST90091033	Nonalcoholic fatty liver disease	Nonalcoholic fatty liver disease || ||	TRUE	igd	4	189574001	0.0262	4.39997e-06	291	ebi-a-GCST90026116	Alpha-hydroxyisovalerate levels	TRUE	reported	igd	2	1	TRUE	21.0477827632422
rs115525132	A	G	A	G	0.5068	0.0297332	0.0034	0.017893	FALSE	FALSE	FALSE	ebi-a-GCST90091033	2	57644813	0.0594109	778614	0.6167	Nonalcoholic fatty liver disease || id:ebi-a-GCST90091033	Nonalcoholic fatty liver disease	Nonalcoholic fatty liver disease || ||	TRUE	igd	2	57644813	0.1045	1.24601e-06	291	ebi-a-GCST90026116	Alpha-hydroxyisovalerate levels	TRUE	reported	igd	2	1	TRUE	23.5201794830704
rs116971060	G	T	G	T	0.1924	0.0764277	0.032	0.018887	FALSE	FALSE	FALSE	ebi-a-GCST90091033	15	78951009	0.0624428	778614	0.221	Nonalcoholic fatty liver disease || id:ebi-a-GCST90091033	Nonalcoholic fatty liver disease	Nonalcoholic fatty liver disease || ||	TRUE	igd	15	78951009	0.0355	5.85006e-08	291	ebi-a-GCST90026116	Alpha-hydroxyisovalerate levels	TRUE	reported	igd	2	1	TRUE	29.3733465582226
rs117192994	T	G	T	G	0.2731	-0.0288929	0.0116	0.020875	FALSE	FALSE	FALSE	ebi-a-GCST90091033	9	2696609	0.0519844	778614	0.5783	Nonalcoholic fatty liver disease || id:ebi-a-GCST90091033	Nonalcoholic fatty liver disease	Nonalcoholic fatty liver disease || ||	TRUE	igd	9	2696609	0.0588	3.37303e-06	291	ebi-a-GCST90026116	Alpha-hydroxyisovalerate levels	TRUE	reported	igd	2	1	TRUE	21.5719173723911
rs117214885	G	A	G	A	0.2391	-0.0680333	0.018	0.024851	FALSE	FALSE	FALSE	ebi-a-GCST90091033	19	56505208	0.062666	778614	0.2776	Nonalcoholic fatty liver disease || id:ebi-a-GCST90091033	Nonalcoholic fatty liver disease	Nonalcoholic fatty liver disease || ||	TRUE	igd	19	56505208	0.0522	4.548e-06	291	ebi-a-GCST90026116	Alpha-hydroxyisovalerate levels	TRUE	reported	igd	2	1	TRUE	20.9806117056414
rs118147285	A	C	A	C	0.1969	-0.0647805	0.0239	0.021869	FALSE	FALSE	FALSE	ebi-a-GCST90091033	6	79216421	0.0496221	778614	0.1917	Nonalcoholic fatty liver disease || id:ebi-a-GCST90091033	Nonalcoholic fatty liver disease	Nonalcoholic fatty liver disease || ||	TRUE	igd	6	79216421	0.0402	9.76293e-07	291	ebi-a-GCST90026116	Alpha-hydroxyisovalerate levels	TRUE	reported	igd	2	1	TRUE	23.9905014727358
rs13016556	C	T	C	T	0.1272	0.006222	0.0859	0.084493	FALSE	FALSE	FALSE	ebi-a-GCST90091033	2	120112454	0.0290879	778614	0.8306	Nonalcoholic fatty liver disease || id:ebi-a-GCST90091033	Nonalcoholic fatty liver disease	Nonalcoholic fatty liver disease || ||	TRUE	igd	2	120112454	0.023	3.287e-08	291	ebi-a-GCST90026116	Alpha-hydroxyisovalerate levels	TRUE	reported	igd	2	1	TRUE	30.5857088846881
rs138166695	A	C	A	C	0.2425	0.057601	0.0177	0.014911	FALSE	FALSE	FALSE	ebi-a-GCST90091033	6	93750080	0.0714421	778614	0.4201	Nonalcoholic fatty liver disease || id:ebi-a-GCST90091033	Nonalcoholic fatty liver disease	Nonalcoholic fatty liver disease || ||	TRUE	igd	6	93750080	0.0487	6.39602e-07	291	ebi-a-GCST90026116	Alpha-hydroxyisovalerate levels	TRUE	reported	igd	2	1	TRUE	24.79508283
rs143066519	A	T	A	T	0.4177	0.100082	0.0058	0.016899	FALSE	TRUE	FALSE	ebi-a-GCST90091033	10	4987801	0.050877	778614	0.04917	Nonalcoholic fatty liver disease || id:ebi-a-GCST90091033	Nonalcoholic fatty liver disease	Nonalcoholic fatty liver disease || ||	TRUE	igd	10	4987801	0.0847	8.13598e-07	291	ebi-a-GCST90026116	Alpha-hydroxyisovalerate levels	TRUE	reported	igd	2	1	TRUE	24.319919320778
rs147892018	C	G	C	G	0.2271	0.0313725	0.0177	0.014911	FALSE	TRUE	FALSE	ebi-a-GCST90091033	9	117815224	0.0738333	778614	0.6709	Nonalcoholic fatty liver disease || id:ebi-a-GCST90091033	Nonalcoholic fatty liver disease	Nonalcoholic fatty liver disease || ||	TRUE	igd	9	117815224	0.0497	4.95302e-06	291	ebi-a-GCST90026116	Alpha-hydroxyisovalerate levels	TRUE	reported	igd	2	1	TRUE	20.8795671412783
rs16852084	T	A	T	A	0.096	-0.0028336	0.1533	0.178926	FALSE	TRUE	FALSE	ebi-a-GCST90091033	1	203654395	0.022306	778614	0.8989	Nonalcoholic fatty liver disease || id:ebi-a-GCST90091033	Nonalcoholic fatty liver disease	Nonalcoholic fatty liver disease || ||	TRUE	igd	1	203654395	0.0179	8.15004e-08	291	ebi-a-GCST90026116	Alpha-hydroxyisovalerate levels	TRUE	reported	igd	2	1	TRUE	28.7631472176274
rs17043540	C	G	C	G	0.2247	0.0498313	0.0205	0.022863	FALSE	TRUE	FALSE	ebi-a-GCST90091033	4	112558571	0.0556202	778614	0.3703	Nonalcoholic fatty liver disease || id:ebi-a-GCST90091033	Nonalcoholic fatty liver disease	Nonalcoholic fatty liver disease || ||	TRUE	igd	4	112558571	0.0468	1.536e-06	291	ebi-a-GCST90026116	Alpha-hydroxyisovalerate levels	TRUE	reported	igd	2	1	TRUE	23.0523093359632
rs17626368	A	C	A	C	0.1943	-0.0200002	0.0255	0.029821	FALSE	FALSE	FALSE	ebi-a-GCST90091033	19	35296909	0.0518562	778614	0.6997	Nonalcoholic fatty liver disease || id:ebi-a-GCST90091033	Nonalcoholic fatty liver disease	Nonalcoholic fatty liver disease || ||	TRUE	igd	19	35296909	0.0422	4.16399e-06	291	ebi-a-GCST90026116	Alpha-hydroxyisovalerate levels	TRUE	reported	igd	2	1	TRUE	21.1992598998226
rs17701618	G	A	G	A	0.1073	0.0226203	0.0733	0.055666	FALSE	FALSE	FALSE	ebi-a-GCST90091033	10	60832608	0.0327066	778614	0.489199	Nonalcoholic fatty liver disease || id:ebi-a-GCST90091033	Nonalcoholic fatty liver disease	Nonalcoholic fatty liver disease || ||	TRUE	igd	10	60832608	0.0231	3.22998e-06	291	ebi-a-GCST90026116	Alpha-hydroxyisovalerate levels	TRUE	reported	igd	2	1	TRUE	21.5762260827196
rs2455915	A	T	A	T	0.0648	0.0236406	0.3453	0.345924	FALSE	TRUE	FALSE	ebi-a-GCST90091033	3	15668906	0.0168816	778614	0.1614	Nonalcoholic fatty liver disease || id:ebi-a-GCST90091033	Nonalcoholic fatty liver disease	Nonalcoholic fatty liver disease || ||	TRUE	igd	3	15668906	0.0127	3.15297e-07	291	ebi-a-GCST90026116	Alpha-hydroxyisovalerate levels	TRUE	reported	igd	2	1	TRUE	26.0341000682001
rs6031203	T	C	T	C	-0.0704	-0.0002599	0.7781	0.753479	FALSE	FALSE	FALSE	ebi-a-GCST90091033	20	42511054	0.0188129	778614	0.989	Nonalcoholic fatty liver disease || id:ebi-a-GCST90091033	Nonalcoholic fatty liver disease	Nonalcoholic fatty liver disease || ||	TRUE	igd	20	42511054	0.0154	4.55397e-06	291	ebi-a-GCST90026116	Alpha-hydroxyisovalerate levels	TRUE	reported	igd	2	1	TRUE	20.8979591836735
rs6981350	C	T	C	T	0.4514	0.0451725	0.0055	0.011928	FALSE	FALSE	FALSE	ebi-a-GCST90091033	8	29913870	0.0745937	778614	0.5448	Nonalcoholic fatty liver disease || id:ebi-a-GCST90091033	Nonalcoholic fatty liver disease	Nonalcoholic fatty liver disease || ||	TRUE	igd	8	29913870	0.0883	3.14297e-07	291	ebi-a-GCST90026116	Alpha-hydroxyisovalerate levels	TRUE	reported	igd	2	1	TRUE	26.1337481996027
rs72802886	T	C	T	C	0.1465	0.0249947	0.0414	0.029821	FALSE	FALSE	FALSE	ebi-a-GCST90091033	5	152248145	0.0438473	778614	0.5687	Nonalcoholic fatty liver disease || id:ebi-a-GCST90091033	Nonalcoholic fatty liver disease	Nonalcoholic fatty liver disease || ||	TRUE	igd	5	152248145	0.0317	3.82402e-06	291	ebi-a-GCST90026116	Alpha-hydroxyisovalerate levels	TRUE	reported	igd	2	1	TRUE	21.3578103075959
rs72982491	T	C	T	C	0.2167	0.0761598	0.0204	0.042744	FALSE	FALSE	FALSE	ebi-a-GCST90091033	18	75574811	0.0480179	778614	0.1127	Nonalcoholic fatty liver disease || id:ebi-a-GCST90091033	Nonalcoholic fatty liver disease	Nonalcoholic fatty liver disease || ||	TRUE	igd	18	75574811	0.0432	5.39299e-07	291	ebi-a-GCST90026116	Alpha-hydroxyisovalerate levels	TRUE	reported	igd	2	1	TRUE	25.1622995970508
rs73455278	C	T	C	T	0.5068	0.110473	0.0034	0.026839	FALSE	FALSE	FALSE	ebi-a-GCST90091033	18	68055033	0.0535533	778614	0.03913	Nonalcoholic fatty liver disease || id:ebi-a-GCST90091033	Nonalcoholic fatty liver disease	Nonalcoholic fatty liver disease || ||	TRUE	igd	18	68055033	0.1045	1.24601e-06	291	ebi-a-GCST90026116	Alpha-hydroxyisovalerate levels	TRUE	reported	igd	2	1	TRUE	23.5201794830704
rs735501	C	T	C	T	0.09	-0.0216923	0.1606	0.161034	FALSE	FALSE	FALSE	ebi-a-GCST90091033	20	62000202	0.0234956	778614	0.3559	Nonalcoholic fatty liver disease || id:ebi-a-GCST90091033	Nonalcoholic fatty liver disease	Nonalcoholic fatty liver disease || ||	TRUE	igd	20	62000202	0.0168	8.682e-08	291	ebi-a-GCST90026116	Alpha-hydroxyisovalerate levels	TRUE	reported	igd	2	1	TRUE	28.6989795918367
rs74112270	A	G	A	G	0.3758	-0.0211609	0.0133	0.026839	FALSE	FALSE	FALSE	ebi-a-GCST90091033	1	109155260	0.0641632	778614	0.7416	Nonalcoholic fatty liver disease || id:ebi-a-GCST90091033	Nonalcoholic fatty liver disease	Nonalcoholic fatty liver disease || ||	TRUE	igd	1	109155260	0.0736	3.27303e-07	291	ebi-a-GCST90026116	Alpha-hydroxyisovalerate levels	TRUE	reported	igd	2	1	TRUE	26.0710140004726
rs77121414	T	G	T	G	0.1934	0.0396622	0.0387	0.022863	FALSE	FALSE	FALSE	ebi-a-GCST90091033	6	5161821	0.056198	778614	0.4803	Nonalcoholic fatty liver disease || id:ebi-a-GCST90091033	Nonalcoholic fatty liver disease	Nonalcoholic fatty liver disease || ||	TRUE	igd	6	5161821	0.0411	2.56401e-06	291	ebi-a-GCST90026116	Alpha-hydroxyisovalerate levels	TRUE	reported	igd	2	1	TRUE	22.1426347227402
rs77246611	G	T	G	T	0.0894	0.0074042	0.1201	0.128231	FALSE	FALSE	FALSE	ebi-a-GCST90091033	20	1463617	0.026123	778614	0.7768	Nonalcoholic fatty liver disease || id:ebi-a-GCST90091033	Nonalcoholic fatty liver disease	Nonalcoholic fatty liver disease || ||	TRUE	igd	20	1463617	0.0184	1.16201e-06	291	ebi-a-GCST90026116	Alpha-hydroxyisovalerate levels	TRUE	reported	igd	2	1	TRUE	23.6069234404537
rs78637700	A	G	A	G	0.2013	0.0778876	0.0241	0.031809	FALSE	FALSE	FALSE	ebi-a-GCST90091033	8	85442082	0.0457638	778614	0.0887606	Nonalcoholic fatty liver disease || id:ebi-a-GCST90091033	Nonalcoholic fatty liver disease	Nonalcoholic fatty liver disease || ||	TRUE	igd	8	85442082	0.0411	9.93093e-07	291	ebi-a-GCST90026116	Alpha-hydroxyisovalerate levels	TRUE	reported	igd	2	1	TRUE	23.9885449411263
rs79467266	C	T	C	T	0.1713	0.049006	0.0359	0.012922	FALSE	FALSE	FALSE	ebi-a-GCST90091033	10	132688244	0.0586631	778614	0.4035	Nonalcoholic fatty liver disease || id:ebi-a-GCST90091033	Nonalcoholic fatty liver disease	Nonalcoholic fatty liver disease || ||	TRUE	igd	10	132688244	0.0342	5.332e-07	291	ebi-a-GCST90026116	Alpha-hydroxyisovalerate levels	TRUE	reported	igd	2	1	TRUE	25.0877962449985
rs79636772	T	C	T	C	0.1231	0.0426229	0.0626	0.080517	FALSE	FALSE	FALSE	ebi-a-GCST90091033	4	40591989	0.0263479	778614	0.1057	Nonalcoholic fatty liver disease || id:ebi-a-GCST90091033	Nonalcoholic fatty liver disease	Nonalcoholic fatty liver disease || ||	TRUE	igd	4	40591989	0.0267	3.904e-06	291	ebi-a-GCST90026116	Alpha-hydroxyisovalerate levels	TRUE	reported	igd	2	1	TRUE	21.25658938
rs10040975	G	A	G	A	0.0701	0.0150051	0.8176	0.837972	FALSE	FALSE	FALSE	ebi-a-GCST90091033	5	156439659	0.0211511	778614	0.4781	Nonalcoholic fatty liver disease || id:ebi-a-GCST90091033	Nonalcoholic fatty liver disease	Nonalcoholic fatty liver disease || ||	TRUE	igd	5	156439659	0.0134	1.749e-07	291	ebi-a-GCST90026043	1,2-dipalmitoyl-gpc (16:0/16:0) levels	TRUE	reported	igd	2	1	TRUE	27.3669525506794
rs11671760	A	G	A	G	-0.0577	0.0080143	0.24	0.199801	FALSE	FALSE	FALSE	ebi-a-GCST90091033	19	1033410	0.0195878	778614	0.6824	Nonalcoholic fatty liver disease || id:ebi-a-GCST90091033	Nonalcoholic fatty liver disease	Nonalcoholic fatty liver disease || ||	TRUE	igd	19	1033410	0.0114	4.01301e-07	291	ebi-a-GCST90026043	1,2-dipalmitoyl-gpc (16:0/16:0) levels	TRUE	reported	igd	2	1	TRUE	25.6178054786088
rs116860253	A	G	A	G	-0.1284	0.015396	0.0378	0.025845	FALSE	FALSE	FALSE	ebi-a-GCST90091033	14	23447299	0.0539318	778614	0.7753	Nonalcoholic fatty liver disease || id:ebi-a-GCST90091033	Nonalcoholic fatty liver disease	Nonalcoholic fatty liver disease || ||	TRUE	igd	14	23447299	0.025	2.91803e-07	291	ebi-a-GCST90026043	1,2-dipalmitoyl-gpc (16:0/16:0) levels	TRUE	reported	igd	2	1	TRUE	26.378496
rs11955946	G	A	G	A	0.055	0.0066268	0.2861	0.258449	FALSE	FALSE	FALSE	ebi-a-GCST90091033	5	90344018	0.01778	778614	0.7094	Nonalcoholic fatty liver disease || id:ebi-a-GCST90091033	Nonalcoholic fatty liver disease	Nonalcoholic fatty liver disease || ||	TRUE	igd	5	90344018	0.0116	2.024e-06	291	ebi-a-GCST90026043	1,2-dipalmitoyl-gpc (16:0/16:0) levels	TRUE	reported	igd	2	1	TRUE	22.480677764566
rs148331452	A	G	A	G	-0.1199	0.0665302	0.046	0.028827	FALSE	FALSE	FALSE	ebi-a-GCST90091033	9	2232826	0.0442344	778614	0.1326	Nonalcoholic fatty liver disease || id:ebi-a-GCST90091033	Nonalcoholic fatty liver disease	Nonalcoholic fatty liver disease || ||	TRUE	igd	9	2232826	0.0248	1.35101e-06	291	ebi-a-GCST90026043	1,2-dipalmitoyl-gpc (16:0/16:0) levels	TRUE	reported	igd	2	1	TRUE	23.3741057492196
rs2355879	G	A	G	A	-0.0601	0.0029344	0.7719	0.795229	FALSE	FALSE	FALSE	ebi-a-GCST90091033	1	18732860	0.019632	778614	0.8812	Nonalcoholic fatty liver disease || id:ebi-a-GCST90091033	Nonalcoholic fatty liver disease	Nonalcoholic fatty liver disease || ||	TRUE	igd	1	18732860	0.0122	9.2489e-07	291	ebi-a-GCST90026043	1,2-dipalmitoyl-gpc (16:0/16:0) levels	TRUE	reported	igd	2	1	TRUE	24.2677371674281
rs28860589	T	C	T	C	-0.14	0.00415	0.0352	0.05169	FALSE	FALSE	FALSE	ebi-a-GCST90091033	7	92701268	0.0390378	778614	0.9153	Nonalcoholic fatty liver disease || id:ebi-a-GCST90091033	Nonalcoholic fatty liver disease	Nonalcoholic fatty liver disease || ||	TRUE	igd	7	92701268	0.0285	9.35793e-07	291	ebi-a-GCST90026043	1,2-dipalmitoyl-gpc (16:0/16:0) levels	TRUE	reported	igd	2	1	TRUE	24.1305016928286
rs357916	A	G	A	G	-0.1833	0.0111593	0.0224	0.035785	FALSE	FALSE	FALSE	ebi-a-GCST90091033	11	44492709	0.055386	778614	0.8403	Nonalcoholic fatty liver disease || id:ebi-a-GCST90091033	Nonalcoholic fatty liver disease	Nonalcoholic fatty liver disease || ||	TRUE	igd	11	44492709	0.0373	9.09097e-07	291	ebi-a-GCST90026043	1,2-dipalmitoyl-gpc (16:0/16:0) levels	TRUE	reported	igd	2	1	TRUE	24.1494512287158
rs73567391	G	A	G	A	-0.1024	0.0193358	0.0542	0.054672	FALSE	FALSE	FALSE	ebi-a-GCST90091033	6	155794137	0.0336703	778614	0.5658	Nonalcoholic fatty liver disease || id:ebi-a-GCST90091033	Nonalcoholic fatty liver disease	Nonalcoholic fatty liver disease || ||	TRUE	igd	6	155794137	0.022	3.23497e-06	291	ebi-a-GCST90026043	1,2-dipalmitoyl-gpc (16:0/16:0) levels	TRUE	reported	igd	2	1	TRUE	21.6647933884298
rs74472739	A	T	A	T	0.1562	-0.0001199	0.0203	0.032803	FALSE	TRUE	FALSE	ebi-a-GCST90091033	20	8374890	0.0469486	778614	0.998	Nonalcoholic fatty liver disease || id:ebi-a-GCST90091033	Nonalcoholic fatty liver disease	Nonalcoholic fatty liver disease || ||	TRUE	igd	20	8374890	0.0336	3.46003e-06	291	ebi-a-GCST90026043	1,2-dipalmitoyl-gpc (16:0/16:0) levels	TRUE	reported	igd	2	1	TRUE	21.6114299886621
rs747314	G	A	G	A	-0.0522	0.028386	0.6468	0.643141	FALSE	FALSE	FALSE	ebi-a-GCST90091033	3	36377812	0.0166727	778614	0.0886503	Nonalcoholic fatty liver disease || id:ebi-a-GCST90091033	Nonalcoholic fatty liver disease	Nonalcoholic fatty liver disease || ||	TRUE	igd	3	36377812	0.0109	1.52999e-06	291	ebi-a-GCST90026043	1,2-dipalmitoyl-gpc (16:0/16:0) levels	TRUE	reported	igd	2	1	TRUE	22.9344331285245
rs74794435	A	G	A	G	-0.1139	0.0081224	0.048	0.042744	FALSE	FALSE	FALSE	ebi-a-GCST90091033	15	68143321	0.040278	778614	0.8402	Nonalcoholic fatty liver disease || id:ebi-a-GCST90091033	Nonalcoholic fatty liver disease	Nonalcoholic fatty liver disease || ||	TRUE	igd	15	68143321	0.024	2.108e-06	291	ebi-a-GCST90026043	1,2-dipalmitoyl-gpc (16:0/16:0) levels	TRUE	reported	igd	2	1	TRUE	22.5229340277778
rs77046762	G	A	G	A	-0.2778	0.0405107	0.0108	0.010934	FALSE	FALSE	FALSE	ebi-a-GCST90091033	5	52218902	0.0723812	778614	0.5757	Nonalcoholic fatty liver disease || id:ebi-a-GCST90091033	Nonalcoholic fatty liver disease	Nonalcoholic fatty liver disease || ||	TRUE	igd	5	52218902	0.05	2.78798e-08	291	ebi-a-GCST90026043	1,2-dipalmitoyl-gpc (16:0/16:0) levels	TRUE	reported	igd	2	1	TRUE	30.869136
rs10042549	A	G	A	G	-0.6464	0.0985891	0.0143	0.033797	FALSE	FALSE	FALSE	ebi-a-GCST90091033	5	101222330	0.0590376	778614	0.0949292	Nonalcoholic fatty liver disease || id:ebi-a-GCST90091033	Nonalcoholic fatty liver disease	Nonalcoholic fatty liver disease || ||	TRUE	igd	5	101222330	0.0935	4.75664e-12	291	ebi-a-GCST90026289	X-11787 levels	TRUE	reported	igd	2	1	TRUE	47.7946707083417
rs11113862	G	A	G	A	-0.4445	0.0962085	0.0155	0.019881	FALSE	FALSE	FALSE	ebi-a-GCST90091033	12	108808733	0.0524287	778614	0.0664997	Nonalcoholic fatty liver disease || id:ebi-a-GCST90091033	Nonalcoholic fatty liver disease	Nonalcoholic fatty liver disease || ||	TRUE	igd	12	108808733	0.0939	2.19402e-06	291	ebi-a-GCST90026289	X-11787 levels	TRUE	reported	igd	2	1	TRUE	22.4084772847647
rs111842289	C	T	C	T	-0.4485	0.0789603	0.0191	0.020875	FALSE	FALSE	FALSE	ebi-a-GCST90091033	7	68909929	0.0786687	778614	0.3155	Nonalcoholic fatty liver disease || id:ebi-a-GCST90091033	Nonalcoholic fatty liver disease	Nonalcoholic fatty liver disease || ||	TRUE	igd	7	68909929	0.0822	4.77903e-08	291	ebi-a-GCST90026289	X-11787 levels	TRUE	reported	igd	2	1	TRUE	29.770166231552
rs112097458	T	C	T	C	-0.4475	0.0823468	0.0188	0.012922	FALSE	FALSE	FALSE	ebi-a-GCST90091033	15	101810736	0.0907036	778614	0.3639	Nonalcoholic fatty liver disease || id:ebi-a-GCST90091033	Nonalcoholic fatty liver disease	Nonalcoholic fatty liver disease || ||	TRUE	igd	15	101810736	0.0961	3.20103e-06	291	ebi-a-GCST90026289	X-11787 levels	TRUE	reported	igd	2	1	TRUE	21.6839952746066
rs113445782	A	G	A	G	-0.4888	0.0538276	0.0121	0.011928	FALSE	FALSE	FALSE	ebi-a-GCST90091033	1	5927169	0.0839	778614	0.5212	Nonalcoholic fatty liver disease || id:ebi-a-GCST90091033	Nonalcoholic fatty liver disease	Nonalcoholic fatty liver disease || ||	TRUE	igd	1	5927169	0.1061	4.07699e-06	291	ebi-a-GCST90026289	X-11787 levels	TRUE	reported	igd	2	1	TRUE	21.224214525624
rs115623523	C	T	C	T	-0.4418	0.070826	0.0247	0.030815	FALSE	FALSE	FALSE	ebi-a-GCST90091033	3	65241013	0.0693071	778614	0.3068	Nonalcoholic fatty liver disease || id:ebi-a-GCST90091033	Nonalcoholic fatty liver disease	Nonalcoholic fatty liver disease || ||	TRUE	igd	3	65241013	0.09	9.06296e-07	291	ebi-a-GCST90026289	X-11787 levels	TRUE	reported	igd	2	1	TRUE	24.0971901234568
rs11586758	C	T	C	T	-0.2074	0.0252423	0.0802	0.040755	FALSE	FALSE	FALSE	ebi-a-GCST90091033	1	38101457	0.0332331	778614	0.4475	Nonalcoholic fatty liver disease || id:ebi-a-GCST90091033	Nonalcoholic fatty liver disease	Nonalcoholic fatty liver disease || ||	TRUE	igd	1	38101457	0.0451	4.226e-06	291	ebi-a-GCST90026289	X-11787 levels	TRUE	reported	igd	2	1	TRUE	21.1477623020536
rs115978933	G	A	G	A	-0.336	-0.0022127	0.0306	0.015905	FALSE	FALSE	FALSE	ebi-a-GCST90091033	4	121201128	0.0520158	778614	0.9661	Nonalcoholic fatty liver disease || id:ebi-a-GCST90091033	Nonalcoholic fatty liver disease	Nonalcoholic fatty liver disease || ||	TRUE	igd	4	121201128	0.0694	1.265e-06	291	ebi-a-GCST90026289	X-11787 levels	TRUE	reported	igd	2	1	TRUE	23.4401082975525
rs116070068	C	T	C	T	-0.2526	-0.0141212	0.0594	0.054672	FALSE	FALSE	FALSE	ebi-a-GCST90091033	4	138725869	0.0354805	778614	0.690601	Nonalcoholic fatty liver disease || id:ebi-a-GCST90091033	Nonalcoholic fatty liver disease	Nonalcoholic fatty liver disease || ||	TRUE	igd	4	138725869	0.0481	1.487e-07	291	ebi-a-GCST90026289	X-11787 levels	TRUE	reported	igd	2	1	TRUE	27.5788745726376
rs117230475	C	T	C	T	-0.3811	-0.0305835	0.0315	0.016899	FALSE	FALSE	FALSE	ebi-a-GCST90091033	13	47466384	0.0629311	778614	0.627001	Nonalcoholic fatty liver disease || id:ebi-a-GCST90091033	Nonalcoholic fatty liver disease	Nonalcoholic fatty liver disease || ||	TRUE	igd	13	47466384	0.0687	2.87601e-08	291	ebi-a-GCST90026289	X-11787 levels	TRUE	reported	igd	2	1	TRUE	30.7726164218413
rs117247128	A	G	A	G	-0.2891	0.103924	0.0362	0.033797	FALSE	FALSE	FALSE	ebi-a-GCST90091033	12	47907461	0.0527467	778614	0.0488101	Nonalcoholic fatty liver disease || id:ebi-a-GCST90091033	Nonalcoholic fatty liver disease	Nonalcoholic fatty liver disease || ||	TRUE	igd	12	47907461	0.0596	1.25499e-06	291	ebi-a-GCST90026289	X-11787 levels	TRUE	reported	igd	2	1	TRUE	23.5290105175443
rs11838939	A	G	A	G	-0.25	-0.0786061	0.064	0.057654	FALSE	FALSE	FALSE	ebi-a-GCST90091033	13	27273170	0.0394464	778614	0.0462903	Nonalcoholic fatty liver disease || id:ebi-a-GCST90091033	Nonalcoholic fatty liver disease	Nonalcoholic fatty liver disease || ||	TRUE	igd	13	27273170	0.0489	3.16898e-07	291	ebi-a-GCST90026289	X-11787 levels	TRUE	reported	igd	2	1	TRUE	26.1373948753978
rs12887224	T	C	T	C	0.1329	-0.0170813	0.7173	0.659046	FALSE	FALSE	FALSE	ebi-a-GCST90091033	14	33483615	0.0175761	778614	0.3311	Nonalcoholic fatty liver disease || id:ebi-a-GCST90091033	Nonalcoholic fatty liver disease	Nonalcoholic fatty liver disease || ||	TRUE	igd	14	33483615	0.0263	4.24102e-07	291	ebi-a-GCST90026289	X-11787 levels	TRUE	reported	igd	2	1	TRUE	25.5351530309821
rs13223102	G	A	G	A	-0.4155	-0.0086308	0.0191	0.015905	FALSE	FALSE	FALSE	ebi-a-GCST90091033	7	28338265	0.0644123	778614	0.8934	Nonalcoholic fatty liver disease || id:ebi-a-GCST90091033	Nonalcoholic fatty liver disease	Nonalcoholic fatty liver disease || ||	TRUE	igd	7	28338265	0.0884	2.57502e-06	291	ebi-a-GCST90026289	X-11787 levels	TRUE	reported	igd	2	1	TRUE	22.0921267480191
rs13390779	A	C	A	C	-0.1794	-0.035946	0.1131	0.094433	FALSE	FALSE	FALSE	ebi-a-GCST90091033	2	224067860	0.0271892	778614	0.1861	Nonalcoholic fatty liver disease || id:ebi-a-GCST90091033	Nonalcoholic fatty liver disease	Nonalcoholic fatty liver disease || ||	TRUE	igd	2	224067860	0.0374	1.573e-06	291	ebi-a-GCST90026289	X-11787 levels	TRUE	reported	igd	2	1	TRUE	23.0092081557951
rs140891633	C	T	C	T	-0.3667	-0.0132711	0.0226	0.024851	FALSE	FALSE	FALSE	ebi-a-GCST90091033	10	9226403	0.0605825	778614	0.8266	Nonalcoholic fatty liver disease || id:ebi-a-GCST90091033	Nonalcoholic fatty liver disease	Nonalcoholic fatty liver disease || ||	TRUE	igd	10	9226403	0.0787	3.20797e-06	291	ebi-a-GCST90026289	X-11787 levels	TRUE	reported	igd	2	1	TRUE	21.7106264601554
rs141195790	G	A	G	A	-0.666	0.0278686	0.0088	0.021869	FALSE	FALSE	FALSE	ebi-a-GCST90091033	19	12043122	0.0742022	778614	0.7072	Nonalcoholic fatty liver disease || id:ebi-a-GCST90091033	Nonalcoholic fatty liver disease	Nonalcoholic fatty liver disease || ||	TRUE	igd	19	12043122	0.1242	8.24005e-08	291	ebi-a-GCST90026289	X-11787 levels	TRUE	reported	igd	2	1	TRUE	28.7544633480361
rs141744035	C	G	C	G	-0.4465	0.0216661	0.0146	0.016899	FALSE	TRUE	FALSE	ebi-a-GCST90091033	10	110806033	0.0823401	778614	0.7925	Nonalcoholic fatty liver disease || id:ebi-a-GCST90091033	Nonalcoholic fatty liver disease	Nonalcoholic fatty liver disease || ||	TRUE	igd	10	110806033	0.0877	3.51196e-07	291	ebi-a-GCST90026289	X-11787 levels	TRUE	reported	igd	2	1	TRUE	25.9205217850322
rs146957462	G	A	G	A	-0.3798	0.0207941	0.0228	0.010934	FALSE	FALSE	FALSE	ebi-a-GCST90091033	8	20725892	0.067868	778614	0.759299	Nonalcoholic fatty liver disease || id:ebi-a-GCST90091033	Nonalcoholic fatty liver disease	Nonalcoholic fatty liver disease || ||	TRUE	igd	8	20725892	0.081	2.77799e-06	291	ebi-a-GCST90026289	X-11787 levels	TRUE	reported	igd	2	1	TRUE	21.9856790123457
rs150042453	A	C	A	C	-0.3759	-0.0316164	0.0267	0.016899	FALSE	FALSE	FALSE	ebi-a-GCST90091033	8	8274049	0.0396663	778614	0.4254	Nonalcoholic fatty liver disease || id:ebi-a-GCST90091033	Nonalcoholic fatty liver disease	Nonalcoholic fatty liver disease || ||	TRUE	igd	8	8274049	0.0738	3.57701e-07	291	ebi-a-GCST90026289	X-11787 levels	TRUE	reported	igd	2	1	TRUE	25.9437008394474
rs150421045	C	A	C	A	-0.5126	-0.0751959	0.0171	0.010934	FALSE	FALSE	FALSE	ebi-a-GCST90091033	2	153997268	0.0844633	778614	0.3733	Nonalcoholic fatty liver disease || id:ebi-a-GCST90091033	Nonalcoholic fatty liver disease	Nonalcoholic fatty liver disease || ||	TRUE	igd	2	153997268	0.105	1.054e-06	291	ebi-a-GCST90026289	X-11787 levels	TRUE	reported	igd	2	1	TRUE	23.8329941043084
rs16844161	G	A	G	A	-0.3701	0.0702696	0.0223	0.021869	FALSE	FALSE	FALSE	ebi-a-GCST90091033	2	141288474	0.0600786	778614	0.2422	Nonalcoholic fatty liver disease || id:ebi-a-GCST90091033	Nonalcoholic fatty liver disease	Nonalcoholic fatty liver disease || ||	TRUE	igd	2	141288474	0.0788	2.63099e-06	291	ebi-a-GCST90026289	X-11787 levels	TRUE	reported	igd	2	1	TRUE	22.0589956582236
rs17273402	T	A	T	A	-0.5015	0.0209348	0.0127	0.018887	FALSE	TRUE	FALSE	ebi-a-GCST90091033	16	13561674	0.064276	778614	0.744699	Nonalcoholic fatty liver disease || id:ebi-a-GCST90091033	Nonalcoholic fatty liver disease	Nonalcoholic fatty liver disease || ||	TRUE	igd	16	13561674	0.1075	3.09101e-06	291	ebi-a-GCST90026289	X-11787 levels	TRUE	reported	igd	2	1	TRUE	21.7633098972417
rs190336299	C	T	C	T	-0.5692	-0.0485235	0.011	0.013917	FALSE	FALSE	FALSE	ebi-a-GCST90091033	1	58971599	0.0715363	778614	0.4976	Nonalcoholic fatty liver disease || id:ebi-a-GCST90091033	Nonalcoholic fatty liver disease	Nonalcoholic fatty liver disease || ||	TRUE	igd	1	58971599	0.1131	4.87495e-07	291	ebi-a-GCST90026289	X-11787 levels	TRUE	reported	igd	2	1	TRUE	25.3282143530017
rs2094785	A	C	A	C	-0.15	-0.0009002	0.1532	0.15507	FALSE	FALSE	FALSE	ebi-a-GCST90091033	9	4342995	0.0234657	778614	0.9694	Nonalcoholic fatty liver disease || id:ebi-a-GCST90091033	Nonalcoholic fatty liver disease	Nonalcoholic fatty liver disease || ||	TRUE	igd	9	4342995	0.0317	2.16501e-06	291	ebi-a-GCST90026289	X-11787 levels	TRUE	reported	igd	2	1	TRUE	22.3905104041238
rs3133534	T	C	T	C	-0.1517	0.0275009	0.149	0.142147	FALSE	FALSE	FALSE	ebi-a-GCST90091033	8	101838714	0.0238016	778614	0.2479	Nonalcoholic fatty liver disease || id:ebi-a-GCST90091033	Nonalcoholic fatty liver disease	Nonalcoholic fatty liver disease || ||	TRUE	igd	8	101838714	0.0328	3.642e-06	291	ebi-a-GCST90026289	X-11787 levels	TRUE	reported	igd	2	1	TRUE	21.390625
rs34135454	G	A	G	A	0.1746	0.0243006	0.1119	0.125249	FALSE	FALSE	FALSE	ebi-a-GCST90091033	9	122602991	0.0247327	778614	0.3258	Nonalcoholic fatty liver disease || id:ebi-a-GCST90091033	Nonalcoholic fatty liver disease	Nonalcoholic fatty liver disease || ||	TRUE	igd	9	122602991	0.0378	3.925e-06	291	ebi-a-GCST90026289	X-11787 levels	TRUE	reported	igd	2	1	TRUE	21.3356009070295
rs34399842	A	G	A	G	-0.2631	-0.0097462	0.0483	0.05666	FALSE	FALSE	FALSE	ebi-a-GCST90091033	7	43506193	0.0327427	778614	0.766	Nonalcoholic fatty liver disease || id:ebi-a-GCST90091033	Nonalcoholic fatty liver disease	Nonalcoholic fatty liver disease || ||	TRUE	igd	7	43506193	0.0555	2.121e-06	291	ebi-a-GCST90026289	X-11787 levels	TRUE	reported	igd	2	1	TRUE	22.4727246165084
rs34512854	C	G	C	G	-0.2408	0.0150769	0.0737	0.06163	FALSE	TRUE	FALSE	ebi-a-GCST90091033	5	44539753	0.0335498	778614	0.6532	Nonalcoholic fatty liver disease || id:ebi-a-GCST90091033	Nonalcoholic fatty liver disease	Nonalcoholic fatty liver disease || ||	TRUE	igd	5	44539753	0.0487	7.79992e-07	291	ebi-a-GCST90026289	X-11787 levels	TRUE	reported	igd	2	1	TRUE	24.4486589731373
rs35078844	A	C	A	C	-0.46	-0.0013978	0.0155	0.010934	FALSE	FALSE	FALSE	ebi-a-GCST90091033	3	112882546	0.0816921	778614	0.9863	Nonalcoholic fatty liver disease || id:ebi-a-GCST90091033	Nonalcoholic fatty liver disease	Nonalcoholic fatty liver disease || ||	TRUE	igd	3	112882546	0.0933	8.09208e-07	291	ebi-a-GCST90026289	X-11787 levels	TRUE	reported	igd	2	1	TRUE	24.3081762090044
rs58738000	G	C	G	C	-0.1798	-0.0096573	0.0965	0.072565	FALSE	TRUE	FALSE	ebi-a-GCST90091033	2	11704426	0.0336399	778614	0.7741	Nonalcoholic fatty liver disease || id:ebi-a-GCST90091033	Nonalcoholic fatty liver disease	Nonalcoholic fatty liver disease || ||	TRUE	igd	2	11704426	0.0393	4.83203e-06	291	ebi-a-GCST90026289	X-11787 levels	TRUE	reported	igd	2	1	TRUE	20.9312070651153
rs59434478	C	T	C	T	-0.1391	-0.0086743	0.1911	0.219682	FALSE	FALSE	FALSE	ebi-a-GCST90091033	2	52332426	0.0191998	778614	0.6514	Nonalcoholic fatty liver disease || id:ebi-a-GCST90091033	Nonalcoholic fatty liver disease	Nonalcoholic fatty liver disease || ||	TRUE	igd	2	52332426	0.0282	8.39692e-07	291	ebi-a-GCST90026289	X-11787 levels	TRUE	reported	igd	2	1	TRUE	24.3307806448368
rs61912974	A	G	A	G	-0.2704	0.0067563	0.0429	0.030815	FALSE	FALSE	FALSE	ebi-a-GCST90091033	11	125097079	0.043954	778614	0.8778	Nonalcoholic fatty liver disease || id:ebi-a-GCST90091033	Nonalcoholic fatty liver disease	Nonalcoholic fatty liver disease || ||	TRUE	igd	11	125097079	0.0574	2.49201e-06	291	ebi-a-GCST90026289	X-11787 levels	TRUE	reported	igd	2	1	TRUE	22.1916497711518
rs61984519	A	G	A	G	-0.2351	0.0662937	0.0594	0.032803	FALSE	FALSE	FALSE	ebi-a-GCST90091033	14	100566896	0.0389142	778614	0.0884606	Nonalcoholic fatty liver disease || id:ebi-a-GCST90091033	Nonalcoholic fatty liver disease	Nonalcoholic fatty liver disease || ||	TRUE	igd	14	100566896	0.0469	5.41203e-07	291	ebi-a-GCST90026289	X-11787 levels	TRUE	reported	igd	2	1	TRUE	25.1280954350999
rs6549088	T	C	T	C	0.1805	-0.0463681	0.8883	0.887674	FALSE	FALSE	FALSE	ebi-a-GCST90091033	3	86312396	0.0269285	778614	0.0850903	Nonalcoholic fatty liver disease || id:ebi-a-GCST90091033	Nonalcoholic fatty liver disease	Nonalcoholic fatty liver disease || ||	TRUE	igd	3	86312396	0.0371	1.16899e-06	291	ebi-a-GCST90026289	X-11787 levels	TRUE	reported	igd	2	1	TRUE	23.6704542977746
rs7256950	A	T	A	T	-0.1301	-0.0244512	0.2154	0.212724	FALSE	TRUE	FALSE	ebi-a-GCST90091033	19	43822995	0.0199414	778614	0.2201	Nonalcoholic fatty liver disease || id:ebi-a-GCST90091033	Nonalcoholic fatty liver disease	Nonalcoholic fatty liver disease || ||	TRUE	igd	19	43822995	0.0281	3.788e-06	291	ebi-a-GCST90026289	X-11787 levels	TRUE	reported	igd	2	1	TRUE	21.4359113992984
rs72690960	T	G	T	G	-0.2673	-0.0083465	0.0729	0.078529	FALSE	FALSE	FALSE	ebi-a-GCST90091033	8	143813806	0.0321387	778614	0.7951	Nonalcoholic fatty liver disease || id:ebi-a-GCST90091033	Nonalcoholic fatty liver disease	Nonalcoholic fatty liver disease || ||	TRUE	igd	8	143813806	0.047	1.33101e-08	291	ebi-a-GCST90026289	X-11787 levels	TRUE	reported	igd	2	1	TRUE	32.3446310547759
rs75119570	A	C	A	C	-0.2867	0.0491696	0.0381	0.045726	FALSE	FALSE	FALSE	ebi-a-GCST90091033	14	24308236	0.0460797	778614	0.2859	Nonalcoholic fatty liver disease || id:ebi-a-GCST90091033	Nonalcoholic fatty liver disease	Nonalcoholic fatty liver disease || ||	TRUE	igd	14	24308236	0.0615	3.15399e-06	291	ebi-a-GCST90026289	X-11787 levels	TRUE	reported	igd	2	1	TRUE	21.7322731178531
rs7543152	T	C	T	C	-0.3198	0.0118466	0.0302	0.045726	FALSE	FALSE	FALSE	ebi-a-GCST90091033	1	11047791	0.0394023	778614	0.7637	Nonalcoholic fatty liver disease || id:ebi-a-GCST90091033	Nonalcoholic fatty liver disease	Nonalcoholic fatty liver disease || ||	TRUE	igd	1	11047791	0.064	5.905e-07	291	ebi-a-GCST90026289	X-11787 levels	TRUE	reported	igd	2	1	TRUE	24.968759765625
rs75928821	G	A	G	A	-0.3524	0.04657	0.0241	0.026839	FALSE	FALSE	FALSE	ebi-a-GCST90091033	10	92124196	0.0520071	778614	0.3705	Nonalcoholic fatty liver disease || id:ebi-a-GCST90091033	Nonalcoholic fatty liver disease	Nonalcoholic fatty liver disease || ||	TRUE	igd	10	92124196	0.076	3.49197e-06	291	ebi-a-GCST90026289	X-11787 levels	TRUE	reported	igd	2	1	TRUE	21.5003047091413
rs76012690	C	G	C	G	-0.483	0.078628	0.0166	0.017893	FALSE	TRUE	FALSE	ebi-a-GCST90091033	9	10936571	0.0984105	778614	0.4243	Nonalcoholic fatty liver disease || id:ebi-a-GCST90091033	Nonalcoholic fatty liver disease	Nonalcoholic fatty liver disease || ||	TRUE	igd	9	10936571	0.0942	2.92402e-07	291	ebi-a-GCST90026289	X-11787 levels	TRUE	reported	igd	2	1	TRUE	26.290113189176
rs76044873	T	C	T	C	-0.2785	0.0048216	0.0431	0.034791	FALSE	FALSE	FALSE	ebi-a-GCST90091033	7	121439584	0.0449915	778614	0.9147	Nonalcoholic fatty liver disease || id:ebi-a-GCST90091033	Nonalcoholic fatty liver disease	Nonalcoholic fatty liver disease || ||	TRUE	igd	7	121439584	0.0599	3.35297e-06	291	ebi-a-GCST90026289	X-11787 levels	TRUE	reported	igd	2	1	TRUE	21.6170662846536
rs76772613	A	G	A	G	-0.4641	0.0029691	0.019	0.016899	FALSE	FALSE	FALSE	ebi-a-GCST90091033	3	171074195	0.0713007	778614	0.9668	Nonalcoholic fatty liver disease || id:ebi-a-GCST90091033	Nonalcoholic fatty liver disease	Nonalcoholic fatty liver disease || ||	TRUE	igd	3	171074195	0.094	8.01697e-07	291	ebi-a-GCST90026289	X-11787 levels	TRUE	reported	igd	2	1	TRUE	24.3762799909461
rs77887182	C	T	C	T	-0.2067	0.0115658	0.073	0.062624	FALSE	FALSE	FALSE	ebi-a-GCST90091033	1	170954907	0.0367443	778614	0.752899	Nonalcoholic fatty liver disease || id:ebi-a-GCST90091033	Nonalcoholic fatty liver disease	Nonalcoholic fatty liver disease || ||	TRUE	igd	1	170954907	0.0432	1.75699e-06	291	ebi-a-GCST90026289	X-11787 levels	TRUE	reported	igd	2	1	TRUE	22.8935667438272
rs78017316	T	C	T	C	-0.5525	0.0708698	0.0121	0.019881	FALSE	FALSE	FALSE	ebi-a-GCST90091033	13	77237871	0.0604259	778614	0.2409	Nonalcoholic fatty liver disease || id:ebi-a-GCST90091033	Nonalcoholic fatty liver disease	Nonalcoholic fatty liver disease || ||	TRUE	igd	13	77237871	0.1082	3.27997e-07	291	ebi-a-GCST90026289	X-11787 levels	TRUE	reported	igd	2	1	TRUE	26.0741430089415
rs78842888	A	G	A	G	-0.4809	-0.0105506	0.0196	0.018887	FALSE	FALSE	FALSE	ebi-a-GCST90091033	1	206922249	0.0563858	778614	0.8516	Nonalcoholic fatty liver disease || id:ebi-a-GCST90091033	Nonalcoholic fatty liver disease	Nonalcoholic fatty liver disease || ||	TRUE	igd	1	206922249	0.0837	9.14092e-09	291	ebi-a-GCST90026289	X-11787 levels	TRUE	reported	igd	2	1	TRUE	33.0109967754782
rs7896605	G	A	G	A	0.5022	-0.005112	0.986	0.976143	FALSE	FALSE	FALSE	ebi-a-GCST90091033	10	5679041	0.051054	778614	0.9202	Nonalcoholic fatty liver disease || id:ebi-a-GCST90091033	Nonalcoholic fatty liver disease	Nonalcoholic fatty liver disease || ||	TRUE	igd	10	5679041	0.1029	1.06699e-06	291	ebi-a-GCST90026289	X-11787 levels	TRUE	reported	igd	2	1	TRUE	23.8189529872757
rs79380790	A	G	A	G	-0.3098	0.0054027	0.0357	0.044732	FALSE	FALSE	FALSE	ebi-a-GCST90091033	3	126920490	0.0411608	778614	0.8956	Nonalcoholic fatty liver disease || id:ebi-a-GCST90091033	Nonalcoholic fatty liver disease	Nonalcoholic fatty liver disease || ||	TRUE	igd	3	126920490	0.0668	3.54601e-06	291	ebi-a-GCST90026289	X-11787 levels	TRUE	reported	igd	2	1	TRUE	21.5084890100039
rs79640515	T	C	T	C	-0.2834	0.0650202	0.0311	0.027833	FALSE	FALSE	FALSE	ebi-a-GCST90091033	9	18131366	0.0587773	778614	0.2686	Nonalcoholic fatty liver disease || id:ebi-a-GCST90091033	Nonalcoholic fatty liver disease	Nonalcoholic fatty liver disease || ||	TRUE	igd	9	18131366	0.0599	2.18902e-06	291	ebi-a-GCST90026289	X-11787 levels	TRUE	reported	igd	2	1	TRUE	22.3844303666935
rs79751544	G	A	G	A	-0.3261	-0.0460542	0.0347	0.035785	FALSE	FALSE	FALSE	ebi-a-GCST90091033	2	180449432	0.0395992	778614	0.2448	Nonalcoholic fatty liver disease || id:ebi-a-GCST90091033	Nonalcoholic fatty liver disease	Nonalcoholic fatty liver disease || ||	TRUE	igd	2	180449432	0.0646	4.52595e-07	291	ebi-a-GCST90026289	X-11787 levels	TRUE	reported	igd	2	1	TRUE	25.4821789722896
rs10042980	C	T	C	T	0.0527	-0.0256851	0.7453	0.727634	FALSE	FALSE	FALSE	ebi-a-GCST90091033	5	51798492	0.0193198	778614	0.1837	Nonalcoholic fatty liver disease || id:ebi-a-GCST90091033	Nonalcoholic fatty liver disease	Nonalcoholic fatty liver disease || ||	TRUE	igd	5	51798492	0.0108	1.08201e-06	291	ebi-a-GCST90026318	X-23590 levels	TRUE	reported	igd	2	1	TRUE	23.8107853223594
rs13176617	A	G	A	G	-0.1065	-0.0393039	0.0482	0.060636	FALSE	FALSE	FALSE	ebi-a-GCST90091033	5	168499317	0.0396079	778614	0.321	Nonalcoholic fatty liver disease || id:ebi-a-GCST90091033	Nonalcoholic fatty liver disease	Nonalcoholic fatty liver disease || ||	TRUE	igd	5	168499317	0.0221	1.43701e-06	291	ebi-a-GCST90026318	X-23590 levels	TRUE	reported	igd	2	1	TRUE	23.2228046108802
rs1426138	A	G	A	G	-0.0579	0.0290859	0.1811	0.146123	FALSE	FALSE	FALSE	ebi-a-GCST90091033	4	79701528	0.0214908	778614	0.1759	Nonalcoholic fatty liver disease || id:ebi-a-GCST90091033	Nonalcoholic fatty liver disease	Nonalcoholic fatty liver disease || ||	TRUE	igd	4	79701528	0.0122	1.93001e-06	291	ebi-a-GCST90026318	X-23590 levels	TRUE	reported	igd	2	1	TRUE	22.5235823703306
rs34586239	T	C	T	C	0.0648	0.0010559	0.1241	0.125249	FALSE	FALSE	FALSE	ebi-a-GCST90091033	6	134439764	0.023259	778614	0.9638	Nonalcoholic fatty liver disease || id:ebi-a-GCST90091033	Nonalcoholic fatty liver disease	Nonalcoholic fatty liver disease || ||	TRUE	igd	6	134439764	0.0139	3.08603e-06	291	ebi-a-GCST90026318	X-23590 levels	TRUE	reported	igd	2	1	TRUE	21.7330365923089
rs4019547	G	A	G	A	0.0494	0.0032417	0.5749	0.580517	FALSE	FALSE	FALSE	ebi-a-GCST90091033	12	94979538	0.0168189	778614	0.8472	Nonalcoholic fatty liver disease || id:ebi-a-GCST90091033	Nonalcoholic fatty liver disease	Nonalcoholic fatty liver disease || ||	TRUE	igd	12	94979538	0.0103	1.63399e-06	291	ebi-a-GCST90026318	X-23590 levels	TRUE	reported	igd	2	1	TRUE	23.0027335281365
rs80324116	G	C	G	C	-0.1497	0.0205519	0.0275	0.040755	FALSE	TRUE	FALSE	ebi-a-GCST90091033	15	81630590	0.0442171	778614	0.6421	Nonalcoholic fatty liver disease || id:ebi-a-GCST90091033	Nonalcoholic fatty liver disease	Nonalcoholic fatty liver disease || ||	TRUE	igd	15	81630590	0.0297	4.73696e-07	291	ebi-a-GCST90026318	X-23590 levels	TRUE	reported	igd	2	1	TRUE	25.4056728905214
rs904222	C	T	C	T	0.0869	-0.030217	0.9297	0.912525	FALSE	FALSE	FALSE	ebi-a-GCST90091033	1	167146161	0.0334669	778614	0.3666	Nonalcoholic fatty liver disease || id:ebi-a-GCST90091033	Nonalcoholic fatty liver disease	Nonalcoholic fatty liver disease || ||	TRUE	igd	1	167146161	0.0187	3.44604e-06	291	ebi-a-GCST90026318	X-23590 levels	TRUE	reported	igd	2	1	TRUE	21.5951557093426
rs10047684	T	A	T	A	-0.364	-0.151555	0.0136	0.017893	FALSE	TRUE	FALSE	ebi-a-GCST90091033	13	105365339	0.0972058	778614	0.119	Nonalcoholic fatty liver disease || id:ebi-a-GCST90091033	Nonalcoholic fatty liver disease	Nonalcoholic fatty liver disease || ||	TRUE	igd	13	105365339	0.0631	8.085e-09	291	ebi-a-GCST90026067	2,3-dihydroxy-2-methylbutyrate levels	TRUE	reported	igd	2	1	TRUE	33.276990965966
rs1014571	C	T	C	T	0.3798	-0.0898761	0.9895	0.975149	FALSE	FALSE	FALSE	ebi-a-GCST90091033	7	38510895	0.0782098	778614	0.2505	Nonalcoholic fatty liver disease || id:ebi-a-GCST90091033	Nonalcoholic fatty liver disease	Nonalcoholic fatty liver disease || ||	TRUE	igd	7	38510895	0.0775	9.59909e-07	291	ebi-a-GCST90026067	2,3-dihydroxy-2-methylbutyrate levels	TRUE	reported	igd	2	1	TRUE	24.0163229968783
rs10243660	A	C	A	C	-0.4145	0.0499523	0.0104	0.013917	FALSE	FALSE	FALSE	ebi-a-GCST90091033	7	26330145	0.0762308	778614	0.5123	Nonalcoholic fatty liver disease || id:ebi-a-GCST90091033	Nonalcoholic fatty liver disease	Nonalcoholic fatty liver disease || ||	TRUE	igd	7	26330145	0.0747	2.84302e-08	291	ebi-a-GCST90026067	2,3-dihydroxy-2-methylbutyrate levels	TRUE	reported	igd	2	1	TRUE	30.7898707726936
rs11107996	G	A	G	A	-0.383	-0.069479	0.0102	0.017893	FALSE	FALSE	FALSE	ebi-a-GCST90091033	12	95737142	0.0509512	778614	0.1727	Nonalcoholic fatty liver disease || id:ebi-a-GCST90091033	Nonalcoholic fatty liver disease	Nonalcoholic fatty liver disease || ||	TRUE	igd	12	95737142	0.0793	1.38401e-06	291	ebi-a-GCST90026067	2,3-dihydroxy-2-methylbutyrate levels	TRUE	reported	igd	2	1	TRUE	23.3265855555149
rs111334551	A	G	A	G	-0.2411	-0.128222	0.0223	0.027833	FALSE	FALSE	FALSE	ebi-a-GCST90091033	7	85957918	0.0654842	778614	0.0502204	Nonalcoholic fatty liver disease || id:ebi-a-GCST90091033	Nonalcoholic fatty liver disease	Nonalcoholic fatty liver disease || ||	TRUE	igd	7	85957918	0.0519	3.39e-06	291	ebi-a-GCST90026067	2,3-dihydroxy-2-methylbutyrate levels	TRUE	reported	igd	2	1	TRUE	21.580410675636
rs11251589	A	G	A	G	-0.1928	-0.0045742	0.0413	0.036779	FALSE	FALSE	FALSE	ebi-a-GCST90091033	10	2988330	0.0400327	778614	0.909	Nonalcoholic fatty liver disease || id:ebi-a-GCST90091033	Nonalcoholic fatty liver disease	Nonalcoholic fatty liver disease || ||	TRUE	igd	10	2988330	0.0397	1.214e-06	291	ebi-a-GCST90026067	2,3-dihydroxy-2-methylbutyrate levels	TRUE	reported	igd	2	1	TRUE	23.5848460430559
rs112563902	T	C	T	C	-0.3047	-0.0112142	0.0139	0.031809	FALSE	FALSE	FALSE	ebi-a-GCST90091033	1	193141168	0.0508264	778614	0.8254	Nonalcoholic fatty liver disease || id:ebi-a-GCST90091033	Nonalcoholic fatty liver disease	Nonalcoholic fatty liver disease || ||	TRUE	igd	1	193141168	0.0644	2.21998e-06	291	ebi-a-GCST90026067	2,3-dihydroxy-2-methylbutyrate levels	TRUE	reported	igd	2	1	TRUE	22.3858285752864
rs112657020	G	A	G	A	-0.2995	0.199045	0.0162	0.011928	FALSE	FALSE	FALSE	ebi-a-GCST90091033	1	168605741	0.0855162	778614	0.0199301	Nonalcoholic fatty liver disease || id:ebi-a-GCST90091033	Nonalcoholic fatty liver disease	Nonalcoholic fatty liver disease || ||	TRUE	igd	1	168605741	0.0622	1.464e-06	291	ebi-a-GCST90026067	2,3-dihydroxy-2-methylbutyrate levels	TRUE	reported	igd	2	1	TRUE	23.1853087747232
rs112814621	A	T	A	T	-0.2309	0.0386498	0.0294	0.025845	FALSE	TRUE	FALSE	ebi-a-GCST90091033	6	33975340	0.0620539	778614	0.5334	Nonalcoholic fatty liver disease || id:ebi-a-GCST90091033	Nonalcoholic fatty liver disease	Nonalcoholic fatty liver disease || ||	TRUE	igd	6	33975340	0.0437	1.25499e-07	291	ebi-a-GCST90026067	2,3-dihydroxy-2-methylbutyrate levels	TRUE	reported	igd	2	1	TRUE	27.9180442899109
rs113108005	C	T	C	T	-0.4576	-0.0206156	0.0086	0.014911	FALSE	FALSE	FALSE	ebi-a-GCST90091033	7	21815987	0.0624818	778614	0.741401	Nonalcoholic fatty liver disease || id:ebi-a-GCST90091033	Nonalcoholic fatty liver disease	Nonalcoholic fatty liver disease || ||	TRUE	igd	7	21815987	0.0788	6.21799e-09	291	ebi-a-GCST90026067	2,3-dihydroxy-2-methylbutyrate levels	TRUE	reported	igd	2	1	TRUE	33.7224870519725
rs113245396	A	C	A	C	-0.319	-0.021791	0.0215	0.04175	FALSE	FALSE	FALSE	ebi-a-GCST90091033	7	51754748	0.0523792	778614	0.6774	Nonalcoholic fatty liver disease || id:ebi-a-GCST90091033	Nonalcoholic fatty liver disease	Nonalcoholic fatty liver disease || ||	TRUE	igd	7	51754748	0.0628	3.71801e-07	291	ebi-a-GCST90026067	2,3-dihydroxy-2-methylbutyrate levels	TRUE	reported	igd	2	1	TRUE	25.8025173435028
rs114064017	A	G	A	G	-0.2628	0.0299546	0.0258	0.011928	FALSE	FALSE	FALSE	ebi-a-GCST90091033	2	83899076	0.0484545	778614	0.5364	Nonalcoholic fatty liver disease || id:ebi-a-GCST90091033	Nonalcoholic fatty liver disease	Nonalcoholic fatty liver disease || ||	TRUE	igd	2	83899076	0.0486	6.468e-08	291	ebi-a-GCST90026067	2,3-dihydroxy-2-methylbutyrate levels	TRUE	reported	igd	2	1	TRUE	29.2400548696845
rs114064433	T	C	T	C	-0.3411	-0.184851	0.0209	0.021869	FALSE	FALSE	FALSE	ebi-a-GCST90091033	5	168420818	0.0735756	778614	0.01199	Nonalcoholic fatty liver disease || id:ebi-a-GCST90091033	Nonalcoholic fatty liver disease	Nonalcoholic fatty liver disease || ||	TRUE	igd	5	168420818	0.0612	2.53099e-08	291	ebi-a-GCST90026067	2,3-dihydroxy-2-methylbutyrate levels	TRUE	reported	igd	2	1	TRUE	31.0642301038062
rs114267112	G	T	G	T	-0.3677	-0.050602	0.0156	0.017893	FALSE	FALSE	FALSE	ebi-a-GCST90091033	6	46874325	0.0737565	778614	0.4927	Nonalcoholic fatty liver disease || id:ebi-a-GCST90091033	Nonalcoholic fatty liver disease	Nonalcoholic fatty liver disease || ||	TRUE	igd	6	46874325	0.0664	3.12097e-08	291	ebi-a-GCST90026067	2,3-dihydroxy-2-methylbutyrate levels	TRUE	reported	igd	2	1	TRUE	30.6655741943678
rs114309994	T	C	T	C	-0.2472	0.0290294	0.0207	0.016899	FALSE	FALSE	FALSE	ebi-a-GCST90091033	6	4129919	0.056515	778614	0.6075	Nonalcoholic fatty liver disease || id:ebi-a-GCST90091033	Nonalcoholic fatty liver disease	Nonalcoholic fatty liver disease || ||	TRUE	igd	6	4129919	0.0532	3.33503e-06	291	ebi-a-GCST90026067	2,3-dihydroxy-2-methylbutyrate levels	TRUE	reported	igd	2	1	TRUE	21.5910452823789
rs114314379	A	G	A	G	-0.3542	0.0278021	0.0122	0.020875	FALSE	FALSE	FALSE	ebi-a-GCST90091033	3	12501340	0.0521967	778614	0.5943	Nonalcoholic fatty liver disease || id:ebi-a-GCST90091033	Nonalcoholic fatty liver disease	Nonalcoholic fatty liver disease || ||	TRUE	igd	3	12501340	0.0733	1.33401e-06	291	ebi-a-GCST90026067	2,3-dihydroxy-2-methylbutyrate levels	TRUE	reported	igd	2	1	TRUE	23.3501225597397
rs114526996	A	G	A	G	-0.2763	0.0616503	0.0264	0.019881	FALSE	FALSE	FALSE	ebi-a-GCST90091033	3	97745077	0.0398409	778614	0.1218	Nonalcoholic fatty liver disease || id:ebi-a-GCST90091033	Nonalcoholic fatty liver disease	Nonalcoholic fatty liver disease || ||	TRUE	igd	3	97745077	0.0481	9.34609e-09	291	ebi-a-GCST90026067	2,3-dihydroxy-2-methylbutyrate levels	TRUE	reported	igd	2	1	TRUE	32.9967842462645
rs114835465	C	T	C	T	-0.408	0.0832197	0.0094	0.021869	FALSE	FALSE	FALSE	ebi-a-GCST90091033	13	89309138	0.0683972	778614	0.2237	Nonalcoholic fatty liver disease || id:ebi-a-GCST90091033	Nonalcoholic fatty liver disease	Nonalcoholic fatty liver disease || ||	TRUE	igd	13	89309138	0.0784	1.925e-07	291	ebi-a-GCST90026067	2,3-dihydroxy-2-methylbutyrate levels	TRUE	reported	igd	2	1	TRUE	27.0824656393169
rs114924859	C	T	C	T	-0.4281	-0.0853732	0.0113	0.016899	FALSE	FALSE	FALSE	ebi-a-GCST90091033	3	157441130	0.0738392	778614	0.2476	Nonalcoholic fatty liver disease || id:ebi-a-GCST90091033	Nonalcoholic fatty liver disease	Nonalcoholic fatty liver disease || ||	TRUE	igd	3	157441130	0.0727	3.98199e-09	291	ebi-a-GCST90026067	2,3-dihydroxy-2-methylbutyrate levels	TRUE	reported	igd	2	1	TRUE	34.6754123236379
rs114958488	G	C	G	C	-0.278	-0.0601402	0.0174	0.021869	FALSE	TRUE	FALSE	ebi-a-GCST90091033	2	121381574	0.0679768	778614	0.3763	Nonalcoholic fatty liver disease || id:ebi-a-GCST90091033	Nonalcoholic fatty liver disease	Nonalcoholic fatty liver disease || ||	TRUE	igd	2	121381574	0.0582	1.75001e-06	291	ebi-a-GCST90026067	2,3-dihydroxy-2-methylbutyrate levels	TRUE	reported	igd	2	1	TRUE	22.8162161523837
rs115037039	A	G	A	G	-0.3633	-0.126742	0.0121	0.015905	FALSE	FALSE	FALSE	ebi-a-GCST90091033	9	125897567	0.0819614	778614	0.122	Nonalcoholic fatty liver disease || id:ebi-a-GCST90091033	Nonalcoholic fatty liver disease	Nonalcoholic fatty liver disease || ||	TRUE	igd	9	125897567	0.0744	1.027e-06	291	ebi-a-GCST90026067	2,3-dihydroxy-2-methylbutyrate levels	TRUE	reported	igd	2	1	TRUE	23.8443190686785
rs115611622	C	T	C	T	-0.4722	0.0289308	0.0099	0.011928	FALSE	FALSE	FALSE	ebi-a-GCST90091033	5	118033897	0.095661	778614	0.7623	Nonalcoholic fatty liver disease || id:ebi-a-GCST90091033	Nonalcoholic fatty liver disease	Nonalcoholic fatty liver disease || ||	TRUE	igd	5	118033897	0.081	5.57494e-09	291	ebi-a-GCST90026067	2,3-dihydroxy-2-methylbutyrate levels	TRUE	reported	igd	2	1	TRUE	33.9845816186557
rs115634774	A	C	A	C	-0.2794	0.148175	0.0196	0.010934	FALSE	FALSE	FALSE	ebi-a-GCST90091033	4	79708341	0.0626814	778614	0.0180801	Nonalcoholic fatty liver disease || id:ebi-a-GCST90091033	Nonalcoholic fatty liver disease	Nonalcoholic fatty liver disease || ||	TRUE	igd	4	79708341	0.0561	6.33301e-07	291	ebi-a-GCST90026067	2,3-dihydroxy-2-methylbutyrate levels	TRUE	reported	igd	2	1	TRUE	24.8043060361399
rs115656798	T	C	T	C	-0.9189	0.0035873	0.0035	0.022863	FALSE	FALSE	FALSE	ebi-a-GCST90091033	2	46658636	0.0634147	778614	0.9549	Nonalcoholic fatty liver disease || id:ebi-a-GCST90091033	Nonalcoholic fatty liver disease	Nonalcoholic fatty liver disease || ||	TRUE	igd	2	46658636	0.1132	4.65693e-16	291	ebi-a-GCST90026067	2,3-dihydroxy-2-methylbutyrate levels	TRUE	reported	igd	2	1	TRUE	65.8936628313501
rs115861860	T	C	T	C	-0.2124	0.0494143	0.0273	0.018887	FALSE	FALSE	FALSE	ebi-a-GCST90091033	4	78906958	0.0489774	778614	0.313	Nonalcoholic fatty liver disease || id:ebi-a-GCST90091033	Nonalcoholic fatty liver disease	Nonalcoholic fatty liver disease || ||	TRUE	igd	4	78906958	0.0452	2.60399e-06	291	ebi-a-GCST90026067	2,3-dihydroxy-2-methylbutyrate levels	TRUE	reported	igd	2	1	TRUE	22.0816821990759
rs115865122	A	G	A	G	-0.3245	0.0523952	0.0157	0.010934	FALSE	FALSE	FALSE	ebi-a-GCST90091033	5	40436804	0.0771957	778614	0.497299	Nonalcoholic fatty liver disease || id:ebi-a-GCST90091033	Nonalcoholic fatty liver disease	Nonalcoholic fatty liver disease || ||	TRUE	igd	5	40436804	0.0688	2.42198e-06	291	ebi-a-GCST90026067	2,3-dihydroxy-2-methylbutyrate levels	TRUE	reported	igd	2	1	TRUE	22.2460303711466
rs116000654	A	G	A	G	-0.2542	-0.0869289	0.024	0.025845	FALSE	FALSE	FALSE	ebi-a-GCST90091033	1	237776789	0.0499567	778614	0.0818408	Nonalcoholic fatty liver disease || id:ebi-a-GCST90091033	Nonalcoholic fatty liver disease	Nonalcoholic fatty liver disease || ||	TRUE	igd	1	237776789	0.0533	1.87098e-06	291	ebi-a-GCST90026067	2,3-dihydroxy-2-methylbutyrate levels	TRUE	reported	igd	2	1	TRUE	22.7455621301775
rs116729589	C	G	C	G	-0.396	0.0355446	0.0102	0.013917	FALSE	TRUE	FALSE	ebi-a-GCST90091033	4	152976896	0.0507055	778614	0.4833	Nonalcoholic fatty liver disease || id:ebi-a-GCST90091033	Nonalcoholic fatty liver disease	Nonalcoholic fatty liver disease || ||	TRUE	igd	4	152976896	0.0778	3.55902e-07	291	ebi-a-GCST90026067	2,3-dihydroxy-2-methylbutyrate levels	TRUE	reported	igd	2	1	TRUE	25.9078383040028
rs116891473	T	C	T	C	-0.4073	-0.0334156	0.0108	0.015905	FALSE	FALSE	FALSE	ebi-a-GCST90091033	12	55008702	0.0513929	778614	0.5156	Nonalcoholic fatty liver disease || id:ebi-a-GCST90091033	Nonalcoholic fatty liver disease	Nonalcoholic fatty liver disease || ||	TRUE	igd	12	55008702	0.076	8.34008e-08	291	ebi-a-GCST90026067	2,3-dihydroxy-2-methylbutyrate levels	TRUE	reported	igd	2	1	TRUE	28.721137465374
rs117029811	T	C	T	C	-0.8265	-0.100963	0.0051	0.013917	FALSE	FALSE	FALSE	ebi-a-GCST90091033	13	41479659	0.0760736	778614	0.1845	Nonalcoholic fatty liver disease || id:ebi-a-GCST90091033	Nonalcoholic fatty liver disease	Nonalcoholic fatty liver disease || ||	TRUE	igd	13	41479659	0.101	2.85167e-16	291	ebi-a-GCST90026067	2,3-dihydroxy-2-methylbutyrate levels	TRUE	reported	igd	2	1	TRUE	66.9642437015979
rs117157229	T	G	T	G	-0.2908	-0.0217996	0.0162	0.027833	FALSE	FALSE	FALSE	ebi-a-GCST90091033	10	132732299	0.0586144	778614	0.709999	Nonalcoholic fatty liver disease || id:ebi-a-GCST90091033	Nonalcoholic fatty liver disease	Nonalcoholic fatty liver disease || ||	TRUE	igd	10	132732299	0.06	1.243e-06	291	ebi-a-GCST90026067	2,3-dihydroxy-2-methylbutyrate levels	TRUE	reported	igd	2	1	TRUE	23.4901777777778
rs11739938	G	A	G	A	-0.0772	0.0055756	0.3369	0.336978	FALSE	FALSE	FALSE	ebi-a-GCST90091033	5	34723912	0.0174094	778614	0.7488	Nonalcoholic fatty liver disease || id:ebi-a-GCST90091033	Nonalcoholic fatty liver disease	Nonalcoholic fatty liver disease || ||	TRUE	igd	5	34723912	0.0158	1.035e-06	291	ebi-a-GCST90026067	2,3-dihydroxy-2-methylbutyrate levels	TRUE	reported	igd	2	1	TRUE	23.8737381829835
rs117562769	T	G	T	G	-0.2762	-0.0203144	0.0167	0.012922	FALSE	FALSE	FALSE	ebi-a-GCST90091033	11	128506508	0.0831764	778614	0.8071	Nonalcoholic fatty liver disease || id:ebi-a-GCST90091033	Nonalcoholic fatty liver disease	Nonalcoholic fatty liver disease || ||	TRUE	igd	11	128506508	0.0533	2.16202e-07	291	ebi-a-GCST90026067	2,3-dihydroxy-2-methylbutyrate levels	TRUE	reported	igd	2	1	TRUE	26.8530073322093
rs117585538	T	C	T	C	-0.399	0.0843881	0.0087	0.010934	FALSE	FALSE	FALSE	ebi-a-GCST90091033	19	4073457	0.0963748	778614	0.3812	Nonalcoholic fatty liver disease || id:ebi-a-GCST90091033	Nonalcoholic fatty liver disease	Nonalcoholic fatty liver disease || ||	TRUE	igd	19	4073457	0.0806	7.50896e-07	291	ebi-a-GCST90026067	2,3-dihydroxy-2-methylbutyrate levels	TRUE	reported	igd	2	1	TRUE	24.5061850020627
rs117587749	G	T	G	T	-0.3269	0.0485318	0.0161	0.011928	FALSE	FALSE	FALSE	ebi-a-GCST90091033	12	22031734	0.0696747	778614	0.4861	Nonalcoholic fatty liver disease || id:ebi-a-GCST90091033	Nonalcoholic fatty liver disease	Nonalcoholic fatty liver disease || ||	TRUE	igd	12	22031734	0.0633	2.386e-07	291	ebi-a-GCST90026067	2,3-dihydroxy-2-methylbutyrate levels	TRUE	reported	igd	2	1	TRUE	26.6699634878921
rs117645803	C	T	C	T	-0.4329	0.0145698	0.0129	0.022863	FALSE	FALSE	FALSE	ebi-a-GCST90091033	16	83837774	0.0657945	778614	0.8247	Nonalcoholic fatty liver disease || id:ebi-a-GCST90091033	Nonalcoholic fatty liver disease	Nonalcoholic fatty liver disease || ||	TRUE	igd	16	83837774	0.0726	2.46899e-09	291	ebi-a-GCST90026067	2,3-dihydroxy-2-methylbutyrate levels	TRUE	reported	igd	2	1	TRUE	35.5551021105116
rs117750027	T	C	T	C	-0.3783	0.058994	0.013	0.016899	FALSE	FALSE	FALSE	ebi-a-GCST90091033	10	129083592	0.075509	778614	0.4346	Nonalcoholic fatty liver disease || id:ebi-a-GCST90091033	Nonalcoholic fatty liver disease	Nonalcoholic fatty liver disease || ||	TRUE	igd	10	129083592	0.0589	1.32999e-10	291	ebi-a-GCST90026067	2,3-dihydroxy-2-methylbutyrate levels	TRUE	reported	igd	2	1	TRUE	41.2517230147498
rs117837380	C	T	C	T	-0.1714	-0.0252628	0.0432	0.030815	FALSE	FALSE	FALSE	ebi-a-GCST90091033	2	150956071	0.0459165	778614	0.5822	Nonalcoholic fatty liver disease || id:ebi-a-GCST90091033	Nonalcoholic fatty liver disease	Nonalcoholic fatty liver disease || ||	TRUE	igd	2	150956071	0.0364	2.53898e-06	291	ebi-a-GCST90026067	2,3-dihydroxy-2-methylbutyrate levels	TRUE	reported	igd	2	1	TRUE	22.1727146479894
rs117910967	A	C	A	C	-0.4174	-0.0128952	0.0127	0.018887	FALSE	FALSE	FALSE	ebi-a-GCST90091033	17	43857811	0.0581542	778614	0.8245	Nonalcoholic fatty liver disease || id:ebi-a-GCST90091033	Nonalcoholic fatty liver disease	Nonalcoholic fatty liver disease || ||	TRUE	igd	17	43857811	0.0803	2.01902e-07	291	ebi-a-GCST90026067	2,3-dihydroxy-2-methylbutyrate levels	TRUE	reported	igd	2	1	TRUE	27.0192816787607
rs117981161	A	G	A	G	-0.2629	0.0149325	0.0229	0.025845	FALSE	FALSE	FALSE	ebi-a-GCST90091033	9	35928071	0.0483138	778614	0.7573	Nonalcoholic fatty liver disease || id:ebi-a-GCST90091033	Nonalcoholic fatty liver disease	Nonalcoholic fatty liver disease || ||	TRUE	igd	9	35928071	0.0527	6.08906e-07	291	ebi-a-GCST90026067	2,3-dihydroxy-2-methylbutyrate levels	TRUE	reported	igd	2	1	TRUE	24.8862776303519
rs117984414	G	A	G	A	-0.322	0.0323754	0.0151	0.011928	FALSE	FALSE	FALSE	ebi-a-GCST90091033	8	31958606	0.0723132	778614	0.6544	Nonalcoholic fatty liver disease || id:ebi-a-GCST90091033	Nonalcoholic fatty liver disease	Nonalcoholic fatty liver disease || ||	TRUE	igd	8	31958606	0.0666	1.32801e-06	291	ebi-a-GCST90026067	2,3-dihydroxy-2-methylbutyrate levels	TRUE	reported	igd	2	1	TRUE	23.3756278801324
rs11974604	C	G	C	G	-0.222	-0.0507161	0.0292	0.031809	FALSE	TRUE	FALSE	ebi-a-GCST90091033	7	148167832	0.050911	778614	0.3192	Nonalcoholic fatty liver disease || id:ebi-a-GCST90091033	Nonalcoholic fatty liver disease	Nonalcoholic fatty liver disease || ||	TRUE	igd	7	148167832	0.0471	2.40902e-06	291	ebi-a-GCST90026067	2,3-dihydroxy-2-methylbutyrate levels	TRUE	reported	igd	2	1	TRUE	22.2159113959998
rs12131254	C	T	C	T	-0.1154	0.0013818	0.1142	0.141153	FALSE	FALSE	FALSE	ebi-a-GCST90091033	1	95737461	0.0223761	778614	0.9508	Nonalcoholic fatty liver disease || id:ebi-a-GCST90091033	Nonalcoholic fatty liver disease	Nonalcoholic fatty liver disease || ||	TRUE	igd	1	95737461	0.0239	1.438e-06	291	ebi-a-GCST90026067	2,3-dihydroxy-2-methylbutyrate levels	TRUE	reported	igd	2	1	TRUE	23.3139475849512
rs12367422	G	A	G	A	-0.3548	-0.0794426	0.0121	0.025845	FALSE	FALSE	FALSE	ebi-a-GCST90091033	12	32467118	0.051633	778614	0.1239	Nonalcoholic fatty liver disease || id:ebi-a-GCST90091033	Nonalcoholic fatty liver disease	Nonalcoholic fatty liver disease || ||	TRUE	igd	12	32467118	0.0716	7.27194e-07	291	ebi-a-GCST90026067	2,3-dihydroxy-2-methylbutyrate levels	TRUE	reported	igd	2	1	TRUE	24.5550700664773
rs12468863	T	C	T	C	0.0728	-0.0132616	0.5737	0.49503	FALSE	FALSE	FALSE	ebi-a-GCST90091033	2	26940294	0.0164708	778614	0.4207	Nonalcoholic fatty liver disease || id:ebi-a-GCST90091033	Nonalcoholic fatty liver disease	Nonalcoholic fatty liver disease || ||	TRUE	igd	2	26940294	0.0155	2.66999e-06	291	ebi-a-GCST90026067	2,3-dihydroxy-2-methylbutyrate levels	TRUE	reported	igd	2	1	TRUE	22.0596878251821
rs12721041	T	C	T	C	-0.369	-0.0153558	0.013	0.012922	FALSE	FALSE	FALSE	ebi-a-GCST90091033	11	116693871	0.0671275	778614	0.8191	Nonalcoholic fatty liver disease || id:ebi-a-GCST90091033	Nonalcoholic fatty liver disease	Nonalcoholic fatty liver disease || ||	TRUE	igd	11	116693871	0.0592	4.59801e-10	291	ebi-a-GCST90026067	2,3-dihydroxy-2-methylbutyrate levels	TRUE	reported	igd	2	1	TRUE	38.851636687363
rs13000274	T	C	T	C	-0.4559	0.0695475	0.007	0.022863	FALSE	FALSE	FALSE	ebi-a-GCST90091033	2	29391545	0.060787	778614	0.2526	Nonalcoholic fatty liver disease || id:ebi-a-GCST90091033	Nonalcoholic fatty liver disease	Nonalcoholic fatty liver disease || ||	TRUE	igd	2	29391545	0.0889	2.95202e-07	291	ebi-a-GCST90026067	2,3-dihydroxy-2-methylbutyrate levels	TRUE	reported	igd	2	1	TRUE	26.2987836587918
rs13061519	T	C	T	C	-0.2292	-0.0046789	0.0269	0.019881	FALSE	FALSE	FALSE	ebi-a-GCST90091033	3	173235402	0.0516613	778614	0.9278	Nonalcoholic fatty liver disease || id:ebi-a-GCST90091033	Nonalcoholic fatty liver disease	Nonalcoholic fatty liver disease || ||	TRUE	igd	3	173235402	0.045	3.54601e-07	291	ebi-a-GCST90026067	2,3-dihydroxy-2-methylbutyrate levels	TRUE	reported	igd	2	1	TRUE	25.9420444444444
rs13110949	T	C	T	C	-0.214	0.023821	0.0317	0.027833	FALSE	FALSE	FALSE	ebi-a-GCST90091033	4	59058619	0.0494535	778614	0.630001	Nonalcoholic fatty liver disease || id:ebi-a-GCST90091033	Nonalcoholic fatty liver disease	Nonalcoholic fatty liver disease || ||	TRUE	igd	4	59058619	0.0425	4.62796e-07	291	ebi-a-GCST90026067	2,3-dihydroxy-2-methylbutyrate levels	TRUE	reported	igd	2	1	TRUE	25.3541868512111
rs13296634	T	C	T	C	-0.138	0.0313857	0.0829	0.0666	FALSE	FALSE	FALSE	ebi-a-GCST90091033	9	30160722	0.0334942	778614	0.3487	Nonalcoholic fatty liver disease || id:ebi-a-GCST90091033	Nonalcoholic fatty liver disease	Nonalcoholic fatty liver disease || ||	TRUE	igd	9	30160722	0.028	8.49806e-07	291	ebi-a-GCST90026067	2,3-dihydroxy-2-methylbutyrate levels	TRUE	reported	igd	2	1	TRUE	24.2908163265306
rs138070869	A	G	A	G	-0.3486	0.0140457	0.0217	0.019881	FALSE	FALSE	FALSE	ebi-a-GCST90091033	4	96375742	0.0609406	778614	0.8177	Nonalcoholic fatty liver disease || id:ebi-a-GCST90091033	Nonalcoholic fatty liver disease	Nonalcoholic fatty liver disease || ||	TRUE	igd	4	96375742	0.0613	1.33199e-08	291	ebi-a-GCST90026067	2,3-dihydroxy-2-methylbutyrate levels	TRUE	reported	igd	2	1	TRUE	32.3395383866152
rs138208198	A	C	A	C	-0.2961	0.07534	0.0218	0.012922	FALSE	FALSE	FALSE	ebi-a-GCST90091033	10	68125378	0.0720584	778614	0.2958	Nonalcoholic fatty liver disease || id:ebi-a-GCST90091033	Nonalcoholic fatty liver disease	Nonalcoholic fatty liver disease || ||	TRUE	igd	10	68125378	0.0519	1.17401e-08	291	ebi-a-GCST90026067	2,3-dihydroxy-2-methylbutyrate levels	TRUE	reported	igd	2	1	TRUE	32.5493334224331
rs138219207	T	C	T	C	-0.2834	0.0055646	0.0189	0.028827	FALSE	FALSE	FALSE	ebi-a-GCST90091033	1	63284603	0.059421	778614	0.9254	Nonalcoholic fatty liver disease || id:ebi-a-GCST90091033	Nonalcoholic fatty liver disease	Nonalcoholic fatty liver disease || ||	TRUE	igd	1	63284603	0.0558	3.79901e-07	291	ebi-a-GCST90026067	2,3-dihydroxy-2-methylbutyrate levels	TRUE	reported	igd	2	1	TRUE	25.7947482689071
rs138574821	C	A	C	A	-0.4731	-0.131985	0.0075	0.016899	FALSE	FALSE	FALSE	ebi-a-GCST90091033	9	1746916	0.0949603	778614	0.1646	Nonalcoholic fatty liver disease || id:ebi-a-GCST90091033	Nonalcoholic fatty liver disease	Nonalcoholic fatty liver disease || ||	TRUE	igd	9	1746916	0.0857	3.39602e-08	291	ebi-a-GCST90026067	2,3-dihydroxy-2-methylbutyrate levels	TRUE	reported	igd	2	1	TRUE	30.4750377493876
rs138872789	T	C	T	C	-0.4574	-0.020085	0.0086	0.011928	FALSE	FALSE	FALSE	ebi-a-GCST90091033	17	53447259	0.0633042	778614	0.751	Nonalcoholic fatty liver disease || id:ebi-a-GCST90091033	Nonalcoholic fatty liver disease	Nonalcoholic fatty liver disease || ||	TRUE	igd	17	53447259	0.0773	3.28897e-09	291	ebi-a-GCST90026067	2,3-dihydroxy-2-methylbutyrate levels	TRUE	reported	igd	2	1	TRUE	35.0133232027232
rs139147534	T	C	T	C	-0.3224	0.12056	0.0152	0.013917	FALSE	FALSE	FALSE	ebi-a-GCST90091033	1	105458699	0.0714924	778614	0.0917297	Nonalcoholic fatty liver disease || id:ebi-a-GCST90091033	Nonalcoholic fatty liver disease	Nonalcoholic fatty liver disease || ||	TRUE	igd	1	105458699	0.069	2.96401e-06	291	ebi-a-GCST90026067	2,3-dihydroxy-2-methylbutyrate levels	TRUE	reported	igd	2	1	TRUE	21.8319176643562
rs139560054	G	A	G	A	-0.3299	-0.0425456	0.013	0.019881	FALSE	FALSE	FALSE	ebi-a-GCST90091033	4	76472776	0.0760916	778614	0.5761	Nonalcoholic fatty liver disease || id:ebi-a-GCST90091033	Nonalcoholic fatty liver disease	Nonalcoholic fatty liver disease || ||	TRUE	igd	4	76472776	0.0722	4.85903e-06	291	ebi-a-GCST90026067	2,3-dihydroxy-2-methylbutyrate levels	TRUE	reported	igd	2	1	TRUE	20.8780645483076
rs139709779	A	G	A	G	-0.3384	0.0164687	0.0191	0.023857	FALSE	FALSE	FALSE	ebi-a-GCST90091033	5	20134696	0.0598992	778614	0.783401	Nonalcoholic fatty liver disease || id:ebi-a-GCST90091033	Nonalcoholic fatty liver disease	Nonalcoholic fatty liver disease || ||	TRUE	igd	5	20134696	0.0723	2.89101e-06	291	ebi-a-GCST90026067	2,3-dihydroxy-2-methylbutyrate levels	TRUE	reported	igd	2	1	TRUE	21.9070608288425
rs140100979	A	G	A	G	-0.2153	-0.0458202	0.0345	0.024851	FALSE	FALSE	FALSE	ebi-a-GCST90091033	2	47934280	0.055915	778614	0.4125	Nonalcoholic fatty liver disease || id:ebi-a-GCST90091033	Nonalcoholic fatty liver disease	Nonalcoholic fatty liver disease || ||	TRUE	igd	2	47934280	0.0421	3.17198e-07	291	ebi-a-GCST90026067	2,3-dihydroxy-2-methylbutyrate levels	TRUE	reported	igd	2	1	TRUE	26.153141767424
rs140242064	A	G	A	G	-0.4729	0.0263619	0.01	0.010934	FALSE	FALSE	FALSE	ebi-a-GCST90091033	18	46653142	0.0663541	778614	0.6912	Nonalcoholic fatty liver disease || id:ebi-a-GCST90091033	Nonalcoholic fatty liver disease	Nonalcoholic fatty liver disease || ||	TRUE	igd	18	46653142	0.0796	2.85799e-09	291	ebi-a-GCST90026067	2,3-dihydroxy-2-methylbutyrate levels	TRUE	reported	igd	2	1	TRUE	35.294943625161
rs140628236	T	G	T	G	-0.2554	0.0245972	0.0217	0.015905	FALSE	FALSE	FALSE	ebi-a-GCST90091033	8	21682011	0.0641352	778614	0.7013	Nonalcoholic fatty liver disease || id:ebi-a-GCST90091033	Nonalcoholic fatty liver disease	Nonalcoholic fatty liver disease || ||	TRUE	igd	8	21682011	0.0555	4.19904e-06	291	ebi-a-GCST90026067	2,3-dihydroxy-2-methylbutyrate levels	TRUE	reported	igd	2	1	TRUE	21.1765798230663
rs140823794	G	A	G	A	-0.3423	-0.020031	0.0108	0.011928	FALSE	FALSE	FALSE	ebi-a-GCST90091033	14	27895487	0.0728287	778614	0.7833	Nonalcoholic fatty liver disease || id:ebi-a-GCST90091033	Nonalcoholic fatty liver disease	Nonalcoholic fatty liver disease || ||	TRUE	igd	14	27895487	0.0734	3.08198e-06	291	ebi-a-GCST90026067	2,3-dihydroxy-2-methylbutyrate levels	TRUE	reported	igd	2	1	TRUE	21.7481178863901
rs142343376	T	C	T	C	-0.2663	-0.155284	0.0211	0.011928	FALSE	FALSE	FALSE	ebi-a-GCST90091033	2	78162717	0.0705998	778614	0.02784	Nonalcoholic fatty liver disease || id:ebi-a-GCST90091033	Nonalcoholic fatty liver disease	Nonalcoholic fatty liver disease || ||	TRUE	igd	2	78162717	0.0555	1.595e-06	291	ebi-a-GCST90026067	2,3-dihydroxy-2-methylbutyrate levels	TRUE	reported	igd	2	1	TRUE	23.0227059491924
rs144569572	C	G	C	G	-0.2542	-0.021233	0.0251	0.015905	FALSE	TRUE	FALSE	ebi-a-GCST90091033	4	9822081	0.062925	778614	0.7358	Nonalcoholic fatty liver disease || id:ebi-a-GCST90091033	Nonalcoholic fatty liver disease	Nonalcoholic fatty liver disease || ||	TRUE	igd	4	9822081	0.0491	2.29599e-07	291	ebi-a-GCST90026067	2,3-dihydroxy-2-methylbutyrate levels	TRUE	reported	igd	2	1	TRUE	26.8032901804788
rs144631895	A	G	A	G	-0.4378	0.0260195	0.0107	0.012922	FALSE	FALSE	FALSE	ebi-a-GCST90091033	8	66885867	0.0716762	778614	0.7166	Nonalcoholic fatty liver disease || id:ebi-a-GCST90091033	Nonalcoholic fatty liver disease	Nonalcoholic fatty liver disease || ||	TRUE	igd	8	66885867	0.0742	3.708e-09	291	ebi-a-GCST90026067	2,3-dihydroxy-2-methylbutyrate levels	TRUE	reported	igd	2	1	TRUE	34.8131806656447
rs144730600	G	A	G	A	-0.3365	-0.0284039	0.0121	0.023857	FALSE	FALSE	FALSE	ebi-a-GCST90091033	5	51661779	0.0559036	778614	0.611399	Nonalcoholic fatty liver disease || id:ebi-a-GCST90091033	Nonalcoholic fatty liver disease	Nonalcoholic fatty liver disease || ||	TRUE	igd	5	51661779	0.0702	1.63599e-06	291	ebi-a-GCST90026067	2,3-dihydroxy-2-methylbutyrate levels	TRUE	reported	igd	2	1	TRUE	22.9771369550572
rs144835006	T	C	T	C	-0.5327	0.0061844	0.0074	0.013917	FALSE	FALSE	FALSE	ebi-a-GCST90091033	11	97285679	0.0769306	778614	0.9359	Nonalcoholic fatty liver disease || id:ebi-a-GCST90091033	Nonalcoholic fatty liver disease	Nonalcoholic fatty liver disease || ||	TRUE	igd	11	97285679	0.0883	1.61499e-09	291	ebi-a-GCST90026067	2,3-dihydroxy-2-methylbutyrate levels	TRUE	reported	igd	2	1	TRUE	36.3951896204769
rs145023561	A	T	A	T	-0.2927	0.0680983	0.0209	0.015905	FALSE	TRUE	FALSE	ebi-a-GCST90091033	19	33320831	0.0789058	778614	0.3881	Nonalcoholic fatty liver disease || id:ebi-a-GCST90091033	Nonalcoholic fatty liver disease	Nonalcoholic fatty liver disease || ||	TRUE	igd	19	33320831	0.0547	8.95592e-08	291	ebi-a-GCST90026067	2,3-dihydroxy-2-methylbutyrate levels	TRUE	reported	igd	2	1	TRUE	28.6332596947284
rs145126646	G	A	G	A	-0.2745	0.108057	0.0167	0.017893	FALSE	FALSE	FALSE	ebi-a-GCST90091033	6	83922028	0.0667788	778614	0.1056	Nonalcoholic fatty liver disease || id:ebi-a-GCST90091033	Nonalcoholic fatty liver disease	Nonalcoholic fatty liver disease || ||	TRUE	igd	6	83922028	0.0521	1.38599e-07	291	ebi-a-GCST90026067	2,3-dihydroxy-2-methylbutyrate levels	TRUE	reported	igd	2	1	TRUE	27.7593473351483
rs145625359	G	A	G	A	-0.2744	-0.15878	0.0172	0.014911	FALSE	FALSE	FALSE	ebi-a-GCST90091033	11	90145207	0.0753392	778614	0.0350703	Nonalcoholic fatty liver disease || id:ebi-a-GCST90091033	Nonalcoholic fatty liver disease	Nonalcoholic fatty liver disease || ||	TRUE	igd	11	90145207	0.0577	2.02199e-06	291	ebi-a-GCST90026067	2,3-dihydroxy-2-methylbutyrate levels	TRUE	reported	igd	2	1	TRUE	22.616041258046
rs145925405	A	G	A	G	-0.327	0.089492	0.0142	0.012922	FALSE	FALSE	FALSE	ebi-a-GCST90091033	3	49954864	0.0517987	778614	0.0840408	Nonalcoholic fatty liver disease || id:ebi-a-GCST90091033	Nonalcoholic fatty liver disease	Nonalcoholic fatty liver disease || ||	TRUE	igd	3	49954864	0.0664	8.38398e-07	291	ebi-a-GCST90026067	2,3-dihydroxy-2-methylbutyrate levels	TRUE	reported	igd	2	1	TRUE	24.2526582232545
rs146284512	T	C	T	C	-0.3202	-0.124544	0.0129	0.014911	FALSE	FALSE	FALSE	ebi-a-GCST90091033	19	19776427	0.092059	778614	0.1761	Nonalcoholic fatty liver disease || id:ebi-a-GCST90091033	Nonalcoholic fatty liver disease	Nonalcoholic fatty liver disease || ||	TRUE	igd	19	19776427	0.0672	1.883e-06	291	ebi-a-GCST90026067	2,3-dihydroxy-2-methylbutyrate levels	TRUE	reported	igd	2	1	TRUE	22.7040904903628
rs146791743	G	A	G	A	-0.2719	0.054521	0.0228	0.026839	FALSE	FALSE	FALSE	ebi-a-GCST90091033	7	104709311	0.0413384	778614	0.1872	Nonalcoholic fatty liver disease || id:ebi-a-GCST90091033	Nonalcoholic fatty liver disease	Nonalcoholic fatty liver disease || ||	TRUE	igd	7	104709311	0.0473	8.75004e-09	291	ebi-a-GCST90026067	2,3-dihydroxy-2-methylbutyrate levels	TRUE	reported	igd	2	1	TRUE	33.044267841898
rs146946128	T	C	T	C	-0.4908	-0.0582622	0.007	0.010934	FALSE	FALSE	FALSE	ebi-a-GCST90091033	9	76508539	0.0877822	778614	0.5069	Nonalcoholic fatty liver disease || id:ebi-a-GCST90091033	Nonalcoholic fatty liver disease	Nonalcoholic fatty liver disease || ||	TRUE	igd	9	76508539	0.088	2.48399e-08	291	ebi-a-GCST90026067	2,3-dihydroxy-2-methylbutyrate levels	TRUE	reported	igd	2	1	TRUE	31.1059710743802
rs147272062	G	A	G	A	-0.4134	0.0148236	0.0085	0.010934	FALSE	FALSE	FALSE	ebi-a-GCST90091033	8	93520056	0.0988189	778614	0.8808	Nonalcoholic fatty liver disease || id:ebi-a-GCST90091033	Nonalcoholic fatty liver disease	Nonalcoholic fatty liver disease || ||	TRUE	igd	8	93520056	0.0828	5.90595e-07	291	ebi-a-GCST90026067	2,3-dihydroxy-2-methylbutyrate levels	TRUE	reported	igd	2	1	TRUE	24.927588741861
rs147373589	C	G	C	G	-0.2075	-0.0021344	0.0296	0.022863	FALSE	TRUE	FALSE	ebi-a-GCST90091033	13	103016738	0.0555117	778614	0.9693	Nonalcoholic fatty liver disease || id:ebi-a-GCST90091033	Nonalcoholic fatty liver disease	Nonalcoholic fatty liver disease || ||	TRUE	igd	13	103016738	0.0435	1.80801e-06	291	ebi-a-GCST90026067	2,3-dihydroxy-2-methylbutyrate levels	TRUE	reported	igd	2	1	TRUE	22.7539965649359
rs147607182	A	T	A	T	-0.7168	0.0491262	0.0052	0.016899	FALSE	TRUE	FALSE	ebi-a-GCST90091033	18	48844217	0.0912694	778614	0.5904	Nonalcoholic fatty liver disease || id:ebi-a-GCST90091033	Nonalcoholic fatty liver disease	Nonalcoholic fatty liver disease || ||	TRUE	igd	18	48844217	0.0963	9.68724e-14	291	ebi-a-GCST90026067	2,3-dihydroxy-2-methylbutyrate levels	TRUE	reported	igd	2	1	TRUE	55.4042932209293
rs148706478	C	T	C	T	-0.2348	-0.0428655	0.0376	0.045726	FALSE	FALSE	FALSE	ebi-a-GCST90091033	9	132679354	0.0441582	778614	0.3317	Nonalcoholic fatty liver disease || id:ebi-a-GCST90091033	Nonalcoholic fatty liver disease	Nonalcoholic fatty liver disease || ||	TRUE	igd	9	132679354	0.0398	3.77503e-09	291	ebi-a-GCST90026067	2,3-dihydroxy-2-methylbutyrate levels	TRUE	reported	igd	2	1	TRUE	34.8040706042777
rs148756768	T	C	T	C	-0.2373	-0.0172453	0.0279	0.026839	FALSE	FALSE	FALSE	ebi-a-GCST90091033	6	3822893	0.085473	778614	0.8401	Nonalcoholic fatty liver disease || id:ebi-a-GCST90091033	Nonalcoholic fatty liver disease	Nonalcoholic fatty liver disease || ||	TRUE	igd	6	3822893	0.045	1.359e-07	291	ebi-a-GCST90026067	2,3-dihydroxy-2-methylbutyrate levels	TRUE	reported	igd	2	1	TRUE	27.8080444444444
rs149895559	C	A	C	A	-0.5425	0.080514	0.013	0.011928	FALSE	FALSE	FALSE	ebi-a-GCST90091033	11	101845830	0.0792575	778614	0.3097	Nonalcoholic fatty liver disease || id:ebi-a-GCST90091033	Nonalcoholic fatty liver disease	Nonalcoholic fatty liver disease || ||	TRUE	igd	11	101845830	0.0712	2.59418e-14	291	ebi-a-GCST90026067	2,3-dihydroxy-2-methylbutyrate levels	TRUE	reported	igd	2	1	TRUE	58.0549824043681
rs150135446	T	C	T	C	-0.2517	-0.0111174	0.0227	0.015905	FALSE	FALSE	FALSE	ebi-a-GCST90091033	11	5672747	0.0517412	778614	0.8299	Nonalcoholic fatty liver disease || id:ebi-a-GCST90091033	Nonalcoholic fatty liver disease	Nonalcoholic fatty liver disease || ||	TRUE	igd	11	5672747	0.0513	9.33104e-07	291	ebi-a-GCST90026067	2,3-dihydroxy-2-methylbutyrate levels	TRUE	reported	igd	2	1	TRUE	24.0730823159263
rs150362952	T	C	T	C	-0.4263	0.0245627	0.0069	0.012922	FALSE	FALSE	FALSE	ebi-a-GCST90091033	12	62582986	0.0754084	778614	0.7446	Nonalcoholic fatty liver disease || id:ebi-a-GCST90091033	Nonalcoholic fatty liver disease	Nonalcoholic fatty liver disease || ||	TRUE	igd	12	62582986	0.089	1.65699e-06	291	ebi-a-GCST90026067	2,3-dihydroxy-2-methylbutyrate levels	TRUE	reported	igd	2	1	TRUE	22.9430236081303
rs150395516	T	C	T	C	-0.3047	-0.0147587	0.0188	0.019881	FALSE	FALSE	FALSE	ebi-a-GCST90091033	14	23845740	0.0543514	778614	0.786001	Nonalcoholic fatty liver disease || id:ebi-a-GCST90091033	Nonalcoholic fatty liver disease	Nonalcoholic fatty liver disease || ||	TRUE	igd	14	23845740	0.0633	1.49799e-06	291	ebi-a-GCST90026067	2,3-dihydroxy-2-methylbutyrate levels	TRUE	reported	igd	2	1	TRUE	23.1706111223418
rs150627067	G	T	G	T	-0.4859	-0.0009728	0.0075	0.010934	FALSE	FALSE	FALSE	ebi-a-GCST90091033	7	17469940	0.0511135	778614	0.9848	Nonalcoholic fatty liver disease || id:ebi-a-GCST90091033	Nonalcoholic fatty liver disease	Nonalcoholic fatty liver disease || ||	TRUE	igd	7	17469940	0.0857	1.41101e-08	291	ebi-a-GCST90026067	2,3-dihydroxy-2-methylbutyrate levels	TRUE	reported	igd	2	1	TRUE	32.1463859301327
rs150627363	C	G	C	G	-0.4326	-0.0827629	0.0093	0.012922	FALSE	TRUE	FALSE	ebi-a-GCST90091033	6	145456430	0.0765529	778614	0.2796	Nonalcoholic fatty liver disease || id:ebi-a-GCST90091033	Nonalcoholic fatty liver disease	Nonalcoholic fatty liver disease || ||	TRUE	igd	6	145456430	0.0795	5.292e-08	291	ebi-a-GCST90026067	2,3-dihydroxy-2-methylbutyrate levels	TRUE	reported	igd	2	1	TRUE	29.6100249199003
rs150672965	G	A	G	A	-0.4736	-0.0653425	0.0069	0.012922	FALSE	FALSE	FALSE	ebi-a-GCST90091033	3	69305815	0.0667893	778614	0.3279	Nonalcoholic fatty liver disease || id:ebi-a-GCST90091033	Nonalcoholic fatty liver disease	Nonalcoholic fatty liver disease || ||	TRUE	igd	3	69305815	0.0882	7.92702e-08	291	ebi-a-GCST90026067	2,3-dihydroxy-2-methylbutyrate levels	TRUE	reported	igd	2	1	TRUE	28.8327600125462
rs150706648	G	A	G	A	-0.5723	0.0553212	0.0052	0.015905	FALSE	FALSE	FALSE	ebi-a-GCST90091033	13	90738184	0.0688593	778614	0.4217	Nonalcoholic fatty liver disease || id:ebi-a-GCST90091033	Nonalcoholic fatty liver disease	Nonalcoholic fatty liver disease || ||	TRUE	igd	13	90738184	0.0962	2.69501e-09	291	ebi-a-GCST90026067	2,3-dihydroxy-2-methylbutyrate levels	TRUE	reported	igd	2	1	TRUE	35.3913678191225
rs150995400	T	C	T	C	-0.3861	0.048968	0.0153	0.014911	FALSE	FALSE	FALSE	ebi-a-GCST90091033	4	37236192	0.0562811	778614	0.3843	Nonalcoholic fatty liver disease || id:ebi-a-GCST90091033	Nonalcoholic fatty liver disease	Nonalcoholic fatty liver disease || ||	TRUE	igd	4	37236192	0.0696	2.934e-08	291	ebi-a-GCST90026067	2,3-dihydroxy-2-methylbutyrate levels	TRUE	reported	igd	2	1	TRUE	30.7737997919144
rs151125078	T	C	T	C	-0.5408	0.0268116	0.0074	0.010934	FALSE	FALSE	FALSE	ebi-a-GCST90091033	13	67960216	0.0573198	778614	0.64	Nonalcoholic fatty liver disease || id:ebi-a-GCST90091033	Nonalcoholic fatty liver disease	Nonalcoholic fatty liver disease || ||	TRUE	igd	13	67960216	0.0873	5.767e-10	291	ebi-a-GCST90026067	2,3-dihydroxy-2-methylbutyrate levels	TRUE	reported	igd	2	1	TRUE	38.3746898490938
rs16943772	A	G	A	G	-0.6121	-0.0065473	0.0088	0.017893	FALSE	FALSE	FALSE	ebi-a-GCST90091033	15	61507484	0.0660354	778614	0.921	Nonalcoholic fatty liver disease || id:ebi-a-GCST90091033	Nonalcoholic fatty liver disease	Nonalcoholic fatty liver disease || ||	TRUE	igd	15	61507484	0.0855	8.23759e-13	291	ebi-a-GCST90026067	2,3-dihydroxy-2-methylbutyrate levels	TRUE	reported	igd	2	1	TRUE	51.2522020450737
rs17151877	A	G	A	G	-0.5355	-0.0723276	0.0062	0.011928	FALSE	FALSE	FALSE	ebi-a-GCST90091033	8	10240864	0.0720132	778614	0.3152	Nonalcoholic fatty liver disease || id:ebi-a-GCST90091033	Nonalcoholic fatty liver disease	Nonalcoholic fatty liver disease || ||	TRUE	igd	8	10240864	0.0986	5.50706e-08	291	ebi-a-GCST90026067	2,3-dihydroxy-2-methylbutyrate levels	TRUE	reported	igd	2	1	TRUE	29.4961355529132
rs17203126	T	C	T	C	-0.3178	0.0721473	0.0186	0.021869	FALSE	FALSE	FALSE	ebi-a-GCST90091033	8	16876780	0.0536501	778614	0.1787	Nonalcoholic fatty liver disease || id:ebi-a-GCST90091033	Nonalcoholic fatty liver disease	Nonalcoholic fatty liver disease || ||	TRUE	igd	8	16876780	0.0643	7.85995e-07	291	ebi-a-GCST90026067	2,3-dihydroxy-2-methylbutyrate levels	TRUE	reported	igd	2	1	TRUE	24.4278834874434
rs17303587	A	G	A	G	-0.2403	0.182985	0.0313	0.031809	FALSE	FALSE	FALSE	ebi-a-GCST90091033	13	39228581	0.0695471	778614	0.00851099	Nonalcoholic fatty liver disease || id:ebi-a-GCST90091033	Nonalcoholic fatty liver disease	Nonalcoholic fatty liver disease || ||	TRUE	igd	13	39228581	0.0482	6.30101e-07	291	ebi-a-GCST90026067	2,3-dihydroxy-2-methylbutyrate levels	TRUE	reported	igd	2	1	TRUE	24.8549826965789
rs17721715	C	A	C	A	-0.2849	0.0561285	0.0162	0.021869	FALSE	FALSE	FALSE	ebi-a-GCST90091033	18	40847908	0.0571504	778614	0.326	Nonalcoholic fatty liver disease || id:ebi-a-GCST90091033	Nonalcoholic fatty liver disease	Nonalcoholic fatty liver disease || ||	TRUE	igd	18	40847908	0.0595	1.662e-06	291	ebi-a-GCST90026067	2,3-dihydroxy-2-methylbutyrate levels	TRUE	reported	igd	2	1	TRUE	22.9271972318339
rs184031821	A	G	A	G	-0.4299	0.0141891	0.0108	0.014911	FALSE	FALSE	FALSE	ebi-a-GCST90091033	6	97197648	0.0657455	778614	0.8291	Nonalcoholic fatty liver disease || id:ebi-a-GCST90091033	Nonalcoholic fatty liver disease	Nonalcoholic fatty liver disease || ||	TRUE	igd	6	97197648	0.0731	4.01199e-09	291	ebi-a-GCST90026067	2,3-dihydroxy-2-methylbutyrate levels	TRUE	reported	igd	2	1	TRUE	34.5859840070664
rs185712587	T	C	T	C	-0.5325	0.0698612	0.0098	0.016899	FALSE	FALSE	FALSE	ebi-a-GCST90091033	4	136104555	0.0692884	778614	0.3133	Nonalcoholic fatty liver disease || id:ebi-a-GCST90091033	Nonalcoholic fatty liver disease	Nonalcoholic fatty liver disease || ||	TRUE	igd	4	136104555	0.0901	3.38197e-09	291	ebi-a-GCST90026067	2,3-dihydroxy-2-methylbutyrate levels	TRUE	reported	igd	2	1	TRUE	34.9292806981021
rs1948722	T	C	T	C	-0.1986	0.0032578	0.0512	0.047714	FALSE	FALSE	FALSE	ebi-a-GCST90091033	3	56849705	0.0288541	778614	0.9101	Nonalcoholic fatty liver disease || id:ebi-a-GCST90091033	Nonalcoholic fatty liver disease	Nonalcoholic fatty liver disease || ||	TRUE	igd	3	56849705	0.033	1.71601e-09	291	ebi-a-GCST90026067	2,3-dihydroxy-2-methylbutyrate levels	TRUE	reported	igd	2	1	TRUE	36.2185123966942
rs213068	T	C	T	C	0.3303	0.0637092	0.9873	0.987078	FALSE	FALSE	FALSE	ebi-a-GCST90091033	18	61664479	0.0759241	778614	0.4014	Nonalcoholic fatty liver disease || id:ebi-a-GCST90091033	Nonalcoholic fatty liver disease	Nonalcoholic fatty liver disease || ||	TRUE	igd	18	61664479	0.069	1.67402e-06	291	ebi-a-GCST90026067	2,3-dihydroxy-2-methylbutyrate levels	TRUE	reported	igd	2	1	TRUE	22.9149527410208
rs2256743	G	A	G	A	-0.1856	0.036646	0.0385	0.035785	FALSE	FALSE	FALSE	ebi-a-GCST90091033	2	204321530	0.047239	778614	0.4379	Nonalcoholic fatty liver disease || id:ebi-a-GCST90091033	Nonalcoholic fatty liver disease	Nonalcoholic fatty liver disease || ||	TRUE	igd	2	204321530	0.036	2.54402e-07	291	ebi-a-GCST90026067	2,3-dihydroxy-2-methylbutyrate levels	TRUE	reported	igd	2	1	TRUE	26.5797530864198
rs2414682	T	C	T	C	0.2155	-0.0151759	0.973	0.980119	FALSE	FALSE	FALSE	ebi-a-GCST90091033	15	61186513	0.0599699	778614	0.8002	Nonalcoholic fatty liver disease || id:ebi-a-GCST90091033	Nonalcoholic fatty liver disease	Nonalcoholic fatty liver disease || ||	TRUE	igd	15	61186513	0.0416	2.24502e-07	291	ebi-a-GCST90026067	2,3-dihydroxy-2-methylbutyrate levels	TRUE	reported	igd	2	1	TRUE	26.8353885447485
rs2675078	T	G	T	G	0.1262	0.011895	0.9242	0.928429	FALSE	FALSE	FALSE	ebi-a-GCST90091033	2	183923155	0.0329657	778614	0.718199	Nonalcoholic fatty liver disease || id:ebi-a-GCST90091033	Nonalcoholic fatty liver disease	Nonalcoholic fatty liver disease || ||	TRUE	igd	2	183923155	0.0275	4.53304e-06	291	ebi-a-GCST90026067	2,3-dihydroxy-2-methylbutyrate levels	TRUE	reported	igd	2	1	TRUE	21.0597553719008
rs2974345	G	A	G	A	-0.228	0.063231	0.0242	0.033797	FALSE	FALSE	FALSE	ebi-a-GCST90091033	8	42400767	0.0579844	778614	0.2755	Nonalcoholic fatty liver disease || id:ebi-a-GCST90091033	Nonalcoholic fatty liver disease	Nonalcoholic fatty liver disease || ||	TRUE	igd	8	42400767	0.0499	4.92006e-06	291	ebi-a-GCST90026067	2,3-dihydroxy-2-methylbutyrate levels	TRUE	reported	igd	2	1	TRUE	20.8770245902627
rs3213247	A	C	A	C	-0.1527	-0.0113852	0.0534	0.040755	FALSE	FALSE	FALSE	ebi-a-GCST90091033	19	44078736	0.0345024	778614	0.741401	Nonalcoholic fatty liver disease || id:ebi-a-GCST90091033	Nonalcoholic fatty liver disease	Nonalcoholic fatty liver disease || ||	TRUE	igd	19	44078736	0.0331	3.97997e-06	291	ebi-a-GCST90026067	2,3-dihydroxy-2-methylbutyrate levels	TRUE	reported	igd	2	1	TRUE	21.282472777722
rs34127339	T	C	T	C	-0.524	-0.0494379	0.0101	0.018887	FALSE	FALSE	FALSE	ebi-a-GCST90091033	1	118484029	0.0868008	778614	0.569	Nonalcoholic fatty liver disease || id:ebi-a-GCST90091033	Nonalcoholic fatty liver disease	Nonalcoholic fatty liver disease || ||	TRUE	igd	1	118484029	0.0786	2.63998e-11	291	ebi-a-GCST90026067	2,3-dihydroxy-2-methylbutyrate levels	TRUE	reported	igd	2	1	TRUE	44.4444444444444
rs347664	G	A	G	A	-0.0739	-0.0272565	0.5025	0.467197	FALSE	FALSE	FALSE	ebi-a-GCST90091033	5	62550926	0.0163338	778614	0.09517	Nonalcoholic fatty liver disease || id:ebi-a-GCST90091033	Nonalcoholic fatty liver disease	Nonalcoholic fatty liver disease || ||	TRUE	igd	5	62550926	0.0162	4.93503e-06	291	ebi-a-GCST90026067	2,3-dihydroxy-2-methylbutyrate levels	TRUE	reported	igd	2	1	TRUE	20.8093659503125
rs34981686	C	T	C	T	-0.2233	-0.0401591	0.028	0.026839	FALSE	FALSE	FALSE	ebi-a-GCST90091033	2	40715754	0.0379537	778614	0.29	Nonalcoholic fatty liver disease || id:ebi-a-GCST90091033	Nonalcoholic fatty liver disease	Nonalcoholic fatty liver disease || ||	TRUE	igd	2	40715754	0.0472	2.27499e-06	291	ebi-a-GCST90026067	2,3-dihydroxy-2-methylbutyrate levels	TRUE	reported	igd	2	1	TRUE	22.381719513071
rs35374828	G	C	G	C	-0.551	-0.204287	0.0101	0.023857	FALSE	TRUE	FALSE	ebi-a-GCST90091033	11	72332189	0.0803583	778614	0.01102	Nonalcoholic fatty liver disease || id:ebi-a-GCST90091033	Nonalcoholic fatty liver disease	Nonalcoholic fatty liver disease || ||	TRUE	igd	11	72332189	0.0779	1.51705e-12	291	ebi-a-GCST90026067	2,3-dihydroxy-2-methylbutyrate levels	TRUE	reported	igd	2	1	TRUE	50.029744199881
rs3761289	C	T	C	T	0.195	-0.0235991	0.9628	0.946322	FALSE	FALSE	FALSE	ebi-a-GCST90091033	20	21283096	0.0396403	778614	0.5516	Nonalcoholic fatty liver disease || id:ebi-a-GCST90091033	Nonalcoholic fatty liver disease	Nonalcoholic fatty liver disease || ||	TRUE	igd	20	21283096	0.0378	2.47002e-07	291	ebi-a-GCST90026067	2,3-dihydroxy-2-methylbutyrate levels	TRUE	reported	igd	2	1	TRUE	26.6124968505921
rs3849985	G	A	G	A	0.3315	0.026686	0.981	0.973161	FALSE	FALSE	FALSE	ebi-a-GCST90091033	11	44293412	0.0608234	778614	0.6608	Nonalcoholic fatty liver disease || id:ebi-a-GCST90091033	Nonalcoholic fatty liver disease	Nonalcoholic fatty liver disease || ||	TRUE	igd	11	44293412	0.0644	2.60399e-07	291	ebi-a-GCST90026067	2,3-dihydroxy-2-methylbutyrate levels	TRUE	reported	igd	2	1	TRUE	26.4969161104896
rs41264871	G	A	G	A	-0.3584	0.0042944	0.0102	0.011928	FALSE	FALSE	FALSE	ebi-a-GCST90091033	1	205035727	0.0678954	778614	0.9496	Nonalcoholic fatty liver disease || id:ebi-a-GCST90091033	Nonalcoholic fatty liver disease	Nonalcoholic fatty liver disease || ||	TRUE	igd	1	205035727	0.0777	3.98199e-06	291	ebi-a-GCST90026067	2,3-dihydroxy-2-methylbutyrate levels	TRUE	reported	igd	2	1	TRUE	21.2761951140329
rs4344265	G	A	G	A	0.3328	-0.13535	0.9845	0.972167	FALSE	FALSE	FALSE	ebi-a-GCST90091033	1	25022293	0.0632212	778614	0.0322797	Nonalcoholic fatty liver disease || id:ebi-a-GCST90091033	Nonalcoholic fatty liver disease	Nonalcoholic fatty liver disease || ||	TRUE	igd	1	25022293	0.0642	2.21401e-07	291	ebi-a-GCST90026067	2,3-dihydroxy-2-methylbutyrate levels	TRUE	reported	igd	2	1	TRUE	26.8717888995643
rs4379054	A	C	A	C	-0.3382	0.0860101	0.0108	0.014911	FALSE	FALSE	FALSE	ebi-a-GCST90091033	4	27129076	0.0676559	778614	0.2036	Nonalcoholic fatty liver disease || id:ebi-a-GCST90091033	Nonalcoholic fatty liver disease	Nonalcoholic fatty liver disease || ||	TRUE	igd	4	27129076	0.0741	4.96695e-06	291	ebi-a-GCST90026067	2,3-dihydroxy-2-methylbutyrate levels	TRUE	reported	igd	2	1	TRUE	20.8310322156476
rs4526656	G	A	G	A	0.4005	0.18026	0.9906	0.989066	FALSE	FALSE	FALSE	ebi-a-GCST90091033	1	77282567	0.0864799	778614	0.0371202	Nonalcoholic fatty liver disease || id:ebi-a-GCST90091033	Nonalcoholic fatty liver disease	Nonalcoholic fatty liver disease || ||	TRUE	igd	1	77282567	0.0791	4.17398e-07	291	ebi-a-GCST90026067	2,3-dihydroxy-2-methylbutyrate levels	TRUE	reported	igd	2	1	TRUE	25.636106897924
rs4812467	T	C	T	C	-0.2317	0.0493527	0.0278	0.023857	FALSE	FALSE	FALSE	ebi-a-GCST90091033	20	39568354	0.0551397	778614	0.3708	Nonalcoholic fatty liver disease || id:ebi-a-GCST90091033	Nonalcoholic fatty liver disease	Nonalcoholic fatty liver disease || ||	TRUE	igd	20	39568354	0.044	1.39499e-07	291	ebi-a-GCST90026067	2,3-dihydroxy-2-methylbutyrate levels	TRUE	reported	igd	2	1	TRUE	27.729798553719
rs55924610	T	C	T	C	-0.2919	0.0313551	0.036	0.04175	FALSE	FALSE	FALSE	ebi-a-GCST90091033	10	108300029	0.053037	778614	0.5544	Nonalcoholic fatty liver disease || id:ebi-a-GCST90091033	Nonalcoholic fatty liver disease	Nonalcoholic fatty liver disease || ||	TRUE	igd	10	108300029	0.0452	1.04299e-10	291	ebi-a-GCST90026067	2,3-dihydroxy-2-methylbutyrate levels	TRUE	reported	igd	2	1	TRUE	41.7053067977132
rs56072663	T	C	T	C	-0.234	-0.0554304	0.0396	0.023857	FALSE	FALSE	FALSE	ebi-a-GCST90091033	5	149504348	0.0466532	778614	0.2348	Nonalcoholic fatty liver disease || id:ebi-a-GCST90091033	Nonalcoholic fatty liver disease	Nonalcoholic fatty liver disease || ||	TRUE	igd	5	149504348	0.0424	3.54299e-08	291	ebi-a-GCST90026067	2,3-dihydroxy-2-methylbutyrate levels	TRUE	reported	igd	2	1	TRUE	30.4579031683873
rs56129456	C	T	C	T	-0.3938	-0.0278496	0.0125	0.010934	FALSE	FALSE	FALSE	ebi-a-GCST90091033	8	39763312	0.0868156	778614	0.7484	Nonalcoholic fatty liver disease || id:ebi-a-GCST90091033	Nonalcoholic fatty liver disease	Nonalcoholic fatty liver disease || ||	TRUE	igd	8	39763312	0.0774	3.63496e-07	291	ebi-a-GCST90026067	2,3-dihydroxy-2-methylbutyrate levels	TRUE	reported	igd	2	1	TRUE	25.8862715248149
rs56268212	T	C	T	C	-0.4831	0.003278	0.0092	0.014911	FALSE	FALSE	FALSE	ebi-a-GCST90091033	1	226251338	0.0782077	778614	0.9666	Nonalcoholic fatty liver disease || id:ebi-a-GCST90091033	Nonalcoholic fatty liver disease	Nonalcoholic fatty liver disease || ||	TRUE	igd	1	226251338	0.0793	1.13201e-09	291	ebi-a-GCST90026067	2,3-dihydroxy-2-methylbutyrate levels	TRUE	reported	igd	2	1	TRUE	37.1131400383876
rs56298814	C	G	C	G	-0.1651	-0.0182292	0.0572	0.069583	FALSE	TRUE	FALSE	ebi-a-GCST90091033	11	24606241	0.0348959	778614	0.601399	Nonalcoholic fatty liver disease || id:ebi-a-GCST90091033	Nonalcoholic fatty liver disease	Nonalcoholic fatty liver disease || ||	TRUE	igd	11	24606241	0.0346	1.76799e-06	291	ebi-a-GCST90026067	2,3-dihydroxy-2-methylbutyrate levels	TRUE	reported	igd	2	1	TRUE	22.7688947174981
rs59043440	T	G	T	G	-0.5137	0.0195998	0.007	0.015905	FALSE	FALSE	FALSE	ebi-a-GCST90091033	2	239726303	0.0745477	778614	0.7926	Nonalcoholic fatty liver disease || id:ebi-a-GCST90091033	Nonalcoholic fatty liver disease	Nonalcoholic fatty liver disease || ||	TRUE	igd	2	239726303	0.0857	2.02502e-09	291	ebi-a-GCST90026067	2,3-dihydroxy-2-methylbutyrate levels	TRUE	reported	igd	2	1	TRUE	35.9300223705118
rs61731716	A	G	A	G	-0.2558	0.109438	0.0246	0.022863	FALSE	FALSE	FALSE	ebi-a-GCST90091033	2	233345861	0.0470485	778614	0.0200101	Nonalcoholic fatty liver disease || id:ebi-a-GCST90091033	Nonalcoholic fatty liver disease	Nonalcoholic fatty liver disease || ||	TRUE	igd	2	233345861	0.0513	6.09804e-07	291	ebi-a-GCST90026067	2,3-dihydroxy-2-methylbutyrate levels	TRUE	reported	igd	2	1	TRUE	24.8637339504273
rs61745850	A	G	A	G	-0.458	0.0293122	0.0104	0.011928	FALSE	FALSE	FALSE	ebi-a-GCST90091033	16	88786314	0.0925379	778614	0.7514	Nonalcoholic fatty liver disease || id:ebi-a-GCST90091033	Nonalcoholic fatty liver disease	Nonalcoholic fatty liver disease || ||	TRUE	igd	16	88786314	0.0719	1.93299e-10	291	ebi-a-GCST90026067	2,3-dihydroxy-2-methylbutyrate levels	TRUE	reported	igd	2	1	TRUE	40.5763684301137
rs61901777	C	T	C	T	-0.2291	-0.0794588	0.0328	0.028827	FALSE	FALSE	FALSE	ebi-a-GCST90091033	11	83602164	0.055758	778614	0.1541	Nonalcoholic fatty liver disease || id:ebi-a-GCST90091033	Nonalcoholic fatty liver disease	Nonalcoholic fatty liver disease || ||	TRUE	igd	11	83602164	0.0427	8.12007e-08	291	ebi-a-GCST90026067	2,3-dihydroxy-2-methylbutyrate levels	TRUE	reported	igd	2	1	TRUE	28.7868687921285
rs62037798	T	C	T	C	-0.2698	0.056942	0.0195	0.018887	FALSE	FALSE	FALSE	ebi-a-GCST90091033	16	3622400	0.0546374	778614	0.2973	Nonalcoholic fatty liver disease || id:ebi-a-GCST90091033	Nonalcoholic fatty liver disease	Nonalcoholic fatty liver disease || ||	TRUE	igd	16	3622400	0.0556	1.217e-06	291	ebi-a-GCST90026067	2,3-dihydroxy-2-methylbutyrate levels	TRUE	reported	igd	2	1	TRUE	23.5469308006832
rs62043493	T	C	T	C	-0.299	-0.0028899	0.0155	0.024851	FALSE	FALSE	FALSE	ebi-a-GCST90091033	16	74085971	0.0635108	778614	0.9637	Nonalcoholic fatty liver disease || id:ebi-a-GCST90091033	Nonalcoholic fatty liver disease	Nonalcoholic fatty liver disease || ||	TRUE	igd	16	74085971	0.0646	3.71997e-06	291	ebi-a-GCST90026067	2,3-dihydroxy-2-methylbutyrate levels	TRUE	reported	igd	2	1	TRUE	21.422854623355
rs62201052	C	A	C	A	-0.2405	-0.0322857	0.028	0.016899	FALSE	FALSE	FALSE	ebi-a-GCST90091033	20	46564381	0.0513797	778614	0.5298	Nonalcoholic fatty liver disease || id:ebi-a-GCST90091033	Nonalcoholic fatty liver disease	Nonalcoholic fatty liver disease || ||	TRUE	igd	20	46564381	0.0424	1.45801e-08	291	ebi-a-GCST90026067	2,3-dihydroxy-2-methylbutyrate levels	TRUE	reported	igd	2	1	TRUE	32.1735103684585
rs62243935	A	G	A	G	-0.1369	0.0185276	0.0623	0.089463	FALSE	FALSE	FALSE	ebi-a-GCST90091033	3	62394919	0.0333367	778614	0.5784	Nonalcoholic fatty liver disease || id:ebi-a-GCST90091033	Nonalcoholic fatty liver disease	Nonalcoholic fatty liver disease || ||	TRUE	igd	3	62394919	0.0299	4.50599e-06	291	ebi-a-GCST90026067	2,3-dihydroxy-2-methylbutyrate levels	TRUE	reported	igd	2	1	TRUE	20.9635350835002
rs62309949	A	C	A	C	-0.2784	0.109917	0.0223	0.013917	FALSE	FALSE	FALSE	ebi-a-GCST90091033	4	57640299	0.0670089	778614	0.1009	Nonalcoholic fatty liver disease || id:ebi-a-GCST90091033	Nonalcoholic fatty liver disease	Nonalcoholic fatty liver disease || ||	TRUE	igd	4	57640299	0.0464	2.04701e-09	291	ebi-a-GCST90026067	2,3-dihydroxy-2-methylbutyrate levels	TRUE	reported	igd	2	1	TRUE	36
rs62538771	T	C	T	C	-0.2404	-0.0324698	0.0284	0.025845	FALSE	FALSE	FALSE	ebi-a-GCST90091033	8	47838219	0.0450942	778614	0.4715	Nonalcoholic fatty liver disease || id:ebi-a-GCST90091033	Nonalcoholic fatty liver disease	Nonalcoholic fatty liver disease || ||	TRUE	igd	8	47838219	0.0468	2.84001e-07	291	ebi-a-GCST90026067	2,3-dihydroxy-2-methylbutyrate levels	TRUE	reported	igd	2	1	TRUE	26.3862225144276
rs6499933	C	T	C	T	-0.1407	0.007654	0.0752	0.060636	FALSE	FALSE	FALSE	ebi-a-GCST90091033	16	58105677	0.0320609	778614	0.8113	Nonalcoholic fatty liver disease || id:ebi-a-GCST90091033	Nonalcoholic fatty liver disease	Nonalcoholic fatty liver disease || ||	TRUE	igd	16	58105677	0.0271	1.98299e-07	291	ebi-a-GCST90026067	2,3-dihydroxy-2-methylbutyrate levels	TRUE	reported	igd	2	1	TRUE	26.9556378589616
rs6510979	T	C	T	C	0.2579	-0.111598	0.9736	0.972167	FALSE	FALSE	FALSE	ebi-a-GCST90091033	19	7286557	0.0460692	778614	0.0154198	Nonalcoholic fatty liver disease || id:ebi-a-GCST90091033	Nonalcoholic fatty liver disease	Nonalcoholic fatty liver disease || ||	TRUE	igd	19	7286557	0.0515	5.58895e-07	291	ebi-a-GCST90026067	2,3-dihydroxy-2-methylbutyrate levels	TRUE	reported	igd	2	1	TRUE	25.0777302290508
rs6763354	A	G	A	G	-0.1468	0.0368644	0.0561	0.042744	FALSE	FALSE	FALSE	ebi-a-GCST90091033	3	9035070	0.0366267	778614	0.3142	Nonalcoholic fatty liver disease || id:ebi-a-GCST90091033	Nonalcoholic fatty liver disease	Nonalcoholic fatty liver disease || ||	TRUE	igd	3	9035070	0.0314	2.88602e-06	291	ebi-a-GCST90026067	2,3-dihydroxy-2-methylbutyrate levels	TRUE	reported	igd	2	1	TRUE	21.8571138788592
rs6784346	G	A	G	A	-0.0763	-0.0086108	0.3058	0.286282	FALSE	FALSE	FALSE	ebi-a-GCST90091033	3	125392975	0.0174563	778614	0.6218	Nonalcoholic fatty liver disease || id:ebi-a-GCST90091033	Nonalcoholic fatty liver disease	Nonalcoholic fatty liver disease || ||	TRUE	igd	3	125392975	0.0159	1.67799e-06	291	ebi-a-GCST90026067	2,3-dihydroxy-2-methylbutyrate levels	TRUE	reported	igd	2	1	TRUE	23.0279261105178
rs71645596	C	T	C	T	-0.5623	0.265981	0.0073	0.013917	FALSE	FALSE	FALSE	ebi-a-GCST90091033	1	65072324	0.0864231	778614	0.00208598	Nonalcoholic fatty liver disease || id:ebi-a-GCST90091033	Nonalcoholic fatty liver disease	Nonalcoholic fatty liver disease || ||	TRUE	igd	1	65072324	0.0892	2.90697e-10	291	ebi-a-GCST90026067	2,3-dihydroxy-2-methylbutyrate levels	TRUE	reported	igd	2	1	TRUE	39.7380414345754
rs71650378	T	C	T	C	-0.515	-0.0274675	0.0098	0.011928	FALSE	FALSE	FALSE	ebi-a-GCST90091033	1	228225176	0.0919947	778614	0.765301	Nonalcoholic fatty liver disease || id:ebi-a-GCST90091033	Nonalcoholic fatty liver disease	Nonalcoholic fatty liver disease || ||	TRUE	igd	1	228225176	0.0825	4.33701e-10	291	ebi-a-GCST90026067	2,3-dihydroxy-2-methylbutyrate levels	TRUE	reported	igd	2	1	TRUE	38.9678604224059
rs7256571	G	A	G	A	0.386	0.0572999	0.9893	0.986083	FALSE	FALSE	FALSE	ebi-a-GCST90091033	19	20851203	0.0927619	778614	0.536801	Nonalcoholic fatty liver disease || id:ebi-a-GCST90091033	Nonalcoholic fatty liver disease	Nonalcoholic fatty liver disease || ||	TRUE	igd	19	20851203	0.0748	2.46502e-07	291	ebi-a-GCST90026067	2,3-dihydroxy-2-methylbutyrate levels	TRUE	reported	igd	2	1	TRUE	26.6300151562813
rs73010028	G	A	G	A	-0.3618	-0.11985	0.0219	0.021869	FALSE	FALSE	FALSE	ebi-a-GCST90091033	6	147236639	0.0527032	778614	0.0229599	Nonalcoholic fatty liver disease || id:ebi-a-GCST90091033	Nonalcoholic fatty liver disease	Nonalcoholic fatty liver disease || ||	TRUE	igd	6	147236639	0.0602	1.85999e-09	291	ebi-a-GCST90026067	2,3-dihydroxy-2-methylbutyrate levels	TRUE	reported	igd	2	1	TRUE	36.1197006655556
rs73105830	T	C	T	C	-0.1688	-0.0606005	0.0514	0.030815	FALSE	FALSE	FALSE	ebi-a-GCST90091033	4	21454983	0.0460474	778614	0.1882	Nonalcoholic fatty liver disease || id:ebi-a-GCST90091033	Nonalcoholic fatty liver disease	Nonalcoholic fatty liver disease || ||	TRUE	igd	4	21454983	0.0332	3.74102e-07	291	ebi-a-GCST90026067	2,3-dihydroxy-2-methylbutyrate levels	TRUE	reported	igd	2	1	TRUE	25.8504862824793
rs73418223	T	C	T	C	-0.1892	-0.0475378	0.0404	0.019881	FALSE	FALSE	FALSE	ebi-a-GCST90091033	22	45129076	0.0449969	778614	0.2908	Nonalcoholic fatty liver disease || id:ebi-a-GCST90091033	Nonalcoholic fatty liver disease	Nonalcoholic fatty liver disease || ||	TRUE	igd	22	45129076	0.0372	3.578e-07	291	ebi-a-GCST90026067	2,3-dihydroxy-2-methylbutyrate levels	TRUE	reported	igd	2	1	TRUE	25.8676147531507
rs73433732	G	A	G	A	-0.2709	-0.0261736	0.0216	0.021869	FALSE	FALSE	FALSE	ebi-a-GCST90091033	7	122173543	0.0575298	778614	0.649101	Nonalcoholic fatty liver disease || id:ebi-a-GCST90091033	Nonalcoholic fatty liver disease	Nonalcoholic fatty liver disease || ||	TRUE	igd	7	122173543	0.0578	2.83198e-06	291	ebi-a-GCST90026067	2,3-dihydroxy-2-methylbutyrate levels	TRUE	reported	igd	2	1	TRUE	21.9665742747333
rs73753253	A	G	A	G	-0.3041	0.030971	0.0189	0.025845	FALSE	FALSE	FALSE	ebi-a-GCST90091033	5	29850248	0.0662585	778614	0.6402	Nonalcoholic fatty liver disease || id:ebi-a-GCST90091033	Nonalcoholic fatty liver disease	Nonalcoholic fatty liver disease || ||	TRUE	igd	5	29850248	0.0603	4.51898e-07	291	ebi-a-GCST90026067	2,3-dihydroxy-2-methylbutyrate levels	TRUE	reported	igd	2	1	TRUE	25.4330365860031
rs74740353	A	T	A	T	-0.2018	-0.0135798	0.0415	0.033797	FALSE	TRUE	FALSE	ebi-a-GCST90091033	4	38221544	0.0539634	778614	0.8013	Nonalcoholic fatty liver disease || id:ebi-a-GCST90091033	Nonalcoholic fatty liver disease	Nonalcoholic fatty liver disease || ||	TRUE	igd	4	38221544	0.0371	5.44102e-08	291	ebi-a-GCST90026067	2,3-dihydroxy-2-methylbutyrate levels	TRUE	reported	igd	2	1	TRUE	29.5865621435473
rs75203562	T	C	T	C	-0.435	0.0301856	0.012	0.018887	FALSE	FALSE	FALSE	ebi-a-GCST90091033	11	47556558	0.0913964	778614	0.741199	Nonalcoholic fatty liver disease || id:ebi-a-GCST90091033	Nonalcoholic fatty liver disease	Nonalcoholic fatty liver disease || ||	TRUE	igd	11	47556558	0.0757	9.15293e-09	291	ebi-a-GCST90026067	2,3-dihydroxy-2-methylbutyrate levels	TRUE	reported	igd	2	1	TRUE	33.0207364466215
rs75259634	C	T	C	T	-0.2647	0.0284083	0.0223	0.019881	FALSE	FALSE	FALSE	ebi-a-GCST90091033	8	140006835	0.0643881	778614	0.6591	Nonalcoholic fatty liver disease || id:ebi-a-GCST90091033	Nonalcoholic fatty liver disease	Nonalcoholic fatty liver disease || ||	TRUE	igd	8	140006835	0.0529	5.58599e-07	291	ebi-a-GCST90026067	2,3-dihydroxy-2-methylbutyrate levels	TRUE	reported	igd	2	1	TRUE	25.037821477196
rs75323187	T	C	T	C	-0.5082	0.0335717	0.0129	0.018887	FALSE	FALSE	FALSE	ebi-a-GCST90091033	21	35891538	0.0627259	778614	0.5925	Nonalcoholic fatty liver disease || id:ebi-a-GCST90091033	Nonalcoholic fatty liver disease	Nonalcoholic fatty liver disease || ||	TRUE	igd	21	35891538	0.0727	2.71082e-12	291	ebi-a-GCST90026067	2,3-dihydroxy-2-methylbutyrate levels	TRUE	reported	igd	2	1	TRUE	48.8652921599382
rs75368107	T	C	T	C	-0.2691	0.0488566	0.0193	0.034791	FALSE	FALSE	FALSE	ebi-a-GCST90091033	5	36734418	0.0474114	778614	0.3028	Nonalcoholic fatty liver disease || id:ebi-a-GCST90091033	Nonalcoholic fatty liver disease	Nonalcoholic fatty liver disease || ||	TRUE	igd	5	36734418	0.0556	1.28499e-06	291	ebi-a-GCST90026067	2,3-dihydroxy-2-methylbutyrate levels	TRUE	reported	igd	2	1	TRUE	23.424903602298
rs75392870	C	A	C	A	-0.4268	-0.0889428	0.0121	0.018887	FALSE	FALSE	FALSE	ebi-a-GCST90091033	5	94243165	0.046761	778614	0.0571597	Nonalcoholic fatty liver disease || id:ebi-a-GCST90091033	Nonalcoholic fatty liver disease	Nonalcoholic fatty liver disease || ||	TRUE	igd	5	94243165	0.0726	4.05397e-09	291	ebi-a-GCST90026067	2,3-dihydroxy-2-methylbutyrate levels	TRUE	reported	igd	2	1	TRUE	34.5601469237833
rs75511030	A	G	A	G	-0.1668	-0.0090862	0.0481	0.047714	FALSE	FALSE	FALSE	ebi-a-GCST90091033	7	54258690	0.0411355	778614	0.8252	Nonalcoholic fatty liver disease || id:ebi-a-GCST90091033	Nonalcoholic fatty liver disease	Nonalcoholic fatty liver disease || ||	TRUE	igd	7	54258690	0.0329	3.95203e-07	291	ebi-a-GCST90026067	2,3-dihydroxy-2-methylbutyrate levels	TRUE	reported	igd	2	1	TRUE	25.703975388254
rs76127069	C	G	C	G	-0.3471	-0.0978588	0.0186	0.013917	FALSE	TRUE	FALSE	ebi-a-GCST90091033	17	76510278	0.0725224	778614	0.1772	Nonalcoholic fatty liver disease || id:ebi-a-GCST90091033	Nonalcoholic fatty liver disease	Nonalcoholic fatty liver disease || ||	TRUE	igd	17	76510278	0.0654	1.10101e-07	291	ebi-a-GCST90026067	2,3-dihydroxy-2-methylbutyrate levels	TRUE	reported	igd	2	1	TRUE	28.1678520326572
rs76175369	A	G	A	G	-0.2699	-0.0389138	0.0209	0.029821	FALSE	FALSE	FALSE	ebi-a-GCST90091033	6	24483275	0.0513384	778614	0.4485	Nonalcoholic fatty liver disease || id:ebi-a-GCST90091033	Nonalcoholic fatty liver disease	Nonalcoholic fatty liver disease || ||	TRUE	igd	6	24483275	0.0541	6.03101e-07	291	ebi-a-GCST90026067	2,3-dihydroxy-2-methylbutyrate levels	TRUE	reported	igd	2	1	TRUE	24.8892172706804
rs76222199	G	T	G	T	-0.1828	0.0017656	0.0432	0.026839	FALSE	FALSE	FALSE	ebi-a-GCST90091033	13	114056997	0.0408318	778614	0.9655	Nonalcoholic fatty liver disease || id:ebi-a-GCST90091033	Nonalcoholic fatty liver disease	Nonalcoholic fatty liver disease || ||	TRUE	igd	13	114056997	0.0391	2.88702e-06	291	ebi-a-GCST90026067	2,3-dihydroxy-2-methylbutyrate levels	TRUE	reported	igd	2	1	TRUE	21.8574185150542
rs76275855	A	G	A	G	-0.5626	0.132922	0.009	0.021869	FALSE	FALSE	FALSE	ebi-a-GCST90091033	2	60354783	0.0795172	778614	0.0945998	Nonalcoholic fatty liver disease || id:ebi-a-GCST90091033	Nonalcoholic fatty liver disease	Nonalcoholic fatty liver disease || ||	TRUE	igd	2	60354783	0.0893	2.97502e-10	291	ebi-a-GCST90026067	2,3-dihydroxy-2-methylbutyrate levels	TRUE	reported	igd	2	1	TRUE	39.6914109867841
rs76377740	A	C	A	C	-0.2419	0.126172	0.0265	0.010934	FALSE	FALSE	FALSE	ebi-a-GCST90091033	14	62832326	0.0552688	778614	0.0224399	Nonalcoholic fatty liver disease || id:ebi-a-GCST90091033	Nonalcoholic fatty liver disease	Nonalcoholic fatty liver disease || ||	TRUE	igd	14	62832326	0.0433	2.27698e-08	291	ebi-a-GCST90026067	2,3-dihydroxy-2-methylbutyrate levels	TRUE	reported	igd	2	1	TRUE	31.2101563291713
rs76632275	A	G	A	G	-0.2065	0.0929782	0.026	0.020875	FALSE	FALSE	FALSE	ebi-a-GCST90091033	12	47860780	0.0568429	778614	0.1019	Nonalcoholic fatty liver disease || id:ebi-a-GCST90091033	Nonalcoholic fatty liver disease	Nonalcoholic fatty liver disease || ||	TRUE	igd	12	47860780	0.0447	3.74102e-06	291	ebi-a-GCST90026067	2,3-dihydroxy-2-methylbutyrate levels	TRUE	reported	igd	2	1	TRUE	21.3415061383621
rs76716683	C	G	C	G	-0.3319	-0.0161668	0.0139	0.010934	FALSE	TRUE	FALSE	ebi-a-GCST90091033	7	154729670	0.0576828	778614	0.779301	Nonalcoholic fatty liver disease || id:ebi-a-GCST90091033	Nonalcoholic fatty liver disease	Nonalcoholic fatty liver disease || ||	TRUE	igd	7	154729670	0.0646	2.73697e-07	291	ebi-a-GCST90026067	2,3-dihydroxy-2-methylbutyrate levels	TRUE	reported	igd	2	1	TRUE	26.3966897986178
rs76976346	C	A	C	A	-0.337	-0.0534319	0.0144	0.019881	FALSE	FALSE	FALSE	ebi-a-GCST90091033	6	21024541	0.0790978	778614	0.4993	Nonalcoholic fatty liver disease || id:ebi-a-GCST90091033	Nonalcoholic fatty liver disease	Nonalcoholic fatty liver disease || ||	TRUE	igd	6	21024541	0.0563	2.10199e-09	291	ebi-a-GCST90026067	2,3-dihydroxy-2-methylbutyrate levels	TRUE	reported	igd	2	1	TRUE	35.8296868147989
rs77219531	A	G	A	G	-0.3208	-0.116562	0.0166	0.011928	FALSE	FALSE	FALSE	ebi-a-GCST90091033	4	184554006	0.0618769	778614	0.0596005	Nonalcoholic fatty liver disease || id:ebi-a-GCST90091033	Nonalcoholic fatty liver disease	Nonalcoholic fatty liver disease || ||	TRUE	igd	4	184554006	0.0598	8.15004e-08	291	ebi-a-GCST90026067	2,3-dihydroxy-2-methylbutyrate levels	TRUE	reported	igd	2	1	TRUE	28.7783805550273
rs7735807	C	A	C	A	-0.092	-0.0012213	0.1667	0.182903	FALSE	FALSE	FALSE	ebi-a-GCST90091033	5	132979388	0.0218148	778614	0.9554	Nonalcoholic fatty liver disease || id:ebi-a-GCST90091033	Nonalcoholic fatty liver disease	Nonalcoholic fatty liver disease || ||	TRUE	igd	5	132979388	0.02	4.04101e-06	291	ebi-a-GCST90026067	2,3-dihydroxy-2-methylbutyrate levels	TRUE	reported	igd	2	1	TRUE	21.16
rs77822037	T	G	T	G	-0.5521	-0.0174914	0.0075	0.012922	FALSE	FALSE	FALSE	ebi-a-GCST90091033	14	94965437	0.0787777	778614	0.8243	Nonalcoholic fatty liver disease || id:ebi-a-GCST90091033	Nonalcoholic fatty liver disease	Nonalcoholic fatty liver disease || ||	TRUE	igd	14	94965437	0.0863	1.56401e-10	291	ebi-a-GCST90026067	2,3-dihydroxy-2-methylbutyrate levels	TRUE	reported	igd	2	1	TRUE	40.9273761394473
rs77982164	A	G	A	G	-0.2921	0.0709375	0.0179	0.023857	FALSE	FALSE	FALSE	ebi-a-GCST90091033	10	7486841	0.0563238	778614	0.2079	Nonalcoholic fatty liver disease || id:ebi-a-GCST90091033	Nonalcoholic fatty liver disease	Nonalcoholic fatty liver disease || ||	TRUE	igd	10	7486841	0.063	3.60396e-06	291	ebi-a-GCST90026067	2,3-dihydroxy-2-methylbutyrate levels	TRUE	reported	igd	2	1	TRUE	21.4972058453011
rs78029341	A	G	A	G	-0.2688	-0.0597911	0.0184	0.017893	FALSE	FALSE	FALSE	ebi-a-GCST90091033	21	22934683	0.0810014	778614	0.4604	Nonalcoholic fatty liver disease || id:ebi-a-GCST90091033	Nonalcoholic fatty liver disease	Nonalcoholic fatty liver disease || ||	TRUE	igd	21	22934683	0.0578	3.31703e-06	291	ebi-a-GCST90026067	2,3-dihydroxy-2-methylbutyrate levels	TRUE	reported	igd	2	1	TRUE	21.6273272590127
rs78524829	C	T	C	T	-0.4621	0.0522212	0.0096	0.017893	FALSE	FALSE	FALSE	ebi-a-GCST90091033	20	8854750	0.0788042	778614	0.5075	Nonalcoholic fatty liver disease || id:ebi-a-GCST90091033	Nonalcoholic fatty liver disease	Nonalcoholic fatty liver disease || ||	TRUE	igd	20	8854750	0.0852	5.84306e-08	291	ebi-a-GCST90026067	2,3-dihydroxy-2-methylbutyrate levels	TRUE	reported	igd	2	1	TRUE	29.4166184509246
rs79062710	G	A	G	A	-0.2082	0.010866	0.043	0.036779	FALSE	FALSE	FALSE	ebi-a-GCST90091033	5	51709515	0.0405014	778614	0.788501	Nonalcoholic fatty liver disease || id:ebi-a-GCST90091033	Nonalcoholic fatty liver disease	Nonalcoholic fatty liver disease || ||	TRUE	igd	5	51709515	0.0361	7.97407e-09	291	ebi-a-GCST90026067	2,3-dihydroxy-2-methylbutyrate levels	TRUE	reported	igd	2	1	TRUE	33.2618994636321
rs79607503	A	G	A	G	-0.4468	-0.185415	0.0097	0.016899	FALSE	FALSE	FALSE	ebi-a-GCST90091033	9	135102542	0.079794	778614	0.02014	Nonalcoholic fatty liver disease || id:ebi-a-GCST90091033	Nonalcoholic fatty liver disease	Nonalcoholic fatty liver disease || ||	TRUE	igd	9	135102542	0.0846	1.28e-07	291	ebi-a-GCST90026067	2,3-dihydroxy-2-methylbutyrate levels	TRUE	reported	igd	2	1	TRUE	27.8923818944945
rs79615211	G	C	G	C	-0.2832	0.0386206	0.016	0.015905	FALSE	TRUE	FALSE	ebi-a-GCST90091033	2	105334172	0.0567065	778614	0.495801	Nonalcoholic fatty liver disease || id:ebi-a-GCST90091033	Nonalcoholic fatty liver disease	Nonalcoholic fatty liver disease || ||	TRUE	igd	2	105334172	0.0617	4.41896e-06	291	ebi-a-GCST90026067	2,3-dihydroxy-2-methylbutyrate levels	TRUE	reported	igd	2	1	TRUE	21.0676536490416
rs80026885	T	C	T	C	-0.2606	-0.0356702	0.0207	0.025845	FALSE	FALSE	FALSE	ebi-a-GCST90091033	3	171108864	0.0525234	778614	0.4971	Nonalcoholic fatty liver disease || id:ebi-a-GCST90091033	Nonalcoholic fatty liver disease	Nonalcoholic fatty liver disease || ||	TRUE	igd	3	171108864	0.0532	9.6159e-07	291	ebi-a-GCST90026067	2,3-dihydroxy-2-methylbutyrate levels	TRUE	reported	igd	2	1	TRUE	23.9952654191871
rs80320564	A	C	A	C	-0.1849	-0.0269959	0.0349	0.036779	FALSE	FALSE	FALSE	ebi-a-GCST90091033	6	148894447	0.0374523	778614	0.471	Nonalcoholic fatty liver disease || id:ebi-a-GCST90091033	Nonalcoholic fatty liver disease	Nonalcoholic fatty liver disease || ||	TRUE	igd	6	148894447	0.0385	1.54401e-06	291	ebi-a-GCST90026067	2,3-dihydroxy-2-methylbutyrate levels	TRUE	reported	igd	2	1	TRUE	23.0649418114353
rs8081544	A	C	A	C	-0.3906	-0.035858	0.013	0.015905	FALSE	FALSE	FALSE	ebi-a-GCST90091033	17	31634210	0.0568241	778614	0.528	Nonalcoholic fatty liver disease || id:ebi-a-GCST90091033	Nonalcoholic fatty liver disease	Nonalcoholic fatty liver disease || ||	TRUE	igd	17	31634210	0.0719	5.45997e-08	291	ebi-a-GCST90026067	2,3-dihydroxy-2-methylbutyrate levels	TRUE	reported	igd	2	1	TRUE	29.5125473681767
rs939345	T	C	T	C	-0.3088	0.0598407	0.0183	0.029821	FALSE	FALSE	FALSE	ebi-a-GCST90091033	17	38217350	0.0700896	778614	0.3932	Nonalcoholic fatty liver disease || id:ebi-a-GCST90091033	Nonalcoholic fatty liver disease	Nonalcoholic fatty liver disease || ||	TRUE	igd	17	38217350	0.0604	3.14702e-07	291	ebi-a-GCST90026067	2,3-dihydroxy-2-methylbutyrate levels	TRUE	reported	igd	2	1	TRUE	26.1385026972501
rs10048776	G	A	G	A	-0.0213	0.0097222	0.3815	0.411531	FALSE	FALSE	FALSE	ebi-a-GCST90091033	2	116932859	0.0164713	778614	0.555	Nonalcoholic fatty liver disease || id:ebi-a-GCST90091033	Nonalcoholic fatty liver disease	Nonalcoholic fatty liver disease || ||	TRUE	igd	2	116932859	0.0045	1.78599e-06	291	ebi-a-GCST90026034	Malate levels	TRUE	reported	igd	2	1	TRUE	22.4044444444444
rs111575249	A	G	A	G	0.0463	-0.0679293	0.0585	0.05169	FALSE	FALSE	FALSE	ebi-a-GCST90091033	10	37613891	0.0361316	778614	0.0600994	Nonalcoholic fatty liver disease || id:ebi-a-GCST90091033	Nonalcoholic fatty liver disease	Nonalcoholic fatty liver disease || ||	TRUE	igd	10	37613891	0.0095	1.09499e-06	291	ebi-a-GCST90026034	Malate levels	TRUE	reported	igd	2	1	TRUE	23.7527977839335
rs115708720	T	C	T	C	0.093	0.0525355	0.0216	0.024851	FALSE	FALSE	FALSE	ebi-a-GCST90091033	2	108888494	0.0731988	778614	0.4729	Nonalcoholic fatty liver disease || id:ebi-a-GCST90091033	Nonalcoholic fatty liver disease	Nonalcoholic fatty liver disease || ||	TRUE	igd	2	108888494	0.0153	1.15699e-09	291	ebi-a-GCST90026034	Malate levels	TRUE	reported	igd	2	1	TRUE	36.9473279507882
rs11840901	G	A	G	A	0.049	-0.059319	0.0488	0.049702	FALSE	FALSE	FALSE	ebi-a-GCST90091033	13	65087079	0.0382673	778614	0.1211	Nonalcoholic fatty liver disease || id:ebi-a-GCST90091033	Nonalcoholic fatty liver disease	Nonalcoholic fatty liver disease || ||	TRUE	igd	13	65087079	0.0102	1.487e-06	291	ebi-a-GCST90026034	Malate levels	TRUE	reported	igd	2	1	TRUE	23.077662437524
rs1226404	C	T	C	T	0.0817	-0.0539886	0.9782	0.977137	FALSE	FALSE	FALSE	ebi-a-GCST90091033	2	157095324	0.0592015	778614	0.3618	Nonalcoholic fatty liver disease || id:ebi-a-GCST90091033	Nonalcoholic fatty liver disease	Nonalcoholic fatty liver disease || ||	TRUE	igd	2	157095324	0.0164	6.221e-07	291	ebi-a-GCST90026034	Malate levels	TRUE	reported	igd	2	1	TRUE	24.8174077929804
rs12507841	A	G	A	G	-0.0424	0.0097972	0.0751	0.081511	FALSE	FALSE	FALSE	ebi-a-GCST90091033	4	58013545	0.0279988	778614	0.7264	Nonalcoholic fatty liver disease || id:ebi-a-GCST90091033	Nonalcoholic fatty liver disease	Nonalcoholic fatty liver disease || ||	TRUE	igd	4	58013545	0.0088	1.356e-06	291	ebi-a-GCST90026034	Malate levels	TRUE	reported	igd	2	1	TRUE	23.2148760330579
rs28778981	C	G	C	G	0.0434	-0.0126304	0.0867	0.075547	FALSE	TRUE	FALSE	ebi-a-GCST90091033	16	76666436	0.0304547	778614	0.6783	Nonalcoholic fatty liver disease || id:ebi-a-GCST90091033	Nonalcoholic fatty liver disease	Nonalcoholic fatty liver disease || ||	TRUE	igd	16	76666436	0.0075	8.60994e-09	291	ebi-a-GCST90026034	Malate levels	TRUE	reported	igd	2	1	TRUE	33.4855111111111
rs28838984	A	G	A	G	0.0463	-0.0217721	0.0572	0.052684	FALSE	FALSE	FALSE	ebi-a-GCST90091033	3	15235256	0.0346029	778614	0.5292	Nonalcoholic fatty liver disease || id:ebi-a-GCST90091033	Nonalcoholic fatty liver disease	Nonalcoholic fatty liver disease || ||	TRUE	igd	3	15235256	0.01	3.34603e-06	291	ebi-a-GCST90026034	Malate levels	TRUE	reported	igd	2	1	TRUE	21.4369
rs295858	G	A	G	A	-0.0211	0.0092767	0.7045	0.670974	FALSE	FALSE	FALSE	ebi-a-GCST90091033	17	35157853	0.0175662	778614	0.5974	Nonalcoholic fatty liver disease || id:ebi-a-GCST90091033	Nonalcoholic fatty liver disease	Nonalcoholic fatty liver disease || ||	TRUE	igd	17	35157853	0.0046	4.23897e-06	291	ebi-a-GCST90026034	Malate levels	TRUE	reported	igd	2	1	TRUE	21.0401701323251
rs41291126	T	G	T	G	0.0649	0.0402619	0.0258	0.034791	FALSE	FALSE	FALSE	ebi-a-GCST90091033	10	95854556	0.0432084	778614	0.3514	Nonalcoholic fatty liver disease || id:ebi-a-GCST90091033	Nonalcoholic fatty liver disease	Nonalcoholic fatty liver disease || ||	TRUE	igd	10	95854556	0.0141	4.20397e-06	291	ebi-a-GCST90026034	Malate levels	TRUE	reported	igd	2	1	TRUE	21.1861073386651
rs4656165	C	G	C	G	0.0259	0.0297469	0.2006	0.23161	FALSE	TRUE	FALSE	ebi-a-GCST90091033	1	159162024	0.0196502	778614	0.1301	Nonalcoholic fatty liver disease || id:ebi-a-GCST90091033	Nonalcoholic fatty liver disease	Nonalcoholic fatty liver disease || ||	TRUE	igd	1	159162024	0.0057	4.53503e-06	291	ebi-a-GCST90026034	Malate levels	TRUE	reported	igd	2	1	TRUE	20.6466605109264
rs4942069	G	T	G	T	0.0279	0.0060237	0.1849	0.16998	FALSE	FALSE	FALSE	ebi-a-GCST90091033	13	42184822	0.0215251	778614	0.7796	Nonalcoholic fatty liver disease || id:ebi-a-GCST90091033	Nonalcoholic fatty liver disease	Nonalcoholic fatty liver disease || ||	TRUE	igd	13	42184822	0.0061	4.19904e-06	291	ebi-a-GCST90026034	Malate levels	TRUE	reported	igd	2	1	TRUE	20.9193765116904
rs58737269	A	T	A	T	-0.0821	0.0543693	0.0181	0.020875	FALSE	TRUE	FALSE	ebi-a-GCST90091033	8	132734674	0.0600733	778614	0.3654	Nonalcoholic fatty liver disease || id:ebi-a-GCST90091033	Nonalcoholic fatty liver disease	Nonalcoholic fatty liver disease || ||	TRUE	igd	8	132734674	0.0176	3.06598e-06	291	ebi-a-GCST90026034	Malate levels	TRUE	reported	igd	2	1	TRUE	21.7601045971074
rs6467764	C	G	C	G	-0.0286	0.0022115	0.1895	0.184891	FALSE	TRUE	FALSE	ebi-a-GCST90091033	7	138060385	0.021331	778614	0.9174	Nonalcoholic fatty liver disease || id:ebi-a-GCST90091033	Nonalcoholic fatty liver disease	Nonalcoholic fatty liver disease || ||	TRUE	igd	7	138060385	0.0056	4.08103e-07	291	ebi-a-GCST90026034	Malate levels	TRUE	reported	igd	2	1	TRUE	26.0829081632653
rs664673	T	C	T	C	-0.0208	0.0188937	0.5881	0.563618	FALSE	FALSE	FALSE	ebi-a-GCST90091033	1	7970075	0.0167765	778614	0.2601	Nonalcoholic fatty liver disease || id:ebi-a-GCST90091033	Nonalcoholic fatty liver disease	Nonalcoholic fatty liver disease || ||	TRUE	igd	1	7970075	0.0045	4.00396e-06	291	ebi-a-GCST90026034	Malate levels	TRUE	reported	igd	2	1	TRUE	21.3649382716049
rs7718702	A	G	A	G	0.0374	-0.0418821	0.0971	0.104374	FALSE	FALSE	FALSE	ebi-a-GCST90091033	5	17789202	0.0265643	778614	0.1149	Nonalcoholic fatty liver disease || id:ebi-a-GCST90091033	Nonalcoholic fatty liver disease	Nonalcoholic fatty liver disease || ||	TRUE	igd	5	17789202	0.0077	1.03999e-06	291	ebi-a-GCST90026034	Malate levels	TRUE	reported	igd	2	1	TRUE	23.5918367346939
rs78209542	C	G	C	G	-0.0354	-0.0189356	0.0943	0.119284	FALSE	TRUE	FALSE	ebi-a-GCST90091033	14	90158979	0.0288825	778614	0.5121	Nonalcoholic fatty liver disease || id:ebi-a-GCST90091033	Nonalcoholic fatty liver disease	Nonalcoholic fatty liver disease || ||	TRUE	igd	14	90158979	0.0077	4.95097e-06	291	ebi-a-GCST90026034	Malate levels	TRUE	reported	igd	2	1	TRUE	21.1361106426042
rs10052888	C	G	C	G	-0.4284	-0.0847725	0.0502	0.037773	FALSE	TRUE	FALSE	ebi-a-GCST90091033	5	165770880	0.042234	778614	0.0447301	Nonalcoholic fatty liver disease || id:ebi-a-GCST90091033	Nonalcoholic fatty liver disease	Nonalcoholic fatty liver disease || ||	TRUE	igd	5	165770880	0.0912	2.63003e-06	291	ebi-a-GCST90026300	X-13728 levels	TRUE	reported	igd	2	1	TRUE	22.0652700831025
rs112950923	T	C	T	C	-0.488	-0.0154673	0.0473	0.049702	FALSE	FALSE	FALSE	ebi-a-GCST90091033	21	35653138	0.0445789	778614	0.7286	Nonalcoholic fatty liver disease || id:ebi-a-GCST90091033	Nonalcoholic fatty liver disease	Nonalcoholic fatty liver disease || ||	TRUE	igd	21	35653138	0.1041	2.76401e-06	291	ebi-a-GCST90026300	X-13728 levels	TRUE	reported	igd	2	1	TRUE	21.975470641268
rs116504321	T	C	T	C	-0.5234	0.0422237	0.0361	0.038767	FALSE	FALSE	FALSE	ebi-a-GCST90091033	6	38994724	0.0404442	778614	0.2965	Nonalcoholic fatty liver disease || id:ebi-a-GCST90091033	Nonalcoholic fatty liver disease	Nonalcoholic fatty liver disease || ||	TRUE	igd	6	38994724	0.1128	3.49004e-06	291	ebi-a-GCST90026300	X-13728 levels	TRUE	reported	igd	2	1	TRUE	21.5302581610583
rs117516905	T	C	T	C	-0.6024	-0.0237677	0.0366	0.016899	FALSE	FALSE	FALSE	ebi-a-GCST90091033	13	104340128	0.0478396	778614	0.6193	Nonalcoholic fatty liver disease || id:ebi-a-GCST90091033	Nonalcoholic fatty liver disease	Nonalcoholic fatty liver disease || ||	TRUE	igd	13	104340128	0.1185	3.70604e-07	291	ebi-a-GCST90026300	X-13728 levels	TRUE	reported	igd	2	1	TRUE	25.8424226886717
rs118143104	C	T	C	T	-0.9172	-0.010169	0.0135	0.028827	FALSE	FALSE	FALSE	ebi-a-GCST90091033	8	3719289	0.0483444	778614	0.8334	Nonalcoholic fatty liver disease || id:ebi-a-GCST90091033	Nonalcoholic fatty liver disease	Nonalcoholic fatty liver disease || ||	TRUE	igd	8	3719289	0.1891	1.23101e-06	291	ebi-a-GCST90026300	X-13728 levels	TRUE	reported	igd	2	1	TRUE	23.5258343328539
rs12369526	A	G	A	G	0.2231	-0.0128877	0.2504	0.244533	FALSE	FALSE	FALSE	ebi-a-GCST90091033	12	47604831	0.0199328	778614	0.5179	Nonalcoholic fatty liver disease || id:ebi-a-GCST90091033	Nonalcoholic fatty liver disease	Nonalcoholic fatty liver disease || ||	TRUE	igd	12	47604831	0.0488	4.74395e-06	291	ebi-a-GCST90026300	X-13728 levels	TRUE	reported	igd	2	1	TRUE	20.9006357497984
rs12552660	G	A	G	A	-0.2529	-0.0352048	0.1533	0.12326	FALSE	FALSE	FALSE	ebi-a-GCST90091033	9	86008430	0.023393	778614	0.1323	Nonalcoholic fatty liver disease || id:ebi-a-GCST90091033	Nonalcoholic fatty liver disease	Nonalcoholic fatty liver disease || ||	TRUE	igd	9	86008430	0.0551	4.37996e-06	291	ebi-a-GCST90026300	X-13728 levels	TRUE	reported	igd	2	1	TRUE	21.0666005711444
rs182964620	G	A	G	A	-0.7058	0.0350539	0.0221	0.016899	FALSE	FALSE	FALSE	ebi-a-GCST90091033	7	90314026	0.0758411	778614	0.643899	Nonalcoholic fatty liver disease || id:ebi-a-GCST90091033	Nonalcoholic fatty liver disease	Nonalcoholic fatty liver disease || ||	TRUE	igd	7	90314026	0.1469	1.562e-06	291	ebi-a-GCST90026300	X-13728 levels	TRUE	reported	igd	2	1	TRUE	23.0844598210996
rs193121974	A	G	A	G	-0.9915	0.0425396	0.0136	0.013917	FALSE	FALSE	FALSE	ebi-a-GCST90091033	7	51622892	0.0811029	778614	0.5999	Nonalcoholic fatty liver disease || id:ebi-a-GCST90091033	Nonalcoholic fatty liver disease	Nonalcoholic fatty liver disease || ||	TRUE	igd	7	51622892	0.1851	8.49493e-08	291	ebi-a-GCST90026300	X-13728 levels	TRUE	reported	igd	2	1	TRUE	28.6927780944551
rs1966391	A	G	A	G	-0.1854	0.0124638	0.3591	0.372763	FALSE	FALSE	FALSE	ebi-a-GCST90091033	2	128535809	0.0171248	778614	0.4667	Nonalcoholic fatty liver disease || id:ebi-a-GCST90091033	Nonalcoholic fatty liver disease	Nonalcoholic fatty liver disease || ||	TRUE	igd	2	128535809	0.0404	4.40301e-06	291	ebi-a-GCST90026300	X-13728 levels	TRUE	reported	igd	2	1	TRUE	21.0599206
rs2218040	A	T	A	T	-0.415	0.0609731	0.9503	0.952286	FALSE	TRUE	FALSE	ebi-a-GCST90091033	3	62827859	0.0399155	778614	0.1266	Nonalcoholic fatty liver disease || id:ebi-a-GCST90091033	Nonalcoholic fatty liver disease	Nonalcoholic fatty liver disease || ||	TRUE	igd	3	62827859	0.0896	3.63999e-06	291	ebi-a-GCST90026300	X-13728 levels	TRUE	reported	igd	2	1	TRUE	21.4526118064413
rs4321802	C	T	C	T	0.2158	-0.0413017	0.7044	0.692843	FALSE	FALSE	FALSE	ebi-a-GCST90091033	6	89276396	0.0180765	778614	0.0223198	Nonalcoholic fatty liver disease || id:ebi-a-GCST90091033	Nonalcoholic fatty liver disease	Nonalcoholic fatty liver disease || ||	TRUE	igd	6	89276396	0.0471	4.62605e-06	291	ebi-a-GCST90026300	X-13728 levels	TRUE	reported	igd	2	1	TRUE	20.9923503770719
rs4670415	G	A	G	A	0.5414	0.0272123	0.9479	0.965209	FALSE	FALSE	FALSE	ebi-a-GCST90091033	2	34999461	0.0429487	778614	0.5263	Nonalcoholic fatty liver disease || id:ebi-a-GCST90091033	Nonalcoholic fatty liver disease	Nonalcoholic fatty liver disease || ||	TRUE	igd	2	34999461	0.0985	3.897e-08	291	ebi-a-GCST90026300	X-13728 levels	TRUE	reported	igd	2	1	TRUE	30.210926331521
rs56404659	G	T	G	T	-0.6764	-0.0018681	0.0207	0.033797	FALSE	FALSE	FALSE	ebi-a-GCST90091033	16	54686294	0.0633264	778614	0.9765	Nonalcoholic fatty liver disease || id:ebi-a-GCST90091033	Nonalcoholic fatty liver disease	Nonalcoholic fatty liver disease || ||	TRUE	igd	16	54686294	0.1469	4.14601e-06	291	ebi-a-GCST90026300	X-13728 levels	TRUE	reported	igd	2	1	TRUE	21.2013544267019
rs57905768	A	G	A	G	-0.2886	0.0529135	0.1443	0.142147	FALSE	FALSE	FALSE	ebi-a-GCST90091033	2	15842177	0.0226806	778614	0.0196499	Nonalcoholic fatty liver disease || id:ebi-a-GCST90091033	Nonalcoholic fatty liver disease	Nonalcoholic fatty liver disease || ||	TRUE	igd	2	15842177	0.0616	2.813e-06	291	ebi-a-GCST90026300	X-13728 levels	TRUE	reported	igd	2	1	TRUE	21.949833445775
rs59447555	A	G	A	G	-0.743	-0.103923	0.0185	0.04175	FALSE	FALSE	FALSE	ebi-a-GCST90091033	1	77990799	0.0488795	778614	0.0334904	Nonalcoholic fatty liver disease || id:ebi-a-GCST90091033	Nonalcoholic fatty liver disease	Nonalcoholic fatty liver disease || ||	TRUE	igd	1	77990799	0.1572	2.26898e-06	291	ebi-a-GCST90026300	X-13728 levels	TRUE	reported	igd	2	1	TRUE	22.3394534765521
rs61873913	G	C	G	C	-1.0042	-0.043077	0.0163	0.015905	FALSE	TRUE	FALSE	ebi-a-GCST90091033	10	130119414	0.0546893	778614	0.4309	Nonalcoholic fatty liver disease || id:ebi-a-GCST90091033	Nonalcoholic fatty liver disease	Nonalcoholic fatty liver disease || ||	TRUE	igd	10	130119414	0.1934	2.06001e-07	291	ebi-a-GCST90026300	X-13728 levels	TRUE	reported	igd	2	1	TRUE	26.960472211736
rs62384099	G	A	G	A	-0.7459	0.0848954	0.0176	0.034791	FALSE	FALSE	FALSE	ebi-a-GCST90091033	5	167849401	0.0509308	778614	0.095541	Nonalcoholic fatty liver disease || id:ebi-a-GCST90091033	Nonalcoholic fatty liver disease	Nonalcoholic fatty liver disease || ||	TRUE	igd	5	167849401	0.1592	2.81702e-06	291	ebi-a-GCST90026300	X-13728 levels	TRUE	reported	igd	2	1	TRUE	21.9520502165349
rs630230	C	A	C	A	-0.4801	-0.0177201	0.0453	0.031809	FALSE	FALSE	FALSE	ebi-a-GCST90091033	18	60481969	0.0420274	778614	0.673301	Nonalcoholic fatty liver disease || id:ebi-a-GCST90091033	Nonalcoholic fatty liver disease	Nonalcoholic fatty liver disease || ||	TRUE	igd	18	60481969	0.1033	3.378e-06	291	ebi-a-GCST90026300	X-13728 levels	TRUE	reported	igd	2	1	TRUE	21.6004485099181
rs6989602	A	T	A	T	-0.6935	0.0445565	0.0405	0.039761	FALSE	TRUE	FALSE	ebi-a-GCST90091033	8	14482552	0.0394783	778614	0.2591	Nonalcoholic fatty liver disease || id:ebi-a-GCST90091033	Nonalcoholic fatty liver disease	Nonalcoholic fatty liver disease || ||	TRUE	igd	8	14482552	0.1105	3.508e-10	291	ebi-a-GCST90026300	X-13728 levels	TRUE	reported	igd	2	1	TRUE	39.388403185848
rs7240111	C	T	C	T	0.1971	0.0080157	0.328	0.313121	FALSE	FALSE	FALSE	ebi-a-GCST90091033	18	49524506	0.0169943	778614	0.6372	Nonalcoholic fatty liver disease || id:ebi-a-GCST90091033	Nonalcoholic fatty liver disease	Nonalcoholic fatty liver disease || ||	TRUE	igd	18	49524506	0.0427	3.97201e-06	291	ebi-a-GCST90026300	X-13728 levels	TRUE	reported	igd	2	1	TRUE	21.3067641461314
rs7245503	C	A	C	A	-0.2692	0.0105606	0.8051	0.781312	FALSE	FALSE	FALSE	ebi-a-GCST90091033	19	20882249	0.020397	778614	0.6046	Nonalcoholic fatty liver disease || id:ebi-a-GCST90091033	Nonalcoholic fatty liver disease	Nonalcoholic fatty liver disease || ||	TRUE	igd	19	20882249	0.0574	2.688e-06	291	ebi-a-GCST90026300	X-13728 levels	TRUE	reported	igd	2	1	TRUE	21.9951195231216
rs73954705	T	C	T	C	-0.3093	0.0256201	0.1308	0.111332	FALSE	FALSE	FALSE	ebi-a-GCST90091033	18	13194573	0.0255166	778614	0.3154	Nonalcoholic fatty liver disease || id:ebi-a-GCST90091033	Nonalcoholic fatty liver disease	Nonalcoholic fatty liver disease || ||	TRUE	igd	18	13194573	0.0627	8.15305e-07	291	ebi-a-GCST90026300	X-13728 levels	TRUE	reported	igd	2	1	TRUE	24.3346306174309
rs74820933	G	A	G	A	-0.5251	0.0253737	0.042	0.05169	FALSE	FALSE	FALSE	ebi-a-GCST90091033	3	18327672	0.0460412	778614	0.581599	Nonalcoholic fatty liver disease || id:ebi-a-GCST90091033	Nonalcoholic fatty liver disease	Nonalcoholic fatty liver disease || ||	TRUE	igd	3	18327672	0.1014	2.24202e-07	291	ebi-a-GCST90026300	X-13728 levels	TRUE	reported	igd	2	1	TRUE	26.8168724640049
rs74959279	T	C	T	C	-0.8908	0.11159	0.012	0.024851	FALSE	FALSE	FALSE	ebi-a-GCST90091033	4	113138373	0.0687747	778614	0.1047	Nonalcoholic fatty liver disease || id:ebi-a-GCST90091033	Nonalcoholic fatty liver disease	Nonalcoholic fatty liver disease || ||	TRUE	igd	4	113138373	0.1869	1.88999e-06	291	ebi-a-GCST90026300	X-13728 levels	TRUE	reported	igd	2	1	TRUE	22.7165206527841
rs75504114	T	C	T	C	-0.2842	-0.0360799	0.1176	0.101392	FALSE	FALSE	FALSE	ebi-a-GCST90091033	9	71241016	0.0254166	778614	0.1557	Nonalcoholic fatty liver disease || id:ebi-a-GCST90091033	Nonalcoholic fatty liver disease	Nonalcoholic fatty liver disease || ||	TRUE	igd	9	71241016	0.0622	4.92198e-06	291	ebi-a-GCST90026300	X-13728 levels	TRUE	reported	igd	2	1	TRUE	20.8769657054828
rs75991349	A	T	A	T	-0.7873	-0.080167	0.0162	0.018887	FALSE	TRUE	FALSE	ebi-a-GCST90091033	7	89716030	0.0790135	778614	0.3103	Nonalcoholic fatty liver disease || id:ebi-a-GCST90091033	Nonalcoholic fatty liver disease	Nonalcoholic fatty liver disease || ||	TRUE	igd	7	89716030	0.1707	3.99899e-06	291	ebi-a-GCST90026300	X-13728 levels	TRUE	reported	igd	2	1	TRUE	21.272251582014
rs9436978	A	G	A	G	-0.6646	-0.0482251	0.0296	0.035785	FALSE	FALSE	FALSE	ebi-a-GCST90091033	1	56123510	0.0545629	778614	0.3768	Nonalcoholic fatty liver disease || id:ebi-a-GCST90091033	Nonalcoholic fatty liver disease	Nonalcoholic fatty liver disease || ||	TRUE	igd	1	56123510	0.1194	2.637e-08	291	ebi-a-GCST90026300	X-13728 levels	TRUE	reported	igd	2	1	TRUE	30.9821833904307
rs10056521	A	G	A	G	-0.7174	-0.0545163	0.007	0.012922	FALSE	FALSE	FALSE	ebi-a-GCST90091033	5	94662229	0.0618862	778614	0.3784	Nonalcoholic fatty liver disease || id:ebi-a-GCST90091033	Nonalcoholic fatty liver disease	Nonalcoholic fatty liver disease || ||	TRUE	igd	5	94662229	0.1462	9.20704e-07	291	ebi-a-GCST90026212	N-acetylglucosamine/n-acetylgalactosamine levels	TRUE	reported	igd	2	1	TRUE	24.0784207679827
rs10072846	A	G	A	G	-0.4567	-0.0344987	0.0152	0.028827	FALSE	FALSE	FALSE	ebi-a-GCST90091033	5	111592927	0.0541017	778614	0.523701	Nonalcoholic fatty liver disease || id:ebi-a-GCST90091033	Nonalcoholic fatty liver disease	Nonalcoholic fatty liver disease || ||	TRUE	igd	5	111592927	0.0979	3.11702e-06	291	ebi-a-GCST90026212	N-acetylglucosamine/n-acetylgalactosamine levels	TRUE	reported	igd	2	1	TRUE	21.7618914466305
rs10183109	A	G	A	G	0.4866	0.0002235	0.986	0.980119	FALSE	FALSE	FALSE	ebi-a-GCST90091033	2	20357985	0.0547382	778614	0.9967	Nonalcoholic fatty liver disease || id:ebi-a-GCST90091033	Nonalcoholic fatty liver disease	Nonalcoholic fatty liver disease || ||	TRUE	igd	2	20357985	0.1035	2.59102e-06	291	ebi-a-GCST90026212	N-acetylglucosamine/n-acetylgalactosamine levels	TRUE	reported	igd	2	1	TRUE	22.1036252888049
rs10482832	T	C	T	C	-0.6662	0.0409281	0.0195	0.019881	FALSE	FALSE	FALSE	ebi-a-GCST90091033	1	218612507	0.0581022	778614	0.4812	Nonalcoholic fatty liver disease || id:ebi-a-GCST90091033	Nonalcoholic fatty liver disease	Nonalcoholic fatty liver disease || ||	TRUE	igd	1	218612507	0.0947	1.94984e-12	291	ebi-a-GCST90026212	N-acetylglucosamine/n-acetylgalactosamine levels	TRUE	reported	igd	2	1	TRUE	49.4890706939828
rs1073310	C	T	C	T	-0.383	0.0526637	0.041	0.035785	FALSE	FALSE	FALSE	ebi-a-GCST90091033	11	38343477	0.0403893	778614	0.1923	Nonalcoholic fatty liver disease || id:ebi-a-GCST90091033	Nonalcoholic fatty liver disease	Nonalcoholic fatty liver disease || ||	TRUE	igd	11	38343477	0.0589	7.87771e-11	291	ebi-a-GCST90026212	N-acetylglucosamine/n-acetylgalactosamine levels	TRUE	reported	igd	2	1	TRUE	42.2831134465772
rs11046111	T	C	T	C	-0.4077	0.0092134	0.0187	0.015905	FALSE	FALSE	FALSE	ebi-a-GCST90091033	12	21698268	0.0436014	778614	0.8326	Nonalcoholic fatty liver disease || id:ebi-a-GCST90091033	Nonalcoholic fatty liver disease	Nonalcoholic fatty liver disease || ||	TRUE	igd	12	21698268	0.089	4.59896e-06	291	ebi-a-GCST90026212	N-acetylglucosamine/n-acetylgalactosamine levels	TRUE	reported	igd	2	1	TRUE	20.984634515844
rs111627208	C	G	C	G	-0.2992	0.0034074	0.0433	0.030815	FALSE	TRUE	FALSE	ebi-a-GCST90091033	4	44433885	0.0492862	778614	0.9449	Nonalcoholic fatty liver disease || id:ebi-a-GCST90091033	Nonalcoholic fatty liver disease	Nonalcoholic fatty liver disease || ||	TRUE	igd	4	44433885	0.0568	1.41899e-07	291	ebi-a-GCST90026212	N-acetylglucosamine/n-acetylgalactosamine levels	TRUE	reported	igd	2	1	TRUE	27.7476691132712
rs111801254	G	C	G	C	-0.4557	0.0174724	0.0264	0.032803	FALSE	TRUE	FALSE	ebi-a-GCST90091033	7	34559306	0.0468336	778614	0.709099	Nonalcoholic fatty liver disease || id:ebi-a-GCST90091033	Nonalcoholic fatty liver disease	Nonalcoholic fatty liver disease || ||	TRUE	igd	7	34559306	0.0716	1.91801e-10	291	ebi-a-GCST90026212	N-acetylglucosamine/n-acetylgalactosamine levels	TRUE	reported	igd	2	1	TRUE	40.5071802534253
rs112486485	T	G	T	G	-0.2752	-0.0313041	0.0456	0.083499	FALSE	FALSE	FALSE	ebi-a-GCST90091033	1	9484671	0.033271	778614	0.3468	Nonalcoholic fatty liver disease || id:ebi-a-GCST90091033	Nonalcoholic fatty liver disease	Nonalcoholic fatty liver disease || ||	TRUE	igd	1	9484671	0.0579	2.01502e-06	291	ebi-a-GCST90026212	N-acetylglucosamine/n-acetylgalactosamine levels	TRUE	reported	igd	2	1	TRUE	22.5912224340102
rs112772029	G	C	G	C	-0.3747	0.0704049	0.0303	0.029821	FALSE	TRUE	FALSE	ebi-a-GCST90091033	11	68778000	0.0404029	778614	0.0814104	Nonalcoholic fatty liver disease || id:ebi-a-GCST90091033	Nonalcoholic fatty liver disease	Nonalcoholic fatty liver disease || ||	TRUE	igd	11	68778000	0.0629	2.60699e-09	291	ebi-a-GCST90026212	N-acetylglucosamine/n-acetylgalactosamine levels	TRUE	reported	igd	2	1	TRUE	35.4867392408775
rs112772386	A	G	A	G	-0.2849	-0.0793804	0.0446	0.029821	FALSE	FALSE	FALSE	ebi-a-GCST90091033	7	146487957	0.0482808	778614	0.1001	Nonalcoholic fatty liver disease || id:ebi-a-GCST90091033	Nonalcoholic fatty liver disease	Nonalcoholic fatty liver disease || ||	TRUE	igd	7	146487957	0.0614	3.51901e-06	291	ebi-a-GCST90026212	N-acetylglucosamine/n-acetylgalactosamine levels	TRUE	reported	igd	2	1	TRUE	21.5302045645047
rs113275711	C	T	C	T	-0.6098	0.0734554	0.0127	0.021869	FALSE	FALSE	FALSE	ebi-a-GCST90091033	8	27161424	0.0522757	778614	0.16	Nonalcoholic fatty liver disease || id:ebi-a-GCST90091033	Nonalcoholic fatty liver disease	Nonalcoholic fatty liver disease || ||	TRUE	igd	8	27161424	0.1148	1.085e-07	291	ebi-a-GCST90026212	N-acetylglucosamine/n-acetylgalactosamine levels	TRUE	reported	igd	2	1	TRUE	28.2157152569535
rs113289569	T	C	T	C	-0.3541	0.0504827	0.0302	0.019881	FALSE	FALSE	FALSE	ebi-a-GCST90091033	22	33007404	0.0489938	778614	0.3028	Nonalcoholic fatty liver disease || id:ebi-a-GCST90091033	Nonalcoholic fatty liver disease	Nonalcoholic fatty liver disease || ||	TRUE	igd	22	33007404	0.0699	4.028e-07	291	ebi-a-GCST90026212	N-acetylglucosamine/n-acetylgalactosamine levels	TRUE	reported	igd	2	1	TRUE	25.6624137077083
rs113355273	T	C	T	C	-0.2937	0.0292752	0.0336	0.011928	FALSE	FALSE	FALSE	ebi-a-GCST90091033	15	47004724	0.0567383	778614	0.6059	Nonalcoholic fatty liver disease || id:ebi-a-GCST90091033	Nonalcoholic fatty liver disease	Nonalcoholic fatty liver disease || ||	TRUE	igd	15	47004724	0.0634	3.63597e-06	291	ebi-a-GCST90026212	N-acetylglucosamine/n-acetylgalactosamine levels	TRUE	reported	igd	2	1	TRUE	21.4599831822389
rs113413011	T	C	T	C	-0.5966	-0.0401441	0.0208	0.025845	FALSE	FALSE	FALSE	ebi-a-GCST90091033	7	15922805	0.0713292	778614	0.5736	Nonalcoholic fatty liver disease || id:ebi-a-GCST90091033	Nonalcoholic fatty liver disease	Nonalcoholic fatty liver disease || ||	TRUE	igd	7	15922805	0.0922	9.86507e-11	291	ebi-a-GCST90026212	N-acetylglucosamine/n-acetylgalactosamine levels	TRUE	reported	igd	2	1	TRUE	41.8701634191445
rs113755761	A	T	A	T	-0.3452	0.0571815	0.0322	0.033797	FALSE	TRUE	FALSE	ebi-a-GCST90091033	8	42397233	0.046241	778614	0.2162	Nonalcoholic fatty liver disease || id:ebi-a-GCST90091033	Nonalcoholic fatty liver disease	Nonalcoholic fatty liver disease || ||	TRUE	igd	8	42397233	0.075	4.23399e-06	291	ebi-a-GCST90026212	N-acetylglucosamine/n-acetylgalactosamine levels	TRUE	reported	igd	2	1	TRUE	21.1845404444444
rs113801022	G	C	G	C	-0.6106	-0.0220022	0.0202	0.019881	FALSE	TRUE	FALSE	ebi-a-GCST90091033	14	45522393	0.0578195	778614	0.7035	Nonalcoholic fatty liver disease || id:ebi-a-GCST90091033	Nonalcoholic fatty liver disease	Nonalcoholic fatty liver disease || ||	TRUE	igd	14	45522393	0.0883	4.72716e-12	291	ebi-a-GCST90026212	N-acetylglucosamine/n-acetylgalactosamine levels	TRUE	reported	igd	2	1	TRUE	47.8180864421583
rs114271576	C	T	C	T	-0.4859	-0.0241346	0.0222	0.027833	FALSE	FALSE	FALSE	ebi-a-GCST90091033	2	36371128	0.0465734	778614	0.604301	Nonalcoholic fatty liver disease || id:ebi-a-GCST90091033	Nonalcoholic fatty liver disease	Nonalcoholic fatty liver disease || ||	TRUE	igd	2	36371128	0.0757	1.417e-10	291	ebi-a-GCST90026212	N-acetylglucosamine/n-acetylgalactosamine levels	TRUE	reported	igd	2	1	TRUE	41.2004575524955
rs114781452	T	C	T	C	-0.4511	-0.054431	0.0261	0.034791	FALSE	FALSE	FALSE	ebi-a-GCST90091033	2	146435038	0.0531151	778614	0.3055	Nonalcoholic fatty liver disease || id:ebi-a-GCST90091033	Nonalcoholic fatty liver disease	Nonalcoholic fatty liver disease || ||	TRUE	igd	2	146435038	0.0787	9.99309e-09	291	ebi-a-GCST90026212	N-acetylglucosamine/n-acetylgalactosamine levels	TRUE	reported	igd	2	1	TRUE	32.8546004078344
rs114790044	G	A	G	A	-0.5835	-0.110657	0.0158	0.018887	FALSE	FALSE	FALSE	ebi-a-GCST90091033	1	180493915	0.0577565	778614	0.0553796	Nonalcoholic fatty liver disease || id:ebi-a-GCST90091033	Nonalcoholic fatty liver disease	Nonalcoholic fatty liver disease || ||	TRUE	igd	1	180493915	0.0994	4.29101e-09	291	ebi-a-GCST90026212	N-acetylglucosamine/n-acetylgalactosamine levels	TRUE	reported	igd	2	1	TRUE	34.4594984393281
rs114974247	C	T	C	T	-0.5334	0.0263459	0.0236	0.031809	FALSE	FALSE	FALSE	ebi-a-GCST90091033	12	52336011	0.0496655	778614	0.595799	Nonalcoholic fatty liver disease || id:ebi-a-GCST90091033	Nonalcoholic fatty liver disease	Nonalcoholic fatty liver disease || ||	TRUE	igd	12	52336011	0.0745	8.32914e-13	291	ebi-a-GCST90026212	N-acetylglucosamine/n-acetylgalactosamine levels	TRUE	reported	igd	2	1	TRUE	51.2617557767668
rs115260659	A	G	A	G	-0.3876	0.152692	0.0179	0.019881	FALSE	FALSE	FALSE	ebi-a-GCST90091033	3	143478632	0.0665007	778614	0.0216701	Nonalcoholic fatty liver disease || id:ebi-a-GCST90091033	Nonalcoholic fatty liver disease	Nonalcoholic fatty liver disease || ||	TRUE	igd	3	143478632	0.0738	1.51199e-07	291	ebi-a-GCST90026212	N-acetylglucosamine/n-acetylgalactosamine levels	TRUE	reported	igd	2	1	TRUE	27.5838455945535
rs115278398	G	C	G	C	-0.435	0.0222266	0.0245	0.019881	FALSE	TRUE	FALSE	ebi-a-GCST90091033	2	212308581	0.0474952	778614	0.6398	Nonalcoholic fatty liver disease || id:ebi-a-GCST90091033	Nonalcoholic fatty liver disease	Nonalcoholic fatty liver disease || ||	TRUE	igd	2	212308581	0.0803	6.10197e-08	291	ebi-a-GCST90026212	N-acetylglucosamine/n-acetylgalactosamine levels	TRUE	reported	igd	2	1	TRUE	29.3458993283282
rs115352078	C	G	C	G	-0.3789	0.0943288	0.0398	0.045726	FALSE	TRUE	FALSE	ebi-a-GCST90091033	20	11669736	0.0428764	778614	0.0278099	Nonalcoholic fatty liver disease || id:ebi-a-GCST90091033	Nonalcoholic fatty liver disease	Nonalcoholic fatty liver disease || ||	TRUE	igd	20	11669736	0.0663	1.12001e-08	291	ebi-a-GCST90026212	N-acetylglucosamine/n-acetylgalactosamine levels	TRUE	reported	igd	2	1	TRUE	32.6604492127516
rs115632954	C	A	C	A	-0.5785	0.0584587	0.0201	0.010934	FALSE	FALSE	FALSE	ebi-a-GCST90091033	5	29415762	0.0950743	778614	0.5386	Nonalcoholic fatty liver disease || id:ebi-a-GCST90091033	Nonalcoholic fatty liver disease	Nonalcoholic fatty liver disease || ||	TRUE	igd	5	29415762	0.1024	1.588e-08	291	ebi-a-GCST90026212	N-acetylglucosamine/n-acetylgalactosamine levels	TRUE	reported	igd	2	1	TRUE	31.9158792495728
rs115645824	T	C	T	C	-0.3607	-0.0604814	0.0295	0.025845	FALSE	FALSE	FALSE	ebi-a-GCST90091033	5	135258053	0.0439837	778614	0.1691	Nonalcoholic fatty liver disease || id:ebi-a-GCST90091033	Nonalcoholic fatty liver disease	Nonalcoholic fatty liver disease || ||	TRUE	igd	5	135258053	0.0752	1.62301e-06	291	ebi-a-GCST90026212	N-acetylglucosamine/n-acetylgalactosamine levels	TRUE	reported	igd	2	1	TRUE	23.0068204645767
rs115806399	A	G	A	G	-0.4749	-0.0304154	0.0152	0.027833	FALSE	FALSE	FALSE	ebi-a-GCST90091033	5	135213577	0.0539356	778614	0.5728	Nonalcoholic fatty liver disease || id:ebi-a-GCST90091033	Nonalcoholic fatty liver disease	Nonalcoholic fatty liver disease || ||	TRUE	igd	5	135213577	0.0953	6.29303e-07	291	ebi-a-GCST90026212	N-acetylglucosamine/n-acetylgalactosamine levels	TRUE	reported	igd	2	1	TRUE	24.8323910025115
rs115846353	T	C	T	C	-0.9811	-0.0313829	0.0097	0.013917	FALSE	FALSE	FALSE	ebi-a-GCST90091033	3	186698701	0.0738226	778614	0.6708	Nonalcoholic fatty liver disease || id:ebi-a-GCST90091033	Nonalcoholic fatty liver disease	Nonalcoholic fatty liver disease || ||	TRUE	igd	3	186698701	0.1128	3.30826e-18	291	ebi-a-GCST90026212	N-acetylglucosamine/n-acetylgalactosamine levels	TRUE	reported	igd	2	1	TRUE	75.6498989298828
rs11598370	T	C	T	C	-0.4994	-0.0238324	0.0217	0.021869	FALSE	FALSE	FALSE	ebi-a-GCST90091033	10	36089397	0.0640714	778614	0.7099	Nonalcoholic fatty liver disease || id:ebi-a-GCST90091033	Nonalcoholic fatty liver disease	Nonalcoholic fatty liver disease || ||	TRUE	igd	10	36089397	0.083	1.793e-09	291	ebi-a-GCST90026212	N-acetylglucosamine/n-acetylgalactosamine levels	TRUE	reported	igd	2	1	TRUE	36.2026941500944
rs116127043	C	T	C	T	-0.3417	0.0136896	0.0373	0.035785	FALSE	FALSE	FALSE	ebi-a-GCST90091033	4	176110085	0.0472256	778614	0.7719	Nonalcoholic fatty liver disease || id:ebi-a-GCST90091033	Nonalcoholic fatty liver disease	Nonalcoholic fatty liver disease || ||	TRUE	igd	4	176110085	0.0644	1.09999e-07	291	ebi-a-GCST90026212	N-acetylglucosamine/n-acetylgalactosamine levels	TRUE	reported	igd	2	1	TRUE	28.1525814011805
rs116162552	C	A	C	A	-0.2471	-0.0467273	0.051	0.045726	FALSE	FALSE	FALSE	ebi-a-GCST90091033	3	21641225	0.0372215	778614	0.2093	Nonalcoholic fatty liver disease || id:ebi-a-GCST90091033	Nonalcoholic fatty liver disease	Nonalcoholic fatty liver disease || ||	TRUE	igd	3	21641225	0.0517	1.78999e-06	291	ebi-a-GCST90026212	N-acetylglucosamine/n-acetylgalactosamine levels	TRUE	reported	igd	2	1	TRUE	22.8435925159659
rs116172748	A	G	A	G	-0.4959	0.0455779	0.0203	0.013917	FALSE	FALSE	FALSE	ebi-a-GCST90091033	3	35877527	0.0517176	778614	0.3782	Nonalcoholic fatty liver disease || id:ebi-a-GCST90091033	Nonalcoholic fatty liver disease	Nonalcoholic fatty liver disease || ||	TRUE	igd	3	35877527	0.0918	6.67006e-08	291	ebi-a-GCST90026212	N-acetylglucosamine/n-acetylgalactosamine levels	TRUE	reported	igd	2	1	TRUE	29.1811803152634
rs116179417	C	T	C	T	-0.6033	-0.0570367	0.0132	0.024851	FALSE	FALSE	FALSE	ebi-a-GCST90091033	4	153634662	0.0858106	778614	0.5063	Nonalcoholic fatty liver disease || id:ebi-a-GCST90091033	Nonalcoholic fatty liver disease	Nonalcoholic fatty liver disease || ||	TRUE	igd	4	153634662	0.1022	3.50703e-09	291	ebi-a-GCST90026212	N-acetylglucosamine/n-acetylgalactosamine levels	TRUE	reported	igd	2	1	TRUE	34.8469569663106
rs116196595	T	C	T	C	-0.7565	0.0909006	0.01	0.018887	FALSE	FALSE	FALSE	ebi-a-GCST90091033	2	173661379	0.0722388	778614	0.2083	Nonalcoholic fatty liver disease || id:ebi-a-GCST90091033	Nonalcoholic fatty liver disease	Nonalcoholic fatty liver disease || ||	TRUE	igd	2	173661379	0.1157	6.09818e-11	291	ebi-a-GCST90026212	N-acetylglucosamine/n-acetylgalactosamine levels	TRUE	reported	igd	2	1	TRUE	42.7514792899408
rs116268342	T	C	T	C	-0.4132	0.0254059	0.0286	0.032803	FALSE	FALSE	FALSE	ebi-a-GCST90091033	3	126519450	0.0497217	778614	0.609399	Nonalcoholic fatty liver disease || id:ebi-a-GCST90091033	Nonalcoholic fatty liver disease	Nonalcoholic fatty liver disease || ||	TRUE	igd	3	126519450	0.08	2.43798e-07	291	ebi-a-GCST90026212	N-acetylglucosamine/n-acetylgalactosamine levels	TRUE	reported	igd	2	1	TRUE	26.677225
rs116269702	A	G	A	G	-0.5846	0.0666889	0.0188	0.018887	FALSE	FALSE	FALSE	ebi-a-GCST90091033	5	146106458	0.0630549	778614	0.2902	Nonalcoholic fatty liver disease || id:ebi-a-GCST90091033	Nonalcoholic fatty liver disease	Nonalcoholic fatty liver disease || ||	TRUE	igd	5	146106458	0.0833	2.2009e-12	291	ebi-a-GCST90026212	N-acetylglucosamine/n-acetylgalactosamine levels	TRUE	reported	igd	2	1	TRUE	49.2524250996917
rs116321110	C	T	C	T	-0.519	-0.0963979	0.0164	0.016899	FALSE	FALSE	FALSE	ebi-a-GCST90091033	1	54548069	0.0614303	778614	0.1166	Nonalcoholic fatty liver disease || id:ebi-a-GCST90091033	Nonalcoholic fatty liver disease	Nonalcoholic fatty liver disease || ||	TRUE	igd	1	54548069	0.0996	1.89601e-07	291	ebi-a-GCST90026212	N-acetylglucosamine/n-acetylgalactosamine levels	TRUE	reported	igd	2	1	TRUE	27.1528886630861
rs116591090	G	A	G	A	-0.431	-0.0681938	0.0209	0.025845	FALSE	FALSE	FALSE	ebi-a-GCST90091033	5	113770064	0.0670766	778614	0.3093	Nonalcoholic fatty liver disease || id:ebi-a-GCST90091033	Nonalcoholic fatty liver disease	Nonalcoholic fatty liver disease || ||	TRUE	igd	5	113770064	0.0866	6.53898e-07	291	ebi-a-GCST90026212	N-acetylglucosamine/n-acetylgalactosamine levels	TRUE	reported	igd	2	1	TRUE	24.769586482407
rs116635709	A	G	A	G	-0.5939	0.0782112	0.0157	0.010934	FALSE	FALSE	FALSE	ebi-a-GCST90091033	3	16545583	0.0773195	778614	0.3118	Nonalcoholic fatty liver disease || id:ebi-a-GCST90091033	Nonalcoholic fatty liver disease	Nonalcoholic fatty liver disease || ||	TRUE	igd	3	16545583	0.1011	4.30705e-09	291	ebi-a-GCST90026212	N-acetylglucosamine/n-acetylgalactosamine levels	TRUE	reported	igd	2	1	TRUE	34.5083615344954
rs116743887	A	G	A	G	-0.6159	0.0460903	0.0127	0.038767	FALSE	FALSE	FALSE	ebi-a-GCST90091033	2	177682453	0.0496284	778614	0.353	Nonalcoholic fatty liver disease || id:ebi-a-GCST90091033	Nonalcoholic fatty liver disease	Nonalcoholic fatty liver disease || ||	TRUE	igd	2	177682453	0.1146	7.77499e-08	291	ebi-a-GCST90026212	N-acetylglucosamine/n-acetylgalactosamine levels	TRUE	reported	igd	2	1	TRUE	28.883590087991
rs116834625	G	A	G	A	-0.3863	-0.115909	0.0201	0.025845	FALSE	FALSE	FALSE	ebi-a-GCST90091033	5	141317936	0.0651676	778614	0.0752991	Nonalcoholic fatty liver disease || id:ebi-a-GCST90091033	Nonalcoholic fatty liver disease	Nonalcoholic fatty liver disease || ||	TRUE	igd	5	141317936	0.0736	1.516e-07	291	ebi-a-GCST90026212	N-acetylglucosamine/n-acetylgalactosamine levels	TRUE	reported	igd	2	1	TRUE	27.548235541706
rs116836426	C	G	C	G	-0.5205	-0.0492264	0.0185	0.011928	FALSE	TRUE	FALSE	ebi-a-GCST90091033	5	105176352	0.0583214	778614	0.3986	Nonalcoholic fatty liver disease || id:ebi-a-GCST90091033	Nonalcoholic fatty liver disease	Nonalcoholic fatty liver disease || ||	TRUE	igd	5	105176352	0.0905	8.95303e-09	291	ebi-a-GCST90026212	N-acetylglucosamine/n-acetylgalactosamine levels	TRUE	reported	igd	2	1	TRUE	33.0783858856567
rs116843387	A	G	A	G	-0.4334	0.0159369	0.0246	0.014911	FALSE	FALSE	FALSE	ebi-a-GCST90091033	8	69764927	0.0637839	778614	0.8027	Nonalcoholic fatty liver disease || id:ebi-a-GCST90091033	Nonalcoholic fatty liver disease	Nonalcoholic fatty liver disease || ||	TRUE	igd	8	69764927	0.0729	2.72301e-09	291	ebi-a-GCST90026212	N-acetylglucosamine/n-acetylgalactosamine levels	TRUE	reported	igd	2	1	TRUE	35.3445744682853
rs116932643	T	C	T	C	-0.6218	0.0295896	0.0124	0.020875	FALSE	FALSE	FALSE	ebi-a-GCST90091033	15	88476686	0.0452329	778614	0.513	Nonalcoholic fatty liver disease || id:ebi-a-GCST90091033	Nonalcoholic fatty liver disease	Nonalcoholic fatty liver disease || ||	TRUE	igd	15	88476686	0.1181	1.409e-07	291	ebi-a-GCST90026212	N-acetylglucosamine/n-acetylgalactosamine levels	TRUE	reported	igd	2	1	TRUE	27.720537066924
rs117005008	T	C	T	C	-0.4085	0.0833965	0.032	0.026839	FALSE	FALSE	FALSE	ebi-a-GCST90091033	11	63783005	0.0504499	778614	0.0983196	Nonalcoholic fatty liver disease || id:ebi-a-GCST90091033	Nonalcoholic fatty liver disease	Nonalcoholic fatty liver disease || ||	TRUE	igd	11	63783005	0.0603	1.2659e-11	291	ebi-a-GCST90026212	N-acetylglucosamine/n-acetylgalactosamine levels	TRUE	reported	igd	2	1	TRUE	45.8933222224972
rs117023430	C	T	C	T	-0.3953	0.0440332	0.0201	0.022863	FALSE	FALSE	FALSE	ebi-a-GCST90091033	8	69738003	0.0532925	778614	0.4087	Nonalcoholic fatty liver disease || id:ebi-a-GCST90091033	Nonalcoholic fatty liver disease	Nonalcoholic fatty liver disease || ||	TRUE	igd	8	69738003	0.0853	3.60703e-06	291	ebi-a-GCST90026212	N-acetylglucosamine/n-acetylgalactosamine levels	TRUE	reported	igd	2	1	TRUE	21.4761073598595
rs117042148	G	T	G	T	-0.4221	-0.0268189	0.0191	0.026839	FALSE	FALSE	FALSE	ebi-a-GCST90091033	9	34771230	0.0377317	778614	0.4772	Nonalcoholic fatty liver disease || id:ebi-a-GCST90091033	Nonalcoholic fatty liver disease	Nonalcoholic fatty liver disease || ||	TRUE	igd	9	34771230	0.0909	3.45199e-06	291	ebi-a-GCST90026212	N-acetylglucosamine/n-acetylgalactosamine levels	TRUE	reported	igd	2	1	TRUE	21.5626899323596
rs117045020	A	T	A	T	-0.3096	-0.054532	0.0392	0.027833	FALSE	TRUE	FALSE	ebi-a-GCST90091033	14	80410005	0.0496512	778614	0.2721	Nonalcoholic fatty liver disease || id:ebi-a-GCST90091033	Nonalcoholic fatty liver disease	Nonalcoholic fatty liver disease || ||	TRUE	igd	14	80410005	0.0648	1.799e-06	291	ebi-a-GCST90026212	N-acetylglucosamine/n-acetylgalactosamine levels	TRUE	reported	igd	2	1	TRUE	22.8271604938272
rs117176902	T	C	T	C	-0.3197	-0.0018975	0.0393	0.027833	FALSE	FALSE	FALSE	ebi-a-GCST90091033	12	87101892	0.0494764	778614	0.9694	Nonalcoholic fatty liver disease || id:ebi-a-GCST90091033	Nonalcoholic fatty liver disease	Nonalcoholic fatty liver disease || ||	TRUE	igd	12	87101892	0.0646	7.625e-07	291	ebi-a-GCST90026212	N-acetylglucosamine/n-acetylgalactosamine levels	TRUE	reported	igd	2	1	TRUE	24.4917736199906
rs117251843	C	T	C	T	-0.3206	0.0102077	0.0423	0.026839	FALSE	FALSE	FALSE	ebi-a-GCST90091033	10	119224038	0.0469169	778614	0.8278	Nonalcoholic fatty liver disease || id:ebi-a-GCST90091033	Nonalcoholic fatty liver disease	Nonalcoholic fatty liver disease || ||	TRUE	igd	10	119224038	0.0606	1.22301e-07	291	ebi-a-GCST90026212	N-acetylglucosamine/n-acetylgalactosamine levels	TRUE	reported	igd	2	1	TRUE	27.9886394580052
rs117287535	A	G	A	G	-0.7126	-0.0154118	0.0225	0.020875	FALSE	FALSE	FALSE	ebi-a-GCST90091033	8	124250500	0.0756076	778614	0.8385	Nonalcoholic fatty liver disease || id:ebi-a-GCST90091033	Nonalcoholic fatty liver disease	Nonalcoholic fatty liver disease || ||	TRUE	igd	8	124250500	0.1289	3.21299e-08	291	ebi-a-GCST90026212	N-acetylglucosamine/n-acetylgalactosamine levels	TRUE	reported	igd	2	1	TRUE	30.5622835943693
rs117306804	A	G	A	G	-0.5048	0.031479	0.0133	0.019881	FALSE	FALSE	FALSE	ebi-a-GCST90091033	13	77003583	0.0587622	778614	0.592199	Nonalcoholic fatty liver disease || id:ebi-a-GCST90091033	Nonalcoholic fatty liver disease	Nonalcoholic fatty liver disease || ||	TRUE	igd	13	77003583	0.1045	1.37e-06	291	ebi-a-GCST90026212	N-acetylglucosamine/n-acetylgalactosamine levels	TRUE	reported	igd	2	1	TRUE	23.3349089993361
rs117382803	C	T	C	T	-0.262	-0.0097536	0.0455	0.028827	FALSE	FALSE	FALSE	ebi-a-GCST90091033	13	112008923	0.0363771	778614	0.7886	Nonalcoholic fatty liver disease || id:ebi-a-GCST90091033	Nonalcoholic fatty liver disease	Nonalcoholic fatty liver disease || ||	TRUE	igd	13	112008923	0.0573	4.79402e-06	291	ebi-a-GCST90026212	N-acetylglucosamine/n-acetylgalactosamine levels	TRUE	reported	igd	2	1	TRUE	20.907077961435
rs117419635	G	A	G	A	-0.4357	0.0651078	0.026	0.022863	FALSE	FALSE	FALSE	ebi-a-GCST90091033	19	18535494	0.0622987	778614	0.296	Nonalcoholic fatty liver disease || id:ebi-a-GCST90091033	Nonalcoholic fatty liver disease	Nonalcoholic fatty liver disease || ||	TRUE	igd	19	18535494	0.0793	3.84999e-08	291	ebi-a-GCST90026212	N-acetylglucosamine/n-acetylgalactosamine levels	TRUE	reported	igd	2	1	TRUE	30.1876110163171
rs117457856	A	G	A	G	-0.4623	-0.024964	0.0141	0.011928	FALSE	FALSE	FALSE	ebi-a-GCST90091033	13	111187473	0.0628188	778614	0.6911	Nonalcoholic fatty liver disease || id:ebi-a-GCST90091033	Nonalcoholic fatty liver disease	Nonalcoholic fatty liver disease || ||	TRUE	igd	13	111187473	0.0991	3.10699e-06	291	ebi-a-GCST90026212	N-acetylglucosamine/n-acetylgalactosamine levels	TRUE	reported	igd	2	1	TRUE	21.7620837792402
rs117470075	G	A	G	A	-0.388	0.0042085	0.0258	0.032803	FALSE	FALSE	FALSE	ebi-a-GCST90091033	9	37461064	0.0357735	778614	0.9064	Nonalcoholic fatty liver disease || id:ebi-a-GCST90091033	Nonalcoholic fatty liver disease	Nonalcoholic fatty liver disease || ||	TRUE	igd	9	37461064	0.0799	1.20401e-06	291	ebi-a-GCST90026212	N-acetylglucosamine/n-acetylgalactosamine levels	TRUE	reported	igd	2	1	TRUE	23.5814166957759
rs117475590	C	T	C	T	-0.318	0.0737165	0.0293	0.021869	FALSE	FALSE	FALSE	ebi-a-GCST90091033	7	49662898	0.0489055	778614	0.1317	Nonalcoholic fatty liver disease || id:ebi-a-GCST90091033	Nonalcoholic fatty liver disease	Nonalcoholic fatty liver disease || ||	TRUE	igd	7	49662898	0.0661	1.51199e-06	291	ebi-a-GCST90026212	N-acetylglucosamine/n-acetylgalactosamine levels	TRUE	reported	igd	2	1	TRUE	23.1446874835497
rs117561582	T	C	T	C	-0.7579	-0.0148701	0.0097	0.022863	FALSE	FALSE	FALSE	ebi-a-GCST90091033	10	120784916	0.0668698	778614	0.824	Nonalcoholic fatty liver disease || id:ebi-a-GCST90091033	Nonalcoholic fatty liver disease	Nonalcoholic fatty liver disease || ||	TRUE	igd	10	120784916	0.1342	1.64502e-08	291	ebi-a-GCST90026212	N-acetylglucosamine/n-acetylgalactosamine levels	TRUE	reported	igd	2	1	TRUE	31.8947191615157
rs117590367	C	A	C	A	-0.4912	0.0422115	0.0168	0.027833	FALSE	FALSE	FALSE	ebi-a-GCST90091033	8	55291033	0.0718574	778614	0.5569	Nonalcoholic fatty liver disease || id:ebi-a-GCST90091033	Nonalcoholic fatty liver disease	Nonalcoholic fatty liver disease || ||	TRUE	igd	8	55291033	0.0968	3.89099e-07	291	ebi-a-GCST90026212	N-acetylglucosamine/n-acetylgalactosamine levels	TRUE	reported	igd	2	1	TRUE	25.749334061881
rs117652412	A	G	A	G	-0.4275	0.0760263	0.0364	0.025845	FALSE	FALSE	FALSE	ebi-a-GCST90091033	6	94355080	0.0571833	778614	0.1837	Nonalcoholic fatty liver disease || id:ebi-a-GCST90091033	Nonalcoholic fatty liver disease	Nonalcoholic fatty liver disease || ||	TRUE	igd	6	94355080	0.0599	9.67609e-13	291	ebi-a-GCST90026212	N-acetylglucosamine/n-acetylgalactosamine levels	TRUE	reported	igd	2	1	TRUE	50.9352677389416
rs11767512	A	G	A	G	-0.2931	0.0503741	0.0634	0.071571	FALSE	FALSE	FALSE	ebi-a-GCST90091033	7	47850847	0.0353314	778614	0.1539	Nonalcoholic fatty liver disease || id:ebi-a-GCST90091033	Nonalcoholic fatty liver disease	Nonalcoholic fatty liver disease || ||	TRUE	igd	7	47850847	0.0523	2.12398e-08	291	ebi-a-GCST90026212	N-acetylglucosamine/n-acetylgalactosamine levels	TRUE	reported	igd	2	1	TRUE	31.4071305053578
rs117751029	C	T	C	T	-0.7285	0.0434602	0.0065	0.011928	FALSE	FALSE	FALSE	ebi-a-GCST90091033	19	49988112	0.0849755	778614	0.609	Nonalcoholic fatty liver disease || id:ebi-a-GCST90091033	Nonalcoholic fatty liver disease	Nonalcoholic fatty liver disease || ||	TRUE	igd	19	49988112	0.1562	3.10099e-06	291	ebi-a-GCST90026212	N-acetylglucosamine/n-acetylgalactosamine levels	TRUE	reported	igd	2	1	TRUE	21.7518927439623
rs117758052	A	G	A	G	-0.3376	-0.0269341	0.0303	0.016899	FALSE	FALSE	FALSE	ebi-a-GCST90091033	12	82286882	0.0597175	778614	0.652001	Nonalcoholic fatty liver disease || id:ebi-a-GCST90091033	Nonalcoholic fatty liver disease	Nonalcoholic fatty liver disease || ||	TRUE	igd	12	82286882	0.0725	3.21699e-06	291	ebi-a-GCST90026212	N-acetylglucosamine/n-acetylgalactosamine levels	TRUE	reported	igd	2	1	TRUE	21.6834739595719
rs117889247	T	C	T	C	-0.4015	-0.0759496	0.0294	0.018887	FALSE	FALSE	FALSE	ebi-a-GCST90091033	13	49400816	0.0648904	778614	0.2418	Nonalcoholic fatty liver disease || id:ebi-a-GCST90091033	Nonalcoholic fatty liver disease	Nonalcoholic fatty liver disease || ||	TRUE	igd	13	49400816	0.0757	1.13099e-07	291	ebi-a-GCST90026212	N-acetylglucosamine/n-acetylgalactosamine levels	TRUE	reported	igd	2	1	TRUE	28.1306223377059
rs118043169	A	T	A	T	-0.438	-0.0001755	0.0168	0.016899	FALSE	TRUE	FALSE	ebi-a-GCST90091033	6	83081651	0.0886231	778614	0.9984	Nonalcoholic fatty liver disease || id:ebi-a-GCST90091033	Nonalcoholic fatty liver disease	Nonalcoholic fatty liver disease || ||	TRUE	igd	6	83081651	0.0938	3.05401e-06	291	ebi-a-GCST90026212	N-acetylglucosamine/n-acetylgalactosamine levels	TRUE	reported	igd	2	1	TRUE	21.8043198567019
rs118044781	C	T	C	T	-0.3329	-0.0419398	0.0297	0.027833	FALSE	FALSE	FALSE	ebi-a-GCST90091033	7	41648228	0.0613836	778614	0.4945	Nonalcoholic fatty liver disease || id:ebi-a-GCST90091033	Nonalcoholic fatty liver disease	Nonalcoholic fatty liver disease || ||	TRUE	igd	7	41648228	0.0723	4.12297e-06	291	ebi-a-GCST90026212	N-acetylglucosamine/n-acetylgalactosamine levels	TRUE	reported	igd	2	1	TRUE	21.20073881
rs118056133	A	G	A	G	-0.8853	-0.0755553	0.008	0.013917	FALSE	FALSE	FALSE	ebi-a-GCST90091033	16	73955179	0.0923254	778614	0.4132	Nonalcoholic fatty liver disease || id:ebi-a-GCST90091033	Nonalcoholic fatty liver disease	Nonalcoholic fatty liver disease || ||	TRUE	igd	16	73955179	0.1453	1.09901e-09	291	ebi-a-GCST90026212	N-acetylglucosamine/n-acetylgalactosamine levels	TRUE	reported	igd	2	1	TRUE	37.1235671124934
rs11901206	T	C	T	C	-0.2938	-0.0054403	0.0568	0.063618	FALSE	FALSE	FALSE	ebi-a-GCST90091033	2	178470372	0.0359333	778614	0.8797	Nonalcoholic fatty liver disease || id:ebi-a-GCST90091033	Nonalcoholic fatty liver disease	Nonalcoholic fatty liver disease || ||	TRUE	igd	2	178470372	0.0522	1.77799e-08	291	ebi-a-GCST90026212	N-acetylglucosamine/n-acetylgalactosamine levels	TRUE	reported	igd	2	1	TRUE	31.6783517564334
rs12003072	A	C	A	C	-0.3874	-0.0149452	0.026	0.040755	FALSE	FALSE	FALSE	ebi-a-GCST90091033	9	86771161	0.0369075	778614	0.685499	Nonalcoholic fatty liver disease || id:ebi-a-GCST90091033	Nonalcoholic fatty liver disease	Nonalcoholic fatty liver disease || ||	TRUE	igd	9	86771161	0.0816	2.048e-06	291	ebi-a-GCST90026212	N-acetylglucosamine/n-acetylgalactosamine levels	TRUE	reported	igd	2	1	TRUE	22.5392216935794
rs12128317	T	C	T	C	-0.3776	0.0093108	0.0351	0.021869	FALSE	FALSE	FALSE	ebi-a-GCST90091033	1	194992860	0.0633534	778614	0.8832	Nonalcoholic fatty liver disease || id:ebi-a-GCST90091033	Nonalcoholic fatty liver disease	Nonalcoholic fatty liver disease || ||	TRUE	igd	1	194992860	0.0701	7.25204e-08	291	ebi-a-GCST90026212	N-acetylglucosamine/n-acetylgalactosamine levels	TRUE	reported	igd	2	1	TRUE	29.0153581291043
rs12206946	A	G	A	G	-0.5594	0.0870767	0.02	0.015905	FALSE	FALSE	FALSE	ebi-a-GCST90091033	6	33677649	0.0678166	778614	0.1991	Nonalcoholic fatty liver disease || id:ebi-a-GCST90091033	Nonalcoholic fatty liver disease	Nonalcoholic fatty liver disease || ||	TRUE	igd	6	33677649	0.0909	7.46793e-10	291	ebi-a-GCST90026212	N-acetylglucosamine/n-acetylgalactosamine levels	TRUE	reported	igd	2	1	TRUE	37.8719055623934
rs12522372	T	C	T	C	-0.5378	0.135401	0.0106	0.014911	FALSE	FALSE	FALSE	ebi-a-GCST90091033	5	29523660	0.0680389	778614	0.0465897	Nonalcoholic fatty liver disease || id:ebi-a-GCST90091033	Nonalcoholic fatty liver disease	Nonalcoholic fatty liver disease || ||	TRUE	igd	5	29523660	0.1143	2.548e-06	291	ebi-a-GCST90026212	N-acetylglucosamine/n-acetylgalactosamine levels	TRUE	reported	igd	2	1	TRUE	22.1385480795653
rs12555242	C	T	C	T	-0.3991	0.0288823	0.0211	0.023857	FALSE	FALSE	FALSE	ebi-a-GCST90091033	9	125141239	0.0469275	778614	0.5382	Nonalcoholic fatty liver disease || id:ebi-a-GCST90091033	Nonalcoholic fatty liver disease	Nonalcoholic fatty liver disease || ||	TRUE	igd	9	125141239	0.0841	2.08502e-06	291	ebi-a-GCST90026212	N-acetylglucosamine/n-acetylgalactosamine levels	TRUE	reported	igd	2	1	TRUE	22.520159597105
rs12634652	A	G	A	G	-0.547	-0.0384698	0.0259	0.034791	FALSE	FALSE	FALSE	ebi-a-GCST90091033	3	171104859	0.0462536	778614	0.4056	Nonalcoholic fatty liver disease || id:ebi-a-GCST90091033	Nonalcoholic fatty liver disease	Nonalcoholic fatty liver disease || ||	TRUE	igd	3	171104859	0.0802	8.89201e-12	291	ebi-a-GCST90026212	N-acetylglucosamine/n-acetylgalactosamine levels	TRUE	reported	igd	2	1	TRUE	46.5185228947581
rs12699195	C	A	C	A	-0.3092	-0.111359	0.0392	0.028827	FALSE	FALSE	FALSE	ebi-a-GCST90091033	7	1788402	0.064659	778614	0.0850198	Nonalcoholic fatty liver disease || id:ebi-a-GCST90091033	Nonalcoholic fatty liver disease	Nonalcoholic fatty liver disease || ||	TRUE	igd	7	1788402	0.0569	5.62005e-08	291	ebi-a-GCST90026212	N-acetylglucosamine/n-acetylgalactosamine levels	TRUE	reported	igd	2	1	TRUE	29.529387418497
rs12721269	T	C	T	C	-0.5567	0.0295228	0.0184	0.018887	FALSE	FALSE	FALSE	ebi-a-GCST90091033	3	148437328	0.0539138	778614	0.584	Nonalcoholic fatty liver disease || id:ebi-a-GCST90091033	Nonalcoholic fatty liver disease	Nonalcoholic fatty liver disease || ||	TRUE	igd	3	148437328	0.091	9.5159e-10	291	ebi-a-GCST90026212	N-acetylglucosamine/n-acetylgalactosamine levels	TRUE	reported	igd	2	1	TRUE	37.4248146359135
rs12853351	A	G	A	G	-0.3243	0.0019432	0.039	0.037773	FALSE	FALSE	FALSE	ebi-a-GCST90091033	13	58254580	0.0400336	778614	0.9613	Nonalcoholic fatty liver disease || id:ebi-a-GCST90091033	Nonalcoholic fatty liver disease	Nonalcoholic fatty liver disease || ||	TRUE	igd	13	58254580	0.0668	1.20199e-06	291	ebi-a-GCST90026212	N-acetylglucosamine/n-acetylgalactosamine levels	TRUE	reported	igd	2	1	TRUE	23.568990013984
rs12895048	G	T	G	T	-0.407	0.0676273	0.0209	0.017893	FALSE	FALSE	FALSE	ebi-a-GCST90091033	14	85184503	0.0767786	778614	0.3784	Nonalcoholic fatty liver disease || id:ebi-a-GCST90091033	Nonalcoholic fatty liver disease	Nonalcoholic fatty liver disease || ||	TRUE	igd	14	85184503	0.0854	1.89998e-06	291	ebi-a-GCST90026212	N-acetylglucosamine/n-acetylgalactosamine levels	TRUE	reported	igd	2	1	TRUE	22.7129255357074
rs12943503	G	A	G	A	-0.1745	0.020278	0.1084	0.095427	FALSE	FALSE	FALSE	ebi-a-GCST90091033	17	14655730	0.0263048	778614	0.4408	Nonalcoholic fatty liver disease || id:ebi-a-GCST90091033	Nonalcoholic fatty liver disease	Nonalcoholic fatty liver disease || ||	TRUE	igd	17	14655730	0.0381	4.65597e-06	291	ebi-a-GCST90026212	N-acetylglucosamine/n-acetylgalactosamine levels	TRUE	reported	igd	2	1	TRUE	20.9768808426506
rs12960072	G	A	G	A	0.5169	0.0242893	0.9819	0.982107	FALSE	FALSE	FALSE	ebi-a-GCST90091033	18	4937183	0.0678201	778614	0.7202	Nonalcoholic fatty liver disease || id:ebi-a-GCST90091033	Nonalcoholic fatty liver disease	Nonalcoholic fatty liver disease || ||	TRUE	igd	18	4937183	0.0957	6.69299e-08	291	ebi-a-GCST90026212	N-acetylglucosamine/n-acetylgalactosamine levels	TRUE	reported	igd	2	1	TRUE	29.1735438920608
rs1376406	G	A	G	A	-0.1707	0.006729	0.1827	0.185885	FALSE	FALSE	FALSE	ebi-a-GCST90091033	2	46812338	0.0217304	778614	0.7568	Nonalcoholic fatty liver disease || id:ebi-a-GCST90091033	Nonalcoholic fatty liver disease	Nonalcoholic fatty liver disease || ||	TRUE	igd	2	46812338	0.0305	2.19599e-08	291	ebi-a-GCST90026212	N-acetylglucosamine/n-acetylgalactosamine levels	TRUE	reported	igd	2	1	TRUE	31.323289438323
rs137988199	T	C	T	C	-0.4391	0.004182	0.0176	0.032803	FALSE	FALSE	FALSE	ebi-a-GCST90091033	10	80481571	0.0568039	778614	0.9413	Nonalcoholic fatty liver disease || id:ebi-a-GCST90091033	Nonalcoholic fatty liver disease	Nonalcoholic fatty liver disease || ||	TRUE	igd	10	80481571	0.0928	2.24001e-06	291	ebi-a-GCST90026212	N-acetylglucosamine/n-acetylgalactosamine levels	TRUE	reported	igd	2	1	TRUE	22.3888054120838
rs138194494	C	T	C	T	-0.4813	0.0468866	0.0132	0.012922	FALSE	FALSE	FALSE	ebi-a-GCST90091033	16	52950444	0.0770937	778614	0.5431	Nonalcoholic fatty liver disease || id:ebi-a-GCST90091033	Nonalcoholic fatty liver disease	Nonalcoholic fatty liver disease || ||	TRUE	igd	16	52950444	0.1029	2.93603e-06	291	ebi-a-GCST90026212	N-acetylglucosamine/n-acetylgalactosamine levels	TRUE	reported	igd	2	1	TRUE	21.8776652963004
rs138664896	T	G	T	G	-0.3584	-0.0137327	0.0328	0.033797	FALSE	FALSE	FALSE	ebi-a-GCST90091033	14	40574751	0.0428377	778614	0.7485	Nonalcoholic fatty liver disease || id:ebi-a-GCST90091033	Nonalcoholic fatty liver disease	Nonalcoholic fatty liver disease || ||	TRUE	igd	14	40574751	0.0686	1.73301e-07	291	ebi-a-GCST90026212	N-acetylglucosamine/n-acetylgalactosamine levels	TRUE	reported	igd	2	1	TRUE	27.2952936276551
rs139097404	C	T	C	T	-0.449	0.0925435	0.0186	0.021869	FALSE	FALSE	FALSE	ebi-a-GCST90091033	15	43933941	0.0536292	778614	0.0844209	Nonalcoholic fatty liver disease || id:ebi-a-GCST90091033	Nonalcoholic fatty liver disease	Nonalcoholic fatty liver disease || ||	TRUE	igd	15	43933941	0.0919	1.032e-06	291	ebi-a-GCST90026212	N-acetylglucosamine/n-acetylgalactosamine levels	TRUE	reported	igd	2	1	TRUE	23.8705078733212
rs139880421	C	A	C	A	-0.512	0.0144766	0.0184	0.020875	FALSE	FALSE	FALSE	ebi-a-GCST90091033	14	59145642	0.0562285	778614	0.7968	Nonalcoholic fatty liver disease || id:ebi-a-GCST90091033	Nonalcoholic fatty liver disease	Nonalcoholic fatty liver disease || ||	TRUE	igd	14	59145642	0.0896	1.109e-08	291	ebi-a-GCST90026212	N-acetylglucosamine/n-acetylgalactosamine levels	TRUE	reported	igd	2	1	TRUE	32.6530612244898
rs140106303	C	T	C	T	-0.3745	-0.0982603	0.0325	0.025845	FALSE	FALSE	FALSE	ebi-a-GCST90091033	1	82239306	0.0713427	778614	0.1684	Nonalcoholic fatty liver disease || id:ebi-a-GCST90091033	Nonalcoholic fatty liver disease	Nonalcoholic fatty liver disease || ||	TRUE	igd	1	82239306	0.0714	1.54198e-07	291	ebi-a-GCST90026212	N-acetylglucosamine/n-acetylgalactosamine levels	TRUE	reported	igd	2	1	TRUE	27.5110534409842
rs140255290	A	G	A	G	-0.6885	0.0610535	0.0084	0.010934	FALSE	FALSE	FALSE	ebi-a-GCST90091033	8	113662695	0.080908	778614	0.4505	Nonalcoholic fatty liver disease || id:ebi-a-GCST90091033	Nonalcoholic fatty liver disease	Nonalcoholic fatty liver disease || ||	TRUE	igd	8	113662695	0.1358	3.97796e-07	291	ebi-a-GCST90026212	N-acetylglucosamine/n-acetylgalactosamine levels	TRUE	reported	igd	2	1	TRUE	25.7044519901701
rs140497670	C	T	C	T	-0.4855	0.108789	0.0167	0.011928	FALSE	FALSE	FALSE	ebi-a-GCST90091033	9	133397461	0.0830266	778614	0.1901	Nonalcoholic fatty liver disease || id:ebi-a-GCST90091033	Nonalcoholic fatty liver disease	Nonalcoholic fatty liver disease || ||	TRUE	igd	9	133397461	0.0947	2.94503e-07	291	ebi-a-GCST90026212	N-acetylglucosamine/n-acetylgalactosamine levels	TRUE	reported	igd	2	1	TRUE	26.2832163816376
rs140573863	G	T	G	T	-0.5037	0.175641	0.0164	0.015905	FALSE	FALSE	FALSE	ebi-a-GCST90091033	3	413904	0.0634024	778614	0.00560106	Nonalcoholic fatty liver disease || id:ebi-a-GCST90091033	Nonalcoholic fatty liver disease	Nonalcoholic fatty liver disease || ||	TRUE	igd	3	413904	0.095	1.158e-07	291	ebi-a-GCST90026212	N-acetylglucosamine/n-acetylgalactosamine levels	TRUE	reported	igd	2	1	TRUE	28.1123202216067
rs140612123	A	G	A	G	-0.529	0.0569776	0.0119	0.023857	FALSE	FALSE	FALSE	ebi-a-GCST90091033	1	228502446	0.0536164	778614	0.2879	Nonalcoholic fatty liver disease || id:ebi-a-GCST90091033	Nonalcoholic fatty liver disease	Nonalcoholic fatty liver disease || ||	TRUE	igd	1	228502446	0.1114	2.04498e-06	291	ebi-a-GCST90026212	N-acetylglucosamine/n-acetylgalactosamine levels	TRUE	reported	igd	2	1	TRUE	22.5497100715877
rs141274811	A	G	A	G	-0.8008	-0.0729332	0.0063	0.013917	FALSE	FALSE	FALSE	ebi-a-GCST90091033	1	97328864	0.0839498	778614	0.385	Nonalcoholic fatty liver disease || id:ebi-a-GCST90091033	Nonalcoholic fatty liver disease	Nonalcoholic fatty liver disease || ||	TRUE	igd	1	97328864	0.1614	7.00406e-07	291	ebi-a-GCST90026212	N-acetylglucosamine/n-acetylgalactosamine levels	TRUE	reported	igd	2	1	TRUE	24.6173368404404
rs141353275	G	A	G	A	-0.6329	0.0013646	0.0106	0.012922	FALSE	FALSE	FALSE	ebi-a-GCST90091033	9	2296611	0.0652555	778614	0.9833	Nonalcoholic fatty liver disease || id:ebi-a-GCST90091033	Nonalcoholic fatty liver disease	Nonalcoholic fatty liver disease || ||	TRUE	igd	9	2296611	0.1102	9.19602e-09	291	ebi-a-GCST90026212	N-acetylglucosamine/n-acetylgalactosamine levels	TRUE	reported	igd	2	1	TRUE	32.9842795313586
rs141926394	G	C	G	C	-0.3819	-0.0044493	0.0344	0.024851	FALSE	TRUE	FALSE	ebi-a-GCST90091033	3	66150731	0.054226	778614	0.9346	Nonalcoholic fatty liver disease || id:ebi-a-GCST90091033	Nonalcoholic fatty liver disease	Nonalcoholic fatty liver disease || ||	TRUE	igd	3	66150731	0.0686	2.62597e-08	291	ebi-a-GCST90026212	N-acetylglucosamine/n-acetylgalactosamine levels	TRUE	reported	igd	2	1	TRUE	30.992105755255
rs142734153	A	G	A	G	-0.2817	-0.0148679	0.0586	0.052684	FALSE	FALSE	FALSE	ebi-a-GCST90091033	8	21683395	0.031923	778614	0.6414	Nonalcoholic fatty liver disease || id:ebi-a-GCST90091033	Nonalcoholic fatty liver disease	Nonalcoholic fatty liver disease || ||	TRUE	igd	8	21683395	0.0499	1.629e-08	291	ebi-a-GCST90026212	N-acetylglucosamine/n-acetylgalactosamine levels	TRUE	reported	igd	2	1	TRUE	31.8693057457601
rs143147982	A	C	A	C	-0.8103	-0.0009522	0.01	0.013917	FALSE	FALSE	FALSE	ebi-a-GCST90091033	3	183414548	0.0709737	778614	0.9893	Nonalcoholic fatty liver disease || id:ebi-a-GCST90091033	Nonalcoholic fatty liver disease	Nonalcoholic fatty liver disease || ||	TRUE	igd	3	183414548	0.1258	1.16501e-10	291	ebi-a-GCST90026212	N-acetylglucosamine/n-acetylgalactosamine levels	TRUE	reported	igd	2	1	TRUE	41.4887543252595
rs143348825	A	G	A	G	-0.4859	0.0504678	0.0187	0.015905	FALSE	FALSE	FALSE	ebi-a-GCST90091033	12	49248340	0.0767355	778614	0.5107	Nonalcoholic fatty liver disease || id:ebi-a-GCST90091033	Nonalcoholic fatty liver disease	Nonalcoholic fatty liver disease || ||	TRUE	igd	12	49248340	0.0864	1.842e-08	291	ebi-a-GCST90026212	N-acetylglucosamine/n-acetylgalactosamine levels	TRUE	reported	igd	2	1	TRUE	31.6276055062586
rs143421941	T	C	T	C	-0.5307	-0.0707683	0.0141	0.018887	FALSE	FALSE	FALSE	ebi-a-GCST90091033	6	147801714	0.0720362	778614	0.3259	Nonalcoholic fatty liver disease || id:ebi-a-GCST90091033	Nonalcoholic fatty liver disease	Nonalcoholic fatty liver disease || ||	TRUE	igd	6	147801714	0.0999	1.071e-07	291	ebi-a-GCST90026212	N-acetylglucosamine/n-acetylgalactosamine levels	TRUE	reported	igd	2	1	TRUE	28.220662103545
rs143795940	A	C	A	C	-0.348	0.0530834	0.0296	0.017893	FALSE	FALSE	FALSE	ebi-a-GCST90091033	6	55914419	0.0471836	778614	0.2606	Nonalcoholic fatty liver disease || id:ebi-a-GCST90091033	Nonalcoholic fatty liver disease	Nonalcoholic fatty liver disease || ||	TRUE	igd	6	55914419	0.0715	1.13099e-06	291	ebi-a-GCST90026212	N-acetylglucosamine/n-acetylgalactosamine levels	TRUE	reported	igd	2	1	TRUE	23.688982346325
rs144143121	A	C	A	C	-1.1979	-0.0602761	0.0067	0.020875	FALSE	FALSE	FALSE	ebi-a-GCST90091033	4	4496224	0.089893	778614	0.5025	Nonalcoholic fatty liver disease || id:ebi-a-GCST90091033	Nonalcoholic fatty liver disease	Nonalcoholic fatty liver disease || ||	TRUE	igd	4	4496224	0.1364	1.61213e-18	291	ebi-a-GCST90026212	N-acetylglucosamine/n-acetylgalactosamine levels	TRUE	reported	igd	2	1	TRUE	77.1280567117586
rs144262534	C	G	C	G	-0.5841	-0.0255698	0.0148	0.018887	FALSE	TRUE	FALSE	ebi-a-GCST90091033	1	88712898	0.0573867	778614	0.655901	Nonalcoholic fatty liver disease || id:ebi-a-GCST90091033	Nonalcoholic fatty liver disease	Nonalcoholic fatty liver disease || ||	TRUE	igd	1	88712898	0.099	3.64099e-09	291	ebi-a-GCST90026212	N-acetylglucosamine/n-acetylgalactosamine levels	TRUE	reported	igd	2	1	TRUE	34.81
rs144310863	A	G	A	G	-0.4905	-0.0510292	0.0201	0.023857	FALSE	FALSE	FALSE	ebi-a-GCST90091033	12	99855554	0.056859	778614	0.3695	Nonalcoholic fatty liver disease || id:ebi-a-GCST90091033	Nonalcoholic fatty liver disease	Nonalcoholic fatty liver disease || ||	TRUE	igd	12	99855554	0.0859	1.10601e-08	291	ebi-a-GCST90026212	N-acetylglucosamine/n-acetylgalactosamine levels	TRUE	reported	igd	2	1	TRUE	32.6055624145357
rs144371586	C	T	C	T	-0.6954	0.0098563	0.0106	0.011928	FALSE	FALSE	FALSE	ebi-a-GCST90091033	14	25818725	0.0551011	778614	0.858	Nonalcoholic fatty liver disease || id:ebi-a-GCST90091033	Nonalcoholic fatty liver disease	Nonalcoholic fatty liver disease || ||	TRUE	igd	14	25818725	0.1108	3.46003e-10	291	ebi-a-GCST90026212	N-acetylglucosamine/n-acetylgalactosamine levels	TRUE	reported	igd	2	1	TRUE	39.39035111
rs144602121	A	G	A	G	-0.4766	-0.0050158	0.0169	0.019881	FALSE	FALSE	FALSE	ebi-a-GCST90091033	11	95932090	0.0555609	778614	0.9281	Nonalcoholic fatty liver disease || id:ebi-a-GCST90091033	Nonalcoholic fatty liver disease	Nonalcoholic fatty liver disease || ||	TRUE	igd	11	95932090	0.0958	6.49606e-07	291	ebi-a-GCST90026212	N-acetylglucosamine/n-acetylgalactosamine levels	TRUE	reported	igd	2	1	TRUE	24.7501056916593
rs144614850	A	T	A	T	-0.4844	0.0191582	0.0213	0.014911	FALSE	TRUE	FALSE	ebi-a-GCST90091033	2	2139548	0.0765427	778614	0.8024	Nonalcoholic fatty liver disease || id:ebi-a-GCST90091033	Nonalcoholic fatty liver disease	Nonalcoholic fatty liver disease || ||	TRUE	igd	2	2139548	0.0937	2.37498e-07	291	ebi-a-GCST90026212	N-acetylglucosamine/n-acetylgalactosamine levels	TRUE	reported	igd	2	1	TRUE	26.7256998823421
rs144857894	T	C	T	C	-0.4601	0.129339	0.0165	0.014911	FALSE	FALSE	FALSE	ebi-a-GCST90091033	6	55460658	0.0693202	778614	0.0620698	Nonalcoholic fatty liver disease || id:ebi-a-GCST90091033	Nonalcoholic fatty liver disease	Nonalcoholic fatty liver disease || ||	TRUE	igd	6	55460658	0.0989	3.31497e-06	291	ebi-a-GCST90026212	N-acetylglucosamine/n-acetylgalactosamine levels	TRUE	reported	igd	2	1	TRUE	21.6427221172023
rs144892944	A	G	A	G	-0.7034	-0.0637289	0.0124	0.020875	FALSE	FALSE	FALSE	ebi-a-GCST90091033	1	239066498	0.0706735	778614	0.3672	Nonalcoholic fatty liver disease || id:ebi-a-GCST90091033	Nonalcoholic fatty liver disease	Nonalcoholic fatty liver disease || ||	TRUE	igd	1	239066498	0.0822	1.11789e-17	291	ebi-a-GCST90026212	N-acetylglucosamine/n-acetylgalactosamine levels	TRUE	reported	igd	2	1	TRUE	73.2252887444427
rs145258944	C	T	C	T	-0.4909	-0.0511129	0.0166	0.010934	FALSE	FALSE	FALSE	ebi-a-GCST90091033	3	41811983	0.0575581	778614	0.3745	Nonalcoholic fatty liver disease || id:ebi-a-GCST90091033	Nonalcoholic fatty liver disease	Nonalcoholic fatty liver disease || ||	TRUE	igd	3	41811983	0.0998	8.69301e-07	291	ebi-a-GCST90026212	N-acetylglucosamine/n-acetylgalactosamine levels	TRUE	reported	igd	2	1	TRUE	24.1949640764495
rs145474844	A	G	A	G	-0.4843	-0.0784304	0.0153	0.015905	FALSE	FALSE	FALSE	ebi-a-GCST90091033	7	84014552	0.0643387	778614	0.2228	Nonalcoholic fatty liver disease || id:ebi-a-GCST90091033	Nonalcoholic fatty liver disease	Nonalcoholic fatty liver disease || ||	TRUE	igd	7	84014552	0.0998	1.23001e-06	291	ebi-a-GCST90026212	N-acetylglucosamine/n-acetylgalactosamine levels	TRUE	reported	igd	2	1	TRUE	23.5487498042177
rs145486112	T	C	T	C	-0.3046	-0.0323761	0.0352	0.025845	FALSE	FALSE	FALSE	ebi-a-GCST90091033	2	60154654	0.0491135	778614	0.5098	Nonalcoholic fatty liver disease || id:ebi-a-GCST90091033	Nonalcoholic fatty liver disease	Nonalcoholic fatty liver disease || ||	TRUE	igd	2	60154654	0.0659	3.81601e-06	291	ebi-a-GCST90026212	N-acetylglucosamine/n-acetylgalactosamine levels	TRUE	reported	igd	2	1	TRUE	21.3643148099963
rs145668077	G	A	G	A	-0.9893	-0.0339504	0.0035	0.019881	FALSE	FALSE	FALSE	ebi-a-GCST90091033	9	83304776	0.0797199	778614	0.670199	Nonalcoholic fatty liver disease || id:ebi-a-GCST90091033	Nonalcoholic fatty liver disease	Nonalcoholic fatty liver disease || ||	TRUE	igd	9	83304776	0.195	3.913e-07	291	ebi-a-GCST90026212	N-acetylglucosamine/n-acetylgalactosamine levels	TRUE	reported	igd	2	1	TRUE	25.7387111111111
rs145782357	T	C	T	C	-0.3009	0.0232128	0.0495	0.050696	FALSE	FALSE	FALSE	ebi-a-GCST90091033	8	41630744	0.0391087	778614	0.5528	Nonalcoholic fatty liver disease || id:ebi-a-GCST90091033	Nonalcoholic fatty liver disease	Nonalcoholic fatty liver disease || ||	TRUE	igd	8	41630744	0.0593	3.83804e-07	291	ebi-a-GCST90026212	N-acetylglucosamine/n-acetylgalactosamine levels	TRUE	reported	igd	2	1	TRUE	25.7474953718054
rs146109398	G	A	G	A	-0.7231	-0.0356625	0.0114	0.022863	FALSE	FALSE	FALSE	ebi-a-GCST90091033	4	26026366	0.075029	778614	0.6346	Nonalcoholic fatty liver disease || id:ebi-a-GCST90091033	Nonalcoholic fatty liver disease	Nonalcoholic fatty liver disease || ||	TRUE	igd	4	26026366	0.1083	2.48886e-11	291	ebi-a-GCST90026212	N-acetylglucosamine/n-acetylgalactosamine levels	TRUE	reported	igd	2	1	TRUE	44.5799738935227
rs146112168	G	A	G	A	-0.5184	-0.0241908	0.0167	0.012922	FALSE	FALSE	FALSE	ebi-a-GCST90091033	16	2919828	0.0559579	778614	0.6655	Nonalcoholic fatty liver disease || id:ebi-a-GCST90091033	Nonalcoholic fatty liver disease	Nonalcoholic fatty liver disease || ||	TRUE	igd	16	2919828	0.097	9.17698e-08	291	ebi-a-GCST90026212	N-acetylglucosamine/n-acetylgalactosamine levels	TRUE	reported	igd	2	1	TRUE	28.5618620469763
rs146407066	A	G	A	G	-0.4055	-0.0405449	0.0259	0.019881	FALSE	FALSE	FALSE	ebi-a-GCST90091033	13	20105829	0.080714	778614	0.615399	Nonalcoholic fatty liver disease || id:ebi-a-GCST90091033	Nonalcoholic fatty liver disease	Nonalcoholic fatty liver disease || ||	TRUE	igd	13	20105829	0.0818	7.06806e-07	291	ebi-a-GCST90026212	N-acetylglucosamine/n-acetylgalactosamine levels	TRUE	reported	igd	2	1	TRUE	24.573957891213
rs146561094	A	G	A	G	-0.5062	0.0391764	0.0163	0.014911	FALSE	FALSE	FALSE	ebi-a-GCST90091033	12	117026054	0.0863499	778614	0.649999	Nonalcoholic fatty liver disease || id:ebi-a-GCST90091033	Nonalcoholic fatty liver disease	Nonalcoholic fatty liver disease || ||	TRUE	igd	12	117026054	0.0974	2.01902e-07	291	ebi-a-GCST90026212	N-acetylglucosamine/n-acetylgalactosamine levels	TRUE	reported	igd	2	1	TRUE	27.0101109335537
rs146661810	A	G	A	G	-0.6169	-0.0613928	0.0106	0.012922	FALSE	FALSE	FALSE	ebi-a-GCST90091033	19	7601243	0.0571854	778614	0.283	Nonalcoholic fatty liver disease || id:ebi-a-GCST90091033	Nonalcoholic fatty liver disease	Nonalcoholic fatty liver disease || ||	TRUE	igd	19	7601243	0.1126	4.24796e-08	291	ebi-a-GCST90026212	N-acetylglucosamine/n-acetylgalactosamine levels	TRUE	reported	igd	2	1	TRUE	30.0159960437772
rs146709250	G	A	G	A	-0.6767	-0.0063415	0.0141	0.024851	FALSE	FALSE	FALSE	ebi-a-GCST90091033	9	92984214	0.0652554	778614	0.9226	Nonalcoholic fatty liver disease || id:ebi-a-GCST90091033	Nonalcoholic fatty liver disease	Nonalcoholic fatty liver disease || ||	TRUE	igd	9	92984214	0.1	1.32495e-11	291	ebi-a-GCST90026212	N-acetylglucosamine/n-acetylgalactosamine levels	TRUE	reported	igd	2	1	TRUE	45.792289
rs146843563	T	C	T	C	-0.4299	0.0996191	0.0294	0.027833	FALSE	FALSE	FALSE	ebi-a-GCST90091033	6	70369255	0.0475937	778614	0.0363396	Nonalcoholic fatty liver disease || id:ebi-a-GCST90091033	Nonalcoholic fatty liver disease	Nonalcoholic fatty liver disease || ||	TRUE	igd	6	70369255	0.0722	2.62597e-09	291	ebi-a-GCST90026212	N-acetylglucosamine/n-acetylgalactosamine levels	TRUE	reported	igd	2	1	TRUE	35.4536126180738
rs147623796	A	G	A	G	-0.5808	-0.1268	0.0135	0.012922	FALSE	FALSE	FALSE	ebi-a-GCST90091033	3	79465432	0.0833389	778614	0.1281	Nonalcoholic fatty liver disease || id:ebi-a-GCST90091033	Nonalcoholic fatty liver disease	Nonalcoholic fatty liver disease || ||	TRUE	igd	3	79465432	0.1092	1.05201e-07	291	ebi-a-GCST90026212	N-acetylglucosamine/n-acetylgalactosamine levels	TRUE	reported	igd	2	1	TRUE	28.2883709696896
rs147678295	A	G	A	G	-0.3802	0.0070777	0.0258	0.018887	FALSE	FALSE	FALSE	ebi-a-GCST90091033	2	191825	0.0496003	778614	0.8865	Nonalcoholic fatty liver disease || id:ebi-a-GCST90091033	Nonalcoholic fatty liver disease	Nonalcoholic fatty liver disease || ||	TRUE	igd	2	191825	0.0773	8.75992e-07	291	ebi-a-GCST90026212	N-acetylglucosamine/n-acetylgalactosamine levels	TRUE	reported	igd	2	1	TRUE	24.1916358871285
rs148355285	C	T	C	T	-0.9613	0.0622989	0.0035	0.017893	FALSE	FALSE	FALSE	ebi-a-GCST90091033	13	89952885	0.0725897	778614	0.3908	Nonalcoholic fatty liver disease || id:ebi-a-GCST90091033	Nonalcoholic fatty liver disease	Nonalcoholic fatty liver disease || ||	TRUE	igd	13	89952885	0.1951	8.30998e-07	291	ebi-a-GCST90026212	N-acetylglucosamine/n-acetylgalactosamine levels	TRUE	reported	igd	2	1	TRUE	24.2774655113846
rs148468727	A	G	A	G	-0.7044	-0.030749	0.007	0.015905	FALSE	FALSE	FALSE	ebi-a-GCST90091033	6	137882015	0.0746417	778614	0.6804	Nonalcoholic fatty liver disease || id:ebi-a-GCST90091033	Nonalcoholic fatty liver disease	Nonalcoholic fatty liver disease || ||	TRUE	igd	6	137882015	0.1443	1.05801e-06	291	ebi-a-GCST90026212	N-acetylglucosamine/n-acetylgalactosamine levels	TRUE	reported	igd	2	1	TRUE	23.8290118040638
rs148491754	A	G	A	G	-0.5208	-0.160786	0.0132	0.015905	FALSE	FALSE	FALSE	ebi-a-GCST90091033	17	2230511	0.0859525	778614	0.0614002	Nonalcoholic fatty liver disease || id:ebi-a-GCST90091033	Nonalcoholic fatty liver disease	Nonalcoholic fatty liver disease || ||	TRUE	igd	17	2230511	0.1049	6.87496e-07	291	ebi-a-GCST90026212	N-acetylglucosamine/n-acetylgalactosamine levels	TRUE	reported	igd	2	1	TRUE	24.6485272187139
rs148757019	T	C	T	C	-0.5116	0.0465257	0.0139	0.021869	FALSE	FALSE	FALSE	ebi-a-GCST90091033	2	80374602	0.0586786	778614	0.4278	Nonalcoholic fatty liver disease || id:ebi-a-GCST90091033	Nonalcoholic fatty liver disease	Nonalcoholic fatty liver disease || ||	TRUE	igd	2	80374602	0.0921	2.79203e-08	291	ebi-a-GCST90026212	N-acetylglucosamine/n-acetylgalactosamine levels	TRUE	reported	igd	2	1	TRUE	30.8561552671941
rs148858210	C	G	C	G	-0.4384	-0.0003178	0.0176	0.013917	FALSE	TRUE	FALSE	ebi-a-GCST90091033	5	33587695	0.0516916	778614	0.9951	Nonalcoholic fatty liver disease || id:ebi-a-GCST90091033	Nonalcoholic fatty liver disease	Nonalcoholic fatty liver disease || ||	TRUE	igd	5	33587695	0.0935	2.74499e-06	291	ebi-a-GCST90026212	N-acetylglucosamine/n-acetylgalactosamine levels	TRUE	reported	igd	2	1	TRUE	21.9845646143727
rs148871364	G	A	G	A	-0.4966	-0.0923567	0.0168	0.011928	FALSE	FALSE	FALSE	ebi-a-GCST90091033	12	99671495	0.0951207	778614	0.3316	Nonalcoholic fatty liver disease || id:ebi-a-GCST90091033	Nonalcoholic fatty liver disease	Nonalcoholic fatty liver disease || ||	TRUE	igd	12	99671495	0.0997	6.31393e-07	291	ebi-a-GCST90026212	N-acetylglucosamine/n-acetylgalactosamine levels	TRUE	reported	igd	2	1	TRUE	24.8097914606407
rs149220684	A	G	A	G	-0.65	0.0563327	0.0217	0.025845	FALSE	FALSE	FALSE	ebi-a-GCST90091033	3	4714509	0.0473506	778614	0.2342	Nonalcoholic fatty liver disease || id:ebi-a-GCST90091033	Nonalcoholic fatty liver disease	Nonalcoholic fatty liver disease || ||	TRUE	igd	3	4714509	0.0867	6.6973e-14	291	ebi-a-GCST90026212	N-acetylglucosamine/n-acetylgalactosamine levels	TRUE	reported	igd	2	1	TRUE	56.2067557194531
rs149286595	T	C	T	C	-0.7434	0.0267398	0.0126	0.016899	FALSE	FALSE	FALSE	ebi-a-GCST90091033	12	103425989	0.0837813	778614	0.749601	Nonalcoholic fatty liver disease || id:ebi-a-GCST90091033	Nonalcoholic fatty liver disease	Nonalcoholic fatty liver disease || ||	TRUE	igd	12	103425989	0.1299	1.05099e-08	291	ebi-a-GCST90026212	N-acetylglucosamine/n-acetylgalactosamine levels	TRUE	reported	igd	2	1	TRUE	32.7511694019382
rs1495477	G	C	G	C	0.6847	0.0284412	0.99	0.989066	FALSE	TRUE	FALSE	ebi-a-GCST90091033	8	80466032	0.0851372	778614	0.7383	Nonalcoholic fatty liver disease || id:ebi-a-GCST90091033	Nonalcoholic fatty liver disease	Nonalcoholic fatty liver disease || ||	TRUE	igd	8	80466032	0.1286	1.02e-07	291	ebi-a-GCST90026212	N-acetylglucosamine/n-acetylgalactosamine levels	TRUE	reported	igd	2	1	TRUE	28.3477581273627
rs150204853	C	T	C	T	-0.4811	0.0828812	0.0154	0.016899	FALSE	FALSE	FALSE	ebi-a-GCST90091033	13	99405638	0.102527	778614	0.4189	Nonalcoholic fatty liver disease || id:ebi-a-GCST90091033	Nonalcoholic fatty liver disease	Nonalcoholic fatty liver disease || ||	TRUE	igd	13	99405638	0.1047	4.33202e-06	291	ebi-a-GCST90026212	N-acetylglucosamine/n-acetylgalactosamine levels	TRUE	reported	igd	2	1	TRUE	21.1143322121968
rs150207269	A	G	A	G	-1.0967	-0.0325362	0.0051	0.027833	FALSE	FALSE	FALSE	ebi-a-GCST90091033	13	55277492	0.062036	778614	0.5999	Nonalcoholic fatty liver disease || id:ebi-a-GCST90091033	Nonalcoholic fatty liver disease	Nonalcoholic fatty liver disease || ||	TRUE	igd	13	55277492	0.1716	1.64199e-10	291	ebi-a-GCST90026212	N-acetylglucosamine/n-acetylgalactosamine levels	TRUE	reported	igd	2	1	TRUE	40.8452087442472
rs150239581	C	T	C	T	-0.4863	0.0119417	0.0308	0.038767	FALSE	FALSE	FALSE	ebi-a-GCST90091033	17	2750349	0.046697	778614	0.7982	Nonalcoholic fatty liver disease || id:ebi-a-GCST90091033	Nonalcoholic fatty liver disease	Nonalcoholic fatty liver disease || ||	TRUE	igd	17	2750349	0.0752	1.031e-10	291	ebi-a-GCST90026212	N-acetylglucosamine/n-acetylgalactosamine levels	TRUE	reported	igd	2	1	TRUE	41.8189243577411
rs150436252	T	C	T	C	-0.64	-0.0702761	0.0096	0.015905	FALSE	FALSE	FALSE	ebi-a-GCST90091033	11	63913102	0.0936322	778614	0.4529	Nonalcoholic fatty liver disease || id:ebi-a-GCST90091033	Nonalcoholic fatty liver disease	Nonalcoholic fatty liver disease || ||	TRUE	igd	11	63913102	0.1377	3.378e-06	291	ebi-a-GCST90026212	N-acetylglucosamine/n-acetylgalactosamine levels	TRUE	reported	igd	2	1	TRUE	21.6019057775078
rs150480374	T	G	T	G	-0.4776	-0.0049275	0.0169	0.015905	FALSE	FALSE	FALSE	ebi-a-GCST90091033	20	9680792	0.0546864	778614	0.9282	Nonalcoholic fatty liver disease || id:ebi-a-GCST90091033	Nonalcoholic fatty liver disease	Nonalcoholic fatty liver disease || ||	TRUE	igd	20	9680792	0.0947	4.58997e-07	291	ebi-a-GCST90026212	N-acetylglucosamine/n-acetylgalactosamine levels	TRUE	reported	igd	2	1	TRUE	25.4348205693743
rs150511407	C	G	C	G	-0.5517	-0.0238137	0.0131	0.015905	FALSE	TRUE	FALSE	ebi-a-GCST90091033	18	2197681	0.0749916	778614	0.7508	Nonalcoholic fatty liver disease || id:ebi-a-GCST90091033	Nonalcoholic fatty liver disease	Nonalcoholic fatty liver disease || ||	TRUE	igd	18	2197681	0.1094	4.53002e-07	291	ebi-a-GCST90026212	N-acetylglucosamine/n-acetylgalactosamine levels	TRUE	reported	igd	2	1	TRUE	25.4314617875799
rs150718772	G	A	G	A	-0.4274	0.0487233	0.0299	0.010934	FALSE	FALSE	FALSE	ebi-a-GCST90091033	12	27107946	0.0429968	778614	0.2571	Nonalcoholic fatty liver disease || id:ebi-a-GCST90091033	Nonalcoholic fatty liver disease	Nonalcoholic fatty liver disease || ||	TRUE	igd	12	27107946	0.0762	2.03798e-08	291	ebi-a-GCST90026212	N-acetylglucosamine/n-acetylgalactosamine levels	TRUE	reported	igd	2	1	TRUE	31.4600271422765
rs151069828	A	G	A	G	-0.6054	-0.0203792	0.0123	0.018887	FALSE	FALSE	FALSE	ebi-a-GCST90091033	2	137232813	0.0573695	778614	0.7224	Nonalcoholic fatty liver disease || id:ebi-a-GCST90091033	Nonalcoholic fatty liver disease	Nonalcoholic fatty liver disease || ||	TRUE	igd	2	137232813	0.1312	3.95503e-06	291	ebi-a-GCST90026212	N-acetylglucosamine/n-acetylgalactosamine levels	TRUE	reported	igd	2	1	TRUE	21.2920345962225
rs151326735	C	T	C	T	-0.502	0.047128	0.0203	0.022863	FALSE	FALSE	FALSE	ebi-a-GCST90091033	6	124645848	0.0521686	778614	0.3663	Nonalcoholic fatty liver disease || id:ebi-a-GCST90091033	Nonalcoholic fatty liver disease	Nonalcoholic fatty liver disease || ||	TRUE	igd	6	124645848	0.0866	6.91497e-09	291	ebi-a-GCST90026212	N-acetylglucosamine/n-acetylgalactosamine levels	TRUE	reported	igd	2	1	TRUE	33.6025046802746
rs1538654	A	G	A	G	-0.9484	-0.11699	0.0035	0.012922	FALSE	FALSE	FALSE	ebi-a-GCST90091033	1	222157154	0.073963	778614	0.1137	Nonalcoholic fatty liver disease || id:ebi-a-GCST90091033	Nonalcoholic fatty liver disease	Nonalcoholic fatty liver disease || ||	TRUE	igd	1	222157154	0.198	1.67402e-06	291	ebi-a-GCST90026212	N-acetylglucosamine/n-acetylgalactosamine levels	TRUE	reported	igd	2	1	TRUE	22.9431323334354
rs1561476	T	C	T	C	0.1938	0.032443	0.8809	0.89662	FALSE	FALSE	FALSE	ebi-a-GCST90091033	2	111787027	0.0245261	778614	0.1859	Nonalcoholic fatty liver disease || id:ebi-a-GCST90091033	Nonalcoholic fatty liver disease	Nonalcoholic fatty liver disease || ||	TRUE	igd	2	111787027	0.0392	7.66196e-07	291	ebi-a-GCST90026212	N-acetylglucosamine/n-acetylgalactosamine levels	TRUE	reported	igd	2	1	TRUE	24.4419252394835
rs17051379	T	G	T	G	-0.7908	0.0735318	0.0136	0.017893	FALSE	FALSE	FALSE	ebi-a-GCST90091033	4	122566770	0.08975	778614	0.4126	Nonalcoholic fatty liver disease || id:ebi-a-GCST90091033	Nonalcoholic fatty liver disease	Nonalcoholic fatty liver disease || ||	TRUE	igd	4	122566770	0.1029	1.52792e-14	291	ebi-a-GCST90026212	N-acetylglucosamine/n-acetylgalactosamine levels	TRUE	reported	igd	2	1	TRUE	59.0612414895154
rs17083324	A	G	A	G	-0.6926	-0.0009804	0.007	0.016899	FALSE	FALSE	FALSE	ebi-a-GCST90091033	4	54564543	0.0569557	778614	0.9863	Nonalcoholic fatty liver disease || id:ebi-a-GCST90091033	Nonalcoholic fatty liver disease	Nonalcoholic fatty liver disease || ||	TRUE	igd	4	54564543	0.1441	1.539e-06	291	ebi-a-GCST90026212	N-acetylglucosamine/n-acetylgalactosamine levels	TRUE	reported	igd	2	1	TRUE	23.1013315315671
rs17106813	C	A	C	A	-0.3663	-0.0142924	0.0304	0.042744	FALSE	FALSE	FALSE	ebi-a-GCST90091033	14	69714294	0.0486862	778614	0.7691	Nonalcoholic fatty liver disease || id:ebi-a-GCST90091033	Nonalcoholic fatty liver disease	Nonalcoholic fatty liver disease || ||	TRUE	igd	14	69714294	0.0721	3.82798e-07	291	ebi-a-GCST90026212	N-acetylglucosamine/n-acetylgalactosamine levels	TRUE	reported	igd	2	1	TRUE	25.8109094896324
rs17122500	C	T	C	T	-1.0215	0.0052686	0.008	0.010934	FALSE	FALSE	FALSE	ebi-a-GCST90091033	1	100906466	0.118785	778614	0.9646	Nonalcoholic fatty liver disease || id:ebi-a-GCST90091033	Nonalcoholic fatty liver disease	Nonalcoholic fatty liver disease || ||	TRUE	igd	1	100906466	0.1229	9.28966e-17	291	ebi-a-GCST90026212	N-acetylglucosamine/n-acetylgalactosamine levels	TRUE	reported	igd	2	1	TRUE	69.0832842858477
rs17127121	C	T	C	T	-0.2572	0.0347583	0.059	0.063618	FALSE	FALSE	FALSE	ebi-a-GCST90091033	8	18592837	0.0338084	778614	0.3039	Nonalcoholic fatty liver disease || id:ebi-a-GCST90091033	Nonalcoholic fatty liver disease	Nonalcoholic fatty liver disease || ||	TRUE	igd	8	18592837	0.0506	3.68299e-07	291	ebi-a-GCST90026212	N-acetylglucosamine/n-acetylgalactosamine levels	TRUE	reported	igd	2	1	TRUE	25.8369291818338
rs17239789	T	C	T	C	-0.5437	0.0480767	0.0152	0.038767	FALSE	FALSE	FALSE	ebi-a-GCST90091033	10	62303898	0.0411966	778614	0.2432	Nonalcoholic fatty liver disease || id:ebi-a-GCST90091033	Nonalcoholic fatty liver disease	Nonalcoholic fatty liver disease || ||	TRUE	igd	10	62303898	0.0942	7.69892e-09	291	ebi-a-GCST90026212	N-acetylglucosamine/n-acetylgalactosamine levels	TRUE	reported	igd	2	1	TRUE	33.3132389864813
rs17336838	T	C	T	C	-0.3526	-0.0024898	0.0324	0.016899	FALSE	FALSE	FALSE	ebi-a-GCST90091033	9	15462521	0.0525273	778614	0.9622	Nonalcoholic fatty liver disease || id:ebi-a-GCST90091033	Nonalcoholic fatty liver disease	Nonalcoholic fatty liver disease || ||	TRUE	igd	9	15462521	0.0697	4.29299e-07	291	ebi-a-GCST90026212	N-acetylglucosamine/n-acetylgalactosamine levels	TRUE	reported	igd	2	1	TRUE	25.5916955017301
rs17445407	G	A	G	A	-0.4186	0.0655454	0.0201	0.025845	FALSE	FALSE	FALSE	ebi-a-GCST90091033	1	113820865	0.0724092	778614	0.3654	Nonalcoholic fatty liver disease || id:ebi-a-GCST90091033	Nonalcoholic fatty liver disease	Nonalcoholic fatty liver disease || ||	TRUE	igd	1	113820865	0.089	2.55499e-06	291	ebi-a-GCST90026212	N-acetylglucosamine/n-acetylgalactosamine levels	TRUE	reported	igd	2	1	TRUE	22.1216967554602
rs17460744	A	G	A	G	-0.4732	0.0115947	0.0233	0.020875	FALSE	FALSE	FALSE	ebi-a-GCST90091033	12	99340167	0.0497568	778614	0.8157	Nonalcoholic fatty liver disease || id:ebi-a-GCST90091033	Nonalcoholic fatty liver disease	Nonalcoholic fatty liver disease || ||	TRUE	igd	12	99340167	0.0857	3.38797e-08	291	ebi-a-GCST90026212	N-acetylglucosamine/n-acetylgalactosamine levels	TRUE	reported	igd	2	1	TRUE	30.4879222383038
rs1780579	C	T	C	T	-0.3543	-0.112486	0.0342	0.043738	FALSE	FALSE	FALSE	ebi-a-GCST90091033	10	34786932	0.0392294	778614	0.00413904	Nonalcoholic fatty liver disease || id:ebi-a-GCST90091033	Nonalcoholic fatty liver disease	Nonalcoholic fatty liver disease || ||	TRUE	igd	10	34786932	0.0656	6.62598e-08	291	ebi-a-GCST90026212	N-acetylglucosamine/n-acetylgalactosamine levels	TRUE	reported	igd	2	1	TRUE	29.1698788853361
rs17827564	A	T	A	T	-0.4255	0.108402	0.0188	0.016899	FALSE	TRUE	FALSE	ebi-a-GCST90091033	5	78642791	0.0483993	778614	0.0251102	Nonalcoholic fatty liver disease || id:ebi-a-GCST90091033	Nonalcoholic fatty liver disease	Nonalcoholic fatty liver disease || ||	TRUE	igd	5	78642791	0.0891	1.79498e-06	291	ebi-a-GCST90026212	N-acetylglucosamine/n-acetylgalactosamine levels	TRUE	reported	igd	2	1	TRUE	22.8057164738796
rs17867747	A	G	A	G	-0.2935	-0.0081002	0.0479	0.087475	FALSE	FALSE	FALSE	ebi-a-GCST90091033	7	126694865	0.0305471	778614	0.790901	Nonalcoholic fatty liver disease || id:ebi-a-GCST90091033	Nonalcoholic fatty liver disease	Nonalcoholic fatty liver disease || ||	TRUE	igd	7	126694865	0.0562	1.76799e-07	291	ebi-a-GCST90026212	N-acetylglucosamine/n-acetylgalactosamine levels	TRUE	reported	igd	2	1	TRUE	27.273669912995
rs182867267	G	C	G	C	-0.5996	-0.0924863	0.0129	0.018887	FALSE	TRUE	FALSE	ebi-a-GCST90091033	4	16000926	0.0898799	778614	0.3035	Nonalcoholic fatty liver disease || id:ebi-a-GCST90091033	Nonalcoholic fatty liver disease	Nonalcoholic fatty liver disease || ||	TRUE	igd	4	16000926	0.1076	2.54701e-08	291	ebi-a-GCST90026212	N-acetylglucosamine/n-acetylgalactosamine levels	TRUE	reported	igd	2	1	TRUE	31.0526526720195
rs185060894	T	A	T	A	-1.0564	0.18115	0.0051	0.010934	FALSE	TRUE	FALSE	ebi-a-GCST90091033	13	100605001	0.0849639	778614	0.0329997	Nonalcoholic fatty liver disease || id:ebi-a-GCST90091033	Nonalcoholic fatty liver disease	Nonalcoholic fatty liver disease || ||	TRUE	igd	13	100605001	0.169	4.10601e-10	291	ebi-a-GCST90026212	N-acetylglucosamine/n-acetylgalactosamine levels	TRUE	reported	igd	2	1	TRUE	39.0735954623437
rs1885369	A	C	A	C	-0.4739	0.0340694	0.0202	0.024851	FALSE	FALSE	FALSE	ebi-a-GCST90091033	6	16961290	0.0475014	778614	0.4732	Nonalcoholic fatty liver disease || id:ebi-a-GCST90091033	Nonalcoholic fatty liver disease	Nonalcoholic fatty liver disease || ||	TRUE	igd	6	16961290	0.0853	2.74897e-08	291	ebi-a-GCST90026212	N-acetylglucosamine/n-acetylgalactosamine levels	TRUE	reported	igd	2	1	TRUE	30.8656448724521
rs189047941	A	T	A	T	-0.6834	0.0418426	0.007	0.018887	FALSE	TRUE	FALSE	ebi-a-GCST90091033	5	116880523	0.0725924	778614	0.5643	Nonalcoholic fatty liver disease || id:ebi-a-GCST90091033	Nonalcoholic fatty liver disease	Nonalcoholic fatty liver disease || ||	TRUE	igd	5	116880523	0.1459	2.82703e-06	291	ebi-a-GCST90026212	N-acetylglucosamine/n-acetylgalactosamine levels	TRUE	reported	igd	2	1	TRUE	21.9401385177018
rs191311901	T	A	T	A	-0.6551	0.107716	0.0141	0.020875	FALSE	TRUE	FALSE	ebi-a-GCST90091033	1	214769284	0.0516598	778614	0.0370604	Nonalcoholic fatty liver disease || id:ebi-a-GCST90091033	Nonalcoholic fatty liver disease	Nonalcoholic fatty liver disease || ||	TRUE	igd	1	214769284	0.1025	1.62798e-10	291	ebi-a-GCST90026212	N-acetylglucosamine/n-acetylgalactosamine levels	TRUE	reported	igd	2	1	TRUE	40.8476868530637
rs191576874	T	A	T	A	-0.3249	-0.0564484	0.034	0.024851	FALSE	TRUE	FALSE	ebi-a-GCST90091033	16	53110192	0.0668538	778614	0.3985	Nonalcoholic fatty liver disease || id:ebi-a-GCST90091033	Nonalcoholic fatty liver disease	Nonalcoholic fatty liver disease || ||	TRUE	igd	16	53110192	0.0684	2.03601e-06	291	ebi-a-GCST90026212	N-acetylglucosamine/n-acetylgalactosamine levels	TRUE	reported	igd	2	1	TRUE	22.5625
rs191663244	T	C	T	C	-0.5736	-0.0209107	0.0117	0.012922	FALSE	FALSE	FALSE	ebi-a-GCST90091033	16	64238878	0.0735045	778614	0.776	Nonalcoholic fatty liver disease || id:ebi-a-GCST90091033	Nonalcoholic fatty liver disease	Nonalcoholic fatty liver disease || ||	TRUE	igd	16	64238878	0.105	4.74898e-08	291	ebi-a-GCST90026212	N-acetylglucosamine/n-acetylgalactosamine levels	TRUE	reported	igd	2	1	TRUE	29.8428081632653
rs192343690	A	G	A	G	-0.4258	-0.0660694	0.0201	0.016899	FALSE	FALSE	FALSE	ebi-a-GCST90091033	11	38882042	0.0556198	778614	0.2349	Nonalcoholic fatty liver disease || id:ebi-a-GCST90091033	Nonalcoholic fatty liver disease	Nonalcoholic fatty liver disease || ||	TRUE	igd	11	38882042	0.0918	3.535e-06	291	ebi-a-GCST90026212	N-acetylglucosamine/n-acetylgalactosamine levels	TRUE	reported	igd	2	1	TRUE	21.5142371642436
rs2274185	G	C	G	C	-0.3204	0.0479962	0.0415	0.057654	FALSE	TRUE	FALSE	ebi-a-GCST90091033	1	160321180	0.0345133	778614	0.1643	Nonalcoholic fatty liver disease || id:ebi-a-GCST90091033	Nonalcoholic fatty liver disease	Nonalcoholic fatty liver disease || ||	TRUE	igd	1	160321180	0.0615	1.88699e-07	291	ebi-a-GCST90026212	N-acetylglucosamine/n-acetylgalactosamine levels	TRUE	reported	igd	2	1	TRUE	27.1415585960738
rs2284569	C	G	C	G	-0.2427	-0.0150607	0.0769	0.083499	FALSE	TRUE	FALSE	ebi-a-GCST90091033	21	35216760	0.0313027	778614	0.6304	Nonalcoholic fatty liver disease || id:ebi-a-GCST90091033	Nonalcoholic fatty liver disease	Nonalcoholic fatty liver disease || ||	TRUE	igd	21	35216760	0.047	2.45002e-07	291	ebi-a-GCST90026212	N-acetylglucosamine/n-acetylgalactosamine levels	TRUE	reported	igd	2	1	TRUE	26.6651380715256
rs2815096	A	G	A	G	-0.4896	-0.0515757	0.0191	0.022863	FALSE	FALSE	FALSE	ebi-a-GCST90091033	6	39158172	0.0550313	778614	0.3487	Nonalcoholic fatty liver disease || id:ebi-a-GCST90091033	Nonalcoholic fatty liver disease	Nonalcoholic fatty liver disease || ||	TRUE	igd	6	39158172	0.0946	2.29901e-07	291	ebi-a-GCST90026212	N-acetylglucosamine/n-acetylgalactosamine levels	TRUE	reported	igd	2	1	TRUE	26.7855485878004
rs28704073	T	G	T	G	-0.5021	0.0186619	0.0183	0.037773	FALSE	FALSE	FALSE	ebi-a-GCST90091033	22	49235593	0.0557413	778614	0.737801	Nonalcoholic fatty liver disease || id:ebi-a-GCST90091033	Nonalcoholic fatty liver disease	Nonalcoholic fatty liver disease || ||	TRUE	igd	22	49235593	0.0914	3.90301e-08	291	ebi-a-GCST90026212	N-acetylglucosamine/n-acetylgalactosamine levels	TRUE	reported	igd	2	1	TRUE	30.1778330276899
rs28735874	T	A	T	A	-0.868	0.065131	0.0064	0.010934	FALSE	TRUE	FALSE	ebi-a-GCST90091033	17	38870126	0.0990766	778614	0.5109	Nonalcoholic fatty liver disease || id:ebi-a-GCST90091033	Nonalcoholic fatty liver disease	Nonalcoholic fatty liver disease || ||	TRUE	igd	17	38870126	0.1602	5.96499e-08	291	ebi-a-GCST90026212	N-acetylglucosamine/n-acetylgalactosamine levels	TRUE	reported	igd	2	1	TRUE	29.3571861639866
rs294933	T	A	T	A	0.2353	-0.0375384	0.9401	0.945328	FALSE	TRUE	FALSE	ebi-a-GCST90091033	4	112036134	0.0343221	778614	0.2741	Nonalcoholic fatty liver disease || id:ebi-a-GCST90091033	Nonalcoholic fatty liver disease	Nonalcoholic fatty liver disease || ||	TRUE	igd	4	112036134	0.0511	4.11699e-06	291	ebi-a-GCST90026212	N-acetylglucosamine/n-acetylgalactosamine levels	TRUE	reported	igd	2	1	TRUE	21.2032314520854
rs34803944	A	G	A	G	-0.5884	-0.0691944	0.0108	0.014911	FALSE	FALSE	FALSE	ebi-a-GCST90091033	5	125020287	0.0861579	778614	0.4219	Nonalcoholic fatty liver disease || id:ebi-a-GCST90091033	Nonalcoholic fatty liver disease	Nonalcoholic fatty liver disease || ||	TRUE	igd	5	125020287	0.1198	9.11801e-07	291	ebi-a-GCST90026212	N-acetylglucosamine/n-acetylgalactosamine levels	TRUE	reported	igd	2	1	TRUE	24.1230208388494
rs34918667	A	G	A	G	-0.5596	-0.0017382	0.0117	0.021869	FALSE	FALSE	FALSE	ebi-a-GCST90091033	12	1668620	0.0687498	778614	0.9798	Nonalcoholic fatty liver disease || id:ebi-a-GCST90091033	Nonalcoholic fatty liver disease	Nonalcoholic fatty liver disease || ||	TRUE	igd	12	1668620	0.1074	1.86801e-07	291	ebi-a-GCST90026212	N-acetylglucosamine/n-acetylgalactosamine levels	TRUE	reported	igd	2	1	TRUE	27.1485631257174
rs35021862	A	G	A	G	-0.2105	-0.0007508	0.0896	0.10835	FALSE	FALSE	FALSE	ebi-a-GCST90091033	10	21497977	0.0243386	778614	0.9754	Nonalcoholic fatty liver disease || id:ebi-a-GCST90091033	Nonalcoholic fatty liver disease	Nonalcoholic fatty liver disease || ||	TRUE	igd	10	21497977	0.044	1.74201e-06	291	ebi-a-GCST90026212	N-acetylglucosamine/n-acetylgalactosamine levels	TRUE	reported	igd	2	1	TRUE	22.8875258264463
rs35442366	A	G	A	G	-0.3186	-0.0354149	0.0318	0.025845	FALSE	FALSE	FALSE	ebi-a-GCST90091033	15	26572184	0.0548594	778614	0.518601	Nonalcoholic fatty liver disease || id:ebi-a-GCST90091033	Nonalcoholic fatty liver disease	Nonalcoholic fatty liver disease || ||	TRUE	igd	15	26572184	0.0689	3.76002e-06	291	ebi-a-GCST90026212	N-acetylglucosamine/n-acetylgalactosamine levels	TRUE	reported	igd	2	1	TRUE	21.3822350391072
rs35772349	T	C	T	C	-0.3896	0.0149982	0.0267	0.025845	FALSE	FALSE	FALSE	ebi-a-GCST90091033	14	60010118	0.050933	778614	0.768399	Nonalcoholic fatty liver disease || id:ebi-a-GCST90091033	Nonalcoholic fatty liver disease	Nonalcoholic fatty liver disease || ||	TRUE	igd	14	60010118	0.076	2.939e-07	291	ebi-a-GCST90026212	N-acetylglucosamine/n-acetylgalactosamine levels	TRUE	reported	igd	2	1	TRUE	26.2791135734072
rs36042825	G	A	G	A	-0.6295	0.0139187	0.0123	0.012922	FALSE	FALSE	FALSE	ebi-a-GCST90091033	18	36553148	0.0561663	778614	0.8043	Nonalcoholic fatty liver disease || id:ebi-a-GCST90091033	Nonalcoholic fatty liver disease	Nonalcoholic fatty liver disease || ||	TRUE	igd	18	36553148	0.1131	2.61698e-08	291	ebi-a-GCST90026212	N-acetylglucosamine/n-acetylgalactosamine levels	TRUE	reported	igd	2	1	TRUE	30.9789189945597
[truncated: 10,174 more rows]
