# Supplementary material for: The Role of Metabolites in CSF on NAFLD Development: A Mendelian Randomisation Analysis
Source: Endocrinol Diabetes Metab. 2025 Nov 23;8(6):e70088. doi: 10.1002/edm2.70088 (PMC12640884; doi:10.1002/edm2.70088)
Supplement: Supplementary file 6 — Table S2: SNPs related to metabolite levels in cerebrospinal fluid in validation group. [file EDM2-8-e70088-s008.csv]

Table S2 SNPs related to metabolite levels in cerebrospinal fluid in validation group
SNP	effect_allele.exposure	other_allele.exposure	effect_allele.outcome	other_allele.outcome	beta.exposure	beta.outcome	eaf.exposure	eaf.outcome	remove	palindromic	ambiguous	id.outcome	chr.outcome	pos.outcome	pval.outcome	se.outcome	ncase.outcome	ncontrol.outcome	outcome	mr_keep.outcome	pval_origin.outcome	samplesize.outcome	chr.exposure	pos.exposure	se.exposure	pval.exposure	samplesize.exposure	id.exposure	exposure	mr_keep.exposure	pval_origin.exposure	data_source.exposure	action	SNP_index	mr_keep	F
rs10005960	C	A	C	A	0.2308	-0.0234453	0.9788	0.961065	FALSE	FALSE	FALSE	NAFLD	4	121745649	0.748309	0.0730679	2568	409613	Nonalcoholic fatty liver disease	TRUE	reported	412181	4	122666804	0.0494	2.94999e-06	291	ebi-a-GCST90026167	Gamma-glutamylvaline levels	TRUE	reported	igd	2	1	TRUE	21.8281892835483
rs10514365	T	G	T	G	-0.2508	0.0912228	0.0178	0.0236159	FALSE	FALSE	FALSE	NAFLD	5	92963656	0.331396	0.0939177	2568	409613	Nonalcoholic fatty liver disease	TRUE	reported	412181	5	92299363	0.0534	2.68497e-06	291	ebi-a-GCST90026167	Gamma-glutamylvaline levels	TRUE	reported	igd	2	1	TRUE	22.0583259689433
rs10762739	G	A	G	A	-0.0797	-0.0361688	0.7462	0.753022	FALSE	FALSE	FALSE	NAFLD	10	76940344	0.270497	0.0328235	2568	409613	Nonalcoholic fatty liver disease	TRUE	reported	412181	10	78700102	0.0169	2.54701e-06	291	ebi-a-GCST90026167	Gamma-glutamylvaline levels	TRUE	reported	igd	2	1	TRUE	22.2404327579567
rs111298408	A	G	A	G	-0.3776	0.0403387	0.0111	0.00339171	FALSE	FALSE	FALSE	NAFLD	10	89657446	0.866777	0.240464	2568	409613	Nonalcoholic fatty liver disease	TRUE	reported	412181	10	91417203	0.0759	6.61302e-07	291	ebi-a-GCST90026167	Gamma-glutamylvaline levels	TRUE	reported	igd	2	1	TRUE	24.7502972672246
rs111494501	G	A	G	A	-0.3843	-0.0629673	0.0068	0.0309329	FALSE	FALSE	FALSE	NAFLD	6	44078355	0.440808	0.0816876	2568	409613	Nonalcoholic fatty liver disease	TRUE	reported	412181	6	44046092	0.0827	3.33603e-06	291	ebi-a-GCST90026167	Gamma-glutamylvaline levels	TRUE	reported	igd	2	1	TRUE	21.5938335704437
rs114897840	C	A	C	A	-0.1832	-0.178718	0.0326	0.0498849	FALSE	FALSE	FALSE	NAFLD	4	101529162	0.00889078	0.0683113	2568	409613	Nonalcoholic fatty liver disease	TRUE	reported	412181	4	102450319	0.0388	2.39398e-06	291	ebi-a-GCST90026167	Gamma-glutamylvaline levels	TRUE	reported	igd	2	1	TRUE	22.2939738548199
rs116491613	T	C	T	C	-0.1489	-0.00308225	0.0461	0.0335265	FALSE	FALSE	FALSE	NAFLD	3	22640244	0.968626	0.078366	2568	409613	Nonalcoholic fatty liver disease	TRUE	reported	412181	3	22681735	0.032	3.32598e-06	291	ebi-a-GCST90026167	Gamma-glutamylvaline levels	TRUE	reported	igd	2	1	TRUE	21.651572265625
rs116971470	G	T	G	T	-0.3174	-0.197863	0.0104	0.0115533	FALSE	FALSE	FALSE	NAFLD	14	59354396	0.129786	0.130607	2568	409613	Nonalcoholic fatty liver disease	TRUE	reported	412181	14	59821114	0.0631	5.00899e-07	291	ebi-a-GCST90026167	Gamma-glutamylvaline levels	TRUE	reported	igd	2	1	TRUE	25.3020160186457
rs11767895	G	A	G	A	0.1053	0.0698006	0.103	0.0735926	FALSE	FALSE	FALSE	NAFLD	7	34896064	0.193161	0.0536398	2568	409613	Nonalcoholic fatty liver disease	TRUE	reported	412181	7	34935676	0.0228	4.028e-06	291	ebi-a-GCST90026167	Gamma-glutamylvaline levels	TRUE	reported	igd	2	1	TRUE	21.3298130193906
rs117924752	C	T	C	T	-0.1867	-0.0349452	0.0332	0.0479807	FALSE	FALSE	FALSE	NAFLD	12	118818915	0.596307	0.0659694	2568	409613	Nonalcoholic fatty liver disease	TRUE	reported	412181	12	119256720	0.0391	1.84799e-06	291	ebi-a-GCST90026167	Gamma-glutamylvaline levels	TRUE	reported	igd	2	1	TRUE	22.8000143902774
rs1208083	A	G	A	G	-0.0808	0.010024	0.2067	0.152638	FALSE	FALSE	FALSE	NAFLD	2	201667724	0.797874	0.0391408	2568	409613	Nonalcoholic fatty liver disease	TRUE	reported	412181	2	202532447	0.017	2.03198e-06	291	ebi-a-GCST90026167	Gamma-glutamylvaline levels	TRUE	reported	igd	2	1	TRUE	22.5904498269896
rs12164070	G	A	G	A	-0.3441	0.20118	0.0101	0.01369	FALSE	FALSE	FALSE	NAFLD	7	139485978	0.0995199	0.122135	2568	409613	Nonalcoholic fatty liver disease	TRUE	reported	412181	7	139170724	0.0752	4.73304e-06	291	ebi-a-GCST90026167	Gamma-glutamylvaline levels	TRUE	reported	igd	2	1	TRUE	20.9379261685152
rs12264698	A	G	A	G	-0.0787	0.0134468	0.306	0.300963	FALSE	FALSE	FALSE	NAFLD	10	35175244	0.662011	0.0307609	2568	409613	Nonalcoholic fatty liver disease	TRUE	reported	412181	10	35464172	0.0148	1.008e-07	291	ebi-a-GCST90026167	Gamma-glutamylvaline levels	TRUE	reported	igd	2	1	TRUE	28.2765248356465
rs139423341	C	T	C	T	-0.3158	0.280734	0.0155	0.0144885	FALSE	FALSE	FALSE	NAFLD	6	18872026	0.00841996	0.106551	2568	409613	Nonalcoholic fatty liver disease	TRUE	reported	412181	6	18872257	0.054	4.82203e-09	291	ebi-a-GCST90026167	Gamma-glutamylvaline levels	TRUE	reported	igd	2	1	TRUE	34.2008367626886
rs142687243	T	G	T	G	-0.4309	-0.0474693	0.0085	0.0253521	FALSE	FALSE	FALSE	NAFLD	18	38003314	0.597063	0.0897968	2568	409613	Nonalcoholic fatty liver disease	TRUE	reported	412181	18	35583278	0.0796	6.13395e-08	291	ebi-a-GCST90026167	Gamma-glutamylvaline levels	TRUE	reported	igd	2	1	TRUE	29.3039964268579
rs143420782	T	C	T	C	-0.3467	0.0599795	0.0113	0.0104643	FALSE	FALSE	FALSE	NAFLD	10	70909107	0.666329	0.139102	2568	409613	Nonalcoholic fatty liver disease	TRUE	reported	412181	10	72668864	0.0665	1.83299e-07	291	ebi-a-GCST90026167	Gamma-glutamylvaline levels	TRUE	reported	igd	2	1	TRUE	27.1809350443779
rs144081723	G	C	G	C	-0.1992	0.152026	0.0274	0.0189205	FALSE	TRUE	FALSE	NAFLD	11	40029405	0.150417	0.105716	2568	409613	Nonalcoholic fatty liver disease	TRUE	reported	412181	11	40050955	0.0429	3.39602e-06	291	ebi-a-GCST90026167	Gamma-glutamylvaline levels	TRUE	reported	igd	2	1	TRUE	21.5607609174043
rs144344123	A	G	A	G	-0.3838	-0.17629	0.0088	0.0132192	FALSE	FALSE	FALSE	NAFLD	18	36759433	0.159574	0.125339	2568	409613	Nonalcoholic fatty liver disease	TRUE	reported	412181	18	34339396	0.0748	2.88403e-07	291	ebi-a-GCST90026167	Gamma-glutamylvaline levels	TRUE	reported	igd	2	1	TRUE	26.3273256312734
rs146355622	G	C	G	C	-0.2742	0.0864728	0.0106	0.029585	FALSE	TRUE	FALSE	NAFLD	9	24126485	0.301498	0.0836921	2568	409613	Nonalcoholic fatty liver disease	TRUE	reported	412181	9	24126483	0.0596	4.19102e-06	291	ebi-a-GCST90026167	Gamma-glutamylvaline levels	TRUE	reported	igd	2	1	TRUE	21.1661749470745
rs146848933	A	G	A	G	-0.5548	-0.110156	0.0034	0.00653705	FALSE	FALSE	FALSE	NAFLD	10	29657739	0.538203	0.17896	2568	409613	Nonalcoholic fatty liver disease	TRUE	reported	412181	10	29946668	0.1182	2.69098e-06	291	ebi-a-GCST90026167	Gamma-glutamylvaline levels	TRUE	reported	igd	2	1	TRUE	22.0311897870196
rs147832792	T	C	T	C	-0.5228	-0.0666431	0.0057	0.0131485	FALSE	FALSE	FALSE	NAFLD	13	29779809	0.590965	0.124002	2568	409613	Nonalcoholic fatty liver disease	TRUE	reported	412181	13	30353946	0.092	1.309e-08	291	ebi-a-GCST90026167	Gamma-glutamylvaline levels	TRUE	reported	igd	2	1	TRUE	32.2920415879017
rs147976732	G	A	G	A	-0.3183	-0.119633	0.0145	0.00626627	FALSE	FALSE	FALSE	NAFLD	2	160464329	0.500412	0.17754	2568	409613	Nonalcoholic fatty liver disease	TRUE	reported	412181	2	161320840	0.0605	1.40001e-07	291	ebi-a-GCST90026167	Gamma-glutamylvaline levels	TRUE	reported	igd	2	1	TRUE	27.6797732395328
rs149603588	C	T	C	T	-0.3378	-0.0634534	0.0115	0.0198241	FALSE	FALSE	FALSE	NAFLD	14	82952728	0.53328	0.10185	2568	409613	Nonalcoholic fatty liver disease	TRUE	reported	412181	14	83419072	0.0701	1.46899e-06	291	ebi-a-GCST90026167	Gamma-glutamylvaline levels	TRUE	reported	igd	2	1	TRUE	23.2211249061357
rs149732745	T	C	T	C	-0.1866	0.0999315	0.0301	0.0211106	FALSE	FALSE	FALSE	NAFLD	10	128735944	0.303569	0.0971332	2568	409613	Nonalcoholic fatty liver disease	TRUE	reported	412181	10	130534208	0.0404	3.78504e-06	291	ebi-a-GCST90026167	Gamma-glutamylvaline levels	TRUE	reported	igd	2	1	TRUE	21.3334231938045
rs149969680	T	C	T	C	-0.3568	-0.298751	0.0103	0.00316691	FALSE	FALSE	FALSE	NAFLD	2	180306408	0.226777	0.247166	2568	409613	Nonalcoholic fatty liver disease	TRUE	reported	412181	2	181171135	0.0682	1.649e-07	291	ebi-a-GCST90026167	Gamma-glutamylvaline levels	TRUE	reported	igd	2	1	TRUE	27.3703872515716
rs151156014	T	C	T	C	-0.5838	0.123972	0.0034	0.0150221	FALSE	FALSE	FALSE	NAFLD	19	18673239	0.285246	0.116012	2568	409613	Nonalcoholic fatty liver disease	TRUE	reported	412181	19	18784049	0.1183	7.95207e-07	291	ebi-a-GCST90026167	Gamma-glutamylvaline levels	TRUE	reported	igd	2	1	TRUE	24.3533489723749
rs17253361	T	C	T	C	-0.1566	0.0101891	0.0467	0.0399544	FALSE	FALSE	FALSE	NAFLD	14	53550106	0.887452	0.071993	2568	409613	Nonalcoholic fatty liver disease	TRUE	reported	412181	14	54016824	0.033	2.034e-06	291	ebi-a-GCST90026167	Gamma-glutamylvaline levels	TRUE	reported	igd	2	1	TRUE	22.5193388429752
rs180890648	T	C	T	C	-0.3145	-0.0469047	0.0102	0.012782	FALSE	FALSE	FALSE	NAFLD	7	5665044	0.707301	0.124918	2568	409613	Nonalcoholic fatty liver disease	TRUE	reported	412181	7	5704675	0.0687	4.76596e-06	291	ebi-a-GCST90026167	Gamma-glutamylvaline levels	TRUE	reported	igd	2	1	TRUE	20.9569378497317
rs1870792	C	A	C	A	-0.069	-0.027027	0.4332	0.357949	FALSE	FALSE	FALSE	NAFLD	4	178453475	0.356959	0.0293397	2568	409613	Nonalcoholic fatty liver disease	TRUE	reported	412181	4	179374629	0.0144	1.58001e-06	291	ebi-a-GCST90026167	Gamma-glutamylvaline levels	TRUE	reported	igd	2	1	TRUE	22.9600694444444
rs2557306	A	G	A	G	0.231	0.0447673	0.9788	0.965207	FALSE	FALSE	FALSE	NAFLD	7	18450025	0.556743	0.0761756	2568	409613	Nonalcoholic fatty liver disease	TRUE	reported	412181	7	18489648	0.0478	1.34199e-06	291	ebi-a-GCST90026167	Gamma-glutamylvaline levels	TRUE	reported	igd	2	1	TRUE	23.3543705467341
rs34521392	A	G	A	G	-0.1972	-0.130655	0.0292	0.0310124	FALSE	FALSE	FALSE	NAFLD	9	79127675	0.109835	0.0817136	2568	409613	Nonalcoholic fatty liver disease	TRUE	reported	412181	9	81742590	0.0413	1.78398e-06	291	ebi-a-GCST90026167	Gamma-glutamylvaline levels	TRUE	reported	igd	2	1	TRUE	22.7988907714766
rs45528943	T	A	T	A	-0.3153	0.00951907	0.0145	0.0193165	FALSE	TRUE	FALSE	NAFLD	20	45607925	0.925584	0.101915	2568	409613	Nonalcoholic fatty liver disease	TRUE	reported	412181	20	44236564	0.0587	7.75193e-08	291	ebi-a-GCST90026167	Gamma-glutamylvaline levels	TRUE	reported	igd	2	1	TRUE	28.8517220063325
rs56747529	G	T	G	T	-0.1756	-0.0607964	0.0393	0.0375849	FALSE	FALSE	FALSE	NAFLD	5	119697734	0.412867	0.0742452	2568	409613	Nonalcoholic fatty liver disease	TRUE	reported	412181	5	119033429	0.0376	3.05598e-06	291	ebi-a-GCST90026167	Gamma-glutamylvaline levels	TRUE	reported	igd	2	1	TRUE	21.8108872793119
rs6022855	G	A	G	A	-0.0815	0.0140626	0.2184	0.192977	FALSE	FALSE	FALSE	NAFLD	20	53927304	0.693442	0.0356748	2568	409613	Nonalcoholic fatty liver disease	TRUE	reported	412181	20	52543843	0.0172	2.09402e-06	291	ebi-a-GCST90026167	Gamma-glutamylvaline levels	TRUE	reported	igd	2	1	TRUE	22.4521700919416
rs62103926	A	G	A	G	-0.2451	-0.435549	0.0192	0.00531573	FALSE	FALSE	FALSE	NAFLD	19	32603028	0.0244472	0.193575	2568	409613	Nonalcoholic fatty liver disease	TRUE	reported	412181	19	33093934	0.0529	3.60703e-06	291	ebi-a-GCST90026167	Gamma-glutamylvaline levels	TRUE	reported	igd	2	1	TRUE	21.4671938708052
rs72900543	A	C	A	C	-0.1463	-0.0244145	0.0515	0.0152102	FALSE	FALSE	FALSE	NAFLD	2	183277531	0.831619	0.114824	2568	409613	Nonalcoholic fatty liver disease	TRUE	reported	412181	2	184142259	0.0318	4.115e-06	291	ebi-a-GCST90026167	Gamma-glutamylvaline levels	TRUE	reported	igd	2	1	TRUE	21.165786559076
rs72989331	A	G	A	G	-0.2442	-0.309306	0.0225	0.00324969	FALSE	FALSE	FALSE	NAFLD	11	74682646	0.207407	0.245339	2568	409613	Nonalcoholic fatty liver disease	TRUE	reported	412181	11	74393691	0.0503	1.20401e-06	291	ebi-a-GCST90026167	Gamma-glutamylvaline levels	TRUE	reported	igd	2	1	TRUE	23.5697702453272
rs73230562	A	C	A	C	-0.3209	-0.150103	0.0139	0.00823994	FALSE	FALSE	FALSE	NAFLD	21	45595871	0.338783	0.156918	2568	409613	Nonalcoholic fatty liver disease	TRUE	reported	412181	21	47015785	0.0637	4.63596e-07	291	ebi-a-GCST90026167	Gamma-glutamylvaline levels	TRUE	reported	igd	2	1	TRUE	25.3781856179255
rs74369358	G	A	G	A	-0.1713	-0.0496483	0.0413	0.10658	FALSE	FALSE	FALSE	NAFLD	19	3235369	0.276587	0.0456318	2568	409613	Nonalcoholic fatty liver disease	TRUE	reported	412181	19	3235367	0.0365	2.70097e-06	291	ebi-a-GCST90026167	Gamma-glutamylvaline levels	TRUE	reported	igd	2	1	TRUE	22.0256633514731
rs77227166	G	A	G	A	-0.1565	-0.033135	0.0478	0.0626384	FALSE	FALSE	FALSE	NAFLD	8	1812334	0.569704	0.0582862	2568	409613	Nonalcoholic fatty liver disease	TRUE	reported	412181	8	1760500	0.0326	1.61499e-06	291	ebi-a-GCST90026167	Gamma-glutamylvaline levels	TRUE	reported	igd	2	1	TRUE	23.0458899469306
rs79111696	C	A	C	A	-0.2762	0.137162	0.0141	0.023805	FALSE	FALSE	FALSE	NAFLD	6	127570048	0.140956	0.0931653	2568	409613	Nonalcoholic fatty liver disease	TRUE	reported	412181	6	127891193	0.0584	2.28802e-06	291	ebi-a-GCST90026167	Gamma-glutamylvaline levels	TRUE	reported	igd	2	1	TRUE	22.3677167386001
rs79845135	C	G	C	G	-0.1855	0.0295001	0.033	0.0299172	FALSE	TRUE	FALSE	NAFLD	11	97425758	0.722978	0.0832204	2568	409613	Nonalcoholic fatty liver disease	TRUE	reported	412181	11	97296758	0.0393	2.398e-06	291	ebi-a-GCST90026167	Gamma-glutamylvaline levels	TRUE	reported	igd	2	1	TRUE	22.2793608246088
rs8009680	C	T	C	T	0.1411	0.0321526	0.9484	0.879346	FALSE	FALSE	FALSE	NAFLD	14	93104342	0.459723	0.0434904	2568	409613	Nonalcoholic fatty liver disease	TRUE	reported	412181	14	93570687	0.0291	1.281e-06	291	ebi-a-GCST90026167	Gamma-glutamylvaline levels	TRUE	reported	igd	2	1	TRUE	23.5108347799388
rs9971770	C	G	C	G	-0.2642	-0.030759	0.021	0.0231422	FALSE	TRUE	FALSE	NAFLD	12	65639270	0.743011	0.0938145	2568	409613	Nonalcoholic fatty liver disease	TRUE	reported	412181	12	66033050	0.0572	3.91102e-06	291	ebi-a-GCST90026167	Gamma-glutamylvaline levels	TRUE	reported	igd	2	1	TRUE	21.3340627903565
rs10005984	A	G	A	G	0.2736	0.0748444	0.6408	0.556026	FALSE	FALSE	FALSE	NAFLD	4	176315704	0.00821561	0.0283171	2568	409613	Nonalcoholic fatty liver disease	TRUE	reported	412181	4	177236855	0.0591	3.63203e-06	291	ebi-a-GCST90026263	Salicylate levels	TRUE	reported	igd	2	1	TRUE	21.4317297534077
rs10477851	G	T	G	T	0.3445	-0.00752218	0.1957	0.225929	FALSE	FALSE	FALSE	NAFLD	5	105497126	0.823791	0.0337814	2568	409613	Nonalcoholic fatty liver disease	TRUE	reported	412181	5	104832827	0.0723	1.88599e-06	291	ebi-a-GCST90026263	Salicylate levels	TRUE	reported	igd	2	1	TRUE	22.7039728042638
rs111489662	G	A	G	A	0.647	-0.00134191	0.0531	0.0828921	FALSE	FALSE	FALSE	NAFLD	8	139154920	0.979181	0.0514231	2568	409613	Nonalcoholic fatty liver disease	TRUE	reported	412181	8	140167163	0.1221	1.153e-07	291	ebi-a-GCST90026263	Salicylate levels	TRUE	reported	igd	2	1	TRUE	28.0787153023025
rs11514809	G	A	G	A	0.3838	0.0124474	0.1562	0.134879	FALSE	FALSE	FALSE	NAFLD	7	1388817	0.762943	0.0412688	2568	409613	Nonalcoholic fatty liver disease	TRUE	reported	412181	7	1428453	0.0801	1.66299e-06	291	ebi-a-GCST90026263	Salicylate levels	TRUE	reported	igd	2	1	TRUE	22.9585739423723
rs116821967	A	G	A	G	1.443	0.00845951	0.0086	0.0207566	FALSE	FALSE	FALSE	NAFLD	3	188122757	0.93319	0.10091	2568	409613	Nonalcoholic fatty liver disease	TRUE	reported	412181	3	187840545	0.289	5.91303e-07	291	ebi-a-GCST90026263	Salicylate levels	TRUE	reported	igd	2	1	TRUE	24.9308437398978
rs117150237	G	A	G	A	0.9216	0.0806722	0.0292	0.0337759	FALSE	FALSE	FALSE	NAFLD	21	42135263	0.300437	0.0779068	2568	409613	Nonalcoholic fatty liver disease	TRUE	reported	412181	21	43555373	0.1982	3.33304e-06	291	ebi-a-GCST90026263	Salicylate levels	TRUE	reported	igd	2	1	TRUE	21.6210923538893
rs117607602	G	A	G	A	0.6731	-0.0289294	0.0469	0.0317192	FALSE	FALSE	FALSE	NAFLD	13	61444869	0.721543	0.0811714	2568	409613	Nonalcoholic fatty liver disease	TRUE	reported	412181	13	62019002	0.144	2.94198e-06	291	ebi-a-GCST90026263	Salicylate levels	TRUE	reported	igd	2	1	TRUE	21.8491324266975
rs117783082	C	G	C	G	1.208	-0.426802	0.0137	0.0104754	FALSE	TRUE	FALSE	NAFLD	16	8544287	0.00642214	0.156601	2568	409613	Nonalcoholic fatty liver disease	TRUE	reported	412181	16	8594289	0.2474	1.041e-06	291	ebi-a-GCST90026263	Salicylate levels	TRUE	reported	igd	2	1	TRUE	23.8415495281894
rs118139748	G	A	G	A	1.0143	-0.10578	0.0229	0.0294811	FALSE	FALSE	FALSE	NAFLD	20	53652280	0.204715	0.0834073	2568	409613	Nonalcoholic fatty liver disease	TRUE	reported	412181	20	52268819	0.2205	4.20901e-06	291	ebi-a-GCST90026263	Salicylate levels	TRUE	reported	igd	2	1	TRUE	21.16
rs118182510	T	A	T	A	1.4851	-0.105	0.0123	0.00219443	FALSE	TRUE	FALSE	NAFLD	9	35572240	0.727639	0.301493	2568	409613	Nonalcoholic fatty liver disease	TRUE	reported	412181	9	35572237	0.3072	1.333e-06	291	ebi-a-GCST90026263	Salicylate levels	TRUE	reported	igd	2	1	TRUE	23.3705521689521
rs13359423	C	T	C	T	0.4031	0.0125419	0.1666	0.189921	FALSE	FALSE	FALSE	NAFLD	5	108854014	0.72633	0.0358327	2568	409613	Nonalcoholic fatty liver disease	TRUE	reported	412181	5	108189715	0.0795	4.02402e-07	291	ebi-a-GCST90026263	Salicylate levels	TRUE	reported	igd	2	1	TRUE	25.7093643447648
rs1360703	C	G	C	G	-0.4442	-0.00205917	0.8786	0.87245	FALSE	TRUE	FALSE	NAFLD	9	11104654	0.96109	0.0422085	2568	409613	Nonalcoholic fatty liver disease	TRUE	reported	412181	9	11104654	0.094	2.28602e-06	291	ebi-a-GCST90026263	Salicylate levels	TRUE	reported	igd	2	1	TRUE	22.3306518786781
rs137906039	C	T	C	T	0.9543	0.047659	0.0245	0.0127397	FALSE	FALSE	FALSE	NAFLD	5	135696492	0.705916	0.1263	2568	409613	Nonalcoholic fatty liver disease	TRUE	reported	412181	5	135032181	0.1936	8.21202e-07	291	ebi-a-GCST90026263	Salicylate levels	TRUE	reported	igd	2	1	TRUE	24.2973629810976
rs138963636	T	C	T	C	0.9345	0.0834294	0.0293	0.0145757	FALSE	FALSE	FALSE	NAFLD	8	41357864	0.473245	0.116325	2568	409613	Nonalcoholic fatty liver disease	TRUE	reported	412181	8	41215383	0.1621	8.127e-09	291	ebi-a-GCST90026263	Salicylate levels	TRUE	reported	igd	2	1	TRUE	33.234762663545
rs139949404	A	C	A	C	0.7473	0.0202847	0.0433	0.0625732	FALSE	FALSE	FALSE	NAFLD	8	110145794	0.727199	0.0581467	2568	409613	Nonalcoholic fatty liver disease	TRUE	reported	412181	8	111158023	0.1457	2.91803e-07	291	ebi-a-GCST90026263	Salicylate levels	TRUE	reported	igd	2	1	TRUE	26.3069719042664
rs141194441	T	C	T	C	1.2618	-0.0166679	0.0133	0.0129234	FALSE	FALSE	FALSE	NAFLD	2	956524	0.893268	0.12423	2568	409613	Nonalcoholic fatty liver disease	TRUE	reported	412181	2	952210	0.2406	1.57101e-07	291	ebi-a-GCST90026263	Salicylate levels	TRUE	reported	igd	2	1	TRUE	27.5036162710431
rs141909578	G	A	G	A	1.1637	0.100517	0.0134	0.00460021	FALSE	FALSE	FALSE	NAFLD	7	39363107	0.626999	0.206844	2568	409613	Nonalcoholic fatty liver disease	TRUE	reported	412181	7	39402706	0.2537	4.509e-06	291	ebi-a-GCST90026263	Salicylate levels	TRUE	reported	igd	2	1	TRUE	21.0397770854965
rs142362264	A	G	A	G	1.0786	0.0305453	0.0193	0.0040271	FALSE	FALSE	FALSE	NAFLD	2	124153755	0.891857	0.224673	2568	409613	Nonalcoholic fatty liver disease	TRUE	reported	412181	2	124911332	0.2211	1.06601e-06	291	ebi-a-GCST90026263	Salicylate levels	TRUE	reported	igd	2	1	TRUE	23.798158175039
rs142465833	T	C	T	C	1.3787	0.124031	0.0115	0.0182486	FALSE	FALSE	FALSE	NAFLD	1	242663905	0.242766	0.106181	2568	409613	Nonalcoholic fatty liver disease	TRUE	reported	412181	1	242827207	0.3003	4.41601e-06	291	ebi-a-GCST90026263	Salicylate levels	TRUE	reported	igd	2	1	TRUE	21.0779750829701
rs143537418	G	A	G	A	0.6669	0.0121669	0.0459	0.0319074	FALSE	FALSE	FALSE	NAFLD	3	117261925	0.87983	0.0804774	2568	409613	Nonalcoholic fatty liver disease	TRUE	reported	412181	3	116980772	0.1359	9.18608e-07	291	ebi-a-GCST90026263	Salicylate levels	TRUE	reported	igd	2	1	TRUE	24.0814437963247
rs144073968	A	G	A	G	1.4811	0.0149047	0.0084	0.0292162	FALSE	FALSE	FALSE	NAFLD	12	93579527	0.858207	0.0834262	2568	409613	Nonalcoholic fatty liver disease	TRUE	reported	412181	12	93973303	0.3184	3.29102e-06	291	ebi-a-GCST90026263	Salicylate levels	TRUE	reported	igd	2	1	TRUE	21.6382754894132
rs147304000	C	T	C	T	0.8573	-0.0551049	0.0273	0.00813471	FALSE	FALSE	FALSE	NAFLD	4	1614013	0.725356	0.156855	2568	409613	Nonalcoholic fatty liver disease	TRUE	reported	412181	4	1615740	0.1823	2.57899e-06	291	ebi-a-GCST90026263	Salicylate levels	TRUE	reported	igd	2	1	TRUE	22.1152732696642
rs149616093	A	T	A	T	1.6017	0.0104245	0.009	0.0372176	FALSE	TRUE	FALSE	NAFLD	4	23463950	0.889072	0.0747388	2568	409613	Nonalcoholic fatty liver disease	TRUE	reported	412181	4	23465573	0.3495	4.59304e-06	291	ebi-a-GCST90026263	Salicylate levels	TRUE	reported	igd	2	1	TRUE	21.0023548048408
rs150909246	C	T	C	T	0.7726	0.0217919	0.0397	0.0500074	FALSE	FALSE	FALSE	NAFLD	2	31180395	0.735988	0.0646316	2568	409613	Nonalcoholic fatty liver disease	TRUE	reported	412181	2	31403261	0.1609	1.56801e-06	291	ebi-a-GCST90026263	Salicylate levels	TRUE	reported	igd	2	1	TRUE	23.0567090569246
rs150931269	A	C	A	C	0.9529	-0.0922703	0.0208	0.00745221	FALSE	FALSE	FALSE	NAFLD	19	53453336	0.583068	0.168098	2568	409613	Nonalcoholic fatty liver disease	TRUE	reported	412181	19	53956590	0.1962	1.196e-06	291	ebi-a-GCST90026263	Salicylate levels	TRUE	reported	igd	2	1	TRUE	23.5883002844047
rs17226642	C	T	C	T	0.7903	-0.164432	0.0308	0.00980303	FALSE	FALSE	FALSE	NAFLD	20	13467643	0.244326	0.141235	2568	409613	Nonalcoholic fatty liver disease	TRUE	reported	412181	20	13448290	0.1713	3.96296e-06	291	ebi-a-GCST90026263	Salicylate levels	TRUE	reported	igd	2	1	TRUE	21.2847835429014
rs182197598	T	A	T	A	1.3528	-0.160085	0.0085	0.0128175	FALSE	TRUE	FALSE	NAFLD	2	223715494	0.21178	0.128202	2568	409613	Nonalcoholic fatty liver disease	TRUE	reported	412181	2	224580211	0.2869	2.40398e-06	291	ebi-a-GCST90026263	Salicylate levels	TRUE	reported	igd	2	1	TRUE	22.2334108153151
rs182615972	C	T	C	T	1.0909	0.0803384	0.0184	0.0198834	FALSE	FALSE	FALSE	NAFLD	6	16642476	0.425423	0.100795	2568	409613	Nonalcoholic fatty liver disease	TRUE	reported	412181	6	16642707	0.236	3.79804e-06	291	ebi-a-GCST90026263	Salicylate levels	TRUE	reported	igd	2	1	TRUE	21.3671145145073
rs182777553	A	G	A	G	1.219	0.0531503	0.0121	0.0145819	FALSE	FALSE	FALSE	NAFLD	10	18417817	0.652226	0.117936	2568	409613	Nonalcoholic fatty liver disease	TRUE	reported	412181	10	18706746	0.262	3.264e-06	291	ebi-a-GCST90026263	Salicylate levels	TRUE	reported	igd	2	1	TRUE	21.6473544665229
rs184767563	G	A	G	A	1.7462	-0.143307	0.0054	0.0260059	FALSE	FALSE	FALSE	NAFLD	4	124745119	0.107311	0.0889887	2568	409613	Nonalcoholic fatty liver disease	TRUE	reported	412181	4	125666274	0.3809	4.55995e-06	291	ebi-a-GCST90026263	Salicylate levels	TRUE	reported	igd	2	1	TRUE	21.0167724657047
rs189495675	A	G	A	G	0.9219	0.10233	0.0275	0.0270386	FALSE	FALSE	FALSE	NAFLD	8	6165168	0.237989	0.086718	2568	409613	Nonalcoholic fatty liver disease	TRUE	reported	412181	8	6022689	0.1888	1.046e-06	291	ebi-a-GCST90026263	Salicylate levels	TRUE	reported	igd	2	1	TRUE	23.8431510454072
rs193102857	G	A	G	A	1.1645	-0.0255404	0.0161	0.0305467	FALSE	FALSE	FALSE	NAFLD	20	3412052	0.756772	0.0824622	2568	409613	Nonalcoholic fatty liver disease	TRUE	reported	412181	20	3392699	0.2497	3.094e-06	291	ebi-a-GCST90026263	Salicylate levels	TRUE	reported	igd	2	1	TRUE	21.7491305946792
rs196072	C	T	C	T	0.6382	0.217301	0.0559	0.025686	FALSE	FALSE	FALSE	NAFLD	22	38435807	0.00811858	0.0820903	2568	409613	Nonalcoholic fatty liver disease	TRUE	reported	412181	22	38831812	0.1241	2.72001e-07	291	ebi-a-GCST90026263	Salicylate levels	TRUE	reported	igd	2	1	TRUE	26.4466115743263
rs1990963	T	C	T	C	-0.4089	-0.0716854	0.8634	0.87055	FALSE	FALSE	FALSE	NAFLD	5	146560355	0.0864868	0.0418178	2568	409613	Nonalcoholic fatty liver disease	TRUE	reported	412181	5	145939918	0.0855	1.71199e-06	291	ebi-a-GCST90026263	Salicylate levels	TRUE	reported	igd	2	1	TRUE	22.8718867343798
rs2488774	A	T	A	T	0.3871	-0.0536931	0.15	0.0998307	FALSE	TRUE	FALSE	NAFLD	1	112374879	0.254147	0.0470854	2568	409613	Nonalcoholic fatty liver disease	TRUE	reported	412181	1	112917501	0.0782	7.48204e-07	291	ebi-a-GCST90026263	Salicylate levels	TRUE	reported	igd	2	1	TRUE	24.5037660010073
rs2706015	C	A	C	A	-0.6331	-0.0321354	0.9157	0.846788	FALSE	FALSE	FALSE	NAFLD	4	178450633	0.410122	0.0390145	2568	409613	Nonalcoholic fatty liver disease	TRUE	reported	412181	4	179371787	0.1208	1.60498e-07	291	ebi-a-GCST90026263	Salicylate levels	TRUE	reported	igd	2	1	TRUE	27.4669703357309
rs34025389	T	C	T	C	0.7988	-0.178293	0.0293	0.010029	FALSE	FALSE	FALSE	NAFLD	14	94343473	0.20775	0.141528	2568	409613	Nonalcoholic fatty liver disease	TRUE	reported	412181	14	94809810	0.1679	1.95299e-06	291	ebi-a-GCST90026263	Salicylate levels	TRUE	reported	igd	2	1	TRUE	22.6346988213368
rs34301391	A	T	A	T	0.4571	0.0365954	0.0984	0.112698	FALSE	TRUE	FALSE	NAFLD	4	37959976	0.41006	0.0444233	2568	409613	Nonalcoholic fatty liver disease	TRUE	reported	412181	4	37961597	0.0948	1.44099e-06	291	ebi-a-GCST90026263	Salicylate levels	TRUE	reported	igd	2	1	TRUE	23.249079786003
rs35474907	C	A	C	A	0.5929	-0.0147182	0.06	0.0700846	FALSE	FALSE	FALSE	NAFLD	2	232185046	0.788085	0.0547558	2568	409613	Nonalcoholic fatty liver disease	TRUE	reported	412181	2	233049756	0.1177	4.74701e-07	291	ebi-a-GCST90026263	Salicylate levels	TRUE	reported	igd	2	1	TRUE	25.3752292776662
rs4079693	C	T	C	T	0.7574	-0.0212907	0.0458	0.0710351	FALSE	FALSE	FALSE	NAFLD	4	164537800	0.699813	0.0552181	2568	409613	Nonalcoholic fatty liver disease	TRUE	reported	412181	4	165458952	0.1588	1.837e-06	291	ebi-a-GCST90026263	Salicylate levels	TRUE	reported	igd	2	1	TRUE	22.7483344859748
rs56348323	T	G	T	G	0.3138	0.0449809	0.2408	0.216821	FALSE	FALSE	FALSE	NAFLD	4	18123324	0.190899	0.034391	2568	409613	Nonalcoholic fatty liver disease	TRUE	reported	412181	4	18124947	0.0674	3.23698e-06	291	ebi-a-GCST90026263	Salicylate levels	TRUE	reported	igd	2	1	TRUE	21.6763465382279
rs58814903	A	G	A	G	0.8819	-0.0982918	0.0241	0.0153194	FALSE	FALSE	FALSE	NAFLD	7	67411580	0.388733	0.114038	2568	409613	Nonalcoholic fatty liver disease	TRUE	reported	412181	7	66876567	0.1899	3.40596e-06	291	ebi-a-GCST90026263	Salicylate levels	TRUE	reported	igd	2	1	TRUE	21.5669512043283
rs61881306	T	C	T	C	0.8628	0.00430015	0.031	0.0627484	FALSE	FALSE	FALSE	NAFLD	11	35841432	0.941249	0.0583468	2568	409613	Nonalcoholic fatty liver disease	TRUE	reported	412181	11	35862982	0.1815	2.00798e-06	291	ebi-a-GCST90026263	Salicylate levels	TRUE	reported	igd	2	1	TRUE	22.5978444095349
rs6675673	C	T	C	T	0.3168	0.0770709	0.2587	0.20706	FALSE	FALSE	FALSE	NAFLD	1	12613492	0.0266465	0.0347689	2568	409613	Nonalcoholic fatty liver disease	TRUE	reported	412181	1	12673497	0.069	4.34e-06	291	ebi-a-GCST90026263	Salicylate levels	TRUE	reported	igd	2	1	TRUE	21.0800756143667
rs6759326	G	A	G	A	0.787	0.126008	0.0243	0.022383	FALSE	FALSE	FALSE	NAFLD	2	223165082	0.187259	0.0955521	2568	409613	Nonalcoholic fatty liver disease	TRUE	reported	412181	2	224029800	0.1715	4.47095e-06	291	ebi-a-GCST90026263	Salicylate levels	TRUE	reported	igd	2	1	TRUE	21.0581985397241
rs6884316	A	T	A	T	0.5659	0.1103	0.0644	0.0702363	FALSE	TRUE	FALSE	NAFLD	5	174663300	0.0444631	0.0548838	2568	409613	Nonalcoholic fatty liver disease	TRUE	reported	412181	5	174090303	0.1103	2.913e-07	291	ebi-a-GCST90026263	Salicylate levels	TRUE	reported	igd	2	1	TRUE	26.3225744672282
rs72727261	A	G	A	G	0.5057	-0.0153695	0.0847	0.0493401	FALSE	FALSE	FALSE	NAFLD	15	49244338	0.812982	0.0649649	2568	409613	Nonalcoholic fatty liver disease	TRUE	reported	412181	15	49536535	0.1081	2.90402e-06	291	ebi-a-GCST90026263	Salicylate levels	TRUE	reported	igd	2	1	TRUE	21.884393711582
rs72767564	A	G	A	G	0.6216	0.0893111	0.0479	0.036358	FALSE	FALSE	FALSE	NAFLD	10	13647081	0.242361	0.0763927	2568	409613	Nonalcoholic fatty liver disease	TRUE	reported	412181	10	13689081	0.135	4.14897e-06	291	ebi-a-GCST90026263	Salicylate levels	TRUE	reported	igd	2	1	TRUE	21.2009086419753
rs72985820	T	G	T	G	0.8475	0.107835	0.0234	0.0383643	FALSE	FALSE	FALSE	NAFLD	11	99711536	0.140493	0.0731603	2568	409613	Nonalcoholic fatty liver disease	TRUE	reported	412181	11	99582267	0.1773	1.749e-06	291	ebi-a-GCST90026263	Salicylate levels	TRUE	reported	igd	2	1	TRUE	22.8487235206038
rs73939921	G	A	G	A	0.9371	-0.0742363	0.0284	0.0202424	FALSE	FALSE	FALSE	NAFLD	19	57629360	0.455581	0.0994936	2568	409613	Nonalcoholic fatty liver disease	TRUE	reported	412181	19	58140728	0.1941	1.38201e-06	291	ebi-a-GCST90026263	Salicylate levels	TRUE	reported	igd	2	1	TRUE	23.3088477420324
rs74158501	G	A	G	A	0.5563	0.0367341	0.0759	0.0604981	FALSE	FALSE	FALSE	NAFLD	10	116590435	0.538174	0.0596744	2568	409613	Nonalcoholic fatty liver disease	TRUE	reported	412181	10	118349947	0.1196	3.31299e-06	291	ebi-a-GCST90026263	Salicylate levels	TRUE	reported	igd	2	1	TRUE	21.6349432612611
rs74475069	T	G	T	G	1.0378	-0.0366437	0.0306	0.0202225	FALSE	FALSE	FALSE	NAFLD	15	39867026	0.712956	0.0996053	2568	409613	Nonalcoholic fatty liver disease	TRUE	reported	412181	15	40159227	0.2142	1.26e-06	291	ebi-a-GCST90026263	Salicylate levels	TRUE	reported	igd	2	1	TRUE	23.474070238117
rs74962602	T	C	T	C	1.0503	0.0224397	0.0212	0.0272858	FALSE	FALSE	FALSE	NAFLD	1	228973098	0.796475	0.0870055	2568	409613	Nonalcoholic fatty liver disease	TRUE	reported	412181	1	229108845	0.2191	1.64502e-06	291	ebi-a-GCST90026263	Salicylate levels	TRUE	reported	igd	2	1	TRUE	22.9795741301757
rs74971161	A	G	A	G	0.8139	0.137924	0.0261	0.0207521	FALSE	FALSE	FALSE	NAFLD	8	98045187	0.16034	0.098241	2568	409613	Nonalcoholic fatty liver disease	TRUE	reported	412181	8	99057415	0.1751	3.36001e-06	291	ebi-a-GCST90026263	Salicylate levels	TRUE	reported	igd	2	1	TRUE	21.6057727965516
rs7557730	C	A	C	A	1.6972	0.0707159	0.007	0.0544845	FALSE	FALSE	FALSE	NAFLD	2	162559130	0.26248	0.0631083	2568	409613	Nonalcoholic fatty liver disease	TRUE	reported	412181	2	163415640	0.3297	2.639e-07	291	ebi-a-GCST90026263	Salicylate levels	TRUE	reported	igd	2	1	TRUE	26.4989186500462
rs75784342	T	G	T	G	0.6471	0.0262262	0.0463	0.0649724	FALSE	FALSE	FALSE	NAFLD	21	24244155	0.645029	0.0569294	2568	409613	Nonalcoholic fatty liver disease	TRUE	reported	412181	21	25616468	0.1404	4.01902e-06	291	ebi-a-GCST90026263	Salicylate levels	TRUE	reported	igd	2	1	TRUE	21.2426446416831
rs75807165	A	G	A	G	0.9842	0.00213506	0.0242	0.0362016	FALSE	FALSE	FALSE	NAFLD	8	52033451	0.977269	0.0749317	2568	409613	Nonalcoholic fatty liver disease	TRUE	reported	412181	8	52946011	0.1786	3.57998e-08	291	ebi-a-GCST90026263	Salicylate levels	TRUE	reported	igd	2	1	TRUE	30.3671344499774
rs76321204	C	A	C	A	1.0227	0.0960456	0.0223	0.00927369	FALSE	FALSE	FALSE	NAFLD	5	120113950	0.518282	0.148678	2568	409613	Nonalcoholic fatty liver disease	TRUE	reported	412181	5	119449645	0.2227	4.39299e-06	291	ebi-a-GCST90026263	Salicylate levels	TRUE	reported	igd	2	1	TRUE	21.0890044195729
rs76456447	A	G	A	G	1.3556	0.0927301	0.017	0.0126239	FALSE	FALSE	FALSE	NAFLD	7	153363633	0.463403	0.126464	2568	409613	Nonalcoholic fatty liver disease	TRUE	reported	412181	7	153060718	0.2738	7.38499e-07	291	ebi-a-GCST90026263	Salicylate levels	TRUE	reported	igd	2	1	TRUE	24.5129868778616
rs76501157	A	G	A	G	1.3298	0.0468583	0.0134	0.00543976	FALSE	FALSE	FALSE	NAFLD	7	136589626	0.805317	0.190116	2568	409613	Nonalcoholic fatty liver disease	TRUE	reported	412181	7	136274374	0.2841	2.84603e-06	291	ebi-a-GCST90026263	Salicylate levels	TRUE	reported	igd	2	1	TRUE	21.9093851397318
rs76982409	G	T	G	T	0.8276	0.0639848	0.0327	0.0162789	FALSE	FALSE	FALSE	NAFLD	2	125994132	0.565036	0.111205	2568	409613	Nonalcoholic fatty liver disease	TRUE	reported	412181	2	126751709	0.173	1.717e-06	291	ebi-a-GCST90026263	Salicylate levels	TRUE	reported	igd	2	1	TRUE	22.8848862307461
rs77135918	C	G	C	G	0.907	-0.138706	0.0293	0.0289948	FALSE	TRUE	FALSE	NAFLD	21	41111882	0.0966251	0.083485	2568	409613	Nonalcoholic fatty liver disease	TRUE	reported	412181	21	42483809	0.1967	4.01402e-06	291	ebi-a-GCST90026263	Salicylate levels	TRUE	reported	igd	2	1	TRUE	21.2620852092056
rs77297894	A	G	A	G	0.8661	-0.10799	0.0223	0.0121232	FALSE	FALSE	FALSE	NAFLD	6	160320900	0.395041	0.126971	2568	409613	Nonalcoholic fatty liver disease	TRUE	reported	412181	6	160741932	0.1883	4.24698e-06	291	ebi-a-GCST90026263	Salicylate levels	TRUE	reported	igd	2	1	TRUE	21.1560915241015
rs78423633	C	T	C	T	1.2222	0.121054	0.0148	0.0125849	FALSE	FALSE	FALSE	NAFLD	5	160495033	0.33596	0.125813	2568	409613	Nonalcoholic fatty liver disease	TRUE	reported	412181	5	159922040	0.2565	1.89099e-06	291	ebi-a-GCST90026263	Salicylate levels	TRUE	reported	igd	2	1	TRUE	22.7043890427824
rs78471119	A	G	A	G	0.9426	-0.26366	0.0309	0.00357031	FALSE	FALSE	FALSE	NAFLD	14	40467204	0.255332	0.23179	2568	409613	Nonalcoholic fatty liver disease	TRUE	reported	412181	14	40936408	0.2039	3.764e-06	291	ebi-a-GCST90026263	Salicylate levels	TRUE	reported	igd	2	1	TRUE	21.3707822522123
rs78482152	T	G	T	G	0.6233	-0.0154898	0.053	0.0470947	FALSE	FALSE	FALSE	NAFLD	3	21957614	0.817782	0.0672306	2568	409613	Nonalcoholic fatty liver disease	TRUE	reported	412181	3	21999106	0.1332	2.87501e-06	291	ebi-a-GCST90026263	Salicylate levels	TRUE	reported	igd	2	1	TRUE	21.8970597850102
rs78543575	C	G	C	G	1.172	-0.0378835	0.0169	0.0307529	FALSE	TRUE	FALSE	NAFLD	1	23417466	0.643966	0.0819703	2568	409613	Nonalcoholic fatty liver disease	TRUE	reported	412181	1	23743959	0.2135	4.04604e-08	291	ebi-a-GCST90026263	Salicylate levels	TRUE	reported	igd	2	1	TRUE	30.1341860044206
rs79644118	T	C	T	C	0.4243	-0.0162412	0.188	0.253353	FALSE	FALSE	FALSE	NAFLD	11	36100099	0.615151	0.0323056	2568	409613	Nonalcoholic fatty liver disease	TRUE	reported	412181	11	36121649	0.0754	1.86599e-08	291	ebi-a-GCST90026263	Salicylate levels	TRUE	reported	igd	2	1	TRUE	31.6667411295373
rs80148747	A	G	A	G	0.8359	0.0984139	0.0293	0.0141914	FALSE	FALSE	FALSE	NAFLD	4	122005611	0.412158	0.120002	2568	409613	Nonalcoholic fatty liver disease	TRUE	reported	412181	4	122926766	0.1767	2.23599e-06	291	ebi-a-GCST90026263	Salicylate levels	TRUE	reported	igd	2	1	TRUE	22.3787359209862
rs80273323	T	C	T	C	1.1159	-0.220715	0.0193	0.0209144	FALSE	FALSE	FALSE	NAFLD	6	18020933	0.0256507	0.0989105	2568	409613	Nonalcoholic fatty liver disease	TRUE	reported	412181	6	18021164	0.2436	4.63895e-06	291	ebi-a-GCST90026263	Salicylate levels	TRUE	reported	igd	2	1	TRUE	20.9843725143644
rs8027897	C	T	C	T	-0.2907	0.00598017	0.5882	0.647056	FALSE	FALSE	FALSE	NAFLD	15	66067886	0.839442	0.0295161	2568	409613	Nonalcoholic fatty liver disease	TRUE	reported	412181	15	66360224	0.0614	2.16202e-06	291	ebi-a-GCST90026263	Salicylate levels	TRUE	reported	igd	2	1	TRUE	22.4157524217764
rs9348056	T	C	T	C	0.6376	0.00961604	0.0657	0.128381	FALSE	FALSE	FALSE	NAFLD	6	165954288	0.821094	0.0425228	2568	409613	Nonalcoholic fatty liver disease	TRUE	reported	412181	6	166367776	0.1304	1.01e-06	291	ebi-a-GCST90026263	Salicylate levels	TRUE	reported	igd	2	1	TRUE	23.9079001844255
rs9573248	T	C	T	C	1.1584	-0.0429411	0.0189	0.073617	FALSE	FALSE	FALSE	NAFLD	13	73559700	0.426539	0.0540052	2568	409613	Nonalcoholic fatty liver disease	TRUE	reported	412181	13	74133837	0.2165	8.81292e-08	291	ebi-a-GCST90026263	Salicylate levels	TRUE	reported	igd	2	1	TRUE	28.6286781624522
rs995876	A	G	A	G	-0.8055	-0.0143678	0.9623	0.96994	FALSE	FALSE	FALSE	NAFLD	10	36253086	0.861605	0.0824163	2568	409613	Nonalcoholic fatty liver disease	TRUE	reported	412181	10	36542014	0.1626	7.24603e-07	291	ebi-a-GCST90026263	Salicylate levels	TRUE	reported	igd	2	1	TRUE	24.5408729456298
rs10007304	A	G	A	G	-0.2234	0.0218018	0.0653	0.0885243	FALSE	FALSE	FALSE	NAFLD	4	92046177	0.661343	0.049769	2568	409613	Nonalcoholic fatty liver disease	TRUE	reported	412181	4	92967328	0.0477	2.75899e-06	291	ebi-a-GCST90026181	Homocarnosine levels	TRUE	reported	igd	2	1	TRUE	21.9345929529862
rs10096362	T	G	T	G	0.1664	0.0271048	0.1307	0.176961	FALSE	FALSE	FALSE	NAFLD	8	94071359	0.463965	0.0370116	2568	409613	Nonalcoholic fatty liver disease	TRUE	reported	412181	8	95083587	0.0351	2.065e-06	291	ebi-a-GCST90026181	Homocarnosine levels	TRUE	reported	igd	2	1	TRUE	22.4746227709191
rs10280674	G	A	G	A	0.1588	0.0361427	0.1833	0.195744	FALSE	FALSE	FALSE	NAFLD	7	31042910	0.311537	0.0357141	2568	409613	Nonalcoholic fatty liver disease	TRUE	reported	412181	7	31082525	0.0311	3.312e-07	291	ebi-a-GCST90026181	Homocarnosine levels	TRUE	reported	igd	2	1	TRUE	26.0723524363892
rs112171702	A	C	A	C	-0.4261	0.0836408	0.0182	0.0139091	FALSE	FALSE	FALSE	NAFLD	10	95375445	0.489658	0.121069	2568	409613	Nonalcoholic fatty liver disease	TRUE	reported	412181	10	97135202	0.0925	4.09798e-06	291	ebi-a-GCST90026181	Homocarnosine levels	TRUE	reported	igd	2	1	TRUE	21.2197177501826
rs113824840	A	G	A	G	-1.4621	-0.0213055	0.0032	0.00622437	FALSE	FALSE	FALSE	NAFLD	15	60820435	0.904829	0.178194	2568	409613	Nonalcoholic fatty liver disease	TRUE	reported	412181	15	61112634	0.285	2.89201e-07	291	ebi-a-GCST90026181	Homocarnosine levels	TRUE	reported	igd	2	1	TRUE	26.3187000307787
rs114733691	A	C	A	C	-0.9469	0.00907138	0.0035	0.0212322	FALSE	FALSE	FALSE	NAFLD	5	168121996	0.925604	0.0971482	2568	409613	Nonalcoholic fatty liver disease	TRUE	reported	412181	5	167549001	0.1976	1.652e-06	291	ebi-a-GCST90026181	Homocarnosine levels	TRUE	reported	igd	2	1	TRUE	22.9633028016358
rs114737396	C	T	C	T	-0.4028	-0.143279	0.0212	0.0109153	FALSE	FALSE	FALSE	NAFLD	1	240099836	0.287707	0.134767	2568	409613	Nonalcoholic fatty liver disease	TRUE	reported	412181	1	240263136	0.0882	4.98001e-06	291	ebi-a-GCST90026181	Homocarnosine levels	TRUE	reported	igd	2	1	TRUE	20.8565155465058
rs115781416	C	T	C	T	-0.4136	-0.0249723	0.0217	0.0335956	FALSE	FALSE	FALSE	NAFLD	13	107384504	0.749164	0.0781015	2568	409613	Nonalcoholic fatty liver disease	TRUE	reported	412181	13	108036852	0.0827	5.74394e-07	291	ebi-a-GCST90026181	Homocarnosine levels	TRUE	reported	igd	2	1	TRUE	25.0120933605681
rs11738059	A	G	A	G	0.1146	0.0247219	0.5736	0.581585	FALSE	FALSE	FALSE	NAFLD	5	149122191	0.38545	0.0284848	2568	409613	Nonalcoholic fatty liver disease	TRUE	reported	412181	5	148501754	0.0238	1.41198e-06	291	ebi-a-GCST90026181	Homocarnosine levels	TRUE	reported	igd	2	1	TRUE	23.1854388814349
rs117383961	T	A	T	A	-0.4761	-0.230242	0.014	0.0124237	FALSE	TRUE	FALSE	NAFLD	13	79211898	0.0714381	0.127722	2568	409613	Nonalcoholic fatty liver disease	TRUE	reported	412181	13	79786033	0.0994	1.65402e-06	291	ebi-a-GCST90026181	Homocarnosine levels	TRUE	reported	igd	2	1	TRUE	22.9415942334085
rs117752860	A	G	A	G	-0.3891	0.00388045	0.0258	0.0339115	FALSE	FALSE	FALSE	NAFLD	15	26740923	0.959926	0.0772285	2568	409613	Nonalcoholic fatty liver disease	TRUE	reported	412181	15	26986070	0.0779	5.77497e-07	291	ebi-a-GCST90026181	Homocarnosine levels	TRUE	reported	igd	2	1	TRUE	24.9486784841499
rs12485617	C	T	C	T	-0.4567	-0.126586	0.0173	0.0172677	FALSE	FALSE	FALSE	NAFLD	3	60528929	0.242115	0.108219	2568	409613	Nonalcoholic fatty liver disease	TRUE	reported	412181	3	60514662	0.0981	3.25499e-06	291	ebi-a-GCST90026181	Homocarnosine levels	TRUE	reported	igd	2	1	TRUE	21.6732483963918
rs12770596	G	A	G	A	0.1231	-0.0233083	0.2643	0.259343	FALSE	FALSE	FALSE	NAFLD	10	5352203	0.481478	0.0331117	2568	409613	Nonalcoholic fatty liver disease	TRUE	reported	412181	10	5394166	0.0268	4.47497e-06	291	ebi-a-GCST90026181	Homocarnosine levels	TRUE	reported	igd	2	1	TRUE	21.0982540654934
rs12801078	C	T	C	T	-0.7843	0.266597	0.0055	0.00460501	FALSE	FALSE	FALSE	NAFLD	11	84561691	0.194506	0.205491	2568	409613	Nonalcoholic fatty liver disease	TRUE	reported	412181	11	84272734	0.1615	1.19001e-06	291	ebi-a-GCST90026181	Homocarnosine levels	TRUE	reported	igd	2	1	TRUE	23.584103748718
rs12982550	T	G	T	G	-0.6225	0.145921	0.0087	0.0128863	FALSE	FALSE	FALSE	NAFLD	19	21767009	0.242184	0.124768	2568	409613	Nonalcoholic fatty liver disease	TRUE	reported	412181	19	21949811	0.1245	5.72598e-07	291	ebi-a-GCST90026181	Homocarnosine levels	TRUE	reported	igd	2	1	TRUE	25
rs13436900	A	G	A	G	-0.3682	0.0991944	0.0261	0.0142344	FALSE	FALSE	FALSE	NAFLD	5	81819900	0.404035	0.118876	2568	409613	Nonalcoholic fatty liver disease	TRUE	reported	412181	5	81115719	0.0777	2.172e-06	291	ebi-a-GCST90026181	Homocarnosine levels	TRUE	reported	igd	2	1	TRUE	22.4556448340232
rs138551338	A	G	A	G	-0.9036	-0.0184848	0.0053	0.039608	FALSE	FALSE	FALSE	NAFLD	1	2091284	0.798889	0.0725505	2568	409613	Nonalcoholic fatty liver disease	TRUE	reported	412181	1	2022723	0.1643	3.82199e-08	291	ebi-a-GCST90026181	Homocarnosine levels	TRUE	reported	igd	2	1	TRUE	30.2466525576145
rs138882977	C	A	C	A	-0.7317	0.192051	0.0077	0.0117672	FALSE	FALSE	FALSE	NAFLD	8	137389875	0.142218	0.130862	2568	409613	Nonalcoholic fatty liver disease	TRUE	reported	412181	8	138402118	0.1462	5.55405e-07	291	ebi-a-GCST90026181	Homocarnosine levels	TRUE	reported	igd	2	1	TRUE	25.0479025415403
rs139707331	A	G	A	G	-0.5551	0.386455	0.0175	0.00124825	FALSE	FALSE	FALSE	NAFLD	17	13657100	0.33309	0.399268	2568	409613	Nonalcoholic fatty liver disease	TRUE	reported	412181	17	13560417	0.1195	3.37497e-06	291	ebi-a-GCST90026181	Homocarnosine levels	TRUE	reported	igd	2	1	TRUE	21.577774198631
rs142014788	T	C	T	C	-0.4396	-0.134454	0.0198	0.00294755	FALSE	FALSE	FALSE	NAFLD	1	65428982	0.59305	0.251588	2568	409613	Nonalcoholic fatty liver disease	TRUE	reported	412181	1	65894665	0.0833	1.31601e-07	291	ebi-a-GCST90026181	Homocarnosine levels	TRUE	reported	igd	2	1	TRUE	27.8500105924723
rs143720033	G	A	G	A	-0.4857	0.0549733	0.0156	0.0170181	FALSE	FALSE	FALSE	NAFLD	3	189706261	0.610623	0.107964	2568	409613	Nonalcoholic fatty liver disease	TRUE	reported	412181	3	189424050	0.1061	4.67305e-06	291	ebi-a-GCST90026181	Homocarnosine levels	TRUE	reported	igd	2	1	TRUE	20.9558576236918
rs144311812	C	A	C	A	-0.4315	0.0936477	0.0227	0.00919145	FALSE	FALSE	FALSE	NAFLD	8	75211370	0.523935	0.146946	2568	409613	Nonalcoholic fatty liver disease	TRUE	reported	412181	8	76123605	0.0854	4.36596e-07	291	ebi-a-GCST90026181	Homocarnosine levels	TRUE	reported	igd	2	1	TRUE	25.5297086585239
rs144717183	G	T	G	T	0.1489	-0.00736069	0.8216	0.857578	FALSE	FALSE	FALSE	NAFLD	15	98003858	0.855551	0.0404344	2568	409613	Nonalcoholic fatty liver disease	TRUE	reported	412181	15	98547088	0.03	7.06204e-07	291	ebi-a-GCST90026181	Homocarnosine levels	TRUE	reported	igd	2	1	TRUE	24.6346777777778
rs144845938	T	G	T	G	-0.4776	0.0258858	0.0101	0.0271574	FALSE	FALSE	FALSE	NAFLD	1	61003521	0.76861	0.0879892	2568	409613	Nonalcoholic fatty liver disease	TRUE	reported	412181	1	61469193	0.101	2.23898e-06	291	ebi-a-GCST90026181	Homocarnosine levels	TRUE	reported	igd	2	1	TRUE	22.3607254190766
rs145619335	A	G	A	G	-0.8378	0.0713651	0.0061	0.0094794	FALSE	FALSE	FALSE	NAFLD	12	129957976	0.62257	0.144989	2568	409613	Nonalcoholic fatty liver disease	TRUE	reported	412181	12	130442521	0.1569	9.34997e-08	291	ebi-a-GCST90026181	Homocarnosine levels	TRUE	reported	igd	2	1	TRUE	28.5124689196067
rs146372507	T	C	T	C	-0.418	-0.065997	0.0245	0.0115412	FALSE	FALSE	FALSE	NAFLD	3	22111473	0.623191	0.134322	2568	409613	Nonalcoholic fatty liver disease	TRUE	reported	412181	3	22152965	0.0767	5.00899e-08	291	ebi-a-GCST90026181	Homocarnosine levels	TRUE	reported	igd	2	1	TRUE	29.7003683563691
rs146544140	G	A	G	A	-0.7561	0.115938	0.0081	0.00706243	FALSE	FALSE	FALSE	NAFLD	14	85153935	0.488608	0.167414	2568	409613	Nonalcoholic fatty liver disease	TRUE	reported	412181	14	85620279	0.1392	5.63197e-08	291	ebi-a-GCST90026181	Homocarnosine levels	TRUE	reported	igd	2	1	TRUE	29.5039392794623
rs147520362	T	G	T	G	-0.4926	0.0906258	0.0227	0.0230775	FALSE	FALSE	FALSE	NAFLD	19	33498844	0.334153	0.0938366	2568	409613	Nonalcoholic fatty liver disease	TRUE	reported	412181	19	33989750	0.0939	1.53501e-07	291	ebi-a-GCST90026181	Homocarnosine levels	TRUE	reported	igd	2	1	TRUE	27.5205830415744
rs148082874	A	G	A	G	-0.7211	0.0981056	0.007	0.00208056	FALSE	FALSE	FALSE	NAFLD	7	31410046	0.750419	0.308423	2568	409613	Nonalcoholic fatty liver disease	TRUE	reported	412181	7	31449660	0.1423	4.02096e-07	291	ebi-a-GCST90026181	Homocarnosine levels	TRUE	reported	igd	2	1	TRUE	25.679182331825
rs148297945	G	C	G	C	-0.444	0.100616	0.0142	0.0233466	FALSE	TRUE	FALSE	NAFLD	8	101713353	0.278158	0.0927794	2568	409613	Nonalcoholic fatty liver disease	TRUE	reported	412181	8	102725581	0.0874	3.81496e-07	291	ebi-a-GCST90026181	Homocarnosine levels	TRUE	reported	igd	2	1	TRUE	25.807329985495
rs149000370	C	T	C	T	-0.3617	-0.0912442	0.0262	0.0304767	FALSE	FALSE	FALSE	NAFLD	7	124004711	0.267213	0.0822388	2568	409613	Nonalcoholic fatty liver disease	TRUE	reported	412181	7	123644765	0.0689	1.509e-07	291	ebi-a-GCST90026181	Homocarnosine levels	TRUE	reported	igd	2	1	TRUE	27.5586902622804
rs1512272	T	C	T	C	0.211	-0.0616736	0.9191	0.919461	FALSE	FALSE	FALSE	NAFLD	8	23655779	0.232236	0.0516262	2568	409613	Nonalcoholic fatty liver disease	TRUE	reported	412181	8	23513292	0.0448	2.52197e-06	291	ebi-a-GCST90026181	Homocarnosine levels	TRUE	reported	igd	2	1	TRUE	22.1824178890306
rs151256344	A	G	A	G	-0.4459	-0.112007	0.0193	0.0162385	FALSE	FALSE	FALSE	NAFLD	2	147118613	0.31417	0.111282	2568	409613	Nonalcoholic fatty liver disease	TRUE	reported	412181	2	147876181	0.0889	5.27096e-07	291	ebi-a-GCST90026181	Homocarnosine levels	TRUE	reported	igd	2	1	TRUE	25.1577283154566
rs16843660	A	G	A	G	-0.3086	0.00537252	0.0422	0.0319176	FALSE	FALSE	FALSE	NAFLD	2	195994481	0.946169	0.0795704	2568	409613	Nonalcoholic fatty liver disease	TRUE	reported	412181	2	196859205	0.0567	5.34995e-08	291	ebi-a-GCST90026181	Homocarnosine levels	TRUE	reported	igd	2	1	TRUE	29.6227740295935
rs17198844	C	G	C	G	-0.1972	0.0438208	0.11	0.100465	FALSE	TRUE	FALSE	NAFLD	6	1161813	0.349228	0.0468128	2568	409613	Nonalcoholic fatty liver disease	TRUE	reported	412181	6	1162048	0.0369	9.27406e-08	291	ebi-a-GCST90026181	Homocarnosine levels	TRUE	reported	igd	2	1	TRUE	28.5601897753395
rs184161859	A	G	A	G	-0.8434	0.174753	0.0088	0.0238449	FALSE	FALSE	FALSE	NAFLD	4	144601358	0.0554319	0.0912321	2568	409613	Nonalcoholic fatty liver disease	TRUE	reported	412181	4	145522510	0.1379	9.51809e-10	291	ebi-a-GCST90026181	Homocarnosine levels	TRUE	reported	igd	2	1	TRUE	37.4057753277301
rs185085061	C	A	C	A	-0.4643	0.103687	0.0174	0.0768601	FALSE	FALSE	FALSE	NAFLD	9	114442383	0.0508862	0.0531066	2568	409613	Nonalcoholic fatty liver disease	TRUE	reported	412181	9	117204663	0.0893	2.024e-07	291	ebi-a-GCST90026181	Homocarnosine levels	TRUE	reported	igd	2	1	TRUE	27.0330127694686
rs1940187	G	A	G	A	0.122	-0.00965644	0.5409	0.553031	FALSE	FALSE	FALSE	NAFLD	11	123844217	0.732362	0.0282365	2568	409613	Nonalcoholic fatty liver disease	TRUE	reported	412181	11	123714925	0.0241	4.13304e-07	291	ebi-a-GCST90026181	Homocarnosine levels	TRUE	reported	igd	2	1	TRUE	25.6262805392469
rs237594	G	T	G	T	-0.3135	0.096078	0.0361	0.0327761	FALSE	FALSE	FALSE	NAFLD	10	27334682	0.228273	0.0797447	2568	409613	Nonalcoholic fatty liver disease	TRUE	reported	412181	10	27623611	0.0686	4.87899e-06	291	ebi-a-GCST90026181	Homocarnosine levels	TRUE	reported	igd	2	1	TRUE	20.8846335285468
rs28374330	T	A	T	A	-0.8064	-0.043288	0.0061	0.0142484	FALSE	TRUE	FALSE	NAFLD	4	66331898	0.718942	0.120287	2568	409613	Nonalcoholic fatty liver disease	TRUE	reported	412181	4	67197616	0.1569	2.76102e-07	291	ebi-a-GCST90026181	Homocarnosine levels	TRUE	reported	igd	2	1	TRUE	26.4152758939637
rs28698507	C	T	C	T	0.1574	-0.0143547	0.1456	0.241707	FALSE	FALSE	FALSE	NAFLD	3	68044891	0.662192	0.0328568	2568	409613	Nonalcoholic fatty liver disease	TRUE	reported	412181	3	68094041	0.0332	2.17601e-06	291	ebi-a-GCST90026181	Homocarnosine levels	TRUE	reported	igd	2	1	TRUE	22.4767382784149
rs28859683	C	T	C	T	0.1516	-0.0183365	0.7557	0.758808	FALSE	FALSE	FALSE	NAFLD	8	38025874	0.576164	0.0328026	2568	409613	Nonalcoholic fatty liver disease	TRUE	reported	412181	8	37883392	0.0283	8.74702e-08	291	ebi-a-GCST90026181	Homocarnosine levels	TRUE	reported	igd	2	1	TRUE	28.6962753936246
rs34592834	G	C	G	C	-0.2341	-0.00661847	0.0724	0.132161	FALSE	TRUE	FALSE	NAFLD	5	11647616	0.874725	0.0419794	2568	409613	Nonalcoholic fatty liver disease	TRUE	reported	412181	5	11647728	0.0471	6.83597e-07	291	ebi-a-GCST90026181	Homocarnosine levels	TRUE	reported	igd	2	1	TRUE	24.7036436005968
rs35107973	T	C	T	C	-0.1715	0.0249966	0.1301	0.130971	FALSE	FALSE	FALSE	NAFLD	4	142204795	0.549185	0.0417319	2568	409613	Nonalcoholic fatty liver disease	TRUE	reported	412181	4	143125948	0.0356	1.43999e-06	291	ebi-a-GCST90026181	Homocarnosine levels	TRUE	reported	igd	2	1	TRUE	23.2074943188991
rs3818940	C	T	C	T	-0.1271	0.0356113	0.2389	0.290954	FALSE	FALSE	FALSE	NAFLD	13	24502118	0.253057	0.0311572	2568	409613	Nonalcoholic fatty liver disease	TRUE	reported	412181	13	25076256	0.0277	4.57099e-06	291	ebi-a-GCST90026181	Homocarnosine levels	TRUE	reported	igd	2	1	TRUE	21.0538518682636
rs41363444	G	T	G	T	-0.1983	-0.0246032	0.0864	0.0612914	FALSE	FALSE	FALSE	NAFLD	6	19673244	0.678344	0.0593244	2568	409613	Nonalcoholic fatty liver disease	TRUE	reported	412181	6	19673475	0.0426	3.23996e-06	291	ebi-a-GCST90026181	Homocarnosine levels	TRUE	reported	igd	2	1	TRUE	21.6683693711565
rs4858588	G	A	G	A	-0.8875	-0.0947393	0.0062	0.00123555	FALSE	FALSE	FALSE	NAFLD	3	24207538	0.81086	0.395874	2568	409613	Nonalcoholic fatty liver disease	TRUE	reported	412181	3	24249029	0.1551	1.044e-08	291	ebi-a-GCST90026181	Homocarnosine levels	TRUE	reported	igd	2	1	TRUE	32.742597380031
rs5021748	G	C	G	C	0.113	0.0372794	0.6176	0.634489	FALSE	TRUE	FALSE	NAFLD	4	7303490	0.202486	0.0292502	2568	409613	Nonalcoholic fatty liver disease	TRUE	reported	412181	4	7305217	0.024	2.52e-06	291	ebi-a-GCST90026181	Homocarnosine levels	TRUE	reported	igd	2	1	TRUE	22.1684027777778
rs57598379	A	G	A	G	-0.1123	0.0206245	0.4044	0.401246	FALSE	FALSE	FALSE	NAFLD	9	27399907	0.47117	0.0286223	2568	409613	Nonalcoholic fatty liver disease	TRUE	reported	412181	9	27399905	0.0238	2.49402e-06	291	ebi-a-GCST90026181	Homocarnosine levels	TRUE	reported	igd	2	1	TRUE	22.2641232963774
rs57663815	A	G	A	G	-0.6132	-0.00399804	0.0085	0.00605637	FALSE	FALSE	FALSE	NAFLD	5	73287295	0.982783	0.185266	2568	409613	Nonalcoholic fatty liver disease	TRUE	reported	412181	5	72583122	0.1311	2.89601e-06	291	ebi-a-GCST90026181	Homocarnosine levels	TRUE	reported	igd	2	1	TRUE	21.8775612795794
rs60423909	A	C	A	C	0.1294	-0.0283149	0.2217	0.27741	FALSE	FALSE	FALSE	NAFLD	17	5454171	0.367406	0.0314141	2568	409613	Nonalcoholic fatty liver disease	TRUE	reported	412181	17	5357491	0.0273	2.088e-06	291	ebi-a-GCST90026181	Homocarnosine levels	TRUE	reported	igd	2	1	TRUE	22.4669054998725
rs61954226	C	T	C	T	-0.1345	0.042918	0.2017	0.121726	FALSE	FALSE	FALSE	NAFLD	13	20927283	0.319725	0.0431327	2568	409613	Nonalcoholic fatty liver disease	TRUE	reported	412181	13	21501422	0.0288	3.08496e-06	291	ebi-a-GCST90026181	Homocarnosine levels	TRUE	reported	igd	2	1	TRUE	21.8101972415123
rs71315219	C	A	C	A	-0.299	-0.00157363	0.0435	0.0374925	FALSE	FALSE	FALSE	NAFLD	3	101037260	0.983083	0.074212	2568	409613	Nonalcoholic fatty liver disease	TRUE	reported	412181	3	100756104	0.0606	8.077e-07	291	ebi-a-GCST90026181	Homocarnosine levels	TRUE	reported	igd	2	1	TRUE	24.34429086
rs72743796	A	G	A	G	-0.4201	-0.0438251	0.0223	0.0139594	FALSE	FALSE	FALSE	NAFLD	15	80386734	0.713392	0.119315	2568	409613	Nonalcoholic fatty liver disease	TRUE	reported	412181	15	80679076	0.0896	2.718e-06	291	ebi-a-GCST90026181	Homocarnosine levels	TRUE	reported	igd	2	1	TRUE	21.9831206652583
rs73140995	C	T	C	T	-0.288	-0.0096744	0.0409	0.025172	FALSE	FALSE	FALSE	NAFLD	7	98023719	0.915148	0.0907987	2568	409613	Nonalcoholic fatty liver disease	TRUE	reported	412181	7	97653031	0.0577	5.85801e-07	291	ebi-a-GCST90026181	Homocarnosine levels	TRUE	reported	igd	2	1	TRUE	24.9134199784338
rs73175399	A	C	A	C	-0.3332	-0.105722	0.028	0.0195528	FALSE	FALSE	FALSE	NAFLD	13	44796744	0.300784	0.102171	2568	409613	Nonalcoholic fatty liver disease	TRUE	reported	412181	13	45370880	0.0692	1.47001e-06	291	ebi-a-GCST90026181	Homocarnosine levels	TRUE	reported	igd	2	1	TRUE	23.1845033245347
rs73188302	A	C	A	C	0.4878	-0.0512047	0.0159	0.00618207	FALSE	FALSE	FALSE	NAFLD	13	62333725	0.775938	0.179908	2568	409613	Nonalcoholic fatty liver disease	TRUE	reported	412181	13	62907858	0.0974	5.48795e-07	291	ebi-a-GCST90026181	Homocarnosine levels	TRUE	reported	igd	2	1	TRUE	25.0822029860564
rs73650461	A	G	A	G	-0.1419	0.00957924	0.2099	0.232485	FALSE	FALSE	FALSE	NAFLD	9	76140929	0.77402	0.0333632	2568	409613	Nonalcoholic fatty liver disease	TRUE	reported	412181	9	78755845	0.0296	1.69001e-06	291	ebi-a-GCST90026181	Homocarnosine levels	TRUE	reported	igd	2	1	TRUE	22.9816586011687
rs74156169	A	G	A	G	-0.4491	0.0318507	0.0164	0.0198233	FALSE	FALSE	FALSE	NAFLD	10	62317249	0.754409	0.101814	2568	409613	Nonalcoholic fatty liver disease	TRUE	reported	412181	10	64077008	0.0947	2.119e-06	291	ebi-a-GCST90026181	Homocarnosine levels	TRUE	reported	igd	2	1	TRUE	22.4898289379344
rs74975707	C	T	C	T	-0.2827	0.0253327	0.045	0.0471245	FALSE	FALSE	FALSE	NAFLD	8	117692520	0.703949	0.0666659	2568	409613	Nonalcoholic fatty liver disease	TRUE	reported	412181	8	118704759	0.0568	6.52394e-07	291	ebi-a-GCST90026181	Homocarnosine levels	TRUE	reported	igd	2	1	TRUE	24.7716505901607
rs75493168	A	G	A	G	-0.348	0.0952965	0.0334	0.0110933	FALSE	FALSE	FALSE	NAFLD	20	24588540	0.478422	0.13444	2568	409613	Nonalcoholic fatty liver disease	TRUE	reported	412181	20	24569176	0.0667	1.85699e-07	291	ebi-a-GCST90026181	Homocarnosine levels	TRUE	reported	igd	2	1	TRUE	27.2211720226843
rs75965538	G	C	G	C	-0.3456	0.0863016	0.0327	0.0686708	FALSE	TRUE	FALSE	NAFLD	5	121918613	0.121053	0.0556652	2568	409613	Nonalcoholic fatty liver disease	TRUE	reported	412181	5	121254308	0.0683	4.23097e-07	291	ebi-a-GCST90026181	Homocarnosine levels	TRUE	reported	igd	2	1	TRUE	25.6038963405354
rs76191754	G	A	G	A	-0.4337	0.147573	0.0242	0.00786472	FALSE	FALSE	FALSE	NAFLD	21	21513844	0.357596	0.160413	2568	409613	Nonalcoholic fatty liver disease	TRUE	reported	412181	21	22886165	0.0904	1.591e-06	291	ebi-a-GCST90026181	Homocarnosine levels	TRUE	reported	igd	2	1	TRUE	23.0166430906884
rs76342337	A	G	A	G	-0.5873	0.0208236	0.0136	0.0367507	FALSE	FALSE	FALSE	NAFLD	1	19582887	0.78061	0.0747641	2568	409613	Nonalcoholic fatty liver disease	TRUE	reported	412181	1	19909381	0.1207	1.14599e-06	291	ebi-a-GCST90026181	Homocarnosine levels	TRUE	reported	igd	2	1	TRUE	23.6758435500179
rs77652393	A	C	A	C	-0.5282	0.0965608	0.0161	0.017883	FALSE	FALSE	FALSE	NAFLD	7	74312665	0.36767	0.107189	2568	409613	Nonalcoholic fatty liver disease	TRUE	reported	412181	7	73726995	0.0967	4.75499e-08	291	ebi-a-GCST90026181	Homocarnosine levels	TRUE	reported	igd	2	1	TRUE	29.8362230760922
rs77661128	T	G	T	G	-0.3092	0.0610674	0.0347	0.0224682	FALSE	FALSE	FALSE	NAFLD	3	27729100	0.521309	0.0952199	2568	409613	Nonalcoholic fatty liver disease	TRUE	reported	412181	3	27770591	0.063	9.04107e-07	291	ebi-a-GCST90026181	Homocarnosine levels	TRUE	reported	igd	2	1	TRUE	24.087840765936
rs78489432	G	A	G	A	0.2322	0.0704086	0.0587	0.0727135	FALSE	FALSE	FALSE	NAFLD	1	102125648	0.195896	0.0544396	2568	409613	Nonalcoholic fatty liver disease	TRUE	reported	412181	1	102591204	0.0503	3.93197e-06	291	ebi-a-GCST90026181	Homocarnosine levels	TRUE	reported	igd	2	1	TRUE	21.3102458805813
rs78850140	A	C	A	C	-0.7804	0.101962	0.008	0.0236283	FALSE	FALSE	FALSE	NAFLD	6	81566606	0.272939	0.0930041	2568	409613	Nonalcoholic fatty liver disease	TRUE	reported	412181	6	82276323	0.1405	2.78599e-08	291	ebi-a-GCST90026181	Homocarnosine levels	TRUE	reported	igd	2	1	TRUE	30.8518970124492
rs78898307	A	G	A	G	-0.5731	-0.21949	0.0132	0.0120991	FALSE	FALSE	FALSE	NAFLD	4	3799564	0.0900285	0.129473	2568	409613	Nonalcoholic fatty liver disease	TRUE	reported	412181	4	3801291	0.1226	2.95101e-06	291	ebi-a-GCST90026181	Homocarnosine levels	TRUE	reported	igd	2	1	TRUE	21.8514306661806
rs10007912	T	A	T	A	0.2039	0.00799431	0.7254	0.688787	FALSE	TRUE	FALSE	NAFLD	4	145406154	0.793011	0.0304658	2568	409613	Nonalcoholic fatty liver disease	TRUE	reported	412181	4	146327306	0.044	3.56796e-06	291	ebi-a-GCST90026074	2-hydroxyglutarate levels	TRUE	reported	igd	2	1	TRUE	21.474798553719
rs11088458	G	A	G	A	0.1923	0.0230792	0.707	0.650329	FALSE	FALSE	FALSE	NAFLD	21	38978194	0.434331	0.0295206	2568	409613	Nonalcoholic fatty liver disease	TRUE	reported	412181	21	40350120	0.0419	4.57204e-06	291	ebi-a-GCST90026074	2-hydroxyglutarate levels	TRUE	reported	igd	2	1	TRUE	21.0634992965408
rs11574941	A	G	A	G	-0.2564	-0.0013153	0.1538	0.0927055	FALSE	FALSE	FALSE	NAFLD	16	30481679	0.978682	0.0492218	2568	409613	Nonalcoholic fatty liver disease	TRUE	reported	412181	16	30493000	0.0543	2.311e-06	291	ebi-a-GCST90026074	2-hydroxyglutarate levels	TRUE	reported	igd	2	1	TRUE	22.2964839629777
rs11686748	G	C	G	C	-0.2796	0.0297708	0.1154	0.0822388	FALSE	TRUE	FALSE	NAFLD	2	179730918	0.561419	0.0512639	2568	409613	Nonalcoholic fatty liver disease	TRUE	reported	412181	2	180595645	0.0591	2.21401e-06	291	ebi-a-GCST90026074	2-hydroxyglutarate levels	TRUE	reported	igd	2	1	TRUE	22.3820247880646
rs12152565	G	A	G	A	-0.2175	-0.0353216	0.2798	0.329887	FALSE	FALSE	FALSE	NAFLD	4	180933825	0.237279	0.0298876	2568	409613	Nonalcoholic fatty liver disease	TRUE	reported	412181	4	181854978	0.0411	1.18599e-07	291	ebi-a-GCST90026074	2-hydroxyglutarate levels	TRUE	reported	igd	2	1	TRUE	28.0049549789547
rs13374454	C	T	C	T	-0.4026	-0.00609845	0.0482	0.0225483	FALSE	FALSE	FALSE	NAFLD	1	67901446	0.949224	0.0957652	2568	409613	Nonalcoholic fatty liver disease	TRUE	reported	412181	1	68367129	0.087	3.66801e-06	291	ebi-a-GCST90026074	2-hydroxyglutarate levels	TRUE	reported	igd	2	1	TRUE	21.4145541022592
rs143314553	T	C	T	C	-0.6221	0.0420207	0.0281	0.0333794	FALSE	FALSE	FALSE	NAFLD	15	90531068	0.594473	0.078932	2568	409613	Nonalcoholic fatty liver disease	TRUE	reported	412181	15	91074300	0.1112	2.23198e-08	291	ebi-a-GCST90026074	2-hydroxyglutarate levels	TRUE	reported	igd	2	1	TRUE	31.297585043476
rs17599379	G	A	G	A	-0.1996	-0.0394742	0.2523	0.223659	FALSE	FALSE	FALSE	NAFLD	10	33175651	0.24258	0.0337802	2568	409613	Nonalcoholic fatty liver disease	TRUE	reported	412181	10	33464579	0.0431	3.63396e-06	291	ebi-a-GCST90026074	2-hydroxyglutarate levels	TRUE	reported	igd	2	1	TRUE	21.4469991009954
rs2228133	C	T	C	T	-0.4334	-0.0139101	0.049	0.168446	FALSE	FALSE	FALSE	NAFLD	17	7509084	0.713991	0.0379539	2568	409613	Nonalcoholic fatty liver disease	TRUE	reported	412181	17	7412403	0.0849	3.34804e-07	291	ebi-a-GCST90026074	2-hydroxyglutarate levels	TRUE	reported	igd	2	1	TRUE	26.0592812718073
rs2637649	T	C	T	C	-0.278	-0.0519443	0.0956	0.0775654	FALSE	FALSE	FALSE	NAFLD	10	132169006	0.32097	0.0523386	2568	409613	Nonalcoholic fatty liver disease	TRUE	reported	412181	10	133982510	0.0599	3.422e-06	291	ebi-a-GCST90026074	2-hydroxyglutarate levels	TRUE	reported	igd	2	1	TRUE	21.5395163335665
rs4525947	C	A	C	A	0.2301	0.00216409	0.7684	0.795004	FALSE	FALSE	FALSE	NAFLD	4	173654927	0.950428	0.0348098	2568	409613	Nonalcoholic fatty liver disease	TRUE	reported	412181	4	174576078	0.0432	1.02301e-07	291	ebi-a-GCST90026074	2-hydroxyglutarate levels	TRUE	reported	igd	2	1	TRUE	28.370418595679
rs55775477	C	T	C	T	-0.3015	-0.09009	0.0977	0.162938	FALSE	FALSE	FALSE	NAFLD	3	13618701	0.0194491	0.0385526	2568	409613	Nonalcoholic fatty liver disease	TRUE	reported	412181	3	13660201	0.0658	4.53304e-06	291	ebi-a-GCST90026074	2-hydroxyglutarate levels	TRUE	reported	igd	2	1	TRUE	20.9953367947451
rs62394953	T	C	T	C	-0.3373	0.028522	0.0716	0.0335541	FALSE	FALSE	FALSE	NAFLD	6	11594345	0.719726	0.079487	2568	409613	Nonalcoholic fatty liver disease	TRUE	reported	412181	6	11594578	0.071	2.05599e-06	291	ebi-a-GCST90026074	2-hydroxyglutarate levels	TRUE	reported	igd	2	1	TRUE	22.5691906367784
rs62490981	G	A	G	A	-0.3238	0.0403902	0.1009	0.147291	FALSE	FALSE	FALSE	NAFLD	7	156537591	0.317585	0.0404131	2568	409613	Nonalcoholic fatty liver disease	TRUE	reported	412181	7	156330285	0.0631	2.81397e-07	291	ebi-a-GCST90026074	2-hydroxyglutarate levels	TRUE	reported	igd	2	1	TRUE	26.3326744708799
rs72810352	T	C	T	C	-0.3518	0.00285354	0.0874	0.125941	FALSE	FALSE	FALSE	NAFLD	2	58145319	0.946341	0.0423986	2568	409613	Nonalcoholic fatty liver disease	TRUE	reported	412181	2	58372454	0.0696	4.37502e-07	291	ebi-a-GCST90026074	2-hydroxyglutarate levels	TRUE	reported	igd	2	1	TRUE	25.5489579204651
rs73152896	A	G	A	G	-0.6272	-0.0227299	0.0215	0.0323984	FALSE	FALSE	FALSE	NAFLD	7	130440050	0.774173	0.0792205	2568	409613	Nonalcoholic fatty liver disease	TRUE	reported	412181	7	130079891	0.1263	6.87306e-07	291	ebi-a-GCST90026074	2-hydroxyglutarate levels	TRUE	reported	igd	2	1	TRUE	24.6606999007629
rs74592656	T	C	T	C	-0.5643	0.0371609	0.0248	0.0242383	FALSE	FALSE	FALSE	NAFLD	1	78648627	0.689501	0.0930111	2568	409613	Nonalcoholic fatty liver disease	TRUE	reported	412181	1	79114312	0.111	3.72804e-07	291	ebi-a-GCST90026074	2-hydroxyglutarate levels	TRUE	reported	igd	2	1	TRUE	25.844857560263
rs74963345	G	A	G	A	-0.5066	-0.115716	0.0375	0.0107451	FALSE	FALSE	FALSE	NAFLD	5	108282554	0.397082	0.136643	2568	409613	Nonalcoholic fatty liver disease	TRUE	reported	412181	5	107618255	0.104	1.12199e-06	291	ebi-a-GCST90026074	2-hydroxyglutarate levels	TRUE	reported	igd	2	1	TRUE	23.7281397928994
rs76630667	G	A	G	A	-0.8607	-0.0437193	0.0168	0.0182871	FALSE	FALSE	FALSE	NAFLD	6	98574614	0.679161	0.105702	2568	409613	Nonalcoholic fatty liver disease	TRUE	reported	412181	6	99022490	0.1457	3.47096e-09	291	ebi-a-GCST90026074	2-hydroxyglutarate levels	TRUE	reported	igd	2	1	TRUE	34.8967114476819
rs789104	T	C	T	C	0.3716	0.0380654	0.9216	0.923469	FALSE	FALSE	FALSE	NAFLD	1	238543997	0.473369	0.0530893	2568	409613	Nonalcoholic fatty liver disease	TRUE	reported	412181	1	238707297	0.0727	3.25702e-07	291	ebi-a-GCST90026074	2-hydroxyglutarate levels	TRUE	reported	igd	2	1	TRUE	26.1265815120835
rs8000836	A	G	A	G	0.2104	-0.0642051	0.2331	0.193517	FALSE	FALSE	FALSE	NAFLD	13	106003683	0.0711066	0.0355748	2568	409613	Nonalcoholic fatty liver disease	TRUE	reported	412181	13	106656032	0.0451	3.02901e-06	291	ebi-a-GCST90026074	2-hydroxyglutarate levels	TRUE	reported	igd	2	1	TRUE	21.7639834612416
rs9615573	T	C	T	C	-0.2494	-0.025604	0.1573	0.0894839	FALSE	FALSE	FALSE	NAFLD	22	47658592	0.601135	0.0489778	2568	409613	Nonalcoholic fatty liver disease	TRUE	reported	412181	22	48054341	0.0539	3.74404e-06	291	ebi-a-GCST90026074	2-hydroxyglutarate levels	TRUE	reported	igd	2	1	TRUE	21.4099359426685
rs10009630	A	G	A	G	0.5016	0.122909	0.9918	0.989943	FALSE	FALSE	FALSE	NAFLD	4	27616164	0.390229	0.143051	2568	409613	Nonalcoholic fatty liver disease	TRUE	reported	412181	4	27617786	0.1099	4.98506e-06	291	ebi-a-GCST90026020	Sphingomyelin (d18:1/20:0, d16:1/22:0) levels	TRUE	reported	igd	2	1	TRUE	20.831458162396
rs10279310	A	G	A	G	-0.0916	0.0413228	0.2871	0.211128	FALSE	FALSE	FALSE	NAFLD	7	21931375	0.229933	0.0344204	2568	409613	Nonalcoholic fatty liver disease	TRUE	reported	412181	7	21970993	0.0193	2.19099e-06	291	ebi-a-GCST90026020	Sphingomyelin (d18:1/20:0, d16:1/22:0) levels	TRUE	reported	igd	2	1	TRUE	22.5255980026309
rs10410403	A	G	A	G	-0.1278	-0.03097	0.1065	0.11198	FALSE	FALSE	FALSE	NAFLD	19	7018497	0.488622	0.044722	2568	409613	Nonalcoholic fatty liver disease	TRUE	reported	412181	19	7018508	0.0278	4.343e-06	291	ebi-a-GCST90026020	Sphingomyelin (d18:1/20:0, d16:1/22:0) levels	TRUE	reported	igd	2	1	TRUE	21.133533461001
rs10748876	C	G	C	G	0.2052	0.0255609	0.9541	0.876494	FALSE	TRUE	FALSE	NAFLD	10	82062646	0.553289	0.0431161	2568	409613	Nonalcoholic fatty liver disease	TRUE	reported	412181	10	83822402	0.04	2.80802e-07	291	ebi-a-GCST90026020	Sphingomyelin (d18:1/20:0, d16:1/22:0) levels	TRUE	reported	igd	2	1	TRUE	26.3169
rs10980967	T	A	T	A	-0.397	0.051135	0.0146	0.0247053	FALSE	TRUE	FALSE	NAFLD	9	111610423	0.573422	0.0908226	2568	409613	Nonalcoholic fatty liver disease	TRUE	reported	412181	9	114372703	0.0851	3.11501e-06	291	ebi-a-GCST90026020	Sphingomyelin (d18:1/20:0, d16:1/22:0) levels	TRUE	reported	igd	2	1	TRUE	21.7631569136193
rs10996615	C	T	C	T	-0.4645	-0.0504011	0.0092	0.00957084	FALSE	FALSE	FALSE	NAFLD	10	65730025	0.7262	0.143927	2568	409613	Nonalcoholic fatty liver disease	TRUE	reported	412181	10	67489783	0.0954	1.11599e-06	291	ebi-a-GCST90026020	Sphingomyelin (d18:1/20:0, d16:1/22:0) levels	TRUE	reported	igd	2	1	TRUE	23.7068956045163
rs111346108	A	G	A	G	-0.5574	-0.222561	0.0069	0.00835628	FALSE	FALSE	FALSE	NAFLD	6	40537836	0.152248	0.155459	2568	409613	Nonalcoholic fatty liver disease	TRUE	reported	412181	6	40505575	0.1022	4.89204e-08	291	ebi-a-GCST90026020	Sphingomyelin (d18:1/20:0, d16:1/22:0) levels	TRUE	reported	igd	2	1	TRUE	29.7462440784158
rs111472085	A	G	A	G	-0.3741	-0.431217	0.0177	0.00383948	FALSE	FALSE	FALSE	NAFLD	11	65546236	0.0620012	0.231056	2568	409613	Nonalcoholic fatty liver disease	TRUE	reported	412181	11	65313707	0.0791	2.23599e-06	291	ebi-a-GCST90026020	Sphingomyelin (d18:1/20:0, d16:1/22:0) levels	TRUE	reported	igd	2	1	TRUE	22.3677576912196
rs111575892	G	A	G	A	-0.175	-0.0586275	0.0571	0.0723394	FALSE	FALSE	FALSE	NAFLD	16	88628612	0.281018	0.0543836	2568	409613	Nonalcoholic fatty liver disease	TRUE	reported	412181	16	88695020	0.037	2.28202e-06	291	ebi-a-GCST90026020	Sphingomyelin (d18:1/20:0, d16:1/22:0) levels	TRUE	reported	igd	2	1	TRUE	22.3703433162893
rs111669149	A	G	A	G	-0.4284	0.409936	0.0142	0.00584134	FALSE	FALSE	FALSE	NAFLD	18	34566168	0.0251067	0.183027	2568	409613	Nonalcoholic fatty liver disease	TRUE	reported	412181	18	32146132	0.0886	1.327e-06	291	ebi-a-GCST90026020	Sphingomyelin (d18:1/20:0, d16:1/22:0) levels	TRUE	reported	igd	2	1	TRUE	23.3792987480191
rs112316758	A	G	A	G	-0.6923	0.000665519	0.012	0.00748934	FALSE	FALSE	FALSE	NAFLD	9	136481340	0.996685	0.160168	2568	409613	Nonalcoholic fatty liver disease	TRUE	reported	412181	9	139375792	0.0954	4.05789e-13	291	ebi-a-GCST90026020	Sphingomyelin (d18:1/20:0, d16:1/22:0) levels	TRUE	reported	igd	2	1	TRUE	52.6613409719201
rs11240099	C	T	C	T	-0.1779	0.0237953	0.0641	0.115425	FALSE	FALSE	FALSE	NAFLD	1	147035072	0.589924	0.0441515	2568	409613	Nonalcoholic fatty liver disease	TRUE	reported	412181	1	146506626	0.0372	1.761e-06	291	ebi-a-GCST90026020	Sphingomyelin (d18:1/20:0, d16:1/22:0) levels	TRUE	reported	igd	2	1	TRUE	22.8699921956296
rs112506169	A	G	A	G	-0.3057	-0.0427764	0.019	0.0119289	FALSE	FALSE	FALSE	NAFLD	2	80336381	0.739387	0.128587	2568	409613	Nonalcoholic fatty liver disease	TRUE	reported	412181	2	80563506	0.0655	3.04502e-06	291	ebi-a-GCST90026020	Sphingomyelin (d18:1/20:0, d16:1/22:0) levels	TRUE	reported	igd	2	1	TRUE	21.7825278247188
rs112886155	T	A	T	A	-0.2874	0.102843	0.026	0.00637045	FALSE	TRUE	FALSE	NAFLD	13	39981952	0.569924	0.18101	2568	409613	Nonalcoholic fatty liver disease	TRUE	reported	412181	13	40556089	0.0548	1.536e-07	291	ebi-a-GCST90026020	Sphingomyelin (d18:1/20:0, d16:1/22:0) levels	TRUE	reported	igd	2	1	TRUE	27.505048217806
rs113113850	T	C	T	C	-0.4605	-0.268809	0.0141	0.0047233	FALSE	FALSE	FALSE	NAFLD	19	11746541	0.187594	0.203994	2568	409613	Nonalcoholic fatty liver disease	TRUE	reported	412181	19	11857356	0.0899	2.99799e-07	291	ebi-a-GCST90026020	Sphingomyelin (d18:1/20:0, d16:1/22:0) levels	TRUE	reported	igd	2	1	TRUE	26.2385532806814
rs113211257	G	C	G	C	-0.3944	-0.120134	0.0147	0.00968599	FALSE	TRUE	FALSE	NAFLD	4	85802539	0.407615	0.145073	2568	409613	Nonalcoholic fatty liver disease	TRUE	reported	412181	4	86723692	0.0795	6.99101e-07	291	ebi-a-GCST90026020	Sphingomyelin (d18:1/20:0, d16:1/22:0) levels	TRUE	reported	igd	2	1	TRUE	24.6115834025553
rs113290176	T	C	T	C	-0.2754	0.0536481	0.0238	0.00916808	FALSE	FALSE	FALSE	NAFLD	1	94893457	0.713783	0.146268	2568	409613	Nonalcoholic fatty liver disease	TRUE	reported	412181	1	95359013	0.0582	2.25299e-06	291	ebi-a-GCST90026020	Sphingomyelin (d18:1/20:0, d16:1/22:0) levels	TRUE	reported	igd	2	1	TRUE	22.3914337336593
rs113652541	A	G	A	G	-0.5581	0.296766	0.0117	0.00163111	FALSE	FALSE	FALSE	NAFLD	15	53281495	0.381327	0.338985	2568	409613	Nonalcoholic fatty liver disease	TRUE	reported	412181	15	53573692	0.0862	9.30679e-11	291	ebi-a-GCST90026020	Sphingomyelin (d18:1/20:0, d16:1/22:0) levels	TRUE	reported	igd	2	1	TRUE	41.9188648316923
rs114445756	A	G	A	G	-0.509	0.032747	0.0093	0.00304227	FALSE	FALSE	FALSE	NAFLD	5	176576192	0.899338	0.258874	2568	409613	Nonalcoholic fatty liver disease	TRUE	reported	412181	5	176003193	0.0971	1.585e-07	291	ebi-a-GCST90026020	Sphingomyelin (d18:1/20:0, d16:1/22:0) levels	TRUE	reported	igd	2	1	TRUE	27.4787583484384
rs114464705	C	T	C	T	-0.2689	0.0585403	0.0346	0.0262788	FALSE	FALSE	FALSE	NAFLD	4	125540329	0.50172	0.0871412	2568	409613	Nonalcoholic fatty liver disease	TRUE	reported	412181	4	126461484	0.0579	3.434e-06	291	ebi-a-GCST90026020	Sphingomyelin (d18:1/20:0, d16:1/22:0) levels	TRUE	reported	igd	2	1	TRUE	21.5687251857619
rs114613191	A	G	A	G	-0.5755	0.380499	0.0069	0.00206644	FALSE	FALSE	FALSE	NAFLD	13	46217812	0.216801	0.308076	2568	409613	Nonalcoholic fatty liver disease	TRUE	reported	412181	13	46791947	0.1072	7.97995e-08	291	ebi-a-GCST90026020	Sphingomyelin (d18:1/20:0, d16:1/22:0) levels	TRUE	reported	igd	2	1	TRUE	28.8204717434284
rs114689181	C	T	C	T	-0.2609	0.0270575	0.0258	0.045186	FALSE	FALSE	FALSE	NAFLD	5	118248475	0.690588	0.0679737	2568	409613	Nonalcoholic fatty liver disease	TRUE	reported	412181	5	117584170	0.057	4.66402e-06	291	ebi-a-GCST90026020	Sphingomyelin (d18:1/20:0, d16:1/22:0) levels	TRUE	reported	igd	2	1	TRUE	20.9506955986457
rs114938365	C	T	C	T	-0.5673	-0.0834505	0.0069	0.0257925	FALSE	FALSE	FALSE	NAFLD	1	96343731	0.346459	0.0886377	2568	409613	Nonalcoholic fatty liver disease	TRUE	reported	412181	1	96809287	0.1078	1.43701e-07	291	ebi-a-GCST90026020	Sphingomyelin (d18:1/20:0, d16:1/22:0) levels	TRUE	reported	igd	2	1	TRUE	27.6941503368087
rs115133377	C	T	C	T	-0.2563	-0.00677874	0.0426	0.0271093	FALSE	FALSE	FALSE	NAFLD	1	158616030	0.937369	0.0862691	2568	409613	Nonalcoholic fatty liver disease	TRUE	reported	412181	1	158585820	0.0434	3.39e-09	291	ebi-a-GCST90026020	Sphingomyelin (d18:1/20:0, d16:1/22:0) levels	TRUE	reported	igd	2	1	TRUE	34.8752840366115
rs115196611	T	G	T	G	-0.1529	0.052246	0.0618	0.035531	FALSE	FALSE	FALSE	NAFLD	4	7458997	0.491066	0.0758713	2568	409613	Nonalcoholic fatty liver disease	TRUE	reported	412181	4	7460724	0.0335	4.91405e-06	291	ebi-a-GCST90026020	Sphingomyelin (d18:1/20:0, d16:1/22:0) levels	TRUE	reported	igd	2	1	TRUE	20.8317308977501
rs115643994	G	C	G	C	-0.3766	-0.283308	0.0118	0.00498273	FALSE	TRUE	FALSE	NAFLD	5	141822778	0.155777	0.199595	2568	409613	Nonalcoholic fatty liver disease	TRUE	reported	412181	5	141202343	0.0819	4.22202e-06	291	ebi-a-GCST90026020	Sphingomyelin (d18:1/20:0, d16:1/22:0) levels	TRUE	reported	igd	2	1	TRUE	21.1442764263277
rs115702537	T	C	T	C	-0.5079	0.11286	0.0088	0.0113892	FALSE	FALSE	FALSE	NAFLD	5	91857741	0.3948	0.132629	2568	409613	Nonalcoholic fatty liver disease	TRUE	reported	412181	5	91153558	0.1011	5.09906e-07	291	ebi-a-GCST90026020	Sphingomyelin (d18:1/20:0, d16:1/22:0) levels	TRUE	reported	igd	2	1	TRUE	25.2379522580986
rs115739961	C	T	C	T	-0.3546	0.00960279	0.0143	0.0453831	FALSE	FALSE	FALSE	NAFLD	3	42374956	0.890247	0.0695898	2568	409613	Nonalcoholic fatty liver disease	TRUE	reported	412181	3	42416448	0.0753	2.47298e-06	291	ebi-a-GCST90026020	Sphingomyelin (d18:1/20:0, d16:1/22:0) levels	TRUE	reported	igd	2	1	TRUE	22.1762194250885
rs115927448	A	G	A	G	-0.2875	0.0227936	0.0207	0.00468715	FALSE	FALSE	FALSE	NAFLD	6	35726373	0.912207	0.206735	2568	409613	Nonalcoholic fatty liver disease	TRUE	reported	412181	6	35694150	0.0616	3.03403e-06	291	ebi-a-GCST90026020	Sphingomyelin (d18:1/20:0, d16:1/22:0) levels	TRUE	reported	igd	2	1	TRUE	21.7828285756451
rs116079683	C	T	C	T	-0.4154	0.0164035	0.0147	0.0184753	FALSE	FALSE	FALSE	NAFLD	4	177573049	0.875512	0.104707	2568	409613	Nonalcoholic fatty liver disease	TRUE	reported	412181	4	178494203	0.0826	4.89396e-07	291	ebi-a-GCST90026020	Sphingomyelin (d18:1/20:0, d16:1/22:0) levels	TRUE	reported	igd	2	1	TRUE	25.291401133852
rs116089633	G	A	G	A	-0.3664	-0.0494858	0.0189	0.0464317	FALSE	FALSE	FALSE	NAFLD	5	24915788	0.460965	0.0671213	2568	409613	Nonalcoholic fatty liver disease	TRUE	reported	412181	5	24915897	0.0644	1.27201e-08	291	ebi-a-GCST90026020	Sphingomyelin (d18:1/20:0, d16:1/22:0) levels	TRUE	reported	igd	2	1	TRUE	32.3697388218047
rs116455686	G	A	G	A	0.7114	-0.141804	0.0034	0.00778533	FALSE	FALSE	FALSE	NAFLD	1	15730534	0.374325	0.159617	2568	409613	Nonalcoholic fatty liver disease	TRUE	reported	412181	1	16057029	0.1517	2.75302e-06	291	ebi-a-GCST90026020	Sphingomyelin (d18:1/20:0, d16:1/22:0) levels	TRUE	reported	igd	2	1	TRUE	21.991586454374
rs116483533	C	T	C	T	-0.2067	0.17662	0.038	0.0408369	FALSE	FALSE	FALSE	NAFLD	4	84576223	0.00811353	0.066717	2568	409613	Nonalcoholic fatty liver disease	TRUE	reported	412181	4	85497376	0.0423	1.01501e-06	291	ebi-a-GCST90026020	Sphingomyelin (d18:1/20:0, d16:1/22:0) levels	TRUE	reported	igd	2	1	TRUE	23.8781248428147
rs116611586	T	A	T	A	-0.4474	-0.175051	0.009	0.0047051	FALSE	TRUE	FALSE	NAFLD	2	53510473	0.395101	0.205845	2568	409613	Nonalcoholic fatty liver disease	TRUE	reported	412181	2	53737611	0.0927	1.37699e-06	291	ebi-a-GCST90026020	Sphingomyelin (d18:1/20:0, d16:1/22:0) levels	TRUE	reported	igd	2	1	TRUE	23.2933789037726
rs116914758	T	C	T	C	-0.4978	-0.192908	0.0108	0.0024639	FALSE	FALSE	FALSE	NAFLD	10	59239353	0.493005	0.281396	2568	409613	Nonalcoholic fatty liver disease	TRUE	reported	412181	10	60999113	0.0881	1.58599e-08	291	ebi-a-GCST90026020	Sphingomyelin (d18:1/20:0, d16:1/22:0) levels	TRUE	reported	igd	2	1	TRUE	31.9269893746272
rs116920984	A	G	A	G	-0.1788	-0.0130166	0.0597	0.101001	FALSE	FALSE	FALSE	NAFLD	17	42339117	0.780547	0.0467203	2568	409613	Nonalcoholic fatty liver disease	TRUE	reported	412181	17	40491135	0.0379	2.43899e-06	291	ebi-a-GCST90026020	Sphingomyelin (d18:1/20:0, d16:1/22:0) levels	TRUE	reported	igd	2	1	TRUE	22.2564866577091
rs116924716	A	G	A	G	-0.5466	-0.311907	0.0101	0.00334249	FALSE	FALSE	FALSE	NAFLD	22	20193520	0.199625	0.243179	2568	409613	Nonalcoholic fatty liver disease	TRUE	reported	412181	22	20181043	0.1055	2.22101e-07	291	ebi-a-GCST90026020	Sphingomyelin (d18:1/20:0, d16:1/22:0) levels	TRUE	reported	igd	2	1	TRUE	26.843202982862
rs116978629	T	C	T	C	-0.2416	-0.223074	0.0333	0.0113213	FALSE	FALSE	FALSE	NAFLD	6	127176130	0.100837	0.135954	2568	409613	Nonalcoholic fatty liver disease	TRUE	reported	412181	6	127497275	0.0505	1.68702e-06	291	ebi-a-GCST90026020	Sphingomyelin (d18:1/20:0, d16:1/22:0) levels	TRUE	reported	igd	2	1	TRUE	22.8881717478679
rs116992742	C	T	C	T	-0.3372	0.0201489	0.0158	0.018399	FALSE	FALSE	FALSE	NAFLD	20	18873601	0.849521	0.106198	2568	409613	Nonalcoholic fatty liver disease	TRUE	reported	412181	20	18854245	0.0734	4.34901e-06	291	ebi-a-GCST90026020	Sphingomyelin (d18:1/20:0, d16:1/22:0) levels	TRUE	reported	igd	2	1	TRUE	21.1048860708744
rs117070500	C	T	C	T	-0.2827	-0.0713278	0.024	0.0358424	FALSE	FALSE	FALSE	NAFLD	9	12391616	0.351529	0.0765626	2568	409613	Nonalcoholic fatty liver disease	TRUE	reported	412181	9	12391616	0.0567	6.187e-07	291	ebi-a-GCST90026020	Sphingomyelin (d18:1/20:0, d16:1/22:0) levels	TRUE	reported	igd	2	1	TRUE	24.8591055992584
rs117417213	T	C	T	C	-0.3719	0.177862	0.0146	0.0119017	FALSE	FALSE	FALSE	NAFLD	6	124603809	0.174764	0.131064	2568	409613	Nonalcoholic fatty liver disease	TRUE	reported	412181	6	124924955	0.0752	7.55492e-07	291	ebi-a-GCST90026020	Sphingomyelin (d18:1/20:0, d16:1/22:0) levels	TRUE	reported	igd	2	1	TRUE	24.4577598036442
rs117491465	A	G	A	G	-0.2126	0.126373	0.0409	0.0202576	FALSE	FALSE	FALSE	NAFLD	12	23192788	0.198453	0.0982705	2568	409613	Nonalcoholic fatty liver disease	TRUE	reported	412181	12	23345722	0.0454	2.85601e-06	291	ebi-a-GCST90026020	Sphingomyelin (d18:1/20:0, d16:1/22:0) levels	TRUE	reported	igd	2	1	TRUE	21.9287973762347
rs11753644	A	C	A	C	-0.1742	0.085287	0.0613	0.0292874	FALSE	FALSE	FALSE	NAFLD	6	150294014	0.310974	0.0841776	2568	409613	Nonalcoholic fatty liver disease	TRUE	reported	412181	6	150615150	0.038	4.539e-06	291	ebi-a-GCST90026020	Sphingomyelin (d18:1/20:0, d16:1/22:0) levels	TRUE	reported	igd	2	1	TRUE	21.0149861495845
rs117568715	C	T	C	T	-0.3447	-0.0977458	0.0238	0.00633924	FALSE	FALSE	FALSE	NAFLD	8	16248706	0.581333	0.177256	2568	409613	Nonalcoholic fatty liver disease	TRUE	reported	412181	8	16106215	0.075	4.36697e-06	291	ebi-a-GCST90026020	Sphingomyelin (d18:1/20:0, d16:1/22:0) levels	TRUE	reported	igd	2	1	TRUE	21.123216
rs117661964	T	C	T	C	-0.2251	-0.0707337	0.0472	0.0410265	FALSE	FALSE	FALSE	NAFLD	12	70597211	0.319187	0.0710084	2568	409613	Nonalcoholic fatty liver disease	TRUE	reported	412181	12	70990991	0.0393	1.05599e-08	291	ebi-a-GCST90026020	Sphingomyelin (d18:1/20:0, d16:1/22:0) levels	TRUE	reported	igd	2	1	TRUE	32.806952456798
rs11778703	G	A	G	A	-0.1636	0.176232	0.0658	0.0409752	FALSE	FALSE	FALSE	NAFLD	8	110541320	0.0136502	0.0714548	2568	409613	Nonalcoholic fatty liver disease	TRUE	reported	412181	8	111553549	0.0348	2.651e-06	291	ebi-a-GCST90026020	Sphingomyelin (d18:1/20:0, d16:1/22:0) levels	TRUE	reported	igd	2	1	TRUE	22.1008059188796
rs118104406	T	C	T	C	-0.7306	-0.0270317	0.0034	0.0118498	FALSE	FALSE	FALSE	NAFLD	8	37669304	0.837778	0.132031	2568	409613	Nonalcoholic fatty liver disease	TRUE	reported	412181	8	37526822	0.1522	1.573e-06	291	ebi-a-GCST90026020	Sphingomyelin (d18:1/20:0, d16:1/22:0) levels	TRUE	reported	igd	2	1	TRUE	23.042523065128
rs118150308	A	C	A	C	-0.3122	-0.312979	0.0262	0.00673555	FALSE	FALSE	FALSE	NAFLD	13	93006507	0.0688684	0.172034	2568	409613	Nonalcoholic fatty liver disease	TRUE	reported	412181	13	93658760	0.0619	4.47003e-07	291	ebi-a-GCST90026020	Sphingomyelin (d18:1/20:0, d16:1/22:0) levels	TRUE	reported	igd	2	1	TRUE	25.4380899935014
rs11995254	T	C	T	C	-0.1985	-0.000490376	0.0534	0.0343897	FALSE	FALSE	FALSE	NAFLD	8	139843540	0.994896	0.0766621	2568	409613	Nonalcoholic fatty liver disease	TRUE	reported	412181	8	140855783	0.0407	1.09001e-06	291	ebi-a-GCST90026020	Sphingomyelin (d18:1/20:0, d16:1/22:0) levels	TRUE	reported	igd	2	1	TRUE	23.7865909241831
rs12101832	T	C	T	C	-0.3245	-0.14218	0.0191	0.0138003	FALSE	FALSE	FALSE	NAFLD	15	42221905	0.238455	0.120608	2568	409613	Nonalcoholic fatty liver disease	TRUE	reported	412181	15	42514103	0.0659	8.38996e-07	291	ebi-a-GCST90026020	Sphingomyelin (d18:1/20:0, d16:1/22:0) levels	TRUE	reported	igd	2	1	TRUE	24.2470313000108
rs12413908	G	A	G	A	-0.1991	0.0095855	0.0516	0.0220914	FALSE	FALSE	FALSE	NAFLD	10	17653773	0.919989	0.0954284	2568	409613	Nonalcoholic fatty liver disease	TRUE	reported	412181	10	17695772	0.0415	1.56899e-06	291	ebi-a-GCST90026020	Sphingomyelin (d18:1/20:0, d16:1/22:0) levels	TRUE	reported	igd	2	1	TRUE	23.0168732762375
rs12474167	G	A	G	A	-0.0936	0.0386875	0.3025	0.243381	FALSE	FALSE	FALSE	NAFLD	2	4007742	0.239712	0.0329057	2568	409613	Nonalcoholic fatty liver disease	TRUE	reported	412181	2	4055332	0.0197	1.96598e-06	291	ebi-a-GCST90026020	Sphingomyelin (d18:1/20:0, d16:1/22:0) levels	TRUE	reported	igd	2	1	TRUE	22.5745574480146
rs12968621	T	C	T	C	-0.1366	0.0540859	0.1292	0.115683	FALSE	FALSE	FALSE	NAFLD	18	23376388	0.217779	0.0438847	2568	409613	Nonalcoholic fatty liver disease	TRUE	reported	412181	18	20956352	0.0262	1.76498e-07	291	ebi-a-GCST90026020	Sphingomyelin (d18:1/20:0, d16:1/22:0) levels	TRUE	reported	igd	2	1	TRUE	27.1830895635452
rs13167498	T	C	T	C	-0.5015	0.156576	0.015	0.0152228	FALSE	FALSE	FALSE	NAFLD	5	66862229	0.177538	0.116122	2568	409613	Nonalcoholic fatty liver disease	TRUE	reported	412181	5	66158057	0.0691	4.03088e-13	291	ebi-a-GCST90026020	Sphingomyelin (d18:1/20:0, d16:1/22:0) levels	TRUE	reported	igd	2	1	TRUE	52.6727241502803
rs137861130	A	G	A	G	-0.2848	0.0651382	0.0282	0.00493466	FALSE	FALSE	FALSE	NAFLD	3	112928591	0.740565	0.196729	2568	409613	Nonalcoholic fatty liver disease	TRUE	reported	412181	3	112647438	0.0574	7.07799e-07	291	ebi-a-GCST90026020	Sphingomyelin (d18:1/20:0, d16:1/22:0) levels	TRUE	reported	igd	2	1	TRUE	24.6181937379354
rs138189163	C	T	C	T	-0.2861	0.00887448	0.0241	0.0170651	FALSE	FALSE	FALSE	NAFLD	1	35057762	0.93525	0.109236	2568	409613	Nonalcoholic fatty liver disease	TRUE	reported	412181	1	35523363	0.0596	1.57199e-06	291	ebi-a-GCST90026020	Sphingomyelin (d18:1/20:0, d16:1/22:0) levels	TRUE	reported	igd	2	1	TRUE	23.0432215891176
rs139039515	T	G	T	G	-0.2694	0.221967	0.043	0.010361	FALSE	FALSE	FALSE	NAFLD	1	162739522	0.110513	0.139087	2568	409613	Nonalcoholic fatty liver disease	TRUE	reported	412181	1	162709312	0.0554	1.14401e-06	291	ebi-a-GCST90026020	Sphingomyelin (d18:1/20:0, d16:1/22:0) levels	TRUE	reported	igd	2	1	TRUE	23.6469783263173
rs139068794	T	C	T	C	-0.4903	-0.306699	0.0089	0.0108024	FALSE	FALSE	FALSE	NAFLD	1	191063516	0.0244253	0.136288	2568	409613	Nonalcoholic fatty liver disease	TRUE	reported	412181	1	191032646	0.1	9.448e-07	291	ebi-a-GCST90026020	Sphingomyelin (d18:1/20:0, d16:1/22:0) levels	TRUE	reported	igd	2	1	TRUE	24.039409
rs139204800	A	G	A	G	-0.3265	0.09927	0.0234	0.0181889	FALSE	FALSE	FALSE	NAFLD	2	16657519	0.357266	0.107833	2568	409613	Nonalcoholic fatty liver disease	TRUE	reported	412181	2	16838787	0.0592	3.41798e-08	291	ebi-a-GCST90026020	Sphingomyelin (d18:1/20:0, d16:1/22:0) levels	TRUE	reported	igd	2	1	TRUE	30.4174608518992
rs139244512	A	C	A	C	-0.54	0.383222	0.0086	0.00252782	FALSE	FALSE	FALSE	NAFLD	3	107705220	0.166164	0.276768	2568	409613	Nonalcoholic fatty liver disease	TRUE	reported	412181	3	107424067	0.1048	2.57199e-07	291	ebi-a-GCST90026020	Sphingomyelin (d18:1/20:0, d16:1/22:0) levels	TRUE	reported	igd	2	1	TRUE	26.5500262222481
rs139332881	A	G	A	G	-0.4629	0.081414	0.009	0.0264274	FALSE	FALSE	FALSE	NAFLD	8	105236674	0.356879	0.088366	2568	409613	Nonalcoholic fatty liver disease	TRUE	reported	412181	8	106248902	0.0923	5.33102e-07	291	ebi-a-GCST90026020	Sphingomyelin (d18:1/20:0, d16:1/22:0) levels	TRUE	reported	igd	2	1	TRUE	25.1519093727294
rs139737667	T	G	T	G	-0.4789	-0.232335	0.0092	0.0470869	FALSE	FALSE	FALSE	NAFLD	16	21803382	0.00120815	0.071776	2568	409613	Nonalcoholic fatty liver disease	TRUE	reported	412181	16	21814703	0.0947	4.23302e-07	291	ebi-a-GCST90026020	Sphingomyelin (d18:1/20:0, d16:1/22:0) levels	TRUE	reported	igd	2	1	TRUE	25.5734732813787
rs139786748	C	T	C	T	-0.6109	-0.112224	0.009	0.0207551	FALSE	FALSE	FALSE	NAFLD	12	69988967	0.256502	0.098902	2568	409613	Nonalcoholic fatty liver disease	TRUE	reported	412181	12	70382747	0.1063	9.21001e-09	291	ebi-a-GCST90026020	Sphingomyelin (d18:1/20:0, d16:1/22:0) levels	TRUE	reported	igd	2	1	TRUE	33.0273494228603
rs140065862	T	G	T	G	-0.2895	0.0457421	0.021	0.0062111	FALSE	FALSE	FALSE	NAFLD	1	245100642	0.798981	0.179616	2568	409613	Nonalcoholic fatty liver disease	TRUE	reported	412181	1	245263944	0.0593	1.03901e-06	291	ebi-a-GCST90026020	Sphingomyelin (d18:1/20:0, d16:1/22:0) levels	TRUE	reported	igd	2	1	TRUE	23.8334959007419
rs140467359	T	C	T	C	-0.296	0.0193339	0.0272	0.044044	FALSE	FALSE	FALSE	NAFLD	13	107230221	0.778094	0.0686073	2568	409613	Nonalcoholic fatty liver disease	TRUE	reported	412181	13	107882569	0.0505	4.60903e-09	291	ebi-a-GCST90026020	Sphingomyelin (d18:1/20:0, d16:1/22:0) levels	TRUE	reported	igd	2	1	TRUE	34.3558474659347
rs140832663	A	G	A	G	-0.3262	-0.101059	0.0229	0.0692631	FALSE	FALSE	FALSE	NAFLD	1	114094899	0.0703542	0.0558453	2568	409613	Nonalcoholic fatty liver disease	TRUE	reported	412181	1	114637521	0.0662	8.28591e-07	291	ebi-a-GCST90026020	Sphingomyelin (d18:1/20:0, d16:1/22:0) levels	TRUE	reported	igd	2	1	TRUE	24.2801818165223
rs141805715	T	C	T	C	-0.357	-0.166146	0.0184	0.0124962	FALSE	FALSE	FALSE	NAFLD	15	89225183	0.190878	0.127024	2568	409613	Nonalcoholic fatty liver disease	TRUE	reported	412181	15	89768414	0.0681	1.595e-07	291	ebi-a-GCST90026020	Sphingomyelin (d18:1/20:0, d16:1/22:0) levels	TRUE	reported	igd	2	1	TRUE	27.4816122959887
rs141852011	C	G	C	G	-0.3431	0.0371728	0.0154	0.0200427	FALSE	TRUE	FALSE	NAFLD	5	155369000	0.713949	0.10141	2568	409613	Nonalcoholic fatty liver disease	TRUE	reported	412181	5	154748560	0.0732	2.73899e-06	291	ebi-a-GCST90026020	Sphingomyelin (d18:1/20:0, d16:1/22:0) levels	TRUE	reported	igd	2	1	TRUE	21.9694545223805
rs142374514	T	G	T	G	-0.4053	0.0147119	0.0217	0.00970149	FALSE	FALSE	FALSE	NAFLD	4	99315423	0.918469	0.143724	2568	409613	Nonalcoholic fatty liver disease	TRUE	reported	412181	4	100236580	0.0716	1.495e-08	291	ebi-a-GCST90026020	Sphingomyelin (d18:1/20:0, d16:1/22:0) levels	TRUE	reported	igd	2	1	TRUE	32.0425568022222
rs142660323	T	C	T	C	-0.444	0.0824579	0.0104	0.00427861	FALSE	FALSE	FALSE	NAFLD	1	110210845	0.70425	0.217229	2568	409613	Nonalcoholic fatty liver disease	TRUE	reported	412181	1	110753467	0.0871	3.45398e-07	291	ebi-a-GCST90026020	Sphingomyelin (d18:1/20:0, d16:1/22:0) levels	TRUE	reported	igd	2	1	TRUE	25.9854133905233
rs143755413	T	A	T	A	-0.3818	-0.00307586	0.0158	0.0133233	FALSE	TRUE	FALSE	NAFLD	9	74320205	0.980031	0.122886	2568	409613	Nonalcoholic fatty liver disease	TRUE	reported	412181	9	76935121	0.0733	1.93001e-07	291	ebi-a-GCST90026020	Sphingomyelin (d18:1/20:0, d16:1/22:0) levels	TRUE	reported	igd	2	1	TRUE	27.130881145901
rs143953256	A	G	A	G	-0.3447	-0.111525	0.02	0.00654073	FALSE	FALSE	FALSE	NAFLD	20	19247318	0.521405	0.173936	2568	409613	Nonalcoholic fatty liver disease	TRUE	reported	412181	20	19227962	0.0704	9.88394e-07	291	ebi-a-GCST90026020	Sphingomyelin (d18:1/20:0, d16:1/22:0) levels	TRUE	reported	igd	2	1	TRUE	23.9738204577738
rs144686651	G	A	G	A	-0.5158	0.142895	0.0087	0.00922357	FALSE	FALSE	FALSE	NAFLD	18	4976196	0.331439	0.147129	2568	409613	Nonalcoholic fatty liver disease	TRUE	reported	412181	18	4976195	0.0973	1.15001e-07	291	ebi-a-GCST90026020	Sphingomyelin (d18:1/20:0, d16:1/22:0) levels	TRUE	reported	igd	2	1	TRUE	28.1019848340972
rs144779810	T	C	T	C	-0.2853	-0.149109	0.0212	0.00715116	FALSE	FALSE	FALSE	NAFLD	8	48268119	0.371206	0.166748	2568	409613	Nonalcoholic fatty liver disease	TRUE	reported	412181	8	49180679	0.062	4.20301e-06	291	ebi-a-GCST90026020	Sphingomyelin (d18:1/20:0, d16:1/22:0) levels	TRUE	reported	igd	2	1	TRUE	21.1748413111342
rs145065109	G	T	G	T	-0.4585	-0.182288	0.0089	0.0350058	FALSE	FALSE	FALSE	NAFLD	9	16274245	0.0188335	0.0776084	2568	409613	Nonalcoholic fatty liver disease	TRUE	reported	412181	9	16274243	0.0961	1.83299e-06	291	ebi-a-GCST90026020	Sphingomyelin (d18:1/20:0, d16:1/22:0) levels	TRUE	reported	igd	2	1	TRUE	22.7631261227411
rs145093376	T	C	T	C	-0.277	-0.0891681	0.0256	0.0441655	FALSE	FALSE	FALSE	NAFLD	1	108626440	0.197144	0.0691369	2568	409613	Nonalcoholic fatty liver disease	TRUE	reported	412181	1	109169062	0.0601	4.00996e-06	291	ebi-a-GCST90026020	Sphingomyelin (d18:1/20:0, d16:1/22:0) levels	TRUE	reported	igd	2	1	TRUE	21.2427429602908
rs146047594	T	C	T	C	-0.2427	-0.0467598	0.0304	0.0153366	FALSE	FALSE	FALSE	NAFLD	20	46676345	0.686898	0.11601	2568	409613	Nonalcoholic fatty liver disease	TRUE	reported	412181	20	45304984	0.0488	6.60998e-07	291	ebi-a-GCST90026020	Sphingomyelin (d18:1/20:0, d16:1/22:0) levels	TRUE	reported	igd	2	1	TRUE	24.7343162120398
rs146194846	A	G	A	G	-0.3534	0.0854099	0.0184	0.0339027	FALSE	FALSE	FALSE	NAFLD	17	15585544	0.270083	0.0774432	2568	409613	Nonalcoholic fatty liver disease	TRUE	reported	412181	17	15488858	0.0666	1.102e-07	291	ebi-a-GCST90026020	Sphingomyelin (d18:1/20:0, d16:1/22:0) levels	TRUE	reported	igd	2	1	TRUE	28.1568866163461
rs146322290	A	G	A	G	-0.2644	0.0747339	0.027	0.0147307	FALSE	FALSE	FALSE	NAFLD	19	51610065	0.522524	0.11687	2568	409613	Nonalcoholic fatty liver disease	TRUE	reported	412181	19	52113318	0.0546	1.25701e-06	291	ebi-a-GCST90026020	Sphingomyelin (d18:1/20:0, d16:1/22:0) levels	TRUE	reported	igd	2	1	TRUE	23.4497175596077
rs146387678	T	C	T	C	-0.5278	0.0359973	0.0095	0.00410492	FALSE	FALSE	FALSE	NAFLD	11	21343031	0.871799	0.223069	2568	409613	Nonalcoholic fatty liver disease	TRUE	reported	412181	11	21364577	0.1009	1.70899e-07	291	ebi-a-GCST90026020	Sphingomyelin (d18:1/20:0, d16:1/22:0) levels	TRUE	reported	igd	2	1	TRUE	27.362541880263
rs147350569	C	T	C	T	-0.3225	0.0877639	0.0224	0.0183325	FALSE	FALSE	FALSE	NAFLD	10	33622009	0.401096	0.104522	2568	409613	Nonalcoholic fatty liver disease	TRUE	reported	412181	10	33910937	0.0596	6.38896e-08	291	ebi-a-GCST90026020	Sphingomyelin (d18:1/20:0, d16:1/22:0) levels	TRUE	reported	igd	2	1	TRUE	29.2797199450475
rs148157461	A	G	A	G	-0.8632	0.128629	0.0055	0.00306214	FALSE	FALSE	FALSE	NAFLD	8	64422813	0.611925	0.253542	2568	409613	Nonalcoholic fatty liver disease	TRUE	reported	412181	8	65335370	0.1297	2.84905e-11	291	ebi-a-GCST90026020	Sphingomyelin (d18:1/20:0, d16:1/22:0) levels	TRUE	reported	igd	2	1	TRUE	44.293797025221
rs148552492	T	C	T	C	-0.3538	-0.0386556	0.0156	0.0348006	FALSE	FALSE	FALSE	NAFLD	11	96074514	0.614107	0.0766642	2568	409613	Nonalcoholic fatty liver disease	TRUE	reported	412181	11	95807678	0.0721	9.15208e-07	291	ebi-a-GCST90026020	Sphingomyelin (d18:1/20:0, d16:1/22:0) levels	TRUE	reported	igd	2	1	TRUE	24.0793704228793
rs149075032	C	T	C	T	-0.5706	-0.032431	0.0085	0.0254902	FALSE	FALSE	FALSE	NAFLD	21	33576902	0.715333	0.0889245	2568	409613	Nonalcoholic fatty liver disease	TRUE	reported	412181	21	34949208	0.1112	2.89601e-07	291	ebi-a-GCST90026020	Sphingomyelin (d18:1/20:0, d16:1/22:0) levels	TRUE	reported	igd	2	1	TRUE	26.3301880078671
rs149486576	T	C	T	C	-0.41	-0.121134	0.0128	0.00747626	FALSE	FALSE	FALSE	NAFLD	20	56716429	0.458086	0.163253	2568	409613	Nonalcoholic fatty liver disease	TRUE	reported	412181	20	55291485	0.0884	3.50703e-06	291	ebi-a-GCST90026020	Sphingomyelin (d18:1/20:0, d16:1/22:0) levels	TRUE	reported	igd	2	1	TRUE	21.5111279457832
rs149809983	T	C	T	C	-0.3212	0.0940048	0.021	0.0234156	FALSE	FALSE	FALSE	NAFLD	10	11373498	0.322044	0.0949287	2568	409613	Nonalcoholic fatty liver disease	TRUE	reported	412181	10	11415497	0.0638	4.71596e-07	291	ebi-a-GCST90026020	Sphingomyelin (d18:1/20:0, d16:1/22:0) levels	TRUE	reported	igd	2	1	TRUE	25.346016646849
rs149916162	G	A	G	A	-0.7831	0.209327	0.0057	0.000946091	FALSE	FALSE	FALSE	NAFLD	6	162861477	0.648215	0.458807	2568	409613	Nonalcoholic fatty liver disease	TRUE	reported	412181	6	163282509	0.1248	3.47896e-10	291	ebi-a-GCST90026020	Sphingomyelin (d18:1/20:0, d16:1/22:0) levels	TRUE	reported	igd	2	1	TRUE	39.3736138077334
rs150562120	C	G	C	G	-0.2004	-0.00508263	0.0536	0.0490875	FALSE	TRUE	FALSE	NAFLD	5	2783285	0.937795	0.0651273	2568	409613	Nonalcoholic fatty liver disease	TRUE	reported	412181	5	2783399	0.0436	4.38904e-06	291	ebi-a-GCST90026020	Sphingomyelin (d18:1/20:0, d16:1/22:0) levels	TRUE	reported	igd	2	1	TRUE	21.126252
rs17033273	A	G	A	G	-0.4651	-0.161951	0.0126	0.0205413	FALSE	FALSE	FALSE	NAFLD	3	10635012	0.102655	0.0992275	2568	409613	Nonalcoholic fatty liver disease	TRUE	reported	412181	3	10676697	0.0847	3.94003e-08	291	ebi-a-GCST90026020	Sphingomyelin (d18:1/20:0, d16:1/22:0) levels	TRUE	reported	igd	2	1	TRUE	30.1526758097543
rs17089777	G	A	G	A	-0.5599	-0.073731	0.0087	0.0119219	FALSE	FALSE	FALSE	NAFLD	13	72817855	0.574124	0.131197	2568	409613	Nonalcoholic fatty liver disease	TRUE	reported	412181	13	73391993	0.0991	1.601e-08	291	ebi-a-GCST90026020	Sphingomyelin (d18:1/20:0, d16:1/22:0) levels	TRUE	reported	igd	2	1	TRUE	31.9207896293687
rs17370669	T	C	T	C	-0.2624	-0.0141906	0.028	0.0311492	FALSE	FALSE	FALSE	NAFLD	1	47407639	0.861381	0.0812674	2568	409613	Nonalcoholic fatty liver disease	TRUE	reported	412181	1	47873311	0.0509	2.49e-07	291	ebi-a-GCST90026020	Sphingomyelin (d18:1/20:0, d16:1/22:0) levels	TRUE	reported	igd	2	1	TRUE	26.5761518598431
rs17373605	T	C	T	C	-0.2495	-0.0398636	0.0319	0.0144624	FALSE	FALSE	FALSE	NAFLD	1	60423174	0.737191	0.118792	2568	409613	Nonalcoholic fatty liver disease	TRUE	reported	412181	1	60888846	0.0541	4.04297e-06	291	ebi-a-GCST90026020	Sphingomyelin (d18:1/20:0, d16:1/22:0) levels	TRUE	reported	igd	2	1	TRUE	21.2689754374216
rs17719366	G	A	G	A	-0.5385	-0.00979838	0.009	0.0113647	FALSE	FALSE	FALSE	NAFLD	3	187006352	0.942071	0.13484	2568	409613	Nonalcoholic fatty liver disease	TRUE	reported	412181	3	186724140	0.0923	5.48997e-09	291	ebi-a-GCST90026020	Sphingomyelin (d18:1/20:0, d16:1/22:0) levels	TRUE	reported	igd	2	1	TRUE	34.0383118781025
rs181346009	T	C	T	C	-0.542	0.132616	0.0089	0.00181214	FALSE	FALSE	FALSE	NAFLD	17	74091709	0.694452	0.3376	2568	409613	Nonalcoholic fatty liver disease	TRUE	reported	412181	17	72087848	0.0948	1.093e-08	291	ebi-a-GCST90026020	Sphingomyelin (d18:1/20:0, d16:1/22:0) levels	TRUE	reported	igd	2	1	TRUE	32.6875144652744
rs182756073	C	G	C	G	-0.3721	-0.0349073	0.0123	0.00672612	FALSE	TRUE	FALSE	NAFLD	11	124605552	0.836697	0.169354	2568	409613	Nonalcoholic fatty liver disease	TRUE	reported	412181	11	124475448	0.08	3.29003e-06	291	ebi-a-GCST90026020	Sphingomyelin (d18:1/20:0, d16:1/22:0) levels	TRUE	reported	igd	2	1	TRUE	21.63412656
rs189213280	T	C	T	C	-0.5128	0.0040134	0.0155	0.00212659	FALSE	FALSE	FALSE	NAFLD	5	126565665	0.989877	0.316334	2568	409613	Nonalcoholic fatty liver disease	TRUE	reported	412181	5	125901357	0.0916	2.16098e-08	291	ebi-a-GCST90026020	Sphingomyelin (d18:1/20:0, d16:1/22:0) levels	TRUE	reported	igd	2	1	TRUE	31.3404397322706
rs2163970	G	A	G	A	0.2986	-0.105515	0.9738	0.968437	FALSE	FALSE	FALSE	NAFLD	3	85397301	0.190482	0.080598	2568	409613	Nonalcoholic fatty liver disease	TRUE	reported	412181	3	85446451	0.0559	9.438e-08	291	ebi-a-GCST90026020	Sphingomyelin (d18:1/20:0, d16:1/22:0) levels	TRUE	reported	igd	2	1	TRUE	28.5335620405721
rs2396006	T	C	T	C	-0.2051	-0.0741056	0.0617	0.087376	FALSE	FALSE	FALSE	NAFLD	2	223525783	0.135968	0.0497028	2568	409613	Nonalcoholic fatty liver disease	TRUE	reported	412181	2	224390501	0.0365	1.97902e-08	291	ebi-a-GCST90026020	Sphingomyelin (d18:1/20:0, d16:1/22:0) levels	TRUE	reported	igd	2	1	TRUE	31.5751623193845
rs28525240	C	A	C	A	-0.2815	-0.0230489	0.0239	0.00583243	FALSE	FALSE	FALSE	NAFLD	8	4604759	0.902637	0.188415	2568	409613	Nonalcoholic fatty liver disease	TRUE	reported	412181	8	4462281	0.059	1.83299e-06	291	ebi-a-GCST90026020	Sphingomyelin (d18:1/20:0, d16:1/22:0) levels	TRUE	reported	igd	2	1	TRUE	22.7642200517093
rs2906786	C	T	C	T	0.2126	0.0401625	0.9581	0.968845	FALSE	FALSE	FALSE	NAFLD	7	112496208	0.619749	0.0809391	2568	409613	Nonalcoholic fatty liver disease	TRUE	reported	412181	7	112136263	0.0437	1.12499e-06	291	ebi-a-GCST90026020	Sphingomyelin (d18:1/20:0, d16:1/22:0) levels	TRUE	reported	igd	2	1	TRUE	23.6681136728998
rs35165133	A	C	A	C	-0.3052	-0.038728	0.0182	0.0156686	FALSE	FALSE	FALSE	NAFLD	11	75587872	0.73091	0.112609	2568	409613	Nonalcoholic fatty liver disease	TRUE	reported	412181	11	75298917	0.0635	1.554e-06	291	ebi-a-GCST90026020	Sphingomyelin (d18:1/20:0, d16:1/22:0) levels	TRUE	reported	igd	2	1	TRUE	23.1005121210242
rs35380755	T	C	T	C	-0.4333	0.231867	0.0086	0.00246414	FALSE	FALSE	FALSE	NAFLD	19	28076095	0.406282	0.279205	2568	409613	Nonalcoholic fatty liver disease	TRUE	reported	412181	19	28567002	0.093	3.19698e-06	291	ebi-a-GCST90026020	Sphingomyelin (d18:1/20:0, d16:1/22:0) levels	TRUE	reported	igd	2	1	TRUE	21.7075835356689
rs35952683	A	G	A	G	-0.1602	-0.0520134	0.0683	0.0263771	FALSE	FALSE	FALSE	NAFLD	6	151221010	0.553943	0.0878808	2568	409613	Nonalcoholic fatty liver disease	TRUE	reported	412181	6	151542145	0.0344	3.21403e-06	291	ebi-a-GCST90026020	Sphingomyelin (d18:1/20:0, d16:1/22:0) levels	TRUE	reported	igd	2	1	TRUE	21.6874323958897
rs4717097	T	C	T	C	-0.7933	-0.0260324	0.0034	0.0248268	FALSE	FALSE	FALSE	NAFLD	7	73634149	0.775279	0.0911895	2568	409613	Nonalcoholic fatty liver disease	TRUE	reported	412181	7	73048479	0.1521	1.83e-07	291	ebi-a-GCST90026020	Sphingomyelin (d18:1/20:0, d16:1/22:0) levels	TRUE	reported	igd	2	1	TRUE	27.202979890129
rs4959583	A	C	A	C	-0.3181	-0.0242351	0.0224	0.0357123	FALSE	FALSE	FALSE	NAFLD	6	1608610	0.752763	0.0769369	2568	409613	Nonalcoholic fatty liver disease	TRUE	reported	412181	6	1608845	0.0583	4.85099e-08	291	ebi-a-GCST90026020	Sphingomyelin (d18:1/20:0, d16:1/22:0) levels	TRUE	reported	igd	2	1	TRUE	29.7707810491072
rs534596081	T	C	T	C	-0.3576	-0.0458762	0.0183	0.0174294	FALSE	FALSE	FALSE	NAFLD	11	1428647	0.669681	0.107543	2568	409613	Nonalcoholic fatty liver disease	TRUE	reported	412181	11	1449877	0.0655	4.71704e-08	291	ebi-a-GCST90026020	Sphingomyelin (d18:1/20:0, d16:1/22:0) levels	TRUE	reported	igd	2	1	TRUE	29.8065986830604
rs538971077	G	C	G	C	-0.6187	-0.133876	0.0096	0.0060359	FALSE	TRUE	FALSE	NAFLD	1	40450262	0.463316	0.182541	2568	409613	Nonalcoholic fatty liver disease	TRUE	reported	412181	1	40915934	0.1123	3.55304e-08	291	ebi-a-GCST90026020	Sphingomyelin (d18:1/20:0, d16:1/22:0) levels	TRUE	reported	igd	2	1	TRUE	30.3529369319078
rs55872344	A	G	A	G	-0.45	-0.0493105	0.0116	0.0272036	FALSE	FALSE	FALSE	NAFLD	2	133890783	0.57597	0.0881677	2568	409613	Nonalcoholic fatty liver disease	TRUE	reported	412181	2	134648354	0.0915	8.65905e-07	291	ebi-a-GCST90026020	Sphingomyelin (d18:1/20:0, d16:1/22:0) levels	TRUE	reported	igd	2	1	TRUE	24.1870464928783
rs55953200	G	A	G	A	-0.2561	-0.0522902	0.0323	0.0305001	FALSE	FALSE	FALSE	NAFLD	2	181030813	0.522787	0.0818244	2568	409613	Nonalcoholic fatty liver disease	TRUE	reported	412181	2	181895540	0.0519	8.15004e-07	291	ebi-a-GCST90026020	Sphingomyelin (d18:1/20:0, d16:1/22:0) levels	TRUE	reported	igd	2	1	TRUE	24.3491856653339
rs56105597	A	T	A	T	-0.217	-0.165703	0.0487	0.0425986	FALSE	TRUE	FALSE	NAFLD	11	63646082	0.0192407	0.0707877	2568	409613	Nonalcoholic fatty liver disease	TRUE	reported	412181	11	63413554	0.0429	4.16102e-07	291	ebi-a-GCST90026020	Sphingomyelin (d18:1/20:0, d16:1/22:0) levels	TRUE	reported	igd	2	1	TRUE	25.5861465651675
rs56296115	T	G	T	G	-0.4086	0.111715	0.0123	0.0205545	FALSE	FALSE	FALSE	NAFLD	1	97446301	0.264417	0.100102	2568	409613	Nonalcoholic fatty liver disease	TRUE	reported	412181	1	97911857	0.0826	7.57408e-07	291	ebi-a-GCST90026020	Sphingomyelin (d18:1/20:0, d16:1/22:0) levels	TRUE	reported	igd	2	1	TRUE	24.4701499100071
rs56942085	A	G	A	G	-0.3218	0.079374	0.0313	0.0134878	FALSE	FALSE	FALSE	NAFLD	9	28518913	0.520075	0.123399	2568	409613	Nonalcoholic fatty liver disease	TRUE	reported	412181	9	28518911	0.0525	8.57591e-10	291	ebi-a-GCST90026020	Sphingomyelin (d18:1/20:0, d16:1/22:0) levels	TRUE	reported	igd	2	1	TRUE	37.5710621315193
rs58554023	T	C	T	C	-0.2835	-0.0137383	0.0277	0.0867856	FALSE	FALSE	FALSE	NAFLD	8	58159293	0.785597	0.0505025	2568	409613	Nonalcoholic fatty liver disease	TRUE	reported	412181	8	59071852	0.055	2.50697e-07	291	ebi-a-GCST90026020	Sphingomyelin (d18:1/20:0, d16:1/22:0) levels	TRUE	reported	igd	2	1	TRUE	26.5693388429752
rs58805247	T	C	T	C	-0.3235	-0.064292	0.0197	0.0388171	FALSE	FALSE	FALSE	NAFLD	6	76782549	0.376354	0.0726763	2568	409613	Nonalcoholic fatty liver disease	TRUE	reported	412181	6	77492266	0.0674	1.57101e-06	291	ebi-a-GCST90026020	Sphingomyelin (d18:1/20:0, d16:1/22:0) levels	TRUE	reported	igd	2	1	TRUE	23.0371514233638
rs60880846	G	T	G	T	-0.3245	-0.0342252	0.0197	0.00638949	FALSE	FALSE	FALSE	NAFLD	15	35348484	0.845053	0.175124	2568	409613	Nonalcoholic fatty liver disease	TRUE	reported	412181	15	35640685	0.0673	1.42801e-06	291	ebi-a-GCST90026020	Sphingomyelin (d18:1/20:0, d16:1/22:0) levels	TRUE	reported	igd	2	1	TRUE	23.2487321412407
rs61746615	A	G	A	G	-0.5512	0.0832077	0.009	0.00250296	FALSE	FALSE	FALSE	NAFLD	14	65304332	0.766223	0.279861	2568	409613	Nonalcoholic fatty liver disease	TRUE	reported	412181	14	65771050	0.107	2.58797e-07	291	ebi-a-GCST90026020	Sphingomyelin (d18:1/20:0, d16:1/22:0) levels	TRUE	reported	igd	2	1	TRUE	26.5369412175736
rs61903373	A	G	A	G	-0.3329	0.345269	0.0237	0.00630314	FALSE	FALSE	FALSE	NAFLD	11	121835806	0.0532023	0.178593	2568	409613	Nonalcoholic fatty liver disease	TRUE	reported	412181	11	121706514	0.0647	2.66201e-07	291	ebi-a-GCST90026020	Sphingomyelin (d18:1/20:0, d16:1/22:0) levels	TRUE	reported	igd	2	1	TRUE	26.4739673537836
rs61909257	A	G	A	G	-0.2333	-0.0655977	0.0394	0.0336996	FALSE	FALSE	FALSE	NAFLD	12	4403930	0.403634	0.0785462	2568	409613	Nonalcoholic fatty liver disease	TRUE	reported	412181	12	4513096	0.0466	5.63793e-07	291	ebi-a-GCST90026020	Sphingomyelin (d18:1/20:0, d16:1/22:0) levels	TRUE	reported	igd	2	1	TRUE	25.0644191272633
rs62030796	T	C	T	C	-0.2537	-0.0045873	0.0374	0.0683828	FALSE	FALSE	FALSE	NAFLD	16	377010	0.934825	0.0560964	2568	409613	Nonalcoholic fatty liver disease	TRUE	reported	412181	16	427010	0.0493	2.66502e-07	291	ebi-a-GCST90026020	Sphingomyelin (d18:1/20:0, d16:1/22:0) levels	TRUE	reported	igd	2	1	TRUE	26.4817752798818
rs62060415	A	G	A	G	-0.3639	-0.169161	0.0136	0.0272099	FALSE	FALSE	FALSE	NAFLD	17	12817253	0.050121	0.0863538	2568	409613	Nonalcoholic fatty liver disease	TRUE	reported	412181	17	12720570	0.0776	2.72797e-06	291	ebi-a-GCST90026020	Sphingomyelin (d18:1/20:0, d16:1/22:0) levels	TRUE	reported	igd	2	1	TRUE	21.9907817647997
rs62069508	A	G	A	G	-0.4746	-0.0248461	0.0104	0.00602211	FALSE	FALSE	FALSE	NAFLD	17	72680255	0.891147	0.181553	2568	409613	Nonalcoholic fatty liver disease	TRUE	reported	412181	17	70676394	0.0907	1.65901e-07	291	ebi-a-GCST90026020	Sphingomyelin (d18:1/20:0, d16:1/22:0) levels	TRUE	reported	igd	2	1	TRUE	27.3804696778334
rs62316653	A	T	A	T	-0.3786	-0.161701	0.0156	0.0143239	FALSE	TRUE	FALSE	NAFLD	4	137190942	0.17585	0.119456	2568	409613	Nonalcoholic fatty liver disease	TRUE	reported	412181	4	138112096	0.0705	7.72307e-08	291	ebi-a-GCST90026020	Sphingomyelin (d18:1/20:0, d16:1/22:0) levels	TRUE	reported	igd	2	1	TRUE	28.8391851516523
rs62622406	T	C	T	C	-0.3911	-0.00269207	0.0132	0.0190545	FALSE	FALSE	FALSE	NAFLD	7	132198552	0.979149	0.103005	2568	409613	Nonalcoholic fatty liver disease	TRUE	reported	412181	7	131883311	0.0813	1.50501e-06	291	ebi-a-GCST90026020	Sphingomyelin (d18:1/20:0, d16:1/22:0) levels	TRUE	reported	igd	2	1	TRUE	23.1416617118201
rs6486622	A	T	A	T	0.3127	-0.164174	0.981	0.971614	FALSE	TRUE	FALSE	NAFLD	12	128424754	0.0541963	0.0852735	2568	409613	Nonalcoholic fatty liver disease	TRUE	reported	412181	12	128909299	0.0673	3.36302e-06	291	ebi-a-GCST90026020	Sphingomyelin (d18:1/20:0, d16:1/22:0) levels	TRUE	reported	igd	2	1	TRUE	21.5886573833868
rs6804940	A	C	A	C	-0.6344	-0.479661	0.0056	0.00287569	FALSE	FALSE	FALSE	NAFLD	3	88785263	0.0755927	0.26995	2568	409613	Nonalcoholic fatty liver disease	TRUE	reported	412181	3	88834413	0.1214	1.737e-07	291	ebi-a-GCST90026020	Sphingomyelin (d18:1/20:0, d16:1/22:0) levels	TRUE	reported	igd	2	1	TRUE	27.3079422118122
rs6844090	C	T	C	T	-0.3785	-0.080417	0.0144	0.0330953	FALSE	FALSE	FALSE	NAFLD	4	17870176	0.306273	0.0786034	2568	409613	Nonalcoholic fatty liver disease	TRUE	reported	412181	4	17871799	0.0766	7.81592e-07	291	ebi-a-GCST90026020	Sphingomyelin (d18:1/20:0, d16:1/22:0) levels	TRUE	reported	igd	2	1	TRUE	24.4159838161007
rs7018969	T	C	T	C	-0.5609	0.0554874	0.0087	0.0089232	FALSE	FALSE	FALSE	NAFLD	9	796552	0.707219	0.147733	2568	409613	Nonalcoholic fatty liver disease	TRUE	reported	412181	9	796552	0.1041	7.13904e-08	291	ebi-a-GCST90026020	Sphingomyelin (d18:1/20:0, d16:1/22:0) levels	TRUE	reported	igd	2	1	TRUE	29.0314963536317
rs71323022	G	A	G	A	-0.4694	-0.0355235	0.0157	0.0146945	FALSE	FALSE	FALSE	NAFLD	3	30608742	0.759301	0.115938	2568	409613	Nonalcoholic fatty liver disease	TRUE	reported	412181	3	30650234	0.089	1.31601e-07	291	ebi-a-GCST90026020	Sphingomyelin (d18:1/20:0, d16:1/22:0) levels	TRUE	reported	igd	2	1	TRUE	27.8167352606994
rs7178746	G	A	G	A	-0.5017	0.213259	0.0117	0.00176138	FALSE	FALSE	FALSE	NAFLD	15	33921037	0.539658	0.347708	2568	409613	Nonalcoholic fatty liver disease	TRUE	reported	412181	15	34213238	0.1013	7.27294e-07	291	ebi-a-GCST90026020	Sphingomyelin (d18:1/20:0, d16:1/22:0) levels	TRUE	reported	igd	2	1	TRUE	24.5284051652311
rs7256245	A	G	A	G	-0.7051	-0.151575	0.0067	0.00953653	FALSE	FALSE	FALSE	NAFLD	19	54250873	0.295874	0.145003	2568	409613	Nonalcoholic fatty liver disease	TRUE	reported	412181	19	54754737	0.1227	9.08092e-09	291	ebi-a-GCST90026020	Sphingomyelin (d18:1/20:0, d16:1/22:0) levels	TRUE	reported	igd	2	1	TRUE	33.0226790716087
rs72628506	A	G	A	G	-0.1615	-0.0437964	0.0813	0.111072	FALSE	FALSE	FALSE	NAFLD	3	129809759	0.328996	0.044867	2568	409613	Nonalcoholic fatty liver disease	TRUE	reported	412181	3	129528602	0.0344	2.58601e-06	291	ebi-a-GCST90026020	Sphingomyelin (d18:1/20:0, d16:1/22:0) levels	TRUE	reported	igd	2	1	TRUE	22.0408413331531
rs72672423	T	A	T	A	-0.4733	0.0470784	0.0087	0.0103395	FALSE	TRUE	FALSE	NAFLD	8	76607854	0.739944	0.141833	2568	409613	Nonalcoholic fatty liver disease	TRUE	reported	412181	8	77520089	0.092	2.688e-07	291	ebi-a-GCST90026020	Sphingomyelin (d18:1/20:0, d16:1/22:0) levels	TRUE	reported	igd	2	1	TRUE	26.4665512759924
rs72689845	G	A	G	A	-0.3861	-0.112334	0.0123	0.0076295	FALSE	FALSE	FALSE	NAFLD	9	21132944	0.483492	0.160317	2568	409613	Nonalcoholic fatty liver disease	TRUE	reported	412181	9	21132943	0.0807	1.73002e-06	291	ebi-a-GCST90026020	Sphingomyelin (d18:1/20:0, d16:1/22:0) levels	TRUE	reported	igd	2	1	TRUE	22.8903553018891
rs72754591	A	T	A	T	-0.3825	-0.0801363	0.0173	0.0129741	FALSE	TRUE	FALSE	NAFLD	1	226752647	0.517191	0.123728	2568	409613	Nonalcoholic fatty liver disease	TRUE	reported	412181	1	226940348	0.0673	1.348e-08	291	ebi-a-GCST90026020	Sphingomyelin (d18:1/20:0, d16:1/22:0) levels	TRUE	reported	igd	2	1	TRUE	32.3022482552453
rs72864602	C	A	C	A	-0.3537	-0.110056	0.0156	0.0337855	FALSE	FALSE	FALSE	NAFLD	11	15957415	0.160625	0.0784449	2568	409613	Nonalcoholic fatty liver disease	TRUE	reported	412181	11	15978961	0.0752	2.57199e-06	291	ebi-a-GCST90026020	Sphingomyelin (d18:1/20:0, d16:1/22:0) levels	TRUE	reported	igd	2	1	TRUE	22.1225119539384
rs73026266	C	A	C	A	-0.5417	-0.0903748	0.0068	0.0168311	FALSE	FALSE	FALSE	NAFLD	19	30941083	0.404501	0.108414	2568	409613	Nonalcoholic fatty liver disease	TRUE	reported	412181	19	31431989	0.1071	4.28904e-07	291	ebi-a-GCST90026020	Sphingomyelin (d18:1/20:0, d16:1/22:0) levels	TRUE	reported	igd	2	1	TRUE	25.5822494575172
rs73123055	T	C	T	C	-0.3875	0.102101	0.0174	0.0206243	FALSE	FALSE	FALSE	NAFLD	3	11540196	0.308446	0.100248	2568	409613	Nonalcoholic fatty liver disease	TRUE	reported	412181	3	11581670	0.074	1.62002e-07	291	ebi-a-GCST90026020	Sphingomyelin (d18:1/20:0, d16:1/22:0) levels	TRUE	reported	igd	2	1	TRUE	27.4207907231556
rs73126100	C	T	C	T	-0.4108	0.00915825	0.0123	0.0180838	FALSE	FALSE	FALSE	NAFLD	12	66902741	0.932556	0.108216	2568	409613	Nonalcoholic fatty liver disease	TRUE	reported	412181	12	67296521	0.0865	2.05698e-06	291	ebi-a-GCST90026020	Sphingomyelin (d18:1/20:0, d16:1/22:0) levels	TRUE	reported	igd	2	1	TRUE	22.5542637575596
rs73173167	A	G	A	G	-0.2895	0.118494	0.0304	0.0150828	FALSE	FALSE	FALSE	NAFLD	3	177454907	0.30436	0.115364	2568	409613	Nonalcoholic fatty liver disease	TRUE	reported	412181	3	177172695	0.0621	3.14601e-06	291	ebi-a-GCST90026020	Sphingomyelin (d18:1/20:0, d16:1/22:0) levels	TRUE	reported	igd	2	1	TRUE	21.7327125487176
rs73206023	A	G	A	G	-0.4503	0.540194	0.0117	0.00060535	FALSE	FALSE	FALSE	NAFLD	12	117138275	0.36745	0.599376	2568	409613	Nonalcoholic fatty liver disease	TRUE	reported	412181	12	117576080	0.0865	1.90801e-07	291	ebi-a-GCST90026020	Sphingomyelin (d18:1/20:0, d16:1/22:0) levels	TRUE	reported	igd	2	1	TRUE	27.1001490193458
rs73631040	A	G	A	G	-0.1877	0.109267	0.0585	0.0415531	FALSE	FALSE	FALSE	NAFLD	8	20947420	0.121634	0.0705882	2568	409613	Nonalcoholic fatty liver disease	TRUE	reported	412181	8	20804931	0.0384	1.046e-06	291	ebi-a-GCST90026020	Sphingomyelin (d18:1/20:0, d16:1/22:0) levels	TRUE	reported	igd	2	1	TRUE	23.8927476671007
rs73789307	T	C	T	C	-0.321	0.0745069	0.0245	0.0226683	FALSE	FALSE	FALSE	NAFLD	5	135327977	0.434476	0.0953316	2568	409613	Nonalcoholic fatty liver disease	TRUE	reported	412181	5	134663667	0.0618	2.037e-07	291	ebi-a-GCST90026020	Sphingomyelin (d18:1/20:0, d16:1/22:0) levels	TRUE	reported	igd	2	1	TRUE	26.9794514091809
rs73863409	G	A	G	A	-0.3054	0.482082	0.0224	0.00141616	FALSE	FALSE	FALSE	NAFLD	4	136194524	0.192693	0.370077	2568	409613	Nonalcoholic fatty liver disease	TRUE	reported	412181	4	137115679	0.053	8.38301e-09	291	ebi-a-GCST90026020	Sphingomyelin (d18:1/20:0, d16:1/22:0) levels	TRUE	reported	igd	2	1	TRUE	33.2036881452474
rs74331294	T	C	T	C	-0.4703	-0.246338	0.0089	0.00451366	FALSE	FALSE	FALSE	NAFLD	6	16446998	0.237075	0.20835	2568	409613	Nonalcoholic fatty liver disease	TRUE	reported	412181	6	16447229	0.0985	1.80701e-06	291	ebi-a-GCST90026020	Sphingomyelin (d18:1/20:0, d16:1/22:0) levels	TRUE	reported	igd	2	1	TRUE	22.7969893581386
rs74446273	C	T	C	T	-0.2698	-0.00962592	0.028	0.00926711	FALSE	FALSE	FALSE	NAFLD	13	54419864	0.946998	0.1448	2568	409613	Nonalcoholic fatty liver disease	TRUE	reported	412181	13	54993999	0.0552	1.00201e-06	291	ebi-a-GCST90026020	Sphingomyelin (d18:1/20:0, d16:1/22:0) levels	TRUE	reported	igd	2	1	TRUE	23.8894271161521
rs74541428	A	C	A	C	-0.1881	-0.00723661	0.0625	0.0484906	FALSE	FALSE	FALSE	NAFLD	12	114546705	0.912382	0.0657669	2568	409613	Nonalcoholic fatty liver disease	TRUE	reported	412181	12	114984510	0.0373	4.73598e-07	291	ebi-a-GCST90026020	Sphingomyelin (d18:1/20:0, d16:1/22:0) levels	TRUE	reported	igd	2	1	TRUE	25.4307944425677
rs74768407	A	G	A	G	-0.4034	0.0154988	0.0136	0.0492013	FALSE	FALSE	FALSE	NAFLD	2	84981076	0.811953	0.0651465	2568	409613	Nonalcoholic fatty liver disease	TRUE	reported	412181	2	85208199	0.0757	9.87393e-08	291	ebi-a-GCST90026020	Sphingomyelin (d18:1/20:0, d16:1/22:0) levels	TRUE	reported	igd	2	1	TRUE	28.3974948041092
rs74771034	A	G	A	G	-0.3061	0.177667	0.0214	0.0205264	FALSE	FALSE	FALSE	NAFLD	11	41229466	0.0720659	0.098775	2568	409613	Nonalcoholic fatty liver disease	TRUE	reported	412181	11	41251016	0.0642	1.87202e-06	291	ebi-a-GCST90026020	Sphingomyelin (d18:1/20:0, d16:1/22:0) levels	TRUE	reported	igd	2	1	TRUE	22.7329922069856
rs75140676	C	G	C	G	-0.6392	-0.0370311	0.0083	0.0123734	FALSE	TRUE	FALSE	NAFLD	2	46896521	0.768251	0.125672	2568	409613	Nonalcoholic fatty liver disease	TRUE	reported	412181	2	47123660	0.1031	5.75997e-10	291	ebi-a-GCST90026020	Sphingomyelin (d18:1/20:0, d16:1/22:0) levels	TRUE	reported	igd	2	1	TRUE	38.437594606011
rs75519649	A	G	A	G	-0.4656	0.195485	0.0089	0.0116732	FALSE	FALSE	FALSE	NAFLD	12	30953922	0.137383	0.131586	2568	409613	Nonalcoholic fatty liver disease	TRUE	reported	412181	12	31106856	0.0986	2.34002e-06	291	ebi-a-GCST90026020	Sphingomyelin (d18:1/20:0, d16:1/22:0) levels	TRUE	reported	igd	2	1	TRUE	22.2983184460747
rs75617203	A	G	A	G	-0.1787	0.00654268	0.0561	0.0404109	FALSE	FALSE	FALSE	NAFLD	20	1429769	0.927115	0.0715243	2568	409613	Nonalcoholic fatty liver disease	TRUE	reported	412181	20	1410413	0.0392	4.99701e-06	291	ebi-a-GCST90026020	Sphingomyelin (d18:1/20:0, d16:1/22:0) levels	TRUE	reported	igd	2	1	TRUE	20.7815038004998
rs75944756	T	C	T	C	-0.5622	-0.671442	0.0087	0.000949416	FALSE	FALSE	FALSE	NAFLD	2	28457902	0.132114	0.445899	2568	409613	Nonalcoholic fatty liver disease	TRUE	reported	412181	2	28680769	0.1155	1.13e-06	291	ebi-a-GCST90026020	Sphingomyelin (d18:1/20:0, d16:1/22:0) levels	TRUE	reported	igd	2	1	TRUE	23.6928723224827
rs75962446	A	G	A	G	-0.3477	0.0928019	0.0156	0.0125934	FALSE	FALSE	FALSE	NAFLD	4	154066270	0.468879	0.128126	2568	409613	Nonalcoholic fatty liver disease	TRUE	reported	412181	4	154987422	0.074	2.63299e-06	291	ebi-a-GCST90026020	Sphingomyelin (d18:1/20:0, d16:1/22:0) levels	TRUE	reported	igd	2	1	TRUE	22.0772991234478
rs75963052	G	A	G	A	-0.2653	0.0890113	0.0259	0.0149471	FALSE	FALSE	FALSE	NAFLD	22	39755096	0.44581	0.116749	2568	409613	Nonalcoholic fatty liver disease	TRUE	reported	412181	22	40151101	0.0577	4.31599e-06	291	ebi-a-GCST90026020	Sphingomyelin (d18:1/20:0, d16:1/22:0) levels	TRUE	reported	igd	2	1	TRUE	21.140870876373
rs76148551	A	G	A	G	-0.8048	-0.0783728	0.0067	0.0158885	FALSE	FALSE	FALSE	NAFLD	6	22825635	0.489488	0.113399	2568	409613	Nonalcoholic fatty liver disease	TRUE	reported	412181	6	22825864	0.1128	9.822e-13	291	ebi-a-GCST90026020	Sphingomyelin (d18:1/20:0, d16:1/22:0) levels	TRUE	reported	igd	2	1	TRUE	50.904682863035
rs76543347	T	G	T	G	-0.4286	0.0224664	0.012	0.0521524	FALSE	FALSE	FALSE	NAFLD	11	133377260	0.72571	0.0640363	2568	409613	Nonalcoholic fatty liver disease	TRUE	reported	412181	11	133247155	0.091	2.44501e-06	291	ebi-a-GCST90026020	Sphingomyelin (d18:1/20:0, d16:1/22:0) levels	TRUE	reported	igd	2	1	TRUE	22.1830648472407
rs76919216	T	G	T	G	-0.3289	0.0176469	0.0224	0.0354441	FALSE	FALSE	FALSE	NAFLD	3	3376558	0.816471	0.0760358	2568	409613	Nonalcoholic fatty liver disease	TRUE	reported	412181	3	3418242	0.0577	1.20501e-08	291	ebi-a-GCST90026020	Sphingomyelin (d18:1/20:0, d16:1/22:0) levels	TRUE	reported	igd	2	1	TRUE	32.4919757666049
rs77031959	C	T	C	T	-0.4965	-0.160904	0.009	0.0084698	FALSE	FALSE	FALSE	NAFLD	14	87137396	0.291941	0.152679	2568	409613	Nonalcoholic fatty liver disease	TRUE	reported	412181	14	87603740	0.0938	1.21501e-07	291	ebi-a-GCST90026020	Sphingomyelin (d18:1/20:0, d16:1/22:0) levels	TRUE	reported	igd	2	1	TRUE	28.0177224598906
rs77284335	A	G	A	G	-0.2436	0.102321	0.0448	0.0188455	FALSE	FALSE	FALSE	NAFLD	7	4190467	0.317984	0.102464	2568	409613	Nonalcoholic fatty liver disease	TRUE	reported	412181	7	4230099	0.0447	5.10705e-08	291	ebi-a-GCST90026020	Sphingomyelin (d18:1/20:0, d16:1/22:0) levels	TRUE	reported	igd	2	1	TRUE	29.6988423944867
rs77429349	G	T	G	T	-0.2961	-0.00732767	0.0213	0.0575588	FALSE	FALSE	FALSE	NAFLD	10	29384437	0.903594	0.060498	2568	409613	Nonalcoholic fatty liver disease	TRUE	reported	412181	10	29673366	0.0627	2.36298e-06	291	ebi-a-GCST90026020	Sphingomyelin (d18:1/20:0, d16:1/22:0) levels	TRUE	reported	igd	2	1	TRUE	22.3018932716742
rs77531807	T	C	T	C	-0.2338	-0.0293334	0.0402	0.016173	FALSE	FALSE	FALSE	NAFLD	4	101121097	0.790431	0.110379	2568	409613	Nonalcoholic fatty liver disease	TRUE	reported	412181	4	102042254	0.0478	1.032e-06	291	ebi-a-GCST90026020	Sphingomyelin (d18:1/20:0, d16:1/22:0) levels	TRUE	reported	igd	2	1	TRUE	23.9239684179199
rs77614514	A	C	A	C	-0.2009	-0.074701	0.0622	0.0874482	FALSE	FALSE	FALSE	NAFLD	3	194640526	0.135336	0.0500212	2568	409613	Nonalcoholic fatty liver disease	TRUE	reported	412181	3	194361255	0.037	5.54498e-08	291	ebi-a-GCST90026020	Sphingomyelin (d18:1/20:0, d16:1/22:0) levels	TRUE	reported	igd	2	1	TRUE	29.4819649379109
rs77971746	A	G	A	G	-0.2847	-0.200044	0.0285	0.00562086	FALSE	FALSE	FALSE	NAFLD	6	154843799	0.298566	0.19244	2568	409613	Nonalcoholic fatty liver disease	TRUE	reported	412181	6	155164933	0.0584	1.10499e-06	291	ebi-a-GCST90026020	Sphingomyelin (d18:1/20:0, d16:1/22:0) levels	TRUE	reported	igd	2	1	TRUE	23.765625
rs78162224	C	A	C	A	-0.136	-0.060081	0.1013	0.0422893	FALSE	FALSE	FALSE	NAFLD	22	50677354	0.390215	0.0699244	2568	409613	Nonalcoholic fatty liver disease	TRUE	reported	412181	22	51115782	0.0295	4.06902e-06	291	ebi-a-GCST90026020	Sphingomyelin (d18:1/20:0, d16:1/22:0) levels	TRUE	reported	igd	2	1	TRUE	21.2536627405918
rs78355642	C	T	C	T	-0.1919	0.0129638	0.0422	0.010557	FALSE	FALSE	FALSE	NAFLD	3	126967643	0.924833	0.137404	2568	409613	Nonalcoholic fatty liver disease	TRUE	reported	412181	3	126686486	0.0407	2.38798e-06	291	ebi-a-GCST90026020	Sphingomyelin (d18:1/20:0, d16:1/22:0) levels	TRUE	reported	igd	2	1	TRUE	22.2311091524851
rs7848753	C	A	C	A	-0.5153	0.40574	0.0086	0.00611337	FALSE	FALSE	FALSE	NAFLD	9	132533649	0.0097744	0.157038	2568	409613	Nonalcoholic fatty liver disease	TRUE	reported	412181	9	135409036	0.1007	3.08198e-07	291	ebi-a-GCST90026020	Sphingomyelin (d18:1/20:0, d16:1/22:0) levels	TRUE	reported	igd	2	1	TRUE	26.1855285099635
rs78636564	C	T	C	T	-0.1743	-0.0172229	0.0631	0.053382	FALSE	FALSE	FALSE	NAFLD	2	170391002	0.782817	0.0624813	2568	409613	Nonalcoholic fatty liver disease	TRUE	reported	412181	2	171247512	0.0349	6.06597e-07	291	ebi-a-GCST90026020	Sphingomyelin (d18:1/20:0, d16:1/22:0) levels	TRUE	reported	igd	2	1	TRUE	24.942726250195
rs78752116	C	T	C	T	-0.34	0.133765	0.0155	0.00323082	FALSE	FALSE	FALSE	NAFLD	2	96072960	0.601131	0.255875	2568	409613	Nonalcoholic fatty liver disease	TRUE	reported	412181	2	96738708	0.074	4.348e-06	291	ebi-a-GCST90026020	Sphingomyelin (d18:1/20:0, d16:1/22:0) levels	TRUE	reported	igd	2	1	TRUE	21.1102994886779
rs78873696	T	G	T	G	-0.2397	0.0397248	0.0266	0.0439513	FALSE	FALSE	FALSE	NAFLD	17	50643447	0.565291	0.0690865	2568	409613	Nonalcoholic fatty liver disease	TRUE	reported	412181	17	48720808	0.0519	3.80899e-06	291	ebi-a-GCST90026020	Sphingomyelin (d18:1/20:0, d16:1/22:0) levels	TRUE	reported	igd	2	1	TRUE	21.3305155534766
rs79011528	T	C	T	C	-0.3432	-0.107203	0.0119	0.0168839	FALSE	FALSE	FALSE	NAFLD	1	239070005	0.325316	0.108991	2568	409613	Nonalcoholic fatty liver disease	TRUE	reported	412181	1	239233305	0.073	2.60501e-06	291	ebi-a-GCST90026020	Sphingomyelin (d18:1/20:0, d16:1/22:0) levels	TRUE	reported	igd	2	1	TRUE	22.1028785888534
rs79055795	G	A	G	A	-0.5724	0.33396	0.0085	0.00290126	FALSE	FALSE	FALSE	NAFLD	18	65971804	0.192898	0.256487	2568	409613	Nonalcoholic fatty liver disease	TRUE	reported	412181	18	63639040	0.1116	2.89201e-07	291	ebi-a-GCST90026020	Sphingomyelin (d18:1/20:0, d16:1/22:0) levels	TRUE	reported	igd	2	1	TRUE	26.3069719042664
rs79240317	C	A	C	A	-0.2065	0.0573694	0.0393	0.0263293	FALSE	FALSE	FALSE	NAFLD	4	36723133	0.515734	0.0882695	2568	409613	Nonalcoholic fatty liver disease	TRUE	reported	412181	4	36724755	0.0433	1.86102e-06	291	ebi-a-GCST90026020	Sphingomyelin (d18:1/20:0, d16:1/22:0) levels	TRUE	reported	igd	2	1	TRUE	22.7438676402349
rs79315397	A	C	A	C	-0.5486	0.109331	0.0094	0.0134756	FALSE	FALSE	FALSE	NAFLD	4	11480899	0.371226	0.12227	2568	409613	Nonalcoholic fatty liver disease	TRUE	reported	412181	4	11482523	0.0913	1.902e-09	291	ebi-a-GCST90026020	Sphingomyelin (d18:1/20:0, d16:1/22:0) levels	TRUE	reported	igd	2	1	TRUE	36.1052246424711
rs79461033	T	C	T	C	-0.4809	0.178508	0.0157	0.00649338	FALSE	FALSE	FALSE	NAFLD	11	18688776	0.312022	0.176568	2568	409613	Nonalcoholic fatty liver disease	TRUE	reported	412181	11	18710323	0.0889	6.23606e-08	291	ebi-a-GCST90026020	Sphingomyelin (d18:1/20:0, d16:1/22:0) levels	TRUE	reported	igd	2	1	TRUE	29.262136524273
rs79628027	C	T	C	T	-0.2891	-0.0512961	0.0312	0.00494832	FALSE	FALSE	FALSE	NAFLD	14	44927706	0.791834	0.194355	2568	409613	Nonalcoholic fatty liver disease	TRUE	reported	412181	14	45396909	0.0529	4.59896e-08	291	ebi-a-GCST90026020	Sphingomyelin (d18:1/20:0, d16:1/22:0) levels	TRUE	reported	igd	2	1	TRUE	29.8665349251897
rs80207080	T	C	T	C	-0.4304	0.021366	0.0107	0.0163704	FALSE	FALSE	FALSE	NAFLD	3	61829523	0.847224	0.110899	2568	409613	Nonalcoholic fatty liver disease	TRUE	reported	412181	3	61815197	0.0872	8.00793e-07	291	ebi-a-GCST90026020	Sphingomyelin (d18:1/20:0, d16:1/22:0) levels	TRUE	reported	igd	2	1	TRUE	24.3619223971046
rs8052541	C	T	C	T	-0.1625	-0.0759612	0.089	0.0571993	FALSE	FALSE	FALSE	NAFLD	16	84569274	0.211756	0.0608297	2568	409613	Nonalcoholic fatty liver disease	TRUE	reported	412181	16	84602880	0.031	1.639e-07	291	ebi-a-GCST90026020	Sphingomyelin (d18:1/20:0, d16:1/22:0) levels	TRUE	reported	igd	2	1	TRUE	27.4778876170656
rs892028	G	A	G	A	0.1565	-0.00165528	0.9213	0.941587	FALSE	FALSE	FALSE	NAFLD	19	49908485	0.978103	0.0603078	2568	409613	Nonalcoholic fatty liver disease	TRUE	reported	412181	19	50411742	0.0342	4.65597e-06	291	ebi-a-GCST90026020	Sphingomyelin (d18:1/20:0, d16:1/22:0) levels	TRUE	reported	igd	2	1	TRUE	20.9399900824185
rs9507687	G	A	G	A	-0.366	0.0696875	0.0153	0.0890987	FALSE	FALSE	FALSE	NAFLD	13	26239201	0.158188	0.049382	2568	409613	Nonalcoholic fatty liver disease	TRUE	reported	412181	13	26813338	0.0755	1.244e-06	291	ebi-a-GCST90026020	Sphingomyelin (d18:1/20:0, d16:1/22:0) levels	TRUE	reported	igd	2	1	TRUE	23.5000219288628
rs10010424	T	C	T	C	0.0633	0.00120463	0.5825	0.587492	FALSE	FALSE	FALSE	NAFLD	4	87328115	0.966331	0.0285388	2568	409613	Nonalcoholic fatty liver disease	TRUE	reported	412181	4	88249267	0.0139	4.98701e-06	291	ebi-a-GCST90026236	N6-carbamoylthreonyladenosine levels	TRUE	reported	igd	2	1	TRUE	20.7385228507841
rs10237284	C	T	C	T	-0.0663	0.0510107	0.3849	0.319162	FALSE	FALSE	FALSE	NAFLD	7	12734221	0.0900637	0.0300937	2568	409613	Nonalcoholic fatty liver disease	TRUE	reported	412181	7	12773846	0.0137	1.31199e-06	291	ebi-a-GCST90026236	N6-carbamoylthreonyladenosine levels	TRUE	reported	igd	2	1	TRUE	23.4199477862433
rs11622586	T	C	T	C	-0.0644	0.0939909	0.6357	0.665753	FALSE	FALSE	FALSE	NAFLD	14	88993062	0.00169969	0.0299502	2568	409613	Nonalcoholic fatty liver disease	TRUE	reported	412181	14	89459406	0.0138	2.95101e-06	291	ebi-a-GCST90026236	N6-carbamoylthreonyladenosine levels	TRUE	reported	igd	2	1	TRUE	21.7777777777778
rs3848815	G	A	G	A	0.0751	-0.0118914	0.3722	0.38679	FALSE	FALSE	FALSE	NAFLD	20	4316922	0.680555	0.0288832	2568	409613	Nonalcoholic fatty liver disease	TRUE	reported	412181	20	4297569	0.0142	1.14401e-07	291	ebi-a-GCST90026236	N6-carbamoylthreonyladenosine levels	TRUE	reported	igd	2	1	TRUE	27.9706903392184
rs61792399	A	G	A	G	0.1301	-0.024346	0.057	0.101928	FALSE	FALSE	FALSE	NAFLD	3	171191400	0.603669	0.0468975	2568	409613	Nonalcoholic fatty liver disease	TRUE	reported	412181	3	170909189	0.0282	4.08498e-06	291	ebi-a-GCST90026236	N6-carbamoylthreonyladenosine levels	TRUE	reported	igd	2	1	TRUE	21.2841532116091
rs6894450	C	G	C	G	-0.0762	-0.0109942	0.2686	0.320234	FALSE	TRUE	FALSE	NAFLD	5	157899331	0.715679	0.0301839	2568	409613	Nonalcoholic fatty liver disease	TRUE	reported	412181	5	157326339	0.0154	7.43601e-07	291	ebi-a-GCST90026236	N6-carbamoylthreonyladenosine levels	TRUE	reported	igd	2	1	TRUE	24.4832180806207
rs77378326	G	C	G	C	0.1091	0.0158736	0.1074	0.116135	FALSE	TRUE	FALSE	NAFLD	16	83291577	0.717702	0.0439064	2568	409613	Nonalcoholic fatty liver disease	TRUE	reported	412181	16	83325182	0.0224	1.10301e-06	291	ebi-a-GCST90026236	N6-carbamoylthreonyladenosine levels	TRUE	reported	igd	2	1	TRUE	23.7221181441327
rs10011987	C	A	C	A	0.0862	-0.0974988	0.0293	0.0256213	FALSE	FALSE	FALSE	NAFLD	4	102213329	0.270257	0.0884367	2568	409613	Nonalcoholic fatty liver disease	TRUE	reported	412181	4	103134486	0.0187	3.94303e-06	291	ebi-a-GCST90026148	Cytidine levels	TRUE	reported	igd	2	1	TRUE	21.2486488032257
rs10736862	G	A	G	A	0.0411	-0.0142558	0.8406	0.773614	FALSE	FALSE	FALSE	NAFLD	9	130407868	0.670917	0.0335518	2568	409613	Nonalcoholic fatty liver disease	TRUE	reported	412181	9	133283255	0.0089	4.33701e-06	291	ebi-a-GCST90026148	Cytidine levels	TRUE	reported	igd	2	1	TRUE	21.3257164499432
rs12618259	T	A	T	A	-0.0355	-0.0619605	0.2131	0.201974	FALSE	TRUE	FALSE	NAFLD	2	233598275	0.0776354	0.0351136	2568	409613	Nonalcoholic fatty liver disease	TRUE	reported	412181	2	234506921	0.0073	1.28301e-06	291	ebi-a-GCST90026148	Cytidine levels	TRUE	reported	igd	2	1	TRUE	23.6489022330644
rs12992891	T	C	T	C	-0.0332	0.083051	0.2555	0.405905	FALSE	FALSE	FALSE	NAFLD	2	12570526	0.00344334	0.0283925	2568	409613	Nonalcoholic fatty liver disease	TRUE	reported	412181	2	12710652	0.0068	1.02901e-06	291	ebi-a-GCST90026148	Cytidine levels	TRUE	reported	igd	2	1	TRUE	23.8373702422145
rs149209622	T	C	T	C	0.1031	-0.0838414	0.0206	0.0371202	FALSE	FALSE	FALSE	NAFLD	14	75624046	0.261047	0.0745972	2568	409613	Nonalcoholic fatty liver disease	TRUE	reported	412181	14	76090389	0.0222	3.31803e-06	291	ebi-a-GCST90026148	Cytidine levels	TRUE	reported	igd	2	1	TRUE	21.5680748315883
rs1626645	C	T	C	T	-0.0375	0.0201977	0.2373	0.142486	FALSE	FALSE	FALSE	NAFLD	15	100704367	0.615637	0.0402309	2568	409613	Nonalcoholic fatty liver disease	TRUE	reported	412181	15	101244572	0.0077	1.01e-06	291	ebi-a-GCST90026148	Cytidine levels	TRUE	reported	igd	2	1	TRUE	23.7181649519312
rs2627384	G	C	G	C	0.0311	-0.0291321	0.2999	0.301892	FALSE	TRUE	FALSE	NAFLD	8	3987446	0.341794	0.0306452	2568	409613	Nonalcoholic fatty liver disease	TRUE	reported	412181	8	3844968	0.0065	1.96399e-06	291	ebi-a-GCST90026148	Cytidine levels	TRUE	reported	igd	2	1	TRUE	22.8925443786982
rs420892	A	G	A	G	0.0279	-0.0421481	0.5813	0.496808	FALSE	FALSE	FALSE	NAFLD	21	40076925	0.133715	0.028106	2568	409613	Nonalcoholic fatty liver disease	TRUE	reported	412181	21	41448852	0.0061	3.93804e-06	291	ebi-a-GCST90026148	Cytidine levels	TRUE	reported	igd	2	1	TRUE	20.9193765116904
rs56247038	A	G	A	G	0.0332	0.0421343	0.2181	0.27682	FALSE	FALSE	FALSE	NAFLD	10	118428808	0.179774	0.0314095	2568	409613	Nonalcoholic fatty liver disease	TRUE	reported	412181	10	120188320	0.0071	3.434e-06	291	ebi-a-GCST90026148	Cytidine levels	TRUE	reported	igd	2	1	TRUE	21.8655028764134
rs60035741	A	C	A	C	0.0843	-0.09618	0.0293	0.014922	FALSE	FALSE	FALSE	NAFLD	7	141988613	0.407285	0.116064	2568	409613	Nonalcoholic fatty liver disease	TRUE	reported	412181	7	141688413	0.018	2.98497e-06	291	ebi-a-GCST90026148	Cytidine levels	TRUE	reported	igd	2	1	TRUE	21.9336111111111
rs66468263	C	T	C	T	0.0858	0.0533976	0.0322	0.0328287	FALSE	FALSE	FALSE	NAFLD	12	60318635	0.500767	0.0793094	2568	409613	Nonalcoholic fatty liver disease	TRUE	reported	412181	12	60712416	0.0175	9.23996e-07	291	ebi-a-GCST90026148	Cytidine levels	TRUE	reported	igd	2	1	TRUE	24.0380081632653
rs747606	C	T	C	T	0.0288	0.00635158	0.4858	0.516733	FALSE	FALSE	FALSE	NAFLD	4	30667706	0.821404	0.0281367	2568	409613	Nonalcoholic fatty liver disease	TRUE	reported	412181	4	30669328	0.0061	2.74802e-06	291	ebi-a-GCST90026148	Cytidine levels	TRUE	reported	igd	2	1	TRUE	22.2907820478366
rs7918607	C	A	C	A	0.0301	0.0527717	0.3798	0.332986	FALSE	FALSE	FALSE	NAFLD	10	13529474	0.0779579	0.0299387	2568	409613	Nonalcoholic fatty liver disease	TRUE	reported	412181	10	13571474	0.0064	2.65302e-06	291	ebi-a-GCST90026148	Cytidine levels	TRUE	reported	igd	2	1	TRUE	22.119384765625
rs79250170	G	A	G	A	0.0921	-0.222654	0.0238	0.00747781	FALSE	FALSE	FALSE	NAFLD	14	81802111	0.179546	0.165893	2568	409613	Nonalcoholic fatty liver disease	TRUE	reported	412181	14	82268455	0.0201	4.53503e-06	291	ebi-a-GCST90026148	Cytidine levels	TRUE	reported	igd	2	1	TRUE	20.995544664736
rs10013688	T	A	T	A	0.2281	0.178638	0.9944	0.994063	FALSE	TRUE	FALSE	NAFLD	4	174114110	0.320411	0.179786	2568	409613	Nonalcoholic fatty liver disease	TRUE	reported	412181	4	175035261	0.0416	4.22396e-08	291	ebi-a-GCST90026243	Oxalate (ethanedioate) levels	TRUE	reported	igd	2	1	TRUE	30.0651869914941
rs10129978	C	A	C	A	-0.0794	0.0633741	0.0463	0.0320686	FALSE	FALSE	FALSE	NAFLD	14	100779852	0.430959	0.0804698	2568	409613	Nonalcoholic fatty liver disease	TRUE	reported	412181	14	101246189	0.0145	4.78002e-08	291	ebi-a-GCST90026243	Oxalate (ethanedioate) levels	TRUE	reported	igd	2	1	TRUE	29.9850653983353
rs10182309	C	T	C	T	-0.1169	-0.125117	0.019	0.00768944	FALSE	FALSE	FALSE	NAFLD	2	134106572	0.430206	0.15861	2568	409613	Nonalcoholic fatty liver disease	TRUE	reported	412181	2	134864143	0.0249	2.70601e-06	291	ebi-a-GCST90026243	Oxalate (ethanedioate) levels	TRUE	reported	igd	2	1	TRUE	22.040950952404
rs1018738	T	C	T	C	-0.0539	0.0272237	0.0996	0.104389	FALSE	FALSE	FALSE	NAFLD	1	109935897	0.555408	0.0461673	2568	409613	Nonalcoholic fatty liver disease	TRUE	reported	412181	1	110478519	0.0107	4.82203e-07	291	ebi-a-GCST90026243	Oxalate (ethanedioate) levels	TRUE	reported	igd	2	1	TRUE	25.3752292776662
rs1049601	A	G	A	G	-0.1267	-0.0197808	0.0158	0.0853779	FALSE	FALSE	FALSE	NAFLD	4	17486723	0.695625	0.0505601	2568	409613	Nonalcoholic fatty liver disease	TRUE	reported	412181	4	17488346	0.0269	2.57899e-06	291	ebi-a-GCST90026243	Oxalate (ethanedioate) levels	TRUE	reported	igd	2	1	TRUE	22.1844501872556
rs10507310	G	A	G	A	-0.3294	-0.0636865	0.0064	0.0238708	FALSE	FALSE	FALSE	NAFLD	13	22487767	0.490569	0.0923791	2568	409613	Nonalcoholic fatty liver disease	TRUE	reported	412181	13	23061906	0.0533	6.51493e-10	291	ebi-a-GCST90026243	Oxalate (ethanedioate) levels	TRUE	reported	igd	2	1	TRUE	38.1937913822781
rs11035087	G	C	G	C	-0.1712	-0.0441222	0.0137	0.0304755	FALSE	TRUE	FALSE	NAFLD	11	5004621	0.594462	0.0828772	2568	409613	Nonalcoholic fatty liver disease	TRUE	reported	412181	11	5025851	0.0267	1.51001e-10	291	ebi-a-GCST90026243	Oxalate (ethanedioate) levels	TRUE	reported	igd	2	1	TRUE	41.1135518803742
rs111715572	T	C	T	C	-0.3508	-1.04902	0.0034	0.000487483	FALSE	FALSE	FALSE	NAFLD	10	43836053	0.10766	0.652055	2568	409613	Nonalcoholic fatty liver disease	TRUE	reported	412181	10	44331501	0.0492	1.04496e-12	291	ebi-a-GCST90026243	Oxalate (ethanedioate) levels	TRUE	reported	igd	2	1	TRUE	50.8380593562033
rs111812230	A	G	A	G	-0.1011	0.261	0.0273	0.011182	FALSE	FALSE	FALSE	NAFLD	21	42849192	0.0506244	0.133528	2568	409613	Nonalcoholic fatty liver disease	TRUE	reported	412181	21	44269302	0.0215	2.67997e-06	291	ebi-a-GCST90026243	Oxalate (ethanedioate) levels	TRUE	reported	igd	2	1	TRUE	22.1118658734451
rs111936470	T	C	T	C	-0.1157	0.00173885	0.0175	0.0410766	FALSE	FALSE	FALSE	NAFLD	10	78360912	0.980296	0.0704068	2568	409613	Nonalcoholic fatty liver disease	TRUE	reported	412181	10	80120669	0.0248	2.96203e-06	291	ebi-a-GCST90026243	Oxalate (ethanedioate) levels	TRUE	reported	igd	2	1	TRUE	21.7652347814776
rs112021016	G	T	G	T	-0.2386	0.0226003	0.0056	0.0210643	FALSE	FALSE	FALSE	NAFLD	3	182772565	0.817746	0.0980726	2568	409613	Nonalcoholic fatty liver disease	TRUE	reported	412181	3	182490353	0.0442	6.87401e-08	291	ebi-a-GCST90026243	Oxalate (ethanedioate) levels	TRUE	reported	igd	2	1	TRUE	29.140455764624
rs112232551	G	T	G	T	-0.1474	-0.17163	0.013	0.00124452	FALSE	FALSE	FALSE	NAFLD	6	16882585	0.683169	0.420515	2568	409613	Nonalcoholic fatty liver disease	TRUE	reported	412181	6	16882816	0.0288	3.08099e-07	291	ebi-a-GCST90026243	Oxalate (ethanedioate) levels	TRUE	reported	igd	2	1	TRUE	26.1944926697531
rs112248477	A	T	A	T	-0.1657	0.213368	0.0149	0.00564572	FALSE	TRUE	FALSE	NAFLD	14	76097318	0.256452	0.188019	2568	409613	Nonalcoholic fatty liver disease	TRUE	reported	412181	14	76563661	0.0309	8.22906e-08	291	ebi-a-GCST90026243	Oxalate (ethanedioate) levels	TRUE	reported	igd	2	1	TRUE	28.7559723924131
rs112423197	T	C	T	C	-0.2016	-0.149334	0.0069	0.0115732	FALSE	FALSE	FALSE	NAFLD	19	9135088	0.253369	0.130742	2568	409613	Nonalcoholic fatty liver disease	TRUE	reported	412181	19	9245764	0.0387	1.844e-07	291	ebi-a-GCST90026243	Oxalate (ethanedioate) levels	TRUE	reported	igd	2	1	TRUE	27.1368307193077
rs112442170	T	C	T	C	-0.0799	-0.068752	0.04	0.0101356	FALSE	FALSE	FALSE	NAFLD	1	168845661	0.618163	0.13793	2568	409613	Nonalcoholic fatty liver disease	TRUE	reported	412181	1	168814899	0.0172	3.18398e-06	291	ebi-a-GCST90026243	Oxalate (ethanedioate) levels	TRUE	reported	igd	2	1	TRUE	21.5792658193618
rs112677781	G	A	G	A	-0.0903	0.103847	0.0346	0.0276717	FALSE	FALSE	FALSE	NAFLD	15	68133297	0.228179	0.0861754	2568	409613	Nonalcoholic fatty liver disease	TRUE	reported	412181	15	68425635	0.0169	8.44306e-08	291	ebi-a-GCST90026243	Oxalate (ethanedioate) levels	TRUE	reported	igd	2	1	TRUE	28.5497356535135
rs113347481	A	G	A	G	-0.1198	-0.181035	0.0249	0.0210349	FALSE	FALSE	FALSE	NAFLD	16	1468008	0.0657143	0.0983685	2568	409613	Nonalcoholic fatty liver disease	TRUE	reported	412181	16	1518009	0.0215	2.53099e-08	291	ebi-a-GCST90026243	Oxalate (ethanedioate) levels	TRUE	reported	igd	2	1	TRUE	31.0482206598161
rs113498618	C	G	C	G	-0.0793	0.0348388	0.0341	0.0422007	FALSE	TRUE	FALSE	NAFLD	3	70294868	0.622211	0.0707072	2568	409613	Nonalcoholic fatty liver disease	TRUE	reported	412181	3	70344019	0.017	3.26302e-06	291	ebi-a-GCST90026243	Oxalate (ethanedioate) levels	TRUE	reported	igd	2	1	TRUE	21.7594809688581
rs113669818	C	G	C	G	-0.1629	0.13103	0.0124	0.0218965	FALSE	TRUE	FALSE	NAFLD	9	128042484	0.17591	0.0968114	2568	409613	Nonalcoholic fatty liver disease	TRUE	reported	412181	9	130804763	0.0243	2.07205e-11	291	ebi-a-GCST90026243	Oxalate (ethanedioate) levels	TRUE	reported	igd	2	1	TRUE	44.9396433470508
rs113775752	A	T	A	T	-0.115	0.144209	0.0232	0.00619839	FALSE	TRUE	FALSE	NAFLD	20	45855458	0.425254	0.180862	2568	409613	Nonalcoholic fatty liver disease	TRUE	reported	412181	20	44484097	0.0221	1.88999e-07	291	ebi-a-GCST90026243	Oxalate (ethanedioate) levels	TRUE	reported	igd	2	1	TRUE	27.0776601625683
rs113794425	T	C	T	C	-0.1141	-0.231782	0.0268	0.00553326	FALSE	FALSE	FALSE	NAFLD	13	58213164	0.217236	0.187843	2568	409613	Nonalcoholic fatty liver disease	TRUE	reported	412181	13	58787298	0.0229	6.06401e-07	291	ebi-a-GCST90026243	Oxalate (ethanedioate) levels	TRUE	reported	igd	2	1	TRUE	24.8256326157015
rs114162640	G	T	G	T	-0.1466	0.0254334	0.0147	0.00904349	FALSE	FALSE	FALSE	NAFLD	5	156212021	0.864979	0.149574	2568	409613	Nonalcoholic fatty liver disease	TRUE	reported	412181	5	155639031	0.0295	6.70703e-07	291	ebi-a-GCST90026243	Oxalate (ethanedioate) levels	TRUE	reported	igd	2	1	TRUE	24.6958460212583
rs114637089	A	G	A	G	-0.1555	0.129738	0.0173	0.00936311	FALSE	FALSE	FALSE	NAFLD	2	48574303	0.368162	0.144166	2568	409613	Nonalcoholic fatty liver disease	TRUE	reported	412181	2	48801442	0.0268	6.95392e-09	291	ebi-a-GCST90026243	Oxalate (ethanedioate) levels	TRUE	reported	igd	2	1	TRUE	33.6659751615059
rs114795005	G	C	G	C	-0.1152	-0.0585313	0.0192	0.0121256	FALSE	TRUE	FALSE	NAFLD	4	82684119	0.64679	0.127735	2568	409613	Nonalcoholic fatty liver disease	TRUE	reported	412181	4	83605272	0.0246	2.92597e-06	291	ebi-a-GCST90026243	Oxalate (ethanedioate) levels	TRUE	reported	igd	2	1	TRUE	21.9298036882808
rs114819946	T	C	T	C	-0.1502	0.167724	0.014	0.0109677	FALSE	FALSE	FALSE	NAFLD	6	53415846	0.211575	0.13426	2568	409613	Nonalcoholic fatty liver disease	TRUE	reported	412181	6	53280644	0.0279	7.67096e-08	291	ebi-a-GCST90026243	Oxalate (ethanedioate) levels	TRUE	reported	igd	2	1	TRUE	28.9822073200498
rs114849573	T	C	T	C	-0.1484	-0.0307133	0.0172	0.00462043	FALSE	FALSE	FALSE	NAFLD	1	239576172	0.882923	0.208558	2568	409613	Nonalcoholic fatty liver disease	TRUE	reported	412181	1	239739472	0.0241	7.45607e-10	291	ebi-a-GCST90026243	Oxalate (ethanedioate) levels	TRUE	reported	igd	2	1	TRUE	37.916978013464
rs114870166	C	A	C	A	-0.0881	0.0161089	0.033	0.0324348	FALSE	FALSE	FALSE	NAFLD	4	162130481	0.838761	0.0791675	2568	409613	Nonalcoholic fatty liver disease	TRUE	reported	412181	4	163051633	0.0184	1.77599e-06	291	ebi-a-GCST90026243	Oxalate (ethanedioate) levels	TRUE	reported	igd	2	1	TRUE	22.9253603497164
rs114993192	C	G	C	G	-0.1184	0.168501	0.0251	0.0076887	FALSE	TRUE	FALSE	NAFLD	3	40181165	0.296557	0.161423	2568	409613	Nonalcoholic fatty liver disease	TRUE	reported	412181	3	40222656	0.0203	5.45406e-09	291	ebi-a-GCST90026243	Oxalate (ethanedioate) levels	TRUE	reported	igd	2	1	TRUE	34.0181999077871
rs115127458	T	C	T	C	-0.1375	0.0685627	0.0207	0.0103517	FALSE	FALSE	FALSE	NAFLD	4	100068155	0.624212	0.139956	2568	409613	Nonalcoholic fatty liver disease	TRUE	reported	412181	4	100989312	0.0269	3.16804e-07	291	ebi-a-GCST90026243	Oxalate (ethanedioate) levels	TRUE	reported	igd	2	1	TRUE	26.1276792747475
rs115393731	G	T	G	T	-0.127	-0.213987	0.0184	0.00718218	FALSE	FALSE	FALSE	NAFLD	4	150165019	0.198228	0.166318	2568	409613	Nonalcoholic fatty liver disease	TRUE	reported	412181	4	151086171	0.0245	2.21998e-07	291	ebi-a-GCST90026243	Oxalate (ethanedioate) levels	TRUE	reported	igd	2	1	TRUE	26.8704706372345
rs115480183	A	G	A	G	-0.114	0.187212	0.0227	0.014702	FALSE	FALSE	FALSE	NAFLD	1	191176315	0.110501	0.117305	2568	409613	Nonalcoholic fatty liver disease	TRUE	reported	412181	1	191145445	0.0215	1.09701e-07	291	ebi-a-GCST90026243	Oxalate (ethanedioate) levels	TRUE	reported	igd	2	1	TRUE	28.1146565711195
rs115569679	T	C	T	C	-0.122	0.0499503	0.019	0.0319576	FALSE	FALSE	FALSE	NAFLD	4	93751815	0.5345	0.0804156	2568	409613	Nonalcoholic fatty liver disease	TRUE	reported	412181	4	94672966	0.0233	1.58099e-07	291	ebi-a-GCST90026243	Oxalate (ethanedioate) levels	TRUE	reported	igd	2	1	TRUE	27.4162353331246
rs115757213	G	T	G	T	-0.1841	-0.0456344	0.0121	0.01628	FALSE	FALSE	FALSE	NAFLD	1	211512207	0.679416	0.110426	2568	409613	Nonalcoholic fatty liver disease	TRUE	reported	412181	1	211685549	0.0285	1.00099e-10	291	ebi-a-GCST90026243	Oxalate (ethanedioate) levels	TRUE	reported	igd	2	1	TRUE	41.7270667897815
rs115889958	G	A	G	A	-0.0898	0.0869944	0.0335	0.0281019	FALSE	FALSE	FALSE	NAFLD	1	213822404	0.301498	0.0841968	2568	409613	Nonalcoholic fatty liver disease	TRUE	reported	412181	1	213995747	0.0186	1.40201e-06	291	ebi-a-GCST90026243	Oxalate (ethanedioate) levels	TRUE	reported	igd	2	1	TRUE	23.309168690022
rs116023399	C	A	C	A	-0.1142	0.0154316	0.0216	0.0596104	FALSE	FALSE	FALSE	NAFLD	1	246912710	0.797301	0.060082	2568	409613	Nonalcoholic fatty liver disease	TRUE	reported	412181	1	247076012	0.0241	2.19599e-06	291	ebi-a-GCST90026243	Oxalate (ethanedioate) levels	TRUE	reported	igd	2	1	TRUE	22.4542277164649
rs116319294	T	C	T	C	-0.1227	0.0640964	0.0209	0.0217577	FALSE	FALSE	FALSE	NAFLD	4	70370344	0.508183	0.0968706	2568	409613	Nonalcoholic fatty liver disease	TRUE	reported	412181	4	71236061	0.0249	8.15192e-07	291	ebi-a-GCST90026243	Oxalate (ethanedioate) levels	TRUE	reported	igd	2	1	TRUE	24.2823341559007
rs116360706	G	A	G	A	-0.1911	-0.0672775	0.0091	0.0257037	FALSE	FALSE	FALSE	NAFLD	14	21731976	0.44785	0.0886393	2568	409613	Nonalcoholic fatty liver disease	TRUE	reported	412181	14	22200255	0.0386	7.28702e-07	291	ebi-a-GCST90026243	Oxalate (ethanedioate) levels	TRUE	reported	igd	2	1	TRUE	24.5101949045612
rs116575409	T	C	T	C	-0.1559	-0.0342202	0.014	0.00427393	FALSE	FALSE	FALSE	NAFLD	4	8444693	0.875085	0.217681	2568	409613	Nonalcoholic fatty liver disease	TRUE	reported	412181	4	8446420	0.0318	9.40806e-07	291	ebi-a-GCST90026243	Oxalate (ethanedioate) levels	TRUE	reported	igd	2	1	TRUE	24.0346604169139
rs116716302	T	C	T	C	-0.1888	0.00708903	0.014	0.0276492	FALSE	FALSE	FALSE	NAFLD	2	139923883	0.934571	0.0863514	2568	409613	Nonalcoholic fatty liver disease	TRUE	reported	412181	2	140681452	0.0319	3.21004e-09	291	ebi-a-GCST90026243	Oxalate (ethanedioate) levels	TRUE	reported	igd	2	1	TRUE	35.0285865901475
rs116768603	G	A	G	A	-0.1459	0.141711	0.0206	0.0328654	FALSE	FALSE	FALSE	NAFLD	3	1306336	0.0737327	0.0792445	2568	409613	Nonalcoholic fatty liver disease	TRUE	reported	412181	3	1348020	0.0202	4.56352e-13	291	ebi-a-GCST90026243	Oxalate (ethanedioate) levels	TRUE	reported	igd	2	1	TRUE	52.1684393686893
rs116935291	G	A	G	A	-0.0956	-0.0526273	0.0308	0.0342786	FALSE	FALSE	FALSE	NAFLD	10	11913097	0.498665	0.0777829	2568	409613	Nonalcoholic fatty liver disease	TRUE	reported	412181	10	11955096	0.0189	3.98602e-07	291	ebi-a-GCST90026243	Oxalate (ethanedioate) levels	TRUE	reported	igd	2	1	TRUE	25.5853979451863
rs116976438	A	C	A	C	-0.1576	0.083525	0.0116	0.00127614	FALSE	FALSE	FALSE	NAFLD	10	11098351	0.830093	0.389244	2568	409613	Nonalcoholic fatty liver disease	TRUE	reported	412181	10	11140314	0.0334	2.37301e-06	291	ebi-a-GCST90026243	Oxalate (ethanedioate) levels	TRUE	reported	igd	2	1	TRUE	22.2648355982645
rs116979745	G	A	G	A	-0.1422	-0.22725	0.0125	0.00270633	FALSE	FALSE	FALSE	NAFLD	14	92504737	0.408601	0.275002	2568	409613	Nonalcoholic fatty liver disease	TRUE	reported	412181	14	92971081	0.0285	5.89794e-07	291	ebi-a-GCST90026243	Oxalate (ethanedioate) levels	TRUE	reported	igd	2	1	TRUE	24.8948476454294
rs116998553	T	C	T	C	-0.1208	0.0131733	0.0188	0.0284244	FALSE	FALSE	FALSE	NAFLD	8	105005583	0.876143	0.0845198	2568	409613	Nonalcoholic fatty liver disease	TRUE	reported	412181	8	106017811	0.0238	3.89897e-07	291	ebi-a-GCST90026243	Oxalate (ethanedioate) levels	TRUE	reported	igd	2	1	TRUE	25.7620224560412
rs117052016	A	G	A	G	-0.1206	0.0456113	0.0269	0.0135958	FALSE	FALSE	FALSE	NAFLD	11	95736727	0.706993	0.12134	2568	409613	Nonalcoholic fatty liver disease	TRUE	reported	412181	11	95469891	0.0214	1.64699e-08	291	ebi-a-GCST90026243	Oxalate (ethanedioate) levels	TRUE	reported	igd	2	1	TRUE	31.7590182548694
rs117083731	G	A	G	A	-0.2719	-0.227493	0.0035	0.00473912	FALSE	FALSE	FALSE	NAFLD	14	58079651	0.265049	0.204115	2568	409613	Nonalcoholic fatty liver disease	TRUE	reported	412181	14	58546369	0.0532	3.23303e-07	291	ebi-a-GCST90026243	Oxalate (ethanedioate) levels	TRUE	reported	igd	2	1	TRUE	26.1213218666968
rs117150307	A	G	A	G	-0.1488	0.102111	0.0119	0.00828193	FALSE	FALSE	FALSE	NAFLD	8	3142166	0.510587	0.155202	2568	409613	Nonalcoholic fatty liver disease	TRUE	reported	412181	8	2999688	0.0293	3.94503e-07	291	ebi-a-GCST90026243	Oxalate (ethanedioate) levels	TRUE	reported	igd	2	1	TRUE	25.7911449172384
rs117165863	G	A	G	A	-0.2874	0.0242267	0.0056	0.0112797	FALSE	FALSE	FALSE	NAFLD	8	38785575	0.856558	0.134029	2568	409613	Nonalcoholic fatty liver disease	TRUE	reported	412181	8	38643093	0.0416	5.12507e-12	291	ebi-a-GCST90026243	Oxalate (ethanedioate) levels	TRUE	reported	igd	2	1	TRUE	47.7294979659763
rs117179365	G	A	G	A	-0.1936	-0.170342	0.0089	0.00988599	FALSE	FALSE	FALSE	NAFLD	10	84696176	0.229813	0.141853	2568	409613	Nonalcoholic fatty liver disease	TRUE	reported	412181	10	86455932	0.0331	5.02505e-09	291	ebi-a-GCST90026243	Oxalate (ethanedioate) levels	TRUE	reported	igd	2	1	TRUE	34.2101295168901
rs117193023	T	C	T	C	-0.1449	0.21601	0.0165	0.00939926	FALSE	FALSE	FALSE	NAFLD	18	5643875	0.14264	0.147344	2568	409613	Nonalcoholic fatty liver disease	TRUE	reported	412181	18	5643874	0.0258	1.90099e-08	291	ebi-a-GCST90026243	Oxalate (ethanedioate) levels	TRUE	reported	igd	2	1	TRUE	31.5425905895078
rs117291780	T	C	T	C	-0.1625	0.00463905	0.0189	0.00755256	FALSE	FALSE	FALSE	NAFLD	20	58009568	0.977249	0.162671	2568	409613	Nonalcoholic fatty liver disease	TRUE	reported	412181	20	56584624	0.0268	1.30299e-09	291	ebi-a-GCST90026243	Oxalate (ethanedioate) levels	TRUE	reported	igd	2	1	TRUE	36.765217754511
rs117376254	A	C	A	C	-0.1765	0.00396705	0.0116	0.00827776	FALSE	FALSE	FALSE	NAFLD	22	20094642	0.979559	0.154833	2568	409613	Nonalcoholic fatty liver disease	TRUE	reported	412181	22	20082165	0.0335	1.31e-07	291	ebi-a-GCST90026243	Oxalate (ethanedioate) levels	TRUE	reported	igd	2	1	TRUE	27.7587435954555
rs117410936	G	C	G	C	-0.1559	-0.00788584	0.0136	0.0120289	FALSE	TRUE	FALSE	NAFLD	13	72447223	0.951405	0.129397	2568	409613	Nonalcoholic fatty liver disease	TRUE	reported	412181	13	73021361	0.0293	1.068e-07	291	ebi-a-GCST90026243	Oxalate (ethanedioate) levels	TRUE	reported	igd	2	1	TRUE	28.3111160293073
rs117609038	T	C	T	C	-0.1671	-0.0722642	0.0111	0.0174998	FALSE	FALSE	FALSE	NAFLD	10	105348093	0.51046	0.109804	2568	409613	Nonalcoholic fatty liver disease	TRUE	reported	412181	10	107107851	0.0316	1.237e-07	291	ebi-a-GCST90026243	Oxalate (ethanedioate) levels	TRUE	reported	igd	2	1	TRUE	27.9626762538055
rs117706177	C	G	C	G	-0.0882	-0.0371874	0.0263	0.0138819	FALSE	TRUE	FALSE	NAFLD	8	14567515	0.753775	0.118558	2568	409613	Nonalcoholic fatty liver disease	TRUE	reported	412181	8	14425024	0.0193	4.714e-06	291	ebi-a-GCST90026243	Oxalate (ethanedioate) levels	TRUE	reported	igd	2	1	TRUE	20.8844264275551
rs117706319	T	C	T	C	-0.1372	0.193565	0.0189	0.0137048	FALSE	FALSE	FALSE	NAFLD	10	82631584	0.109763	0.121034	2568	409613	Nonalcoholic fatty liver disease	TRUE	reported	412181	10	84391340	0.0236	5.79602e-09	291	ebi-a-GCST90026243	Oxalate (ethanedioate) levels	TRUE	reported	igd	2	1	TRUE	33.7974719908072
rs117721166	T	C	T	C	-0.0888	0.0270602	0.0436	0.00589518	FALSE	FALSE	FALSE	NAFLD	21	27139101	0.882687	0.183379	2568	409613	Nonalcoholic fatty liver disease	TRUE	reported	412181	21	28511420	0.0172	2.49299e-07	291	ebi-a-GCST90026243	Oxalate (ethanedioate) levels	TRUE	reported	igd	2	1	TRUE	26.6544077879935
rs117875166	G	A	G	A	-0.0904	0.106821	0.0272	0.0281044	FALSE	FALSE	FALSE	NAFLD	22	25092084	0.207544	0.0847555	2568	409613	Nonalcoholic fatty liver disease	TRUE	reported	412181	22	25488051	0.0197	4.44396e-06	291	ebi-a-GCST90026243	Oxalate (ethanedioate) levels	TRUE	reported	igd	2	1	TRUE	21.0573835965884
rs117911084	C	T	C	T	-0.0969	-0.00431338	0.0327	0.0320486	FALSE	FALSE	FALSE	NAFLD	12	91976595	0.957177	0.0803291	2568	409613	Nonalcoholic fatty liver disease	TRUE	reported	412181	12	92370371	0.0186	1.78398e-07	291	ebi-a-GCST90026243	Oxalate (ethanedioate) levels	TRUE	reported	igd	2	1	TRUE	27.1407388137357
rs117913421	G	A	G	A	-0.2211	0.0374595	0.0069	0.00546585	FALSE	FALSE	FALSE	NAFLD	7	108468308	0.842144	0.188095	2568	409613	Nonalcoholic fatty liver disease	TRUE	reported	412181	7	108108752	0.039	1.41299e-08	291	ebi-a-GCST90026243	Oxalate (ethanedioate) levels	TRUE	reported	igd	2	1	TRUE	32.1401775147929
rs117975477	A	G	A	G	-0.2342	0.0194624	0.0084	0.0163089	FALSE	FALSE	FALSE	NAFLD	8	141210097	0.861281	0.111377	2568	409613	Nonalcoholic fatty liver disease	TRUE	reported	412181	8	142220196	0.037	2.52197e-10	291	ebi-a-GCST90026243	Oxalate (ethanedioate) levels	TRUE	reported	igd	2	1	TRUE	40.0654784514244
rs118027537	C	T	C	T	-0.4336	0.0237305	0.0034	0.00488878	FALSE	FALSE	FALSE	NAFLD	12	15932320	0.905383	0.199643	2568	409613	Nonalcoholic fatty liver disease	TRUE	reported	412181	12	16085254	0.0492	1.22687e-18	291	ebi-a-GCST90026243	Oxalate (ethanedioate) levels	TRUE	reported	igd	2	1	TRUE	77.6691123008791
rs118056633	G	T	G	T	-0.1007	0.0485674	0.0283	0.0347148	FALSE	FALSE	FALSE	NAFLD	10	132329292	0.529485	0.0772393	2568	409613	Nonalcoholic fatty liver disease	TRUE	reported	412181	10	134142796	0.0212	1.97002e-06	291	ebi-a-GCST90026243	Oxalate (ethanedioate) levels	TRUE	reported	igd	2	1	TRUE	22.5625
rs118123320	T	C	T	C	-0.1517	0.0140024	0.0123	0.0147329	FALSE	FALSE	FALSE	NAFLD	9	117477116	0.904139	0.116266	2568	409613	Nonalcoholic fatty liver disease	TRUE	reported	412181	9	120239394	0.0281	6.93506e-08	291	ebi-a-GCST90026243	Oxalate (ethanedioate) levels	TRUE	reported	igd	2	1	TRUE	29.1446283608364
rs118149586	A	G	A	G	-0.1229	-0.0253172	0.0191	0.0257885	FALSE	FALSE	FALSE	NAFLD	9	135883404	0.777515	0.0896001	2568	409613	Nonalcoholic fatty liver disease	TRUE	reported	412181	9	138775250	0.0246	6.02907e-07	291	ebi-a-GCST90026243	Oxalate (ethanedioate) levels	TRUE	reported	igd	2	1	TRUE	24.9593661180514
rs11904224	C	T	C	T	0.1221	-0.0594906	0.9749	0.990033	FALSE	FALSE	FALSE	NAFLD	2	156196737	0.674581	0.141688	2568	409613	Nonalcoholic fatty liver disease	TRUE	reported	412181	2	157053249	0.0228	8.192e-08	291	ebi-a-GCST90026243	Oxalate (ethanedioate) levels	TRUE	reported	igd	2	1	TRUE	28.6788434903047
rs11922304	C	T	C	T	-0.162	-0.00156251	0.015	0.0161397	FALSE	FALSE	FALSE	NAFLD	3	177250571	0.988863	0.111943	2568	409613	Nonalcoholic fatty liver disease	TRUE	reported	412181	3	176968359	0.025	9.72299e-11	291	ebi-a-GCST90026243	Oxalate (ethanedioate) levels	TRUE	reported	igd	2	1	TRUE	41.9904
rs12196807	C	T	C	T	-0.211	-0.19881	0.0085	0.00396416	FALSE	FALSE	FALSE	NAFLD	6	54689357	0.364587	0.219278	2568	409613	Nonalcoholic fatty liver disease	TRUE	reported	412181	6	54554155	0.0369	1.07599e-08	291	ebi-a-GCST90026243	Oxalate (ethanedioate) levels	TRUE	reported	igd	2	1	TRUE	32.6973215531613
rs12214518	G	A	G	A	-0.1032	0.0704166	0.0303	0.0448982	FALSE	FALSE	FALSE	NAFLD	6	153299698	0.305366	0.0686996	2568	409613	Nonalcoholic fatty liver disease	TRUE	reported	412181	6	153620833	0.0194	1.09999e-07	291	ebi-a-GCST90026243	Oxalate (ethanedioate) levels	TRUE	reported	igd	2	1	TRUE	28.298012541184
rs12406251	T	C	T	C	-0.081	0.0357885	0.04	0.0660024	FALSE	FALSE	FALSE	NAFLD	1	187099355	0.531902	0.0572521	2568	409613	Nonalcoholic fatty liver disease	TRUE	reported	412181	1	187068487	0.0176	4.15002e-06	291	ebi-a-GCST90026243	Oxalate (ethanedioate) levels	TRUE	reported	igd	2	1	TRUE	21.1809142561983
rs12419461	A	G	A	G	-0.1329	-0.0515551	0.0191	0.0411115	FALSE	FALSE	FALSE	NAFLD	11	44774968	0.466332	0.0707727	2568	409613	Nonalcoholic fatty liver disease	TRUE	reported	412181	11	44796518	0.0262	3.96004e-07	291	ebi-a-GCST90026243	Oxalate (ethanedioate) levels	TRUE	reported	igd	2	1	TRUE	25.7304498572344
rs12454633	A	G	A	G	-0.1165	0.045757	0.0202	0.0118275	FALSE	FALSE	FALSE	NAFLD	18	42914928	0.728808	0.131974	2568	409613	Nonalcoholic fatty liver disease	TRUE	reported	412181	18	40494893	0.0212	4.138e-08	291	ebi-a-GCST90026243	Oxalate (ethanedioate) levels	TRUE	reported	igd	2	1	TRUE	30.1981354574582
rs12919422	A	G	A	G	-0.1249	0.0290012	0.0184	0.0362327	FALSE	FALSE	FALSE	NAFLD	16	3702102	0.704083	0.0763564	2568	409613	Nonalcoholic fatty liver disease	TRUE	reported	412181	16	3752103	0.0259	1.36201e-06	291	ebi-a-GCST90026243	Oxalate (ethanedioate) levels	TRUE	reported	igd	2	1	TRUE	23.2554821782621
rs13106120	A	G	A	G	-0.1038	0.0298917	0.0236	0.00904741	FALSE	FALSE	FALSE	NAFLD	4	176655092	0.843778	0.151685	2568	409613	Nonalcoholic fatty liver disease	TRUE	reported	412181	4	177576243	0.0212	1.014e-06	291	ebi-a-GCST90026243	Oxalate (ethanedioate) levels	TRUE	reported	igd	2	1	TRUE	23.9730331078676
rs138187811	G	A	G	A	-0.2065	-0.120974	0.006	0.000921069	FALSE	FALSE	FALSE	NAFLD	14	33120059	0.796688	0.469556	2568	409613	Nonalcoholic fatty liver disease	TRUE	reported	412181	14	33589265	0.0442	2.96797e-06	291	ebi-a-GCST90026243	Oxalate (ethanedioate) levels	TRUE	reported	igd	2	1	TRUE	21.8270766364325
rs138873002	A	G	A	G	-0.1421	0.170689	0.0177	0.0100317	FALSE	FALSE	FALSE	NAFLD	15	99048770	0.230149	0.142244	2568	409613	Nonalcoholic fatty liver disease	TRUE	reported	412181	15	99591999	0.0263	6.40501e-08	291	ebi-a-GCST90026243	Oxalate (ethanedioate) levels	TRUE	reported	igd	2	1	TRUE	29.1928609637265
rs139013298	G	C	G	C	-0.2928	-0.0795366	0.0056	0.018065	FALSE	TRUE	FALSE	NAFLD	9	107056431	0.454557	0.106355	2568	409613	Nonalcoholic fatty liver disease	TRUE	reported	412181	9	109818712	0.0417	2.09894e-12	291	ebi-a-GCST90026243	Oxalate (ethanedioate) levels	TRUE	reported	igd	2	1	TRUE	49.3026240877801
rs139561734	C	T	C	T	-0.117	-0.159615	0.0246	0.0164773	FALSE	FALSE	FALSE	NAFLD	1	68729228	0.148357	0.110433	2568	409613	Nonalcoholic fatty liver disease	TRUE	reported	412181	1	69194911	0.0199	4.26403e-09	291	ebi-a-GCST90026243	Oxalate (ethanedioate) levels	TRUE	reported	igd	2	1	TRUE	34.5673089063407
rs139681582	G	C	G	C	-0.2353	0.069325	0.0082	0.0410475	FALSE	TRUE	FALSE	NAFLD	16	88749208	0.329873	0.0711486	2568	409613	Nonalcoholic fatty liver disease	TRUE	reported	412181	16	88815616	0.0388	1.34999e-09	291	ebi-a-GCST90026243	Oxalate (ethanedioate) levels	TRUE	reported	igd	2	1	TRUE	36.7773474864491
rs139740085	T	C	T	C	-0.1051	-0.486706	0.0241	0.00160774	FALSE	FALSE	FALSE	NAFLD	7	132474470	0.163451	0.349254	2568	409613	Nonalcoholic fatty liver disease	TRUE	reported	412181	7	132159229	0.0211	6.38705e-07	291	ebi-a-GCST90026243	Oxalate (ethanedioate) levels	TRUE	reported	igd	2	1	TRUE	24.8107859212506
rs139753692	G	A	G	A	-0.1759	-0.0924416	0.0069	0.00979831	FALSE	FALSE	FALSE	NAFLD	13	23039608	0.517991	0.143	2568	409613	Nonalcoholic fatty liver disease	TRUE	reported	412181	13	23613747	0.0382	4.21697e-06	291	ebi-a-GCST90026243	Oxalate (ethanedioate) levels	TRUE	reported	igd	2	1	TRUE	21.203372988679
rs139991506	G	T	G	T	-0.3833	0.0907089	0.0034	0.00444904	FALSE	FALSE	FALSE	NAFLD	9	23704507	0.67049	0.213194	2568	409613	Nonalcoholic fatty liver disease	TRUE	reported	412181	9	23704505	0.0495	9.83558e-15	291	ebi-a-GCST90026243	Oxalate (ethanedioate) levels	TRUE	reported	igd	2	1	TRUE	59.9607754310784
rs1399998	C	T	C	T	-0.4102	-0.0368878	0.0034	0.0326787	FALSE	FALSE	FALSE	NAFLD	16	27152011	0.641189	0.0791521	2568	409613	Nonalcoholic fatty liver disease	TRUE	reported	412181	16	27163332	0.0494	1.00092e-16	291	ebi-a-GCST90026243	Oxalate (ethanedioate) levels	TRUE	reported	igd	2	1	TRUE	68.9504991066892
rs140124886	C	G	C	G	-0.0823	0.0190577	0.0359	0.05201	FALSE	TRUE	FALSE	NAFLD	6	73273568	0.763134	0.0632373	2568	409613	Nonalcoholic fatty liver disease	TRUE	reported	412181	6	73983291	0.0178	3.92004e-06	291	ebi-a-GCST90026243	Oxalate (ethanedioate) levels	TRUE	reported	igd	2	1	TRUE	21.3776353995708
rs140259912	C	T	C	T	-0.1954	0.054154	0.0092	0.0201824	FALSE	FALSE	FALSE	NAFLD	4	65572726	0.594708	0.101788	2568	409613	Nonalcoholic fatty liver disease	TRUE	reported	412181	4	66438444	0.035	2.45002e-08	291	ebi-a-GCST90026243	Oxalate (ethanedioate) levels	TRUE	reported	igd	2	1	TRUE	31.168293877551
rs140407951	A	C	A	C	-0.157	0.0058982	0.0246	0.0324873	FALSE	FALSE	FALSE	NAFLD	7	11721156	0.940608	0.0791646	2568	409613	Nonalcoholic fatty liver disease	TRUE	reported	412181	7	11760783	0.0221	1.21507e-12	291	ebi-a-GCST90026243	Oxalate (ethanedioate) levels	TRUE	reported	igd	2	1	TRUE	50.4678446387257
rs140528645	A	C	A	C	-0.133	-0.0711896	0.0141	0.0169696	FALSE	FALSE	FALSE	NAFLD	12	33406662	0.511578	0.108458	2568	409613	Nonalcoholic fatty liver disease	TRUE	reported	412181	12	33559597	0.0281	2.23702e-06	291	ebi-a-GCST90026243	Oxalate (ethanedioate) levels	TRUE	reported	igd	2	1	TRUE	22.4021985537164
rs140589682	A	G	A	G	-0.1857	0.153604	0.0147	0.0204038	FALSE	FALSE	FALSE	NAFLD	8	71933296	0.127587	0.100811	2568	409613	Nonalcoholic fatty liver disease	TRUE	reported	412181	8	72845531	0.0317	4.43496e-09	291	ebi-a-GCST90026243	Oxalate (ethanedioate) levels	TRUE	reported	igd	2	1	TRUE	34.316681427818
rs140589732	T	G	T	G	-0.1125	-0.283406	0.0195	0.0157111	FALSE	FALSE	FALSE	NAFLD	4	24629852	0.0114322	0.112053	2568	409613	Nonalcoholic fatty liver disease	TRUE	reported	412181	4	24631475	0.0245	4.39299e-06	291	ebi-a-GCST90026243	Oxalate (ethanedioate) levels	TRUE	reported	igd	2	1	TRUE	21.0849645980841
rs140654618	C	T	C	T	-0.1561	0.118733	0.0118	0.00924643	FALSE	FALSE	FALSE	NAFLD	3	65242318	0.421786	0.147802	2568	409613	Nonalcoholic fatty liver disease	TRUE	reported	412181	3	65227993	0.0313	5.86206e-07	291	ebi-a-GCST90026243	Oxalate (ethanedioate) levels	TRUE	reported	igd	2	1	TRUE	24.8723677898111
rs140756682	C	T	C	T	-0.1684	0.0840609	0.0129	0.0105938	FALSE	FALSE	FALSE	NAFLD	5	135019229	0.538552	0.136684	2568	409613	Nonalcoholic fatty liver disease	TRUE	reported	412181	5	134354919	0.0298	1.59801e-08	291	ebi-a-GCST90026243	Oxalate (ethanedioate) levels	TRUE	reported	igd	2	1	TRUE	31.933876852394
rs140803120	C	G	C	G	-0.2529	0.0768305	0.0035	0.00442182	FALSE	TRUE	FALSE	NAFLD	2	196399645	0.71253	0.208518	2568	409613	Nonalcoholic fatty liver disease	TRUE	reported	412181	2	197264369	0.0542	3.02998e-06	291	ebi-a-GCST90026243	Oxalate (ethanedioate) levels	TRUE	reported	igd	2	1	TRUE	21.7720380986098
rs141109644	G	T	G	T	-0.1302	0.0176519	0.019	0.0145217	FALSE	FALSE	FALSE	NAFLD	3	196307313	0.88029	0.117209	2568	409613	Nonalcoholic fatty liver disease	TRUE	reported	412181	3	196034184	0.0248	1.47401e-07	291	ebi-a-GCST90026243	Oxalate (ethanedioate) levels	TRUE	reported	igd	2	1	TRUE	27.5625
rs141324866	T	G	T	G	-0.1034	-0.0102241	0.0302	0.0524286	FALSE	FALSE	FALSE	NAFLD	16	7082368	0.872648	0.0637829	2568	409613	Nonalcoholic fatty liver disease	TRUE	reported	412181	16	7132369	0.0207	5.86098e-07	291	ebi-a-GCST90026243	Oxalate (ethanedioate) levels	TRUE	reported	igd	2	1	TRUE	24.9517141590235
rs141492838	A	G	A	G	-0.1688	-0.08546	0.0104	0.00348538	FALSE	FALSE	FALSE	NAFLD	12	40637267	0.722818	0.24094	2568	409613	Nonalcoholic fatty liver disease	TRUE	reported	412181	12	41031069	0.0322	1.61002e-07	291	ebi-a-GCST90026243	Oxalate (ethanedioate) levels	TRUE	reported	igd	2	1	TRUE	27.4810385401798
rs141511451	A	G	A	G	-0.1785	0.513076	0.0082	0.0045549	FALSE	FALSE	FALSE	NAFLD	5	4677914	0.00398107	0.178173	2568	409613	Nonalcoholic fatty liver disease	TRUE	reported	412181	5	4678027	0.0383	3.14898e-06	291	ebi-a-GCST90026243	Oxalate (ethanedioate) levels	TRUE	reported	igd	2	1	TRUE	21.7209538547539
rs141568393	G	A	G	A	-0.2013	-0.0420143	0.0107	0.0161272	FALSE	FALSE	FALSE	NAFLD	16	22932700	0.705377	0.111128	2568	409613	Nonalcoholic fatty liver disease	TRUE	reported	412181	16	22944021	0.0319	2.85397e-10	291	ebi-a-GCST90026243	Oxalate (ethanedioate) levels	TRUE	reported	igd	2	1	TRUE	39.820451843044
rs142115528	A	C	A	C	-0.1363	-0.0338315	0.0163	0.0313193	FALSE	FALSE	FALSE	NAFLD	5	1827658	0.677068	0.0812345	2568	409613	Nonalcoholic fatty liver disease	TRUE	reported	412181	5	1827772	0.026	1.51901e-07	291	ebi-a-GCST90026243	Oxalate (ethanedioate) levels	TRUE	reported	igd	2	1	TRUE	27.4817899408284
rs142213803	A	G	A	G	-0.2563	0.0431399	0.0056	0.0186225	FALSE	FALSE	FALSE	NAFLD	21	36391832	0.680714	0.104839	2568	409613	Nonalcoholic fatty liver disease	TRUE	reported	412181	21	37764130	0.0418	8.81495e-10	291	ebi-a-GCST90026243	Oxalate (ethanedioate) levels	TRUE	reported	igd	2	1	TRUE	37.5962603878116
rs142597795	A	G	A	G	-0.1274	-0.0237934	0.019	0.0250226	FALSE	FALSE	FALSE	NAFLD	19	57248075	0.79099	0.0897779	2568	409613	Nonalcoholic fatty liver disease	TRUE	reported	412181	19	57759443	0.0247	2.45499e-07	291	ebi-a-GCST90026243	Oxalate (ethanedioate) levels	TRUE	reported	igd	2	1	TRUE	26.6038781163435
rs142625039	C	T	C	T	-0.2357	-0.122283	0.0068	0.00502309	FALSE	FALSE	FALSE	NAFLD	10	93281330	0.543567	0.201313	2568	409613	Nonalcoholic fatty liver disease	TRUE	reported	412181	10	95041087	0.0413	1.193e-08	291	ebi-a-GCST90026243	Oxalate (ethanedioate) levels	TRUE	reported	igd	2	1	TRUE	32.5700977317097
rs142824563	T	A	T	A	-0.1934	0.138953	0.0142	0.0152125	FALSE	TRUE	FALSE	NAFLD	3	47318841	0.230961	0.115999	2568	409613	Nonalcoholic fatty liver disease	TRUE	reported	412181	3	47360331	0.0308	3.43598e-10	291	ebi-a-GCST90026243	Oxalate (ethanedioate) levels	TRUE	reported	igd	2	1	TRUE	39.428613594198
rs142970317	T	C	T	C	-0.2022	0.17382	0.0116	0.00596338	FALSE	FALSE	FALSE	NAFLD	4	94782242	0.344684	0.183946	2568	409613	Nonalcoholic fatty liver disease	TRUE	reported	412181	4	95703393	0.0262	1.16305e-14	291	ebi-a-GCST90026243	Oxalate (ethanedioate) levels	TRUE	reported	igd	2	1	TRUE	59.5606899364839
rs143065712	G	A	G	A	-0.1553	0.026709	0.0139	0.0122544	FALSE	FALSE	FALSE	NAFLD	12	86056677	0.832027	0.125925	2568	409613	Nonalcoholic fatty liver disease	TRUE	reported	412181	12	86450455	0.0278	2.23599e-08	291	ebi-a-GCST90026243	Oxalate (ethanedioate) levels	TRUE	reported	igd	2	1	TRUE	31.2070933181512
rs143142132	T	C	T	C	-0.3961	-0.00911478	0.0034	0.0394656	FALSE	FALSE	FALSE	NAFLD	7	12043060	0.900263	0.0727268	2568	409613	Nonalcoholic fatty liver disease	TRUE	reported	412181	7	12082686	0.0493	9.59401e-16	291	ebi-a-GCST90026243	Oxalate (ethanedioate) levels	TRUE	reported	igd	2	1	TRUE	64.5529131985731
rs143431590	G	C	G	C	-0.1521	0.0318985	0.0128	0.00596544	FALSE	TRUE	FALSE	NAFLD	2	85204931	0.859771	0.180559	2568	409613	Nonalcoholic fatty liver disease	TRUE	reported	412181	2	85432054	0.031	9.03504e-07	291	ebi-a-GCST90026243	Oxalate (ethanedioate) levels	TRUE	reported	igd	2	1	TRUE	24.0732674297607
rs143519306	G	A	G	A	-0.1945	0.207871	0.0113	0.00133704	FALSE	FALSE	FALSE	NAFLD	20	21263872	0.573942	0.369708	2568	409613	Nonalcoholic fatty liver disease	TRUE	reported	412181	20	21244510	0.0297	5.70427e-11	291	ebi-a-GCST90026243	Oxalate (ethanedioate) levels	TRUE	reported	igd	2	1	TRUE	42.8870636783095
rs144118346	A	G	A	G	-0.1426	-0.084107	0.0139	0.0139979	FALSE	FALSE	FALSE	NAFLD	4	124949802	0.491041	0.122132	2568	409613	Nonalcoholic fatty liver disease	TRUE	reported	412181	4	125870957	0.0279	3.36698e-07	291	ebi-a-GCST90026243	Oxalate (ethanedioate) levels	TRUE	reported	igd	2	1	TRUE	26.1234567901235
rs144179502	T	C	T	C	-0.1482	-0.141208	0.0118	0.00501997	FALSE	FALSE	FALSE	NAFLD	2	105516919	0.480112	0.199977	2568	409613	Nonalcoholic fatty liver disease	TRUE	reported	412181	2	106133376	0.0318	3.17497e-06	291	ebi-a-GCST90026243	Oxalate (ethanedioate) levels	TRUE	reported	igd	2	1	TRUE	21.7191171235315
rs144311111	T	C	T	C	-0.1575	0.0806906	0.0108	0.0138297	FALSE	FALSE	FALSE	NAFLD	21	41720677	0.505487	0.121179	2568	409613	Nonalcoholic fatty liver disease	TRUE	reported	412181	21	43140837	0.0328	1.57801e-06	291	ebi-a-GCST90026243	Oxalate (ethanedioate) levels	TRUE	reported	igd	2	1	TRUE	23.0575643218322
rs144580260	A	T	A	T	-0.2359	0.20669	0.0092	0.00159669	FALSE	TRUE	FALSE	NAFLD	7	48013294	0.557181	0.352091	2568	409613	Nonalcoholic fatty liver disease	TRUE	reported	412181	7	48052891	0.0331	1.02802e-12	291	ebi-a-GCST90026243	Oxalate (ethanedioate) levels	TRUE	reported	igd	2	1	TRUE	50.7925356650633
rs144664612	A	C	A	C	-0.0919	-0.102451	0.0308	0.0360472	FALSE	FALSE	FALSE	NAFLD	5	130458006	0.181124	0.0766106	2568	409613	Nonalcoholic fatty liver disease	TRUE	reported	412181	5	129793699	0.0194	2.13398e-06	291	ebi-a-GCST90026243	Oxalate (ethanedioate) levels	TRUE	reported	igd	2	1	TRUE	22.440243383994
rs144778988	T	C	T	C	-0.1215	0.0259011	0.0193	0.0159584	FALSE	FALSE	FALSE	NAFLD	7	149039870	0.819478	0.113493	2568	409613	Nonalcoholic fatty liver disease	TRUE	reported	412181	7	148736962	0.0242	4.93901e-07	291	ebi-a-GCST90026243	Oxalate (ethanedioate) levels	TRUE	reported	igd	2	1	TRUE	25.2070384536575
rs144945560	A	G	A	G	-0.0652	-0.000569375	0.0516	0.048411	FALSE	FALSE	FALSE	NAFLD	3	29036943	0.993132	0.0661479	2568	409613	Nonalcoholic fatty liver disease	TRUE	reported	412181	3	29078434	0.0135	1.26e-06	291	ebi-a-GCST90026243	Oxalate (ethanedioate) levels	TRUE	reported	igd	2	1	TRUE	23.3253223593964
rs145119123	T	G	T	G	-0.1223	0.170029	0.0258	0.00896887	FALSE	FALSE	FALSE	NAFLD	13	107827402	0.262279	0.151674	2568	409613	Nonalcoholic fatty liver disease	TRUE	reported	412181	13	108479750	0.0213	1.01801e-08	291	ebi-a-GCST90026243	Oxalate (ethanedioate) levels	TRUE	reported	igd	2	1	TRUE	32.9680839339637
rs145166052	A	G	A	G	-0.1076	-0.0455722	0.024	0.0286762	FALSE	FALSE	FALSE	NAFLD	1	8947073	0.590973	0.0847973	2568	409613	Nonalcoholic fatty liver disease	TRUE	reported	412181	1	9007132	0.0227	2.064e-06	291	ebi-a-GCST90026243	Oxalate (ethanedioate) levels	TRUE	reported	igd	2	1	TRUE	22.4684352500534
rs145212527	G	T	G	T	-0.0764	0.012955	0.0379	0.0322041	FALSE	FALSE	FALSE	NAFLD	3	13596681	0.870682	0.0795799	2568	409613	Nonalcoholic fatty liver disease	TRUE	reported	412181	3	13638181	0.0154	6.85204e-07	291	ebi-a-GCST90026243	Oxalate (ethanedioate) levels	TRUE	reported	igd	2	1	TRUE	24.6119075729465
rs145489384	G	C	G	C	-0.1382	0.00454046	0.025	0.0342502	FALSE	TRUE	FALSE	NAFLD	5	93365208	0.953504	0.077872	2568	409613	Nonalcoholic fatty liver disease	TRUE	reported	412181	5	92700914	0.0203	1.02707e-11	291	ebi-a-GCST90026243	Oxalate (ethanedioate) levels	TRUE	reported	igd	2	1	TRUE	46.3472542405785
rs145672203	A	T	A	T	-0.2595	0.00840858	0.0055	0.019814	FALSE	TRUE	FALSE	NAFLD	8	91892352	0.933415	0.100643	2568	409613	Nonalcoholic fatty liver disease	TRUE	reported	412181	8	92904580	0.0449	7.51502e-09	291	ebi-a-GCST90026243	Oxalate (ethanedioate) levels	TRUE	reported	igd	2	1	TRUE	33.4027360975392
rs145684027	G	A	G	A	-0.1046	0.0698851	0.0308	0.0280471	FALSE	FALSE	FALSE	NAFLD	3	51273468	0.414106	0.0855711	2568	409613	Nonalcoholic fatty liver disease	TRUE	reported	412181	3	51310899	0.0204	2.90998e-07	291	ebi-a-GCST90026243	Oxalate (ethanedioate) levels	TRUE	reported	igd	2	1	TRUE	26.2907535563245
rs145837591	C	T	C	T	-0.2716	0.070524	0.0035	0.0209695	FALSE	FALSE	FALSE	NAFLD	6	37666587	0.472932	0.0982616	2568	409613	Nonalcoholic fatty liver disease	TRUE	reported	412181	6	37634363	0.0534	3.75396e-07	291	ebi-a-GCST90026243	Oxalate (ethanedioate) levels	TRUE	reported	igd	2	1	TRUE	25.8688437206301
rs146081669	G	T	G	T	-0.1793	0.0870688	0.0107	0.0162412	FALSE	FALSE	FALSE	NAFLD	18	70527839	0.439477	0.112626	2568	409613	Nonalcoholic fatty liver disease	TRUE	reported	412181	18	68195075	0.0328	4.72803e-08	291	ebi-a-GCST90026243	Oxalate (ethanedioate) levels	TRUE	reported	igd	2	1	TRUE	29.8822222635336
rs146420055	A	G	A	G	-0.2031	0.0922047	0.0139	0.00752722	FALSE	FALSE	FALSE	NAFLD	12	124042815	0.568001	0.16148	2568	409613	Nonalcoholic fatty liver disease	TRUE	reported	412181	12	124527362	0.035	6.66101e-09	291	ebi-a-GCST90026243	Oxalate (ethanedioate) levels	TRUE	reported	igd	2	1	TRUE	33.6731510204082
rs146476228	C	T	C	T	-0.1438	-0.0308812	0.0154	0.00489437	FALSE	FALSE	FALSE	NAFLD	11	62153548	0.879074	0.202974	2568	409613	Nonalcoholic fatty liver disease	TRUE	reported	412181	11	61921020	0.0251	9.53608e-09	291	ebi-a-GCST90026243	Oxalate (ethanedioate) levels	TRUE	reported	igd	2	1	TRUE	32.8223996444501
rs146494453	T	G	T	G	-0.1456	0.0562611	0.0154	0.00638026	FALSE	FALSE	FALSE	NAFLD	7	115422360	0.752719	0.178576	2568	409613	Nonalcoholic fatty liver disease	TRUE	reported	412181	7	115062414	0.0267	4.94402e-08	291	ebi-a-GCST90026243	Oxalate (ethanedioate) levels	TRUE	reported	igd	2	1	TRUE	29.7372105093352
rs146523699	T	C	T	C	-0.1369	-0.0611999	0.0125	0.0166773	FALSE	FALSE	FALSE	NAFLD	12	89325563	0.577535	0.109876	2568	409613	Nonalcoholic fatty liver disease	TRUE	reported	412181	12	89719340	0.0296	3.85301e-06	291	ebi-a-GCST90026243	Oxalate (ethanedioate) levels	TRUE	reported	igd	2	1	TRUE	21.390625
rs146591438	T	C	T	C	-0.1873	0.436015	0.008	0.00489826	FALSE	FALSE	FALSE	NAFLD	1	62567074	0.0130623	0.175666	2568	409613	Nonalcoholic fatty liver disease	TRUE	reported	412181	1	63032745	0.0405	3.661e-06	291	ebi-a-GCST90026243	Oxalate (ethanedioate) levels	TRUE	reported	igd	2	1	TRUE	21.3877701569883
rs146783469	G	A	G	A	-0.4024	0.29171	0.0034	0.00207064	FALSE	FALSE	FALSE	NAFLD	14	60393181	0.349306	0.311677	2568	409613	Nonalcoholic fatty liver disease	TRUE	reported	412181	14	60859899	0.0495	4.47301e-16	291	ebi-a-GCST90026243	Oxalate (ethanedioate) levels	TRUE	reported	igd	2	1	TRUE	66.085403530252
rs146787559	A	G	A	G	-0.1684	-0.0255761	0.0136	0.0253864	FALSE	FALSE	FALSE	NAFLD	1	111720385	0.777311	0.0904309	2568	409613	Nonalcoholic fatty liver disease	TRUE	reported	412181	1	112263007	0.0265	1.93901e-10	291	ebi-a-GCST90026243	Oxalate (ethanedioate) levels	TRUE	reported	igd	2	1	TRUE	40.3824279102884
rs146807691	A	G	A	G	-0.1667	0.0458954	0.0127	0.0215085	FALSE	FALSE	FALSE	NAFLD	10	127515382	0.639769	0.0980625	2568	409613	Nonalcoholic fatty liver disease	TRUE	reported	412181	10	129313646	0.0299	2.386e-08	291	ebi-a-GCST90026243	Oxalate (ethanedioate) levels	TRUE	reported	igd	2	1	TRUE	31.0834218856612
rs146808481	G	C	G	C	-0.1115	0.0370103	0.0261	0.026318	FALSE	TRUE	FALSE	NAFLD	1	21725960	0.67594	0.0885395	2568	409613	Nonalcoholic fatty liver disease	TRUE	reported	412181	1	22052453	0.0202	3.18801e-08	291	ebi-a-GCST90026243	Oxalate (ethanedioate) levels	TRUE	reported	igd	2	1	TRUE	30.468213900598
rs146857350	A	T	A	T	-0.2846	-0.141625	0.0066	0.0173819	FALSE	TRUE	FALSE	NAFLD	6	112197267	0.188028	0.107583	2568	409613	Nonalcoholic fatty liver disease	TRUE	reported	412181	6	112518469	0.0297	9.47327e-22	291	ebi-a-GCST90026243	Oxalate (ethanedioate) levels	TRUE	reported	igd	2	1	TRUE	91.824144928522
rs146943768	C	A	C	A	-0.1072	-0.141563	0.0211	0.0119727	FALSE	FALSE	FALSE	NAFLD	15	38506350	0.270065	0.128354	2568	409613	Nonalcoholic fatty liver disease	TRUE	reported	412181	15	38798551	0.0209	2.929e-07	291	ebi-a-GCST90026243	Oxalate (ethanedioate) levels	TRUE	reported	igd	2	1	TRUE	26.3085552070694
rs147112170	T	C	T	C	-0.174	0.190417	0.0209	0.0068432	FALSE	FALSE	FALSE	NAFLD	4	45197922	0.264629	0.170698	2568	409613	Nonalcoholic fatty liver disease	TRUE	reported	412181	4	45199939	0.0265	5.16535e-11	291	ebi-a-GCST90026243	Oxalate (ethanedioate) levels	TRUE	reported	igd	2	1	TRUE	43.1128515485938
rs147277444	A	G	A	G	-0.236	0.31459	0.0056	0.00713844	FALSE	FALSE	FALSE	NAFLD	6	77334572	0.0590867	0.166666	2568	409613	Nonalcoholic fatty liver disease	TRUE	reported	412181	6	78044289	0.0438	6.92405e-08	291	ebi-a-GCST90026243	Oxalate (ethanedioate) levels	TRUE	reported	igd	2	1	TRUE	29.0319217697713
rs147393151	T	C	T	C	-0.1865	-0.0993798	0.0069	0.00325549	FALSE	FALSE	FALSE	NAFLD	4	137312906	0.690329	0.249442	2568	409613	Nonalcoholic fatty liver disease	TRUE	reported	412181	4	138234060	0.0379	8.51805e-07	291	ebi-a-GCST90026243	Oxalate (ethanedioate) levels	TRUE	reported	igd	2	1	TRUE	24.2147088923079
rs147412044	T	C	T	C	-0.4158	0.168108	0.0034	0.0023865	FALSE	FALSE	FALSE	NAFLD	1	167789066	0.554516	0.284443	2568	409613	Nonalcoholic fatty liver disease	TRUE	reported	412181	1	167758303	0.0495	4.67735e-17	291	ebi-a-GCST90026243	Oxalate (ethanedioate) levels	TRUE	reported	igd	2	1	TRUE	70.56
rs147431517	A	G	A	G	-0.2703	-0.160694	0.0035	0.00252302	FALSE	FALSE	FALSE	NAFLD	22	32879544	0.568435	0.281743	2568	409613	Nonalcoholic fatty liver disease	TRUE	reported	412181	22	33275531	0.0544	6.81805e-07	291	ebi-a-GCST90026243	Oxalate (ethanedioate) levels	TRUE	reported	igd	2	1	TRUE	24.68847656
rs147589962	C	T	C	T	-0.1728	-0.0315069	0.0121	0.0347888	FALSE	FALSE	FALSE	NAFLD	2	185005077	0.682425	0.0770048	2568	409613	Nonalcoholic fatty liver disease	TRUE	reported	412181	2	185869804	0.0278	5.12401e-10	291	ebi-a-GCST90026243	Oxalate (ethanedioate) levels	TRUE	reported	igd	2	1	TRUE	38.636509497438
rs147630371	C	T	C	T	-0.168	0.00901468	0.0106	0.0544318	FALSE	FALSE	FALSE	NAFLD	5	67297091	0.885223	0.0624494	2568	409613	Nonalcoholic fatty liver disease	TRUE	reported	412181	5	66592919	0.0333	4.59103e-07	291	ebi-a-GCST90026243	Oxalate (ethanedioate) levels	TRUE	reported	igd	2	1	TRUE	25.4524795065336
rs147668310	A	G	A	G	-0.1318	0.319684	0.0168	0.00589805	FALSE	FALSE	FALSE	NAFLD	1	31899223	0.0802509	0.182756	2568	409613	Nonalcoholic fatty liver disease	TRUE	reported	412181	1	32364824	0.0222	2.72603e-09	291	ebi-a-GCST90026243	Oxalate (ethanedioate) levels	TRUE	reported	igd	2	1	TRUE	35.2472201931661
rs147668949	A	G	A	G	-0.4252	0.00248764	0.0034	0.0152107	FALSE	FALSE	FALSE	NAFLD	21	26942374	0.982815	0.115489	2568	409613	Nonalcoholic fatty liver disease	TRUE	reported	412181	21	28314693	0.0495	8.47618e-18	291	ebi-a-GCST90026243	Oxalate (ethanedioate) levels	TRUE	reported	igd	2	1	TRUE	73.7863646566677
rs147687023	A	G	A	G	-0.0945	0.00807786	0.0289	0.0183993	FALSE	FALSE	FALSE	NAFLD	21	16844081	0.938706	0.105049	2568	409613	Nonalcoholic fatty liver disease	TRUE	reported	412181	21	18216401	0.0173	5.02898e-08	291	ebi-a-GCST90026243	Oxalate (ethanedioate) levels	TRUE	reported	igd	2	1	TRUE	29.838116876608
rs147783727	A	G	A	G	-0.1421	0.0442546	0.015	0.0139394	FALSE	FALSE	FALSE	NAFLD	11	117982612	0.711322	0.11958	2568	409613	Nonalcoholic fatty liver disease	TRUE	reported	412181	11	117853327	0.0277	2.86497e-07	291	ebi-a-GCST90026243	Oxalate (ethanedioate) levels	TRUE	reported	igd	2	1	TRUE	26.3165296041914
rs147790686	C	G	C	G	-0.116	-0.0326754	0.0297	0.0284798	FALSE	TRUE	FALSE	NAFLD	12	100481711	0.703327	0.0857996	2568	409613	Nonalcoholic fatty liver disease	TRUE	reported	412181	12	100875489	0.0215	6.95793e-08	291	ebi-a-GCST90026243	Oxalate (ethanedioate) levels	TRUE	reported	igd	2	1	TRUE	29.1097890751758
rs147943553	A	C	A	C	-0.0766	-0.0426784	0.0398	0.0335034	FALSE	FALSE	FALSE	NAFLD	2	175181635	0.595993	0.0804992	2568	409613	Nonalcoholic fatty liver disease	TRUE	reported	412181	2	176046363	0.0163	2.43103e-06	291	ebi-a-GCST90026243	Oxalate (ethanedioate) levels	TRUE	reported	igd	2	1	TRUE	22.0842335052128
rs147990088	T	C	T	C	-0.2187	0.0116247	0.0056	0.0345677	FALSE	FALSE	FALSE	NAFLD	5	56317673	0.881229	0.0778034	2568	409613	Nonalcoholic fatty liver disease	TRUE	reported	412181	5	55613500	0.0435	5.03095e-07	291	ebi-a-GCST90026243	Oxalate (ethanedioate) levels	TRUE	reported	igd	2	1	TRUE	25.2766230677765
rs148196008	A	C	A	C	-0.247	0.0304049	0.0056	0.00600212	FALSE	FALSE	FALSE	NAFLD	2	141600017	0.866749	0.181208	2568	409613	Nonalcoholic fatty liver disease	TRUE	reported	412181	2	142357586	0.0428	8.06696e-09	291	ebi-a-GCST90026243	Oxalate (ethanedioate) levels	TRUE	reported	igd	2	1	TRUE	33.3047646082627
rs148256401	G	T	G	T	-0.2631	0.0176488	0.0035	0.00189751	FALSE	FALSE	FALSE	NAFLD	1	56032179	0.956095	0.320567	2568	409613	Nonalcoholic fatty liver disease	TRUE	reported	412181	1	56497852	0.0545	1.39601e-06	291	ebi-a-GCST90026243	Oxalate (ethanedioate) levels	TRUE	reported	igd	2	1	TRUE	23.3049776954802
rs148405405	G	A	G	A	-0.3097	0.0844637	0.0085	0.00412842	FALSE	FALSE	FALSE	NAFLD	6	152300820	0.700538	0.219618	2568	409613	Nonalcoholic fatty liver disease	TRUE	reported	412181	6	152621955	0.0347	4.04017e-19	291	ebi-a-GCST90026243	Oxalate (ethanedioate) levels	TRUE	reported	igd	2	1	TRUE	79.6569110282454
rs148406824	T	C	T	C	-0.1544	0.101704	0.0123	0.02178	FALSE	FALSE	FALSE	NAFLD	11	87912400	0.287344	0.0955894	2568	409613	Nonalcoholic fatty liver disease	TRUE	reported	412181	11	87623292	0.0327	2.30999e-06	291	ebi-a-GCST90026243	Oxalate (ethanedioate) levels	TRUE	reported	igd	2	1	TRUE	22.2945692936434
rs148565219	G	A	G	A	-0.1489	-0.0907299	0.0121	0.00305648	FALSE	FALSE	FALSE	NAFLD	2	206726719	0.716274	0.249639	2568	409613	Nonalcoholic fatty liver disease	TRUE	reported	412181	2	207591443	0.0321	3.41798e-06	291	ebi-a-GCST90026243	Oxalate (ethanedioate) levels	TRUE	reported	igd	2	1	TRUE	21.5168816296426
rs149019719	A	G	A	G	-0.3655	-0.0755451	0.0034	0.0066043	FALSE	FALSE	FALSE	NAFLD	10	105559705	0.661701	0.172648	2568	409613	Nonalcoholic fatty liver disease	TRUE	reported	412181	10	107319463	0.0493	1.25603e-13	291	ebi-a-GCST90026243	Oxalate (ethanedioate) levels	TRUE	reported	igd	2	1	TRUE	54.9643281807372
rs149080068	G	C	G	C	-0.2741	-0.0455764	0.0055	0.0063737	FALSE	TRUE	FALSE	NAFLD	6	89352597	0.798728	0.178735	2568	409613	Nonalcoholic fatty liver disease	TRUE	reported	412181	6	90062316	0.0435	2.97201e-10	291	ebi-a-GCST90026243	Oxalate (ethanedioate) levels	TRUE	reported	igd	2	1	TRUE	39.7044840797992
rs149088714	A	G	A	G	-0.1584	-0.0111371	0.0105	0.00907797	FALSE	FALSE	FALSE	NAFLD	6	42895494	0.940485	0.149171	2568	409613	Nonalcoholic fatty liver disease	TRUE	reported	412181	6	42863232	0.0306	2.16401e-07	291	ebi-a-GCST90026243	Oxalate (ethanedioate) levels	TRUE	reported	igd	2	1	TRUE	26.7958477508651
rs149242293	C	T	C	T	-0.0848	0.163154	0.0437	0.0450222	FALSE	FALSE	FALSE	NAFLD	6	149468949	0.0177211	0.0688008	2568	409613	Nonalcoholic fatty liver disease	TRUE	reported	412181	6	149790085	0.0158	7.16902e-08	291	ebi-a-GCST90026243	Oxalate (ethanedioate) levels	TRUE	reported	igd	2	1	TRUE	28.8056401217754
rs149277200	G	T	G	T	-0.228	0.209232	0.0092	0.0066669	FALSE	FALSE	FALSE	NAFLD	3	184687245	0.217476	0.169656	2568	409613	Nonalcoholic fatty liver disease	TRUE	reported	412181	3	184405033	0.0333	7.71792e-12	291	ebi-a-GCST90026243	Oxalate (ethanedioate) levels	TRUE	reported	igd	2	1	TRUE	46.8793117441766
rs149424092	T	A	T	A	-0.184	0.198759	0.0109	0.0166307	FALSE	TRUE	FALSE	NAFLD	1	216678352	0.0736614	0.111119	2568	409613	Nonalcoholic fatty liver disease	TRUE	reported	412181	1	216851694	0.0353	1.874e-07	291	ebi-a-GCST90026243	Oxalate (ethanedioate) levels	TRUE	reported	igd	2	1	TRUE	27.1697870940301
rs149442674	G	A	G	A	-0.134	-0.00376304	0.0209	0.0192499	FALSE	FALSE	FALSE	NAFLD	1	54824677	0.970729	0.102553	2568	409613	Nonalcoholic fatty liver disease	TRUE	reported	412181	1	55290350	0.0224	2.16701e-09	291	ebi-a-GCST90026243	Oxalate (ethanedioate) levels	TRUE	reported	igd	2	1	TRUE	35.7860331632653
rs149916500	T	G	T	G	-0.1764	-0.133061	0.0096	0.00565315	FALSE	FALSE	FALSE	NAFLD	13	67958629	0.472843	0.185358	2568	409613	Nonalcoholic fatty liver disease	TRUE	reported	412181	13	68532761	0.034	2.06001e-07	291	ebi-a-GCST90026243	Oxalate (ethanedioate) levels	TRUE	reported	igd	2	1	TRUE	26.917785467128
rs149955104	A	G	A	G	-0.1528	0.129444	0.0104	0.0138957	FALSE	FALSE	FALSE	NAFLD	5	152480894	0.286235	0.121382	2568	409613	Nonalcoholic fatty liver disease	TRUE	reported	412181	5	151860455	0.0318	1.523e-06	291	ebi-a-GCST90026243	Oxalate (ethanedioate) levels	TRUE	reported	igd	2	1	TRUE	23.0883272022467
rs150077419	A	G	A	G	-0.173	-0.113634	0.0092	0.0148539	FALSE	FALSE	FALSE	NAFLD	2	75508737	0.327149	0.115969	2568	409613	Nonalcoholic fatty liver disease	TRUE	reported	412181	2	75735863	0.0343	4.492e-07	291	ebi-a-GCST90026243	Oxalate (ethanedioate) levels	TRUE	reported	igd	2	1	TRUE	25.4392302527008
rs150193624	G	A	G	A	-0.2063	0.44553	0.0056	0.000812631	FALSE	FALSE	FALSE	NAFLD	22	49313570	0.380772	0.50832	2568	409613	Nonalcoholic fatty liver disease	TRUE	reported	412181	22	49709495	0.0439	2.61601e-06	291	ebi-a-GCST90026243	Oxalate (ethanedioate) levels	TRUE	reported	igd	2	1	TRUE	22.0835767767913
rs150454290	A	G	A	G	-0.1837	-0.555806	0.0087	0.00210132	FALSE	FALSE	FALSE	NAFLD	5	32552460	0.0673783	0.303862	2568	409613	Nonalcoholic fatty liver disease	TRUE	reported	412181	5	32552566	0.035	1.51001e-07	291	ebi-a-GCST90026243	Oxalate (ethanedioate) levels	TRUE	reported	igd	2	1	TRUE	27.5475020408163
rs150521029	T	A	T	A	-0.2266	0.100252	0.0056	0.00179055	FALSE	TRUE	FALSE	NAFLD	1	237848707	0.765005	0.335386	2568	409613	Nonalcoholic fatty liver disease	TRUE	reported	412181	1	238012007	0.0434	1.84098e-07	291	ebi-a-GCST90026243	Oxalate (ethanedioate) levels	TRUE	reported	igd	2	1	TRUE	27.2609101913398
rs150548187	A	C	A	C	-0.1621	-0.175166	0.0104	0.00278051	FALSE	FALSE	FALSE	NAFLD	15	87256465	0.510269	0.26604	2568	409613	Nonalcoholic fatty liver disease	TRUE	reported	412181	15	87799696	0.0322	4.62903e-07	291	ebi-a-GCST90026243	Oxalate (ethanedioate) levels	TRUE	reported	igd	2	1	TRUE	25.342781914278
rs150569806	C	T	C	T	-0.1381	0.0636713	0.0119	0.0181836	FALSE	FALSE	FALSE	NAFLD	10	34272513	0.549785	0.106459	2568	409613	Nonalcoholic fatty liver disease	TRUE	reported	412181	10	34561441	0.0288	1.65798e-06	291	ebi-a-GCST90026243	Oxalate (ethanedioate) levels	TRUE	reported	igd	2	1	TRUE	22.9933569637346
rs150674662	A	G	A	G	-0.1837	-0.140918	0.0139	0.0266901	FALSE	FALSE	FALSE	NAFLD	2	122154304	0.104616	0.0868325	2568	409613	Nonalcoholic fatty liver disease	TRUE	reported	412181	2	122911880	0.0263	2.80996e-12	291	ebi-a-GCST90026243	Oxalate (ethanedioate) levels	TRUE	reported	igd	2	1	TRUE	48.7873035608437
rs150766233	T	G	T	G	-0.2087	-0.0574047	0.0069	0.00145355	FALSE	FALSE	FALSE	NAFLD	5	16049234	0.878831	0.376544	2568	409613	Nonalcoholic fatty liver disease	TRUE	reported	412181	5	16049343	0.0393	1.12899e-07	291	ebi-a-GCST90026243	Oxalate (ethanedioate) levels	TRUE	reported	igd	2	1	TRUE	28.2006940802466
rs150868792	T	C	T	C	-0.1356	0.121467	0.0139	0.00623733	FALSE	FALSE	FALSE	NAFLD	3	152367490	0.502236	0.181031	2568	409613	Nonalcoholic fatty liver disease	TRUE	reported	412181	3	152085279	0.0281	1.37401e-06	291	ebi-a-GCST90026243	Oxalate (ethanedioate) levels	TRUE	reported	igd	2	1	TRUE	23.2866351743266
rs151167122	C	T	C	T	-0.168	-0.0178721	0.0086	0.0204645	FALSE	FALSE	FALSE	NAFLD	7	78805960	0.858481	0.100231	2568	409613	Nonalcoholic fatty liver disease	TRUE	reported	412181	7	78435276	0.0362	3.42302e-06	291	ebi-a-GCST90026243	Oxalate (ethanedioate) levels	TRUE	reported	igd	2	1	TRUE	21.5378040963341
rs151183648	T	G	T	G	-0.1652	-0.113819	0.0146	0.0091358	FALSE	FALSE	FALSE	NAFLD	1	197693671	0.438466	0.146904	2568	409613	Nonalcoholic fatty liver disease	TRUE	reported	412181	1	197662801	0.032	2.45098e-07	291	ebi-a-GCST90026243	Oxalate (ethanedioate) levels	TRUE	reported	igd	2	1	TRUE	26.65140625
rs1536089	A	G	A	G	-0.268	-0.134399	0.0085	0.0497777	FALSE	FALSE	FALSE	NAFLD	10	130073998	0.0385967	0.0649754	2568	409613	Nonalcoholic fatty liver disease	TRUE	reported	412181	10	131872262	0.0366	2.41602e-13	291	ebi-a-GCST90026243	Oxalate (ethanedioate) levels	TRUE	reported	igd	2	1	TRUE	53.6176057810027
rs1609839	G	A	G	A	0.0855	-0.0771699	0.957	0.95132	FALSE	FALSE	FALSE	NAFLD	18	26447455	0.239749	0.0656421	2568	409613	Nonalcoholic fatty liver disease	TRUE	reported	412181	18	24027419	0.0171	6.17305e-07	291	ebi-a-GCST90026243	Oxalate (ethanedioate) levels	TRUE	reported	igd	2	1	TRUE	25
rs16903027	T	C	T	C	-0.1192	-0.222827	0.0174	0.0168488	FALSE	FALSE	FALSE	NAFLD	5	14026632	0.0418109	0.109476	2568	409613	Nonalcoholic fatty liver disease	TRUE	reported	412181	5	14026741	0.0251	2.088e-06	291	ebi-a-GCST90026243	Oxalate (ethanedioate) levels	TRUE	reported	igd	2	1	TRUE	22.5530388406533
rs17027464	A	T	A	T	-0.0597	-0.0417166	0.1027	0.12364	FALSE	TRUE	FALSE	NAFLD	2	41319202	0.333389	0.0431264	2568	409613	Nonalcoholic fatty liver disease	TRUE	reported	412181	2	41546342	0.0113	1.309e-07	291	ebi-a-GCST90026243	Oxalate (ethanedioate) levels	TRUE	reported	igd	2	1	TRUE	27.9120526274571
rs17137998	A	C	A	C	-0.1572	-0.0505827	0.0152	0.0366976	FALSE	FALSE	FALSE	NAFLD	11	79290404	0.50092	0.0751552	2568	409613	Nonalcoholic fatty liver disease	TRUE	reported	412181	11	79001449	0.0276	1.28399e-08	291	ebi-a-GCST90026243	Oxalate (ethanedioate) levels	TRUE	reported	igd	2	1	TRUE	32.4404536862004
rs17189086	A	G	A	G	-0.2082	-0.367832	0.0055	0.00205182	FALSE	FALSE	FALSE	NAFLD	8	72864810	0.231373	0.307338	2568	409613	Nonalcoholic fatty liver disease	TRUE	reported	412181	8	73777045	0.0447	3.182e-06	291	ebi-a-GCST90026243	Oxalate (ethanedioate) levels	TRUE	reported	igd	2	1	TRUE	21.6943380928787
rs181082288	G	A	G	A	-0.0917	0.0801287	0.0302	0.00359226	FALSE	FALSE	FALSE	NAFLD	5	167322093	0.733344	0.235201	2568	409613	Nonalcoholic fatty liver disease	TRUE	reported	412181	5	166749098	0.019	1.49799e-06	291	ebi-a-GCST90026243	Oxalate (ethanedioate) levels	TRUE	reported	igd	2	1	TRUE	23.293324099723
rs184378705	A	C	A	C	-0.3054	0.102296	0.0035	0.00863628	FALSE	FALSE	FALSE	NAFLD	4	78051814	0.504898	0.153412	2568	409613	Nonalcoholic fatty liver disease	TRUE	reported	412181	4	78972968	0.054	1.508e-08	291	ebi-a-GCST90026243	Oxalate (ethanedioate) levels	TRUE	reported	igd	2	1	TRUE	31.9853086419753
rs184700794	G	T	G	T	-0.2408	0.0673861	0.0056	0.0189083	FALSE	FALSE	FALSE	NAFLD	9	106544027	0.515004	0.103501	2568	409613	Nonalcoholic fatty liver disease	TRUE	reported	412181	9	109306308	0.0438	3.91498e-08	291	ebi-a-GCST90026243	Oxalate (ethanedioate) levels	TRUE	reported	igd	2	1	TRUE	30.2248910573174
rs186462816	T	G	T	G	-0.1443	0.0502284	0.0132	0.0180556	FALSE	FALSE	FALSE	NAFLD	7	7392482	0.631108	0.104606	2568	409613	Nonalcoholic fatty liver disease	TRUE	reported	412181	7	7432113	0.03	1.49799e-06	291	ebi-a-GCST90026243	Oxalate (ethanedioate) levels	TRUE	reported	igd	2	1	TRUE	23.1361
rs1868927	A	T	A	T	-0.1823	-0.0436007	0.0101	0.0111952	FALSE	TRUE	FALSE	NAFLD	2	186910806	0.743598	0.133298	2568	409613	Nonalcoholic fatty liver disease	TRUE	reported	412181	2	187775533	0.0326	2.25502e-08	291	ebi-a-GCST90026243	Oxalate (ethanedioate) levels	TRUE	reported	igd	2	1	TRUE	31.2707384545899
rs186974323	G	T	G	T	-0.279	-0.02138	0.0056	0.0427317	FALSE	FALSE	FALSE	NAFLD	6	891483	0.759742	0.0699102	2568	409613	Nonalcoholic fatty liver disease	TRUE	reported	412181	6	891483	0.0417	2.21411e-11	291	ebi-a-GCST90026243	Oxalate (ethanedioate) levels	TRUE	reported	igd	2	1	TRUE	44.7647637285855
rs188486723	G	C	G	C	-0.1522	-0.177325	0.013	0.0266663	FALSE	TRUE	FALSE	NAFLD	10	54658040	0.0436074	0.0878786	2568	409613	Nonalcoholic fatty liver disease	TRUE	reported	412181	10	56417800	0.0331	4.132e-06	291	ebi-a-GCST90026243	Oxalate (ethanedioate) levels	TRUE	reported	igd	2	1	TRUE	21.1433265486806
rs188491119	C	T	C	T	-0.1798	-0.286793	0.0069	0.00688921	FALSE	FALSE	FALSE	NAFLD	4	167865226	0.0886911	0.16847	2568	409613	Nonalcoholic fatty liver disease	TRUE	reported	412181	4	168786377	0.0384	2.81203e-06	291	ebi-a-GCST90026243	Oxalate (ethanedioate) levels	TRUE	reported	igd	2	1	TRUE	21.9238552517361
rs189379029	A	C	A	C	-0.1944	-0.0944927	0.0091	0.0367378	FALSE	FALSE	FALSE	NAFLD	3	5260376	0.209846	0.0753537	2568	409613	Nonalcoholic fatty liver disease	TRUE	reported	412181	3	5302061	0.0395	8.60994e-07	291	ebi-a-GCST90026243	Oxalate (ethanedioate) levels	TRUE	reported	igd	2	1	TRUE	24.2213491427656
rs190279780	A	G	A	G	-0.1971	-0.300438	0.0138	0.00468183	FALSE	FALSE	FALSE	NAFLD	9	8949161	0.135086	0.20105	2568	409613	Nonalcoholic fatty liver disease	TRUE	reported	412181	9	8949161	0.0269	2.41991e-13	291	ebi-a-GCST90026243	Oxalate (ethanedioate) levels	TRUE	reported	igd	2	1	TRUE	53.686944624867
rs190324195	A	G	A	G	-0.1346	0.0890585	0.0139	0.0266544	FALSE	FALSE	FALSE	NAFLD	12	96228297	0.306738	0.0871335	2568	409613	Nonalcoholic fatty liver disease	TRUE	reported	412181	12	96622075	0.028	1.46801e-06	291	ebi-a-GCST90026243	Oxalate (ethanedioate) levels	TRUE	reported	igd	2	1	TRUE	23.1086224489796
rs190355005	T	C	T	C	-0.1401	0.126695	0.0175	0.0116644	FALSE	FALSE	FALSE	NAFLD	22	21071884	0.338328	0.132323	2568	409613	Nonalcoholic fatty liver disease	TRUE	reported	412181	22	21426173	0.0243	8.21391e-09	291	ebi-a-GCST90026243	Oxalate (ethanedioate) levels	TRUE	reported	igd	2	1	TRUE	33.2402072854748
rs192722072	T	G	T	G	-0.2643	0.0371912	0.0068	0.0172251	FALSE	FALSE	FALSE	NAFLD	4	43131042	0.732135	0.108655	2568	409613	Nonalcoholic fatty liver disease	TRUE	reported	412181	4	43133059	0.0434	1.13e-09	291	ebi-a-GCST90026243	Oxalate (ethanedioate) levels	TRUE	reported	igd	2	1	TRUE	37.086416148145
rs2002823	A	G	A	G	-0.2121	0.154746	0.007	0.0175465	FALSE	FALSE	FALSE	NAFLD	1	201572463	0.154723	0.108742	2568	409613	Nonalcoholic fatty liver disease	TRUE	reported	412181	1	201541591	0.0364	5.62095e-09	291	ebi-a-GCST90026243	Oxalate (ethanedioate) levels	TRUE	reported	igd	2	1	TRUE	33.9530325443787
rs2069626	G	A	G	A	-0.162	-0.302057	0.0137	0.00351769	FALSE	FALSE	FALSE	NAFLD	5	132075086	0.198713	0.235022	2568	409613	Nonalcoholic fatty liver disease	TRUE	reported	412181	5	131410779	0.034	1.942e-06	291	ebi-a-GCST90026243	Oxalate (ethanedioate) levels	TRUE	reported	igd	2	1	TRUE	22.7024221453287
rs2188683	G	A	G	A	0.1792	0.0115577	0.9919	0.991837	FALSE	FALSE	FALSE	NAFLD	7	89744685	0.940475	0.154778	2568	409613	Nonalcoholic fatty liver disease	TRUE	reported	412181	7	89373999	0.0392	4.98402e-06	291	ebi-a-GCST90026243	Oxalate (ethanedioate) levels	TRUE	reported	igd	2	1	TRUE	20.8979591836735
rs2450614	A	G	A	G	0.1845	-0.243823	0.993	0.995596	FALSE	FALSE	FALSE	NAFLD	8	18823225	0.250288	0.212084	2568	409613	Nonalcoholic fatty liver disease	TRUE	reported	412181	8	18680735	0.0376	9.52094e-07	291	ebi-a-GCST90026243	Oxalate (ethanedioate) levels	TRUE	reported	igd	2	1	TRUE	24.0778137732005
rs28517861	T	A	T	A	-0.1977	0.141018	0.0087	0.000522448	FALSE	TRUE	FALSE	NAFLD	1	151014674	0.826008	0.641502	2568	409613	Nonalcoholic fatty liver disease	TRUE	reported	412181	1	150987150	0.0349	1.45902e-08	291	ebi-a-GCST90026243	Oxalate (ethanedioate) levels	TRUE	reported	igd	2	1	TRUE	32.0894656037307
rs28665565	T	C	T	C	-0.1215	0.105415	0.0185	0.0101476	FALSE	FALSE	FALSE	NAFLD	4	177307845	0.456298	0.141505	2568	409613	Nonalcoholic fatty liver disease	TRUE	reported	412181	4	178228999	0.0253	1.6e-06	291	ebi-a-GCST90026243	Oxalate (ethanedioate) levels	TRUE	reported	igd	2	1	TRUE	23.0627724226281
rs28705153	T	C	T	C	-0.1102	-0.118389	0.0248	0.0190357	FALSE	FALSE	FALSE	NAFLD	9	10328041	0.249753	0.102862	2568	409613	Nonalcoholic fatty liver disease	TRUE	reported	412181	9	10328041	0.0218	4.08498e-07	291	ebi-a-GCST90026243	Oxalate (ethanedioate) levels	TRUE	reported	igd	2	1	TRUE	25.5534887635721
rs28735184	C	T	C	T	-0.2747	0.220915	0.0069	0.00767389	FALSE	FALSE	FALSE	NAFLD	9	95493156	0.169865	0.160942	2568	409613	Nonalcoholic fatty liver disease	TRUE	reported	412181	9	98255438	0.0372	1.59184e-13	291	ebi-a-GCST90026243	Oxalate (ethanedioate) levels	TRUE	reported	igd	2	1	TRUE	54.5294904035149
rs28753202	T	G	T	G	-0.2253	0.0834147	0.0087	0.0267385	FALSE	FALSE	FALSE	NAFLD	18	4526978	0.339309	0.0872965	2568	409613	Nonalcoholic fatty liver disease	TRUE	reported	412181	18	4526978	0.0409	3.69496e-08	291	ebi-a-GCST90026243	Oxalate (ethanedioate) levels	TRUE	reported	igd	2	1	TRUE	30.3442052594138
rs2892923	C	T	C	T	-0.0774	0.0286329	0.0359	0.0277408	FALSE	FALSE	FALSE	NAFLD	2	164581963	0.739924	0.0862555	2568	409613	Nonalcoholic fatty liver disease	TRUE	reported	412181	2	165438473	0.0169	4.93503e-06	291	ebi-a-GCST90026243	Oxalate (ethanedioate) levels	TRUE	reported	igd	2	1	TRUE	20.9753159903365
rs3026057	A	T	A	T	-0.4444	-0.0854166	0.0034	0.0621004	FALSE	TRUE	FALSE	NAFLD	10	117254616	0.149131	0.0592099	2568	409613	Nonalcoholic fatty liver disease	TRUE	reported	412181	10	119014127	0.051	3.07822e-18	291	ebi-a-GCST90026243	Oxalate (ethanedioate) levels	TRUE	reported	igd	2	1	TRUE	75.9290119184929
rs305647	T	C	T	C	0.1185	-0.0585858	0.967	0.956008	FALSE	FALSE	FALSE	NAFLD	5	84360511	0.393646	0.0686801	2568	409613	Nonalcoholic fatty liver disease	TRUE	reported	412181	5	83656329	0.0187	2.58101e-10	291	ebi-a-GCST90026243	Oxalate (ethanedioate) levels	TRUE	reported	igd	2	1	TRUE	40.1562812777031
rs34045881	T	C	T	C	-0.2045	-0.445701	0.0174	0.00265192	FALSE	FALSE	FALSE	NAFLD	9	71172187	0.106336	0.275995	2568	409613	Nonalcoholic fatty liver disease	TRUE	reported	412181	9	73787103	0.0272	5.02343e-14	291	ebi-a-GCST90026243	Oxalate (ethanedioate) levels	TRUE	reported	igd	2	1	TRUE	56.5260732050173
rs34774664	C	G	C	G	-0.0804	-0.0155796	0.0471	0.0431466	FALSE	TRUE	FALSE	NAFLD	7	4447817	0.821132	0.0689093	2568	409613	Nonalcoholic fatty liver disease	TRUE	reported	412181	7	4487448	0.0158	3.50502e-07	291	ebi-a-GCST90026243	Oxalate (ethanedioate) levels	TRUE	reported	igd	2	1	TRUE	25.8939272552476
rs34914059	C	A	C	A	-0.1115	-0.0142137	0.0206	0.0206662	FALSE	FALSE	FALSE	NAFLD	9	117404031	0.886298	0.0994037	2568	409613	Nonalcoholic fatty liver disease	TRUE	reported	412181	9	120166309	0.0231	1.35101e-06	291	ebi-a-GCST90026243	Oxalate (ethanedioate) levels	TRUE	reported	igd	2	1	TRUE	23.2983827139671
rs35170539	A	C	A	C	-0.0595	-0.0403894	0.1368	0.221783	FALSE	FALSE	FALSE	NAFLD	3	96595171	0.233912	0.0339309	2568	409613	Nonalcoholic fatty liver disease	TRUE	reported	412181	3	96314015	0.0091	5.64417e-11	291	ebi-a-GCST90026243	Oxalate (ethanedioate) levels	TRUE	reported	igd	2	1	TRUE	42.7514792899408
rs35772949	A	G	A	G	-0.1244	0.0659567	0.0191	0.0475034	FALSE	FALSE	FALSE	NAFLD	6	43004105	0.327403	0.0673469	2568	409613	Nonalcoholic fatty liver disease	TRUE	reported	412181	6	42971843	0.0246	4.10299e-07	291	ebi-a-GCST90026243	Oxalate (ethanedioate) levels	TRUE	reported	igd	2	1	TRUE	25.5723445039328
rs36793	T	C	T	C	0.1508	0.0396379	0.986	0.988767	FALSE	FALSE	FALSE	NAFLD	5	109992836	0.767337	0.133976	2568	409613	Nonalcoholic fatty liver disease	TRUE	reported	412181	5	109328537	0.0321	2.65699e-06	291	ebi-a-GCST90026243	Oxalate (ethanedioate) levels	TRUE	reported	igd	2	1	TRUE	22.069506313021
rs369632734	T	G	T	G	-0.1114	-0.104895	0.0215	0.008773	FALSE	FALSE	FALSE	NAFLD	12	30823527	0.484398	0.150011	2568	409613	Nonalcoholic fatty liver disease	TRUE	reported	412181	12	30976461	0.0239	3.07702e-06	291	ebi-a-GCST90026243	Oxalate (ethanedioate) levels	TRUE	reported	igd	2	1	TRUE	21.7257400955866
rs376404777	A	G	A	G	-0.1752	-0.101134	0.0122	0.0146025	FALSE	FALSE	FALSE	NAFLD	3	84020483	0.38947	0.117519	2568	409613	Nonalcoholic fatty liver disease	TRUE	reported	412181	3	84069634	0.0279	3.58996e-10	291	ebi-a-GCST90026243	Oxalate (ethanedioate) levels	TRUE	reported	igd	2	1	TRUE	39.4329980344548
rs3843995	G	A	G	A	-0.0464	-0.0390913	0.1562	0.21195	FALSE	FALSE	FALSE	NAFLD	6	131629658	0.255193	0.0343561	2568	409613	Nonalcoholic fatty liver disease	TRUE	reported	412181	6	131950798	0.0094	7.29592e-07	291	ebi-a-GCST90026243	Oxalate (ethanedioate) levels	TRUE	reported	igd	2	1	TRUE	24.3657763693979
rs3924012	T	G	T	G	-0.0866	-0.00111233	0.0341	0.0614634	FALSE	FALSE	FALSE	NAFLD	10	1822408	0.984934	0.0589056	2568	409613	Nonalcoholic fatty liver disease	TRUE	reported	412181	10	1864602	0.0168	2.35901e-07	291	ebi-a-GCST90026243	Oxalate (ethanedioate) levels	TRUE	reported	igd	2	1	TRUE	26.5715702947846
rs41282990	A	G	A	G	-0.1461	0.290002	0.0104	0.00669571	FALSE	FALSE	FALSE	NAFLD	20	62905762	0.0937778	0.173053	2568	409613	Nonalcoholic fatty liver disease	TRUE	reported	412181	20	61537114	0.0318	4.20698e-06	291	ebi-a-GCST90026243	Oxalate (ethanedioate) levels	TRUE	reported	igd	2	1	TRUE	21.1079565681737
rs41307023	A	G	A	G	-0.292	0.216005	0.0056	0.00254376	FALSE	FALSE	FALSE	NAFLD	18	45669268	0.452633	0.287611	2568	409613	Nonalcoholic fatty liver disease	TRUE	reported	412181	18	43249233	0.0416	2.20394e-12	291	ebi-a-GCST90026243	Oxalate (ethanedioate) levels	TRUE	reported	igd	2	1	TRUE	49.269600591716
rs4478502	T	G	T	G	0.1389	-0.214401	0.9852	0.997097	FALSE	FALSE	FALSE	NAFLD	7	115798436	0.407052	0.258597	2568	409613	Nonalcoholic fatty liver disease	TRUE	reported	412181	7	115438490	0.0295	2.49799e-06	291	ebi-a-GCST90026243	Oxalate (ethanedioate) levels	TRUE	reported	igd	2	1	TRUE	22.1697328353921
rs4778898	T	A	T	A	-0.2095	-0.0894481	0.0055	0.00280252	FALSE	TRUE	FALSE	NAFLD	15	81328455	0.738555	0.267996	2568	409613	Nonalcoholic fatty liver disease	TRUE	reported	412181	15	81620796	0.0456	4.27799e-06	291	ebi-a-GCST90026243	Oxalate (ethanedioate) levels	TRUE	reported	igd	2	1	TRUE	21.1075763696522
rs4785435	T	C	T	C	-0.1119	-0.135903	0.0324	0.0131375	FALSE	FALSE	FALSE	NAFLD	16	50556378	0.273149	0.124017	2568	409613	Nonalcoholic fatty liver disease	TRUE	reported	412181	16	50590289	0.02	2.24999e-08	291	ebi-a-GCST90026243	Oxalate (ethanedioate) levels	TRUE	reported	igd	2	1	TRUE	31.304025
rs5026455	G	C	G	C	0.1246	0.034866	0.9815	0.988116	FALSE	TRUE	FALSE	NAFLD	8	87384169	0.786314	0.128609	2568	409613	Nonalcoholic fatty liver disease	TRUE	reported	412181	8	88396397	0.0255	1.03999e-06	291	ebi-a-GCST90026243	Oxalate (ethanedioate) levels	TRUE	reported	igd	2	1	TRUE	23.8756785851596
rs508045	C	T	C	T	-0.16	0.110339	0.0162	0.0109631	FALSE	FALSE	FALSE	NAFLD	9	110836596	0.417641	0.136134	2568	409613	Nonalcoholic fatty liver disease	TRUE	reported	412181	9	113598876	0.0276	6.83896e-09	291	ebi-a-GCST90026243	Oxalate (ethanedioate) levels	TRUE	reported	igd	2	1	TRUE	33.6063852131905
rs56106814	G	A	G	A	-0.0832	-0.00187938	0.0327	0.0394827	FALSE	FALSE	FALSE	NAFLD	20	55497318	0.979301	0.0724349	2568	409613	Nonalcoholic fatty liver disease	TRUE	reported	412181	20	54113856	0.0176	2.386e-06	291	ebi-a-GCST90026243	Oxalate (ethanedioate) levels	TRUE	reported	igd	2	1	TRUE	22.3471074380165
rs56366119	T	G	T	G	-0.0785	0.016113	0.0429	0.033589	FALSE	FALSE	FALSE	NAFLD	10	104921783	0.836078	0.0778735	2568	409613	Nonalcoholic fatty liver disease	TRUE	reported	412181	10	106681541	0.0141	2.69998e-08	291	ebi-a-GCST90026243	Oxalate (ethanedioate) levels	TRUE	reported	igd	2	1	TRUE	30.9956742618581
rs56956519	G	A	G	A	-0.0675	0.0293062	0.0601	0.0854889	FALSE	FALSE	FALSE	NAFLD	19	15982570	0.560552	0.0503523	2568	409613	Nonalcoholic fatty liver disease	TRUE	reported	412181	19	16093380	0.0137	8.86094e-07	291	ebi-a-GCST90026243	Oxalate (ethanedioate) levels	TRUE	reported	igd	2	1	TRUE	24.2754009270606
rs57456011	A	C	A	C	-0.0911	-0.0168241	0.0349	0.0582343	FALSE	FALSE	FALSE	NAFLD	16	85943117	0.778954	0.0599402	2568	409613	Nonalcoholic fatty liver disease	TRUE	reported	412181	16	85976723	0.0176	2.43299e-07	291	ebi-a-GCST90026243	Oxalate (ethanedioate) levels	TRUE	reported	igd	2	1	TRUE	26.7923876549587
rs57701953	A	G	A	G	-0.066	-0.2092	0.0575	0.0119035	FALSE	FALSE	FALSE	NAFLD	9	136158815	0.102355	0.128065	2568	409613	Nonalcoholic fatty liver disease	TRUE	reported	412181	9	139050661	0.0141	2.90603e-06	291	ebi-a-GCST90026243	Oxalate (ethanedioate) levels	TRUE	reported	igd	2	1	TRUE	21.9103666817565
rs58806610	T	G	T	G	-0.1595	-0.40324	0.0146	0.00131274	FALSE	FALSE	FALSE	NAFLD	10	52300970	0.306448	0.394288	2568	409613	Nonalcoholic fatty liver disease	TRUE	reported	412181	10	54060730	0.0288	3.14797e-08	291	ebi-a-GCST90026243	Oxalate (ethanedioate) levels	TRUE	reported	igd	2	1	TRUE	30.6715977044753
rs59633643	A	G	A	G	-0.2202	0.0449589	0.0114	0.0176149	FALSE	FALSE	FALSE	NAFLD	5	174304529	0.672065	0.106206	2568	409613	Nonalcoholic fatty liver disease	TRUE	reported	412181	5	173731532	0.0291	3.5678e-14	291	ebi-a-GCST90026243	Oxalate (ethanedioate) levels	TRUE	reported	igd	2	1	TRUE	57.2596450207248
rs60110299	T	C	T	C	-0.0681	0.0400685	0.0515	0.0585347	FALSE	FALSE	FALSE	NAFLD	8	1158844	0.508035	0.0605356	2568	409613	Nonalcoholic fatty liver disease	TRUE	reported	412181	8	1108844	0.014	1.11401e-06	291	ebi-a-GCST90026243	Oxalate (ethanedioate) levels	TRUE	reported	igd	2	1	TRUE	23.6612755102041
rs6030549	C	T	C	T	-0.3208	-0.386038	0.0056	0.000985965	FALSE	FALSE	FALSE	NAFLD	20	42890580	0.41509	0.473684	2568	409613	Nonalcoholic fatty liver disease	TRUE	reported	412181	20	41519220	0.0422	2.85299e-14	291	ebi-a-GCST90026243	Oxalate (ethanedioate) levels	TRUE	reported	igd	2	1	TRUE	57.7888187596864
rs6043822	A	G	A	G	-0.0927	-0.0640662	0.0376	0.0491582	FALSE	FALSE	FALSE	NAFLD	20	16235924	0.327182	0.0653866	2568	409613	Nonalcoholic fatty liver disease	TRUE	reported	412181	20	16216569	0.0163	1.222e-08	291	ebi-a-GCST90026243	Oxalate (ethanedioate) levels	TRUE	reported	igd	2	1	TRUE	32.3432948172683
rs61760664	C	G	C	G	-0.1128	-0.0434842	0.0275	0.0151918	FALSE	TRUE	FALSE	NAFLD	1	18471393	0.704865	0.114806	2568	409613	Nonalcoholic fatty liver disease	TRUE	reported	412181	1	18797887	0.0197	1.06601e-08	291	ebi-a-GCST90026243	Oxalate (ethanedioate) levels	TRUE	reported	igd	2	1	TRUE	32.785797108918
rs62171043	C	T	C	T	-0.1135	0.202531	0.0206	0.00844434	FALSE	FALSE	FALSE	NAFLD	2	124407904	0.189449	0.154343	2568	409613	Nonalcoholic fatty liver disease	TRUE	reported	412181	2	125165481	0.0208	4.67897e-08	291	ebi-a-GCST90026243	Oxalate (ethanedioate) levels	TRUE	reported	igd	2	1	TRUE	29.7759106878698
rs62270350	C	A	C	A	-0.1604	-0.384976	0.0149	0.00484859	FALSE	FALSE	FALSE	NAFLD	3	125337350	0.0530152	0.198974	2568	409613	Nonalcoholic fatty liver disease	TRUE	reported	412181	3	125056194	0.0308	1.98902e-07	291	ebi-a-GCST90026243	Oxalate (ethanedioate) levels	TRUE	reported	igd	2	1	TRUE	27.1210996795412
rs62300902	T	C	T	C	-0.1089	-0.064744	0.0266	0.0259668	FALSE	FALSE	FALSE	NAFLD	4	62387934	0.465858	0.0887835	2568	409613	Nonalcoholic fatty liver disease	TRUE	reported	412181	4	63253652	0.0214	3.38704e-07	291	ebi-a-GCST90026243	Oxalate (ethanedioate) levels	TRUE	reported	igd	2	1	TRUE	25.8957332518124
rs62364184	A	C	A	C	-0.0924	-0.0894135	0.0312	0.0234588	FALSE	FALSE	FALSE	NAFLD	5	84003868	0.341139	0.09393	2568	409613	Nonalcoholic fatty liver disease	TRUE	reported	412181	5	83299687	0.0182	3.67096e-07	291	ebi-a-GCST90026243	Oxalate (ethanedioate) levels	TRUE	reported	igd	2	1	TRUE	25.7751479289941
rs62389352	T	C	T	C	-0.148	0.00832151	0.0132	0.00321673	FALSE	FALSE	FALSE	NAFLD	5	163877127	0.972973	0.245617	2568	409613	Nonalcoholic fatty liver disease	TRUE	reported	412181	5	163304133	0.0299	7.47601e-07	291	ebi-a-GCST90026243	Oxalate (ethanedioate) levels	TRUE	reported	igd	2	1	TRUE	24.5008445095692
rs6488942	C	A	C	A	-0.1323	-0.300327	0.0141	0.0125426	FALSE	FALSE	FALSE	NAFLD	12	124806444	0.0174956	0.126394	2568	409613	Nonalcoholic fatty liver disease	TRUE	reported	412181	12	125290990	0.0282	2.73602e-06	291	ebi-a-GCST90026243	Oxalate (ethanedioate) levels	TRUE	reported	igd	2	1	TRUE	22.0100724309642
rs6774044	G	T	G	T	-0.2358	-0.119573	0.0056	0.0145474	FALSE	FALSE	FALSE	NAFLD	3	147151128	0.317323	0.119576	2568	409613	Nonalcoholic fatty liver disease	TRUE	reported	412181	3	146868915	0.0434	5.49199e-08	291	ebi-a-GCST90026243	Oxalate (ethanedioate) levels	TRUE	reported	igd	2	1	TRUE	29.5194419078766
rs6870162	C	T	C	T	-0.0811	0.00469034	0.0429	0.0393479	FALSE	FALSE	FALSE	NAFLD	5	68605463	0.948151	0.0721266	2568	409613	Nonalcoholic fatty liver disease	TRUE	reported	412181	5	67901290	0.0171	2.24099e-06	291	ebi-a-GCST90026243	Oxalate (ethanedioate) levels	TRUE	reported	igd	2	1	TRUE	22.4931089908006
rs71323476	T	C	T	C	-0.2984	0.0594988	0.0056	0.0195556	FALSE	FALSE	FALSE	NAFLD	3	116897880	0.558686	0.101743	2568	409613	Nonalcoholic fatty liver disease	TRUE	reported	412181	3	116616727	0.0418	9.9747e-13	291	ebi-a-GCST90026243	Oxalate (ethanedioate) levels	TRUE	reported	igd	2	1	TRUE	50.9618369542822
rs71447921	T	C	T	C	-0.2723	0.196383	0.0056	0.00114186	FALSE	FALSE	FALSE	NAFLD	2	33602008	0.641015	0.421169	2568	409613	Nonalcoholic fatty liver disease	TRUE	reported	412181	2	33827075	0.0418	6.91035e-11	291	ebi-a-GCST90026243	Oxalate (ethanedioate) levels	TRUE	reported	igd	2	1	TRUE	42.4368089100524
rs71647133	A	G	A	G	-0.1053	0.0965967	0.0207	0.0100899	FALSE	FALSE	FALSE	NAFLD	1	217818302	0.48809	0.139319	2568	409613	Nonalcoholic fatty liver disease	TRUE	reported	412181	1	217991644	0.0206	3.32499e-07	291	ebi-a-GCST90026243	Oxalate (ethanedioate) levels	TRUE	reported	igd	2	1	TRUE	26.1289706852672
rs72640960	C	A	C	A	-0.2093	-0.00635313	0.0084	0.00367557	FALSE	FALSE	FALSE	NAFLD	8	34602583	0.977958	0.229944	2568	409613	Nonalcoholic fatty liver disease	TRUE	reported	412181	8	34460101	0.0372	1.80198e-08	291	ebi-a-GCST90026243	Oxalate (ethanedioate) levels	TRUE	reported	igd	2	1	TRUE	31.6557477743092
rs72666816	C	T	C	T	-0.2484	0.0680885	0.0084	0.00500848	FALSE	FALSE	FALSE	NAFLD	14	26176704	0.733936	0.200322	2568	409613	Nonalcoholic fatty liver disease	TRUE	reported	412181	14	26645910	0.0374	3.26964e-11	291	ebi-a-GCST90026243	Oxalate (ethanedioate) levels	TRUE	reported	igd	2	1	TRUE	44.1123280619978
rs72669893	G	A	G	A	-0.1701	-0.145919	0.0218	0.00709121	FALSE	FALSE	FALSE	NAFLD	4	111015422	0.389201	0.169463	2568	409613	Nonalcoholic fatty liver disease	TRUE	reported	412181	4	111936578	0.0268	2.072e-10	291	ebi-a-GCST90026243	Oxalate (ethanedioate) levels	TRUE	reported	igd	2	1	TRUE	40.2845984629093
rs72748927	C	T	C	T	-0.1744	0.0728638	0.0142	0.00391861	FALSE	FALSE	FALSE	NAFLD	15	63312343	0.746249	0.225174	2568	409613	Nonalcoholic fatty liver disease	TRUE	reported	412181	15	63604542	0.031	1.85699e-08	291	ebi-a-GCST90026243	Oxalate (ethanedioate) levels	TRUE	reported	igd	2	1	TRUE	31.6496982310094
rs72757383	C	A	C	A	-0.1418	0.0313561	0.0172	0.006465	FALSE	FALSE	FALSE	NAFLD	9	115546618	0.857969	0.175213	2568	409613	Nonalcoholic fatty liver disease	TRUE	reported	412181	9	118308897	0.0241	4.27199e-09	291	ebi-a-GCST90026243	Oxalate (ethanedioate) levels	TRUE	reported	igd	2	1	TRUE	34.6193075188099
rs72771055	C	G	C	G	-0.2604	-0.148525	0.0035	0.00630064	FALSE	TRUE	FALSE	NAFLD	10	13829312	0.40903	0.179899	2568	409613	Nonalcoholic fatty liver disease	TRUE	reported	412181	10	13871312	0.0539	1.359e-06	291	ebi-a-GCST90026243	Oxalate (ethanedioate) levels	TRUE	reported	igd	2	1	TRUE	23.3401922752572
rs72791664	G	C	G	C	-0.1292	-0.0764855	0.0138	0.0113783	FALSE	TRUE	FALSE	NAFLD	10	32361476	0.565049	0.132936	2568	409613	Nonalcoholic fatty liver disease	TRUE	reported	412181	10	32650404	0.0268	1.47999e-06	291	ebi-a-GCST90026243	Oxalate (ethanedioate) levels	TRUE	reported	igd	2	1	TRUE	23.2410336377812
rs72813807	A	G	A	G	-0.0825	0.0599277	0.0405	0.0266383	FALSE	FALSE	FALSE	NAFLD	16	54259646	0.493231	0.0874628	2568	409613	Nonalcoholic fatty liver disease	TRUE	reported	412181	16	54293558	0.0175	2.42298e-06	291	ebi-a-GCST90026243	Oxalate (ethanedioate) levels	TRUE	reported	igd	2	1	TRUE	22.2244897959184
rs72829504	T	C	T	C	-0.1275	-0.0524564	0.022	0.0118338	FALSE	FALSE	FALSE	NAFLD	17	15059587	0.69167	0.132269	2568	409613	Nonalcoholic fatty liver disease	TRUE	reported	412181	17	14962904	0.0248	2.64198e-07	291	ebi-a-GCST90026243	Oxalate (ethanedioate) levels	TRUE	reported	igd	2	1	TRUE	26.4312077263267
rs72939967	A	G	A	G	-0.1073	-0.017878	0.0166	0.0212931	FALSE	FALSE	FALSE	NAFLD	11	21005276	0.854295	0.0973529	2568	409613	Nonalcoholic fatty liver disease	TRUE	reported	412181	11	21026822	0.0235	4.84998e-06	291	ebi-a-GCST90026243	Oxalate (ethanedioate) levels	TRUE	reported	igd	2	1	TRUE	20.8479674060661
rs73043113	C	A	C	A	-0.0795	0.0882888	0.0499	0.0176041	FALSE	FALSE	FALSE	NAFLD	19	33245747	0.408212	0.106752	2568	409613	Nonalcoholic fatty liver disease	TRUE	reported	412181	19	33736653	0.0152	1.81001e-07	291	ebi-a-GCST90026243	Oxalate (ethanedioate) levels	TRUE	reported	igd	2	1	TRUE	27.355652700831
rs73122527	A	C	A	C	-0.2295	0.0797779	0.0105	0.0104938	FALSE	FALSE	FALSE	NAFLD	4	27132379	0.564202	0.138356	2568	409613	Nonalcoholic fatty liver disease	TRUE	reported	412181	4	27134001	0.0348	4.35211e-11	291	ebi-a-GCST90026243	Oxalate (ethanedioate) levels	TRUE	reported	igd	2	1	TRUE	43.4917508917955
rs7317735	T	C	T	C	-0.0606	-0.102626	0.0782	0.0828545	FALSE	FALSE	FALSE	NAFLD	13	114150959	0.0439896	0.0509513	2568	409613	Nonalcoholic fatty liver disease	TRUE	reported	412181	13	114916434	0.012	4.04297e-07	291	ebi-a-GCST90026243	Oxalate (ethanedioate) levels	TRUE	reported	igd	2	1	TRUE	25.5025
rs73219089	G	A	G	A	-0.1933	-0.316914	0.0137	0.00460405	FALSE	FALSE	FALSE	NAFLD	7	124585052	0.128913	0.208716	2568	409613	Nonalcoholic fatty liver disease	TRUE	reported	412181	7	124225106	0.0287	1.735e-11	291	ebi-a-GCST90026243	Oxalate (ethanedioate) levels	TRUE	reported	igd	2	1	TRUE	45.3628064
rs73232807	C	G	C	G	-0.0787	0.133037	0.0432	0.0489368	FALSE	TRUE	FALSE	NAFLD	8	31229146	0.0424405	0.0655619	2568	409613	Nonalcoholic fatty liver disease	TRUE	reported	412181	8	31086662	0.0161	9.46499e-07	291	ebi-a-GCST90026243	Oxalate (ethanedioate) levels	TRUE	reported	igd	2	1	TRUE	23.8944870954053
rs73496078	A	G	A	G	-0.1794	0.194643	0.0149	0.0115075	FALSE	FALSE	FALSE	NAFLD	18	78914909	0.136386	0.130687	2568	409613	Nonalcoholic fatty liver disease	TRUE	reported	412181	18	76674909	0.0309	6.21498e-09	291	ebi-a-GCST90026243	Oxalate (ethanedioate) levels	TRUE	reported	igd	2	1	TRUE	33.7076067489867
rs73555296	T	G	T	G	-0.1087	0.133679	0.0245	0.0163854	FALSE	FALSE	FALSE	NAFLD	11	118574844	0.2293	0.111199	2568	409613	Nonalcoholic fatty liver disease	TRUE	reported	412181	11	118445559	0.022	7.83502e-07	291	ebi-a-GCST90026243	Oxalate (ethanedioate) levels	TRUE	reported	igd	2	1	TRUE	24.4125826446281
rs74350377	T	C	T	C	-0.1926	-0.0613121	0.0094	0.00215914	FALSE	FALSE	FALSE	NAFLD	2	236806325	0.843722	0.311017	2568	409613	Nonalcoholic fatty liver disease	TRUE	reported	412181	2	237714968	0.036	8.58697e-08	291	ebi-a-GCST90026243	Oxalate (ethanedioate) levels	TRUE	reported	igd	2	1	TRUE	28.6225
rs74550381	C	T	C	T	-0.0972	0.0370467	0.0264	0.0139112	FALSE	FALSE	FALSE	NAFLD	16	83194360	0.756941	0.119698	2568	409613	Nonalcoholic fatty liver disease	TRUE	reported	412181	16	83227965	0.019	3.093e-07	291	ebi-a-GCST90026243	Oxalate (ethanedioate) levels	TRUE	reported	igd	2	1	TRUE	26.1713019390582
rs74703395	T	G	T	G	-0.1241	0.133618	0.0212	0.0131279	FALSE	FALSE	FALSE	NAFLD	18	74873644	0.278155	0.12321	2568	409613	Nonalcoholic fatty liver disease	TRUE	reported	412181	18	72585600	0.0217	1.13099e-08	291	ebi-a-GCST90026243	Oxalate (ethanedioate) levels	TRUE	reported	igd	2	1	TRUE	32.7057486886534
rs74708602	A	C	A	C	-0.212	0.0288835	0.0069	0.0367619	FALSE	FALSE	FALSE	NAFLD	12	1590801	0.702346	0.0755803	2568	409613	Nonalcoholic fatty liver disease	TRUE	reported	412181	12	1699967	0.0386	3.92103e-08	291	ebi-a-GCST90026243	Oxalate (ethanedioate) levels	TRUE	reported	igd	2	1	TRUE	30.1645681763269
rs74725448	A	G	A	G	-0.0638	-0.127814	0.0687	0.0764036	FALSE	FALSE	FALSE	NAFLD	6	23551842	0.0161875	0.0531526	2568	409613	Nonalcoholic fatty liver disease	TRUE	reported	412181	6	23552070	0.0129	7.49808e-07	291	ebi-a-GCST90026243	Oxalate (ethanedioate) levels	TRUE	reported	igd	2	1	TRUE	24.4603088756685
rs74815157	T	G	T	G	-0.1508	-0.22787	0.017	0.00492934	FALSE	FALSE	FALSE	NAFLD	11	96890016	0.25616	0.200676	2568	409613	Nonalcoholic fatty liver disease	TRUE	reported	412181	11	96761016	0.0302	5.851e-07	291	ebi-a-GCST90026243	Oxalate (ethanedioate) levels	TRUE	reported	igd	2	1	TRUE	24.9338186921626
rs748649	A	T	A	T	-0.1355	0.1638	0.0178	0.0100261	FALSE	TRUE	FALSE	NAFLD	2	217645225	0.245041	0.140906	2568	409613	Nonalcoholic fatty liver disease	TRUE	reported	412181	2	218509948	0.0257	1.366e-07	291	ebi-a-GCST90026243	Oxalate (ethanedioate) levels	TRUE	reported	igd	2	1	TRUE	27.7979227543188
rs74912454	T	C	T	C	-0.1007	-0.110181	0.0422	0.0369638	FALSE	FALSE	FALSE	NAFLD	7	48818766	0.142132	0.0750604	2568	409613	Nonalcoholic fatty liver disease	TRUE	reported	412181	7	48858362	0.0154	6.38557e-11	291	ebi-a-GCST90026243	Oxalate (ethanedioate) levels	TRUE	reported	igd	2	1	TRUE	42.7580114690504
rs75013068	A	G	A	G	-0.0863	-0.191424	0.0312	0.0289377	FALSE	FALSE	FALSE	NAFLD	14	23114937	0.0234682	0.0844868	2568	409613	Nonalcoholic fatty liver disease	TRUE	reported	412181	14	23584146	0.0181	1.948e-06	291	ebi-a-GCST90026243	Oxalate (ethanedioate) levels	TRUE	reported	igd	2	1	TRUE	22.7334025212906
rs75016594	A	G	A	G	-0.0688	0.0370936	0.0464	0.0317916	FALSE	FALSE	FALSE	NAFLD	3	138122486	0.648401	0.0813486	2568	409613	Nonalcoholic fatty liver disease	TRUE	reported	412181	3	137841328	0.0144	1.84599e-06	291	ebi-a-GCST90026243	Oxalate (ethanedioate) levels	TRUE	reported	igd	2	1	TRUE	22.8271604938272
rs75036967	A	G	A	G	-0.2121	0.117224	0.0116	0.0037751	FALSE	FALSE	FALSE	NAFLD	19	31312865	0.606467	0.227564	2568	409613	Nonalcoholic fatty liver disease	TRUE	reported	412181	19	31803771	0.0332	1.66802e-10	291	ebi-a-GCST90026243	Oxalate (ethanedioate) levels	TRUE	reported	igd	2	1	TRUE	40.8136249818551
rs75074405	G	A	G	A	-0.0916	0.0356983	0.0309	0.0671336	FALSE	FALSE	FALSE	NAFLD	3	7857593	0.527649	0.0565204	2568	409613	Nonalcoholic fatty liver disease	TRUE	reported	412181	3	7899280	0.0178	2.57602e-07	291	ebi-a-GCST90026243	Oxalate (ethanedioate) levels	TRUE	reported	igd	2	1	TRUE	26.4820098472415
rs7519202	G	C	G	C	-0.0533	-0.0539601	0.0996	0.13234	FALSE	TRUE	FALSE	NAFLD	1	226571970	0.196331	0.0417624	2568	409613	Nonalcoholic fatty liver disease	TRUE	reported	412181	1	226759671	0.0108	7.43293e-07	291	ebi-a-GCST90026243	Oxalate (ethanedioate) levels	TRUE	reported	igd	2	1	TRUE	24.3560528120713
rs75408487	T	C	T	C	-0.1387	-0.573716	0.0126	0.00168605	FALSE	FALSE	FALSE	NAFLD	21	41681867	0.0848438	0.332927	2568	409613	Nonalcoholic fatty liver disease	TRUE	reported	412181	21	43102027	0.0303	4.64804e-06	291	ebi-a-GCST90026243	Oxalate (ethanedioate) levels	TRUE	reported	igd	2	1	TRUE	20.9540350074611
rs75451917	T	G	T	G	-0.1628	0.0833272	0.0178	0.0302958	FALSE	FALSE	FALSE	NAFLD	4	188177753	0.312565	0.0825141	2568	409613	Nonalcoholic fatty liver disease	TRUE	reported	412181	4	189098907	0.0267	1.09799e-09	291	ebi-a-GCST90026243	Oxalate (ethanedioate) levels	TRUE	reported	igd	2	1	TRUE	37.1780218547041
rs75541230	G	T	G	T	-0.1621	0.0109565	0.0165	0.0246477	FALSE	FALSE	FALSE	NAFLD	1	88841008	0.905503	0.0922948	2568	409613	Nonalcoholic fatty liver disease	TRUE	reported	412181	1	89306691	0.0246	4.2462e-11	291	ebi-a-GCST90026243	Oxalate (ethanedioate) levels	TRUE	reported	igd	2	1	TRUE	43.4205995108732
rs75562367	A	G	A	G	-0.1033	-0.0410668	0.0263	0.00862526	FALSE	FALSE	FALSE	NAFLD	7	46900548	0.786169	0.151378	2568	409613	Nonalcoholic fatty liver disease	TRUE	reported	412181	7	46940146	0.0205	4.73195e-07	291	ebi-a-GCST90026243	Oxalate (ethanedioate) levels	TRUE	reported	igd	2	1	TRUE	25.3917668054729
rs7580907	C	T	C	T	-0.087	-0.093302	0.0398	0.048895	FALSE	FALSE	FALSE	NAFLD	2	212900597	0.15204	0.0651385	2568	409613	Nonalcoholic fatty liver disease	TRUE	reported	412181	2	213765321	0.0172	4.134e-07	291	ebi-a-GCST90026243	Oxalate (ethanedioate) levels	TRUE	reported	igd	2	1	TRUE	25.5847755543537
rs7586336	T	A	T	A	-0.0953	-0.0366782	0.0292	0.0140833	FALSE	TRUE	FALSE	NAFLD	2	75133377	0.757058	0.118566	2568	409613	Nonalcoholic fatty liver disease	TRUE	reported	412181	2	75360503	0.0197	1.26701e-06	291	ebi-a-GCST90026243	Oxalate (ethanedioate) levels	TRUE	reported	igd	2	1	TRUE	23.4020201499652
rs7601405	C	T	C	T	-0.1557	-0.0333554	0.0232	0.0468729	FALSE	FALSE	FALSE	NAFLD	2	65038609	0.61663	0.0666266	2568	409613	Nonalcoholic fatty liver disease	TRUE	reported	412181	2	65265743	0.027	7.64698e-09	291	ebi-a-GCST90026243	Oxalate (ethanedioate) levels	TRUE	reported	igd	2	1	TRUE	33.2544444444445
rs76239564	G	A	G	A	-0.1249	0.0499789	0.0173	0.0222937	FALSE	FALSE	FALSE	NAFLD	10	6319475	0.605132	0.0966643	2568	409613	Nonalcoholic fatty liver disease	TRUE	reported	412181	10	6361438	0.0271	3.95403e-06	291	ebi-a-GCST90026243	Oxalate (ethanedioate) levels	TRUE	reported	igd	2	1	TRUE	21.2415544450647
rs76281897	A	G	A	G	-0.1222	0.314186	0.0171	0.00633299	FALSE	FALSE	FALSE	NAFLD	6	150363460	0.0873715	0.183796	2568	409613	Nonalcoholic fatty liver disease	TRUE	reported	412181	6	150684596	0.0266	4.44703e-06	291	ebi-a-GCST90026243	Oxalate (ethanedioate) levels	TRUE	reported	igd	2	1	TRUE	21.1046978348126
rs76361678	C	T	C	T	-0.1038	-0.104324	0.0208	0.0110912	FALSE	FALSE	FALSE	NAFLD	3	58521910	0.430432	0.132315	2568	409613	Nonalcoholic fatty liver disease	TRUE	reported	412181	3	58507637	0.0214	1.214e-06	291	ebi-a-GCST90026243	Oxalate (ethanedioate) levels	TRUE	reported	igd	2	1	TRUE	23.5270329286401
rs76536669	C	T	C	T	-0.0905	-0.0451526	0.0341	0.0265106	FALSE	FALSE	FALSE	NAFLD	6	162370207	0.607735	0.0879636	2568	409613	Nonalcoholic fatty liver disease	TRUE	reported	412181	6	162791239	0.0189	1.66802e-06	291	ebi-a-GCST90026243	Oxalate (ethanedioate) levels	TRUE	reported	igd	2	1	TRUE	22.928389462781
rs76582393	A	C	A	C	-0.0833	0.12224	0.0359	0.0447464	FALSE	FALSE	FALSE	NAFLD	12	58323506	0.0761763	0.0689332	2568	409613	Nonalcoholic fatty liver disease	TRUE	reported	412181	12	58717289	0.0177	2.66201e-06	291	ebi-a-GCST90026243	Oxalate (ethanedioate) levels	TRUE	reported	igd	2	1	TRUE	22.1484567014587
rs76624063	A	G	A	G	-0.2552	-0.291776	0.0034	0.00218049	FALSE	FALSE	FALSE	NAFLD	8	61814633	0.331694	0.30058	2568	409613	Nonalcoholic fatty liver disease	TRUE	reported	412181	8	62727192	0.0551	3.56903e-06	291	ebi-a-GCST90026243	Oxalate (ethanedioate) levels	TRUE	reported	igd	2	1	TRUE	21.4515235457064
rs7669036	T	G	T	G	-0.1543	0.0135465	0.0117	0.0107066	FALSE	FALSE	FALSE	NAFLD	4	173101104	0.920176	0.135179	2568	409613	Nonalcoholic fatty liver disease	TRUE	reported	412181	4	174022255	0.031	6.37397e-07	291	ebi-a-GCST90026243	Oxalate (ethanedioate) levels	TRUE	reported	igd	2	1	TRUE	24.774703433923
rs76694641	T	C	T	C	-0.2398	-0.0625622	0.0069	0.0171115	FALSE	FALSE	FALSE	NAFLD	2	150258871	0.565042	0.108734	2568	409613	Nonalcoholic fatty liver disease	TRUE	reported	412181	2	151115385	0.0371	9.97011e-11	291	ebi-a-GCST90026243	Oxalate (ethanedioate) levels	TRUE	reported	igd	2	1	TRUE	41.778278274642
rs76700223	A	G	A	G	-0.1013	-0.0146728	0.0295	0.0252419	FALSE	FALSE	FALSE	NAFLD	16	82566233	0.869218	0.0891142	2568	409613	Nonalcoholic fatty liver disease	TRUE	reported	412181	16	82599838	0.0191	1.09499e-07	291	ebi-a-GCST90026243	Oxalate (ethanedioate) levels	TRUE	reported	igd	2	1	TRUE	28.1288615991886
rs76811994	T	C	T	C	-0.1363	-0.246762	0.0196	0.0157936	FALSE	FALSE	FALSE	NAFLD	21	43854286	0.0284328	0.112612	2568	409613	Nonalcoholic fatty liver disease	TRUE	reported	412181	21	45274167	0.0233	4.735e-09	291	ebi-a-GCST90026243	Oxalate (ethanedioate) levels	TRUE	reported	igd	2	1	TRUE	34.2199893164361
rs76892884	A	T	A	T	-0.0645	0.0554699	0.065	0.0416096	FALSE	TRUE	FALSE	NAFLD	8	5178899	0.433398	0.0708075	2568	409613	Nonalcoholic fatty liver disease	TRUE	reported	412181	8	5036421	0.0132	1.01899e-06	291	ebi-a-GCST90026243	Oxalate (ethanedioate) levels	TRUE	reported	igd	2	1	TRUE	23.8765495867769
rs76957728	G	A	G	A	-0.1665	-0.0617248	0.0109	0.00735135	FALSE	FALSE	FALSE	NAFLD	5	95891603	0.701597	0.161092	2568	409613	Nonalcoholic fatty liver disease	TRUE	reported	412181	5	95227307	0.036	3.76999e-06	291	ebi-a-GCST90026243	Oxalate (ethanedioate) levels	TRUE	reported	igd	2	1	TRUE	21.390625
rs77081359	G	C	G	C	-0.2474	-0.138014	0.0054	0.0182172	FALSE	TRUE	FALSE	NAFLD	9	81893596	0.190701	0.105474	2568	409613	Nonalcoholic fatty liver disease	TRUE	reported	412181	9	84508511	0.0454	5.16702e-08	291	ebi-a-GCST90026243	Oxalate (ethanedioate) levels	TRUE	reported	igd	2	1	TRUE	29.6952977934755
rs77141816	T	C	T	C	-0.1414	0.0782881	0.0134	0.0357917	FALSE	FALSE	FALSE	NAFLD	2	44846401	0.304618	0.0762609	2568	409613	Nonalcoholic fatty liver disease	TRUE	reported	412181	2	45073540	0.03	2.47799e-06	291	ebi-a-GCST90026243	Oxalate (ethanedioate) levels	TRUE	reported	igd	2	1	TRUE	22.2155111111111
rs77222063	G	A	G	A	-0.4095	0.0391822	0.0053	0.0265445	FALSE	FALSE	FALSE	NAFLD	8	21916066	0.653562	0.0873008	2568	409613	Nonalcoholic fatty liver disease	TRUE	reported	412181	8	21773577	0.0436	6.23448e-21	291	ebi-a-GCST90026243	Oxalate (ethanedioate) levels	TRUE	reported	igd	2	1	TRUE	88.2134553067924
rs77233746	G	A	G	A	-0.1343	-0.115629	0.0202	0.0178168	FALSE	FALSE	FALSE	NAFLD	3	86206553	0.287363	0.108681	2568	409613	Nonalcoholic fatty liver disease	TRUE	reported	412181	3	86255703	0.0212	2.319e-10	291	ebi-a-GCST90026243	Oxalate (ethanedioate) levels	TRUE	reported	igd	2	1	TRUE	40.1310297258811
rs77266579	G	A	G	A	-0.3793	-0.0947207	0.0049	0.0154365	FALSE	FALSE	FALSE	NAFLD	17	44674236	0.405682	0.113913	2568	409613	Nonalcoholic fatty liver disease	TRUE	reported	412181	17	42751604	0.0493	1.45512e-14	291	ebi-a-GCST90026243	Oxalate (ethanedioate) levels	TRUE	reported	igd	2	1	TRUE	59.193203839555
rs77287961	A	G	A	G	-0.2648	0.103668	0.0085	0.00651631	FALSE	FALSE	FALSE	NAFLD	21	37379577	0.546431	0.171888	2568	409613	Nonalcoholic fatty liver disease	TRUE	reported	412181	21	38751879	0.0369	7.2277e-13	291	ebi-a-GCST90026243	Oxalate (ethanedioate) levels	TRUE	reported	igd	2	1	TRUE	51.4971541043324
rs77358175	G	A	G	A	-0.2415	-0.0487898	0.0151	0.00578428	FALSE	FALSE	FALSE	NAFLD	17	77822841	0.794466	0.187281	2568	409613	Nonalcoholic fatty liver disease	TRUE	reported	412181	17	75818923	0.03	8.10774e-16	291	ebi-a-GCST90026243	Oxalate (ethanedioate) levels	TRUE	reported	igd	2	1	TRUE	64.8025
rs77459185	G	A	G	A	-0.1099	0.062112	0.0299	0.0219582	FALSE	FALSE	FALSE	NAFLD	12	76812751	0.516943	0.0958422	2568	409613	Nonalcoholic fatty liver disease	TRUE	reported	412181	12	77206531	0.0185	2.718e-09	291	ebi-a-GCST90026243	Oxalate (ethanedioate) levels	TRUE	reported	igd	2	1	TRUE	35.2900219138057
rs77512787	T	C	T	C	-0.1842	0.0435626	0.0081	0.0372653	FALSE	FALSE	FALSE	NAFLD	8	130947468	0.557274	0.0742256	2568	409613	Nonalcoholic fatty liver disease	TRUE	reported	412181	8	131959714	0.039	2.30701e-06	291	ebi-a-GCST90026243	Oxalate (ethanedioate) levels	TRUE	reported	igd	2	1	TRUE	22.3074556213018
rs77533186	C	T	C	T	-0.1622	-0.0898561	0.0137	0.0266511	FALSE	FALSE	FALSE	NAFLD	4	132511659	0.300772	0.086836	2568	409613	Nonalcoholic fatty liver disease	TRUE	reported	412181	4	133432814	0.0266	1.09999e-09	291	ebi-a-GCST90026243	Oxalate (ethanedioate) levels	TRUE	reported	igd	2	1	TRUE	37.1824862909153
rs77534943	C	A	C	A	-0.2138	0.393066	0.0069	0.00429601	FALSE	FALSE	FALSE	NAFLD	9	10138899	0.0700971	0.21701	2568	409613	Nonalcoholic fatty liver disease	TRUE	reported	412181	9	10138899	0.0376	1.34499e-08	291	ebi-a-GCST90026243	Oxalate (ethanedioate) levels	TRUE	reported	igd	2	1	TRUE	32.3325316885469
rs77566620	G	A	G	A	-0.2128	-0.234104	0.0121	0.00547875	FALSE	FALSE	FALSE	NAFLD	2	180089285	0.216161	0.189282	2568	409613	Nonalcoholic fatty liver disease	TRUE	reported	412181	2	180954012	0.0301	1.51985e-12	291	ebi-a-GCST90026243	Oxalate (ethanedioate) levels	TRUE	reported	igd	2	1	TRUE	49.9816116819903
rs77905678	T	C	T	C	-0.193	0.0435837	0.007	0.0300229	FALSE	FALSE	FALSE	NAFLD	1	8203048	0.597934	0.0826429	2568	409613	Nonalcoholic fatty liver disease	TRUE	reported	412181	1	8263108	0.0381	4.02597e-07	291	ebi-a-GCST90026243	Oxalate (ethanedioate) levels	TRUE	reported	igd	2	1	TRUE	25.6604735431693
rs77920334	A	C	A	C	-0.2376	0.0167591	0.0056	0.0204828	FALSE	FALSE	FALSE	NAFLD	12	129928682	0.865541	0.0989762	2568	409613	Nonalcoholic fatty liver disease	TRUE	reported	412181	12	130413227	0.042	1.52799e-08	291	ebi-a-GCST90026243	Oxalate (ethanedioate) levels	TRUE	reported	igd	2	1	TRUE	32.0032653061225
rs77960839	G	C	G	C	-0.1026	0.0104363	0.019	0.0707091	FALSE	TRUE	FALSE	NAFLD	11	45526516	0.849902	0.0551474	2568	409613	Nonalcoholic fatty liver disease	TRUE	reported	412181	11	45548066	0.0222	3.69403e-06	291	ebi-a-GCST90026243	Oxalate (ethanedioate) levels	TRUE	reported	igd	2	1	TRUE	21.3593864134405
rs78164095	G	C	G	C	-0.1747	-0.359993	0.0191	0.00214904	FALSE	TRUE	FALSE	NAFLD	6	134431203	0.235046	0.303162	2568	409613	Nonalcoholic fatty liver disease	TRUE	reported	412181	6	134752341	0.0295	3.29102e-09	291	ebi-a-GCST90026243	Oxalate (ethanedioate) levels	TRUE	reported	igd	2	1	TRUE	35.0704854926745
rs78180619	C	T	C	T	-0.1305	-0.0298553	0.0141	0.0119732	FALSE	FALSE	FALSE	NAFLD	12	21561148	0.81907	0.13052	2568	409613	Nonalcoholic fatty liver disease	TRUE	reported	412181	12	21714082	0.0283	3.87704e-06	291	ebi-a-GCST90026243	Oxalate (ethanedioate) levels	TRUE	reported	igd	2	1	TRUE	21.2641561263095
rs78219477	C	T	C	T	-0.1834	-0.142897	0.0104	0.0240885	FALSE	FALSE	FALSE	NAFLD	5	89851578	0.119512	0.0917873	2568	409613	Nonalcoholic fatty liver disease	TRUE	reported	412181	5	89147395	0.0318	8.34392e-09	291	ebi-a-GCST90026243	Oxalate (ethanedioate) levels	TRUE	reported	igd	2	1	TRUE	33.2616985087615
rs78233767	A	G	A	G	-0.2428	0.333736	0.0056	0.00440057	FALSE	FALSE	FALSE	NAFLD	3	141460333	0.110535	0.209135	2568	409613	Nonalcoholic fatty liver disease	TRUE	reported	412181	3	141179175	0.0435	2.45901e-08	291	ebi-a-GCST90026243	Oxalate (ethanedioate) levels	TRUE	reported	igd	2	1	TRUE	31.1543612101995
rs78491345	T	A	T	A	-0.1734	0.017926	0.0112	0.0139878	FALSE	TRUE	FALSE	NAFLD	10	91800645	0.881849	0.120611	2568	409613	Nonalcoholic fatty liver disease	TRUE	reported	412181	10	93560402	0.0305	1.30401e-08	291	ebi-a-GCST90026243	Oxalate (ethanedioate) levels	TRUE	reported	igd	2	1	TRUE	32.322020962107
rs78496161	T	C	T	C	-0.2169	-0.0668406	0.0093	0.0191605	FALSE	FALSE	FALSE	NAFLD	11	107278009	0.51413	0.10245	2568	409613	Nonalcoholic fatty liver disease	TRUE	reported	412181	11	107148735	0.0365	2.81203e-09	291	ebi-a-GCST90026243	Oxalate (ethanedioate) levels	TRUE	reported	igd	2	1	TRUE	35.3128992306249
rs78921430	G	A	G	A	-0.1099	0.0639838	0.0255	0.0120531	FALSE	FALSE	FALSE	NAFLD	2	176579933	0.615707	0.127472	2568	409613	Nonalcoholic fatty liver disease	TRUE	reported	412181	2	177444661	0.0203	5.81005e-08	291	ebi-a-GCST90026243	Oxalate (ethanedioate) levels	TRUE	reported	igd	2	1	TRUE	29.3091557669441
rs79149449	A	G	A	G	-0.217	0.496579	0.0069	0.00294741	FALSE	FALSE	FALSE	NAFLD	5	129424639	0.0554447	0.25926	2568	409613	Nonalcoholic fatty liver disease	TRUE	reported	412181	5	128760332	0.0383	1.41e-08	291	ebi-a-GCST90026243	Oxalate (ethanedioate) levels	TRUE	reported	igd	2	1	TRUE	32.1012482190212
rs79191526	T	C	T	C	-0.1213	0.0405235	0.0155	0.0879028	FALSE	FALSE	FALSE	NAFLD	12	102513819	0.414871	0.0497007	2568	409613	Nonalcoholic fatty liver disease	TRUE	reported	412181	12	102907597	0.0264	4.49004e-06	291	ebi-a-GCST90026243	Oxalate (ethanedioate) levels	TRUE	reported	igd	2	1	TRUE	21.1112402433425
rs79210162	C	T	C	T	-0.1487	-0.0622143	0.0208	0.00609177	FALSE	FALSE	FALSE	NAFLD	6	118232811	0.736541	0.184921	2568	409613	Nonalcoholic fatty liver disease	TRUE	reported	412181	6	118553974	0.0257	7.06708e-09	291	ebi-a-GCST90026243	Oxalate (ethanedioate) levels	TRUE	reported	igd	2	1	TRUE	33.4777059455859
rs7945328	T	C	T	C	-0.0697	-0.0377661	0.0584	0.0609342	FALSE	FALSE	FALSE	NAFLD	11	133323437	0.524772	0.0593802	2568	409613	Nonalcoholic fatty liver disease	TRUE	reported	412181	11	133193332	0.0132	1.31099e-07	291	ebi-a-GCST90026243	Oxalate (ethanedioate) levels	TRUE	reported	igd	2	1	TRUE	27.8816000918274
rs79539539	T	C	T	C	-0.1718	-0.0467329	0.0213	0.00602657	FALSE	FALSE	FALSE	NAFLD	12	108300498	0.793763	0.17876	2568	409613	Nonalcoholic fatty liver disease	TRUE	reported	412181	12	108694275	0.0286	1.98399e-09	291	ebi-a-GCST90026243	Oxalate (ethanedioate) levels	TRUE	reported	igd	2	1	TRUE	36.0839649860629
rs79594087	C	T	C	T	-0.1258	0.180206	0.0169	0.0028155	FALSE	FALSE	FALSE	NAFLD	16	62715751	0.484575	0.257819	2568	409613	Nonalcoholic fatty liver disease	TRUE	reported	412181	16	62749655	0.0248	4.13704e-07	291	ebi-a-GCST90026243	Oxalate (ethanedioate) levels	TRUE	reported	igd	2	1	TRUE	25.7310744016649
rs79597705	A	G	A	G	-0.1186	-0.0588657	0.0246	0.00691343	FALSE	FALSE	FALSE	NAFLD	3	107314782	0.726678	0.168405	2568	409613	Nonalcoholic fatty liver disease	TRUE	reported	412181	3	107033629	0.0191	5.49895e-10	291	ebi-a-GCST90026243	Oxalate (ethanedioate) levels	TRUE	reported	igd	2	1	TRUE	38.5569474520983
rs79723251	T	C	T	C	-0.2693	0.222696	0.0055	0.00457489	FALSE	FALSE	FALSE	NAFLD	9	1029217	0.289073	0.210059	2568	409613	Nonalcoholic fatty liver disease	TRUE	reported	412181	9	1029217	0.0444	1.339e-09	291	ebi-a-GCST90026243	Oxalate (ethanedioate) levels	TRUE	reported	igd	2	1	TRUE	36.7880498741985
rs79821177	A	G	A	G	-0.2438	-0.030557	0.009	0.0432098	FALSE	FALSE	FALSE	NAFLD	6	109824170	0.661228	0.0697299	2568	409613	Nonalcoholic fatty liver disease	TRUE	reported	412181	6	110145373	0.0418	5.51201e-09	291	ebi-a-GCST90026243	Oxalate (ethanedioate) levels	TRUE	reported	igd	2	1	TRUE	34.0184748517662
rs79906897	G	T	G	T	-0.0715	0.0303232	0.0482	0.0464732	FALSE	FALSE	FALSE	NAFLD	2	14644074	0.651339	0.0671012	2568	409613	Nonalcoholic fatty liver disease	TRUE	reported	412181	2	14784198	0.0145	7.69201e-07	291	ebi-a-GCST90026243	Oxalate (ethanedioate) levels	TRUE	reported	igd	2	1	TRUE	24.3151010701546
rs80018715	G	A	G	A	-0.1242	0.162063	0.0219	0.00716661	FALSE	FALSE	FALSE	NAFLD	16	58126797	0.325996	0.164998	2568	409613	Nonalcoholic fatty liver disease	TRUE	reported	412181	16	58160701	0.019	5.52332e-11	291	ebi-a-GCST90026243	Oxalate (ethanedioate) levels	TRUE	reported	igd	2	1	TRUE	42.7303047091413
rs80144383	C	T	C	T	-0.0931	-0.0992344	0.0321	0.00808793	FALSE	FALSE	FALSE	NAFLD	10	51820780	0.52926	0.157731	2568	409613	Nonalcoholic fatty liver disease	TRUE	reported	412181	10	53580540	0.0192	1.265e-06	291	ebi-a-GCST90026243	Oxalate (ethanedioate) levels	TRUE	reported	igd	2	1	TRUE	23.5123969184028
rs80148899	T	C	T	C	-0.2206	-0.0410706	0.0056	0.0446772	FALSE	FALSE	FALSE	NAFLD	18	25088634	0.548118	0.0683846	2568	409613	Nonalcoholic fatty liver disease	TRUE	reported	412181	18	22668598	0.0443	6.16794e-07	291	ebi-a-GCST90026243	Oxalate (ethanedioate) levels	TRUE	reported	igd	2	1	TRUE	24.7972524700763
rs80168047	T	A	T	A	-0.1569	0.166355	0.0109	0.0094474	FALSE	TRUE	FALSE	NAFLD	7	29867012	0.258706	0.147288	2568	409613	Nonalcoholic fatty liver disease	TRUE	reported	412181	7	29906628	0.0322	1.108e-06	291	ebi-a-GCST90026243	Oxalate (ethanedioate) levels	TRUE	reported	igd	2	1	TRUE	23.7429207978087
rs80334314	G	C	G	C	-0.1005	0.168881	0.0224	0.0310453	FALSE	TRUE	FALSE	NAFLD	8	55630820	0.0379036	0.0813534	2568	409613	Nonalcoholic fatty liver disease	TRUE	reported	412181	8	56543379	0.0199	4.31003e-07	291	ebi-a-GCST90026243	Oxalate (ethanedioate) levels	TRUE	reported	igd	2	1	TRUE	25.5050377515719
rs833835	T	C	T	C	0.1001	-0.00203446	0.9708	0.992545	FALSE	FALSE	FALSE	NAFLD	12	48967367	0.989976	0.161937	2568	409613	Nonalcoholic fatty liver disease	TRUE	reported	412181	12	49361150	0.0213	2.49201e-06	291	ebi-a-GCST90026243	Oxalate (ethanedioate) levels	TRUE	reported	igd	2	1	TRUE	22.0855870748749
rs932040	A	T	A	T	-0.0396	-0.00535545	0.1915	0.206926	FALSE	TRUE	FALSE	NAFLD	4	53582727	0.877511	0.0347475	2568	409613	Nonalcoholic fatty liver disease	TRUE	reported	412181	4	54448894	0.0082	1.25901e-06	291	ebi-a-GCST90026243	Oxalate (ethanedioate) levels	TRUE	reported	igd	2	1	TRUE	23.3218322427127
rs9325856	A	G	A	G	-0.0639	0.0510462	0.073	0.0719077	FALSE	FALSE	FALSE	NAFLD	8	19325629	0.34854	0.0544537	2568	409613	Nonalcoholic fatty liver disease	TRUE	reported	412181	8	19183140	0.0123	1.96902e-07	291	ebi-a-GCST90026243	Oxalate (ethanedioate) levels	TRUE	reported	igd	2	1	TRUE	26.9892920880428
rs9368744	T	C	T	C	-0.1293	-0.0448727	0.0173	0.0276193	FALSE	FALSE	FALSE	NAFLD	6	32830522	0.601308	0.0858772	2568	409613	Nonalcoholic fatty liver disease	TRUE	reported	412181	6	32798299	0.0281	4.03803e-06	291	ebi-a-GCST90026243	Oxalate (ethanedioate) levels	TRUE	reported	igd	2	1	TRUE	21.173098111726
rs9378340	G	A	G	A	0.1387	0.0590735	0.9822	0.976618	FALSE	FALSE	FALSE	NAFLD	6	2671976	0.523693	0.0926406	2568	409613	Nonalcoholic fatty liver disease	TRUE	reported	412181	6	2672210	0.0259	8.29908e-08	291	ebi-a-GCST90026243	Oxalate (ethanedioate) levels	TRUE	reported	igd	2	1	TRUE	28.6782993694191
rs9549842	C	T	C	T	-0.1029	-0.0454576	0.0269	0.0245102	FALSE	FALSE	FALSE	NAFLD	13	112103194	0.62775	0.0937473	2568	409613	Nonalcoholic fatty liver disease	TRUE	reported	412181	13	112757508	0.0208	7.94895e-07	291	ebi-a-GCST90026243	Oxalate (ethanedioate) levels	TRUE	reported	igd	2	1	TRUE	24.4739506286982
rs9747279	A	G	A	G	-0.0753	0.0607195	0.0597	0.0833246	FALSE	FALSE	FALSE	NAFLD	17	82883271	0.232951	0.0509054	2568	409613	Nonalcoholic fatty liver disease	TRUE	reported	412181	17	80841147	0.0132	1.28e-08	291	ebi-a-GCST90026243	Oxalate (ethanedioate) levels	TRUE	reported	igd	2	1	TRUE	32.5418388429752
rs9843159	A	G	A	G	-0.2633	0.190744	0.0056	0.00469996	FALSE	FALSE	FALSE	NAFLD	3	24248789	0.338401	0.199245	2568	409613	Nonalcoholic fatty liver disease	TRUE	reported	412181	3	24290280	0.0416	2.50501e-10	291	ebi-a-GCST90026243	Oxalate (ethanedioate) levels	TRUE	reported	igd	2	1	TRUE	40.0603792991864
rs9999657	C	T	C	T	-0.2015	-0.0817818	0.0063	0.0225207	FALSE	FALSE	FALSE	NAFLD	4	55221217	0.395387	0.0962265	2568	409613	Nonalcoholic fatty liver disease	TRUE	reported	412181	4	56087384	0.0425	2.18298e-06	291	ebi-a-GCST90026243	Oxalate (ethanedioate) levels	TRUE	reported	igd	2	1	TRUE	22.4787543252595
rs10014125	C	G	C	G	-0.0538	0.0280454	0.869	0.833803	FALSE	TRUE	FALSE	NAFLD	4	180443607	0.458318	0.0378164	2568	409613	Nonalcoholic fatty liver disease	TRUE	reported	412181	4	181364760	0.0116	3.50897e-06	291	ebi-a-GCST90026282	Uracil levels	TRUE	reported	igd	2	1	TRUE	21.5104042806183
rs10829493	A	G	A	G	-0.0834	0.0311275	0.0536	0.05673	FALSE	FALSE	FALSE	NAFLD	10	128783815	0.612012	0.0613708	2568	409613	Nonalcoholic fatty liver disease	TRUE	reported	412181	10	130582079	0.0175	1.89701e-06	291	ebi-a-GCST90026282	Uracil levels	TRUE	reported	igd	2	1	TRUE	22.7120326530612
rs11605070	T	C	T	C	-0.0695	0.13163	0.0677	0.0879708	FALSE	FALSE	FALSE	NAFLD	11	44846856	0.00649995	0.048368	2568	409613	Nonalcoholic fatty liver disease	TRUE	reported	412181	11	44868407	0.0151	4.07596e-06	291	ebi-a-GCST90026282	Uracil levels	TRUE	reported	igd	2	1	TRUE	21.1843778781632
rs117738218	T	C	T	C	0.1297	-0.117782	0.0206	0.00580681	FALSE	FALSE	FALSE	NAFLD	7	124176595	0.518589	0.18246	2568	409613	Nonalcoholic fatty liver disease	TRUE	reported	412181	7	123816649	0.028	3.49897e-06	291	ebi-a-GCST90026282	Uracil levels	TRUE	reported	igd	2	1	TRUE	21.4567474489796
rs117738726	T	C	T	C	-0.1196	0.0688539	0.028	0.0115815	FALSE	FALSE	FALSE	NAFLD	10	80358417	0.599243	0.131028	2568	409613	Nonalcoholic fatty liver disease	TRUE	reported	412181	10	82118173	0.0237	4.64398e-07	291	ebi-a-GCST90026282	Uracil levels	TRUE	reported	igd	2	1	TRUE	25.4662892342751
rs12822077	T	C	T	C	0.0485	0.0236305	0.2326	0.229904	FALSE	FALSE	FALSE	NAFLD	12	129371284	0.48022	0.0334734	2568	409613	Nonalcoholic fatty liver disease	TRUE	reported	412181	12	129855829	0.0091	9.93711e-08	291	ebi-a-GCST90026282	Uracil levels	TRUE	reported	igd	2	1	TRUE	28.4053858229682
rs2964955	C	T	C	T	-0.0426	0.0371559	0.7279	0.741891	FALSE	FALSE	FALSE	NAFLD	7	47482265	0.246781	0.0320807	2568	409613	Nonalcoholic fatty liver disease	TRUE	reported	412181	7	47521863	0.009	2.50202e-06	291	ebi-a-GCST90026282	Uracil levels	TRUE	reported	igd	2	1	TRUE	22.4044444444444
rs4698735	A	G	A	G	0.0434	-0.0367488	0.2127	0.187717	FALSE	FALSE	FALSE	NAFLD	4	13565507	0.309657	0.0361721	2568	409613	Nonalcoholic fatty liver disease	TRUE	reported	412181	4	13567131	0.0094	3.77103e-06	291	ebi-a-GCST90026282	Uracil levels	TRUE	reported	igd	2	1	TRUE	21.3168854685378
rs6545320	G	A	G	A	-0.0438	0.0194597	0.3186	0.423622	FALSE	FALSE	FALSE	NAFLD	2	53123960	0.495717	0.0285649	2568	409613	Nonalcoholic fatty liver disease	TRUE	reported	412181	2	53351098	0.0083	1.51199e-07	291	ebi-a-GCST90026282	Uracil levels	TRUE	reported	igd	2	1	TRUE	27.8478734213964
rs6856183	T	C	T	C	0.038	0.0164266	0.5537	0.521717	FALSE	FALSE	FALSE	NAFLD	4	92103171	0.559611	0.0281558	2568	409613	Nonalcoholic fatty liver disease	TRUE	reported	412181	4	93024322	0.0077	7.09006e-07	291	ebi-a-GCST90026282	Uracil levels	TRUE	reported	igd	2	1	TRUE	24.3548659133075
rs78510655	A	G	A	G	-0.0647	0.0429576	0.1043	0.137443	FALSE	FALSE	FALSE	NAFLD	14	91221058	0.296293	0.0411307	2568	409613	Nonalcoholic fatty liver disease	TRUE	reported	412181	14	91687402	0.0125	2.238e-07	291	ebi-a-GCST90026282	Uracil levels	TRUE	reported	igd	2	1	TRUE	26.790976
rs10014657	G	T	G	T	0.1173	0.0391052	0.6712	0.647612	FALSE	FALSE	FALSE	NAFLD	4	31908000	0.184596	0.0294747	2568	409613	Nonalcoholic fatty liver disease	TRUE	reported	412181	4	31909622	0.025	2.635e-06	291	ebi-a-GCST90026218	N-acetylleucine levels	TRUE	reported	igd	2	1	TRUE	22.014864
rs10182309	C	T	C	T	-0.4538	-0.125117	0.018	0.00768944	FALSE	FALSE	FALSE	NAFLD	2	134106572	0.430206	0.15861	2568	409613	Nonalcoholic fatty liver disease	TRUE	reported	412181	2	134864143	0.0893	3.69199e-07	291	ebi-a-GCST90026218	N-acetylleucine levels	TRUE	reported	igd	2	1	TRUE	25.8241517639373
rs11038294	T	C	T	C	-0.1412	-0.0679599	0.1706	0.137108	FALSE	FALSE	FALSE	NAFLD	11	5602435	0.100442	0.0413705	2568	409613	Nonalcoholic fatty liver disease	TRUE	reported	412181	11	5623665	0.0293	1.461e-06	291	ebi-a-GCST90026218	N-acetylleucine levels	TRUE	reported	igd	2	1	TRUE	23.2238465212175
rs111305036	G	T	G	T	-0.4615	0.0583421	0.014	0.0263314	FALSE	FALSE	FALSE	NAFLD	1	237483090	0.505489	0.0876167	2568	409613	Nonalcoholic fatty liver disease	TRUE	reported	412181	1	237646390	0.0952	1.244e-06	291	ebi-a-GCST90026218	N-acetylleucine levels	TRUE	reported	igd	2	1	TRUE	23.5000893739849
rs111741328	A	G	A	G	-0.5096	-0.0400345	0.0184	0.0559877	FALSE	FALSE	FALSE	NAFLD	15	54241783	0.513618	0.0612883	2568	409613	Nonalcoholic fatty liver disease	TRUE	reported	412181	15	54533981	0.099	2.67498e-07	291	ebi-a-GCST90026218	N-acetylleucine levels	TRUE	reported	igd	2	1	TRUE	26.4964962758902
rs114057721	A	G	A	G	-0.9113	0.0651762	0.0054	0.0960632	FALSE	FALSE	FALSE	NAFLD	7	25095596	0.175294	0.0480868	2568	409613	Nonalcoholic fatty liver disease	TRUE	reported	412181	7	25135215	0.1601	1.26701e-08	291	ebi-a-GCST90026218	N-acetylleucine levels	TRUE	reported	igd	2	1	TRUE	32.399631944588
rs114611342	G	A	G	A	-0.9021	-0.0214404	0.0035	0.054257	FALSE	FALSE	FALSE	NAFLD	3	274885	0.731105	0.0623893	2568	409613	Nonalcoholic fatty liver disease	TRUE	reported	412181	3	316568	0.1896	1.96101e-06	291	ebi-a-GCST90026218	N-acetylleucine levels	TRUE	reported	igd	2	1	TRUE	22.6377208179779
rs115044799	G	T	G	T	-0.438	-0.00619203	0.0234	0.0121445	FALSE	FALSE	FALSE	NAFLD	3	47011645	0.962534	0.13182	2568	409613	Nonalcoholic fatty liver disease	TRUE	reported	412181	3	47053135	0.0852	2.76701e-07	291	ebi-a-GCST90026218	N-acetylleucine levels	TRUE	reported	igd	2	1	TRUE	26.4282880380877
rs115180053	A	G	A	G	-0.4441	-0.00373386	0.0158	0.0205546	FALSE	FALSE	FALSE	NAFLD	1	6931390	0.969711	0.0983366	2568	409613	Nonalcoholic fatty liver disease	TRUE	reported	412181	1	6991450	0.0869	3.21403e-07	291	ebi-a-GCST90026218	N-acetylleucine levels	TRUE	reported	igd	2	1	TRUE	26.1169220868133
rs115646086	C	T	C	T	-0.4801	-0.0665152	0.0164	0.0110583	FALSE	FALSE	FALSE	NAFLD	4	81498840	0.620963	0.134514	2568	409613	Nonalcoholic fatty liver disease	TRUE	reported	412181	4	82419994	0.0944	3.65502e-07	291	ebi-a-GCST90026218	N-acetylleucine levels	TRUE	reported	igd	2	1	TRUE	25.8654133600259
rs115656116	T	C	T	C	-0.3538	0.078216	0.0235	0.0110225	FALSE	FALSE	FALSE	NAFLD	1	223650355	0.558313	0.133623	2568	409613	Nonalcoholic fatty liver disease	TRUE	reported	412181	1	223838057	0.074	1.739e-06	291	ebi-a-GCST90026218	N-acetylleucine levels	TRUE	reported	igd	2	1	TRUE	22.8587363038714
rs11643350	A	G	A	G	-0.4145	0.0234021	0.0192	0.0132618	FALSE	FALSE	FALSE	NAFLD	16	13298636	0.846995	0.121283	2568	409613	Nonalcoholic fatty liver disease	TRUE	reported	412181	16	13392493	0.0853	1.17201e-06	291	ebi-a-GCST90026218	N-acetylleucine levels	TRUE	reported	igd	2	1	TRUE	23.6129913181393
rs116463858	A	G	A	G	-0.478	-0.090925	0.0139	0.0236385	FALSE	FALSE	FALSE	NAFLD	1	198217635	0.324364	0.09226	2568	409613	Nonalcoholic fatty liver disease	TRUE	reported	412181	1	198186765	0.0972	8.79792e-07	291	ebi-a-GCST90026218	N-acetylleucine levels	TRUE	reported	igd	2	1	TRUE	24.1837287676337
rs116564566	A	G	A	G	-0.4473	0.441549	0.0154	0.00189029	FALSE	FALSE	FALSE	NAFLD	5	1701895	0.152565	0.308662	2568	409613	Nonalcoholic fatty liver disease	TRUE	reported	412181	5	1702010	0.0939	1.88101e-06	291	ebi-a-GCST90026218	N-acetylleucine levels	TRUE	reported	igd	2	1	TRUE	22.6916779797691
rs117053908	T	G	T	G	-0.8756	-0.149416	0.0068	0.0105837	FALSE	FALSE	FALSE	NAFLD	11	117536560	0.283659	0.139363	2568	409613	Nonalcoholic fatty liver disease	TRUE	reported	412181	11	117407275	0.1568	2.35999e-08	291	ebi-a-GCST90026218	N-acetylleucine levels	TRUE	reported	igd	2	1	TRUE	31.1831072990421
rs117552783	T	C	T	C	-0.3887	-0.131145	0.0206	0.00540604	FALSE	FALSE	FALSE	NAFLD	12	130349232	0.489047	0.189564	2568	409613	Nonalcoholic fatty liver disease	TRUE	reported	412181	12	130833777	0.0806	1.42699e-06	291	ebi-a-GCST90026218	N-acetylleucine levels	TRUE	reported	igd	2	1	TRUE	23.2572840790843
rs117812074	C	T	C	T	-0.422	-0.0229022	0.0204	0.0154397	FALSE	FALSE	FALSE	NAFLD	7	45255372	0.841538	0.114553	2568	409613	Nonalcoholic fatty liver disease	TRUE	reported	412181	7	45294971	0.0827	3.30902e-07	291	ebi-a-GCST90026218	N-acetylleucine levels	TRUE	reported	igd	2	1	TRUE	26.0383753284332
rs11995185	G	A	G	A	-0.2576	-0.067144	0.0516	0.0743452	FALSE	FALSE	FALSE	NAFLD	8	108788312	0.211084	0.0536899	2568	409613	Nonalcoholic fatty liver disease	TRUE	reported	412181	8	109800541	0.0523	8.33604e-07	291	ebi-a-GCST90026218	N-acetylleucine levels	TRUE	reported	igd	2	1	TRUE	24.2598627567826
rs12410324	A	T	A	T	-0.5156	0.556337	0.0136	0.00194573	FALSE	TRUE	FALSE	NAFLD	1	93907070	0.0707424	0.307858	2568	409613	Nonalcoholic fatty liver disease	TRUE	reported	412181	1	94372626	0.0985	1.65101e-07	291	ebi-a-GCST90026218	N-acetylleucine levels	TRUE	reported	igd	2	1	TRUE	27.4001762477776
rs12606911	A	G	A	G	0.1119	-0.0596007	0.4962	0.587096	FALSE	FALSE	FALSE	NAFLD	18	3432386	0.0370109	0.0285766	2568	409613	Nonalcoholic fatty liver disease	TRUE	reported	412181	18	3432384	0.0225	6.86104e-07	291	ebi-a-GCST90026218	N-acetylleucine levels	TRUE	reported	igd	2	1	TRUE	24.7340444444444
rs137861694	A	G	A	G	-0.303	0.061903	0.0281	0.0253134	FALSE	FALSE	FALSE	NAFLD	13	45386940	0.492474	0.0901877	2568	409613	Nonalcoholic fatty liver disease	TRUE	reported	412181	13	45961075	0.0648	2.93197e-06	291	ebi-a-GCST90026218	N-acetylleucine levels	TRUE	reported	igd	2	1	TRUE	21.8642832647462
rs138034448	A	G	A	G	-0.6247	0.0769887	0.0108	0.0204991	FALSE	FALSE	FALSE	NAFLD	2	134415157	0.443422	0.100451	2568	409613	Nonalcoholic fatty liver disease	TRUE	reported	412181	2	135172728	0.1235	4.25099e-07	291	ebi-a-GCST90026218	N-acetylleucine levels	TRUE	reported	igd	2	1	TRUE	25.5863947942107
rs138776098	C	T	C	T	-0.2686	0.0552002	0.0383	0.0235381	FALSE	FALSE	FALSE	NAFLD	2	54676418	0.551011	0.0925796	2568	409613	Nonalcoholic fatty liver disease	TRUE	reported	412181	2	54903555	0.0587	4.71998e-06	291	ebi-a-GCST90026218	N-acetylleucine levels	TRUE	reported	igd	2	1	TRUE	20.9380298285684
rs140005392	A	G	A	G	-0.509	0.0473537	0.0174	0.00383706	FALSE	FALSE	FALSE	NAFLD	8	20363371	0.835428	0.227941	2568	409613	Nonalcoholic fatty liver disease	TRUE	reported	412181	8	20220882	0.0876	6.21098e-09	291	ebi-a-GCST90026218	N-acetylleucine levels	TRUE	reported	igd	2	1	TRUE	33.7619367819687
rs142213569	A	G	A	G	-0.604	0.0572403	0.0117	0.010642	FALSE	FALSE	FALSE	NAFLD	10	71680514	0.674438	0.136265	2568	409613	Nonalcoholic fatty liver disease	TRUE	reported	412181	10	73440271	0.123	9.09704e-07	291	ebi-a-GCST90026218	N-acetylleucine levels	TRUE	reported	igd	2	1	TRUE	24.1136889417675
rs142845341	C	T	C	T	-0.7179	0.255232	0.007	0.00354728	FALSE	FALSE	FALSE	NAFLD	4	12912713	0.287562	0.239996	2568	409613	Nonalcoholic fatty liver disease	TRUE	reported	412181	4	12914337	0.1369	1.55901e-07	291	ebi-a-GCST90026218	N-acetylleucine levels	TRUE	reported	igd	2	1	TRUE	27.4992602022985
rs143683122	C	T	C	T	-0.4169	0.0146037	0.0207	0.00955684	FALSE	FALSE	FALSE	NAFLD	6	53288430	0.920163	0.145703	2568	409613	Nonalcoholic fatty liver disease	TRUE	reported	412181	6	53153228	0.0833	5.52904e-07	291	ebi-a-GCST90026218	N-acetylleucine levels	TRUE	reported	igd	2	1	TRUE	25.0480422661261
rs143961012	T	C	T	C	-0.6486	-0.00673633	0.0106	0.00968093	FALSE	FALSE	FALSE	NAFLD	3	177259886	0.962312	0.142562	2568	409613	Nonalcoholic fatty liver disease	TRUE	reported	412181	3	176977674	0.1272	3.408e-07	291	ebi-a-GCST90026218	N-acetylleucine levels	TRUE	reported	igd	2	1	TRUE	26.000378248487
rs144149766	A	G	A	G	-0.3155	-0.0202962	0.0286	0.014692	FALSE	FALSE	FALSE	NAFLD	1	226720778	0.861849	0.116631	2568	409613	Nonalcoholic fatty liver disease	TRUE	reported	412181	1	226908479	0.0687	4.432e-06	291	ebi-a-GCST90026218	N-acetylleucine levels	TRUE	reported	igd	2	1	TRUE	21.0904211929173
rs146021129	T	A	T	A	-0.446	0.0624139	0.0142	0.0145716	FALSE	TRUE	FALSE	NAFLD	4	32715016	0.594455	0.117233	2568	409613	Nonalcoholic fatty liver disease	TRUE	reported	412181	4	32716638	0.0958	3.26099e-06	291	ebi-a-GCST90026218	N-acetylleucine levels	TRUE	reported	igd	2	1	TRUE	21.6739815464542
rs1469453	C	T	C	T	-0.1639	0.0713588	0.1052	0.118995	FALSE	FALSE	FALSE	NAFLD	16	87703172	0.0992476	0.0432868	2568	409613	Nonalcoholic fatty liver disease	TRUE	reported	412181	16	87736778	0.0346	2.20501e-06	291	ebi-a-GCST90026218	N-acetylleucine levels	TRUE	reported	igd	2	1	TRUE	22.4391142370276
rs1472660	C	T	C	T	-0.2098	-0.0698429	0.0735	0.0731541	FALSE	FALSE	FALSE	NAFLD	3	131570167	0.196196	0.0540386	2568	409613	Nonalcoholic fatty liver disease	TRUE	reported	412181	3	131289011	0.0418	5.22504e-07	291	ebi-a-GCST90026218	N-acetylleucine levels	TRUE	reported	igd	2	1	TRUE	25.1917538517891
rs148405405	G	A	G	A	-0.7443	0.0844637	0.0083	0.00412842	FALSE	FALSE	FALSE	NAFLD	6	152300820	0.700538	0.219618	2568	409613	Nonalcoholic fatty liver disease	TRUE	reported	412181	6	152621955	0.1303	1.12899e-08	291	ebi-a-GCST90026218	N-acetylleucine levels	TRUE	reported	igd	2	1	TRUE	32.6292586504136
rs148591264	T	C	T	C	-0.3902	0.241495	0.0256	0.00882494	FALSE	FALSE	FALSE	NAFLD	10	23021527	0.111535	0.151757	2568	409613	Nonalcoholic fatty liver disease	TRUE	reported	412181	10	23310456	0.0843	3.70997e-06	291	ebi-a-GCST90026218	N-acetylleucine levels	TRUE	reported	igd	2	1	TRUE	21.4249284808675
rs148879448	A	C	A	C	-0.6329	0.140159	0.007	0.0068432	FALSE	FALSE	FALSE	NAFLD	2	177543218	0.410786	0.170404	2568	409613	Nonalcoholic fatty liver disease	TRUE	reported	412181	2	178407946	0.1354	2.947e-06	291	ebi-a-GCST90026218	N-acetylleucine levels	TRUE	reported	igd	2	1	TRUE	21.8490653002538
rs149419033	A	G	A	G	-0.3712	-0.0775427	0.0249	0.0217283	FALSE	FALSE	FALSE	NAFLD	16	13241237	0.422232	0.0966199	2568	409613	Nonalcoholic fatty liver disease	TRUE	reported	412181	16	13335094	0.0739	5.04406e-07	291	ebi-a-GCST90026218	N-acetylleucine levels	TRUE	reported	igd	2	1	TRUE	25.2305697821545
rs149969748	A	G	A	G	-0.5362	-0.0926729	0.0139	0.0251227	FALSE	FALSE	FALSE	NAFLD	1	64745289	0.305204	0.0903828	2568	409613	Nonalcoholic fatty liver disease	TRUE	reported	412181	1	65210972	0.0967	2.90898e-08	291	ebi-a-GCST90026218	N-acetylleucine levels	TRUE	reported	igd	2	1	TRUE	30.7468529733533
rs17559707	C	T	C	T	-0.1908	0.00117387	0.0862	0.109478	FALSE	FALSE	FALSE	NAFLD	2	66322807	0.97938	0.0454179	2568	409613	Nonalcoholic fatty liver disease	TRUE	reported	412181	2	66549939	0.0407	2.78503e-06	291	ebi-a-GCST90026218	N-acetylleucine levels	TRUE	reported	igd	2	1	TRUE	21.9769754118648
rs181624429	A	T	A	T	-0.7173	-0.092974	0.008	0.0230797	FALSE	TRUE	FALSE	NAFLD	2	3934160	0.332134	0.0958669	2568	409613	Nonalcoholic fatty liver disease	TRUE	reported	412181	2	3981750	0.1378	1.91699e-07	291	ebi-a-GCST90026218	N-acetylleucine levels	TRUE	reported	igd	2	1	TRUE	27.0958778945949
rs182649155	A	G	A	G	-0.7292	0.138174	0.0069	0.012187	FALSE	FALSE	FALSE	NAFLD	19	18068970	0.27653	0.126981	2568	409613	Nonalcoholic fatty liver disease	TRUE	reported	412181	19	18179780	0.1341	5.429e-08	291	ebi-a-GCST90026218	N-acetylleucine levels	TRUE	reported	igd	2	1	TRUE	29.5689405604575
rs1859149	G	T	G	T	0.3513	0.0556795	0.974	0.97911	FALSE	FALSE	FALSE	NAFLD	4	113586795	0.569082	0.0977856	2568	409613	Nonalcoholic fatty liver disease	TRUE	reported	412181	4	114507951	0.0732	1.58701e-06	291	ebi-a-GCST90026218	N-acetylleucine levels	TRUE	reported	igd	2	1	TRUE	23.0321318194034
rs187337699	T	G	T	G	-0.35	-0.0278694	0.0231	0.0834917	FALSE	FALSE	FALSE	NAFLD	10	87187216	0.587211	0.0513361	2568	409613	Nonalcoholic fatty liver disease	TRUE	reported	412181	10	88946973	0.0757	3.79201e-06	291	ebi-a-GCST90026218	N-acetylleucine levels	TRUE	reported	igd	2	1	TRUE	21.3768805110907
rs190355005	T	C	T	C	-0.3948	0.126695	0.0174	0.0116644	FALSE	FALSE	FALSE	NAFLD	22	21071884	0.338328	0.132323	2568	409613	Nonalcoholic fatty liver disease	TRUE	reported	412181	22	21426173	0.0861	4.509e-06	291	ebi-a-GCST90026218	N-acetylleucine levels	TRUE	reported	igd	2	1	TRUE	21.0255800118977
rs191859137	A	G	A	G	-0.5453	-0.0333843	0.014	0.0212235	FALSE	FALSE	FALSE	NAFLD	11	123378035	0.733951	0.0982254	2568	409613	Nonalcoholic fatty liver disease	TRUE	reported	412181	11	123248743	0.0949	9.03608e-09	291	ebi-a-GCST90026218	N-acetylleucine levels	TRUE	reported	igd	2	1	TRUE	33.0170730434454
rs2079544	T	A	T	A	0.1532	-0.0327765	0.8613	0.819289	FALSE	TRUE	FALSE	NAFLD	17	12165786	0.370856	0.0366271	2568	409613	Nonalcoholic fatty liver disease	TRUE	reported	412181	17	12069103	0.0319	1.58099e-06	291	ebi-a-GCST90026218	N-acetylleucine levels	TRUE	reported	igd	2	1	TRUE	23.0640815243561
rs35344761	A	C	A	C	-0.1572	0.0168795	0.1241	0.156227	FALSE	FALSE	FALSE	NAFLD	9	75895907	0.663691	0.0388192	2568	409613	Nonalcoholic fatty liver disease	TRUE	reported	412181	9	78510823	0.0334	2.43002e-06	291	ebi-a-GCST90026218	N-acetylleucine levels	TRUE	reported	igd	2	1	TRUE	22.151959553946
rs35750614	C	G	C	G	-0.2267	0.111784	0.06	0.0536245	FALSE	TRUE	FALSE	NAFLD	17	3710991	0.0742369	0.0626188	2568	409613	Nonalcoholic fatty liver disease	TRUE	reported	412181	17	3614285	0.0468	1.29399e-06	291	ebi-a-GCST90026218	N-acetylleucine levels	TRUE	reported	igd	2	1	TRUE	23.4645016071298
rs3761660	G	A	G	A	-0.5164	-0.0577329	0.0189	0.0563849	FALSE	FALSE	FALSE	NAFLD	5	132292872	0.342115	0.0607718	2568	409613	Nonalcoholic fatty liver disease	TRUE	reported	412181	5	131628565	0.0912	1.50699e-08	291	ebi-a-GCST90026218	N-acetylleucine levels	TRUE	reported	igd	2	1	TRUE	32.0614227454601
rs41279140	T	C	T	C	-0.3089	-0.0898323	0.0361	0.0688012	FALSE	FALSE	FALSE	NAFLD	13	99256020	0.106261	0.0556158	2568	409613	Nonalcoholic fatty liver disease	TRUE	reported	412181	13	99908274	0.062	6.23807e-07	291	ebi-a-GCST90026218	N-acetylleucine levels	TRUE	reported	igd	2	1	TRUE	24.822895421436
rs4688288	T	G	T	G	-0.1615	0.0343952	0.1186	0.145967	FALSE	FALSE	FALSE	NAFLD	3	62108043	0.388967	0.0399251	2568	409613	Nonalcoholic fatty liver disease	TRUE	reported	412181	3	62093717	0.0352	4.52595e-06	291	ebi-a-GCST90026218	N-acetylleucine levels	TRUE	reported	igd	2	1	TRUE	21.0503696410124
rs4925536	A	G	A	G	0.1847	-0.0420292	0.9139	0.880932	FALSE	FALSE	FALSE	NAFLD	1	247345150	0.335819	0.0436686	2568	409613	Nonalcoholic fatty liver disease	TRUE	reported	412181	1	247508452	0.0401	4.15203e-06	291	ebi-a-GCST90026218	N-acetylleucine levels	TRUE	reported	igd	2	1	TRUE	21.2150981648124
rs56029940	T	C	T	C	-0.4942	-0.159836	0.0162	0.00444157	FALSE	FALSE	FALSE	NAFLD	3	13004642	0.457305	0.215039	2568	409613	Nonalcoholic fatty liver disease	TRUE	reported	412181	3	13046142	0.097	3.50203e-07	291	ebi-a-GCST90026218	N-acetylleucine levels	TRUE	reported	igd	2	1	TRUE	25.9574492507174
rs62203265	C	G	C	G	-0.7305	-0.0155461	0.0126	0.0414556	FALSE	TRUE	FALSE	NAFLD	20	19585740	0.826587	0.0709605	2568	409613	Nonalcoholic fatty liver disease	TRUE	reported	412181	20	19566384	0.0964	3.47136e-14	291	ebi-a-GCST90026218	N-acetylleucine levels	TRUE	reported	igd	2	1	TRUE	57.4230654172621
rs6671271	A	G	A	G	-0.2079	0.0288775	0.0689	0.0819352	FALSE	FALSE	FALSE	NAFLD	1	162280219	0.575965	0.0516325	2568	409613	Nonalcoholic fatty liver disease	TRUE	reported	412181	1	162250009	0.0445	2.98696e-06	291	ebi-a-GCST90026218	N-acetylleucine levels	TRUE	reported	igd	2	1	TRUE	21.8267440979674
rs6992214	T	C	T	C	-0.1979	-0.0447415	0.0916	0.0761234	FALSE	FALSE	FALSE	NAFLD	8	132108220	0.399305	0.0530828	2568	409613	Nonalcoholic fatty liver disease	TRUE	reported	412181	8	133120467	0.0389	3.70502e-07	291	ebi-a-GCST90026218	N-acetylleucine levels	TRUE	reported	igd	2	1	TRUE	25.8816753788304
rs72665235	T	C	T	C	-0.2	-0.0138853	0.0742	0.0631993	FALSE	FALSE	FALSE	NAFLD	1	39691971	0.811526	0.0582293	2568	409613	Nonalcoholic fatty liver disease	TRUE	reported	412181	1	40157643	0.0438	4.97496e-06	291	ebi-a-GCST90026218	N-acetylleucine levels	TRUE	reported	igd	2	1	TRUE	20.8502741811055
rs73048380	G	A	G	A	-0.3285	0.00835392	0.0336	0.088375	FALSE	FALSE	FALSE	NAFLD	7	1048556	0.866722	0.049778	2568	409613	Nonalcoholic fatty liver disease	TRUE	reported	412181	7	1088192	0.067	9.59997e-07	291	ebi-a-GCST90026218	N-acetylleucine levels	TRUE	reported	igd	2	1	TRUE	24.0392626420138
rs73095812	T	C	T	C	-0.5972	-0.124143	0.0108	0.0342266	FALSE	FALSE	FALSE	NAFLD	20	38405430	0.112198	0.0781567	2568	409613	Nonalcoholic fatty liver disease	TRUE	reported	412181	20	37034077	0.1246	1.65501e-06	291	ebi-a-GCST90026218	N-acetylleucine levels	TRUE	reported	igd	2	1	TRUE	22.9722489172414
rs73219089	G	A	G	A	-0.5437	-0.316914	0.0134	0.00460405	FALSE	FALSE	FALSE	NAFLD	7	124585052	0.128913	0.208716	2568	409613	Nonalcoholic fatty liver disease	TRUE	reported	412181	7	124225106	0.1053	2.42198e-07	291	ebi-a-GCST90026218	N-acetylleucine levels	TRUE	reported	igd	2	1	TRUE	26.6601091802105
rs74930848	A	G	A	G	-0.2843	0.0590671	0.0432	0.0539134	FALSE	FALSE	FALSE	NAFLD	14	33065288	0.342122	0.0621771	2568	409613	Nonalcoholic fatty liver disease	TRUE	reported	412181	14	33534494	0.0563	4.45605e-07	291	ebi-a-GCST90026218	N-acetylleucine levels	TRUE	reported	igd	2	1	TRUE	25.4998091295994
rs75036147	G	A	G	A	-0.3036	0.0262157	0.0327	0.0243395	FALSE	FALSE	FALSE	NAFLD	1	202565834	0.775054	0.0917373	2568	409613	Nonalcoholic fatty liver disease	TRUE	reported	412181	1	202534962	0.0646	2.55399e-06	291	ebi-a-GCST90026218	N-acetylleucine levels	TRUE	reported	igd	2	1	TRUE	22.0870898791324
rs75328912	A	G	A	G	-0.5944	0.118819	0.0096	0.0484666	FALSE	FALSE	FALSE	NAFLD	16	62658745	0.0698554	0.0655429	2568	409613	Nonalcoholic fatty liver disease	TRUE	reported	412181	16	62692649	0.1259	2.326e-06	291	ebi-a-GCST90026218	N-acetylleucine levels	TRUE	reported	igd	2	1	TRUE	22.2897984393227
rs76491641	A	G	A	G	-0.2156	-0.0103399	0.0606	0.0207739	FALSE	FALSE	FALSE	NAFLD	11	126172076	0.916674	0.0988288	2568	409613	Nonalcoholic fatty liver disease	TRUE	reported	412181	11	126041971	0.0459	2.64302e-06	291	ebi-a-GCST90026218	N-acetylleucine levels	TRUE	reported	igd	2	1	TRUE	22.0633849279242
rs76717541	A	T	A	T	-0.3392	0.154037	0.0294	0.0112003	FALSE	TRUE	FALSE	NAFLD	4	86201276	0.247815	0.133288	2568	409613	Nonalcoholic fatty liver disease	TRUE	reported	412181	4	87122429	0.0685	7.31493e-07	291	ebi-a-GCST90026218	N-acetylleucine levels	TRUE	reported	igd	2	1	TRUE	24.5205690233896
rs77103547	T	C	T	C	-0.2708	-0.0326203	0.0462	0.0802026	FALSE	FALSE	FALSE	NAFLD	10	111172261	0.52881	0.0517928	2568	409613	Nonalcoholic fatty liver disease	TRUE	reported	412181	10	112932019	0.0544	6.58097e-07	291	ebi-a-GCST90026218	N-acetylleucine levels	TRUE	reported	igd	2	1	TRUE	24.7798983564014
rs77127329	C	T	C	T	-0.5421	0.0698288	0.0121	0.023637	FALSE	FALSE	FALSE	NAFLD	3	73972129	0.448696	0.0921721	2568	409613	Nonalcoholic fatty liver disease	TRUE	reported	412181	3	74021280	0.1166	3.36202e-06	291	ebi-a-GCST90026218	N-acetylleucine levels	TRUE	reported	igd	2	1	TRUE	21.6153222081327
rs77226429	A	G	A	G	-0.3593	0.0712604	0.0249	0.00956693	FALSE	FALSE	FALSE	NAFLD	7	93359772	0.620356	0.14386	2568	409613	Nonalcoholic fatty liver disease	TRUE	reported	412181	7	92989084	0.0753	1.82701e-06	291	ebi-a-GCST90026218	N-acetylleucine levels	TRUE	reported	igd	2	1	TRUE	22.7679789915151
rs77879853	T	C	T	C	-0.333	-0.16102	0.0279	0.0294238	FALSE	FALSE	FALSE	NAFLD	15	62948995	0.0555879	0.0841162	2568	409613	Nonalcoholic fatty liver disease	TRUE	reported	412181	15	63241194	0.0645	2.41301e-07	291	ebi-a-GCST90026218	N-acetylleucine levels	TRUE	reported	igd	2	1	TRUE	26.6544077879935
rs78078105	T	C	T	C	-0.3736	0.236952	0.0244	0.0100283	FALSE	FALSE	FALSE	NAFLD	20	8205833	0.0911444	0.140259	2568	409613	Nonalcoholic fatty liver disease	TRUE	reported	412181	20	8186480	0.0738	4.14696e-07	291	ebi-a-GCST90026218	N-acetylleucine levels	TRUE	reported	igd	2	1	TRUE	25.6271913396641
rs78829354	T	C	T	C	-0.3122	-0.0530377	0.0325	0.0247348	FALSE	FALSE	FALSE	NAFLD	2	167825542	0.558415	0.090632	2568	409613	Nonalcoholic fatty liver disease	TRUE	reported	412181	2	168682052	0.0653	1.72302e-06	291	ebi-a-GCST90026218	N-acetylleucine levels	TRUE	reported	igd	2	1	TRUE	22.858063502412
rs79089555	T	C	T	C	-0.3233	0.0527299	0.0274	0.0435696	FALSE	FALSE	FALSE	NAFLD	4	125615446	0.449724	0.06976	2568	409613	Nonalcoholic fatty liver disease	TRUE	reported	412181	4	126536601	0.0701	3.93197e-06	291	ebi-a-GCST90026218	N-acetylleucine levels	TRUE	reported	igd	2	1	TRUE	21.2703861001504
rs79334331	A	T	A	T	-0.8376	-0.406491	0.0095	0.00208393	FALSE	TRUE	FALSE	NAFLD	11	102107531	0.194307	0.313181	2568	409613	Nonalcoholic fatty liver disease	TRUE	reported	412181	11	101978262	0.1241	1.49417e-11	291	ebi-a-GCST90026218	N-acetylleucine levels	TRUE	reported	igd	2	1	TRUE	45.5543416222913
rs79551080	A	G	A	G	-0.291	0.0612999	0.0415	0.0299147	FALSE	FALSE	FALSE	NAFLD	4	108302765	0.457221	0.0824554	2568	409613	Nonalcoholic fatty liver disease	TRUE	reported	412181	4	109223921	0.057	3.38104e-07	291	ebi-a-GCST90026218	N-acetylleucine levels	TRUE	reported	igd	2	1	TRUE	26.0637119113573
rs79654420	G	A	G	A	-0.6274	0.180064	0.0107	0.00741034	FALSE	FALSE	FALSE	NAFLD	3	58076698	0.275012	0.164956	2568	409613	Nonalcoholic fatty liver disease	TRUE	reported	412181	3	58062425	0.1105	1.358e-08	291	ebi-a-GCST90026218	N-acetylleucine levels	TRUE	reported	igd	2	1	TRUE	32.2377314141807
rs80032117	A	C	A	C	-0.4722	-0.078053	0.0188	0.0185669	FALSE	FALSE	FALSE	NAFLD	5	98880827	0.451918	0.103763	2568	409613	Nonalcoholic fatty liver disease	TRUE	reported	412181	5	98216531	0.0851	2.834e-08	291	ebi-a-GCST90026218	N-acetylleucine levels	TRUE	reported	igd	2	1	TRUE	30.7888058701935
rs80166028	G	A	G	A	-0.3903	-0.20955	0.0239	0.00482398	FALSE	FALSE	FALSE	NAFLD	4	163938131	0.298451	0.201537	2568	409613	Nonalcoholic fatty liver disease	TRUE	reported	412181	4	164859283	0.0811	1.51001e-06	291	ebi-a-GCST90026218	N-acetylleucine levels	TRUE	reported	igd	2	1	TRUE	23.1608980099465
rs9599583	A	G	A	G	-0.5557	0.0950697	0.0095	0.012089	FALSE	FALSE	FALSE	NAFLD	13	70227723	0.457012	0.12782	2568	409613	Nonalcoholic fatty liver disease	TRUE	reported	412181	13	70801855	0.1197	3.45303e-06	291	ebi-a-GCST90026218	N-acetylleucine levels	TRUE	reported	igd	2	1	TRUE	21.5522438789818
rs10017912	T	C	T	C	0.0733	-0.0423657	0.2997	0.331499	FALSE	FALSE	FALSE	NAFLD	4	87849667	0.156571	0.0299045	2568	409613	Nonalcoholic fatty liver disease	TRUE	reported	412181	4	88770819	0.0137	8.48106e-08	291	ebi-a-GCST90026150	Diglycerol levels	TRUE	reported	igd	2	1	TRUE	28.6264052426874
rs10515319	A	C	A	C	0.1003	0.0355341	0.0991	0.100681	FALSE	FALSE	FALSE	NAFLD	5	101994402	0.445758	0.0466018	2568	409613	Nonalcoholic fatty liver disease	TRUE	reported	412181	5	101330106	0.0208	1.44301e-06	291	ebi-a-GCST90026150	Diglycerol levels	TRUE	reported	igd	2	1	TRUE	23.2527967825444
rs115566746	A	C	A	C	0.1939	0.0491374	0.0248	0.0170515	FALSE	FALSE	FALSE	NAFLD	2	39301414	0.652242	0.109037	2568	409613	Nonalcoholic fatty liver disease	TRUE	reported	412181	2	39528555	0.0421	4.03999e-06	291	ebi-a-GCST90026150	Diglycerol levels	TRUE	reported	igd	2	1	TRUE	21.2124790539435
rs117338603	A	G	A	G	0.3152	0.297736	0.0144	0.00383868	FALSE	FALSE	FALSE	NAFLD	17	65682548	0.188811	0.22657	2568	409613	Nonalcoholic fatty liver disease	TRUE	reported	412181	17	63678666	0.06	1.523e-07	291	ebi-a-GCST90026150	Diglycerol levels	TRUE	reported	igd	2	1	TRUE	27.5975111111111
rs241517	A	G	A	G	-0.0609	0.0280975	0.6543	0.664609	FALSE	FALSE	FALSE	NAFLD	14	56100214	0.345311	0.029773	2568	409613	Nonalcoholic fatty liver disease	TRUE	reported	412181	14	56566932	0.0131	3.065e-06	291	ebi-a-GCST90026150	Diglycerol levels	TRUE	reported	igd	2	1	TRUE	21.6118524561506
rs2851062	G	A	G	A	0.0636	-0.0548429	0.4642	0.397701	FALSE	FALSE	FALSE	NAFLD	4	101047454	0.0567375	0.028784	2568	409613	Nonalcoholic fatty liver disease	TRUE	reported	412181	4	101968611	0.0135	2.43899e-06	291	ebi-a-GCST90026150	Diglycerol levels	TRUE	reported	igd	2	1	TRUE	22.1945679012346
rs7146450	A	G	A	G	0.1143	0.0200603	0.0778	0.140058	FALSE	FALSE	FALSE	NAFLD	14	63289954	0.62156	0.0406374	2568	409613	Nonalcoholic fatty liver disease	TRUE	reported	412181	14	63756672	0.0238	1.502e-06	291	ebi-a-GCST90026150	Diglycerol levels	TRUE	reported	igd	2	1	TRUE	23.0642080361556
rs7281496	G	A	G	A	-0.068	-0.0224774	0.6975	0.55742	FALSE	FALSE	FALSE	NAFLD	21	41604921	0.427188	0.0283086	2568	409613	Nonalcoholic fatty liver disease	TRUE	reported	412181	21	43025081	0.0142	1.75102e-06	291	ebi-a-GCST90026150	Diglycerol levels	TRUE	reported	igd	2	1	TRUE	22.9319579448522
rs73052973	A	G	A	G	0.1438	-0.0662077	0.0444	0.0357493	FALSE	FALSE	FALSE	NAFLD	3	37756482	0.383683	0.076002	2568	409613	Nonalcoholic fatty liver disease	TRUE	reported	412181	3	37797973	0.0303	2.048e-06	291	ebi-a-GCST90026150	Diglycerol levels	TRUE	reported	igd	2	1	TRUE	22.5233255998867
rs73313995	T	G	T	G	0.1972	-0.0601942	0.0297	0.0115326	FALSE	FALSE	FALSE	NAFLD	12	33469872	0.64502	0.130661	2568	409613	Nonalcoholic fatty liver disease	TRUE	reported	412181	12	33622807	0.0392	5.00299e-07	291	ebi-a-GCST90026150	Diglycerol levels	TRUE	reported	igd	2	1	TRUE	25.3070595585173
rs76100411	T	G	T	G	0.1978	-0.150709	0.0289	0.00976486	FALSE	FALSE	FALSE	NAFLD	7	88411445	0.290549	0.142593	2568	409613	Nonalcoholic fatty liver disease	TRUE	reported	412181	7	88040760	0.0422	2.776e-06	291	ebi-a-GCST90026150	Diglycerol levels	TRUE	reported	igd	2	1	TRUE	21.9698793827632
rs78291374	A	G	A	G	0.1708	-0.0747789	0.0458	0.0399578	FALSE	FALSE	FALSE	NAFLD	18	4055462	0.297558	0.0717865	2568	409613	Nonalcoholic fatty liver disease	TRUE	reported	412181	18	4055462	0.0313	4.58395e-08	291	ebi-a-GCST90026150	Diglycerol levels	TRUE	reported	igd	2	1	TRUE	29.7774193877655
rs79216249	G	A	G	A	0.1413	0.0722289	0.0603	0.0883109	FALSE	FALSE	FALSE	NAFLD	12	82757631	0.147737	0.0498967	2568	409613	Nonalcoholic fatty liver disease	TRUE	reported	412181	12	83151410	0.0274	2.61e-07	291	ebi-a-GCST90026150	Diglycerol levels	TRUE	reported	igd	2	1	TRUE	26.5939714422718
rs8071642	G	A	G	A	0.1635	0.128567	0.0409	0.0162954	FALSE	FALSE	FALSE	NAFLD	17	16361266	0.244057	0.110367	2568	409613	Nonalcoholic fatty liver disease	TRUE	reported	412181	17	16264580	0.0338	1.30401e-06	291	ebi-a-GCST90026150	Diglycerol levels	TRUE	reported	igd	2	1	TRUE	23.3992594797101
rs10018266	C	A	C	A	0.5068	0.294794	0.0058	0.00546238	FALSE	FALSE	FALSE	NAFLD	4	153916403	0.117845	0.188501	2568	409613	Nonalcoholic fatty liver disease	TRUE	reported	412181	4	154837555	0.0937	6.42007e-08	291	ebi-a-GCST90026062	1-stearoyl-2-linoleoyl-gpc (18:0/18:2) levels	TRUE	reported	igd	2	1	TRUE	29.2545909935317
rs10202081	A	G	A	G	0.1813	0.0765625	0.0264	0.0224474	FALSE	FALSE	FALSE	NAFLD	2	195362760	0.421093	0.0951647	2568	409613	Nonalcoholic fatty liver disease	TRUE	reported	412181	2	196227484	0.0389	3.185e-06	291	ebi-a-GCST90026062	1-stearoyl-2-linoleoyl-gpc (18:0/18:2) levels	TRUE	reported	igd	2	1	TRUE	21.721829752645
rs10487946	G	A	G	A	0.339	-0.229085	0.0176	0.00656494	FALSE	FALSE	FALSE	NAFLD	7	69558644	0.188286	0.174121	2568	409613	Nonalcoholic fatty liver disease	TRUE	reported	412181	7	69023630	0.0547	5.68107e-10	291	ebi-a-GCST90026062	1-stearoyl-2-linoleoyl-gpc (18:0/18:2) levels	TRUE	reported	igd	2	1	TRUE	38.4082698047184
rs10842437	T	C	T	C	0.4172	0.0939127	0.0141	0.00953453	FALSE	FALSE	FALSE	NAFLD	12	24952767	0.516357	0.14471	2568	409613	Nonalcoholic fatty liver disease	TRUE	reported	412181	12	25105701	0.0563	1.27791e-13	291	ebi-a-GCST90026062	1-stearoyl-2-linoleoyl-gpc (18:0/18:2) levels	TRUE	reported	igd	2	1	TRUE	54.9125750467711
rs111395067	T	C	T	C	0.4349	0.122923	0.0121	0.00084848	FALSE	FALSE	FALSE	NAFLD	4	144999033	0.799942	0.48505	2568	409613	Nonalcoholic fatty liver disease	TRUE	reported	412181	4	145920185	0.0748	6.07799e-09	291	ebi-a-GCST90026062	1-stearoyl-2-linoleoyl-gpc (18:0/18:2) levels	TRUE	reported	igd	2	1	TRUE	33.8045858474649
rs111423768	A	G	A	G	0.519	0.0451695	0.0062	0.0215779	FALSE	FALSE	FALSE	NAFLD	17	73450640	0.640142	0.0966192	2568	409613	Nonalcoholic fatty liver disease	TRUE	reported	412181	17	71446779	0.1135	4.84797e-06	291	ebi-a-GCST90026062	1-stearoyl-2-linoleoyl-gpc (18:0/18:2) levels	TRUE	reported	igd	2	1	TRUE	20.9094684546566
rs111520336	C	T	C	T	0.2963	-0.0748182	0.0137	0.0189956	FALSE	FALSE	FALSE	NAFLD	9	119356923	0.464219	0.102222	2568	409613	Nonalcoholic fatty liver disease	TRUE	reported	412181	9	122119201	0.0631	2.67602e-06	291	ebi-a-GCST90026062	1-stearoyl-2-linoleoyl-gpc (18:0/18:2) levels	TRUE	reported	igd	2	1	TRUE	22.0497964391289
rs111561410	A	G	A	G	0.2093	-0.0129204	0.0284	0.0391677	FALSE	FALSE	FALSE	NAFLD	14	22834709	0.860795	0.0736784	2568	409613	Nonalcoholic fatty liver disease	TRUE	reported	412181	14	23303918	0.0441	2.07898e-06	291	ebi-a-GCST90026062	1-stearoyl-2-linoleoyl-gpc (18:0/18:2) levels	TRUE	reported	igd	2	1	TRUE	22.5248173343411
rs111591264	T	G	T	G	0.4438	0.20193	0.0079	0.0161768	FALSE	FALSE	FALSE	NAFLD	15	45631347	0.0703558	0.111587	2568	409613	Nonalcoholic fatty liver disease	TRUE	reported	412181	15	45923545	0.0777	1.13501e-08	291	ebi-a-GCST90026062	1-stearoyl-2-linoleoyl-gpc (18:0/18:2) levels	TRUE	reported	igd	2	1	TRUE	32.6236506777047
rs111622467	A	C	A	C	0.3949	0.0949171	0.0139	0.00753256	FALSE	FALSE	FALSE	NAFLD	2	104867976	0.564139	0.164585	2568	409613	Nonalcoholic fatty liver disease	TRUE	reported	412181	2	105484434	0.0542	3.0662e-13	291	ebi-a-GCST90026062	1-stearoyl-2-linoleoyl-gpc (18:0/18:2) levels	TRUE	reported	igd	2	1	TRUE	53.0854733731839
rs111708706	T	G	T	G	-0.3688	0.0271737	0.0118	0.0116086	FALSE	FALSE	FALSE	NAFLD	6	128617696	0.835105	0.130543	2568	409613	Nonalcoholic fatty liver disease	TRUE	reported	412181	6	128938841	0.0627	3.96497e-09	291	ebi-a-GCST90026062	1-stearoyl-2-linoleoyl-gpc (18:0/18:2) levels	TRUE	reported	igd	2	1	TRUE	34.5976613274523
rs11218199	T	C	T	C	0.2886	0.0443115	0.0199	0.0143179	FALSE	FALSE	FALSE	NAFLD	11	121193815	0.709962	0.119147	2568	409613	Nonalcoholic fatty liver disease	TRUE	reported	412181	11	121064524	0.0496	6.07995e-09	291	ebi-a-GCST90026062	1-stearoyl-2-linoleoyl-gpc (18:0/18:2) levels	TRUE	reported	igd	2	1	TRUE	33.8555053329865
rs112515837	T	C	T	C	0.2052	-0.0840351	0.0346	0.0300479	FALSE	FALSE	FALSE	NAFLD	4	180737755	0.309025	0.0826085	2568	409613	Nonalcoholic fatty liver disease	TRUE	reported	412181	4	181658908	0.0415	7.86901e-07	291	ebi-a-GCST90026062	1-stearoyl-2-linoleoyl-gpc (18:0/18:2) levels	TRUE	reported	igd	2	1	TRUE	24.448854695892
rs112613429	A	T	A	T	0.2749	-0.00342217	0.0147	0.0343013	FALSE	TRUE	FALSE	NAFLD	1	200303767	0.964866	0.0776916	2568	409613	Nonalcoholic fatty liver disease	TRUE	reported	412181	1	200272895	0.0585	2.60202e-06	291	ebi-a-GCST90026062	1-stearoyl-2-linoleoyl-gpc (18:0/18:2) levels	TRUE	reported	igd	2	1	TRUE	22.0819665424794
rs112753275	A	G	A	G	0.1406	-0.0355616	0.0565	0.0588428	FALSE	FALSE	FALSE	NAFLD	20	50639761	0.553072	0.0599526	2568	409613	Nonalcoholic fatty liver disease	TRUE	reported	412181	20	49256298	0.0293	1.53501e-06	291	ebi-a-GCST90026062	1-stearoyl-2-linoleoyl-gpc (18:0/18:2) levels	TRUE	reported	igd	2	1	TRUE	23.0268960616897
rs112858423	T	C	T	C	0.2883	-0.0393459	0.0142	0.0218423	FALSE	FALSE	FALSE	NAFLD	8	35048193	0.682384	0.0961503	2568	409613	Nonalcoholic fatty liver disease	TRUE	reported	412181	8	34905711	0.0559	2.47503e-07	291	ebi-a-GCST90026062	1-stearoyl-2-linoleoyl-gpc (18:0/18:2) levels	TRUE	reported	igd	2	1	TRUE	26.5990220205388
rs112950006	C	A	C	A	0.2384	-0.0607979	0.0239	0.0306643	FALSE	FALSE	FALSE	NAFLD	1	87961559	0.455245	0.0814222	2568	409613	Nonalcoholic fatty liver disease	TRUE	reported	412181	1	88427242	0.0447	9.8869e-08	291	ebi-a-GCST90026062	1-stearoyl-2-linoleoyl-gpc (18:0/18:2) levels	TRUE	reported	igd	2	1	TRUE	28.4444444444444
rs112956080	C	G	C	G	-0.4515	-0.0609855	0.0068	0.00420854	FALSE	TRUE	FALSE	NAFLD	7	30465265	0.779582	0.217912	2568	409613	Nonalcoholic fatty liver disease	TRUE	reported	412181	7	30504881	0.0876	2.553e-07	291	ebi-a-GCST90026062	1-stearoyl-2-linoleoyl-gpc (18:0/18:2) levels	TRUE	reported	igd	2	1	TRUE	26.5648456558454
rs114331471	T	C	T	C	0.2619	0.0498503	0.0193	0.0360091	FALSE	FALSE	FALSE	NAFLD	1	90811346	0.512896	0.0761845	2568	409613	Nonalcoholic fatty liver disease	TRUE	reported	412181	1	91276903	0.0472	2.81203e-08	291	ebi-a-GCST90026062	1-stearoyl-2-linoleoyl-gpc (18:0/18:2) levels	TRUE	reported	igd	2	1	TRUE	30.7883914464234
rs114384906	T	G	T	G	0.2112	0.0489914	0.021	0.0366667	FALSE	FALSE	FALSE	NAFLD	18	48285617	0.51506	0.075258	2568	409613	Nonalcoholic fatty liver disease	TRUE	reported	412181	18	45811988	0.0411	2.68201e-07	291	ebi-a-GCST90026062	1-stearoyl-2-linoleoyl-gpc (18:0/18:2) levels	TRUE	reported	igd	2	1	TRUE	26.4060951569077
rs114638729	G	A	G	A	0.2372	0.0297914	0.0269	0.0335103	FALSE	FALSE	FALSE	NAFLD	2	79946503	0.706667	0.0791616	2568	409613	Nonalcoholic fatty liver disease	TRUE	reported	412181	2	80173629	0.0435	4.81804e-08	291	ebi-a-GCST90026062	1-stearoyl-2-linoleoyl-gpc (18:0/18:2) levels	TRUE	reported	igd	2	1	TRUE	29.733830096446
rs114646469	T	C	T	C	0.2561	0.055705	0.0166	0.0353183	FALSE	FALSE	FALSE	NAFLD	1	226414037	0.466391	0.0764795	2568	409613	Nonalcoholic fatty liver disease	TRUE	reported	412181	1	226601738	0.0531	1.44202e-06	291	ebi-a-GCST90026062	1-stearoyl-2-linoleoyl-gpc (18:0/18:2) levels	TRUE	reported	igd	2	1	TRUE	23.2610928461738
rs114726801	T	C	T	C	-0.1724	0.0509709	0.0394	0.0380788	FALSE	FALSE	FALSE	NAFLD	4	70033486	0.487151	0.0733557	2568	409613	Nonalcoholic fatty liver disease	TRUE	reported	412181	4	70899203	0.0343	4.97794e-07	291	ebi-a-GCST90026062	1-stearoyl-2-linoleoyl-gpc (18:0/18:2) levels	TRUE	reported	igd	2	1	TRUE	25.2630791591939
rs114799542	T	C	T	C	0.2622	-0.151031	0.0244	0.00944443	FALSE	FALSE	FALSE	NAFLD	3	66472416	0.306812	0.14779	2568	409613	Nonalcoholic fatty liver disease	TRUE	reported	412181	3	66522840	0.0426	7.85597e-10	291	ebi-a-GCST90026062	1-stearoyl-2-linoleoyl-gpc (18:0/18:2) levels	TRUE	reported	igd	2	1	TRUE	37.8831581035509
rs114997352	T	C	T	C	0.6643	0.0524128	0.0052	0.00591927	FALSE	FALSE	FALSE	NAFLD	15	31177529	0.7754	0.183699	2568	409613	Nonalcoholic fatty liver disease	TRUE	reported	412181	15	31469732	0.0957	3.77138e-12	291	ebi-a-GCST90026062	1-stearoyl-2-linoleoyl-gpc (18:0/18:2) levels	TRUE	reported	igd	2	1	TRUE	48.1841973949854
rs11503724	C	T	C	T	0.4824	-0.408442	0.0058	0.00137407	FALSE	FALSE	FALSE	NAFLD	12	66489278	0.28983	0.385871	2568	409613	Nonalcoholic fatty liver disease	TRUE	reported	412181	12	66883058	0.095	3.86803e-07	291	ebi-a-GCST90026062	1-stearoyl-2-linoleoyl-gpc (18:0/18:2) levels	TRUE	reported	igd	2	1	TRUE	25.7850149584488
rs115173561	C	T	C	T	-0.2609	-0.0590746	0.0168	0.031164	FALSE	FALSE	FALSE	NAFLD	2	182328366	0.468326	0.0814589	2568	409613	Nonalcoholic fatty liver disease	TRUE	reported	412181	2	183193093	0.053	8.38398e-07	291	ebi-a-GCST90026062	1-stearoyl-2-linoleoyl-gpc (18:0/18:2) levels	TRUE	reported	igd	2	1	TRUE	24.2323994304023
rs115246039	T	C	T	C	-0.2317	0.0159219	0.0203	0.0702563	FALSE	FALSE	FALSE	NAFLD	2	215176791	0.773467	0.0553145	2568	409613	Nonalcoholic fatty liver disease	TRUE	reported	412181	2	216041514	0.0497	3.11903e-06	291	ebi-a-GCST90026062	1-stearoyl-2-linoleoyl-gpc (18:0/18:2) levels	TRUE	reported	igd	2	1	TRUE	21.7339813529062
rs115282808	T	C	T	C	-0.3196	0.0535186	0.0117	0.0295441	FALSE	FALSE	FALSE	NAFLD	3	8249852	0.522222	0.0836328	2568	409613	Nonalcoholic fatty liver disease	TRUE	reported	412181	3	8291539	0.0634	4.60596e-07	291	ebi-a-GCST90026062	1-stearoyl-2-linoleoyl-gpc (18:0/18:2) levels	TRUE	reported	igd	2	1	TRUE	25.4117764133388
rs115482964	A	T	A	T	-0.3097	-0.0946284	0.0143	0.00468938	FALSE	TRUE	FALSE	NAFLD	5	62958516	0.643508	0.204469	2568	409613	Nonalcoholic fatty liver disease	TRUE	reported	412181	5	62254343	0.0627	7.87807e-07	291	ebi-a-GCST90026062	1-stearoyl-2-linoleoyl-gpc (18:0/18:2) levels	TRUE	reported	igd	2	1	TRUE	24.3976124885216
rs115613288	C	T	C	T	0.4131	0.119262	0.0069	0.0328253	FALSE	FALSE	FALSE	NAFLD	6	16668040	0.128202	0.0783985	2568	409613	Nonalcoholic fatty liver disease	TRUE	reported	412181	6	16668271	0.0805	2.88602e-07	291	ebi-a-GCST90026062	1-stearoyl-2-linoleoyl-gpc (18:0/18:2) levels	TRUE	reported	igd	2	1	TRUE	26.3341090235716
rs115699278	T	C	T	C	0.3895	-0.0856595	0.0144	0.00332788	FALSE	FALSE	FALSE	NAFLD	6	31893055	0.723994	0.242574	2568	409613	Nonalcoholic fatty liver disease	TRUE	reported	412181	6	31860832	0.0621	3.66801e-10	291	ebi-a-GCST90026062	1-stearoyl-2-linoleoyl-gpc (18:0/18:2) levels	TRUE	reported	igd	2	1	TRUE	39.3397615917395
rs115810874	T	G	T	G	0.5211	0.115537	0.0092	0.00791997	FALSE	FALSE	FALSE	NAFLD	4	108436916	0.467256	0.158934	2568	409613	Nonalcoholic fatty liver disease	TRUE	reported	412181	4	109358072	0.0682	2.25424e-14	291	ebi-a-GCST90026062	1-stearoyl-2-linoleoyl-gpc (18:0/18:2) levels	TRUE	reported	igd	2	1	TRUE	58.381251021233
rs115811481	A	T	A	T	0.7511	-0.103656	0.0064	0.0144664	FALSE	TRUE	FALSE	NAFLD	5	119268376	0.382121	0.1186	2568	409613	Nonalcoholic fatty liver disease	TRUE	reported	412181	5	118604071	0.1056	1.12305e-12	291	ebi-a-GCST90026062	1-stearoyl-2-linoleoyl-gpc (18:0/18:2) levels	TRUE	reported	igd	2	1	TRUE	50.590350414658
rs115893718	T	G	T	G	0.2189	0.311458	0.0218	0.0050708	FALSE	FALSE	FALSE	NAFLD	2	164438016	0.117033	0.198717	2568	409613	Nonalcoholic fatty liver disease	TRUE	reported	412181	2	165294526	0.0456	1.59199e-06	291	ebi-a-GCST90026062	1-stearoyl-2-linoleoyl-gpc (18:0/18:2) levels	TRUE	reported	igd	2	1	TRUE	23.0442107186827
rs116093329	T	G	T	G	0.4097	-0.155932	0.0089	0.00721045	FALSE	FALSE	FALSE	NAFLD	5	161103834	0.33748	0.162572	2568	409613	Nonalcoholic fatty liver disease	TRUE	reported	412181	5	160530841	0.0738	2.87197e-08	291	ebi-a-GCST90026062	1-stearoyl-2-linoleoyl-gpc (18:0/18:2) levels	TRUE	reported	igd	2	1	TRUE	30.8190469370818
rs116455686	G	A	G	A	0.9915	-0.141804	0.0035	0.00778533	FALSE	FALSE	FALSE	NAFLD	1	15730534	0.374325	0.159617	2568	409613	Nonalcoholic fatty liver disease	TRUE	reported	412181	1	16057029	0.1033	8.40621e-22	291	ebi-a-GCST90026062	1-stearoyl-2-linoleoyl-gpc (18:0/18:2) levels	TRUE	reported	igd	2	1	TRUE	92.1265470827644
rs116478736	G	C	G	C	0.4444	0.271805	0.0091	0.00435488	FALSE	TRUE	FALSE	NAFLD	2	17852385	0.209072	0.216384	2568	409613	Nonalcoholic fatty liver disease	TRUE	reported	412181	2	18033652	0.0702	2.40099e-10	291	ebi-a-GCST90026062	1-stearoyl-2-linoleoyl-gpc (18:0/18:2) levels	TRUE	reported	igd	2	1	TRUE	40.0750318585076
rs116827288	A	C	A	C	0.2435	-0.138339	0.0255	0.0134297	FALSE	FALSE	FALSE	NAFLD	3	169375952	0.263204	0.123644	2568	409613	Nonalcoholic fatty liver disease	TRUE	reported	412181	3	169093740	0.0486	5.55303e-07	291	ebi-a-GCST90026062	1-stearoyl-2-linoleoyl-gpc (18:0/18:2) levels	TRUE	reported	igd	2	1	TRUE	25.102986502735
rs117035469	G	A	G	A	0.4411	-0.00420906	0.0088	0.00243628	FALSE	FALSE	FALSE	NAFLD	11	86405114	0.988117	0.282595	2568	409613	Nonalcoholic fatty liver disease	TRUE	reported	412181	11	86116156	0.0857	2.66299e-07	291	ebi-a-GCST90026062	1-stearoyl-2-linoleoyl-gpc (18:0/18:2) levels	TRUE	reported	igd	2	1	TRUE	26.4918612456413
rs117081207	A	G	A	G	0.1268	-0.0530886	0.0841	0.0437617	FALSE	FALSE	FALSE	NAFLD	13	65590070	0.448063	0.0699779	2568	409613	Nonalcoholic fatty liver disease	TRUE	reported	412181	13	66164202	0.0241	1.509e-07	291	ebi-a-GCST90026062	1-stearoyl-2-linoleoyl-gpc (18:0/18:2) levels	TRUE	reported	igd	2	1	TRUE	27.6824434840998
rs117125256	G	A	G	A	0.3565	0.0012264	0.0089	0.0201525	FALSE	FALSE	FALSE	NAFLD	6	124297301	0.990294	0.100816	2568	409613	Nonalcoholic fatty liver disease	TRUE	reported	412181	6	124618447	0.0736	1.26101e-06	291	ebi-a-GCST90026062	1-stearoyl-2-linoleoyl-gpc (18:0/18:2) levels	TRUE	reported	igd	2	1	TRUE	23.46191406
rs117203759	A	G	A	G	0.3173	-0.142529	0.0108	0.011203	FALSE	FALSE	FALSE	NAFLD	9	137110931	0.290509	0.134842	2568	409613	Nonalcoholic fatty liver disease	TRUE	reported	412181	9	140005383	0.0683	3.35297e-06	291	ebi-a-GCST90026062	1-stearoyl-2-linoleoyl-gpc (18:0/18:2) levels	TRUE	reported	igd	2	1	TRUE	21.5823502804997
rs117408685	G	A	G	A	0.5273	-0.0228626	0.0062	0.00208845	FALSE	FALSE	FALSE	NAFLD	7	88464326	0.939404	0.300751	2568	409613	Nonalcoholic fatty liver disease	TRUE	reported	412181	7	88093641	0.1131	3.11903e-06	291	ebi-a-GCST90026062	1-stearoyl-2-linoleoyl-gpc (18:0/18:2) levels	TRUE	reported	igd	2	1	TRUE	21.7365359012665
rs117461873	A	G	A	G	-0.5403	-0.0680662	0.0034	0.0211369	FALSE	FALSE	FALSE	NAFLD	12	106362215	0.481168	0.0966267	2568	409613	Nonalcoholic fatty liver disease	TRUE	reported	412181	12	106755993	0.1178	4.47796e-06	291	ebi-a-GCST90026062	1-stearoyl-2-linoleoyl-gpc (18:0/18:2) levels	TRUE	reported	igd	2	1	TRUE	21.0367843111256
rs117569781	A	G	A	G	0.3703	0.0188418	0.0125	0.00610319	FALSE	FALSE	FALSE	NAFLD	9	5075832	0.916639	0.180013	2568	409613	Nonalcoholic fatty liver disease	TRUE	reported	412181	9	5075832	0.0573	1.034e-10	291	ebi-a-GCST90026062	1-stearoyl-2-linoleoyl-gpc (18:0/18:2) levels	TRUE	reported	igd	2	1	TRUE	41.7636242914881
rs117684874	G	A	G	A	0.7722	0.963717	0.0035	0.000910308	FALSE	FALSE	FALSE	NAFLD	9	33084329	0.00510023	0.344107	2568	409613	Nonalcoholic fatty liver disease	TRUE	reported	412181	9	33084327	0.1056	2.68287e-13	291	ebi-a-GCST90026062	1-stearoyl-2-linoleoyl-gpc (18:0/18:2) levels	TRUE	reported	igd	2	1	TRUE	53.47265625
rs11769666	T	C	T	C	0.1065	-0.0121248	0.1079	0.101205	FALSE	FALSE	FALSE	NAFLD	7	145485195	0.796214	0.0469497	2568	409613	Nonalcoholic fatty liver disease	TRUE	reported	412181	7	145182288	0.0209	3.38602e-07	291	ebi-a-GCST90026062	1-stearoyl-2-linoleoyl-gpc (18:0/18:2) levels	TRUE	reported	igd	2	1	TRUE	25.9660950985554
rs117747858	C	T	C	T	0.521	0.104445	0.0054	0.0311051	FALSE	FALSE	FALSE	NAFLD	8	125075305	0.205741	0.0825418	2568	409613	Nonalcoholic fatty liver disease	TRUE	reported	412181	8	126087547	0.089	4.77595e-09	291	ebi-a-GCST90026062	1-stearoyl-2-linoleoyl-gpc (18:0/18:2) levels	TRUE	reported	igd	2	1	TRUE	34.2685267011741
rs117780125	G	A	G	A	0.3257	-0.015271	0.0144	0.0142086	FALSE	FALSE	FALSE	NAFLD	20	58806827	0.897944	0.119064	2568	409613	Nonalcoholic fatty liver disease	TRUE	reported	412181	20	57381882	0.0608	8.32703e-08	291	ebi-a-GCST90026062	1-stearoyl-2-linoleoyl-gpc (18:0/18:2) levels	TRUE	reported	igd	2	1	TRUE	28.6964621926939
rs117904943	T	C	T	C	0.2215	-0.0363536	0.0211	0.0142663	FALSE	FALSE	FALSE	NAFLD	8	54832094	0.760072	0.119042	2568	409613	Nonalcoholic fatty liver disease	TRUE	reported	412181	8	55744654	0.0481	4.11102e-06	291	ebi-a-GCST90026062	1-stearoyl-2-linoleoyl-gpc (18:0/18:2) levels	TRUE	reported	igd	2	1	TRUE	21.2059292620623
rs117955313	C	T	C	T	0.2979	-0.230086	0.0114	0.0122118	FALSE	FALSE	FALSE	NAFLD	12	26320441	0.0746243	0.129061	2568	409613	Nonalcoholic fatty liver disease	TRUE	reported	412181	12	26473374	0.0541	3.71997e-08	291	ebi-a-GCST90026062	1-stearoyl-2-linoleoyl-gpc (18:0/18:2) levels	TRUE	reported	igd	2	1	TRUE	30.3212063646086
rs117970522	C	T	C	T	0.4809	-0.0927275	0.0058	0.0200848	FALSE	FALSE	FALSE	NAFLD	6	100610050	0.349892	0.0991952	2568	409613	Nonalcoholic fatty liver disease	TRUE	reported	412181	6	101057926	0.0954	4.65404e-07	291	ebi-a-GCST90026062	1-stearoyl-2-linoleoyl-gpc (18:0/18:2) levels	TRUE	reported	igd	2	1	TRUE	25.4104762469839
rs117971331	T	C	T	C	0.4679	-0.353916	0.0058	0.00335585	FALSE	FALSE	FALSE	NAFLD	15	93038513	0.150715	0.246286	2568	409613	Nonalcoholic fatty liver disease	TRUE	reported	412181	15	93581743	0.096	1.086e-06	291	ebi-a-GCST90026062	1-stearoyl-2-linoleoyl-gpc (18:0/18:2) levels	TRUE	reported	igd	2	1	TRUE	23.7554698350694
rs118030930	T	C	T	C	0.7809	-0.106819	0.0035	0.0139268	FALSE	FALSE	FALSE	NAFLD	19	3011148	0.369148	0.118943	2568	409613	Nonalcoholic fatty liver disease	TRUE	reported	412181	19	3011146	0.1058	1.59809e-13	291	ebi-a-GCST90026062	1-stearoyl-2-linoleoyl-gpc (18:0/18:2) levels	TRUE	reported	igd	2	1	TRUE	54.4777936399598
rs118163894	A	G	A	G	0.2931	-0.00533488	0.0137	0.0054434	FALSE	FALSE	FALSE	NAFLD	14	37924271	0.977975	0.193241	2568	409613	Nonalcoholic fatty liver disease	TRUE	reported	412181	14	38393476	0.0591	7.001e-07	291	ebi-a-GCST90026062	1-stearoyl-2-linoleoyl-gpc (18:0/18:2) levels	TRUE	reported	igd	2	1	TRUE	24.595557731454
rs11873844	G	A	G	A	0.236	0.0268324	0.0204	0.00921979	FALSE	FALSE	FALSE	NAFLD	18	74564327	0.854458	0.146279	2568	409613	Nonalcoholic fatty liver disease	TRUE	reported	412181	18	72231562	0.0494	1.798e-06	291	ebi-a-GCST90026062	1-stearoyl-2-linoleoyl-gpc (18:0/18:2) levels	TRUE	reported	igd	2	1	TRUE	22.8228622006589
rs12201636	C	T	C	T	0.4027	-0.067276	0.0108	0.0237361	FALSE	FALSE	FALSE	NAFLD	6	8443786	0.468292	0.0927612	2568	409613	Nonalcoholic fatty liver disease	TRUE	reported	412181	6	8444019	0.0685	4.15901e-09	291	ebi-a-GCST90026062	1-stearoyl-2-linoleoyl-gpc (18:0/18:2) levels	TRUE	reported	igd	2	1	TRUE	34.5606670573818
rs12310223	C	A	C	A	0.3348	-0.0660568	0.0136	0.0013844	FALSE	FALSE	FALSE	NAFLD	12	64707726	0.861837	0.379557	2568	409613	Nonalcoholic fatty liver disease	TRUE	reported	412181	12	65101506	0.0649	2.45799e-07	291	ebi-a-GCST90026062	1-stearoyl-2-linoleoyl-gpc (18:0/18:2) levels	TRUE	reported	igd	2	1	TRUE	26.6122445103407
rs12444865	G	A	G	A	0.3468	-0.0129208	0.0088	0.0360359	FALSE	FALSE	FALSE	NAFLD	16	83609123	0.865216	0.0761218	2568	409613	Nonalcoholic fatty liver disease	TRUE	reported	412181	16	83642728	0.0749	3.63798e-06	291	ebi-a-GCST90026062	1-stearoyl-2-linoleoyl-gpc (18:0/18:2) levels	TRUE	reported	igd	2	1	TRUE	21.4385072397375
rs12461965	C	T	C	T	-0.1244	-0.0466555	0.9124	0.948708	FALSE	FALSE	FALSE	NAFLD	19	533133	0.463336	0.0636184	2568	409613	Nonalcoholic fatty liver disease	TRUE	reported	412181	19	533133	0.024	2.31398e-07	291	ebi-a-GCST90026062	1-stearoyl-2-linoleoyl-gpc (18:0/18:2) levels	TRUE	reported	igd	2	1	TRUE	26.8669444444444
rs12675272	G	A	G	A	-0.0736	0.0157544	0.3479	0.354294	FALSE	FALSE	FALSE	NAFLD	8	1148938	0.590775	0.0292987	2568	409613	Nonalcoholic fatty liver disease	TRUE	reported	412181	8	1098938	0.015	9.19602e-07	291	ebi-a-GCST90026062	1-stearoyl-2-linoleoyl-gpc (18:0/18:2) levels	TRUE	reported	igd	2	1	TRUE	24.0753777777778
rs129365	C	A	C	A	-0.4108	0.309456	0.9931	0.992743	FALSE	FALSE	FALSE	NAFLD	22	37166214	0.0638161	0.166961	2568	409613	Nonalcoholic fatty liver disease	TRUE	reported	412181	22	37562254	0.0802	3.03802e-07	291	ebi-a-GCST90026062	1-stearoyl-2-linoleoyl-gpc (18:0/18:2) levels	TRUE	reported	igd	2	1	TRUE	26.2368766363393
rs12939182	C	T	C	T	0.3014	-0.0241991	0.0136	0.0098915	FALSE	FALSE	FALSE	NAFLD	17	28477688	0.868497	0.146159	2568	409613	Nonalcoholic fatty liver disease	TRUE	reported	412181	17	26804706	0.0608	7.28702e-07	291	ebi-a-GCST90026062	1-stearoyl-2-linoleoyl-gpc (18:0/18:2) levels	TRUE	reported	igd	2	1	TRUE	24.5741971087258
rs137925307	G	A	G	A	0.2766	-0.12838	0.0154	0.00833663	FALSE	FALSE	FALSE	NAFLD	15	90193907	0.405553	0.15435	2568	409613	Nonalcoholic fatty liver disease	TRUE	reported	412181	15	90737139	0.0482	9.69706e-09	291	ebi-a-GCST90026062	1-stearoyl-2-linoleoyl-gpc (18:0/18:2) levels	TRUE	reported	igd	2	1	TRUE	32.9314061397015
rs138568770	T	G	T	G	0.2439	-0.00525009	0.0236	0.0229083	FALSE	FALSE	FALSE	NAFLD	4	3752934	0.955624	0.0943494	2568	409613	Nonalcoholic fatty liver disease	TRUE	reported	412181	4	3754661	0.0491	6.79798e-07	291	ebi-a-GCST90026062	1-stearoyl-2-linoleoyl-gpc (18:0/18:2) levels	TRUE	reported	igd	2	1	TRUE	24.6751963033171
rs138762614	A	G	A	G	0.4647	-0.0262962	0.0058	0.0328082	FALSE	FALSE	FALSE	NAFLD	9	28800051	0.740694	0.0794603	2568	409613	Nonalcoholic fatty liver disease	TRUE	reported	412181	9	28800049	0.0943	8.24005e-07	291	ebi-a-GCST90026062	1-stearoyl-2-linoleoyl-gpc (18:0/18:2) levels	TRUE	reported	igd	2	1	TRUE	24.2840970301906
rs138790016	A	G	A	G	0.2377	-0.3515	0.0205	0.00275983	FALSE	FALSE	FALSE	NAFLD	5	163465617	0.185142	0.265265	2568	409613	Nonalcoholic fatty liver disease	TRUE	reported	412181	5	162892623	0.0497	1.72001e-06	291	ebi-a-GCST90026062	1-stearoyl-2-linoleoyl-gpc (18:0/18:2) levels	TRUE	reported	igd	2	1	TRUE	22.874182722087
rs138793109	T	C	T	C	0.5317	-0.122973	0.0087	0.019518	FALSE	FALSE	FALSE	NAFLD	16	622919	0.230289	0.102511	2568	409613	Nonalcoholic fatty liver disease	TRUE	reported	412181	16	672919	0.0912	5.52701e-09	291	ebi-a-GCST90026062	1-stearoyl-2-linoleoyl-gpc (18:0/18:2) levels	TRUE	reported	igd	2	1	TRUE	33.9894114054324
rs138850179	C	T	C	T	0.3832	-0.00451639	0.0147	0.0341223	FALSE	FALSE	FALSE	NAFLD	14	39525769	0.95351	0.0774682	2568	409613	Nonalcoholic fatty liver disease	TRUE	reported	412181	14	39994973	0.0648	3.27303e-09	291	ebi-a-GCST90026062	1-stearoyl-2-linoleoyl-gpc (18:0/18:2) levels	TRUE	reported	igd	2	1	TRUE	34.9704313366865
rs138911724	T	C	T	C	0.2076	-0.00233724	0.0206	0.0105174	FALSE	FALSE	FALSE	NAFLD	20	51942738	0.986682	0.140021	2568	409613	Nonalcoholic fatty liver disease	TRUE	reported	412181	20	50559277	0.0437	2.03198e-06	291	ebi-a-GCST90026062	1-stearoyl-2-linoleoyl-gpc (18:0/18:2) levels	TRUE	reported	igd	2	1	TRUE	22.5679351098869
rs139099312	T	C	T	C	0.4339	-0.122585	0.008	0.0207426	FALSE	FALSE	FALSE	NAFLD	14	83386778	0.216176	0.0991176	2568	409613	Nonalcoholic fatty liver disease	TRUE	reported	412181	14	83853122	0.0762	1.24099e-08	291	ebi-a-GCST90026062	1-stearoyl-2-linoleoyl-gpc (18:0/18:2) levels	TRUE	reported	igd	2	1	TRUE	32.4242065706354
rs139218639	G	C	G	C	0.467	-0.108991	0.008	0.00641552	FALSE	TRUE	FALSE	NAFLD	6	85544546	0.538819	0.177337	2568	409613	Nonalcoholic fatty liver disease	TRUE	reported	412181	6	86254264	0.0759	7.43396e-10	291	ebi-a-GCST90026062	1-stearoyl-2-linoleoyl-gpc (18:0/18:2) levels	TRUE	reported	igd	2	1	TRUE	37.8573499212784
rs140012396	G	C	G	C	0.3436	-0.0714624	0.0166	0.00129579	FALSE	TRUE	FALSE	NAFLD	3	177925815	0.854409	0.389449	2568	409613	Nonalcoholic fatty liver disease	TRUE	reported	412181	3	177643603	0.0604	1.258e-08	291	ebi-a-GCST90026062	1-stearoyl-2-linoleoyl-gpc (18:0/18:2) levels	TRUE	reported	igd	2	1	TRUE	32.3617823779659
rs140626074	A	G	A	G	0.4284	-0.0144991	0.0106	0.0105508	FALSE	FALSE	FALSE	NAFLD	7	40354140	0.916587	0.138437	2568	409613	Nonalcoholic fatty liver disease	TRUE	reported	412181	7	40393739	0.0542	2.58821e-15	291	ebi-a-GCST90026062	1-stearoyl-2-linoleoyl-gpc (18:0/18:2) levels	TRUE	reported	igd	2	1	TRUE	62.4741493171389
rs140957523	A	G	A	G	0.2098	0.00289357	0.0292	0.0535114	FALSE	FALSE	FALSE	NAFLD	1	223436190	0.963228	0.0627631	2568	409613	Nonalcoholic fatty liver disease	TRUE	reported	412181	1	223609532	0.0373	1.84098e-08	291	ebi-a-GCST90026062	1-stearoyl-2-linoleoyl-gpc (18:0/18:2) levels	TRUE	reported	igd	2	1	TRUE	31.6368550050672
rs141127564	T	C	T	C	0.3238	0.124811	0.0119	0.00896606	FALSE	FALSE	FALSE	NAFLD	15	46619932	0.39789	0.147637	2568	409613	Nonalcoholic fatty liver disease	TRUE	reported	412181	15	46912130	0.0664	1.08201e-06	291	ebi-a-GCST90026062	1-stearoyl-2-linoleoyl-gpc (18:0/18:2) levels	TRUE	reported	igd	2	1	TRUE	23.7803110030483
rs141600434	G	C	G	C	-0.4595	0.119386	0.0058	0.0108711	FALSE	TRUE	FALSE	NAFLD	8	141532880	0.37763	0.135317	2568	409613	Nonalcoholic fatty liver disease	TRUE	reported	412181	8	142542980	0.0913	4.81504e-07	291	ebi-a-GCST90026062	1-stearoyl-2-linoleoyl-gpc (18:0/18:2) levels	TRUE	reported	igd	2	1	TRUE	25.3296667702374
rs141862002	T	C	T	C	0.5815	-0.71512	0.0054	0.00125616	FALSE	FALSE	FALSE	NAFLD	7	54373803	0.0665994	0.389846	2568	409613	Nonalcoholic fatty liver disease	TRUE	reported	412181	7	54441496	0.0876	3.13112e-11	291	ebi-a-GCST90026062	1-stearoyl-2-linoleoyl-gpc (18:0/18:2) levels	TRUE	reported	igd	2	1	TRUE	44.0647414044745
rs141875806	A	G	A	G	0.5882	0.102492	0.0078	0.0448113	FALSE	FALSE	FALSE	NAFLD	2	50040898	0.137188	0.0689558	2568	409613	Nonalcoholic fatty liver disease	TRUE	reported	412181	2	50268036	0.0805	2.77524e-13	291	ebi-a-GCST90026062	1-stearoyl-2-linoleoyl-gpc (18:0/18:2) levels	TRUE	reported	igd	2	1	TRUE	53.3897982330928
rs142044586	T	G	T	G	0.1612	-0.089458	0.0489	0.0565242	FALSE	FALSE	FALSE	NAFLD	19	6665376	0.141806	0.0608931	2568	409613	Nonalcoholic fatty liver disease	TRUE	reported	412181	19	6665387	0.0323	5.78402e-07	291	ebi-a-GCST90026062	1-stearoyl-2-linoleoyl-gpc (18:0/18:2) levels	TRUE	reported	igd	2	1	TRUE	24.9072070085978
rs142143224	T	C	T	C	0.2482	0.193423	0.0196	0.00607891	FALSE	FALSE	FALSE	NAFLD	13	54070019	0.296548	0.185295	2568	409613	Nonalcoholic fatty liver disease	TRUE	reported	412181	13	54644154	0.0455	5.07598e-08	291	ebi-a-GCST90026062	1-stearoyl-2-linoleoyl-gpc (18:0/18:2) levels	TRUE	reported	igd	2	1	TRUE	29.7564255524695
rs142374640	A	C	A	C	0.3681	-0.0268402	0.0069	0.00269139	FALSE	FALSE	FALSE	NAFLD	5	118487678	0.920117	0.267636	2568	409613	Nonalcoholic fatty liver disease	TRUE	reported	412181	5	117823373	0.0805	4.86497e-06	291	ebi-a-GCST90026062	1-stearoyl-2-linoleoyl-gpc (18:0/18:2) levels	TRUE	reported	igd	2	1	TRUE	20.9093183133367
rs142569405	C	T	C	T	0.2358	0.0298399	0.0212	0.00585962	FALSE	FALSE	FALSE	NAFLD	8	81670916	0.874205	0.18848	2568	409613	Nonalcoholic fatty liver disease	TRUE	reported	412181	8	82583151	0.0485	1.158e-06	291	ebi-a-GCST90026062	1-stearoyl-2-linoleoyl-gpc (18:0/18:2) levels	TRUE	reported	igd	2	1	TRUE	23.6376405569136
rs142713309	A	G	A	G	-0.2301	-0.0780789	0.0183	0.0211626	FALSE	FALSE	FALSE	NAFLD	8	110246558	0.426261	0.0981378	2568	409613	Nonalcoholic fatty liver disease	TRUE	reported	412181	8	111258787	0.0471	1.036e-06	291	ebi-a-GCST90026062	1-stearoyl-2-linoleoyl-gpc (18:0/18:2) levels	TRUE	reported	igd	2	1	TRUE	23.866647734188
rs142955037	T	G	T	G	-0.4363	-0.277386	0.0086	0.00499464	FALSE	FALSE	FALSE	NAFLD	3	159683687	0.167923	0.201163	2568	409613	Nonalcoholic fatty liver disease	TRUE	reported	412181	3	159401476	0.0833	1.637e-07	291	ebi-a-GCST90026062	1-stearoyl-2-linoleoyl-gpc (18:0/18:2) levels	TRUE	reported	igd	2	1	TRUE	27.4334497304324
rs143346513	G	A	G	A	0.4982	-0.0449662	0.008	0.0249122	FALSE	FALSE	FALSE	NAFLD	5	79999113	0.620666	0.090858	2568	409613	Nonalcoholic fatty liver disease	TRUE	reported	412181	5	79294936	0.0766	7.71969e-11	291	ebi-a-GCST90026062	1-stearoyl-2-linoleoyl-gpc (18:0/18:2) levels	TRUE	reported	igd	2	1	TRUE	42.3009291766935
rs143346628	A	G	A	G	0.2942	0.277033	0.0143	0.0118225	FALSE	FALSE	FALSE	NAFLD	8	68989381	0.0350485	0.131432	2568	409613	Nonalcoholic fatty liver disease	TRUE	reported	412181	8	69901616	0.0634	3.48401e-06	291	ebi-a-GCST90026062	1-stearoyl-2-linoleoyl-gpc (18:0/18:2) levels	TRUE	reported	igd	2	1	TRUE	21.5331130770532
rs143420793	G	A	G	A	0.361	-0.35526	0.0143	0.00156006	FALSE	FALSE	FALSE	NAFLD	2	185208606	0.322745	0.359272	2568	409613	Nonalcoholic fatty liver disease	TRUE	reported	412181	2	186073333	0.0651	2.95801e-08	291	ebi-a-GCST90026062	1-stearoyl-2-linoleoyl-gpc (18:0/18:2) levels	TRUE	reported	igd	2	1	TRUE	30.7505173418656
rs1443660	A	T	A	T	-0.0903	-0.00782954	0.7722	0.716253	FALSE	TRUE	FALSE	NAFLD	2	225276121	0.802509	0.0313055	2568	409613	Nonalcoholic fatty liver disease	TRUE	reported	412181	2	226140838	0.016	1.80198e-08	291	ebi-a-GCST90026062	1-stearoyl-2-linoleoyl-gpc (18:0/18:2) levels	TRUE	reported	igd	2	1	TRUE	31.85191406
rs144389952	G	A	G	A	0.3487	-0.136896	0.0103	0.00119961	FALSE	FALSE	FALSE	NAFLD	8	93581039	0.745054	0.421004	2568	409613	Nonalcoholic fatty liver disease	TRUE	reported	412181	8	94593267	0.0704	7.31695e-07	291	ebi-a-GCST90026062	1-stearoyl-2-linoleoyl-gpc (18:0/18:2) levels	TRUE	reported	igd	2	1	TRUE	24.533447265625
rs144442599	A	G	A	G	0.2747	-0.064661	0.0166	0.0168843	FALSE	FALSE	FALSE	NAFLD	13	89247591	0.556253	0.10989	2568	409613	Nonalcoholic fatty liver disease	TRUE	reported	412181	13	89899845	0.0598	4.39805e-06	291	ebi-a-GCST90026062	1-stearoyl-2-linoleoyl-gpc (18:0/18:2) levels	TRUE	reported	igd	2	1	TRUE	21.10157884
rs144573139	A	G	A	G	0.4818	-1.09513	0.0059	0.000359351	FALSE	FALSE	FALSE	NAFLD	1	161671477	0.163943	0.786768	2568	409613	Nonalcoholic fatty liver disease	TRUE	reported	412181	1	161641267	0.0944	3.36202e-07	291	ebi-a-GCST90026062	1-stearoyl-2-linoleoyl-gpc (18:0/18:2) levels	TRUE	reported	igd	2	1	TRUE	26.0489128483194
rs144684912	T	C	T	C	0.3007	-0.0331226	0.0121	0.047482	FALSE	FALSE	FALSE	NAFLD	21	42141703	0.61516	0.0658866	2568	409613	Nonalcoholic fatty liver disease	TRUE	reported	412181	21	43561813	0.0588	3.16701e-07	291	ebi-a-GCST90026062	1-stearoyl-2-linoleoyl-gpc (18:0/18:2) levels	TRUE	reported	igd	2	1	TRUE	26.1524393771114
rs144838831	A	G	A	G	0.2226	0.0372465	0.0169	0.0249765	FALSE	FALSE	FALSE	NAFLD	6	20447304	0.683664	0.0914097	2568	409613	Nonalcoholic fatty liver disease	TRUE	reported	412181	6	20447535	0.0471	2.30298e-06	291	ebi-a-GCST90026062	1-stearoyl-2-linoleoyl-gpc (18:0/18:2) levels	TRUE	reported	igd	2	1	TRUE	22.3361596819344
rs145019396	G	A	G	A	0.3831	-0.340957	0.0138	0.00769102	FALSE	FALSE	FALSE	NAFLD	6	129808246	0.0342594	0.161056	2568	409613	Nonalcoholic fatty liver disease	TRUE	reported	412181	6	130129391	0.0621	6.66807e-10	291	ebi-a-GCST90026062	1-stearoyl-2-linoleoyl-gpc (18:0/18:2) levels	TRUE	reported	igd	2	1	TRUE	38.0575742724451
rs145066099	G	A	G	A	0.3557	0.337285	0.0108	0.00260154	FALSE	FALSE	FALSE	NAFLD	5	36123796	0.223164	0.276882	2568	409613	Nonalcoholic fatty liver disease	TRUE	reported	412181	5	36123898	0.0693	2.86497e-07	291	ebi-a-GCST90026062	1-stearoyl-2-linoleoyl-gpc (18:0/18:2) levels	TRUE	reported	igd	2	1	TRUE	26.3451855183457
rs145151871	T	G	T	G	0.3207	-0.126219	0.0119	0.00733732	FALSE	FALSE	FALSE	NAFLD	6	139029569	0.441777	0.164092	2568	409613	Nonalcoholic fatty liver disease	TRUE	reported	412181	6	139350706	0.0502	1.69801e-10	291	ebi-a-GCST90026062	1-stearoyl-2-linoleoyl-gpc (18:0/18:2) levels	TRUE	reported	igd	2	1	TRUE	40.8122450437295
rs145209843	A	G	A	G	0.4591	-0.537006	0.0087	0.00444822	FALSE	FALSE	FALSE	NAFLD	17	65366271	0.0128467	0.21584	2568	409613	Nonalcoholic fatty liver disease	TRUE	reported	412181	17	63362389	0.0839	4.49097e-08	291	ebi-a-GCST90026062	1-stearoyl-2-linoleoyl-gpc (18:0/18:2) levels	TRUE	reported	igd	2	1	TRUE	29.94267965
rs145522590	T	C	T	C	0.3853	0.0223467	0.0069	0.0173111	FALSE	FALSE	FALSE	NAFLD	2	230326088	0.838486	0.109634	2568	409613	Nonalcoholic fatty liver disease	TRUE	reported	412181	2	231190803	0.0796	1.30101e-06	291	ebi-a-GCST90026062	1-stearoyl-2-linoleoyl-gpc (18:0/18:2) levels	TRUE	reported	igd	2	1	TRUE	23.4299780939875
rs145729777	A	G	A	G	0.5787	0.0417267	0.0054	0.0013276	FALSE	FALSE	FALSE	NAFLD	3	73243416	0.914233	0.38743	2568	409613	Nonalcoholic fatty liver disease	TRUE	reported	412181	3	73292567	0.0864	2.12618e-11	291	ebi-a-GCST90026062	1-stearoyl-2-linoleoyl-gpc (18:0/18:2) levels	TRUE	reported	igd	2	1	TRUE	44.8620876736111
rs146915029	G	A	G	A	0.763	-0.150622	0.0035	0.0077714	FALSE	FALSE	FALSE	NAFLD	4	162254640	0.343896	0.159136	2568	409613	Nonalcoholic fatty liver disease	TRUE	reported	412181	4	163175792	0.1048	3.29837e-13	291	ebi-a-GCST90026062	1-stearoyl-2-linoleoyl-gpc (18:0/18:2) levels	TRUE	reported	igd	2	1	TRUE	53.0061804382029
rs147066367	A	G	A	G	0.4115	-0.0124501	0.008	0.00529593	FALSE	FALSE	FALSE	NAFLD	5	180223789	0.948739	0.193653	2568	409613	Nonalcoholic fatty liver disease	TRUE	reported	412181	5	179650789	0.0758	5.59899e-08	291	ebi-a-GCST90026062	1-stearoyl-2-linoleoyl-gpc (18:0/18:2) levels	TRUE	reported	igd	2	1	TRUE	29.4714339916876
rs147205924	A	G	A	G	0.415	-0.0705	0.0099	0.0156419	FALSE	FALSE	FALSE	NAFLD	8	27944251	0.533982	0.113355	2568	409613	Nonalcoholic fatty liver disease	TRUE	reported	412181	8	27801768	0.0603	5.73192e-12	291	ebi-a-GCST90026062	1-stearoyl-2-linoleoyl-gpc (18:0/18:2) levels	TRUE	reported	igd	2	1	TRUE	47.3654392493035
rs148256401	G	T	G	T	-0.5829	0.0176488	0.0034	0.00189751	FALSE	FALSE	FALSE	NAFLD	1	56032179	0.956095	0.320567	2568	409613	Nonalcoholic fatty liver disease	TRUE	reported	412181	1	56497852	0.1176	7.10706e-07	291	ebi-a-GCST90026062	1-stearoyl-2-linoleoyl-gpc (18:0/18:2) levels	TRUE	reported	igd	2	1	TRUE	24.5682072573927
rs148385425	A	G	A	G	0.6485	-0.0801791	0.0054	0.0141775	FALSE	FALSE	FALSE	NAFLD	7	5880266	0.501465	0.119281	2568	409613	Nonalcoholic fatty liver disease	TRUE	reported	412181	7	5919897	0.0902	6.48933e-13	291	ebi-a-GCST90026062	1-stearoyl-2-linoleoyl-gpc (18:0/18:2) levels	TRUE	reported	igd	2	1	TRUE	51.6900420843555
rs148493345	T	G	T	G	-0.2815	0.0386453	0.019	0.0040741	FALSE	FALSE	FALSE	NAFLD	19	43467405	0.857097	0.214611	2568	409613	Nonalcoholic fatty liver disease	TRUE	reported	412181	19	43971557	0.0494	1.18899e-08	291	ebi-a-GCST90026062	1-stearoyl-2-linoleoyl-gpc (18:0/18:2) levels	TRUE	reported	igd	2	1	TRUE	32.4715410841023
rs148576487	A	G	A	G	0.3025	0.06905	0.0168	0.00865293	FALSE	FALSE	FALSE	NAFLD	4	184488243	0.654805	0.154441	2568	409613	Nonalcoholic fatty liver disease	TRUE	reported	412181	4	185409397	0.0529	1.083e-08	291	ebi-a-GCST90026062	1-stearoyl-2-linoleoyl-gpc (18:0/18:2) levels	TRUE	reported	igd	2	1	TRUE	32.6993721434672
rs149197940	T	G	T	G	0.5992	0.0326192	0.0054	0.0287037	FALSE	FALSE	FALSE	NAFLD	3	112838351	0.701103	0.084983	2568	409613	Nonalcoholic fatty liver disease	TRUE	reported	412181	3	112557198	0.0887	1.42298e-11	291	ebi-a-GCST90026062	1-stearoyl-2-linoleoyl-gpc (18:0/18:2) levels	TRUE	reported	igd	2	1	TRUE	45.6348229276954
rs149403299	G	A	G	A	0.2545	0.142722	0.0198	0.0041522	FALSE	FALSE	FALSE	NAFLD	11	96959578	0.515205	0.219318	2568	409613	Nonalcoholic fatty liver disease	TRUE	reported	412181	11	96830578	0.0548	3.37202e-06	291	ebi-a-GCST90026062	1-stearoyl-2-linoleoyl-gpc (18:0/18:2) levels	TRUE	reported	igd	2	1	TRUE	21.5682275294368
rs149406705	C	T	C	T	0.4284	-0.173901	0.009	0.00471222	FALSE	FALSE	FALSE	NAFLD	6	4149319	0.401765	0.207402	2568	409613	Nonalcoholic fatty liver disease	TRUE	reported	412181	6	4149553	0.0772	2.837e-08	291	ebi-a-GCST90026062	1-stearoyl-2-linoleoyl-gpc (18:0/18:2) levels	TRUE	reported	igd	2	1	TRUE	30.7938736610379
rs149493554	A	G	A	G	0.4175	-0.636592	0.0089	0.00150568	FALSE	FALSE	FALSE	NAFLD	16	61974718	0.0823057	0.366392	2568	409613	Nonalcoholic fatty liver disease	TRUE	reported	412181	16	62008622	0.0848	8.43995e-07	291	ebi-a-GCST90026062	1-stearoyl-2-linoleoyl-gpc (18:0/18:2) levels	TRUE	reported	igd	2	1	TRUE	24.2393659331613
rs149524367	T	G	T	G	0.3109	0.0781273	0.0155	0.00665556	FALSE	FALSE	FALSE	NAFLD	8	83901935	0.651795	0.173128	2568	409613	Nonalcoholic fatty liver disease	TRUE	reported	412181	8	84814170	0.0529	4.18302e-09	291	ebi-a-GCST90026062	1-stearoyl-2-linoleoyl-gpc (18:0/18:2) levels	TRUE	reported	igd	2	1	TRUE	34.5406177079127
rs149546308	A	G	A	G	0.2748	0.00585443	0.0228	0.0110835	FALSE	FALSE	FALSE	NAFLD	6	101421372	0.965898	0.136934	2568	409613	Nonalcoholic fatty liver disease	TRUE	reported	412181	6	101869248	0.0527	1.86102e-07	291	ebi-a-GCST90026062	1-stearoyl-2-linoleoyl-gpc (18:0/18:2) levels	TRUE	reported	igd	2	1	TRUE	27.1901889971879
rs149674641	A	G	A	G	0.3503	-0.092996	0.0137	0.0152217	FALSE	FALSE	FALSE	NAFLD	1	233791184	0.424002	0.116318	2568	409613	Nonalcoholic fatty liver disease	TRUE	reported	412181	1	233926930	0.0631	2.90202e-08	291	ebi-a-GCST90026062	1-stearoyl-2-linoleoyl-gpc (18:0/18:2) levels	TRUE	reported	igd	2	1	TRUE	30.8192138356092
rs149931646	G	A	G	A	0.3338	0.154311	0.0148	0.00549858	FALSE	FALSE	FALSE	NAFLD	2	59632474	0.417321	0.190254	2568	409613	Nonalcoholic fatty liver disease	TRUE	reported	412181	2	59859609	0.0585	1.12899e-08	291	ebi-a-GCST90026062	1-stearoyl-2-linoleoyl-gpc (18:0/18:2) levels	TRUE	reported	igd	2	1	TRUE	32.5582409233691
rs150453392	A	C	A	C	0.1204	0.131958	0.0745	0.0543815	FALSE	FALSE	FALSE	NAFLD	20	31979101	0.0342137	0.0623167	2568	409613	Nonalcoholic fatty liver disease	TRUE	reported	412181	20	30566904	0.0253	2.01502e-06	291	ebi-a-GCST90026062	1-stearoyl-2-linoleoyl-gpc (18:0/18:2) levels	TRUE	reported	igd	2	1	TRUE	22.6470652564483
rs151181537	T	C	T	C	0.444	0.00356998	0.008	0.0486776	FALSE	FALSE	FALSE	NAFLD	4	43279069	0.956415	0.0653205	2568	409613	Nonalcoholic fatty liver disease	TRUE	reported	412181	4	43281086	0.0756	4.35402e-09	291	ebi-a-GCST90026062	1-stearoyl-2-linoleoyl-gpc (18:0/18:2) levels	TRUE	reported	igd	2	1	TRUE	34.4923154446964
rs151310022	A	G	A	G	0.385	0.060078	0.0106	0.00484173	FALSE	FALSE	FALSE	NAFLD	12	72843829	0.765198	0.201157	2568	409613	Nonalcoholic fatty liver disease	TRUE	reported	412181	12	73237609	0.0718	8.08798e-08	291	ebi-a-GCST90026062	1-stearoyl-2-linoleoyl-gpc (18:0/18:2) levels	TRUE	reported	igd	2	1	TRUE	28.7522986320714
rs16887811	T	C	T	C	0.4893	0.0209821	0.0054	0.0153369	FALSE	FALSE	FALSE	NAFLD	8	115835499	0.854334	0.114287	2568	409613	Nonalcoholic fatty liver disease	TRUE	reported	412181	8	116847725	0.0874	2.17801e-08	291	ebi-a-GCST90026062	1-stearoyl-2-linoleoyl-gpc (18:0/18:2) levels	TRUE	reported	igd	2	1	TRUE	31.342062062429
rs17432770	C	T	C	T	-0.2419	0.0171011	0.019	0.0417102	FALSE	FALSE	FALSE	NAFLD	13	107206119	0.809189	0.0708202	2568	409613	Nonalcoholic fatty liver disease	TRUE	reported	412181	13	107858467	0.0471	2.84898e-07	291	ebi-a-GCST90026062	1-stearoyl-2-linoleoyl-gpc (18:0/18:2) levels	TRUE	reported	igd	2	1	TRUE	26.3772747147732
rs17448679	C	T	C	T	0.5554	0.390695	0.0059	0.00567584	FALSE	FALSE	FALSE	NAFLD	5	107403780	0.0339727	0.184256	2568	409613	Nonalcoholic fatty liver disease	TRUE	reported	412181	5	106739481	0.093	2.38199e-09	291	ebi-a-GCST90026062	1-stearoyl-2-linoleoyl-gpc (18:0/18:2) levels	TRUE	reported	igd	2	1	TRUE	35.66529772
rs17488186	G	T	G	T	-0.3789	0.0045833	0.0114	0.0243898	FALSE	FALSE	FALSE	NAFLD	12	18737763	0.960382	0.0922676	2568	409613	Nonalcoholic fatty liver disease	TRUE	reported	412181	12	18890697	0.0709	9.23804e-08	291	ebi-a-GCST90026062	1-stearoyl-2-linoleoyl-gpc (18:0/18:2) levels	TRUE	reported	igd	2	1	TRUE	28.5599037958467
rs17506543	G	T	G	T	0.0954	0.0083016	0.1112	0.129866	FALSE	FALSE	FALSE	NAFLD	9	91660539	0.842642	0.0418184	2568	409613	Nonalcoholic fatty liver disease	TRUE	reported	412181	9	94422821	0.0203	2.558e-06	291	ebi-a-GCST90026062	1-stearoyl-2-linoleoyl-gpc (18:0/18:2) levels	TRUE	reported	igd	2	1	TRUE	22.0853697007935
rs181555453	G	A	G	A	0.4519	-0.00781183	0.0108	0.0178529	FALSE	FALSE	FALSE	NAFLD	9	16669294	0.941644	0.106714	2568	409613	Nonalcoholic fatty liver disease	TRUE	reported	412181	9	16669292	0.0727	5.19194e-10	291	ebi-a-GCST90026062	1-stearoyl-2-linoleoyl-gpc (18:0/18:2) levels	TRUE	reported	igd	2	1	TRUE	38.6381087887325
rs182695214	G	T	G	T	0.3746	-0.161075	0.0085	0.00120991	FALSE	FALSE	FALSE	NAFLD	10	106905335	0.691759	0.406275	2568	409613	Nonalcoholic fatty liver disease	TRUE	reported	412181	10	108665093	0.082	4.94402e-06	291	ebi-a-GCST90026062	1-stearoyl-2-linoleoyl-gpc (18:0/18:2) levels	TRUE	reported	igd	2	1	TRUE	20.8692980368828
rs183739917	C	G	C	G	0.4939	-0.101033	0.0058	0.0189101	FALSE	TRUE	FALSE	NAFLD	4	105529524	0.33305	0.104374	2568	409613	Nonalcoholic fatty liver disease	TRUE	reported	412181	4	106450681	0.095	1.992e-07	291	ebi-a-GCST90026062	1-stearoyl-2-linoleoyl-gpc (18:0/18:2) levels	TRUE	reported	igd	2	1	TRUE	27.0290537396122
rs184169303	A	G	A	G	-0.3549	0.0445203	0.009	0.0162775	FALSE	FALSE	FALSE	NAFLD	9	100758681	0.694848	0.11349	2568	409613	Nonalcoholic fatty liver disease	TRUE	reported	412181	9	103520963	0.0735	1.36399e-06	291	ebi-a-GCST90026062	1-stearoyl-2-linoleoyl-gpc (18:0/18:2) levels	TRUE	reported	igd	2	1	TRUE	23.3151020408163
rs184347740	A	G	A	G	0.2379	0.0269558	0.0262	0.00764011	FALSE	FALSE	FALSE	NAFLD	7	129613709	0.867527	0.161606	2568	409613	Nonalcoholic fatty liver disease	TRUE	reported	412181	7	129253550	0.0398	2.326e-09	291	ebi-a-GCST90026062	1-stearoyl-2-linoleoyl-gpc (18:0/18:2) levels	TRUE	reported	igd	2	1	TRUE	35.7291545668039
rs185363289	G	A	G	A	0.4855	0.488164	0.0054	0.00132038	FALSE	FALSE	FALSE	NAFLD	14	54030125	0.21577	0.394363	2568	409613	Nonalcoholic fatty liver disease	TRUE	reported	412181	14	54496843	0.0872	2.60597e-08	291	ebi-a-GCST90026062	1-stearoyl-2-linoleoyl-gpc (18:0/18:2) levels	TRUE	reported	igd	2	1	TRUE	30.9988440051342
rs186395897	T	A	T	A	0.406	-0.143654	0.0069	0.00999782	FALSE	TRUE	FALSE	NAFLD	20	36474193	0.317917	0.143834	2568	409613	Nonalcoholic fatty liver disease	TRUE	reported	412181	20	35102596	0.0804	4.44703e-07	291	ebi-a-GCST90026062	1-stearoyl-2-linoleoyl-gpc (18:0/18:2) levels	TRUE	reported	igd	2	1	TRUE	25.4999876240687
rs186460288	T	C	T	C	0.3832	-0.0827058	0.0135	0.0146423	FALSE	FALSE	FALSE	NAFLD	19	33531719	0.479568	0.116982	2568	409613	Nonalcoholic fatty liver disease	TRUE	reported	412181	19	34022625	0.0657	5.48706e-09	291	ebi-a-GCST90026062	1-stearoyl-2-linoleoyl-gpc (18:0/18:2) levels	TRUE	reported	igd	2	1	TRUE	34.0188996151966
rs189466911	G	T	G	T	0.201	-0.00985192	0.0229	0.0384454	FALSE	FALSE	FALSE	NAFLD	8	17930269	0.892381	0.0728194	2568	409613	Nonalcoholic fatty liver disease	TRUE	reported	412181	8	17787778	0.0428	2.66397e-06	291	ebi-a-GCST90026062	1-stearoyl-2-linoleoyl-gpc (18:0/18:2) levels	TRUE	reported	igd	2	1	TRUE	22.0548737881038
rs190286502	C	T	C	T	0.285	0.0102505	0.0184	0.0040885	FALSE	FALSE	FALSE	NAFLD	20	58133828	0.96287	0.220192	2568	409613	Nonalcoholic fatty liver disease	TRUE	reported	412181	20	56708884	0.0544	1.59401e-07	291	ebi-a-GCST90026062	1-stearoyl-2-linoleoyl-gpc (18:0/18:2) levels	TRUE	reported	igd	2	1	TRUE	27.4468128243945
rs190460715	A	G	A	G	0.3035	0.0372134	0.0144	0.0138064	FALSE	FALSE	FALSE	NAFLD	20	32750583	0.763579	0.123721	2568	409613	Nonalcoholic fatty liver disease	TRUE	reported	412181	20	31338389	0.0633	1.60299e-06	291	ebi-a-GCST90026062	1-stearoyl-2-linoleoyl-gpc (18:0/18:2) levels	TRUE	reported	igd	2	1	TRUE	22.9884648692627
rs190735588	T	C	T	C	0.4394	-0.24348	0.0085	0.00273323	FALSE	FALSE	FALSE	NAFLD	13	22746358	0.365488	0.269051	2568	409613	Nonalcoholic fatty liver disease	TRUE	reported	412181	13	23320497	0.0812	6.23893e-08	291	ebi-a-GCST90026062	1-stearoyl-2-linoleoyl-gpc (18:0/18:2) levels	TRUE	reported	igd	2	1	TRUE	29.282492902036
rs191127849	A	C	A	C	0.7512	0.0307956	0.0035	0.0162502	FALSE	FALSE	FALSE	NAFLD	15	74816752	0.783413	0.112036	2568	409613	Nonalcoholic fatty liver disease	TRUE	reported	412181	15	75109093	0.1048	7.81088e-13	291	ebi-a-GCST90026062	1-stearoyl-2-linoleoyl-gpc (18:0/18:2) levels	TRUE	reported	igd	2	1	TRUE	51.3793485228133
rs192041627	T	C	T	C	0.3895	0.139214	0.0087	0.00533086	FALSE	FALSE	FALSE	NAFLD	20	33357822	0.466354	0.191117	2568	409613	Nonalcoholic fatty liver disease	TRUE	reported	412181	20	31945628	0.084	3.50598e-06	291	ebi-a-GCST90026062	1-stearoyl-2-linoleoyl-gpc (18:0/18:2) levels	TRUE	reported	igd	2	1	TRUE	21.5008857709751
rs193066927	T	C	T	C	0.3466	-0.00516405	0.0085	0.0165824	FALSE	FALSE	FALSE	NAFLD	13	20849998	0.96292	0.11108	2568	409613	Nonalcoholic fatty liver disease	TRUE	reported	412181	13	21424137	0.0643	7.04206e-08	291	ebi-a-GCST90026062	1-stearoyl-2-linoleoyl-gpc (18:0/18:2) levels	TRUE	reported	igd	2	1	TRUE	29.0559561155064
rs1932593	A	G	A	G	0.7633	-0.852567	0.0035	0.0011517	FALSE	FALSE	FALSE	NAFLD	10	24379506	0.0509401	0.436769	2568	409613	Nonalcoholic fatty liver disease	TRUE	reported	412181	10	24668435	0.1082	1.7398e-12	291	ebi-a-GCST90026062	1-stearoyl-2-linoleoyl-gpc (18:0/18:2) levels	TRUE	reported	igd	2	1	TRUE	49.7663744827987
rs2398193	T	C	T	C	-0.1171	0.0275614	0.9093	0.953524	FALSE	FALSE	FALSE	NAFLD	10	5023564	0.682053	0.0672783	2568	409613	Nonalcoholic fatty liver disease	TRUE	reported	412181	10	5065756	0.0255	4.27002e-06	291	ebi-a-GCST90026062	1-stearoyl-2-linoleoyl-gpc (18:0/18:2) levels	TRUE	reported	igd	2	1	TRUE	21.0879046520569
rs269328	A	C	A	C	0.3097	-0.48294	0.0137	0.00048775	FALSE	FALSE	FALSE	NAFLD	1	68080426	0.575159	0.86167	2568	409613	Nonalcoholic fatty liver disease	TRUE	reported	412181	1	68546109	0.0594	1.87499e-07	291	ebi-a-GCST90026062	1-stearoyl-2-linoleoyl-gpc (18:0/18:2) levels	TRUE	reported	igd	2	1	TRUE	27.1837595936922
rs28374004	C	T	C	T	0.5041	0.0879952	0.0106	0.00554325	FALSE	FALSE	FALSE	NAFLD	8	4084931	0.642831	0.18975	2568	409613	Nonalcoholic fatty liver disease	TRUE	reported	412181	8	3942453	0.0722	2.83074e-12	291	ebi-a-GCST90026062	1-stearoyl-2-linoleoyl-gpc (18:0/18:2) levels	TRUE	reported	igd	2	1	TRUE	48.7482466371498
rs28551743	A	G	A	G	0.0617	0.00170976	0.5193	0.55509	FALSE	FALSE	FALSE	NAFLD	8	142877996	0.951711	0.0282334	2568	409613	Nonalcoholic fatty liver disease	TRUE	reported	412181	8	143959412	0.0133	3.83504e-06	291	ebi-a-GCST90026062	1-stearoyl-2-linoleoyl-gpc (18:0/18:2) levels	TRUE	reported	igd	2	1	TRUE	21.5212278817344
rs34016841	T	C	T	C	0.6588	-0.323188	0.0053	0.00485516	FALSE	FALSE	FALSE	NAFLD	12	104619538	0.0999609	0.196461	2568	409613	Nonalcoholic fatty liver disease	TRUE	reported	412181	12	105013316	0.0913	5.26987e-13	291	ebi-a-GCST90026062	1-stearoyl-2-linoleoyl-gpc (18:0/18:2) levels	TRUE	reported	igd	2	1	TRUE	52.0673681482877
rs34585805	T	C	T	C	-0.276	-0.0820143	0.0167	0.00562723	FALSE	FALSE	FALSE	NAFLD	3	37720310	0.663688	0.188614	2568	409613	Nonalcoholic fatty liver disease	TRUE	reported	412181	3	37761801	0.0547	4.56899e-07	291	ebi-a-GCST90026062	1-stearoyl-2-linoleoyl-gpc (18:0/18:2) levels	TRUE	reported	igd	2	1	TRUE	25.4591272321354
rs34635447	C	T	C	T	0.2966	-0.0412004	0.0139	0.00207877	FALSE	FALSE	FALSE	NAFLD	5	169007160	0.896531	0.316816	2568	409613	Nonalcoholic fatty liver disease	TRUE	reported	412181	5	168434165	0.0631	2.59298e-06	291	ebi-a-GCST90026062	1-stearoyl-2-linoleoyl-gpc (18:0/18:2) levels	TRUE	reported	igd	2	1	TRUE	22.0944693227112
rs35065910	C	A	C	A	0.2147	0.0738174	0.0237	0.0405904	FALSE	FALSE	FALSE	NAFLD	16	49705935	0.302802	0.0716366	2568	409613	Nonalcoholic fatty liver disease	TRUE	reported	412181	16	49739846	0.0415	2.32402e-07	291	ebi-a-GCST90026062	1-stearoyl-2-linoleoyl-gpc (18:0/18:2) levels	TRUE	reported	igd	2	1	TRUE	26.765039918711
rs35488028	T	G	T	G	0.4722	-0.253841	0.009	0.0111394	FALSE	FALSE	FALSE	NAFLD	5	28782796	0.0577364	0.133763	2568	409613	Nonalcoholic fatty liver disease	TRUE	reported	412181	5	28782903	0.075	3.03997e-10	291	ebi-a-GCST90026062	1-stearoyl-2-linoleoyl-gpc (18:0/18:2) levels	TRUE	reported	igd	2	1	TRUE	39.639616
rs35531140	A	G	A	G	0.2314	0.0460577	0.0221	0.0302904	FALSE	FALSE	FALSE	NAFLD	18	43577212	0.577362	0.0826528	2568	409613	Nonalcoholic fatty liver disease	TRUE	reported	412181	18	41157177	0.0474	1.041e-06	291	ebi-a-GCST90026062	1-stearoyl-2-linoleoyl-gpc (18:0/18:2) levels	TRUE	reported	igd	2	1	TRUE	23.8325232779647
rs35678298	T	C	T	C	0.4824	-0.142016	0.0079	0.0147543	FALSE	FALSE	FALSE	NAFLD	2	205716325	0.23405	0.119342	2568	409613	Nonalcoholic fatty liver disease	TRUE	reported	412181	2	206581049	0.0779	5.90296e-10	291	ebi-a-GCST90026062	1-stearoyl-2-linoleoyl-gpc (18:0/18:2) levels	TRUE	reported	igd	2	1	TRUE	38.3477319429636
rs41291662	G	A	G	A	0.2011	-0.0270973	0.0286	0.0446742	FALSE	FALSE	FALSE	NAFLD	13	26023668	0.691052	0.0681817	2568	409613	Nonalcoholic fatty liver disease	TRUE	reported	412181	13	26597806	0.0399	4.68296e-07	291	ebi-a-GCST90026062	1-stearoyl-2-linoleoyl-gpc (18:0/18:2) levels	TRUE	reported	igd	2	1	TRUE	25.402610536366
rs4246121	C	G	C	G	0.5953	-0.0291878	0.0058	0.0131732	FALSE	TRUE	FALSE	NAFLD	8	86245834	0.811147	0.122152	2568	409613	Nonalcoholic fatty liver disease	TRUE	reported	412181	8	87258063	0.0934	1.85802e-10	291	ebi-a-GCST90026062	1-stearoyl-2-linoleoyl-gpc (18:0/18:2) levels	TRUE	reported	igd	2	1	TRUE	40.6235630866298
rs4473677	A	G	A	G	0.2034	-0.0196937	0.0341	0.062911	FALSE	FALSE	FALSE	NAFLD	4	59964268	0.734189	0.057998	2568	409613	Nonalcoholic fatty liver disease	TRUE	reported	412181	4	60829986	0.0384	1.14401e-07	291	ebi-a-GCST90026062	1-stearoyl-2-linoleoyl-gpc (18:0/18:2) levels	TRUE	reported	igd	2	1	TRUE	28.056884765625
rs4915446	T	C	T	C	0.8019	0.10889	0.0035	0.0321126	FALSE	FALSE	FALSE	NAFLD	1	200598678	0.177221	0.0806972	2568	409613	Nonalcoholic fatty liver disease	TRUE	reported	412181	1	200567806	0.1063	4.46067e-14	291	ebi-a-GCST90026062	1-stearoyl-2-linoleoyl-gpc (18:0/18:2) levels	TRUE	reported	igd	2	1	TRUE	56.9080753542796
rs55837459	C	A	C	A	0.448	-0.0774527	0.0058	0.00952284	FALSE	FALSE	FALSE	NAFLD	3	172610970	0.599044	0.147312	2568	409613	Nonalcoholic fatty liver disease	TRUE	reported	412181	3	172328760	0.0955	2.719e-06	291	ebi-a-GCST90026062	1-stearoyl-2-linoleoyl-gpc (18:0/18:2) levels	TRUE	reported	igd	2	1	TRUE	22.0064142978537
rs574408551	C	T	C	T	0.3583	-0.00277951	0.0089	0.0199659	FALSE	FALSE	FALSE	NAFLD	11	66744924	0.977723	0.0995409	2568	409613	Nonalcoholic fatty liver disease	TRUE	reported	412181	11	66512395	0.0747	1.591e-06	291	ebi-a-GCST90026062	1-stearoyl-2-linoleoyl-gpc (18:0/18:2) levels	TRUE	reported	igd	2	1	TRUE	23.0065984598815
rs57550740	C	T	C	T	0.3521	-0.109413	0.0121	0.0145799	FALSE	FALSE	FALSE	NAFLD	5	26626686	0.344556	0.115756	2568	409613	Nonalcoholic fatty liver disease	TRUE	reported	412181	5	26626795	0.0596	3.38704e-09	291	ebi-a-GCST90026062	1-stearoyl-2-linoleoyl-gpc (18:0/18:2) levels	TRUE	reported	igd	2	1	TRUE	34.9011333948921
rs58012407	A	G	A	G	0.5661	0.0625301	0.0088	0.0405375	FALSE	FALSE	FALSE	NAFLD	9	25896384	0.384853	0.0719572	2568	409613	Nonalcoholic fatty liver disease	TRUE	reported	412181	9	25896382	0.0884	1.493e-10	291	ebi-a-GCST90026062	1-stearoyl-2-linoleoyl-gpc (18:0/18:2) levels	TRUE	reported	igd	2	1	TRUE	41.0092455621302
rs618932	G	A	G	A	-0.4561	0.160057	0.9915	0.968804	FALSE	FALSE	FALSE	NAFLD	1	58486742	0.0503292	0.0817804	2568	409613	Nonalcoholic fatty liver disease	TRUE	reported	412181	1	58952414	0.0878	2.044e-07	291	ebi-a-GCST90026062	1-stearoyl-2-linoleoyl-gpc (18:0/18:2) levels	TRUE	reported	igd	2	1	TRUE	26.9855399774804
rs62240110	G	C	G	C	0.344	0.0863131	0.0143	0.00890386	FALSE	TRUE	FALSE	NAFLD	22	42792077	0.561246	0.148561	2568	409613	Nonalcoholic fatty liver disease	TRUE	reported	412181	22	43188083	0.0551	4.33002e-10	291	ebi-a-GCST90026062	1-stearoyl-2-linoleoyl-gpc (18:0/18:2) levels	TRUE	reported	igd	2	1	TRUE	38.9774737237361
rs62395308	T	A	T	A	0.5648	0.793174	0.008	0.000628964	FALSE	TRUE	FALSE	NAFLD	6	31466156	0.149392	0.550173	2568	409613	Nonalcoholic fatty liver disease	TRUE	reported	412181	6	31433933	0.0761	1.16788e-13	291	ebi-a-GCST90026062	1-stearoyl-2-linoleoyl-gpc (18:0/18:2) levels	TRUE	reported	igd	2	1	TRUE	55.0833141951337
rs6486622	A	T	A	T	0.2371	-0.164174	0.981	0.971614	FALSE	TRUE	FALSE	NAFLD	12	128424754	0.0541963	0.0852735	2568	409613	Nonalcoholic fatty liver disease	TRUE	reported	412181	12	128909299	0.0506	2.75302e-06	291	ebi-a-GCST90026062	1-stearoyl-2-linoleoyl-gpc (18:0/18:2) levels	TRUE	reported	igd	2	1	TRUE	21.956447530816
rs6554647	C	T	C	T	0.2698	-0.0930183	0.9852	0.955385	FALSE	FALSE	FALSE	NAFLD	5	11810456	0.171769	0.0680684	2568	409613	Nonalcoholic fatty liver disease	TRUE	reported	412181	5	11810568	0.0531	3.70297e-07	291	ebi-a-GCST90026062	1-stearoyl-2-linoleoyl-gpc (18:0/18:2) levels	TRUE	reported	igd	2	1	TRUE	25.8163504881881
rs6650597	C	T	C	T	-0.2394	0.103635	0.0235	0.0152071	FALSE	FALSE	FALSE	NAFLD	17	42393758	0.370601	0.115748	2568	409613	Nonalcoholic fatty liver disease	TRUE	reported	412181	17	40545776	0.0486	8.32799e-07	291	ebi-a-GCST90026062	1-stearoyl-2-linoleoyl-gpc (18:0/18:2) levels	TRUE	reported	igd	2	1	TRUE	24.2647462277092
rs6709217	T	C	T	C	-0.2278	0.0967105	0.9794	0.950822	FALSE	FALSE	FALSE	NAFLD	2	204898611	0.139521	0.065452	2568	409613	Nonalcoholic fatty liver disease	TRUE	reported	412181	2	205763334	0.0476	1.74502e-06	291	ebi-a-GCST90026062	1-stearoyl-2-linoleoyl-gpc (18:0/18:2) levels	TRUE	reported	igd	2	1	TRUE	22.9030612244898
rs6762865	T	C	T	C	0.3731	-0.157643	0.0103	0.0181039	FALSE	FALSE	FALSE	NAFLD	3	190097326	0.137189	0.106061	2568	409613	Nonalcoholic fatty liver disease	TRUE	reported	412181	3	189815115	0.066	1.53501e-08	291	ebi-a-GCST90026062	1-stearoyl-2-linoleoyl-gpc (18:0/18:2) levels	TRUE	reported	igd	2	1	TRUE	31.9567516069789
rs71368508	A	C	A	C	0.3548	0.137164	0.0088	0.00643366	FALSE	FALSE	FALSE	NAFLD	17	4618178	0.433903	0.175283	2568	409613	Nonalcoholic fatty liver disease	TRUE	reported	412181	17	4521473	0.0721	8.69901e-07	291	ebi-a-GCST90026062	1-stearoyl-2-linoleoyl-gpc (18:0/18:2) levels	TRUE	reported	igd	2	1	TRUE	24.2156813333308
rs7151969	T	C	T	C	0.3065	-0.0571015	0.0137	0.0579586	FALSE	FALSE	FALSE	NAFLD	14	96676890	0.347612	0.060796	2568	409613	Nonalcoholic fatty liver disease	TRUE	reported	412181	14	97143227	0.064	1.70298e-06	291	ebi-a-GCST90026062	1-stearoyl-2-linoleoyl-gpc (18:0/18:2) levels	TRUE	reported	igd	2	1	TRUE	22.9351196289062
rs72645956	A	G	A	G	0.337	-0.0263028	0.0188	0.0405845	FALSE	FALSE	FALSE	NAFLD	1	14482075	0.714352	0.0718619	2568	409613	Nonalcoholic fatty liver disease	TRUE	reported	412181	1	14808571	0.0487	4.3944e-12	291	ebi-a-GCST90026062	1-stearoyl-2-linoleoyl-gpc (18:0/18:2) levels	TRUE	reported	igd	2	1	TRUE	47.8852632510994
rs72755979	A	T	A	T	0.4197	0.0641281	0.008	0.00859229	FALSE	TRUE	FALSE	NAFLD	1	224311226	0.668267	0.149647	2568	409613	Nonalcoholic fatty liver disease	TRUE	reported	412181	1	224498928	0.0762	3.63597e-08	291	ebi-a-GCST90026062	1-stearoyl-2-linoleoyl-gpc (18:0/18:2) levels	TRUE	reported	igd	2	1	TRUE	30.3366761733523
rs72844304	T	G	T	G	0.4074	0.202055	0.0147	0.00273546	FALSE	FALSE	FALSE	NAFLD	11	3782127	0.455988	0.271043	2568	409613	Nonalcoholic fatty liver disease	TRUE	reported	412181	11	3803357	0.0613	2.93224e-11	291	ebi-a-GCST90026062	1-stearoyl-2-linoleoyl-gpc (18:0/18:2) levels	TRUE	reported	igd	2	1	TRUE	44.169359367058
rs72887336	C	T	C	T	0.2607	-0.239154	0.019	0.00415759	FALSE	FALSE	FALSE	NAFLD	11	29477428	0.270391	0.216986	2568	409613	Nonalcoholic fatty liver disease	TRUE	reported	412181	11	29498975	0.0509	3.03298e-07	291	ebi-a-GCST90026062	1-stearoyl-2-linoleoyl-gpc (18:0/18:2) levels	TRUE	reported	igd	2	1	TRUE	26.2329117148691
rs72943018	T	C	T	C	0.098	-0.0396714	0.1183	0.101516	FALSE	FALSE	FALSE	NAFLD	11	78014469	0.394617	0.0466024	2568	409613	Nonalcoholic fatty liver disease	TRUE	reported	412181	11	77725515	0.0212	3.86696e-06	291	ebi-a-GCST90026062	1-stearoyl-2-linoleoyl-gpc (18:0/18:2) levels	TRUE	reported	igd	2	1	TRUE	21.3688145247419
rs73132456	A	G	A	G	0.349	-0.0673936	0.0121	0.00854264	FALSE	FALSE	FALSE	NAFLD	5	76401032	0.658252	0.152361	2568	409613	Nonalcoholic fatty liver disease	TRUE	reported	412181	5	75696857	0.066	1.26e-07	291	ebi-a-GCST90026062	1-stearoyl-2-linoleoyl-gpc (18:0/18:2) levels	TRUE	reported	igd	2	1	TRUE	27.9616620752984
rs73779940	A	G	A	G	-0.4977	-0.00896085	0.0055	0.0228904	FALSE	FALSE	FALSE	NAFLD	6	150296461	0.924465	0.0945122	2568	409613	Nonalcoholic fatty liver disease	TRUE	reported	412181	6	150617597	0.1003	6.89906e-07	291	ebi-a-GCST90026062	1-stearoyl-2-linoleoyl-gpc (18:0/18:2) levels	TRUE	reported	igd	2	1	TRUE	24.6225719650619
rs74319245	T	C	T	C	0.2955	0.125202	0.0117	0.00695348	FALSE	FALSE	FALSE	NAFLD	5	20108051	0.459162	0.169139	2568	409613	Nonalcoholic fatty liver disease	TRUE	reported	412181	5	20108160	0.0579	3.32101e-07	291	ebi-a-GCST90026062	1-stearoyl-2-linoleoyl-gpc (18:0/18:2) levels	TRUE	reported	igd	2	1	TRUE	26.0470079733684
rs74643787	T	C	T	C	0.2477	-0.0630221	0.0153	0.0344781	FALSE	FALSE	FALSE	NAFLD	16	52850315	0.413005	0.076986	2568	409613	Nonalcoholic fatty liver disease	TRUE	reported	412181	16	52884227	0.0488	3.91201e-07	291	ebi-a-GCST90026062	1-stearoyl-2-linoleoyl-gpc (18:0/18:2) levels	TRUE	reported	igd	2	1	TRUE	25.7639453439935
rs74970773	G	A	G	A	0.4041	-0.106008	0.0116	0.00586858	FALSE	FALSE	FALSE	NAFLD	11	97982296	0.559585	0.181689	2568	409613	Nonalcoholic fatty liver disease	TRUE	reported	412181	11	97853024	0.0789	2.99302e-07	291	ebi-a-GCST90026062	1-stearoyl-2-linoleoyl-gpc (18:0/18:2) levels	TRUE	reported	igd	2	1	TRUE	26.2315343578771
rs75028030	C	T	C	T	0.3722	-0.449504	0.0089	0.00215259	FALSE	FALSE	FALSE	NAFLD	6	46823879	0.149145	0.311602	2568	409613	Nonalcoholic fatty liver disease	TRUE	reported	412181	6	46791616	0.0713	1.754e-07	291	ebi-a-GCST90026062	1-stearoyl-2-linoleoyl-gpc (18:0/18:2) levels	TRUE	reported	igd	2	1	TRUE	27.2504499684284
rs75060793	T	C	T	C	0.5706	-0.101271	0.0054	0.00551	FALSE	FALSE	FALSE	NAFLD	10	22621554	0.591763	0.188839	2568	409613	Nonalcoholic fatty liver disease	TRUE	reported	412181	10	22910483	0.0881	9.46673e-11	291	ebi-a-GCST90026062	1-stearoyl-2-linoleoyl-gpc (18:0/18:2) levels	TRUE	reported	igd	2	1	TRUE	41.9480442846265
rs75077401	G	C	G	C	0.1889	-0.207149	0.0316	0.0185523	FALSE	TRUE	FALSE	NAFLD	7	9090975	0.0486542	0.105066	2568	409613	Nonalcoholic fatty liver disease	TRUE	reported	412181	7	9130605	0.0378	5.67806e-07	291	ebi-a-GCST90026062	1-stearoyl-2-linoleoyl-gpc (18:0/18:2) levels	TRUE	reported	igd	2	1	TRUE	24.9735519722292
rs75094393	A	C	A	C	0.552	0.0419463	0.008	0.0287611	FALSE	FALSE	FALSE	NAFLD	2	23494314	0.624731	0.0857524	2568	409613	Nonalcoholic fatty liver disease	TRUE	reported	412181	2	23717184	0.075	1.87888e-13	291	ebi-a-GCST90026062	1-stearoyl-2-linoleoyl-gpc (18:0/18:2) levels	TRUE	reported	igd	2	1	TRUE	54.1696
rs75663976	T	C	T	C	0.3785	0.0542012	0.0108	0.00313299	FALSE	FALSE	FALSE	NAFLD	12	115561836	0.831898	0.255343	2568	409613	Nonalcoholic fatty liver disease	TRUE	reported	412181	12	115999641	0.0687	3.56197e-08	291	ebi-a-GCST90026062	1-stearoyl-2-linoleoyl-gpc (18:0/18:2) levels	TRUE	reported	igd	2	1	TRUE	30.3541652100032
rs76262995	C	T	C	T	0.5596	-0.14101	0.0054	0.0462883	FALSE	FALSE	FALSE	NAFLD	2	44433875	0.0355754	0.0670915	2568	409613	Nonalcoholic fatty liver disease	TRUE	reported	412181	2	44661014	0.0865	9.66496e-11	291	ebi-a-GCST90026062	1-stearoyl-2-linoleoyl-gpc (18:0/18:2) levels	TRUE	reported	igd	2	1	TRUE	41.8526726586254
rs76301053	A	G	A	G	0.445	-0.0341304	0.0087	0.0109225	FALSE	FALSE	FALSE	NAFLD	8	127978924	0.798882	0.133953	2568	409613	Nonalcoholic fatty liver disease	TRUE	reported	412181	8	128991170	0.0836	1.01899e-07	291	ebi-a-GCST90026062	1-stearoyl-2-linoleoyl-gpc (18:0/18:2) levels	TRUE	reported	igd	2	1	TRUE	28.3339724365285
rs76594196	A	T	A	T	0.3198	-0.0513144	0.0144	0.00719416	FALSE	TRUE	FALSE	NAFLD	14	65450641	0.760141	0.168081	2568	409613	Nonalcoholic fatty liver disease	TRUE	reported	412181	14	65917359	0.0593	6.93506e-08	291	ebi-a-GCST90026062	1-stearoyl-2-linoleoyl-gpc (18:0/18:2) levels	TRUE	reported	igd	2	1	TRUE	29.0835577521904
rs76659511	T	C	T	C	0.4808	-0.227186	0.0058	0.0022495	FALSE	FALSE	FALSE	NAFLD	13	80725813	0.419123	0.28119	2568	409613	Nonalcoholic fatty liver disease	TRUE	reported	412181	13	81299948	0.0946	3.72804e-07	291	ebi-a-GCST90026062	1-stearoyl-2-linoleoyl-gpc (18:0/18:2) levels	TRUE	reported	igd	2	1	TRUE	25.831322716322
rs76915720	A	G	A	G	0.5542	0.00177031	0.0068	0.0304894	FALSE	FALSE	FALSE	NAFLD	2	191297577	0.982866	0.0824332	2568	409613	Nonalcoholic fatty liver disease	TRUE	reported	412181	2	192162303	0.0883	3.52103e-10	291	ebi-a-GCST90026062	1-stearoyl-2-linoleoyl-gpc (18:0/18:2) levels	TRUE	reported	igd	2	1	TRUE	39.3923269406135
rs77061018	G	A	G	A	0.2994	0.0427218	0.0122	0.00359564	FALSE	FALSE	FALSE	NAFLD	5	95769762	0.857678	0.238229	2568	409613	Nonalcoholic fatty liver disease	TRUE	reported	412181	5	95105466	0.064	2.93002e-06	291	ebi-a-GCST90026062	1-stearoyl-2-linoleoyl-gpc (18:0/18:2) levels	TRUE	reported	igd	2	1	TRUE	21.884853515625
rs77133167	T	C	T	C	0.3158	0.0359705	0.0168	0.0155364	FALSE	FALSE	FALSE	NAFLD	4	41087923	0.754227	0.114896	2568	409613	Nonalcoholic fatty liver disease	TRUE	reported	412181	4	41089940	0.0584	6.43799e-08	291	ebi-a-GCST90026062	1-stearoyl-2-linoleoyl-gpc (18:0/18:2) levels	TRUE	reported	igd	2	1	TRUE	29.2414266278852
rs77213545	T	C	T	C	0.2855	-0.0556854	0.0272	0.027203	FALSE	FALSE	FALSE	NAFLD	3	188024616	0.520814	0.0867251	2568	409613	Nonalcoholic fatty liver disease	TRUE	reported	412181	3	187742404	0.0418	8.20352e-12	291	ebi-a-GCST90026062	1-stearoyl-2-linoleoyl-gpc (18:0/18:2) levels	TRUE	reported	igd	2	1	TRUE	46.6508607861542
rs77422578	T	C	T	C	0.3763	-0.295765	0.0103	0.00291211	FALSE	FALSE	FALSE	NAFLD	10	83905972	0.25389	0.259227	2568	409613	Nonalcoholic fatty liver disease	TRUE	reported	412181	10	85665728	0.0648	6.31902e-09	291	ebi-a-GCST90026062	1-stearoyl-2-linoleoyl-gpc (18:0/18:2) levels	TRUE	reported	igd	2	1	TRUE	33.722396071483
rs77516921	C	T	C	T	0.3989	-0.117615	0.0106	0.00516975	FALSE	FALSE	FALSE	NAFLD	11	129066533	0.558928	0.201247	2568	409613	Nonalcoholic fatty liver disease	TRUE	reported	412181	11	128936428	0.0715	2.36401e-08	291	ebi-a-GCST90026062	1-stearoyl-2-linoleoyl-gpc (18:0/18:2) levels	TRUE	reported	igd	2	1	TRUE	31.1254750843562
rs77568065	T	C	T	C	0.425	0.0394507	0.0069	0.0120004	FALSE	FALSE	FALSE	NAFLD	11	83439820	0.758441	0.128283	2568	409613	Nonalcoholic fatty liver disease	TRUE	reported	412181	11	83150863	0.0803	1.23001e-07	291	ebi-a-GCST90026062	1-stearoyl-2-linoleoyl-gpc (18:0/18:2) levels	TRUE	reported	igd	2	1	TRUE	28.0121710459997
rs77653681	C	A	C	A	0.2092	-0.00939233	0.0266	0.0236934	FALSE	FALSE	FALSE	NAFLD	7	47680983	0.9187	0.0920178	2568	409613	Nonalcoholic fatty liver disease	TRUE	reported	412181	7	47720581	0.0432	1.29799e-06	291	ebi-a-GCST90026062	1-stearoyl-2-linoleoyl-gpc (18:0/18:2) levels	TRUE	reported	igd	2	1	TRUE	23.4507030178326
rs77673975	A	G	A	G	0.2502	-0.0288171	0.0213	0.0216777	FALSE	FALSE	FALSE	NAFLD	4	172882382	0.765094	0.0964435	2568	409613	Nonalcoholic fatty liver disease	TRUE	reported	412181	4	173803533	0.0486	2.58601e-07	291	ebi-a-GCST90026062	1-stearoyl-2-linoleoyl-gpc (18:0/18:2) levels	TRUE	reported	igd	2	1	TRUE	26.5034293552812
rs78027149	C	T	C	T	0.3072	0.0250429	0.0111	0.00673753	FALSE	FALSE	FALSE	NAFLD	12	129157924	0.884745	0.172761	2568	409613	Nonalcoholic fatty liver disease	TRUE	reported	412181	12	129642469	0.0671	4.671e-06	291	ebi-a-GCST90026062	1-stearoyl-2-linoleoyl-gpc (18:0/18:2) levels	TRUE	reported	igd	2	1	TRUE	20.9602945977821
rs78144807	G	A	G	A	0.3905	0.0838879	0.0113	0.0141429	FALSE	FALSE	FALSE	NAFLD	13	93900478	0.479516	0.11864	2568	409613	Nonalcoholic fatty liver disease	TRUE	reported	412181	13	94552731	0.0636	8.08705e-10	291	ebi-a-GCST90026062	1-stearoyl-2-linoleoyl-gpc (18:0/18:2) levels	TRUE	reported	igd	2	1	TRUE	37.6988276769115
rs78236964	A	G	A	G	0.3958	-0.0839858	0.0087	0.00886226	FALSE	FALSE	FALSE	NAFLD	13	24039935	0.576983	0.150567	2568	409613	Nonalcoholic fatty liver disease	TRUE	reported	412181	13	24614074	0.0756	1.639e-07	291	ebi-a-GCST90026062	1-stearoyl-2-linoleoyl-gpc (18:0/18:2) levels	TRUE	reported	igd	2	1	TRUE	27.4099339324207
rs78258653	C	T	C	T	0.2893	-0.0206288	0.0198	0.047021	FALSE	FALSE	FALSE	NAFLD	18	10307659	0.755724	0.0663088	2568	409613	Nonalcoholic fatty liver disease	TRUE	reported	412181	18	10307656	0.0515	1.985e-08	291	ebi-a-GCST90026062	1-stearoyl-2-linoleoyl-gpc (18:0/18:2) levels	TRUE	reported	igd	2	1	TRUE	31.5560335564144
rs78268551	C	T	C	T	0.4348	-0.1068	0.0125	0.00652269	FALSE	FALSE	FALSE	NAFLD	1	36494797	0.538642	0.173695	2568	409613	Nonalcoholic fatty liver disease	TRUE	reported	412181	1	36960398	0.0573	3.18713e-14	291	ebi-a-GCST90026062	1-stearoyl-2-linoleoyl-gpc (18:0/18:2) levels	TRUE	reported	igd	2	1	TRUE	57.5797568901925
rs78276863	T	C	T	C	0.5499	0.0351829	0.009	0.00409294	FALSE	FALSE	FALSE	NAFLD	2	230821317	0.873072	0.220227	2568	409613	Nonalcoholic fatty liver disease	TRUE	reported	412181	2	231686032	0.0794	4.28351e-12	291	ebi-a-GCST90026062	1-stearoyl-2-linoleoyl-gpc (18:0/18:2) levels	TRUE	reported	igd	2	1	TRUE	47.965219308542
rs78332234	T	C	T	C	0.8003	-0.0989855	0.0035	0.0311125	FALSE	FALSE	FALSE	NAFLD	12	115139905	0.225352	0.0816429	2568	409613	Nonalcoholic fatty liver disease	TRUE	reported	412181	12	115577710	0.1057	3.68978e-14	291	ebi-a-GCST90026062	1-stearoyl-2-linoleoyl-gpc (18:0/18:2) levels	TRUE	reported	igd	2	1	TRUE	57.3265306122449
rs78355229	C	A	C	A	0.2167	0.0774494	0.032	0.0314734	FALSE	FALSE	FALSE	NAFLD	13	73360192	0.342126	0.0815279	2568	409613	Nonalcoholic fatty liver disease	TRUE	reported	412181	13	73934329	0.0413	1.548e-07	291	ebi-a-GCST90026062	1-stearoyl-2-linoleoyl-gpc (18:0/18:2) levels	TRUE	reported	igd	2	1	TRUE	27.5307294994987
rs78390870	C	T	C	T	0.3235	0.13719	0.0165	0.00710423	FALSE	FALSE	FALSE	NAFLD	4	23923274	0.414072	0.167971	2568	409613	Nonalcoholic fatty liver disease	TRUE	reported	412181	4	23924897	0.056	7.41396e-09	291	ebi-a-GCST90026062	1-stearoyl-2-linoleoyl-gpc (18:0/18:2) levels	TRUE	reported	igd	2	1	TRUE	33.3712531887755
rs78436628	T	C	T	C	0.2455	0.176243	0.0258	0.0113585	FALSE	FALSE	FALSE	NAFLD	5	150122101	0.185703	0.133174	2568	409613	Nonalcoholic fatty liver disease	TRUE	reported	412181	5	149501664	0.0445	3.36302e-08	291	ebi-a-GCST90026062	1-stearoyl-2-linoleoyl-gpc (18:0/18:2) levels	TRUE	reported	igd	2	1	TRUE	30.4356773134705
rs78749815	A	G	A	G	0.4431	-0.101395	0.0079	0.0189456	FALSE	FALSE	FALSE	NAFLD	18	69627326	0.327169	0.103482	2568	409613	Nonalcoholic fatty liver disease	TRUE	reported	412181	18	67294562	0.0783	1.525e-08	291	ebi-a-GCST90026062	1-stearoyl-2-linoleoyl-gpc (18:0/18:2) levels	TRUE	reported	igd	2	1	TRUE	32.0243243639994
rs78752077	C	A	C	A	0.3628	0.0256256	0.0155	0.00251005	FALSE	FALSE	FALSE	NAFLD	3	164823300	0.925345	0.273476	2568	409613	Nonalcoholic fatty liver disease	TRUE	reported	412181	3	164541088	0.0725	5.63793e-07	291	ebi-a-GCST90026062	1-stearoyl-2-linoleoyl-gpc (18:0/18:2) levels	TRUE	reported	igd	2	1	TRUE	25.0413964328181
rs7925281	C	G	C	G	0.3204	-0.0908027	0.018	0.00673694	FALSE	TRUE	FALSE	NAFLD	11	24943291	0.600721	0.173498	2568	409613	Nonalcoholic fatty liver disease	TRUE	reported	412181	11	24964837	0.0582	3.77503e-08	291	ebi-a-GCST90026062	1-stearoyl-2-linoleoyl-gpc (18:0/18:2) levels	TRUE	reported	igd	2	1	TRUE	30.3067276012329
rs79481082	C	T	C	T	-0.4946	-0.115697	0.0068	0.00958462	FALSE	FALSE	FALSE	NAFLD	17	58497290	0.423617	0.144592	2568	409613	Nonalcoholic fatty liver disease	TRUE	reported	412181	17	56574651	0.0879	1.826e-08	291	ebi-a-GCST90026062	1-stearoyl-2-linoleoyl-gpc (18:0/18:2) levels	TRUE	reported	igd	2	1	TRUE	31.6614261992309
rs79599831	A	G	A	G	-0.5646	-0.00858808	0.0034	0.0124384	FALSE	FALSE	FALSE	NAFLD	13	100140366	0.945629	0.125931	2568	409613	Nonalcoholic fatty liver disease	TRUE	reported	412181	13	100792620	0.1177	1.617e-06	291	ebi-a-GCST90026062	1-stearoyl-2-linoleoyl-gpc (18:0/18:2) levels	TRUE	reported	igd	2	1	TRUE	23.0106465684325
rs79839112	C	A	C	A	0.3846	0.384401	0.0068	0.00206828	FALSE	FALSE	FALSE	NAFLD	9	117117993	0.213524	0.30902	2568	409613	Nonalcoholic fatty liver disease	TRUE	reported	412181	9	119880272	0.0817	2.48302e-06	291	ebi-a-GCST90026062	1-stearoyl-2-linoleoyl-gpc (18:0/18:2) levels	TRUE	reported	igd	2	1	TRUE	22.1602393447682
rs80203716	A	T	A	T	0.439	-0.0252877	0.008	0.00255673	FALSE	TRUE	FALSE	NAFLD	2	40434904	0.925641	0.270949	2568	409613	Nonalcoholic fatty liver disease	TRUE	reported	412181	2	40662044	0.0761	7.94603e-09	291	ebi-a-GCST90026062	1-stearoyl-2-linoleoyl-gpc (18:0/18:2) levels	TRUE	reported	igd	2	1	TRUE	33.2781922948745
rs80340623	A	G	A	G	-0.2228	-0.088688	0.0259	0.0195357	FALSE	FALSE	FALSE	NAFLD	7	14669604	0.384371	0.101955	2568	409613	Nonalcoholic fatty liver disease	TRUE	reported	412181	7	14709229	0.0478	3.23303e-06	291	ebi-a-GCST90026062	1-stearoyl-2-linoleoyl-gpc (18:0/18:2) levels	TRUE	reported	igd	2	1	TRUE	21.7257400955866
rs8083687	A	G	A	G	0.5379	-0.0298852	0.0054	0.00246601	FALSE	FALSE	FALSE	NAFLD	18	27887249	0.915933	0.283116	2568	409613	Nonalcoholic fatty liver disease	TRUE	reported	412181	18	25467213	0.0874	7.57897e-10	291	ebi-a-GCST90026062	1-stearoyl-2-linoleoyl-gpc (18:0/18:2) levels	TRUE	reported	igd	2	1	TRUE	37.8774054951327
rs964839	G	T	G	T	0.5076	-0.247008	0.0054	0.00785579	FALSE	FALSE	FALSE	NAFLD	4	95504208	0.112192	0.155506	2568	409613	Nonalcoholic fatty liver disease	TRUE	reported	412181	4	96425359	0.0887	1.033e-08	291	ebi-a-GCST90026062	1-stearoyl-2-linoleoyl-gpc (18:0/18:2) levels	TRUE	reported	igd	2	1	TRUE	32.7488449595752
rs10018266	C	A	C	A	0.4282	0.294794	0.0061	0.00546238	FALSE	FALSE	FALSE	NAFLD	4	153916403	0.117845	0.188501	2568	409613	Nonalcoholic fatty liver disease	TRUE	reported	412181	4	154837555	0.0841	3.57602e-07	291	ebi-a-GCST90026060	1-stearoyl-2-arachidonoyl-gpc (18:0/20:4) levels	TRUE	reported	igd	2	1	TRUE	25.9239595012449
rs10487946	G	A	G	A	0.2448	-0.229085	0.0182	0.00656494	FALSE	FALSE	FALSE	NAFLD	7	69558644	0.188286	0.174121	2568	409613	Nonalcoholic fatty liver disease	TRUE	reported	412181	7	69023630	0.0504	1.17101e-06	291	ebi-a-GCST90026060	1-stearoyl-2-arachidonoyl-gpc (18:0/20:4) levels	TRUE	reported	igd	2	1	TRUE	23.5918367346939
rs10834216	T	C	T	C	0.2853	0.0833222	0.0154	0.0093083	FALSE	FALSE	FALSE	NAFLD	11	23863762	0.567797	0.145847	2568	409613	Nonalcoholic fatty liver disease	TRUE	reported	412181	11	23885308	0.0534	9.27001e-08	291	ebi-a-GCST90026060	1-stearoyl-2-arachidonoyl-gpc (18:0/20:4) levels	TRUE	reported	igd	2	1	TRUE	28.5444072718091
rs10842437	T	C	T	C	0.3178	0.0939127	0.0139	0.00953453	FALSE	FALSE	FALSE	NAFLD	12	24952767	0.516357	0.14471	2568	409613	Nonalcoholic fatty liver disease	TRUE	reported	412181	12	25105701	0.0533	2.54203e-09	291	ebi-a-GCST90026060	1-stearoyl-2-arachidonoyl-gpc (18:0/20:4) levels	TRUE	reported	igd	2	1	TRUE	35.5511265835706
rs111312554	A	G	A	G	0.3126	0.328332	0.0124	0.00119304	FALSE	FALSE	FALSE	NAFLD	6	154941229	0.427339	0.413645	2568	409613	Nonalcoholic fatty liver disease	TRUE	reported	412181	6	155262363	0.0644	1.19699e-06	291	ebi-a-GCST90026060	1-stearoyl-2-arachidonoyl-gpc (18:0/20:4) levels	TRUE	reported	igd	2	1	TRUE	23.5616777902087
rs111520336	C	T	C	T	0.276	-0.0748182	0.0133	0.0189956	FALSE	FALSE	FALSE	NAFLD	9	119356923	0.464219	0.102222	2568	409613	Nonalcoholic fatty liver disease	TRUE	reported	412181	9	122119201	0.06	4.28105e-06	291	ebi-a-GCST90026060	1-stearoyl-2-arachidonoyl-gpc (18:0/20:4) levels	TRUE	reported	igd	2	1	TRUE	21.16
rs111591264	T	G	T	G	0.4002	0.20193	0.0077	0.0161768	FALSE	FALSE	FALSE	NAFLD	15	45631347	0.0703558	0.111587	2568	409613	Nonalcoholic fatty liver disease	TRUE	reported	412181	15	45923545	0.0731	4.45205e-08	291	ebi-a-GCST90026060	1-stearoyl-2-arachidonoyl-gpc (18:0/20:4) levels	TRUE	reported	igd	2	1	TRUE	29.9722547117024
rs111622467	A	C	A	C	0.3227	0.0949171	0.014	0.00753256	FALSE	FALSE	FALSE	NAFLD	2	104867976	0.564139	0.164585	2568	409613	Nonalcoholic fatty liver disease	TRUE	reported	412181	2	105484434	0.0492	5.44753e-11	291	ebi-a-GCST90026060	1-stearoyl-2-arachidonoyl-gpc (18:0/20:4) levels	TRUE	reported	igd	2	1	TRUE	43.0197344503933
rs11218199	T	C	T	C	0.2233	0.0443115	0.0194	0.0143179	FALSE	FALSE	FALSE	NAFLD	11	121193815	0.709962	0.119147	2568	409613	Nonalcoholic fatty liver disease	TRUE	reported	412181	11	121064524	0.0466	1.69399e-06	291	ebi-a-GCST90026060	1-stearoyl-2-arachidonoyl-gpc (18:0/20:4) levels	TRUE	reported	igd	2	1	TRUE	22.9617832341727
rs112233802	A	G	A	G	-0.2201	-0.280018	0.021	0.011725	FALSE	FALSE	FALSE	NAFLD	7	95393955	0.0346466	0.132555	2568	409613	Nonalcoholic fatty liver disease	TRUE	reported	412181	7	95023267	0.0441	6.04102e-07	291	ebi-a-GCST90026060	1-stearoyl-2-arachidonoyl-gpc (18:0/20:4) levels	TRUE	reported	igd	2	1	TRUE	24.9093793224017
rs112515837	T	C	T	C	0.1852	-0.0840351	0.0365	0.0300479	FALSE	FALSE	FALSE	NAFLD	4	180737755	0.309025	0.0826085	2568	409613	Nonalcoholic fatty liver disease	TRUE	reported	412181	4	181658908	0.0363	3.34603e-07	291	ebi-a-GCST90026060	1-stearoyl-2-arachidonoyl-gpc (18:0/20:4) levels	TRUE	reported	igd	2	1	TRUE	26.0296731401164
rs113309414	A	G	A	G	0.254	0.018712	0.0163	0.00407164	FALSE	FALSE	FALSE	NAFLD	20	58132114	0.932514	0.220969	2568	409613	Nonalcoholic fatty liver disease	TRUE	reported	412181	20	56707170	0.0513	7.33905e-07	291	ebi-a-GCST90026060	1-stearoyl-2-arachidonoyl-gpc (18:0/20:4) levels	TRUE	reported	igd	2	1	TRUE	24.5150454650814
rs114638729	G	A	G	A	0.1936	0.0297914	0.0265	0.0335103	FALSE	FALSE	FALSE	NAFLD	2	79946503	0.706667	0.0791616	2568	409613	Nonalcoholic fatty liver disease	TRUE	reported	412181	2	80173629	0.0416	3.31803e-06	291	ebi-a-GCST90026060	1-stearoyl-2-arachidonoyl-gpc (18:0/20:4) levels	TRUE	reported	igd	2	1	TRUE	21.6582840236686
rs114646469	T	C	T	C	0.2272	0.055705	0.0162	0.0353183	FALSE	FALSE	FALSE	NAFLD	1	226414037	0.466391	0.0764795	2568	409613	Nonalcoholic fatty liver disease	TRUE	reported	412181	1	226601738	0.0497	4.853e-06	291	ebi-a-GCST90026060	1-stearoyl-2-arachidonoyl-gpc (18:0/20:4) levels	TRUE	reported	igd	2	1	TRUE	20.8979591836735
rs114799542	T	C	T	C	0.2021	-0.151031	0.0242	0.00944443	FALSE	FALSE	FALSE	NAFLD	3	66472416	0.306812	0.14779	2568	409613	Nonalcoholic fatty liver disease	TRUE	reported	412181	3	66522840	0.0399	4.00203e-07	291	ebi-a-GCST90026060	1-stearoyl-2-arachidonoyl-gpc (18:0/20:4) levels	TRUE	reported	igd	2	1	TRUE	25.6558752771653
rs114997352	T	C	T	C	0.5782	0.0524128	0.0051	0.00591927	FALSE	FALSE	FALSE	NAFLD	15	31177529	0.7754	0.183699	2568	409613	Nonalcoholic fatty liver disease	TRUE	reported	412181	15	31469732	0.0886	6.64355e-11	291	ebi-a-GCST90026060	1-stearoyl-2-arachidonoyl-gpc (18:0/20:4) levels	TRUE	reported	igd	2	1	TRUE	42.5881456720799
rs11503724	C	T	C	T	0.3954	-0.408442	0.006	0.00137407	FALSE	FALSE	FALSE	NAFLD	12	66489278	0.28983	0.385871	2568	409613	Nonalcoholic fatty liver disease	TRUE	reported	412181	12	66883058	0.0861	4.41601e-06	291	ebi-a-GCST90026060	1-stearoyl-2-arachidonoyl-gpc (18:0/20:4) levels	TRUE	reported	igd	2	1	TRUE	21.0895361118868
rs115497237	T	C	T	C	0.3107	-0.0985178	0.0092	0.0181564	FALSE	FALSE	FALSE	NAFLD	2	88138038	0.354178	0.106331	2568	409613	Nonalcoholic fatty liver disease	TRUE	reported	412181	2	88437557	0.0668	3.32997e-06	291	ebi-a-GCST90026060	1-stearoyl-2-arachidonoyl-gpc (18:0/20:4) levels	TRUE	reported	igd	2	1	TRUE	21.6336391588081
rs115699278	T	C	T	C	0.3166	-0.0856595	0.0151	0.00332788	FALSE	FALSE	FALSE	NAFLD	6	31893055	0.723994	0.242574	2568	409613	Nonalcoholic fatty liver disease	TRUE	reported	412181	6	31860832	0.0552	9.53301e-09	291	ebi-a-GCST90026060	1-stearoyl-2-arachidonoyl-gpc (18:0/20:4) levels	TRUE	reported	igd	2	1	TRUE	32.8960433732409
rs115810874	T	G	T	G	0.4195	0.115537	0.0094	0.00791997	FALSE	FALSE	FALSE	NAFLD	4	108436916	0.467256	0.158934	2568	409613	Nonalcoholic fatty liver disease	TRUE	reported	412181	4	109358072	0.0624	1.77419e-11	291	ebi-a-GCST90026060	1-stearoyl-2-arachidonoyl-gpc (18:0/20:4) levels	TRUE	reported	igd	2	1	TRUE	45.1954537516437
rs115811481	A	T	A	T	0.5483	-0.103656	0.0066	0.0144664	FALSE	TRUE	FALSE	NAFLD	5	119268376	0.382121	0.1186	2568	409613	Nonalcoholic fatty liver disease	TRUE	reported	412181	5	118604071	0.0942	5.84804e-09	291	ebi-a-GCST90026060	1-stearoyl-2-arachidonoyl-gpc (18:0/20:4) levels	TRUE	reported	igd	2	1	TRUE	33.8793200986292
rs115893718	T	G	T	G	0.1906	0.311458	0.0223	0.0050708	FALSE	FALSE	FALSE	NAFLD	2	164438016	0.117033	0.198717	2568	409613	Nonalcoholic fatty liver disease	TRUE	reported	412181	2	165294526	0.0412	3.62602e-06	291	ebi-a-GCST90026060	1-stearoyl-2-arachidonoyl-gpc (18:0/20:4) levels	TRUE	reported	igd	2	1	TRUE	21.4018522009614
rs116093329	T	G	T	G	0.3553	-0.155932	0.0092	0.00721045	FALSE	FALSE	FALSE	NAFLD	5	161103834	0.33748	0.162572	2568	409613	Nonalcoholic fatty liver disease	TRUE	reported	412181	5	160530841	0.0663	8.43102e-08	291	ebi-a-GCST90026060	1-stearoyl-2-arachidonoyl-gpc (18:0/20:4) levels	TRUE	reported	igd	2	1	TRUE	28.7186061801446
rs116127418	C	T	C	T	0.1364	0.0288787	0.0486	0.0395963	FALSE	FALSE	FALSE	NAFLD	3	146222129	0.689327	0.0722383	2568	409613	Nonalcoholic fatty liver disease	TRUE	reported	412181	3	145939916	0.0295	3.75604e-06	291	ebi-a-GCST90026060	1-stearoyl-2-arachidonoyl-gpc (18:0/20:4) levels	TRUE	reported	igd	2	1	TRUE	21.3788681413387
rs116455686	G	A	G	A	0.8129	-0.141804	0.0035	0.00778533	FALSE	FALSE	FALSE	NAFLD	1	15730534	0.374325	0.159617	2568	409613	Nonalcoholic fatty liver disease	TRUE	reported	412181	1	16057029	0.0957	2.05022e-17	291	ebi-a-GCST90026060	1-stearoyl-2-arachidonoyl-gpc (18:0/20:4) levels	TRUE	reported	igd	2	1	TRUE	72.152331880037
rs116459547	A	G	A	G	0.3165	-0.0550681	0.0123	0.04257	FALSE	FALSE	FALSE	NAFLD	1	84140649	0.4328	0.0702032	2568	409613	Nonalcoholic fatty liver disease	TRUE	reported	412181	1	84606332	0.0684	3.748e-06	291	ebi-a-GCST90026060	1-stearoyl-2-arachidonoyl-gpc (18:0/20:4) levels	TRUE	reported	igd	2	1	TRUE	21.4109148968914
rs116478736	G	C	G	C	0.3483	0.271805	0.0093	0.00435488	FALSE	TRUE	FALSE	NAFLD	2	17852385	0.209072	0.216384	2568	409613	Nonalcoholic fatty liver disease	TRUE	reported	412181	2	18033652	0.0643	6.06806e-08	291	ebi-a-GCST90026060	1-stearoyl-2-arachidonoyl-gpc (18:0/20:4) levels	TRUE	reported	igd	2	1	TRUE	29.3416818035598
rs116691794	C	T	C	T	0.3591	-0.058318	0.0104	0.0126587	FALSE	FALSE	FALSE	NAFLD	5	26683359	0.635616	0.123076	2568	409613	Nonalcoholic fatty liver disease	TRUE	reported	412181	5	26683468	0.0582	6.73597e-10	291	ebi-a-GCST90026060	1-stearoyl-2-arachidonoyl-gpc (18:0/20:4) levels	TRUE	reported	igd	2	1	TRUE	38.0701721755766
rs116827288	A	C	A	C	0.2179	-0.138339	0.0244	0.0134297	FALSE	FALSE	FALSE	NAFLD	3	169375952	0.263204	0.123644	2568	409613	Nonalcoholic fatty liver disease	TRUE	reported	412181	3	169093740	0.0464	2.72898e-06	291	ebi-a-GCST90026060	1-stearoyl-2-arachidonoyl-gpc (18:0/20:4) levels	TRUE	reported	igd	2	1	TRUE	22.0535495318074
rs117035469	G	A	G	A	0.3581	-0.00420906	0.0092	0.00243628	FALSE	FALSE	FALSE	NAFLD	11	86405114	0.988117	0.282595	2568	409613	Nonalcoholic fatty liver disease	TRUE	reported	412181	11	86116156	0.0757	2.25798e-06	291	ebi-a-GCST90026060	1-stearoyl-2-arachidonoyl-gpc (18:0/20:4) levels	TRUE	reported	igd	2	1	TRUE	22.3777739774435
rs117125256	G	A	G	A	0.337	0.0012264	0.0087	0.0201525	FALSE	FALSE	FALSE	NAFLD	6	124297301	0.990294	0.100816	2568	409613	Nonalcoholic fatty liver disease	TRUE	reported	412181	6	124618447	0.0681	7.55892e-07	291	ebi-a-GCST90026060	1-stearoyl-2-arachidonoyl-gpc (18:0/20:4) levels	TRUE	reported	igd	2	1	TRUE	24.4886913733583
rs117203759	A	G	A	G	0.3113	-0.142529	0.0105	0.011203	FALSE	FALSE	FALSE	NAFLD	9	137110931	0.290509	0.134842	2568	409613	Nonalcoholic fatty liver disease	TRUE	reported	412181	9	140005383	0.0647	1.49699e-06	291	ebi-a-GCST90026060	1-stearoyl-2-arachidonoyl-gpc (18:0/20:4) levels	TRUE	reported	igd	2	1	TRUE	23.1499298868395
rs117267591	G	A	G	A	0.1119	-0.101036	0.0827	0.057596	FALSE	FALSE	FALSE	NAFLD	13	65910350	0.0962587	0.0607452	2568	409613	Nonalcoholic fatty liver disease	TRUE	reported	412181	13	66484482	0.0232	1.47999e-06	291	ebi-a-GCST90026060	1-stearoyl-2-arachidonoyl-gpc (18:0/20:4) levels	TRUE	reported	igd	2	1	TRUE	23.2639900416171
rs117330571	A	G	A	G	0.3309	-0.00531813	0.0087	0.0107013	FALSE	FALSE	FALSE	NAFLD	8	38579876	0.969341	0.138366	2568	409613	Nonalcoholic fatty liver disease	TRUE	reported	412181	8	38437394	0.0682	1.24099e-06	291	ebi-a-GCST90026060	1-stearoyl-2-arachidonoyl-gpc (18:0/20:4) levels	TRUE	reported	igd	2	1	TRUE	23.5409933695101
rs117332917	A	T	A	T	0.382	0.138491	0.0076	0.012987	FALSE	TRUE	FALSE	NAFLD	11	31835085	0.264458	0.124105	2568	409613	Nonalcoholic fatty liver disease	TRUE	reported	412181	11	31856632	0.0744	2.79698e-07	291	ebi-a-GCST90026060	1-stearoyl-2-arachidonoyl-gpc (18:0/20:4) levels	TRUE	reported	igd	2	1	TRUE	26.3621516938374
rs117475250	T	A	T	A	0.3943	0.13312	0.0091	0.00543832	FALSE	TRUE	FALSE	NAFLD	21	26036672	0.487247	0.191624	2568	409613	Nonalcoholic fatty liver disease	TRUE	reported	412181	21	27408987	0.074	9.89897e-08	291	ebi-a-GCST90026060	1-stearoyl-2-arachidonoyl-gpc (18:0/20:4) levels	TRUE	reported	igd	2	1	TRUE	28.3916161431702
rs117569781	A	G	A	G	0.3034	0.0188418	0.0128	0.00610319	FALSE	FALSE	FALSE	NAFLD	9	5075832	0.916639	0.180013	2568	409613	Nonalcoholic fatty liver disease	TRUE	reported	412181	9	5075832	0.0514	3.44398e-09	291	ebi-a-GCST90026060	1-stearoyl-2-arachidonoyl-gpc (18:0/20:4) levels	TRUE	reported	igd	2	1	TRUE	34.8421474965556
rs117594958	G	T	G	T	0.2093	-0.0038394	0.022	0.0258883	FALSE	FALSE	FALSE	NAFLD	19	7800535	0.965462	0.0886676	2568	409613	Nonalcoholic fatty liver disease	TRUE	reported	412181	19	7865421	0.0387	6.446e-08	291	ebi-a-GCST90026060	1-stearoyl-2-arachidonoyl-gpc (18:0/20:4) levels	TRUE	reported	igd	2	1	TRUE	29.2493706975409
rs117654764	T	C	T	C	0.2996	-0.0335932	0.0133	0.0245543	FALSE	FALSE	FALSE	NAFLD	9	94488688	0.711985	0.0909915	2568	409613	Nonalcoholic fatty liver disease	TRUE	reported	412181	9	97250970	0.0599	5.72902e-07	291	ebi-a-GCST90026060	1-stearoyl-2-arachidonoyl-gpc (18:0/20:4) levels	TRUE	reported	igd	2	1	TRUE	25.0166972778783
rs117684874	G	A	G	A	0.6396	0.963717	0.0035	0.000910308	FALSE	FALSE	FALSE	NAFLD	9	33084329	0.00510023	0.344107	2568	409613	Nonalcoholic fatty liver disease	TRUE	reported	412181	9	33084327	0.0968	3.82384e-11	291	ebi-a-GCST90026060	1-stearoyl-2-arachidonoyl-gpc (18:0/20:4) levels	TRUE	reported	igd	2	1	TRUE	43.6582371422717
rs117747858	C	T	C	T	0.5083	0.104445	0.0052	0.0311051	FALSE	FALSE	FALSE	NAFLD	8	125075305	0.205741	0.0825418	2568	409613	Nonalcoholic fatty liver disease	TRUE	reported	412181	8	126087547	0.083	8.95509e-10	291	ebi-a-GCST90026060	1-stearoyl-2-arachidonoyl-gpc (18:0/20:4) levels	TRUE	reported	igd	2	1	TRUE	37.5045565394106
rs117780125	G	A	G	A	0.2665	-0.015271	0.0149	0.0142086	FALSE	FALSE	FALSE	NAFLD	20	58806827	0.897944	0.119064	2568	409613	Nonalcoholic fatty liver disease	TRUE	reported	412181	20	57381882	0.0555	1.595e-06	291	ebi-a-GCST90026060	1-stearoyl-2-arachidonoyl-gpc (18:0/20:4) levels	TRUE	reported	igd	2	1	TRUE	23.057300543787
rs117837982	T	C	T	C	0.1271	-0.0468206	0.0576	0.0748124	FALSE	FALSE	FALSE	NAFLD	10	107224846	0.383777	0.0537576	2568	409613	Nonalcoholic fatty liver disease	TRUE	reported	412181	10	108984604	0.0262	1.275e-06	291	ebi-a-GCST90026060	1-stearoyl-2-arachidonoyl-gpc (18:0/20:4) levels	TRUE	reported	igd	2	1	TRUE	23.5336081813414
rs117911375	G	C	G	C	0.2698	-0.0259716	0.0254	0.0100595	FALSE	TRUE	FALSE	NAFLD	6	101438076	0.855206	0.142326	2568	409613	Nonalcoholic fatty liver disease	TRUE	reported	412181	6	101885952	0.0477	1.59599e-08	291	ebi-a-GCST90026060	1-stearoyl-2-arachidonoyl-gpc (18:0/20:4) levels	TRUE	reported	igd	2	1	TRUE	31.9924229438885
rs117970522	C	T	C	T	0.4205	-0.0927275	0.006	0.0200848	FALSE	FALSE	FALSE	NAFLD	6	100610050	0.349892	0.0991952	2568	409613	Nonalcoholic fatty liver disease	TRUE	reported	412181	6	101057926	0.0851	7.72005e-07	291	ebi-a-GCST90026060	1-stearoyl-2-arachidonoyl-gpc (18:0/20:4) levels	TRUE	reported	igd	2	1	TRUE	24.4159080144877
rs118030930	T	C	T	C	0.699	-0.106819	0.0035	0.0139268	FALSE	FALSE	FALSE	NAFLD	19	3011148	0.369148	0.118943	2568	409613	Nonalcoholic fatty liver disease	TRUE	reported	412181	19	3011146	0.0969	5.52968e-13	291	ebi-a-GCST90026060	1-stearoyl-2-arachidonoyl-gpc (18:0/20:4) levels	TRUE	reported	igd	2	1	TRUE	52.0363465575248
rs118131296	A	G	A	G	0.2138	-0.0414252	0.0278	0.0341413	FALSE	FALSE	FALSE	NAFLD	14	95844544	0.588825	0.0766367	2568	409613	Nonalcoholic fatty liver disease	TRUE	reported	412181	14	96310881	0.0411	1.92899e-07	291	ebi-a-GCST90026060	1-stearoyl-2-arachidonoyl-gpc (18:0/20:4) levels	TRUE	reported	igd	2	1	TRUE	27.0602470977558
rs118163894	A	G	A	G	0.2638	-0.00533488	0.0138	0.0054434	FALSE	FALSE	FALSE	NAFLD	14	37924271	0.977975	0.193241	2568	409613	Nonalcoholic fatty liver disease	TRUE	reported	412181	14	38393476	0.0536	8.69601e-07	291	ebi-a-GCST90026060	1-stearoyl-2-arachidonoyl-gpc (18:0/20:4) levels	TRUE	reported	igd	2	1	TRUE	24.2225579193584
rs12057826	C	T	C	T	0.0705	0.0430473	0.2282	0.138137	FALSE	FALSE	FALSE	NAFLD	1	18023949	0.289715	0.0406588	2568	409613	Nonalcoholic fatty liver disease	TRUE	reported	412181	1	18350443	0.0154	4.61095e-06	291	ebi-a-GCST90026060	1-stearoyl-2-arachidonoyl-gpc (18:0/20:4) levels	TRUE	reported	igd	2	1	TRUE	20.9573705515264
rs12082666	T	C	T	C	-0.2599	0.160459	0.012	0.00453219	FALSE	FALSE	FALSE	NAFLD	1	178664009	0.44289	0.209116	2568	409613	Nonalcoholic fatty liver disease	TRUE	reported	412181	1	178633144	0.0556	2.913e-06	291	ebi-a-GCST90026060	1-stearoyl-2-arachidonoyl-gpc (18:0/20:4) levels	TRUE	reported	igd	2	1	TRUE	21.8505803271052
rs12201636	C	T	C	T	0.3315	-0.067276	0.0104	0.0237361	FALSE	FALSE	FALSE	NAFLD	6	8443786	0.468292	0.0927612	2568	409613	Nonalcoholic fatty liver disease	TRUE	reported	412181	6	8444019	0.0652	3.61801e-07	291	ebi-a-GCST90026060	1-stearoyl-2-arachidonoyl-gpc (18:0/20:4) levels	TRUE	reported	igd	2	1	TRUE	25.8506741879634
rs12444865	G	A	G	A	0.3209	-0.0129208	0.0092	0.0360359	FALSE	FALSE	FALSE	NAFLD	16	83609123	0.865216	0.0761218	2568	409613	Nonalcoholic fatty liver disease	TRUE	reported	412181	16	83642728	0.0672	1.81301e-06	291	ebi-a-GCST90026060	1-stearoyl-2-arachidonoyl-gpc (18:0/20:4) levels	TRUE	reported	igd	2	1	TRUE	22.8034673504819
rs129365	C	A	C	A	-0.3967	0.309456	0.9931	0.992743	FALSE	FALSE	FALSE	NAFLD	22	37166214	0.0638161	0.166961	2568	409613	Nonalcoholic fatty liver disease	TRUE	reported	412181	22	37562254	0.0725	4.50796e-08	291	ebi-a-GCST90026060	1-stearoyl-2-arachidonoyl-gpc (18:0/20:4) levels	TRUE	reported	igd	2	1	TRUE	29.9397650416171
rs13183872	A	T	A	T	0.4092	-0.250146	0.0089	0.010824	FALSE	TRUE	FALSE	NAFLD	5	28918040	0.0646026	0.13536	2568	409613	Nonalcoholic fatty liver disease	TRUE	reported	412181	5	28918147	0.0708	7.47102e-09	291	ebi-a-GCST90026060	1-stearoyl-2-arachidonoyl-gpc (18:0/20:4) levels	TRUE	reported	igd	2	1	TRUE	33.4044814708417
rs13421056	A	G	A	G	0.2602	0.0586301	0.0194	0.0176486	FALSE	FALSE	FALSE	NAFLD	2	195367244	0.581516	0.106374	2568	409613	Nonalcoholic fatty liver disease	TRUE	reported	412181	2	196231968	0.0421	6.52695e-10	291	ebi-a-GCST90026060	1-stearoyl-2-arachidonoyl-gpc (18:0/20:4) levels	TRUE	reported	igd	2	1	TRUE	38.1988591804379
rs137925307	G	A	G	A	0.2328	-0.12838	0.0153	0.00833663	FALSE	FALSE	FALSE	NAFLD	15	90193907	0.405553	0.15435	2568	409613	Nonalcoholic fatty liver disease	TRUE	reported	412181	15	90737139	0.0437	1.012e-07	291	ebi-a-GCST90026060	1-stearoyl-2-arachidonoyl-gpc (18:0/20:4) levels	TRUE	reported	igd	2	1	TRUE	28.3793914195498
rs138414139	A	G	A	G	0.2993	-0.100104	0.0104	0.0037623	FALSE	FALSE	FALSE	NAFLD	8	57797745	0.659317	0.227067	2568	409613	Nonalcoholic fatty liver disease	TRUE	reported	412181	8	58710304	0.0618	1.25701e-06	291	ebi-a-GCST90026060	1-stearoyl-2-arachidonoyl-gpc (18:0/20:4) levels	TRUE	reported	igd	2	1	TRUE	23.4550565033881
rs138430549	G	A	G	A	0.281	-0.0207491	0.0121	0.0104812	FALSE	FALSE	FALSE	NAFLD	2	85702439	0.881404	0.139079	2568	409613	Nonalcoholic fatty liver disease	TRUE	reported	412181	2	85929562	0.0567	7.24803e-07	291	ebi-a-GCST90026060	1-stearoyl-2-arachidonoyl-gpc (18:0/20:4) levels	TRUE	reported	igd	2	1	TRUE	24.5610269713738
rs138793109	T	C	T	C	0.435	-0.122973	0.0092	0.019518	FALSE	FALSE	FALSE	NAFLD	16	622919	0.230289	0.102511	2568	409613	Nonalcoholic fatty liver disease	TRUE	reported	412181	16	672919	0.0795	4.39997e-08	291	ebi-a-GCST90026060	1-stearoyl-2-arachidonoyl-gpc (18:0/20:4) levels	TRUE	reported	igd	2	1	TRUE	29.939480242079
rs138850179	C	T	C	T	0.2912	-0.00451639	0.0152	0.0341223	FALSE	FALSE	FALSE	NAFLD	14	39525769	0.95351	0.0774682	2568	409613	Nonalcoholic fatty liver disease	TRUE	reported	412181	14	39994973	0.0584	6.20798e-07	291	ebi-a-GCST90026060	1-stearoyl-2-arachidonoyl-gpc (18:0/20:4) levels	TRUE	reported	igd	2	1	TRUE	24.8632013510978
rs139099312	T	C	T	C	0.4031	-0.122585	0.0077	0.0207426	FALSE	FALSE	FALSE	NAFLD	14	83386778	0.216176	0.0991176	2568	409613	Nonalcoholic fatty liver disease	TRUE	reported	412181	14	83853122	0.0718	1.94899e-08	291	ebi-a-GCST90026060	1-stearoyl-2-arachidonoyl-gpc (18:0/20:4) levels	TRUE	reported	igd	2	1	TRUE	31.519310449174
rs139218639	G	C	G	C	0.4396	-0.108991	0.0077	0.00641552	FALSE	TRUE	FALSE	NAFLD	6	85544546	0.538819	0.177337	2568	409613	Nonalcoholic fatty liver disease	TRUE	reported	412181	6	86254264	0.0714	7.38108e-10	291	ebi-a-GCST90026060	1-stearoyl-2-arachidonoyl-gpc (18:0/20:4) levels	TRUE	reported	igd	2	1	TRUE	37.9069588619762
rs139222332	A	T	A	T	0.3698	-0.195042	0.0077	0.00117742	FALSE	TRUE	FALSE	NAFLD	3	178053934	0.645396	0.423848	2568	409613	Nonalcoholic fatty liver disease	TRUE	reported	412181	3	177771722	0.0725	3.323e-07	291	ebi-a-GCST90026060	1-stearoyl-2-arachidonoyl-gpc (18:0/20:4) levels	TRUE	reported	igd	2	1	TRUE	26.0170349583829
rs140626074	A	G	A	G	0.3695	-0.0144991	0.0106	0.0105508	FALSE	FALSE	FALSE	NAFLD	7	40354140	0.916587	0.138437	2568	409613	Nonalcoholic fatty liver disease	TRUE	reported	412181	7	40393739	0.0488	3.88419e-14	291	ebi-a-GCST90026060	1-stearoyl-2-arachidonoyl-gpc (18:0/20:4) levels	TRUE	reported	igd	2	1	TRUE	57.3309636186509
rs140957523	A	G	A	G	0.1981	0.00289357	0.0292	0.0535114	FALSE	FALSE	FALSE	NAFLD	1	223436190	0.963228	0.0627631	2568	409613	Nonalcoholic fatty liver disease	TRUE	reported	412181	1	223609532	0.0338	4.62402e-09	291	ebi-a-GCST90026060	1-stearoyl-2-arachidonoyl-gpc (18:0/20:4) levels	TRUE	reported	igd	2	1	TRUE	34.3506967543153
rs141084795	C	T	C	T	0.2819	0.0314398	0.0137	0.0138063	FALSE	FALSE	FALSE	NAFLD	10	125546567	0.796641	0.122003	2568	409613	Nonalcoholic fatty liver disease	TRUE	reported	412181	10	127235136	0.0599	2.54501e-06	291	ebi-a-GCST90026060	1-stearoyl-2-arachidonoyl-gpc (18:0/20:4) levels	TRUE	reported	igd	2	1	TRUE	22.1481015939197
rs141127564	T	C	T	C	0.3019	0.124811	0.0122	0.00896606	FALSE	FALSE	FALSE	NAFLD	15	46619932	0.39789	0.147637	2568	409613	Nonalcoholic fatty liver disease	TRUE	reported	412181	15	46912130	0.0605	6.04895e-07	291	ebi-a-GCST90026060	1-stearoyl-2-arachidonoyl-gpc (18:0/20:4) levels	TRUE	reported	igd	2	1	TRUE	24.9009248002186
rs141466664	A	G	A	G	0.3294	0.0823633	0.0087	0.00559821	FALSE	FALSE	FALSE	NAFLD	18	44572942	0.662946	0.188972	2568	409613	Nonalcoholic fatty liver disease	TRUE	reported	412181	18	42152907	0.0668	8.19691e-07	291	ebi-a-GCST90026060	1-stearoyl-2-arachidonoyl-gpc (18:0/20:4) levels	TRUE	reported	igd	2	1	TRUE	24.316119258489
rs141862002	T	C	T	C	0.4906	-0.71512	0.0053	0.00125616	FALSE	FALSE	FALSE	NAFLD	7	54373803	0.0665994	0.389846	2568	409613	Nonalcoholic fatty liver disease	TRUE	reported	412181	7	54441496	0.0818	1.95601e-09	291	ebi-a-GCST90026060	1-stearoyl-2-arachidonoyl-gpc (18:0/20:4) levels	TRUE	reported	igd	2	1	TRUE	35.9706661246645
rs141875806	A	G	A	G	0.4971	0.102492	0.0075	0.0448113	FALSE	FALSE	FALSE	NAFLD	2	50040898	0.137188	0.0689558	2568	409613	Nonalcoholic fatty liver disease	TRUE	reported	412181	2	50268036	0.076	6.11646e-11	291	ebi-a-GCST90026060	1-stearoyl-2-arachidonoyl-gpc (18:0/20:4) levels	TRUE	reported	igd	2	1	TRUE	42.7819269390582
rs141977551	T	C	T	C	0.2331	-0.405145	0.0223	0.00300611	FALSE	FALSE	FALSE	NAFLD	5	163494852	0.112238	0.255095	2568	409613	Nonalcoholic fatty liver disease	TRUE	reported	412181	5	162921858	0.0436	9.06505e-08	291	ebi-a-GCST90026060	1-stearoyl-2-arachidonoyl-gpc (18:0/20:4) levels	TRUE	reported	igd	2	1	TRUE	28.583247411834
rs142496553	T	C	T	C	0.3715	-0.112801	0.0091	0.0342574	FALSE	FALSE	FALSE	NAFLD	13	101047794	0.144353	0.077273	2568	409613	Nonalcoholic fatty liver disease	TRUE	reported	412181	13	101700146	0.0767	1.26701e-06	291	ebi-a-GCST90026060	1-stearoyl-2-arachidonoyl-gpc (18:0/20:4) levels	TRUE	reported	igd	2	1	TRUE	23.4599406074225
rs142612294	T	C	T	C	-0.4214	-0.0431975	0.0056	0.00208025	FALSE	FALSE	FALSE	NAFLD	5	59905190	0.889861	0.311941	2568	409613	Nonalcoholic fatty liver disease	TRUE	reported	412181	5	59201017	0.088	1.66598e-06	291	ebi-a-GCST90026060	1-stearoyl-2-arachidonoyl-gpc (18:0/20:4) levels	TRUE	reported	igd	2	1	TRUE	22.9310382231405
rs143346513	G	A	G	A	0.4389	-0.0449662	0.0077	0.0249122	FALSE	FALSE	FALSE	NAFLD	5	79999113	0.620666	0.090858	2568	409613	Nonalcoholic fatty liver disease	TRUE	reported	412181	5	79294936	0.0722	1.243e-09	291	ebi-a-GCST90026060	1-stearoyl-2-arachidonoyl-gpc (18:0/20:4) levels	TRUE	reported	igd	2	1	TRUE	36.9536011080332
rs143792336	A	C	A	C	0.3037	-0.109438	0.0106	0.0113458	FALSE	FALSE	FALSE	NAFLD	3	135406245	0.407407	0.132097	2568	409613	Nonalcoholic fatty liver disease	TRUE	reported	412181	3	135125087	0.0656	3.61102e-06	291	ebi-a-GCST90026060	1-stearoyl-2-arachidonoyl-gpc (18:0/20:4) levels	TRUE	reported	igd	2	1	TRUE	21.4329477431588
rs144278273	T	C	T	C	0.3463	0.177471	0.012	0.00530226	FALSE	FALSE	FALSE	NAFLD	9	8774764	0.353843	0.191413	2568	409613	Nonalcoholic fatty liver disease	TRUE	reported	412181	9	8774764	0.0732	2.238e-06	291	ebi-a-GCST90026060	1-stearoyl-2-arachidonoyl-gpc (18:0/20:4) levels	TRUE	reported	igd	2	1	TRUE	22.3811718026815
rs144573139	A	G	A	G	0.4238	-1.09513	0.0061	0.000359351	FALSE	FALSE	FALSE	NAFLD	1	161671477	0.163943	0.786768	2568	409613	Nonalcoholic fatty liver disease	TRUE	reported	412181	1	161641267	0.0847	5.58496e-07	291	ebi-a-GCST90026060	1-stearoyl-2-arachidonoyl-gpc (18:0/20:4) levels	TRUE	reported	igd	2	1	TRUE	25.0354316714733
rs144838831	A	G	A	G	0.2103	0.0372465	0.0171	0.0249765	FALSE	FALSE	FALSE	NAFLD	6	20447304	0.683664	0.0914097	2568	409613	Nonalcoholic fatty liver disease	TRUE	reported	412181	6	20447535	0.0433	1.20701e-06	291	ebi-a-GCST90026060	1-stearoyl-2-arachidonoyl-gpc (18:0/20:4) levels	TRUE	reported	igd	2	1	TRUE	23.5886318664028
rs145019396	G	A	G	A	0.3647	-0.340957	0.0134	0.00769102	FALSE	FALSE	FALSE	NAFLD	6	129808246	0.0342594	0.161056	2568	409613	Nonalcoholic fatty liver disease	TRUE	reported	412181	6	130129391	0.059	6.291e-10	291	ebi-a-GCST90026060	1-stearoyl-2-arachidonoyl-gpc (18:0/20:4) levels	TRUE	reported	igd	2	1	TRUE	38.209161160586
rs145151871	T	G	T	G	0.2784	-0.126219	0.0114	0.00733732	FALSE	FALSE	FALSE	NAFLD	6	139029569	0.441777	0.164092	2568	409613	Nonalcoholic fatty liver disease	TRUE	reported	412181	6	139350706	0.0462	1.73002e-09	291	ebi-a-GCST90026060	1-stearoyl-2-arachidonoyl-gpc (18:0/20:4) levels	TRUE	reported	igd	2	1	TRUE	36.3123629617136
rs145729777	A	G	A	G	0.5523	0.0417267	0.0053	0.0013276	FALSE	FALSE	FALSE	NAFLD	3	73243416	0.914233	0.38743	2568	409613	Nonalcoholic fatty liver disease	TRUE	reported	412181	3	73292567	0.0805	6.64967e-12	291	ebi-a-GCST90026060	1-stearoyl-2-arachidonoyl-gpc (18:0/20:4) levels	TRUE	reported	igd	2	1	TRUE	47.0715311909263
rs146185506	G	A	G	A	0.2888	-0.00297675	0.0131	0.0799599	FALSE	FALSE	FALSE	NAFLD	8	85407246	0.954726	0.0524322	2568	409613	Nonalcoholic fatty liver disease	TRUE	reported	412181	8	86319475	0.0567	3.50002e-07	291	ebi-a-GCST90026060	1-stearoyl-2-arachidonoyl-gpc (18:0/20:4) levels	TRUE	reported	igd	2	1	TRUE	25.9434817365446
rs146915029	G	A	G	A	0.6556	-0.150622	0.0035	0.0077714	FALSE	FALSE	FALSE	NAFLD	4	162254640	0.343896	0.159136	2568	409613	Nonalcoholic fatty liver disease	TRUE	reported	412181	4	163175792	0.0961	9.01986e-12	291	ebi-a-GCST90026060	1-stearoyl-2-arachidonoyl-gpc (18:0/20:4) levels	TRUE	reported	igd	2	1	TRUE	46.5405074708642
rs147066367	A	G	A	G	0.3971	-0.0124501	0.0077	0.00529593	FALSE	FALSE	FALSE	NAFLD	5	180223789	0.948739	0.193653	2568	409613	Nonalcoholic fatty liver disease	TRUE	reported	412181	5	179650789	0.0713	2.60399e-08	291	ebi-a-GCST90026060	1-stearoyl-2-arachidonoyl-gpc (18:0/20:4) levels	TRUE	reported	igd	2	1	TRUE	31.0184944400622
rs147205924	A	G	A	G	0.3403	-0.0705	0.0101	0.0156419	FALSE	FALSE	FALSE	NAFLD	8	27944251	0.533982	0.113355	2568	409613	Nonalcoholic fatty liver disease	TRUE	reported	412181	8	27801768	0.0538	2.58399e-10	291	ebi-a-GCST90026060	1-stearoyl-2-arachidonoyl-gpc (18:0/20:4) levels	TRUE	reported	igd	2	1	TRUE	40.0091520294081
rs148385425	A	G	A	G	0.6054	-0.0801791	0.0052	0.0141775	FALSE	FALSE	FALSE	NAFLD	7	5880266	0.501465	0.119281	2568	409613	Nonalcoholic fatty liver disease	TRUE	reported	412181	7	5919897	0.0837	4.81282e-13	291	ebi-a-GCST90026060	1-stearoyl-2-arachidonoyl-gpc (18:0/20:4) levels	TRUE	reported	igd	2	1	TRUE	52.3159260543929
rs148576487	A	G	A	G	0.2637	0.06905	0.0163	0.00865293	FALSE	FALSE	FALSE	NAFLD	4	184488243	0.654805	0.154441	2568	409613	Nonalcoholic fatty liver disease	TRUE	reported	412181	4	185409397	0.0495	9.98596e-08	291	ebi-a-GCST90026060	1-stearoyl-2-arachidonoyl-gpc (18:0/20:4) levels	TRUE	reported	igd	2	1	TRUE	28.3798347107438
rs148670450	G	A	G	A	-0.4908	-0.0534032	0.0034	0.00293923	FALSE	FALSE	FALSE	NAFLD	5	43612178	0.840606	0.265531	2568	409613	Nonalcoholic fatty liver disease	TRUE	reported	412181	5	43612280	0.1039	2.33201e-06	291	ebi-a-GCST90026060	1-stearoyl-2-arachidonoyl-gpc (18:0/20:4) levels	TRUE	reported	igd	2	1	TRUE	22.3140300188695
rs149197940	T	G	T	G	0.5454	0.0326192	0.0053	0.0287037	FALSE	FALSE	FALSE	NAFLD	3	112838351	0.701103	0.084983	2568	409613	Nonalcoholic fatty liver disease	TRUE	reported	412181	3	112557198	0.0826	4.08037e-11	291	ebi-a-GCST90026060	1-stearoyl-2-arachidonoyl-gpc (18:0/20:4) levels	TRUE	reported	igd	2	1	TRUE	43.5983619532271
rs149264130	G	A	G	A	0.3088	-0.0688805	0.0104	0.0262605	FALSE	FALSE	FALSE	NAFLD	5	7906498	0.435913	0.0884089	2568	409613	Nonalcoholic fatty liver disease	TRUE	reported	412181	5	7906611	0.0605	3.33503e-07	291	ebi-a-GCST90026060	1-stearoyl-2-arachidonoyl-gpc (18:0/20:4) levels	TRUE	reported	igd	2	1	TRUE	26.052165835667
rs149403299	G	A	G	A	0.2712	0.142722	0.0193	0.0041522	FALSE	FALSE	FALSE	NAFLD	11	96959578	0.515205	0.219318	2568	409613	Nonalcoholic fatty liver disease	TRUE	reported	412181	11	96830578	0.0521	1.95898e-07	291	ebi-a-GCST90026060	1-stearoyl-2-arachidonoyl-gpc (18:0/20:4) levels	TRUE	reported	igd	2	1	TRUE	27.0959213972834
rs149406705	C	T	C	T	0.3699	-0.173901	0.0089	0.00471222	FALSE	FALSE	FALSE	NAFLD	6	4149319	0.401765	0.207402	2568	409613	Nonalcoholic fatty liver disease	TRUE	reported	412181	6	4149553	0.0726	3.53598e-07	291	ebi-a-GCST90026060	1-stearoyl-2-arachidonoyl-gpc (18:0/20:4) levels	TRUE	reported	igd	2	1	TRUE	25.9594460760877
rs149524367	T	G	T	G	0.3136	0.0781273	0.0154	0.00665556	FALSE	FALSE	FALSE	NAFLD	8	83901935	0.651795	0.173128	2568	409613	Nonalcoholic fatty liver disease	TRUE	reported	412181	8	84814170	0.0482	7.88315e-11	291	ebi-a-GCST90026060	1-stearoyl-2-arachidonoyl-gpc (18:0/20:4) levels	TRUE	reported	igd	2	1	TRUE	42.330951602073
rs149674641	A	G	A	G	0.3357	-0.092996	0.0133	0.0152217	FALSE	FALSE	FALSE	NAFLD	1	233791184	0.424002	0.116318	2568	409613	Nonalcoholic fatty liver disease	TRUE	reported	412181	1	233926930	0.06	2.20602e-08	291	ebi-a-GCST90026060	1-stearoyl-2-arachidonoyl-gpc (18:0/20:4) levels	TRUE	reported	igd	2	1	TRUE	31.304025
rs149817869	C	T	C	T	0.3048	-0.0172407	0.0132	0.0124587	FALSE	FALSE	FALSE	NAFLD	16	82485193	0.891478	0.126366	2568	409613	Nonalcoholic fatty liver disease	TRUE	reported	412181	16	82518798	0.0608	5.24795e-07	291	ebi-a-GCST90026060	1-stearoyl-2-arachidonoyl-gpc (18:0/20:4) levels	TRUE	reported	igd	2	1	TRUE	25.1317520775623
rs149931646	G	A	G	A	0.2556	0.154311	0.0153	0.00549858	FALSE	FALSE	FALSE	NAFLD	2	59632474	0.417321	0.190254	2568	409613	Nonalcoholic fatty liver disease	TRUE	reported	412181	2	59859609	0.053	1.38998e-06	291	ebi-a-GCST90026060	1-stearoyl-2-arachidonoyl-gpc (18:0/20:4) levels	TRUE	reported	igd	2	1	TRUE	23.2578711285155
rs150453392	A	C	A	C	0.1272	0.131958	0.0761	0.0543815	FALSE	FALSE	FALSE	NAFLD	20	31979101	0.0342137	0.0623167	2568	409613	Nonalcoholic fatty liver disease	TRUE	reported	412181	20	30566904	0.0228	2.44698e-08	291	ebi-a-GCST90026060	1-stearoyl-2-arachidonoyl-gpc (18:0/20:4) levels	TRUE	reported	igd	2	1	TRUE	31.1246537396122
rs151181537	T	C	T	C	0.429	0.00356998	0.0078	0.0486776	FALSE	FALSE	FALSE	NAFLD	4	43279069	0.956415	0.0653205	2568	409613	Nonalcoholic fatty liver disease	TRUE	reported	412181	4	43281086	0.0712	1.65501e-09	291	ebi-a-GCST90026060	1-stearoyl-2-arachidonoyl-gpc (18:0/20:4) levels	TRUE	reported	igd	2	1	TRUE	36.3040099103649
rs151310022	A	G	A	G	0.3709	0.060078	0.0102	0.00484173	FALSE	FALSE	FALSE	NAFLD	12	72843829	0.765198	0.201157	2568	409613	Nonalcoholic fatty liver disease	TRUE	reported	412181	12	73237609	0.0678	4.44396e-08	291	ebi-a-GCST90026060	1-stearoyl-2-arachidonoyl-gpc (18:0/20:4) levels	TRUE	reported	igd	2	1	TRUE	29.9263863871703
rs16847455	T	C	T	C	0.411	0.0772929	0.0076	0.00574241	FALSE	FALSE	FALSE	NAFLD	2	196221440	0.671766	0.182413	2568	409613	Nonalcoholic fatty liver disease	TRUE	reported	412181	2	197086164	0.0747	3.77199e-08	291	ebi-a-GCST90026060	1-stearoyl-2-arachidonoyl-gpc (18:0/20:4) levels	TRUE	reported	igd	2	1	TRUE	30.2720923856067
rs16873795	C	G	C	G	0.2024	0.00599917	0.0241	0.0101903	FALSE	TRUE	FALSE	NAFLD	5	4662642	0.965528	0.138812	2568	409613	Nonalcoholic fatty liver disease	TRUE	reported	412181	5	4662755	0.0436	3.45096e-06	291	ebi-a-GCST90026060	1-stearoyl-2-arachidonoyl-gpc (18:0/20:4) levels	TRUE	reported	igd	2	1	TRUE	21.5500378755997
rs16887811	T	C	T	C	0.4446	0.0209821	0.0053	0.0153369	FALSE	FALSE	FALSE	NAFLD	8	115835499	0.854334	0.114287	2568	409613	Nonalcoholic fatty liver disease	TRUE	reported	412181	8	116847725	0.0815	4.94698e-08	291	ebi-a-GCST90026060	1-stearoyl-2-arachidonoyl-gpc (18:0/20:4) levels	TRUE	reported	igd	2	1	TRUE	29.7593676841432
rs17031623	G	A	G	A	0.2949	0.0194775	0.0109	0.00749278	FALSE	FALSE	FALSE	NAFLD	3	60617783	0.904634	0.16257	2568	409613	Nonalcoholic fatty liver disease	TRUE	reported	412181	3	60603516	0.0603	9.92705e-07	291	ebi-a-GCST90026060	1-stearoyl-2-arachidonoyl-gpc (18:0/20:4) levels	TRUE	reported	igd	2	1	TRUE	23.9174525383035
rs17106077	A	T	A	T	-0.1986	0.207022	0.0224	0.00924898	FALSE	TRUE	FALSE	NAFLD	11	106802286	0.154354	0.145348	2568	409613	Nonalcoholic fatty liver disease	TRUE	reported	412181	11	106673012	0.0415	1.721e-06	291	ebi-a-GCST90026060	1-stearoyl-2-arachidonoyl-gpc (18:0/20:4) levels	TRUE	reported	igd	2	1	TRUE	22.9014138481637
rs17165171	A	G	A	G	-0.1515	-0.0272978	0.0405	0.0542922	FALSE	FALSE	FALSE	NAFLD	7	93220954	0.660984	0.0622448	2568	409613	Nonalcoholic fatty liver disease	TRUE	reported	412181	7	92850267	0.0316	1.60299e-06	291	ebi-a-GCST90026060	1-stearoyl-2-arachidonoyl-gpc (18:0/20:4) levels	TRUE	reported	igd	2	1	TRUE	22.9853489024195
rs17236920	G	A	G	A	0.2729	0.141178	0.0134	0.0105698	FALSE	FALSE	FALSE	NAFLD	5	67527903	0.309606	0.138948	2568	409613	Nonalcoholic fatty liver disease	TRUE	reported	412181	5	66823731	0.0574	1.98902e-06	291	ebi-a-GCST90026060	1-stearoyl-2-arachidonoyl-gpc (18:0/20:4) levels	TRUE	reported	igd	2	1	TRUE	22.6038952761354
rs17275022	G	T	G	T	0.2874	-0.0185765	0.0103	0.0606853	FALSE	FALSE	FALSE	NAFLD	4	93512497	0.753624	0.0591865	2568	409613	Nonalcoholic fatty liver disease	TRUE	reported	412181	4	94433648	0.061	2.48599e-06	291	ebi-a-GCST90026060	1-stearoyl-2-arachidonoyl-gpc (18:0/20:4) levels	TRUE	reported	igd	2	1	TRUE	22.1980005374899
rs17448679	C	T	C	T	0.4563	0.390695	0.0061	0.00567584	FALSE	FALSE	FALSE	NAFLD	5	107403780	0.0339727	0.184256	2568	409613	Nonalcoholic fatty liver disease	TRUE	reported	412181	5	106739481	0.0826	3.36101e-08	291	ebi-a-GCST90026060	1-stearoyl-2-arachidonoyl-gpc (18:0/20:4) levels	TRUE	reported	igd	2	1	TRUE	30.5169300986697
rs181555453	G	A	G	A	0.3675	-0.00781183	0.0114	0.0178529	FALSE	FALSE	FALSE	NAFLD	9	16669294	0.941644	0.106714	2568	409613	Nonalcoholic fatty liver disease	TRUE	reported	412181	9	16669292	0.0661	2.70701e-08	291	ebi-a-GCST90026060	1-stearoyl-2-arachidonoyl-gpc (18:0/20:4) levels	TRUE	reported	igd	2	1	TRUE	30.910908379318
rs183739917	C	G	C	G	0.4454	-0.101033	0.006	0.0189101	FALSE	TRUE	FALSE	NAFLD	4	105529524	0.33305	0.104374	2568	409613	Nonalcoholic fatty liver disease	TRUE	reported	412181	4	106450681	0.0847	1.43301e-07	291	ebi-a-GCST90026060	1-stearoyl-2-arachidonoyl-gpc (18:0/20:4) levels	TRUE	reported	igd	2	1	TRUE	27.6524493
rs184347740	A	G	A	G	0.189	0.0269558	0.0267	0.00764011	FALSE	FALSE	FALSE	NAFLD	7	129613709	0.867527	0.161606	2568	409613	Nonalcoholic fatty liver disease	TRUE	reported	412181	7	129253550	0.0361	1.68399e-07	291	ebi-a-GCST90026060	1-stearoyl-2-arachidonoyl-gpc (18:0/20:4) levels	TRUE	reported	igd	2	1	TRUE	27.410010665971
rs185209040	A	T	A	T	-0.3271	0.00819652	0.0115	0.0686288	FALSE	TRUE	FALSE	NAFLD	11	72021778	0.883581	0.055975	2568	409613	Nonalcoholic fatty liver disease	TRUE	reported	412181	11	71732824	0.0636	2.72898e-07	291	ebi-a-GCST90026060	1-stearoyl-2-arachidonoyl-gpc (18:0/20:4) levels	TRUE	reported	igd	2	1	TRUE	26.4512900003956
rs185363289	G	A	G	A	0.4621	0.488164	0.0053	0.00132038	FALSE	FALSE	FALSE	NAFLD	14	54030125	0.21577	0.394363	2568	409613	Nonalcoholic fatty liver disease	TRUE	reported	412181	14	54496843	0.0814	1.393e-08	291	ebi-a-GCST90026060	1-stearoyl-2-arachidonoyl-gpc (18:0/20:4) levels	TRUE	reported	igd	2	1	TRUE	32.2272410337521
rs186460288	T	C	T	C	0.3347	-0.0827058	0.0131	0.0146423	FALSE	FALSE	FALSE	NAFLD	19	33531719	0.479568	0.116982	2568	409613	Nonalcoholic fatty liver disease	TRUE	reported	412181	19	34022625	0.0626	8.81495e-08	291	ebi-a-GCST90026060	1-stearoyl-2-arachidonoyl-gpc (18:0/20:4) levels	TRUE	reported	igd	2	1	TRUE	28.5866166848697
rs189466911	G	T	G	T	0.1854	-0.00985192	0.0234	0.0384454	FALSE	FALSE	FALSE	NAFLD	8	17930269	0.892381	0.0728194	2568	409613	Nonalcoholic fatty liver disease	TRUE	reported	412181	8	17787778	0.0383	1.26401e-06	291	ebi-a-GCST90026060	1-stearoyl-2-arachidonoyl-gpc (18:0/20:4) levels	TRUE	reported	igd	2	1	TRUE	23.4326772968662
rs190735588	T	C	T	C	0.3691	-0.24348	0.0088	0.00273323	FALSE	FALSE	FALSE	NAFLD	13	22746358	0.365488	0.269051	2568	409613	Nonalcoholic fatty liver disease	TRUE	reported	412181	13	23320497	0.0748	8.05694e-07	291	ebi-a-GCST90026060	1-stearoyl-2-arachidonoyl-gpc (18:0/20:4) levels	TRUE	reported	igd	2	1	TRUE	24.3492110869627
rs191127849	A	C	A	C	0.6266	0.0307956	0.0035	0.0162502	FALSE	FALSE	FALSE	NAFLD	15	74816752	0.783413	0.112036	2568	409613	Nonalcoholic fatty liver disease	TRUE	reported	412181	15	75109093	0.0961	7.06968e-11	291	ebi-a-GCST90026060	1-stearoyl-2-arachidonoyl-gpc (18:0/20:4) levels	TRUE	reported	igd	2	1	TRUE	42.5141994605429
rs193066927	T	C	T	C	0.3011	-0.00516405	0.0083	0.0165824	FALSE	FALSE	FALSE	NAFLD	13	20849998	0.96292	0.11108	2568	409613	Nonalcoholic fatty liver disease	TRUE	reported	412181	13	21424137	0.0612	8.76193e-07	291	ebi-a-GCST90026060	1-stearoyl-2-arachidonoyl-gpc (18:0/20:4) levels	TRUE	reported	igd	2	1	TRUE	24.205756867017
rs1932593	A	G	A	G	0.6634	-0.852567	0.0035	0.0011517	FALSE	FALSE	FALSE	NAFLD	10	24379506	0.0509401	0.436769	2568	409613	Nonalcoholic fatty liver disease	TRUE	reported	412181	10	24668435	0.0989	1.97379e-11	291	ebi-a-GCST90026060	1-stearoyl-2-arachidonoyl-gpc (18:0/20:4) levels	TRUE	reported	igd	2	1	TRUE	44.9943882198624
rs2328969	T	G	T	G	0.2623	0.243408	0.0206	0.0262847	FALSE	FALSE	FALSE	NAFLD	13	76071113	0.00279647	0.0814272	2568	409613	Nonalcoholic fatty liver disease	TRUE	reported	412181	13	76645249	0.0541	1.239e-06	291	ebi-a-GCST90026060	1-stearoyl-2-arachidonoyl-gpc (18:0/20:4) levels	TRUE	reported	igd	2	1	TRUE	23.5072621728093
rs269328	A	C	A	C	0.2951	-0.48294	0.0138	0.00048775	FALSE	FALSE	FALSE	NAFLD	1	68080426	0.575159	0.86167	2568	409613	Nonalcoholic fatty liver disease	TRUE	reported	412181	1	68546109	0.0538	4.08103e-08	291	ebi-a-GCST90026060	1-stearoyl-2-arachidonoyl-gpc (18:0/20:4) levels	TRUE	reported	igd	2	1	TRUE	30.0866523403491
rs2711965	A	G	A	G	-0.3896	0.19428	0.0057	0.0016852	FALSE	FALSE	FALSE	NAFLD	4	39016842	0.578762	0.349931	2568	409613	Nonalcoholic fatty liver disease	TRUE	reported	412181	4	39018462	0.0839	3.41099e-06	291	ebi-a-GCST90026060	1-stearoyl-2-arachidonoyl-gpc (18:0/20:4) levels	TRUE	reported	igd	2	1	TRUE	21.5632379201643
rs28374004	C	T	C	T	0.4397	0.0879952	0.0102	0.00554325	FALSE	FALSE	FALSE	NAFLD	8	4084931	0.642831	0.18975	2568	409613	Nonalcoholic fatty liver disease	TRUE	reported	412181	8	3942453	0.0685	1.39701e-10	291	ebi-a-GCST90026060	1-stearoyl-2-arachidonoyl-gpc (18:0/20:4) levels	TRUE	reported	igd	2	1	TRUE	41.2032798763919
rs34016841	T	C	T	C	0.5592	-0.323188	0.0052	0.00485516	FALSE	FALSE	FALSE	NAFLD	12	104619538	0.0999609	0.196461	2568	409613	Nonalcoholic fatty liver disease	TRUE	reported	412181	12	105013316	0.085	4.73151e-11	291	ebi-a-GCST90026060	1-stearoyl-2-arachidonoyl-gpc (18:0/20:4) levels	TRUE	reported	igd	2	1	TRUE	43.2809190311419
rs35678298	T	C	T	C	0.4786	-0.142016	0.0077	0.0147543	FALSE	FALSE	FALSE	NAFLD	2	205716325	0.23405	0.119342	2568	409613	Nonalcoholic fatty liver disease	TRUE	reported	412181	2	206581049	0.073	5.47016e-11	291	ebi-a-GCST90026060	1-stearoyl-2-arachidonoyl-gpc (18:0/20:4) levels	TRUE	reported	igd	2	1	TRUE	42.9832914242822
rs357916	A	G	A	G	-0.2105	-0.0204715	0.0224	0.0106064	FALSE	FALSE	FALSE	NAFLD	11	44471159	0.880886	0.136616	2568	409613	Nonalcoholic fatty liver disease	TRUE	reported	412181	11	44492709	0.0453	3.38298e-06	291	ebi-a-GCST90026060	1-stearoyl-2-arachidonoyl-gpc (18:0/20:4) levels	TRUE	reported	igd	2	1	TRUE	21.5927420337315
rs381043	C	T	C	T	0.0757	0.00686154	0.2051	0.175361	FALSE	FALSE	FALSE	NAFLD	12	125415027	0.852681	0.0369498	2568	409613	Nonalcoholic fatty liver disease	TRUE	reported	412181	12	125899573	0.0157	1.52198e-06	291	ebi-a-GCST90026060	1-stearoyl-2-arachidonoyl-gpc (18:0/20:4) levels	TRUE	reported	igd	2	1	TRUE	23.248367073715
rs3961459	T	C	T	C	0.3898	0.00733217	0.0069	0.0184008	FALSE	FALSE	FALSE	NAFLD	1	67364364	0.944006	0.104393	2568	409613	Nonalcoholic fatty liver disease	TRUE	reported	412181	1	67830047	0.0739	1.322e-07	291	ebi-a-GCST90026060	1-stearoyl-2-arachidonoyl-gpc (18:0/20:4) levels	TRUE	reported	igd	2	1	TRUE	27.8224129817385
rs41292683	C	T	C	T	0.1492	0.0395504	0.0466	0.0448572	FALSE	FALSE	FALSE	NAFLD	1	94061532	0.558607	0.0676178	2568	409613	Nonalcoholic fatty liver disease	TRUE	reported	412181	1	94527088	0.0287	1.96499e-07	291	ebi-a-GCST90026060	1-stearoyl-2-arachidonoyl-gpc (18:0/20:4) levels	TRUE	reported	igd	2	1	TRUE	27.0255071689592
rs4246121	C	G	C	G	0.4904	-0.0291878	0.0061	0.0131732	FALSE	TRUE	FALSE	NAFLD	8	86245834	0.811147	0.122152	2568	409613	Nonalcoholic fatty liver disease	TRUE	reported	412181	8	87258063	0.0831	3.56197e-09	291	ebi-a-GCST90026060	1-stearoyl-2-arachidonoyl-gpc (18:0/20:4) levels	TRUE	reported	igd	2	1	TRUE	34.8256214874573
rs4915446	T	C	T	C	0.639	0.10889	0.0035	0.0321126	FALSE	FALSE	FALSE	NAFLD	1	200598678	0.177221	0.0806972	2568	409613	Nonalcoholic fatty liver disease	TRUE	reported	412181	1	200567806	0.0972	4.98884e-11	291	ebi-a-GCST90026060	1-stearoyl-2-arachidonoyl-gpc (18:0/20:4) levels	TRUE	reported	igd	2	1	TRUE	43.2184499314129
rs512490	G	A	G	A	-0.2215	0.0121584	0.9773	0.971975	FALSE	FALSE	FALSE	NAFLD	12	57476865	0.887194	0.0857103	2568	409613	Nonalcoholic fatty liver disease	TRUE	reported	412181	12	57870648	0.0453	1.012e-06	291	ebi-a-GCST90026060	1-stearoyl-2-arachidonoyl-gpc (18:0/20:4) levels	TRUE	reported	igd	2	1	TRUE	23.9084299421565
rs55837459	C	A	C	A	0.3961	-0.0774527	0.0061	0.00952284	FALSE	FALSE	FALSE	NAFLD	3	172610970	0.599044	0.147312	2568	409613	Nonalcoholic fatty liver disease	TRUE	reported	412181	3	172328760	0.0852	3.28799e-06	291	ebi-a-GCST90026060	1-stearoyl-2-arachidonoyl-gpc (18:0/20:4) levels	TRUE	reported	igd	2	1	TRUE	21.6137684872931
rs572420628	C	A	C	A	0.3851	0.0735709	0.0069	0.0012294	FALSE	FALSE	FALSE	NAFLD	2	48286535	0.852649	0.396097	2568	409613	Nonalcoholic fatty liver disease	TRUE	reported	412181	2	48513674	0.0745	2.32199e-07	291	ebi-a-GCST90026060	1-stearoyl-2-arachidonoyl-gpc (18:0/20:4) levels	TRUE	reported	igd	2	1	TRUE	26.7198792847169
rs574408551	C	T	C	T	0.3266	-0.00277951	0.0092	0.0199659	FALSE	FALSE	FALSE	NAFLD	11	66744924	0.977723	0.0995409	2568	409613	Nonalcoholic fatty liver disease	TRUE	reported	412181	11	66512395	0.0674	1.262e-06	291	ebi-a-GCST90026060	1-stearoyl-2-arachidonoyl-gpc (18:0/20:4) levels	TRUE	reported	igd	2	1	TRUE	23.48078261
rs58012407	A	G	A	G	0.4532	0.0625301	0.0091	0.0405375	FALSE	FALSE	FALSE	NAFLD	9	25896384	0.384853	0.0719572	2568	409613	Nonalcoholic fatty liver disease	TRUE	reported	412181	9	25896382	0.0809	2.12701e-08	291	ebi-a-GCST90026060	1-stearoyl-2-arachidonoyl-gpc (18:0/20:4) levels	TRUE	reported	igd	2	1	TRUE	31.3821547149573
rs618932	G	A	G	A	-0.417	0.160057	0.991	0.968804	FALSE	FALSE	FALSE	NAFLD	1	58486742	0.0503292	0.0817804	2568	409613	Nonalcoholic fatty liver disease	TRUE	reported	412181	1	58952414	0.0769	5.83996e-08	291	ebi-a-GCST90026060	1-stearoyl-2-arachidonoyl-gpc (18:0/20:4) levels	TRUE	reported	igd	2	1	TRUE	29.4048812823301
rs62119118	A	G	A	G	-0.1306	-0.094743	0.0513	0.0489074	FALSE	FALSE	FALSE	NAFLD	2	10975373	0.14793	0.0654808	2568	409613	Nonalcoholic fatty liver disease	TRUE	reported	412181	2	11115499	0.0258	4.25902e-07	291	ebi-a-GCST90026060	1-stearoyl-2-arachidonoyl-gpc (18:0/20:4) levels	TRUE	reported	igd	2	1	TRUE	25.6240009614807
rs62240110	G	C	G	C	0.2821	0.0863131	0.014	0.00890386	FALSE	TRUE	FALSE	NAFLD	22	42792077	0.561246	0.148561	2568	409613	Nonalcoholic fatty liver disease	TRUE	reported	412181	22	43188083	0.0517	4.82103e-08	291	ebi-a-GCST90026060	1-stearoyl-2-arachidonoyl-gpc (18:0/20:4) levels	TRUE	reported	igd	2	1	TRUE	29.7731706130817
rs62395308	T	A	T	A	0.4909	0.793174	0.0077	0.000628964	FALSE	TRUE	FALSE	NAFLD	6	31466156	0.149392	0.550173	2568	409613	Nonalcoholic fatty liver disease	TRUE	reported	412181	6	31433933	0.0721	9.99309e-12	291	ebi-a-GCST90026060	1-stearoyl-2-arachidonoyl-gpc (18:0/20:4) levels	TRUE	reported	igd	2	1	TRUE	46.3570226280728
rs6746850	A	G	A	G	-0.0794	-0.00545931	0.7742	0.714934	FALSE	FALSE	FALSE	NAFLD	2	225262103	0.861389	0.0312665	2568	409613	Nonalcoholic fatty liver disease	TRUE	reported	412181	2	226126820	0.0148	8.71405e-08	291	ebi-a-GCST90026060	1-stearoyl-2-arachidonoyl-gpc (18:0/20:4) levels	TRUE	reported	igd	2	1	TRUE	28.7817750182615
rs72645956	A	G	A	G	0.2806	-0.0263028	0.0194	0.0405845	FALSE	FALSE	FALSE	NAFLD	1	14482075	0.714352	0.0718619	2568	409613	Nonalcoholic fatty liver disease	TRUE	reported	412181	1	14808571	0.0429	6.25749e-11	291	ebi-a-GCST90026060	1-stearoyl-2-arachidonoyl-gpc (18:0/20:4) levels	TRUE	reported	igd	2	1	TRUE	42.7819670616873
rs72672561	G	T	G	T	0.1938	0.178969	0.0257	0.0126074	FALSE	FALSE	FALSE	NAFLD	4	120484100	0.16114	0.127721	2568	409613	Nonalcoholic fatty liver disease	TRUE	reported	412181	4	121405255	0.0422	4.41296e-06	291	ebi-a-GCST90026060	1-stearoyl-2-arachidonoyl-gpc (18:0/20:4) levels	TRUE	reported	igd	2	1	TRUE	21.0902944677792
rs72755979	A	T	A	T	0.374	0.0641281	0.0077	0.00859229	FALSE	TRUE	FALSE	NAFLD	1	224311226	0.668267	0.149647	2568	409613	Nonalcoholic fatty liver disease	TRUE	reported	412181	1	224498928	0.0718	1.88899e-07	291	ebi-a-GCST90026060	1-stearoyl-2-arachidonoyl-gpc (18:0/20:4) levels	TRUE	reported	igd	2	1	TRUE	27.1327814029997
rs72844304	T	G	T	G	0.3168	0.202055	0.0154	0.00273546	FALSE	FALSE	FALSE	NAFLD	11	3782127	0.455988	0.271043	2568	409613	Nonalcoholic fatty liver disease	TRUE	reported	412181	11	3803357	0.0553	1.01899e-08	291	ebi-a-GCST90026060	1-stearoyl-2-arachidonoyl-gpc (18:0/20:4) levels	TRUE	reported	igd	2	1	TRUE	32.8186024610132
rs73128952	G	A	G	A	-0.2827	-0.00968996	0.0102	0.0366902	FALSE	FALSE	FALSE	NAFLD	3	65524809	0.897262	0.0750458	2568	409613	Nonalcoholic fatty liver disease	TRUE	reported	412181	3	65510484	0.0589	1.59901e-06	291	ebi-a-GCST90026060	1-stearoyl-2-arachidonoyl-gpc (18:0/20:4) levels	TRUE	reported	igd	2	1	TRUE	23.036740352991
rs73146224	A	G	A	G	0.1657	0.151515	0.0289	0.0062985	FALSE	FALSE	FALSE	NAFLD	12	71579953	0.389137	0.175938	2568	409613	Nonalcoholic fatty liver disease	TRUE	reported	412181	12	71973733	0.0335	7.79399e-07	291	ebi-a-GCST90026060	1-stearoyl-2-arachidonoyl-gpc (18:0/20:4) levels	TRUE	reported	igd	2	1	TRUE	24.4655736244152
rs73435443	C	T	C	T	0.3778	-0.0264702	0.0069	0.0328086	FALSE	FALSE	FALSE	NAFLD	9	28816832	0.739033	0.0794581	2568	409613	Nonalcoholic fatty liver disease	TRUE	reported	412181	9	28816830	0.0751	4.94504e-07	291	ebi-a-GCST90026060	1-stearoyl-2-arachidonoyl-gpc (18:0/20:4) levels	TRUE	reported	igd	2	1	TRUE	25.3071962638364
rs74319245	T	C	T	C	0.2606	0.125202	0.012	0.00695348	FALSE	FALSE	FALSE	NAFLD	5	20108051	0.459162	0.169139	2568	409613	Nonalcoholic fatty liver disease	TRUE	reported	412181	5	20108160	0.0533	1.02799e-06	291	ebi-a-GCST90026060	1-stearoyl-2-arachidonoyl-gpc (18:0/20:4) levels	TRUE	reported	igd	2	1	TRUE	23.9053113636924
rs74643787	T	C	T	C	0.2126	-0.0630221	0.0156	0.0344781	FALSE	FALSE	FALSE	NAFLD	16	52850315	0.413005	0.076986	2568	409613	Nonalcoholic fatty liver disease	TRUE	reported	412181	16	52884227	0.045	2.30399e-06	291	ebi-a-GCST90026060	1-stearoyl-2-arachidonoyl-gpc (18:0/20:4) levels	TRUE	reported	igd	2	1	TRUE	22.320375308642
rs74794435	A	G	A	G	-0.1406	0.0138192	0.0481	0.0525967	FALSE	FALSE	FALSE	NAFLD	15	67850983	0.82812	0.0636499	2568	409613	Nonalcoholic fatty liver disease	TRUE	reported	412181	15	68143321	0.0301	3.03298e-06	291	ebi-a-GCST90026060	1-stearoyl-2-arachidonoyl-gpc (18:0/20:4) levels	TRUE	reported	igd	2	1	TRUE	21.8191410690831
rs75028030	C	T	C	T	0.336	-0.449504	0.0087	0.00215259	FALSE	FALSE	FALSE	NAFLD	6	46823879	0.149145	0.311602	2568	409613	Nonalcoholic fatty liver disease	TRUE	reported	412181	6	46791616	0.066	3.62402e-07	291	ebi-a-GCST90026060	1-stearoyl-2-arachidonoyl-gpc (18:0/20:4) levels	TRUE	reported	igd	2	1	TRUE	25.9173553719008
rs75060793	T	C	T	C	0.5523	-0.101271	0.0053	0.00551	FALSE	FALSE	FALSE	NAFLD	10	22621554	0.591763	0.188839	2568	409613	Nonalcoholic fatty liver disease	TRUE	reported	412181	10	22910483	0.082	1.61399e-11	291	ebi-a-GCST90026060	1-stearoyl-2-arachidonoyl-gpc (18:0/20:4) levels	TRUE	reported	igd	2	1	TRUE	45.3651531826294
rs75094393	A	C	A	C	0.4777	0.0419463	0.0078	0.0287611	FALSE	FALSE	FALSE	NAFLD	2	23494314	0.624731	0.0857524	2568	409613	Nonalcoholic fatty liver disease	TRUE	reported	412181	2	23717184	0.0712	1.94312e-11	291	ebi-a-GCST90026060	1-stearoyl-2-arachidonoyl-gpc (18:0/20:4) levels	TRUE	reported	igd	2	1	TRUE	45.0142994097967
rs75663976	T	C	T	C	0.3857	0.0542012	0.0105	0.00313299	FALSE	FALSE	FALSE	NAFLD	12	115561836	0.831898	0.255343	2568	409613	Nonalcoholic fatty liver disease	TRUE	reported	412181	12	115999641	0.0648	2.651e-09	291	ebi-a-GCST90026060	1-stearoyl-2-arachidonoyl-gpc (18:0/20:4) levels	TRUE	reported	igd	2	1	TRUE	35.4282145442768
rs76262995	C	T	C	T	0.462	-0.14101	0.0053	0.0462883	FALSE	FALSE	FALSE	NAFLD	2	44433875	0.0355754	0.0670915	2568	409613	Nonalcoholic fatty liver disease	TRUE	reported	412181	2	44661014	0.0808	1.06901e-08	291	ebi-a-GCST90026060	1-stearoyl-2-arachidonoyl-gpc (18:0/20:4) levels	TRUE	reported	igd	2	1	TRUE	32.6934859327517
rs76301053	A	G	A	G	0.4091	-0.0341304	0.0092	0.0109225	FALSE	FALSE	FALSE	NAFLD	8	127978924	0.798882	0.133953	2568	409613	Nonalcoholic fatty liver disease	TRUE	reported	412181	8	128991170	0.0726	1.74598e-08	291	ebi-a-GCST90026060	1-stearoyl-2-arachidonoyl-gpc (18:0/20:4) levels	TRUE	reported	igd	2	1	TRUE	31.75306977
rs76490408	A	T	A	T	0.3279	-0.00323721	0.0092	0.0163498	FALSE	TRUE	FALSE	NAFLD	3	27544665	0.976575	0.11025	2568	409613	Nonalcoholic fatty liver disease	TRUE	reported	412181	3	27586156	0.0677	1.25401e-06	291	ebi-a-GCST90026060	1-stearoyl-2-arachidonoyl-gpc (18:0/20:4) levels	TRUE	reported	igd	2	1	TRUE	23.4587839739576
rs76594196	A	T	A	T	0.2649	-0.0513144	0.014	0.00719416	FALSE	TRUE	FALSE	NAFLD	14	65450641	0.760141	0.168081	2568	409613	Nonalcoholic fatty liver disease	TRUE	reported	412181	14	65917359	0.0552	1.58402e-06	291	ebi-a-GCST90026060	1-stearoyl-2-arachidonoyl-gpc (18:0/20:4) levels	TRUE	reported	igd	2	1	TRUE	23.0295663988658
rs76659511	T	C	T	C	0.4816	-0.227186	0.0061	0.0022495	FALSE	FALSE	FALSE	NAFLD	13	80725813	0.419123	0.28119	2568	409613	Nonalcoholic fatty liver disease	TRUE	reported	412181	13	81299948	0.0831	6.76005e-09	291	ebi-a-GCST90026060	1-stearoyl-2-arachidonoyl-gpc (18:0/20:4) levels	TRUE	reported	igd	2	1	TRUE	33.586976385866
rs76750363	T	C	T	C	0.2387	0.0457115	0.0185	0.0443646	FALSE	FALSE	FALSE	NAFLD	13	53228844	0.502193	0.0681201	2568	409613	Nonalcoholic fatty liver disease	TRUE	reported	412181	13	53802979	0.0467	3.28103e-07	291	ebi-a-GCST90026060	1-stearoyl-2-arachidonoyl-gpc (18:0/20:4) levels	TRUE	reported	igd	2	1	TRUE	26.1258889719335
rs77046762	G	A	G	A	-0.3368	-0.0484947	0.0114	0.00367552	FALSE	FALSE	FALSE	NAFLD	5	52923072	0.833007	0.23	2568	409613	Nonalcoholic fatty liver disease	TRUE	reported	412181	5	52218902	0.0594	1.385e-08	291	ebi-a-GCST90026060	1-stearoyl-2-arachidonoyl-gpc (18:0/20:4) levels	TRUE	reported	igd	2	1	TRUE	32.1492818193155
rs77047718	G	T	G	T	0.33	-0.178158	0.0117	0.00375544	FALSE	FALSE	FALSE	NAFLD	5	74268973	0.437742	0.229582	2568	409613	Nonalcoholic fatty liver disease	TRUE	reported	412181	5	73564798	0.0667	7.45298e-07	291	ebi-a-GCST90026060	1-stearoyl-2-arachidonoyl-gpc (18:0/20:4) levels	TRUE	reported	igd	2	1	TRUE	24.4780158646314
rs77061018	G	A	G	A	0.2661	0.0427218	0.0125	0.00359564	FALSE	FALSE	FALSE	NAFLD	5	95769762	0.857678	0.238229	2568	409613	Nonalcoholic fatty liver disease	TRUE	reported	412181	5	95105466	0.0581	4.714e-06	291	ebi-a-GCST90026060	1-stearoyl-2-arachidonoyl-gpc (18:0/20:4) levels	TRUE	reported	igd	2	1	TRUE	20.9767153196015
rs77133167	T	C	T	C	0.3031	0.0359705	0.0163	0.0155364	FALSE	FALSE	FALSE	NAFLD	4	41087923	0.754227	0.114896	2568	409613	Nonalcoholic fatty liver disease	TRUE	reported	412181	4	41089940	0.0557	5.21903e-08	291	ebi-a-GCST90026060	1-stearoyl-2-arachidonoyl-gpc (18:0/20:4) levels	TRUE	reported	igd	2	1	TRUE	29.6115732846842
rs77213545	T	C	T	C	0.241	-0.0556854	0.0282	0.027203	FALSE	FALSE	FALSE	NAFLD	3	188024616	0.520814	0.0867251	2568	409613	Nonalcoholic fatty liver disease	TRUE	reported	412181	3	187742404	0.0372	8.87973e-11	291	ebi-a-GCST90026060	1-stearoyl-2-arachidonoyl-gpc (18:0/20:4) levels	TRUE	reported	igd	2	1	TRUE	41.9708925887386
rs77422578	T	C	T	C	0.3128	-0.295765	0.0104	0.00291211	FALSE	FALSE	FALSE	NAFLD	10	83905972	0.25389	0.259227	2568	409613	Nonalcoholic fatty liver disease	TRUE	reported	412181	10	85665728	0.0594	1.417e-07	291	ebi-a-GCST90026060	1-stearoyl-2-arachidonoyl-gpc (18:0/20:4) levels	TRUE	reported	igd	2	1	TRUE	27.7306850774864
rs77495044	G	T	G	T	0.1944	-0.0390887	0.026	0.0601542	FALSE	FALSE	FALSE	NAFLD	4	59952476	0.509408	0.0592469	2568	409613	Nonalcoholic fatty liver disease	TRUE	reported	412181	4	60818194	0.0385	4.37996e-07	291	ebi-a-GCST90026060	1-stearoyl-2-arachidonoyl-gpc (18:0/20:4) levels	TRUE	reported	igd	2	1	TRUE	25.4959419800978
rs77516921	C	T	C	T	0.3455	-0.117615	0.0102	0.00516975	FALSE	FALSE	FALSE	NAFLD	11	129066533	0.558928	0.201247	2568	409613	Nonalcoholic fatty liver disease	TRUE	reported	412181	11	128936428	0.0676	3.25499e-07	291	ebi-a-GCST90026060	1-stearoyl-2-arachidonoyl-gpc (18:0/20:4) levels	TRUE	reported	igd	2	1	TRUE	26.1217766359721
rs77568065	T	C	T	C	0.3875	0.0394507	0.0069	0.0120004	FALSE	FALSE	FALSE	NAFLD	11	83439820	0.758441	0.128283	2568	409613	Nonalcoholic fatty liver disease	TRUE	reported	412181	11	83150863	0.0731	1.148e-07	291	ebi-a-GCST90026060	1-stearoyl-2-arachidonoyl-gpc (18:0/20:4) levels	TRUE	reported	igd	2	1	TRUE	28.1001513957793
rs77653681	C	A	C	A	0.2248	-0.00939233	0.0262	0.0236934	FALSE	FALSE	FALSE	NAFLD	7	47680983	0.9187	0.0920178	2568	409613	Nonalcoholic fatty liver disease	TRUE	reported	412181	7	47720581	0.0398	1.61499e-08	291	ebi-a-GCST90026060	1-stearoyl-2-arachidonoyl-gpc (18:0/20:4) levels	TRUE	reported	igd	2	1	TRUE	31.9026287214969
rs77673975	A	G	A	G	0.2103	-0.0288171	0.0221	0.0216777	FALSE	FALSE	FALSE	NAFLD	4	172882382	0.765094	0.0964435	2568	409613	Nonalcoholic fatty liver disease	TRUE	reported	412181	4	173803533	0.0426	7.71099e-07	291	ebi-a-GCST90026060	1-stearoyl-2-arachidonoyl-gpc (18:0/20:4) levels	TRUE	reported	igd	2	1	TRUE	24.3702142432057
rs78144807	G	A	G	A	0.3538	0.0838879	0.011	0.0141429	FALSE	FALSE	FALSE	NAFLD	13	93900478	0.479516	0.11864	2568	409613	Nonalcoholic fatty liver disease	TRUE	reported	412181	13	94552731	0.0595	2.74701e-09	291	ebi-a-GCST90026060	1-stearoyl-2-arachidonoyl-gpc (18:0/20:4) levels	TRUE	reported	igd	2	1	TRUE	35.3575142998376
rs78258653	C	T	C	T	0.2762	-0.0206288	0.0192	0.047021	FALSE	FALSE	FALSE	NAFLD	18	10307659	0.755724	0.0663088	2568	409613	Nonalcoholic fatty liver disease	TRUE	reported	412181	18	10307656	0.0488	1.47499e-08	291	ebi-a-GCST90026060	1-stearoyl-2-arachidonoyl-gpc (18:0/20:4) levels	TRUE	reported	igd	2	1	TRUE	32.0337442891696
rs78268551	C	T	C	T	0.383	-0.1068	0.0128	0.00652269	FALSE	FALSE	FALSE	NAFLD	1	36494797	0.538642	0.173695	2568	409613	Nonalcoholic fatty liver disease	TRUE	reported	412181	1	36960398	0.0511	6.40767e-14	291	ebi-a-GCST90026060	1-stearoyl-2-arachidonoyl-gpc (18:0/20:4) levels	TRUE	reported	igd	2	1	TRUE	56.1766384166727
rs78276863	T	C	T	C	0.453	0.0351829	0.0093	0.00409294	FALSE	FALSE	FALSE	NAFLD	2	230821317	0.873072	0.220227	2568	409613	Nonalcoholic fatty liver disease	TRUE	reported	412181	2	231686032	0.071	1.76502e-10	291	ebi-a-GCST90026060	1-stearoyl-2-arachidonoyl-gpc (18:0/20:4) levels	TRUE	reported	igd	2	1	TRUE	40.7079944455465
rs78332234	T	C	T	C	0.6842	-0.0989855	0.0035	0.0311125	FALSE	FALSE	FALSE	NAFLD	12	115139905	0.225352	0.0816429	2568	409613	Nonalcoholic fatty liver disease	TRUE	reported	412181	12	115577710	0.0969	1.61696e-12	291	ebi-a-GCST90026060	1-stearoyl-2-arachidonoyl-gpc (18:0/20:4) levels	TRUE	reported	igd	2	1	TRUE	49.8561324698257
rs78390870	C	T	C	T	0.2704	0.13719	0.016	0.00710423	FALSE	FALSE	FALSE	NAFLD	4	23923274	0.414072	0.167971	2568	409613	Nonalcoholic fatty liver disease	TRUE	reported	412181	4	23924897	0.0532	3.79603e-07	291	ebi-a-GCST90026060	1-stearoyl-2-arachidonoyl-gpc (18:0/20:4) levels	TRUE	reported	igd	2	1	TRUE	25.8339080784668
rs78436628	T	C	T	C	0.2235	0.176243	0.0258	0.0113585	FALSE	FALSE	FALSE	NAFLD	5	150122101	0.185703	0.133174	2568	409613	Nonalcoholic fatty liver disease	TRUE	reported	412181	5	149501664	0.0407	4.08696e-08	291	ebi-a-GCST90026060	1-stearoyl-2-arachidonoyl-gpc (18:0/20:4) levels	TRUE	reported	igd	2	1	TRUE	30.1554793569536
rs78658772	G	A	G	A	0.2316	0.0509518	0.016	0.00385015	FALSE	FALSE	FALSE	NAFLD	3	116148052	0.822005	0.226485	2568	409613	Nonalcoholic fatty liver disease	TRUE	reported	412181	3	115866899	0.0498	3.30598e-06	291	ebi-a-GCST90026060	1-stearoyl-2-arachidonoyl-gpc (18:0/20:4) levels	TRUE	reported	igd	2	1	TRUE	21.6281027725359
rs78749815	A	G	A	G	0.3978	-0.101395	0.0076	0.0189456	FALSE	FALSE	FALSE	NAFLD	18	69627326	0.327169	0.103482	2568	409613	Nonalcoholic fatty liver disease	TRUE	reported	412181	18	67294562	0.0736	6.59098e-08	291	ebi-a-GCST90026060	1-stearoyl-2-arachidonoyl-gpc (18:0/20:4) levels	TRUE	reported	igd	2	1	TRUE	29.2128500118147
rs79440814	A	G	A	G	0.421	-0.203239	0.009	0.0217392	FALSE	FALSE	FALSE	NAFLD	3	190378853	0.0337047	0.0957056	2568	409613	Nonalcoholic fatty liver disease	TRUE	reported	412181	3	190096642	0.0767	4.03701e-08	291	ebi-a-GCST90026060	1-stearoyl-2-arachidonoyl-gpc (18:0/20:4) levels	TRUE	reported	igd	2	1	TRUE	30.1282192935785
rs79702065	G	A	G	A	0.2687	0.0585871	0.0121	0.00439619	FALSE	FALSE	FALSE	NAFLD	8	14548801	0.783103	0.21283	2568	409613	Nonalcoholic fatty liver disease	TRUE	reported	412181	8	14406310	0.0573	2.73401e-06	291	ebi-a-GCST90026060	1-stearoyl-2-arachidonoyl-gpc (18:0/20:4) levels	TRUE	reported	igd	2	1	TRUE	21.9900435234171
rs79720199	C	A	C	A	0.3599	-0.0513022	0.0069	0.0274863	FALSE	FALSE	FALSE	NAFLD	2	34831	0.556497	0.0872409	2568	409613	Nonalcoholic fatty liver disease	TRUE	reported	412181	2	34831	0.0733	9.06505e-07	291	ebi-a-GCST90026060	1-stearoyl-2-arachidonoyl-gpc (18:0/20:4) levels	TRUE	reported	igd	2	1	TRUE	24.107698091716
rs79839112	C	A	C	A	0.395	0.384401	0.0069	0.00206828	FALSE	FALSE	FALSE	NAFLD	9	117117993	0.213524	0.30902	2568	409613	Nonalcoholic fatty liver disease	TRUE	reported	412181	9	119880272	0.074	9.39507e-08	291	ebi-a-GCST90026060	1-stearoyl-2-arachidonoyl-gpc (18:0/20:4) levels	TRUE	reported	igd	2	1	TRUE	28.4925127830533
rs80020894	C	T	C	T	0.4068	-0.0513253	0.006	0.0872329	FALSE	FALSE	FALSE	NAFLD	12	20838199	0.306025	0.050142	2568	409613	Nonalcoholic fatty liver disease	TRUE	reported	412181	12	20991133	0.0838	1.20401e-06	291	ebi-a-GCST90026060	1-stearoyl-2-arachidonoyl-gpc (18:0/20:4) levels	TRUE	reported	igd	2	1	TRUE	23.5653476569398
rs80203716	A	T	A	T	0.3876	-0.0252877	0.0077	0.00255673	FALSE	TRUE	FALSE	NAFLD	2	40434904	0.925641	0.270949	2568	409613	Nonalcoholic fatty liver disease	TRUE	reported	412181	2	40662044	0.0717	6.50504e-08	291	ebi-a-GCST90026060	1-stearoyl-2-arachidonoyl-gpc (18:0/20:4) levels	TRUE	reported	igd	2	1	TRUE	29.2232979114511
rs8083687	A	G	A	G	0.5014	-0.0298852	0.0053	0.00246601	FALSE	FALSE	FALSE	NAFLD	18	27887249	0.915933	0.283116	2568	409613	Nonalcoholic fatty liver disease	TRUE	reported	412181	18	25467213	0.0815	7.758e-10	291	ebi-a-GCST90026060	1-stearoyl-2-arachidonoyl-gpc (18:0/20:4) levels	TRUE	reported	igd	2	1	TRUE	37.8489156535812
rs964839	G	T	G	T	0.4284	-0.247008	0.0053	0.00785579	FALSE	FALSE	FALSE	NAFLD	4	95504208	0.112192	0.155506	2568	409613	Nonalcoholic fatty liver disease	TRUE	reported	412181	4	96425359	0.0825	2.072e-07	291	ebi-a-GCST90026060	1-stearoyl-2-arachidonoyl-gpc (18:0/20:4) levels	TRUE	reported	igd	2	1	TRUE	26.9644165289256
rs10018266	C	A	C	A	0.5217	0.294794	0.0056	0.00546238	FALSE	FALSE	FALSE	NAFLD	4	153916403	0.117845	0.188501	2568	409613	Nonalcoholic fatty liver disease	TRUE	reported	412181	4	154837555	0.1021	3.26099e-07	291	ebi-a-GCST90026054	1-palmitoyl-2-linoleoyl-gpc (16:0/18:2) levels	TRUE	reported	igd	2	1	TRUE	26.1089970559485
rs10487946	G	A	G	A	0.3489	-0.229085	0.0172	0.00656494	FALSE	FALSE	FALSE	NAFLD	7	69558644	0.188286	0.174121	2568	409613	Nonalcoholic fatty liver disease	TRUE	reported	412181	7	69023630	0.0582	2.08699e-09	291	ebi-a-GCST90026054	1-palmitoyl-2-linoleoyl-gpc (16:0/18:2) levels	TRUE	reported	igd	2	1	TRUE	35.9381709002019
rs1067522	C	T	C	T	-0.072	0.0345893	0.6632	0.735569	FALSE	FALSE	FALSE	NAFLD	12	70492014	0.277668	0.0318628	2568	409613	Nonalcoholic fatty liver disease	TRUE	reported	412181	12	70885794	0.0152	2.09098e-06	291	ebi-a-GCST90026054	1-palmitoyl-2-linoleoyl-gpc (16:0/18:2) levels	TRUE	reported	igd	2	1	TRUE	22.4376731301939
rs10842437	T	C	T	C	0.4406	0.0939127	0.0144	0.00953453	FALSE	FALSE	FALSE	NAFLD	12	24952767	0.516357	0.14471	2568	409613	Nonalcoholic fatty liver disease	TRUE	reported	412181	12	25105701	0.0589	7.38924e-14	291	ebi-a-GCST90026054	1-palmitoyl-2-linoleoyl-gpc (16:0/18:2) levels	TRUE	reported	igd	2	1	TRUE	55.9575119407588
rs11029756	T	C	T	C	0.2449	-0.0390309	0.0246	0.0116588	FALSE	FALSE	FALSE	NAFLD	11	26959830	0.763713	0.12984	2568	409613	Nonalcoholic fatty liver disease	TRUE	reported	412181	11	26981377	0.0474	2.32402e-07	291	ebi-a-GCST90026054	1-palmitoyl-2-linoleoyl-gpc (16:0/18:2) levels	TRUE	reported	igd	2	1	TRUE	26.6944444444444
rs111395067	T	C	T	C	0.44	0.122923	0.0116	0.00084848	FALSE	FALSE	FALSE	NAFLD	4	144999033	0.799942	0.48505	2568	409613	Nonalcoholic fatty liver disease	TRUE	reported	412181	4	145920185	0.0827	1.02499e-07	291	ebi-a-GCST90026054	1-palmitoyl-2-linoleoyl-gpc (16:0/18:2) levels	TRUE	reported	igd	2	1	TRUE	28.3070318702672
rs111423768	A	G	A	G	0.5798	0.0451695	0.006	0.0215779	FALSE	FALSE	FALSE	NAFLD	17	73450640	0.640142	0.0966192	2568	409613	Nonalcoholic fatty liver disease	TRUE	reported	412181	17	71446779	0.1236	2.733e-06	291	ebi-a-GCST90026054	1-palmitoyl-2-linoleoyl-gpc (16:0/18:2) levels	TRUE	reported	igd	2	1	TRUE	22.0049041170495
rs111561410	A	G	A	G	0.2165	-0.0129204	0.0273	0.0391677	FALSE	FALSE	FALSE	NAFLD	14	22834709	0.860795	0.0736784	2568	409613	Nonalcoholic fatty liver disease	TRUE	reported	412181	14	23303918	0.0474	4.83604e-06	291	ebi-a-GCST90026054	1-palmitoyl-2-linoleoyl-gpc (16:0/18:2) levels	TRUE	reported	igd	2	1	TRUE	20.8621526108708
rs111622467	A	C	A	C	0.392	0.0949171	0.0138	0.00753256	FALSE	FALSE	FALSE	NAFLD	2	104867976	0.564139	0.164585	2568	409613	Nonalcoholic fatty liver disease	TRUE	reported	412181	2	105484434	0.0586	2.1712e-11	291	ebi-a-GCST90026054	1-palmitoyl-2-linoleoyl-gpc (16:0/18:2) levels	TRUE	reported	igd	2	1	TRUE	44.7483371967059
rs11218199	T	C	T	C	0.3201	0.0443115	0.0202	0.0143179	FALSE	FALSE	FALSE	NAFLD	11	121193815	0.709962	0.119147	2568	409613	Nonalcoholic fatty liver disease	TRUE	reported	412181	11	121064524	0.0514	4.87899e-10	291	ebi-a-GCST90026054	1-palmitoyl-2-linoleoyl-gpc (16:0/18:2) levels	TRUE	reported	igd	2	1	TRUE	38.78333131
rs112950006	C	A	C	A	0.2257	-0.0607979	0.0232	0.0306643	FALSE	FALSE	FALSE	NAFLD	1	87961559	0.455245	0.0814222	2568	409613	Nonalcoholic fatty liver disease	TRUE	reported	412181	1	88427242	0.0483	2.94503e-06	291	ebi-a-GCST90026054	1-palmitoyl-2-linoleoyl-gpc (16:0/18:2) levels	TRUE	reported	igd	2	1	TRUE	21.8357873710291
rs113576934	G	A	G	A	0.3019	-0.355115	0.0123	0.00884897	FALSE	FALSE	FALSE	NAFLD	7	151343165	0.0190384	0.151449	2568	409613	Nonalcoholic fatty liver disease	TRUE	reported	412181	7	151040251	0.065	3.43202e-06	291	ebi-a-GCST90026054	1-palmitoyl-2-linoleoyl-gpc (16:0/18:2) levels	TRUE	reported	igd	2	1	TRUE	21.5724520710059
rs113638989	A	G	A	G	-0.1998	0.209794	0.0336	0.0199899	FALSE	FALSE	FALSE	NAFLD	4	149726962	0.0386509	0.101453	2568	409613	Nonalcoholic fatty liver disease	TRUE	reported	412181	4	150648114	0.0399	5.37601e-07	291	ebi-a-GCST90026054	1-palmitoyl-2-linoleoyl-gpc (16:0/18:2) levels	TRUE	reported	igd	2	1	TRUE	25.075244502233
rs114331471	T	C	T	C	0.2393	0.0498503	0.0198	0.0360091	FALSE	FALSE	FALSE	NAFLD	1	90811346	0.512896	0.0761845	2568	409613	Nonalcoholic fatty liver disease	TRUE	reported	412181	1	91276903	0.0501	1.77599e-06	291	ebi-a-GCST90026054	1-palmitoyl-2-linoleoyl-gpc (16:0/18:2) levels	TRUE	reported	igd	2	1	TRUE	22.8144469543946
rs114384906	T	G	T	G	0.2029	0.0489914	0.0208	0.0366667	FALSE	FALSE	FALSE	NAFLD	18	48285617	0.51506	0.075258	2568	409613	Nonalcoholic fatty liver disease	TRUE	reported	412181	18	45811988	0.0443	4.58205e-06	291	ebi-a-GCST90026054	1-palmitoyl-2-linoleoyl-gpc (16:0/18:2) levels	TRUE	reported	igd	2	1	TRUE	20.9776406503982
rs114460693	G	A	G	A	0.2945	-0.00491726	0.0141	0.0167618	FALSE	FALSE	FALSE	NAFLD	6	39178174	0.964395	0.110156	2568	409613	Nonalcoholic fatty liver disease	TRUE	reported	412181	6	39145950	0.0635	3.52403e-06	291	ebi-a-GCST90026054	1-palmitoyl-2-linoleoyl-gpc (16:0/18:2) levels	TRUE	reported	igd	2	1	TRUE	21.50914502
rs114646469	T	C	T	C	0.2757	0.055705	0.017	0.0353183	FALSE	FALSE	FALSE	NAFLD	1	226414037	0.466391	0.0764795	2568	409613	Nonalcoholic fatty liver disease	TRUE	reported	412181	1	226601738	0.0554	6.501e-07	291	ebi-a-GCST90026054	1-palmitoyl-2-linoleoyl-gpc (16:0/18:2) levels	TRUE	reported	igd	2	1	TRUE	24.7658935995517
rs114799542	T	C	T	C	0.2538	-0.151031	0.0246	0.00944443	FALSE	FALSE	FALSE	NAFLD	3	66472416	0.306812	0.14779	2568	409613	Nonalcoholic fatty liver disease	TRUE	reported	412181	3	66522840	0.0451	1.77399e-08	291	ebi-a-GCST90026054	1-palmitoyl-2-linoleoyl-gpc (16:0/18:2) levels	TRUE	reported	igd	2	1	TRUE	31.6686938608955
rs114997352	T	C	T	C	0.6115	0.0524128	0.0054	0.00591927	FALSE	FALSE	FALSE	NAFLD	15	31177529	0.7754	0.183699	2568	409613	Nonalcoholic fatty liver disease	TRUE	reported	412181	15	31469732	0.1025	2.474e-09	291	ebi-a-GCST90026054	1-palmitoyl-2-linoleoyl-gpc (16:0/18:2) levels	TRUE	reported	igd	2	1	TRUE	35.5914098750744
rs115278949	A	G	A	G	0.3237	0.0687809	0.0153	0.0171661	FALSE	FALSE	FALSE	NAFLD	2	226153496	0.531145	0.109828	2568	409613	Nonalcoholic fatty liver disease	TRUE	reported	412181	2	227018212	0.0707	4.63895e-06	291	ebi-a-GCST90026054	1-palmitoyl-2-linoleoyl-gpc (16:0/18:2) levels	TRUE	reported	igd	2	1	TRUE	20.9626687259552
rs115613288	C	T	C	T	0.4428	0.119262	0.0068	0.0328253	FALSE	FALSE	FALSE	NAFLD	6	16668040	0.128202	0.0783985	2568	409613	Nonalcoholic fatty liver disease	TRUE	reported	412181	6	16668271	0.0852	2.009e-07	291	ebi-a-GCST90026054	1-palmitoyl-2-linoleoyl-gpc (16:0/18:2) levels	TRUE	reported	igd	2	1	TRUE	27.0107121602857
rs115810874	T	G	T	G	0.532	0.115537	0.009	0.00791997	FALSE	FALSE	FALSE	NAFLD	4	108436916	0.467256	0.158934	2568	409613	Nonalcoholic fatty liver disease	TRUE	reported	412181	4	109358072	0.0741	7.20941e-13	291	ebi-a-GCST90026054	1-palmitoyl-2-linoleoyl-gpc (16:0/18:2) levels	TRUE	reported	igd	2	1	TRUE	51.5450361604208
rs115811481	A	T	A	T	0.8284	-0.103656	0.0062	0.0144664	FALSE	TRUE	FALSE	NAFLD	5	119268376	0.382121	0.1186	2568	409613	Nonalcoholic fatty liver disease	TRUE	reported	412181	5	118604071	0.1157	8.06863e-13	291	ebi-a-GCST90026054	1-palmitoyl-2-linoleoyl-gpc (16:0/18:2) levels	TRUE	reported	igd	2	1	TRUE	51.2641147903595
rs115893718	T	G	T	G	0.2288	0.311458	0.0213	0.0050708	FALSE	FALSE	FALSE	NAFLD	2	164438016	0.117033	0.198717	2568	409613	Nonalcoholic fatty liver disease	TRUE	reported	412181	2	165294526	0.049	2.97201e-06	291	ebi-a-GCST90026054	1-palmitoyl-2-linoleoyl-gpc (16:0/18:2) levels	TRUE	reported	igd	2	1	TRUE	21.8031820074969
rs11597571	T	C	T	C	0.1288	-0.0134512	0.0753	0.0820345	FALSE	FALSE	FALSE	NAFLD	10	109062427	0.792989	0.0512559	2568	409613	Nonalcoholic fatty liver disease	TRUE	reported	412181	10	110822185	0.028	4.04902e-06	291	ebi-a-GCST90026054	1-palmitoyl-2-linoleoyl-gpc (16:0/18:2) levels	TRUE	reported	igd	2	1	TRUE	21.16
rs116093329	T	G	T	G	0.4188	-0.155932	0.0086	0.00721045	FALSE	FALSE	FALSE	NAFLD	5	161103834	0.33748	0.162572	2568	409613	Nonalcoholic fatty liver disease	TRUE	reported	412181	5	160530841	0.079	1.128e-07	291	ebi-a-GCST90026054	1-palmitoyl-2-linoleoyl-gpc (16:0/18:2) levels	TRUE	reported	igd	2	1	TRUE	28.1034193238263
rs116455686	G	A	G	A	0.9732	-0.141804	0.0034	0.00778533	FALSE	FALSE	FALSE	NAFLD	1	15730534	0.374325	0.159617	2568	409613	Nonalcoholic fatty liver disease	TRUE	reported	412181	1	16057029	0.1119	3.36512e-18	291	ebi-a-GCST90026054	1-palmitoyl-2-linoleoyl-gpc (16:0/18:2) levels	TRUE	reported	igd	2	1	TRUE	75.6386950240424
rs116478736	G	C	G	C	0.4238	0.271805	0.0088	0.00435488	FALSE	TRUE	FALSE	NAFLD	2	17852385	0.209072	0.216384	2568	409613	Nonalcoholic fatty liver disease	TRUE	reported	412181	2	18033652	0.0762	2.63797e-08	291	ebi-a-GCST90026054	1-palmitoyl-2-linoleoyl-gpc (16:0/18:2) levels	TRUE	reported	igd	2	1	TRUE	30.9322820867864
rs116531391	G	A	G	A	0.228	0.236581	0.0224	0.00669551	FALSE	FALSE	FALSE	NAFLD	2	143743706	0.171598	0.173055	2568	409613	Nonalcoholic fatty liver disease	TRUE	reported	412181	2	144501275	0.0485	2.52197e-06	291	ebi-a-GCST90026054	1-palmitoyl-2-linoleoyl-gpc (16:0/18:2) levels	TRUE	reported	igd	2	1	TRUE	22.0996917844617
rs116952577	T	C	T	C	0.2976	0.0585375	0.0156	0.0304386	FALSE	FALSE	FALSE	NAFLD	11	83221453	0.473034	0.0815796	2568	409613	Nonalcoholic fatty liver disease	TRUE	reported	412181	11	82932495	0.0597	6.06303e-07	291	ebi-a-GCST90026054	1-palmitoyl-2-linoleoyl-gpc (16:0/18:2) levels	TRUE	reported	igd	2	1	TRUE	24.849473498144
rs117133960	T	C	T	C	-0.2733	-0.188926	0.0175	0.0177467	FALSE	FALSE	FALSE	NAFLD	21	27086626	0.0790915	0.10759	2568	409613	Nonalcoholic fatty liver disease	TRUE	reported	412181	21	28458945	0.0597	4.689e-06	291	ebi-a-GCST90026054	1-palmitoyl-2-linoleoyl-gpc (16:0/18:2) levels	TRUE	reported	igd	2	1	TRUE	20.9570717911164
rs117267591	G	A	G	A	0.1385	-0.101036	0.0846	0.057596	FALSE	FALSE	FALSE	NAFLD	13	65910350	0.0962587	0.0607452	2568	409613	Nonalcoholic fatty liver disease	TRUE	reported	412181	13	66484482	0.0264	1.562e-07	291	ebi-a-GCST90026054	1-palmitoyl-2-linoleoyl-gpc (16:0/18:2) levels	TRUE	reported	igd	2	1	TRUE	27.522741620753
rs117408685	G	A	G	A	0.6162	-0.0228626	0.0061	0.00208845	FALSE	FALSE	FALSE	NAFLD	7	88464326	0.939404	0.300751	2568	409613	Nonalcoholic fatty liver disease	TRUE	reported	412181	7	88093641	0.1226	5.01499e-07	291	ebi-a-GCST90026054	1-palmitoyl-2-linoleoyl-gpc (16:0/18:2) levels	TRUE	reported	igd	2	1	TRUE	25.2616926888594
rs117569781	A	G	A	G	0.3689	0.0188418	0.0121	0.00610319	FALSE	FALSE	FALSE	NAFLD	9	5075832	0.916639	0.180013	2568	409613	Nonalcoholic fatty liver disease	TRUE	reported	412181	9	5075832	0.0629	4.59399e-09	291	ebi-a-GCST90026054	1-palmitoyl-2-linoleoyl-gpc (16:0/18:2) levels	TRUE	reported	igd	2	1	TRUE	34.3966398831264
[truncated: 13,442 more rows]
