# Supplementary material for: The Role of Metabolites in CSF on NAFLD Development: A Mendelian Randomisation Analysis
Source: Endocrinol Diabetes Metab. 2025 Nov 23;8(6):e70088. doi: 10.1002/edm2.70088 (PMC12640884; doi:10.1002/edm2.70088)
Supplement: Supplementary file 7 — Table S3: The MR results between cerebrospinal fluid metabolites and NAFLD in the discovery group. [file EDM2-8-e70088-s004.csv]

Table S3 The MR results between cerebrospinal fluid metabolites and NAFLD in the discovery group
id.exposure	id.outcome	outcome	exposure	method	nsnp	b	se	pval	lo_ci	up_ci	or	or_lci95	or_uci95	k	adj-P
ebi-a-GCST90026042	ebi-a-GCST90091033	Nonalcoholic fatty liver disease || id:ebi-a-GCST90091033	(N(1) + N(8))-acetylspermidine levels	Inverse variance weighted	79	-0.018684553	0.016282215	0.251156979	-0.050597694	0.013228588	0.981488921	0.95066105	1.013316473	301	0.281195688
ebi-a-GCST90026042	ebi-a-GCST90091033	Nonalcoholic fatty liver disease || id:ebi-a-GCST90091033	(N(1) + N(8))-acetylspermidine levels	Weighted median	79	-0.026473034	0.023949088	0.268991512	-0.073413248	0.020467179	0.973874305	0.929216754	1.020678068	333	0.272222641
ebi-a-GCST90026042	ebi-a-GCST90091033	Nonalcoholic fatty liver disease || id:ebi-a-GCST90091033	(N(1) + N(8))-acetylspermidine levels	MR Egger	79	-0.034887701	0.033174033	0.296246237	-0.099908805	0.030133403	0.965713859	0.904919939	1.030592009	384	0.259986932
ebi-a-GCST90026042	ebi-a-GCST90091033	Nonalcoholic fatty liver disease || id:ebi-a-GCST90091033	(N(1) + N(8))-acetylspermidine levels	Weighted mode	79	-0.049045922	0.055358292	0.378355715	-0.157548175	0.05945633	0.952137404	0.85423566	1.061259415	545	0.233955736
ebi-a-GCST90026042	ebi-a-GCST90091033	Nonalcoholic fatty liver disease || id:ebi-a-GCST90091033	(N(1) + N(8))-acetylspermidine levels	Simple mode	79	-0.035346055	0.055792293	0.528241364	-0.14469895	0.07400684	0.965271321	0.865282747	1.076814171	832	0.213963149
ebi-a-GCST90026044	ebi-a-GCST90091033	Nonalcoholic fatty liver disease || id:ebi-a-GCST90091033	1-(1-enyl-palmitoyl)-2-arachidonoyl-gpc (p-16:0/20:4) levels	MR Egger	31	-0.06269486	0.054952083	0.263245756	-0.170400942	0.045011222	0.939230026	0.843326624	1.046039598	320	0.277230686
ebi-a-GCST90026044	ebi-a-GCST90091033	Nonalcoholic fatty liver disease || id:ebi-a-GCST90091033	1-(1-enyl-palmitoyl)-2-arachidonoyl-gpc (p-16:0/20:4) levels	Weighted median	31	0.014370194	0.035310223	0.68403018	-0.054837842	0.08357823	1.014473941	0.94663864	1.087170261	1127	0.204541412
ebi-a-GCST90026044	ebi-a-GCST90091033	Nonalcoholic fatty liver disease || id:ebi-a-GCST90091033	1-(1-enyl-palmitoyl)-2-arachidonoyl-gpc (p-16:0/20:4) levels	Simple mode	31	0.027764452	0.078510108	0.726080646	-0.12611536	0.181644265	1.028153477	0.881513149	1.199187525	1201	0.203737866
ebi-a-GCST90026044	ebi-a-GCST90091033	Nonalcoholic fatty liver disease || id:ebi-a-GCST90091033	1-(1-enyl-palmitoyl)-2-arachidonoyl-gpc (p-16:0/20:4) levels	Weighted mode	31	0.005292874	0.071549559	0.941521384	-0.134944262	0.145530011	1.005306906	0.873764612	1.156652446	1575	0.201455687
ebi-a-GCST90026044	ebi-a-GCST90091033	Nonalcoholic fatty liver disease || id:ebi-a-GCST90091033	1-(1-enyl-palmitoyl)-2-arachidonoyl-gpc (p-16:0/20:4) levels	Inverse variance weighted	31	0.001750086	0.025482335	0.945245626	-0.048195291	0.051695462	1.001751618	0.952947667	1.053054998	1580	0.201612517
ebi-a-GCST90026045	ebi-a-GCST90091033	Nonalcoholic fatty liver disease || id:ebi-a-GCST90091033	1-(1-enyl-palmitoyl)-2-oleoyl-gpc (p-16:0/18:1) levels	Inverse variance weighted	54	-0.051367411	0.027905352	0.065654871	-0.106061901	0.003327079	0.949929592	0.899368975	1.00333262	60	0.368761524
ebi-a-GCST90026045	ebi-a-GCST90091033	Nonalcoholic fatty liver disease || id:ebi-a-GCST90091033	1-(1-enyl-palmitoyl)-2-oleoyl-gpc (p-16:0/18:1) levels	Weighted median	54	-0.027797595	0.040918184	0.496918802	-0.107997236	0.052402045	0.972585203	0.897630078	1.053799333	767	0.218333294
ebi-a-GCST90026045	ebi-a-GCST90091033	Nonalcoholic fatty liver disease || id:ebi-a-GCST90091033	1-(1-enyl-palmitoyl)-2-oleoyl-gpc (p-16:0/18:1) levels	Weighted mode	54	-0.045422365	0.067577104	0.504404067	-0.177873489	0.087028759	0.955593787	0.837048313	1.090928053	785	0.216540345
ebi-a-GCST90026045	ebi-a-GCST90091033	Nonalcoholic fatty liver disease || id:ebi-a-GCST90091033	1-(1-enyl-palmitoyl)-2-oleoyl-gpc (p-16:0/18:1) levels	Simple mode	54	-0.051943861	0.083367653	0.535910763	-0.21534446	0.111456738	0.949382163	0.806263667	1.11790538	851	0.212223181
ebi-a-GCST90026045	ebi-a-GCST90091033	Nonalcoholic fatty liver disease || id:ebi-a-GCST90091033	1-(1-enyl-palmitoyl)-2-oleoyl-gpc (p-16:0/18:1) levels	MR Egger	54	-0.012128488	0.049627653	0.807890768	-0.109398689	0.085141713	0.987944766	0.896372972	1.088871363	1368	0.199019875
ebi-a-GCST90026043	ebi-a-GCST90091033	Nonalcoholic fatty liver disease || id:ebi-a-GCST90091033	1,2-dipalmitoyl-gpc (16:0/16:0) levels	Inverse variance weighted	13	-0.107319915	0.088292071	0.22417155	-0.280372373	0.065732544	0.898238267	0.75550236	1.067941051	259	0.291682674
ebi-a-GCST90026043	ebi-a-GCST90091033	Nonalcoholic fatty liver disease || id:ebi-a-GCST90091033	1,2-dipalmitoyl-gpc (16:0/16:0) levels	Weighted median	13	-0.065161695	0.111905959	0.560371518	-0.284497374	0.154173985	0.936915957	0.752392331	1.166693856	895	0.211000225
ebi-a-GCST90026043	ebi-a-GCST90091033	Nonalcoholic fatty liver disease || id:ebi-a-GCST90091033	1,2-dipalmitoyl-gpc (16:0/16:0) levels	Simple mode	13	-0.080505314	0.170548194	0.645367199	-0.414779775	0.253769148	0.922650001	0.66048572	1.28887423	1060	0.205178062
ebi-a-GCST90026043	ebi-a-GCST90091033	Nonalcoholic fatty liver disease || id:ebi-a-GCST90091033	1,2-dipalmitoyl-gpc (16:0/16:0) levels	MR Egger	13	-0.092650896	0.197689527	0.648457167	-0.480122369	0.294820577	0.911511657	0.618707676	1.342885393	1064	0.2053854
ebi-a-GCST90026043	ebi-a-GCST90091033	Nonalcoholic fatty liver disease || id:ebi-a-GCST90091033	1,2-dipalmitoyl-gpc (16:0/16:0) levels	Weighted mode	13	-0.069672945	0.180077601	0.705600252	-0.422625043	0.283279154	0.932698814	0.655324305	1.32747568	1169	0.203410851
ebi-a-GCST90026010	ebi-a-GCST90091033	Nonalcoholic fatty liver disease || id:ebi-a-GCST90091033	1,5-anhydroglucitol (1,5-ag) levels	Inverse variance weighted	63	-0.043323897	0.021144223	0.040464962	-0.084766574	-0.00188122	0.957601175	0.918726714	0.998120548	30	0.454556403
ebi-a-GCST90026010	ebi-a-GCST90091033	Nonalcoholic fatty liver disease || id:ebi-a-GCST90091033	1,5-anhydroglucitol (1,5-ag) levels	Weighted median	63	-0.046001811	0.030268327	0.128561182	-0.105327732	0.013324109	0.955040232	0.900029506	1.013413271	131	0.330726093
ebi-a-GCST90026010	ebi-a-GCST90091033	Nonalcoholic fatty liver disease || id:ebi-a-GCST90091033	1,5-anhydroglucitol (1,5-ag) levels	MR Egger	63	-0.042638218	0.038193494	0.268640408	-0.117497466	0.03222103	0.958258008	0.889142765	1.032745748	332	0.272686197
ebi-a-GCST90026010	ebi-a-GCST90091033	Nonalcoholic fatty liver disease || id:ebi-a-GCST90091033	1,5-anhydroglucitol (1,5-ag) levels	Weighted mode	63	-0.044291377	0.051577298	0.393793094	-0.145382882	0.056800128	0.956675164	0.864691155	1.058444236	572	0.23200747
ebi-a-GCST90026010	ebi-a-GCST90091033	Nonalcoholic fatty liver disease || id:ebi-a-GCST90091033	1,5-anhydroglucitol (1,5-ag) levels	Simple mode	63	-0.028835792	0.065203815	0.659853803	-0.15663527	0.098963685	0.971575992	0.855015852	1.104026206	1080	0.205898825
ebi-a-GCST90026046	ebi-a-GCST90091033	Nonalcoholic fatty liver disease || id:ebi-a-GCST90091033	1-arachidonoyl-gpc (20:4n6) levels	Inverse variance weighted	43	-0.019518237	0.027671831	0.480594466	-0.073755026	0.034718553	0.980671011	0.928899222	1.035328277	725	0.223393565
ebi-a-GCST90026046	ebi-a-GCST90091033	Nonalcoholic fatty liver disease || id:ebi-a-GCST90091033	1-arachidonoyl-gpc (20:4n6) levels	Simple mode	43	0.027420471	0.077945492	0.726754439	-0.125352693	0.180193636	1.027799872	0.882185707	1.19744921	1204	0.203418809
ebi-a-GCST90026046	ebi-a-GCST90091033	Nonalcoholic fatty liver disease || id:ebi-a-GCST90091033	1-arachidonoyl-gpc (20:4n6) levels	Weighted mode	43	0.024998714	0.072352058	0.731431938	-0.11681132	0.166808747	1.025313801	0.889753056	1.181528273	1219	0.20220883
ebi-a-GCST90026046	ebi-a-GCST90091033	Nonalcoholic fatty liver disease || id:ebi-a-GCST90091033	1-arachidonoyl-gpc (20:4n6) levels	Weighted median	43	0.012885648	0.039673351	0.745337345	-0.064874121	0.090645416	1.012969025	0.937185428	1.094880709	1242	0.202237267
ebi-a-GCST90026046	ebi-a-GCST90091033	Nonalcoholic fatty liver disease || id:ebi-a-GCST90091033	1-arachidonoyl-gpc (20:4n6) levels	MR Egger	43	0.005355256	0.066690413	0.936389153	-0.125357952	0.136068465	1.005369622	0.882181068	1.145760335	1570	0.200995633
ebi-a-GCST90026304	ebi-a-GCST90091033	Nonalcoholic fatty liver disease || id:ebi-a-GCST90091033	1-carboxyethylphenylalanine levels	MR Egger	44	0.033394939	0.051539505	0.520544948	-0.06762249	0.134412368	1.03395881	0.934613233	1.143864416	814	0.215508166
ebi-a-GCST90026304	ebi-a-GCST90091033	Nonalcoholic fatty liver disease || id:ebi-a-GCST90091033	1-carboxyethylphenylalanine levels	Inverse variance weighted	44	0.017111714	0.027040398	0.52685097	-0.035887466	0.070110894	1.017258958	0.964748854	1.072627123	827	0.214690177
ebi-a-GCST90026304	ebi-a-GCST90091033	Nonalcoholic fatty liver disease || id:ebi-a-GCST90091033	1-carboxyethylphenylalanine levels	Weighted mode	44	0.031537701	0.06569128	0.63359696	-0.097217207	0.16029261	1.032040284	0.9073589	1.173854303	1036	0.206102486
ebi-a-GCST90026304	ebi-a-GCST90091033	Nonalcoholic fatty liver disease || id:ebi-a-GCST90091033	1-carboxyethylphenylalanine levels	Weighted median	44	0.006903583	0.040554403	0.864829117	-0.072583046	0.086390213	1.006927468	0.929988512	1.090231668	1457	0.200032541
ebi-a-GCST90026304	ebi-a-GCST90091033	Nonalcoholic fatty liver disease || id:ebi-a-GCST90091033	1-carboxyethylphenylalanine levels	Simple mode	44	0.002458673	0.082350007	0.976319737	-0.15894734	0.163864687	1.002461698	0.853041279	1.178054898	1634	0.201358477
ebi-a-GCST90026299	ebi-a-GCST90091033	Nonalcoholic fatty liver disease || id:ebi-a-GCST90091033	1-carboxyethylvaline levels	Inverse variance weighted	53	-0.028077429	0.024646146	0.254610613	-0.076383875	0.020229017	0.972313078	0.926460493	1.02043501	308	0.27858369
ebi-a-GCST90026299	ebi-a-GCST90091033	Nonalcoholic fatty liver disease || id:ebi-a-GCST90091033	1-carboxyethylvaline levels	MR Egger	53	0.050312243	0.054657372	0.361644037	-0.056816206	0.157440691	1.051599399	0.944767696	1.170511334	510	0.238968706
ebi-a-GCST90026299	ebi-a-GCST90091033	Nonalcoholic fatty liver disease || id:ebi-a-GCST90091033	1-carboxyethylvaline levels	Weighted median	53	-0.014086085	0.033156911	0.670959845	-0.079073631	0.050901461	0.98601266	0.923971889	1.052219203	1096	0.206307909
ebi-a-GCST90026299	ebi-a-GCST90091033	Nonalcoholic fatty liver disease || id:ebi-a-GCST90091033	1-carboxyethylvaline levels	Simple mode	53	0.01724626	0.077156845	0.824005007	-0.133981157	0.168473676	1.017395835	0.874606545	1.183497072	1392	0.199489718
ebi-a-GCST90026299	ebi-a-GCST90091033	Nonalcoholic fatty liver disease || id:ebi-a-GCST90091033	1-carboxyethylvaline levels	Weighted mode	53	-0.002927131	0.065673391	0.964619957	-0.131646978	0.125792717	0.997077149	0.876650417	1.134047075	1615	0.201286022
ebi-a-GCST90026047	ebi-a-GCST90091033	Nonalcoholic fatty liver disease || id:ebi-a-GCST90091033	1-linoleoyl-gpc (18:2) levels	Simple mode	35	0.043774934	0.069299543	0.531822394	-0.092052169	0.179602038	1.044747192	0.912057567	1.196741011	843	0.212602784
ebi-a-GCST90026047	ebi-a-GCST90091033	Nonalcoholic fatty liver disease || id:ebi-a-GCST90091033	1-linoleoyl-gpc (18:2) levels	Weighted mode	35	0.02524654	0.054189212	0.644260874	-0.080964315	0.131457395	1.025567933	0.9222266	1.140489316	1058	0.20521353
ebi-a-GCST90026047	ebi-a-GCST90091033	Nonalcoholic fatty liver disease || id:ebi-a-GCST90091033	1-linoleoyl-gpc (18:2) levels	Weighted median	35	-0.011323125	0.036512466	0.756472224	-0.082887558	0.060241308	0.98874074	0.920454639	1.062092807	1260	0.202326301
ebi-a-GCST90026047	ebi-a-GCST90091033	Nonalcoholic fatty liver disease || id:ebi-a-GCST90091033	1-linoleoyl-gpc (18:2) levels	MR Egger	35	0.00298471	0.048185786	0.950982896	-0.091459431	0.097428851	1.002989169	0.912598339	1.102333009	1592	0.201307309
ebi-a-GCST90026047	ebi-a-GCST90091033	Nonalcoholic fatty liver disease || id:ebi-a-GCST90091033	1-linoleoyl-gpc (18:2) levels	Inverse variance weighted	35	-9.55E-06	0.024770642	0.999692413	-0.048560007	0.048540908	0.999990451	0.952600175	1.049738314	1681	0.200414243
ebi-a-GCST90026302	ebi-a-GCST90091033	Nonalcoholic fatty liver disease || id:ebi-a-GCST90091033	1-methyl-5-imidazoleacetate levels	Inverse variance weighted	24	-0.031886067	0.023799477	0.180316827	-0.078533043	0.014760908	0.968616933	0.924471512	1.014870388	200	0.303833853
ebi-a-GCST90026302	ebi-a-GCST90091033	Nonalcoholic fatty liver disease || id:ebi-a-GCST90091033	1-methyl-5-imidazoleacetate levels	Weighted median	24	-0.017942572	0.033205919	0.588960802	-0.083026173	0.04714103	0.982217438	0.920327059	1.048269836	958	0.207181409
ebi-a-GCST90026302	ebi-a-GCST90091033	Nonalcoholic fatty liver disease || id:ebi-a-GCST90091033	1-methyl-5-imidazoleacetate levels	MR Egger	24	0.023101222	0.048627492	0.639423033	-0.072208662	0.118411106	1.023370122	0.930336749	1.125706801	1048	0.205615994
ebi-a-GCST90026302	ebi-a-GCST90091033	Nonalcoholic fatty liver disease || id:ebi-a-GCST90091033	1-methyl-5-imidazoleacetate levels	Weighted mode	24	-0.006144277	0.056580328	0.914466464	-0.11704172	0.104753167	0.993874561	0.889548081	1.110436484	1541	0.199983906
ebi-a-GCST90026302	ebi-a-GCST90091033	Nonalcoholic fatty liver disease || id:ebi-a-GCST90091033	1-methyl-5-imidazoleacetate levels	Simple mode	24	-0.006144277	0.066157651	0.926808504	-0.135813273	0.12352472	0.993874561	0.873005631	1.131477974	1555	0.200858177
ebi-a-GCST90026048	ebi-a-GCST90091033	Nonalcoholic fatty liver disease || id:ebi-a-GCST90091033	1-methylhistidine levels	MR Egger	22	0.091494095	0.118250102	0.448138067	-0.140276106	0.323264296	1.095810306	0.869118233	1.381630462	671	0.225070832
ebi-a-GCST90026048	ebi-a-GCST90091033	Nonalcoholic fatty liver disease || id:ebi-a-GCST90091033	1-methylhistidine levels	Simple mode	22	-0.087225555	0.13036708	0.510735947	-0.342745031	0.168293921	0.916470358	0.70981917	1.183284352	794	0.216773318
ebi-a-GCST90026048	ebi-a-GCST90091033	Nonalcoholic fatty liver disease || id:ebi-a-GCST90091033	1-methylhistidine levels	Weighted mode	22	-0.072297936	0.122854944	0.562485373	-0.313093627	0.168497754	0.930253698	0.731181451	1.183525569	900	0.210619523
ebi-a-GCST90026048	ebi-a-GCST90091033	Nonalcoholic fatty liver disease || id:ebi-a-GCST90091033	1-methylhistidine levels	Inverse variance weighted	22	0.013979092	0.046350553	0.762960869	-0.076867992	0.104826177	1.014077257	0.926012086	1.11051756	1281	0.200716482
ebi-a-GCST90026048	ebi-a-GCST90091033	Nonalcoholic fatty liver disease || id:ebi-a-GCST90091033	1-methylhistidine levels	Weighted median	22	-0.01241074	0.064504001	0.847426826	-0.138838581	0.114017101	0.987665956	0.870368511	1.120771291	1431	0.199568722
ebi-a-GCST90026049	ebi-a-GCST90091033	Nonalcoholic fatty liver disease || id:ebi-a-GCST90091033	1-methylnicotinamide levels	MR Egger	91	0.038315673	0.024012861	0.114116146	-0.008749534	0.08538088	1.039059184	0.991288632	1.089131817	105	0.366258486
ebi-a-GCST90026049	ebi-a-GCST90091033	Nonalcoholic fatty liver disease || id:ebi-a-GCST90091033	1-methylnicotinamide levels	Weighted median	91	0.024951993	0.017074099	0.143907231	-0.008513241	0.058417227	1.025265899	0.991522894	1.06015723	152	0.319057479
ebi-a-GCST90026049	ebi-a-GCST90091033	Nonalcoholic fatty liver disease || id:ebi-a-GCST90091033	1-methylnicotinamide levels	Inverse variance weighted	91	0.016953242	0.011755648	0.149264032	-0.006087828	0.039994312	1.017097764	0.993930666	1.040804854	159	0.316364646
ebi-a-GCST90026049	ebi-a-GCST90091033	Nonalcoholic fatty liver disease || id:ebi-a-GCST90091033	1-methylnicotinamide levels	Simple mode	91	0.054502399	0.042862633	0.206805781	-0.029508361	0.138513159	1.05601501	0.97092276	1.148564795	238	0.292830034
ebi-a-GCST90026049	ebi-a-GCST90091033	Nonalcoholic fatty liver disease || id:ebi-a-GCST90091033	1-methylnicotinamide levels	Weighted mode	91	0.040854785	0.039702187	0.306222668	-0.036961502	0.118671073	1.041700824	0.963713236	1.125999485	409	0.252315499
ebi-a-GCST90026050	ebi-a-GCST90091033	Nonalcoholic fatty liver disease || id:ebi-a-GCST90091033	1-myristoyl-2-palmitoyl-gpc (14:0/16:0) levels	Weighted median	44	-0.070419702	0.05836687	0.22762428	-0.184818768	0.043979364	0.932002575	0.83125492	1.044960791	265	0.289469367
ebi-a-GCST90026050	ebi-a-GCST90091033	Nonalcoholic fatty liver disease || id:ebi-a-GCST90091033	1-myristoyl-2-palmitoyl-gpc (14:0/16:0) levels	Inverse variance weighted	44	-0.047654165	0.040851878	0.243407905	-0.127723847	0.032415516	0.953463471	0.880096387	1.032946622	289	0.283835516
ebi-a-GCST90026050	ebi-a-GCST90091033	Nonalcoholic fatty liver disease || id:ebi-a-GCST90091033	1-myristoyl-2-palmitoyl-gpc (14:0/16:0) levels	Weighted mode	44	-0.098288282	0.090732882	0.284725315	-0.27612473	0.079548166	0.906387571	0.75871829	1.082797712	363	0.264331766
ebi-a-GCST90026050	ebi-a-GCST90091033	Nonalcoholic fatty liver disease || id:ebi-a-GCST90091033	1-myristoyl-2-palmitoyl-gpc (14:0/16:0) levels	MR Egger	44	-0.069098142	0.078659312	0.384698448	-0.223270393	0.085074108	0.933235086	0.799898533	1.088797753	554	0.234013316
ebi-a-GCST90026050	ebi-a-GCST90091033	Nonalcoholic fatty liver disease || id:ebi-a-GCST90091033	1-myristoyl-2-palmitoyl-gpc (14:0/16:0) levels	Simple mode	44	-0.067122237	0.116830324	0.568604626	-0.296109672	0.161865198	0.935080893	0.74370586	1.175701743	914	0.209649627
ebi-a-GCST90026051	ebi-a-GCST90091033	Nonalcoholic fatty liver disease || id:ebi-a-GCST90091033	1-oleoyl-GPC (18:1) levels	Inverse variance weighted	18	-0.062416561	0.068721773	0.363746066	-0.197111235	0.072278113	0.93949145	0.821099293	1.074954261	515	0.238024125
ebi-a-GCST90026051	ebi-a-GCST90091033	Nonalcoholic fatty liver disease || id:ebi-a-GCST90091033	1-oleoyl-GPC (18:1) levels	MR Egger	18	-0.085482982	0.166755278	0.615217459	-0.412323328	0.241357363	0.918068766	0.662110163	1.272975868	1005	0.2062968
ebi-a-GCST90026051	ebi-a-GCST90091033	Nonalcoholic fatty liver disease || id:ebi-a-GCST90091033	1-oleoyl-GPC (18:1) levels	Weighted median	18	-0.035015271	0.095729766	0.714535187	-0.222645612	0.152615069	0.96559067	0.80039845	1.164876496	1186	0.203034029
ebi-a-GCST90026051	ebi-a-GCST90091033	Nonalcoholic fatty liver disease || id:ebi-a-GCST90091033	1-oleoyl-GPC (18:1) levels	Simple mode	18	0.011730871	0.175881778	0.947600679	-0.332997415	0.356459157	1.011799948	0.716772047	1.428263195	1586	0.201350207
ebi-a-GCST90026051	ebi-a-GCST90091033	Nonalcoholic fatty liver disease || id:ebi-a-GCST90091033	1-oleoyl-GPC (18:1) levels	Weighted mode	18	0.004602193	0.156324286	0.9768565	-0.301793408	0.310997794	1.0046128	0.739490822	1.364786211	1635	0.201345958
ebi-a-GCST90026052	ebi-a-GCST90091033	Nonalcoholic fatty liver disease || id:ebi-a-GCST90091033	1-palmitoyl-2-arachidonoyl-gpc (16:0/20:4n6) levels	MR Egger	110	-0.065862635	0.037692868	0.083419065	-0.139740657	0.008015387	0.936259464	0.869583726	1.008047596	73	0.385098973
ebi-a-GCST90026052	ebi-a-GCST90091033	Nonalcoholic fatty liver disease || id:ebi-a-GCST90091033	1-palmitoyl-2-arachidonoyl-gpc (16:0/20:4n6) levels	Simple mode	110	0.068526908	0.071206858	0.337996944	-0.071038533	0.208092349	1.070929442	0.931426001	1.231326877	466	0.244431267
ebi-a-GCST90026052	ebi-a-GCST90091033	Nonalcoholic fatty liver disease || id:ebi-a-GCST90091033	1-palmitoyl-2-arachidonoyl-gpc (16:0/20:4n6) levels	Weighted median	110	-0.026140065	0.02936379	0.373350844	-0.083693092	0.031412963	0.974198629	0.91971348	1.031911557	540	0.232998582
ebi-a-GCST90026052	ebi-a-GCST90091033	Nonalcoholic fatty liver disease || id:ebi-a-GCST90091033	1-palmitoyl-2-arachidonoyl-gpc (16:0/20:4n6) levels	Inverse variance weighted	110	-0.014650026	0.020477088	0.474340294	-0.054785118	0.025485067	0.985456764	0.946688552	1.025812588	713	0.224197306
ebi-a-GCST90026052	ebi-a-GCST90091033	Nonalcoholic fatty liver disease || id:ebi-a-GCST90091033	1-palmitoyl-2-arachidonoyl-gpc (16:0/20:4n6) levels	Weighted mode	110	-0.030555621	0.064129361	0.634694389	-0.156249167	0.095137926	0.969906484	0.85534604	1.099810537	1038	0.206061666
ebi-a-GCST90026053	ebi-a-GCST90091033	Nonalcoholic fatty liver disease || id:ebi-a-GCST90091033	1-palmitoyl-2-docosahexaenoyl-gpc (16:0/22:6) levels	Simple mode	70	0.160116208	0.106885901	0.138691602	-0.049380159	0.369612575	1.17364725	0.951819219	1.447173835	148	0.315804527
ebi-a-GCST90026053	ebi-a-GCST90091033	Nonalcoholic fatty liver disease || id:ebi-a-GCST90091033	1-palmitoyl-2-docosahexaenoyl-gpc (16:0/22:6) levels	Weighted median	70	-0.050916796	0.04090794	0.213253877	-0.131096358	0.029262765	0.950357741	0.877133252	1.029695127	244	0.294535067
ebi-a-GCST90026053	ebi-a-GCST90091033	Nonalcoholic fatty liver disease || id:ebi-a-GCST90091033	1-palmitoyl-2-docosahexaenoyl-gpc (16:0/22:6) levels	Weighted mode	70	-0.112948945	0.100000357	0.262604494	-0.308949645	0.083051756	0.893196261	0.73421774	1.086598045	319	0.277422303
ebi-a-GCST90026053	ebi-a-GCST90091033	Nonalcoholic fatty liver disease || id:ebi-a-GCST90091033	1-palmitoyl-2-docosahexaenoyl-gpc (16:0/22:6) levels	MR Egger	70	-0.050077548	0.054813861	0.364158847	-0.157512715	0.057357619	0.951155661	0.854265952	1.059034473	517	0.237372401
ebi-a-GCST90026053	ebi-a-GCST90091033	Nonalcoholic fatty liver disease || id:ebi-a-GCST90091033	1-palmitoyl-2-docosahexaenoyl-gpc (16:0/22:6) levels	Inverse variance weighted	70	-0.017538044	0.029821993	0.556471257	-0.075989149	0.040913062	0.982614853	0.926826264	1.041761533	887	0.211421436
ebi-a-GCST90026054	ebi-a-GCST90091033	Nonalcoholic fatty liver disease || id:ebi-a-GCST90091033	1-palmitoyl-2-linoleoyl-gpc (16:0/18:2) levels	Simple mode	91	0.102363179	0.078600728	0.19613047	-0.051694248	0.256420607	1.107785724	0.94961917	1.292296163	220	0.300436219
ebi-a-GCST90026054	ebi-a-GCST90091033	Nonalcoholic fatty liver disease || id:ebi-a-GCST90091033	1-palmitoyl-2-linoleoyl-gpc (16:0/18:2) levels	Inverse variance weighted	91	-0.026153978	0.021563119	0.225166795	-0.068417692	0.016109735	0.974185075	0.933870322	1.016240197	261	0.290732605
ebi-a-GCST90026054	ebi-a-GCST90091033	Nonalcoholic fatty liver disease || id:ebi-a-GCST90091033	1-palmitoyl-2-linoleoyl-gpc (16:0/18:2) levels	MR Egger	91	-0.046257766	0.038443504	0.23206433	-0.121607034	0.029091502	0.954795817	0.88549627	1.029518793	271	0.288581842
ebi-a-GCST90026054	ebi-a-GCST90091033	Nonalcoholic fatty liver disease || id:ebi-a-GCST90091033	1-palmitoyl-2-linoleoyl-gpc (16:0/18:2) levels	Weighted median	91	-0.032052328	0.030773806	0.297622319	-0.092368987	0.028264332	0.968455904	0.911768656	1.028667558	387	0.259169823
ebi-a-GCST90026054	ebi-a-GCST90091033	Nonalcoholic fatty liver disease || id:ebi-a-GCST90091033	1-palmitoyl-2-linoleoyl-gpc (16:0/18:2) levels	Weighted mode	91	0.069818517	0.068842447	0.313216422	-0.065112678	0.204749713	1.072313557	0.936961882	1.227217869	418	0.252521373
ebi-a-GCST90026055	ebi-a-GCST90091033	Nonalcoholic fatty liver disease || id:ebi-a-GCST90091033	1-palmitoyl-2-oleoyl-gpc (16:0/18:1) levels	Inverse variance weighted	31	-0.088232355	0.056483952	0.118269546	-0.1989409	0.022476191	0.91554812	0.81959833	1.022730683	111	0.359070605
ebi-a-GCST90026055	ebi-a-GCST90091033	Nonalcoholic fatty liver disease || id:ebi-a-GCST90091033	1-palmitoyl-2-oleoyl-gpc (16:0/18:1) levels	MR Egger	31	-0.16585726	0.106790718	0.131244377	-0.375167067	0.043452547	0.84716715	0.687174465	1.044410433	135	0.327624853
ebi-a-GCST90026055	ebi-a-GCST90091033	Nonalcoholic fatty liver disease || id:ebi-a-GCST90091033	1-palmitoyl-2-oleoyl-gpc (16:0/18:1) levels	Weighted median	31	-0.054769891	0.080962549	0.498733224	-0.213456487	0.103916704	0.946702967	0.807787309	1.109508033	774	0.217148704
ebi-a-GCST90026055	ebi-a-GCST90091033	Nonalcoholic fatty liver disease || id:ebi-a-GCST90091033	1-palmitoyl-2-oleoyl-gpc (16:0/18:1) levels	Simple mode	31	-0.02113113	0.168851574	0.901242688	-0.352080216	0.309817955	0.979090568	0.70322371	1.363176932	1518	0.200078251
ebi-a-GCST90026055	ebi-a-GCST90091033	Nonalcoholic fatty liver disease || id:ebi-a-GCST90091033	1-palmitoyl-2-oleoyl-gpc (16:0/18:1) levels	Weighted mode	31	-0.017030065	0.157668379	0.914705406	-0.326060087	0.291999958	0.983114127	0.721761817	1.339102961	1542	0.199906434
ebi-a-GCST90026056	ebi-a-GCST90091033	Nonalcoholic fatty liver disease || id:ebi-a-GCST90091033	1-palmitoyl-2-palmitoleoyl-gpc (16:0/16:1) levels	Inverse variance weighted	28	-0.150919642	0.060344661	0.012385683	-0.269195179	-0.032644106	0.859916797	0.763994126	0.967882962	12	0.34783127
ebi-a-GCST90026056	ebi-a-GCST90091033	Nonalcoholic fatty liver disease || id:ebi-a-GCST90091033	1-palmitoyl-2-palmitoleoyl-gpc (16:0/16:1) levels	Weighted median	28	-0.161993129	0.087804676	0.065048305	-0.334090293	0.010104036	0.850447048	0.715989131	1.010155254	59	0.371547097
ebi-a-GCST90026056	ebi-a-GCST90091033	Nonalcoholic fatty liver disease || id:ebi-a-GCST90091033	1-palmitoyl-2-palmitoleoyl-gpc (16:0/16:1) levels	MR Egger	28	-0.189856453	0.12185599	0.131314208	-0.428694193	0.048981288	0.82707785	0.651359089	1.050200699	137	0.323013781
ebi-a-GCST90026056	ebi-a-GCST90091033	Nonalcoholic fatty liver disease || id:ebi-a-GCST90091033	1-palmitoyl-2-palmitoleoyl-gpc (16:0/16:1) levels	Weighted mode	28	-0.118392612	0.149283677	0.434650417	-0.410988619	0.174203394	0.888347208	0.662994477	1.190297641	651	0.225003365
ebi-a-GCST90026056	ebi-a-GCST90091033	Nonalcoholic fatty liver disease || id:ebi-a-GCST90091033	1-palmitoyl-2-palmitoleoyl-gpc (16:0/16:1) levels	Simple mode	28	-0.047599374	0.158697779	0.766522113	-0.358647021	0.263448273	0.953515714	0.698620906	1.301409976	1291	0.200091365
ebi-a-GCST90026058	ebi-a-GCST90091033	Nonalcoholic fatty liver disease || id:ebi-a-GCST90091033	1-palmitoyl-2-stearoyl-gpc (16:0/18:0) levels	MR Egger	28	-0.182415197	0.098545211	0.075550015	-0.375563811	0.010733418	0.833255304	0.686901887	1.010791227	66	0.385762953
ebi-a-GCST90026057	ebi-a-GCST90091033	Nonalcoholic fatty liver disease || id:ebi-a-GCST90091033	1-palmitoyl-2-stearoyl-gpc (16:0/18:0) levels	Inverse variance weighted	32	0.052957418	0.036813611	0.150284242	-0.01919726	0.125112096	1.054384746	0.980985834	1.133275482	161	0.314570122
ebi-a-GCST90026058	ebi-a-GCST90091033	Nonalcoholic fatty liver disease || id:ebi-a-GCST90091033	1-palmitoyl-2-stearoyl-gpc (16:0/18:0) levels	Inverse variance weighted	28	-0.078169543	0.055343263	0.157817764	-0.186642338	0.030303253	0.924807619	0.82974045	1.030767069	174	0.305658542
ebi-a-GCST90026057	ebi-a-GCST90091033	Nonalcoholic fatty liver disease || id:ebi-a-GCST90091033	1-palmitoyl-2-stearoyl-gpc (16:0/18:0) levels	Weighted mode	32	-0.096395652	0.111721169	0.394860777	-0.315369144	0.12257784	0.908104651	0.729519527	1.130407107	576	0.231020975
ebi-a-GCST90026058	ebi-a-GCST90091033	Nonalcoholic fatty liver disease || id:ebi-a-GCST90091033	1-palmitoyl-2-stearoyl-gpc (16:0/18:0) levels	Simple mode	28	0.122711202	0.154273894	0.433311653	-0.17966563	0.425088035	1.130557871	0.835549547	1.529725083	648	0.225348807
ebi-a-GCST90026058	ebi-a-GCST90091033	Nonalcoholic fatty liver disease || id:ebi-a-GCST90091033	1-palmitoyl-2-stearoyl-gpc (16:0/18:0) levels	Weighted median	28	-0.045140167	0.076674956	0.556048363	-0.19542308	0.105142747	0.955863492	0.822486606	1.110869173	886	0.211499208
ebi-a-GCST90026058	ebi-a-GCST90091033	Nonalcoholic fatty liver disease || id:ebi-a-GCST90091033	1-palmitoyl-2-stearoyl-gpc (16:0/18:0) levels	Weighted mode	28	0.089746744	0.168681589	0.599043754	-0.240869171	0.420362659	1.093897213	0.785944444	1.522513609	978	0.206418962
ebi-a-GCST90026057	ebi-a-GCST90091033	Nonalcoholic fatty liver disease || id:ebi-a-GCST90091033	1-palmitoyl-2-stearoyl-gpc (16:0/18:0) levels	Simple mode	32	-0.038014981	0.125019434	0.76310437	-0.283053071	0.207023109	0.962698519	0.753479799	1.230010996	1283	0.200441288
ebi-a-GCST90026057	ebi-a-GCST90091033	Nonalcoholic fatty liver disease || id:ebi-a-GCST90091033	1-palmitoyl-2-stearoyl-gpc (16:0/18:0) levels	MR Egger	32	-0.018196347	0.060709533	0.766451573	-0.137187031	0.100794337	0.981968207	0.871807156	1.106049145	1290	0.200228046
ebi-a-GCST90026057	ebi-a-GCST90091033	Nonalcoholic fatty liver disease || id:ebi-a-GCST90091033	1-palmitoyl-2-stearoyl-gpc (16:0/18:0) levels	Weighted median	32	-0.001848274	0.052180895	0.971744425	-0.104122829	0.10042628	0.998153433	0.901114608	1.105642131	1621	0.202022129
ebi-a-GCST90026059	ebi-a-GCST90091033	Nonalcoholic fatty liver disease || id:ebi-a-GCST90091033	1-ribosyl-imidazoleacetate levels	Simple mode	48	-0.055718809	0.098520888	0.57438767	-0.248819749	0.137382131	0.94580505	0.779720506	1.147266471	929	0.208362373
ebi-a-GCST90026059	ebi-a-GCST90091033	Nonalcoholic fatty liver disease || id:ebi-a-GCST90091033	1-ribosyl-imidazoleacetate levels	MR Egger	48	0.037474689	0.081315882	0.647075421	-0.12190444	0.196853818	1.03818572	0.885232958	1.217566042	1063	0.205140561
ebi-a-GCST90026059	ebi-a-GCST90091033	Nonalcoholic fatty liver disease || id:ebi-a-GCST90091033	1-ribosyl-imidazoleacetate levels	Inverse variance weighted	48	-0.013069859	0.03477703	0.707051659	-0.081232838	0.055093119	0.98701518	0.921978995	1.056639003	1172	0.203307516
ebi-a-GCST90026059	ebi-a-GCST90091033	Nonalcoholic fatty liver disease || id:ebi-a-GCST90091033	1-ribosyl-imidazoleacetate levels	Weighted mode	48	-0.019513191	0.080217608	0.808867813	-0.176739702	0.137713319	0.980675959	0.837997885	1.147646495	1369	0.199115013
ebi-a-GCST90026059	ebi-a-GCST90091033	Nonalcoholic fatty liver disease || id:ebi-a-GCST90091033	1-ribosyl-imidazoleacetate levels	Weighted median	48	-0.010935251	0.04652036	0.814159237	-0.102115157	0.080244655	0.989124321	0.902925567	1.083552131	1378	0.199108609
ebi-a-GCST90026060	ebi-a-GCST90091033	Nonalcoholic fatty liver disease || id:ebi-a-GCST90091033	1-stearoyl-2-arachidonoyl-gpc (18:0/20:4) levels	MR Egger	114	-0.083171574	0.039750302	0.038666351	-0.161082166	-0.005260982	0.920193253	0.851222127	0.994752833	27	0.482613348
ebi-a-GCST90026060	ebi-a-GCST90091033	Nonalcoholic fatty liver disease || id:ebi-a-GCST90091033	1-stearoyl-2-arachidonoyl-gpc (18:0/20:4) levels	Weighted median	114	-0.026494442	0.02836638	0.350299489	-0.082092547	0.029103664	0.973853457	0.921186702	1.029531314	484	0.243906875
ebi-a-GCST90026060	ebi-a-GCST90091033	Nonalcoholic fatty liver disease || id:ebi-a-GCST90091033	1-stearoyl-2-arachidonoyl-gpc (18:0/20:4) levels	Weighted mode	114	-0.043221989	0.063401375	0.496810853	-0.167488684	0.081044706	0.957698768	0.845786188	1.084419376	766	0.218570832
ebi-a-GCST90026060	ebi-a-GCST90091033	Nonalcoholic fatty liver disease || id:ebi-a-GCST90091033	1-stearoyl-2-arachidonoyl-gpc (18:0/20:4) levels	Inverse variance weighted	114	-0.011402755	0.019268082	0.553987854	-0.049168195	0.026362685	0.98866201	0.952020991	1.026713255	885	0.210953567
ebi-a-GCST90026060	ebi-a-GCST90091033	Nonalcoholic fatty liver disease || id:ebi-a-GCST90091033	1-stearoyl-2-arachidonoyl-gpc (18:0/20:4) levels	Simple mode	114	-0.031325435	0.074670913	0.675637579	-0.177680425	0.115029555	0.969160123	0.837209932	1.121906596	1105	0.206054176
ebi-a-GCST90026061	ebi-a-GCST90091033	Nonalcoholic fatty liver disease || id:ebi-a-GCST90091033	1-stearoyl-2-docosahexaenoyl-gpc (18:0/22:6) levels	Weighted mode	62	-0.105217957	0.094870275	0.271752597	-0.291163696	0.080727782	0.900128312	0.747393322	1.084075751	340	0.26935478
ebi-a-GCST90026061	ebi-a-GCST90091033	Nonalcoholic fatty liver disease || id:ebi-a-GCST90091033	1-stearoyl-2-docosahexaenoyl-gpc (18:0/22:6) levels	Inverse variance weighted	62	-0.029341804	0.027532802	0.286557691	-0.083306095	0.024622488	0.971084488	0.920069475	1.024928125	367	0.263133356
ebi-a-GCST90026061	ebi-a-GCST90091033	Nonalcoholic fatty liver disease || id:ebi-a-GCST90091033	1-stearoyl-2-docosahexaenoyl-gpc (18:0/22:6) levels	Simple mode	62	-0.096291228	0.099566655	0.337311248	-0.291441872	0.098859416	0.908199485	0.747185445	1.103911097	461	0.246581107
ebi-a-GCST90026061	ebi-a-GCST90091033	Nonalcoholic fatty liver disease || id:ebi-a-GCST90091033	1-stearoyl-2-docosahexaenoyl-gpc (18:0/22:6) levels	Weighted median	62	-0.032245351	0.040520935	0.426165643	-0.111666384	0.047175683	0.968268987	0.894342574	1.048306162	634	0.226526533
ebi-a-GCST90026061	ebi-a-GCST90091033	Nonalcoholic fatty liver disease || id:ebi-a-GCST90091033	1-stearoyl-2-docosahexaenoyl-gpc (18:0/22:6) levels	MR Egger	62	-0.029324313	0.055079842	0.596417615	-0.137280804	0.078632178	0.971101473	0.871725408	1.081806337	974	0.206358046
ebi-a-GCST90026062	ebi-a-GCST90091033	Nonalcoholic fatty liver disease || id:ebi-a-GCST90091033	1-stearoyl-2-linoleoyl-gpc (18:0/18:2) levels	Simple mode	128	0.107986608	0.062744056	0.087674179	-0.014991743	0.230964958	1.114032826	0.985120074	1.259815092	81	0.364767879
ebi-a-GCST90026062	ebi-a-GCST90091033	Nonalcoholic fatty liver disease || id:ebi-a-GCST90091033	1-stearoyl-2-linoleoyl-gpc (18:0/18:2) levels	MR Egger	128	-0.053198463	0.031434347	0.093047376	-0.114809783	0.008412857	0.948191812	0.891535713	1.008448344	84	0.37329721
ebi-a-GCST90026062	ebi-a-GCST90091033	Nonalcoholic fatty liver disease || id:ebi-a-GCST90091033	1-stearoyl-2-linoleoyl-gpc (18:0/18:2) levels	Weighted mode	128	0.059109937	0.0562067	0.294955755	-0.051055195	0.16927507	1.060891866	0.950226221	1.1844459	383	0.25953026
ebi-a-GCST90026062	ebi-a-GCST90091033	Nonalcoholic fatty liver disease || id:ebi-a-GCST90091033	1-stearoyl-2-linoleoyl-gpc (18:0/18:2) levels	Inverse variance weighted	128	-0.004879295	0.017075333	0.77506876	-0.038346948	0.028588357	0.995132589	0.962378988	1.029000927	1309	0.199540238
ebi-a-GCST90026062	ebi-a-GCST90091033	Nonalcoholic fatty liver disease || id:ebi-a-GCST90091033	1-stearoyl-2-linoleoyl-gpc (18:0/18:2) levels	Weighted median	128	-0.006773997	0.025615166	0.791431177	-0.056979722	0.043431727	0.993248894	0.944613224	1.044388689	1338	0.199336552
ebi-a-GCST90026063	ebi-a-GCST90091033	Nonalcoholic fatty liver disease || id:ebi-a-GCST90091033	1-stearoyl-2-oleoyl-gpc (18:0/18:1) levels	Inverse variance weighted	110	-0.03741583	0.023986571	0.118791619	-0.08442951	0.00959785	0.963275493	0.919036436	1.009644057	112	0.357435497
ebi-a-GCST90026063	ebi-a-GCST90091033	Nonalcoholic fatty liver disease || id:ebi-a-GCST90091033	1-stearoyl-2-oleoyl-gpc (18:0/18:1) levels	Weighted median	110	-0.053788189	0.034898039	0.123244897	-0.122188347	0.014611968	0.947632804	0.88498167	1.014719245	119	0.349021262
ebi-a-GCST90026063	ebi-a-GCST90091033	Nonalcoholic fatty liver disease || id:ebi-a-GCST90091033	1-stearoyl-2-oleoyl-gpc (18:0/18:1) levels	MR Egger	110	-0.069729965	0.052047391	0.183142169	-0.171742852	0.032282922	0.932645633	0.842195714	1.032809668	202	0.305539163
ebi-a-GCST90026063	ebi-a-GCST90091033	Nonalcoholic fatty liver disease || id:ebi-a-GCST90091033	1-stearoyl-2-oleoyl-gpc (18:0/18:1) levels	Simple mode	110	-0.103110564	0.090187464	0.25542239	-0.279877993	0.073656865	0.902027237	0.755875958	1.076437379	311	0.27677603
ebi-a-GCST90026063	ebi-a-GCST90091033	Nonalcoholic fatty liver disease || id:ebi-a-GCST90091033	1-stearoyl-2-oleoyl-gpc (18:0/18:1) levels	Weighted mode	110	-0.089592007	0.085468485	0.296844007	-0.257110238	0.077926224	0.914304139	0.773282964	1.081042901	386	0.259161737
ebi-a-GCST90026064	ebi-a-GCST90091033	Nonalcoholic fatty liver disease || id:ebi-a-GCST90091033	1-stearoyl-gpc (18:0) levels	MR Egger	45	-0.142840276	0.06709828	0.039037453	-0.274352904	-0.011327647	0.866892522	0.760063798	0.988736269	29	0.453642127
ebi-a-GCST90026064	ebi-a-GCST90091033	Nonalcoholic fatty liver disease || id:ebi-a-GCST90091033	1-stearoyl-gpc (18:0) levels	Inverse variance weighted	45	-0.061913481	0.031521622	0.049511646	-0.12369586	-0.000131101	0.939964208	0.883648553	0.999868908	37	0.450957427
ebi-a-GCST90026064	ebi-a-GCST90091033	Nonalcoholic fatty liver disease || id:ebi-a-GCST90091033	1-stearoyl-gpc (18:0) levels	Weighted median	45	-0.04256153	0.045121599	0.345546447	-0.130999864	0.045876804	0.958331497	0.877217894	1.046945423	478	0.243617474
ebi-a-GCST90026064	ebi-a-GCST90091033	Nonalcoholic fatty liver disease || id:ebi-a-GCST90091033	1-stearoyl-gpc (18:0) levels	Simple mode	45	0.042432522	0.108034123	0.696386092	-0.16931436	0.254179404	1.043345651	0.844243465	1.289403107	1149	0.20424901
ebi-a-GCST90026064	ebi-a-GCST90091033	Nonalcoholic fatty liver disease || id:ebi-a-GCST90091033	1-stearoyl-gpc (18:0) levels	Weighted mode	45	0.033815571	0.105629192	0.750381547	-0.173217645	0.240848786	1.034393817	0.840954565	1.272328627	1247	0.20278956
ebi-a-GCST90026067	ebi-a-GCST90091033	Nonalcoholic fatty liver disease || id:ebi-a-GCST90091033	2,3-dihydroxy-2-methylbutyrate levels	Weighted mode	169	-0.015873439	0.043768329	0.717307623	-0.101659363	0.069912485	0.98425188	0.90333721	1.072414325	1191	0.202966137
ebi-a-GCST90026067	ebi-a-GCST90091033	Nonalcoholic fatty liver disease || id:ebi-a-GCST90091033	2,3-dihydroxy-2-methylbutyrate levels	Inverse variance weighted	169	-0.003825002	0.015001074	0.798737111	-0.033227107	0.025577103	0.996182304	0.96731885	1.025907004	1357	0.198359916
ebi-a-GCST90026067	ebi-a-GCST90091033	Nonalcoholic fatty liver disease || id:ebi-a-GCST90091033	2,3-dihydroxy-2-methylbutyrate levels	Weighted median	169	-0.005265399	0.021888581	0.809900323	-0.048167018	0.037636219	0.994748439	0.95297461	1.038353431	1372	0.198933243
ebi-a-GCST90026067	ebi-a-GCST90091033	Nonalcoholic fatty liver disease || id:ebi-a-GCST90091033	2,3-dihydroxy-2-methylbutyrate levels	Simple mode	169	-0.009053812	0.054892738	0.869192316	-0.116643578	0.098535955	0.990987051	0.889902317	1.103554082	1464	0.200080472
ebi-a-GCST90026067	ebi-a-GCST90091033	Nonalcoholic fatty liver disease || id:ebi-a-GCST90091033	2,3-dihydroxy-2-methylbutyrate levels	MR Egger	169	-0.001328309	0.029480067	0.964115008	-0.059109241	0.056452622	0.998672573	0.942603793	1.058076484	1614	0.201305302
ebi-a-GCST90026287	ebi-a-GCST90091033	Nonalcoholic fatty liver disease || id:ebi-a-GCST90091033	2,3-dihydroxy-5-methylthio-4-pentenoate (dmtpa) levels	Inverse variance weighted	13	-0.151476768	0.108013933	0.160801282	-0.363184077	0.060230541	0.859437849	0.695458404	1.062081372	178	0.304438383
ebi-a-GCST90026287	ebi-a-GCST90091033	Nonalcoholic fatty liver disease || id:ebi-a-GCST90091033	2,3-dihydroxy-5-methylthio-4-pentenoate (dmtpa) levels	Weighted median	13	-0.179528978	0.151570936	0.236232935	-0.476608012	0.117550057	0.835663735	0.620885861	1.124737929	279	0.285342291
ebi-a-GCST90026287	ebi-a-GCST90091033	Nonalcoholic fatty liver disease || id:ebi-a-GCST90091033	2,3-dihydroxy-5-methylthio-4-pentenoate (dmtpa) levels	Simple mode	13	-0.205628339	0.242650297	0.413340136	-0.681222921	0.269966243	0.814135603	0.505997819	1.309920231	609	0.22872845
ebi-a-GCST90026287	ebi-a-GCST90091033	Nonalcoholic fatty liver disease || id:ebi-a-GCST90091033	2,3-dihydroxy-5-methylthio-4-pentenoate (dmtpa) levels	Weighted mode	13	-0.190673261	0.248722514	0.458129851	-0.678169389	0.296822867	0.826402562	0.50754526	1.345576932	691	0.223429464
ebi-a-GCST90026287	ebi-a-GCST90091033	Nonalcoholic fatty liver disease || id:ebi-a-GCST90091033	2,3-dihydroxy-5-methylthio-4-pentenoate (dmtpa) levels	MR Egger	13	-0.123027362	0.247695492	0.629185686	-0.608510526	0.362455802	0.884239467	0.544160779	1.436853713	1028	0.206260288
ebi-a-GCST90026068	ebi-a-GCST90091033	Nonalcoholic fatty liver disease || id:ebi-a-GCST90091033	2,3-dihydroxyisovalerate levels	MR Egger	8	-0.056341613	0.086809591	0.540354215	-0.226488412	0.113805186	0.945216183	0.797328582	1.120533808	862	0.21125217
ebi-a-GCST90026068	ebi-a-GCST90091033	Nonalcoholic fatty liver disease || id:ebi-a-GCST90091033	2,3-dihydroxyisovalerate levels	Weighted mode	8	-0.036993173	0.057919055	0.543339352	-0.150514522	0.076528175	0.963682714	0.860265237	1.079532606	868	0.210950877
ebi-a-GCST90026068	ebi-a-GCST90091033	Nonalcoholic fatty liver disease || id:ebi-a-GCST90091033	2,3-dihydroxyisovalerate levels	Simple mode	8	-0.0396906	0.066335769	0.56846699	-0.169708707	0.090327508	0.961086754	0.843910606	1.094532693	913	0.209828451
ebi-a-GCST90026068	ebi-a-GCST90091033	Nonalcoholic fatty liver disease || id:ebi-a-GCST90091033	2,3-dihydroxyisovalerate levels	Weighted median	8	-0.019532006	0.04185926	0.640777951	-0.101576155	0.062512142	0.980657507	0.903412377	1.064507385	1050	0.205659209
ebi-a-GCST90026068	ebi-a-GCST90091033	Nonalcoholic fatty liver disease || id:ebi-a-GCST90091033	2,3-dihydroxyisovalerate levels	Inverse variance weighted	8	-0.003228115	0.034840117	0.926177568	-0.071514744	0.065058515	0.99677709	0.930982551	1.067221471	1553	0.200979936
ebi-a-GCST90026069	ebi-a-GCST90091033	Nonalcoholic fatty liver disease || id:ebi-a-GCST90091033	2-aminobutyrate levels	Inverse variance weighted	11	-0.232979106	0.112883937	0.039028922	-0.454231622	-0.01172659	0.792170125	0.634935651	0.988341899	28	0.469740957
ebi-a-GCST90026069	ebi-a-GCST90091033	Nonalcoholic fatty liver disease || id:ebi-a-GCST90091033	2-aminobutyrate levels	Weighted median	11	-0.223570389	0.148168849	0.131327079	-0.513981333	0.066840556	0.799658603	0.598109559	1.069124999	138	0.320704534
ebi-a-GCST90026069	ebi-a-GCST90091033	Nonalcoholic fatty liver disease || id:ebi-a-GCST90091033	2-aminobutyrate levels	MR Egger	11	-0.301601764	0.314396195	0.362465852	-0.917818306	0.314614779	0.739632555	0.399389437	1.36973156	513	0.238111096
ebi-a-GCST90026069	ebi-a-GCST90091033	Nonalcoholic fatty liver disease || id:ebi-a-GCST90091033	2-aminobutyrate levels	Weighted mode	11	-0.209099209	0.230257588	0.385182297	-0.660404081	0.242205663	0.811314742	0.516642527	1.274056191	555	0.233885467
ebi-a-GCST90026069	ebi-a-GCST90091033	Nonalcoholic fatty liver disease || id:ebi-a-GCST90091033	2-aminobutyrate levels	Simple mode	11	-0.216122344	0.259187881	0.423838842	-0.724130591	0.291885904	0.805636731	0.484745828	1.33895024	630	0.226720143
ebi-a-GCST90026070	ebi-a-GCST90091033	Nonalcoholic fatty liver disease || id:ebi-a-GCST90091033	2-aminophenol sulfate levels	Inverse variance weighted	8	0.037421588	0.041003552	0.361430544	-0.042945373	0.117788549	1.038130592	0.957963719	1.125006203	507	0.240240815
ebi-a-GCST90026070	ebi-a-GCST90091033	Nonalcoholic fatty liver disease || id:ebi-a-GCST90091033	2-aminophenol sulfate levels	Weighted mode	8	-0.042394695	0.085440897	0.634961016	-0.209858853	0.125069463	0.958491394	0.810698666	1.133227168	1040	0.205751791
ebi-a-GCST90026070	ebi-a-GCST90091033	Nonalcoholic fatty liver disease || id:ebi-a-GCST90091033	2-aminophenol sulfate levels	MR Egger	8	-0.072414784	0.145317106	0.635993629	-0.357236311	0.212406743	0.930145007	0.699607153	1.236650782	1042	0.205690838
ebi-a-GCST90026070	ebi-a-GCST90091033	Nonalcoholic fatty liver disease || id:ebi-a-GCST90091033	2-aminophenol sulfate levels	Simple mode	8	-0.028453793	0.090428892	0.762195945	-0.205694422	0.148786835	0.971947203	0.814081804	1.160425601	1274	0.201616981
ebi-a-GCST90026070	ebi-a-GCST90091033	Nonalcoholic fatty liver disease || id:ebi-a-GCST90091033	2-aminophenol sulfate levels	Weighted median	8	0.002451733	0.053615415	0.963526936	-0.102634479	0.107537946	1.002454741	0.90245678	1.113533114	1613	0.201307239
ebi-a-GCST90026065	ebi-a-GCST90091033	Nonalcoholic fatty liver disease || id:ebi-a-GCST90091033	2'-deoxyuridine levels	MR Egger	66	0.022146174	0.033001319	0.504591174	-0.042536411	0.08682876	1.022393221	0.95835557	1.090709891	786	0.216345071
ebi-a-GCST90026065	ebi-a-GCST90091033	Nonalcoholic fatty liver disease || id:ebi-a-GCST90091033	2'-deoxyuridine levels	Inverse variance weighted	66	0.009969727	0.017948315	0.578574128	-0.02520897	0.045148424	1.01001959	0.975106123	1.046183127	936	0.208311412
ebi-a-GCST90026065	ebi-a-GCST90091033	Nonalcoholic fatty liver disease || id:ebi-a-GCST90091033	2'-deoxyuridine levels	Weighted mode	66	0.020398122	0.048734011	0.676917292	-0.07512054	0.115916785	1.020607586	0.927631663	1.122902425	1107	0.206071479
ebi-a-GCST90026065	ebi-a-GCST90091033	Nonalcoholic fatty liver disease || id:ebi-a-GCST90091033	2'-deoxyuridine levels	Simple mode	66	0.012172536	0.05579839	0.827994046	-0.097192308	0.12153738	1.012246923	0.907381493	1.129231576	1402	0.199025673
ebi-a-GCST90026065	ebi-a-GCST90091033	Nonalcoholic fatty liver disease || id:ebi-a-GCST90091033	2'-deoxyuridine levels	Weighted median	66	0.001033208	0.026166348	0.968502799	-0.050252834	0.052319251	1.001033742	0.950988952	1.053712087	1618	0.201721535
ebi-a-GCST90026071	ebi-a-GCST90091033	Nonalcoholic fatty liver disease || id:ebi-a-GCST90091033	2-hydroxy-3-methylvalerate levels	Weighted median	13	0.164266571	0.122563184	0.18016073	-0.07595727	0.404490412	1.178528435	0.926855811	1.498538668	198	0.306637202
ebi-a-GCST90026071	ebi-a-GCST90091033	Nonalcoholic fatty liver disease || id:ebi-a-GCST90091033	2-hydroxy-3-methylvalerate levels	Inverse variance weighted	13	0.119897393	0.089461853	0.180178084	-0.055447838	0.295242625	1.127381169	0.946061371	1.343452274	199	0.305125701
ebi-a-GCST90026071	ebi-a-GCST90091033	Nonalcoholic fatty liver disease || id:ebi-a-GCST90091033	2-hydroxy-3-methylvalerate levels	Simple mode	13	0.281436756	0.223974041	0.232823527	-0.157552365	0.720425878	1.325032194	0.854232081	2.055308334	273	0.287404867
ebi-a-GCST90026071	ebi-a-GCST90091033	Nonalcoholic fatty liver disease || id:ebi-a-GCST90091033	2-hydroxy-3-methylvalerate levels	Weighted mode	13	0.218359503	0.190746884	0.274628147	-0.15550439	0.592223397	1.244034222	0.855983319	1.80800386	343	0.269824156
ebi-a-GCST90026071	ebi-a-GCST90091033	Nonalcoholic fatty liver disease || id:ebi-a-GCST90091033	2-hydroxy-3-methylvalerate levels	MR Egger	13	0.068774142	0.209360559	0.748705086	-0.341572554	0.479120838	1.071194244	0.710651905	1.614654236	1246	0.202498888
ebi-a-GCST90026072	ebi-a-GCST90091033	Nonalcoholic fatty liver disease || id:ebi-a-GCST90091033	2-hydroxyadipate levels	Inverse variance weighted	73	-0.012871189	0.018437527	0.485116315	-0.049008742	0.023266364	0.987211291	0.952172806	1.023539137	734	0.222730515
ebi-a-GCST90026072	ebi-a-GCST90091033	Nonalcoholic fatty liver disease || id:ebi-a-GCST90091033	2-hydroxyadipate levels	Weighted mode	73	-0.039890999	0.059256933	0.50298345	-0.156034588	0.07625259	0.960894172	0.855529599	1.079235144	782	0.216758852
ebi-a-GCST90026072	ebi-a-GCST90091033	Nonalcoholic fatty liver disease || id:ebi-a-GCST90091033	2-hydroxyadipate levels	Weighted median	73	-0.014747656	0.024804194	0.552135636	-0.063363876	0.033868565	0.985360558	0.938601876	1.034448635	883	0.210724473
ebi-a-GCST90026072	ebi-a-GCST90091033	Nonalcoholic fatty liver disease || id:ebi-a-GCST90091033	2-hydroxyadipate levels	Simple mode	73	-0.034398376	0.065879104	0.603172891	-0.163521419	0.094724667	0.966186523	0.849148311	1.099356125	986	0.206155441
ebi-a-GCST90026072	ebi-a-GCST90091033	Nonalcoholic fatty liver disease || id:ebi-a-GCST90091033	2-hydroxyadipate levels	MR Egger	73	-0.02115386	0.041230571	0.609500334	-0.101965778	0.059658058	0.979068313	0.903060455	1.061473522	994	0.206641461
ebi-a-GCST90026073	ebi-a-GCST90091033	Nonalcoholic fatty liver disease || id:ebi-a-GCST90091033	2-hydroxybutyrate/2-hydroxyisobutyrate levels	Weighted median	16	0.12477902	0.101107766	0.217158549	-0.073392202	0.322950241	1.132898077	0.92923631	1.381196623	248	0.295090448
ebi-a-GCST90026073	ebi-a-GCST90091033	Nonalcoholic fatty liver disease || id:ebi-a-GCST90091033	2-hydroxybutyrate/2-hydroxyisobutyrate levels	Inverse variance weighted	16	0.079864658	0.073030917	0.274142181	-0.063275939	0.223005255	1.083140463	0.938684418	1.249827142	342	0.270134254
ebi-a-GCST90026073	ebi-a-GCST90091033	Nonalcoholic fatty liver disease || id:ebi-a-GCST90091033	2-hydroxybutyrate/2-hydroxyisobutyrate levels	Weighted mode	16	0.167335339	0.18968902	0.391610077	-0.204455141	0.539125819	1.18215062	0.815091305	1.714507417	568	0.23234612
ebi-a-GCST90026073	ebi-a-GCST90091033	Nonalcoholic fatty liver disease || id:ebi-a-GCST90091033	2-hydroxybutyrate/2-hydroxyisobutyrate levels	Simple mode	16	0.154305917	0.190705855	0.431088082	-0.219477559	0.528089392	1.16684779	0.802938177	1.695689413	646	0.224886507
ebi-a-GCST90026073	ebi-a-GCST90091033	Nonalcoholic fatty liver disease || id:ebi-a-GCST90091033	2-hydroxybutyrate/2-hydroxyisobutyrate levels	MR Egger	16	0.049443408	0.171417898	0.777238051	-0.286535672	0.385422488	1.05068613	0.750860294	1.470235348	1313	0.199489127
ebi-a-GCST90026074	ebi-a-GCST90091033	Nonalcoholic fatty liver disease || id:ebi-a-GCST90091033	2-hydroxyglutarate levels	MR Egger	22	0.024610948	0.050422605	0.630791822	-0.074217358	0.123439255	1.024916298	0.928469861	1.131381277	1033	0.205785909
ebi-a-GCST90026074	ebi-a-GCST90091033	Nonalcoholic fatty liver disease || id:ebi-a-GCST90091033	2-hydroxyglutarate levels	Weighted median	22	-0.007171262	0.026603722	0.787499855	-0.059314557	0.044972033	0.99285439	0.942410281	1.045998606	1331	0.19938952
ebi-a-GCST90026074	ebi-a-GCST90091033	Nonalcoholic fatty liver disease || id:ebi-a-GCST90091033	2-hydroxyglutarate levels	Inverse variance weighted	22	-0.002614036	0.018452453	0.887345946	-0.038780843	0.033552772	0.997389378	0.961961506	1.034122015	1491	0.200560418
ebi-a-GCST90026074	ebi-a-GCST90091033	Nonalcoholic fatty liver disease || id:ebi-a-GCST90091033	2-hydroxyglutarate levels	Weighted mode	22	0.005957988	0.051849544	0.909608751	-0.095667118	0.107583095	1.005975772	0.908766477	1.11358339	1533	0.199959654
ebi-a-GCST90026074	ebi-a-GCST90091033	Nonalcoholic fatty liver disease || id:ebi-a-GCST90091033	2-hydroxyglutarate levels	Simple mode	22	0.003743912	0.053290485	0.944655593	-0.100705438	0.108193263	1.00375093	0.904199336	1.11426307	1578	0.201742037
ebi-a-GCST90026312	ebi-a-GCST90091033	Nonalcoholic fatty liver disease || id:ebi-a-GCST90091033	2-o-methylascorbic acid levels	MR Egger	13	-0.761225689	0.39037879	0.077121948	-1.526368117	0.00391674	0.467093565	0.217323529	1.00392442	69	0.376668065
ebi-a-GCST90026312	ebi-a-GCST90091033	Nonalcoholic fatty liver disease || id:ebi-a-GCST90091033	2-o-methylascorbic acid levels	Weighted median	13	0.148247325	0.184711909	0.422213647	-0.213788016	0.510282666	1.159799708	0.807519548	1.665761983	626	0.227293928
ebi-a-GCST90026312	ebi-a-GCST90091033	Nonalcoholic fatty liver disease || id:ebi-a-GCST90091033	2-o-methylascorbic acid levels	Simple mode	13	0.245472749	0.333408595	0.475724322	-0.408008096	0.898953595	1.278225451	0.664973495	2.457030717	718	0.22328565
ebi-a-GCST90026312	ebi-a-GCST90091033	Nonalcoholic fatty liver disease || id:ebi-a-GCST90091033	2-o-methylascorbic acid levels	Weighted mode	13	0.233637625	0.347556018	0.514172561	-0.447572171	0.914847422	1.263186663	0.639178085	2.496394327	800	0.216595191
ebi-a-GCST90026312	ebi-a-GCST90091033	Nonalcoholic fatty liver disease || id:ebi-a-GCST90091033	2-o-methylascorbic acid levels	Inverse variance weighted	13	-0.070134097	0.144899572	0.628372623	-0.354137257	0.213869063	0.932268797	0.701778636	1.238460484	1025	0.206596657
ebi-a-GCST90026066	ebi-a-GCST90091033	Nonalcoholic fatty liver disease || id:ebi-a-GCST90091033	2'-o-methylcytidine levels	MR Egger	23	0.091283271	0.098777484	0.365916175	-0.102320597	0.28488714	1.095579308	0.90274009	1.329611959	524	0.235331586
ebi-a-GCST90026066	ebi-a-GCST90091033	Nonalcoholic fatty liver disease || id:ebi-a-GCST90091033	2'-o-methylcytidine levels	Weighted mode	23	0.031986763	0.090262196	0.726431238	-0.144927141	0.208900666	1.032503838	0.86508532	1.232322581	1203	0.203497363
ebi-a-GCST90026066	ebi-a-GCST90091033	Nonalcoholic fatty liver disease || id:ebi-a-GCST90091033	2'-o-methylcytidine levels	Simple mode	23	-0.026150036	0.130015717	0.842445023	-0.280980842	0.228680769	0.974188915	0.755042801	1.256940721	1423	0.199510873
ebi-a-GCST90026066	ebi-a-GCST90091033	Nonalcoholic fatty liver disease || id:ebi-a-GCST90091033	2'-o-methylcytidine levels	Weighted median	23	0.01139912	0.07895957	0.885211033	-0.143361637	0.166159878	1.011464338	0.866440675	1.180761865	1488	0.200481262
ebi-a-GCST90026066	ebi-a-GCST90091033	Nonalcoholic fatty liver disease || id:ebi-a-GCST90091033	2'-o-methylcytidine levels	Inverse variance weighted	23	-0.008046423	0.056215364	0.88618304	-0.118228537	0.102135691	0.991985862	0.888492975	1.107533743	1490	0.200432003
ebi-a-GCST90026075	ebi-a-GCST90091033	Nonalcoholic fatty liver disease || id:ebi-a-GCST90091033	2-oxoadipate levels	Inverse variance weighted	16	0.036394614	0.023843679	0.126914223	-0.010338997	0.083128224	1.037065006	0.989714266	1.086681139	129	0.331551111
ebi-a-GCST90026075	ebi-a-GCST90091033	Nonalcoholic fatty liver disease || id:ebi-a-GCST90091033	2-oxoadipate levels	MR Egger	16	0.052393558	0.05688896	0.372659484	-0.059108803	0.163895919	1.053790389	0.942604206	1.178091692	539	0.232998602
ebi-a-GCST90026075	ebi-a-GCST90091033	Nonalcoholic fatty liver disease || id:ebi-a-GCST90091033	2-oxoadipate levels	Simple mode	16	0.00180957	0.056239742	0.974755939	-0.108420325	0.112039464	1.001811208	0.897250381	1.118557002	1631	0.201405734
ebi-a-GCST90026075	ebi-a-GCST90091033	Nonalcoholic fatty liver disease || id:ebi-a-GCST90091033	2-oxoadipate levels	Weighted median	16	0.000933547	0.033682102	0.977888329	-0.065083373	0.066950467	1.000933983	0.936989341	1.069242514	1637	0.20131238
ebi-a-GCST90026075	ebi-a-GCST90091033	Nonalcoholic fatty liver disease || id:ebi-a-GCST90091033	2-oxoadipate levels	Weighted mode	16	-0.00115311	0.047006756	0.98075264	-0.093286351	0.090980131	0.998847555	0.910932617	1.095247243	1644	0.20104236
ebi-a-GCST90026076	ebi-a-GCST90091033	Nonalcoholic fatty liver disease || id:ebi-a-GCST90091033	2-piperidinone levels	Weighted mode	31	0.028334586	0.044990489	0.533599245	-0.059846773	0.116515946	1.028739829	0.941908849	1.123575426	846	0.212556673
ebi-a-GCST90026076	ebi-a-GCST90091033	Nonalcoholic fatty liver disease || id:ebi-a-GCST90091033	2-piperidinone levels	Inverse variance weighted	31	-0.009227661	0.01721476	0.591936466	-0.04296859	0.024513268	0.990814783	0.957941478	1.024816188	962	0.207362359
ebi-a-GCST90026076	ebi-a-GCST90091033	Nonalcoholic fatty liver disease || id:ebi-a-GCST90091033	2-piperidinone levels	Simple mode	31	0.024702481	0.049871067	0.623978231	-0.07304481	0.122449772	1.025010115	0.929559176	1.130262348	1019	0.206359827
ebi-a-GCST90026076	ebi-a-GCST90091033	Nonalcoholic fatty liver disease || id:ebi-a-GCST90091033	2-piperidinone levels	Weighted median	31	0.00795008	0.023164674	0.731449175	-0.037452682	0.053352842	1.007981766	0.963239996	1.054801758	1220	0.202047846
ebi-a-GCST90026076	ebi-a-GCST90091033	Nonalcoholic fatty liver disease || id:ebi-a-GCST90091033	2-piperidinone levels	MR Egger	31	-0.011392414	0.035185466	0.748426805	-0.080355926	0.057571099	0.988672234	0.922787844	1.05926058	1244	0.202749062
ebi-a-GCST90026326	ebi-a-GCST90091033	Nonalcoholic fatty liver disease || id:ebi-a-GCST90091033	3-(3-amino-3-carboxypropyl)uridine levels	Weighted mode	4	-0.322396281	0.313521861	0.379462803	-0.936899128	0.292106566	0.724411063	0.391841002	1.339245728	547	0.233782385
ebi-a-GCST90026326	ebi-a-GCST90091033	Nonalcoholic fatty liver disease || id:ebi-a-GCST90091033	3-(3-amino-3-carboxypropyl)uridine levels	Simple mode	4	-0.322396281	0.361108114	0.437745045	-1.030168185	0.385375623	0.724411063	0.356946922	1.470166446	654	0.225565872
ebi-a-GCST90026326	ebi-a-GCST90091033	Nonalcoholic fatty liver disease || id:ebi-a-GCST90091033	3-(3-amino-3-carboxypropyl)uridine levels	Weighted median	4	-0.102660037	0.195963432	0.600366569	-0.486748364	0.281428289	0.902433715	0.614621675	1.325020974	982	0.206032112
ebi-a-GCST90026326	ebi-a-GCST90091033	Nonalcoholic fatty liver disease || id:ebi-a-GCST90091033	3-(3-amino-3-carboxypropyl)uridine levels	Inverse variance weighted	4	-0.08306927	0.187255874	0.657321903	-0.450090784	0.283952244	0.920287396	0.637570268	1.328369491	1078	0.205489315
ebi-a-GCST90026326	ebi-a-GCST90091033	Nonalcoholic fatty liver disease || id:ebi-a-GCST90091033	3-(3-amino-3-carboxypropyl)uridine levels	MR Egger	4	-0.002633875	1.009786002	0.998155621	-1.981814439	1.976546689	0.997369591	0.137818946	7.217774679	1677	0.200583449
ebi-a-GCST90026077	ebi-a-GCST90091033	Nonalcoholic fatty liver disease || id:ebi-a-GCST90091033	3-(4-hydroxyphenyl)lactate levels	Inverse variance weighted	9	0.078064222	0.090756952	0.389708612	-0.099819404	0.255947847	1.081192092	0.905000843	1.291685361	565	0.232445668
ebi-a-GCST90026077	ebi-a-GCST90091033	Nonalcoholic fatty liver disease || id:ebi-a-GCST90091033	3-(4-hydroxyphenyl)lactate levels	Simple mode	9	0.163486043	0.19218824	0.419690855	-0.213202907	0.540174994	1.17760892	0.807992173	1.716307179	619	0.228490821
ebi-a-GCST90026077	ebi-a-GCST90091033	Nonalcoholic fatty liver disease || id:ebi-a-GCST90091033	3-(4-hydroxyphenyl)lactate levels	Weighted median	9	0.0932224	0.119817125	0.436546003	-0.141619165	0.328063966	1.097705838	0.86795174	1.388277772	652	0.225638041
ebi-a-GCST90026077	ebi-a-GCST90091033	Nonalcoholic fatty liver disease || id:ebi-a-GCST90091033	3-(4-hydroxyphenyl)lactate levels	Weighted mode	9	0.119368357	0.176900183	0.518838142	-0.227356002	0.466092715	1.1267849	0.796637127	1.593754758	809	0.216129115
ebi-a-GCST90026077	ebi-a-GCST90091033	Nonalcoholic fatty liver disease || id:ebi-a-GCST90091033	3-(4-hydroxyphenyl)lactate levels	MR Egger	9	0.116444797	0.269359025	0.678525941	-0.411498891	0.644388486	1.123495489	0.662656256	1.904821848	1111	0.2058175
ebi-a-GCST90026332	ebi-a-GCST90091033	Nonalcoholic fatty liver disease || id:ebi-a-GCST90091033	3-amino-2-piperidone levels	Inverse variance weighted	16	0.145327361	0.090035428	0.106502904	-0.031142078	0.321796799	1.156418074	0.969337841	1.379604411	98	0.366239579
ebi-a-GCST90026332	ebi-a-GCST90091033	Nonalcoholic fatty liver disease || id:ebi-a-GCST90091033	3-amino-2-piperidone levels	Weighted median	16	0.194592014	0.120971218	0.107707971	-0.042511573	0.4316956	1.214815258	0.958379374	1.539866309	100	0.362975861
ebi-a-GCST90026332	ebi-a-GCST90091033	Nonalcoholic fatty liver disease || id:ebi-a-GCST90091033	3-amino-2-piperidone levels	Simple mode	16	0.294552658	0.202061304	0.165530236	-0.101487498	0.690592814	1.342525656	0.903492475	1.994897787	183	0.304828905
ebi-a-GCST90026332	ebi-a-GCST90091033	Nonalcoholic fatty liver disease || id:ebi-a-GCST90091033	3-amino-2-piperidone levels	Weighted mode	16	0.259285099	0.199175964	0.212626373	-0.13109979	0.649669988	1.296003241	0.877130241	1.914908781	243	0.294876903
ebi-a-GCST90026332	ebi-a-GCST90091033	Nonalcoholic fatty liver disease || id:ebi-a-GCST90091033	3-amino-2-piperidone levels	MR Egger	16	0.164555087	0.210371543	0.447118893	-0.247773137	0.57688331	1.178868508	0.780536999	1.780480569	668	0.225567466
ebi-a-GCST90026078	ebi-a-GCST90091033	Nonalcoholic fatty liver disease || id:ebi-a-GCST90091033	3-carboxy-4-methyl-5-propyl-2-furanpropanoate (cmpf) levels	Inverse variance weighted	13	-0.024515069	0.015847013	0.121867192	-0.055575214	0.006545076	0.975782985	0.945940873	1.006566541	117	0.351019178
ebi-a-GCST90026078	ebi-a-GCST90091033	Nonalcoholic fatty liver disease || id:ebi-a-GCST90091033	3-carboxy-4-methyl-5-propyl-2-furanpropanoate (cmpf) levels	MR Egger	13	0.054715018	0.043656628	0.236080052	-0.030851974	0.140282009	1.056239562	0.969619092	1.150598232	278	0.286183373
ebi-a-GCST90026078	ebi-a-GCST90091033	Nonalcoholic fatty liver disease || id:ebi-a-GCST90091033	3-carboxy-4-methyl-5-propyl-2-furanpropanoate (cmpf) levels	Weighted median	13	-0.009486294	0.021235103	0.655072181	-0.051107095	0.032134508	0.990558559	0.950176906	1.032656396	1073	0.205740284
ebi-a-GCST90026078	ebi-a-GCST90091033	Nonalcoholic fatty liver disease || id:ebi-a-GCST90091033	3-carboxy-4-methyl-5-propyl-2-furanpropanoate (cmpf) levels	Simple mode	13	-0.008470567	0.03262411	0.799541405	-0.072413822	0.055472689	0.991565208	0.930145901	1.057040148	1359	0.198267442
ebi-a-GCST90026078	ebi-a-GCST90091033	Nonalcoholic fatty liver disease || id:ebi-a-GCST90091033	3-carboxy-4-methyl-5-propyl-2-furanpropanoate (cmpf) levels	Weighted mode	13	-0.005936555	0.029459888	0.843672878	-0.063677936	0.051804826	0.994081032	0.938307146	1.053170171	1425	0.199521235
ebi-a-GCST90026079	ebi-a-GCST90091033	Nonalcoholic fatty liver disease || id:ebi-a-GCST90091033	3-hydroxy-2-ethylpropionate levels	Inverse variance weighted	17	-0.12057708	0.074019529	0.103315112	-0.265655357	0.024501196	0.88640876	0.766703321	1.024803817	95	0.366496767
ebi-a-GCST90026079	ebi-a-GCST90091033	Nonalcoholic fatty liver disease || id:ebi-a-GCST90091033	3-hydroxy-2-ethylpropionate levels	Weighted median	17	-0.065540397	0.100520481	0.514394474	-0.26256054	0.131479745	0.936561211	0.769079803	1.140514806	801	0.216418149
ebi-a-GCST90026079	ebi-a-GCST90091033	Nonalcoholic fatty liver disease || id:ebi-a-GCST90091033	3-hydroxy-2-ethylpropionate levels	MR Egger	17	-0.0541546	0.148080631	0.719687358	-0.344392636	0.236083436	0.947285645	0.708650632	1.266279959	1193	0.203298105
ebi-a-GCST90026079	ebi-a-GCST90091033	Nonalcoholic fatty liver disease || id:ebi-a-GCST90091033	3-hydroxy-2-ethylpropionate levels	Simple mode	17	-0.046094452	0.170729164	0.790622467	-0.380723615	0.28853471	0.95495176	0.683366736	1.334470668	1337	0.199281804
ebi-a-GCST90026079	ebi-a-GCST90091033	Nonalcoholic fatty liver disease || id:ebi-a-GCST90091033	3-hydroxy-2-ethylpropionate levels	Weighted mode	17	-0.021680612	0.155525632	0.890871989	-0.32651085	0.283149627	0.978552724	0.721436547	1.327303747	1495	0.200818636
ebi-a-GCST90026080	ebi-a-GCST90091033	Nonalcoholic fatty liver disease || id:ebi-a-GCST90091033	3-hydroxy-3-methylglutarate levels	Inverse variance weighted	15	0.188335539	0.097517223	0.053445298	-0.002798219	0.379469297	1.207238523	0.997205692	1.461508756	41	0.43929428
ebi-a-GCST90026080	ebi-a-GCST90091033	Nonalcoholic fatty liver disease || id:ebi-a-GCST90091033	3-hydroxy-3-methylglutarate levels	MR Egger	15	0.290542891	0.277549378	0.314258796	-0.253453889	0.834539672	1.33715322	0.776115532	2.303753321	422	0.250960223
ebi-a-GCST90026080	ebi-a-GCST90091033	Nonalcoholic fatty liver disease || id:ebi-a-GCST90091033	3-hydroxy-3-methylglutarate levels	Weighted median	15	0.091189186	0.128140967	0.476692815	-0.159967109	0.34234548	1.095476234	0.852171817	1.408246735	720	0.223118721
ebi-a-GCST90026080	ebi-a-GCST90091033	Nonalcoholic fatty liver disease || id:ebi-a-GCST90091033	3-hydroxy-3-methylglutarate levels	Weighted mode	15	0.0562369	0.191738083	0.773595117	-0.319569743	0.432043543	1.057848258	0.726461535	1.540402188	1306	0.199618342
ebi-a-GCST90026080	ebi-a-GCST90091033	Nonalcoholic fatty liver disease || id:ebi-a-GCST90091033	3-hydroxy-3-methylglutarate levels	Simple mode	15	0.047491499	0.204799694	0.819976853	-0.353915901	0.4488989	1.048637287	0.701933997	1.566586267	1383	0.199806363
ebi-a-GCST90026081	ebi-a-GCST90091033	Nonalcoholic fatty liver disease || id:ebi-a-GCST90091033	3-hydroxybutyrate (bhba) levels	Weighted mode	11	0.048977294	0.087175707	0.586607372	-0.121887093	0.21984168	1.050196505	0.885248314	1.245879468	954	0.207218747
ebi-a-GCST90026081	ebi-a-GCST90091033	Nonalcoholic fatty liver disease || id:ebi-a-GCST90091033	3-hydroxybutyrate (bhba) levels	Weighted median	11	0.018490603	0.061659373	0.764266336	-0.102361768	0.139342975	1.018662613	0.902702923	1.149518288	1287	0.200122576
ebi-a-GCST90026081	ebi-a-GCST90091033	Nonalcoholic fatty liver disease || id:ebi-a-GCST90091033	3-hydroxybutyrate (bhba) levels	Simple mode	11	0.023656228	0.089927334	0.797845355	-0.152601347	0.199913803	1.023938256	0.858471886	1.221297481	1355	0.198430911
ebi-a-GCST90026081	ebi-a-GCST90091033	Nonalcoholic fatty liver disease || id:ebi-a-GCST90091033	3-hydroxybutyrate (bhba) levels	MR Egger	11	0.023708656	0.137960856	0.86735704	-0.246694621	0.294111933	1.023991941	0.781379274	1.341934102	1459	0.200342236
ebi-a-GCST90026081	ebi-a-GCST90091033	Nonalcoholic fatty liver disease || id:ebi-a-GCST90091033	3-hydroxybutyrate (bhba) levels	Inverse variance weighted	11	0.001000548	0.046161581	0.982707279	-0.08947615	0.091477246	1.001001049	0.914410073	1.095791843	1650	0.200710517
ebi-a-GCST90026082	ebi-a-GCST90091033	Nonalcoholic fatty liver disease || id:ebi-a-GCST90091033	3-hydroxyhexanoate levels	MR Egger	10	-0.390895469	0.386727147	0.34171341	-1.148880677	0.367089738	0.676450862	0.316991387	1.443527452	471	0.244495582
ebi-a-GCST90026082	ebi-a-GCST90091033	Nonalcoholic fatty liver disease || id:ebi-a-GCST90091033	3-hydroxyhexanoate levels	Weighted median	10	0.111847643	0.191414588	0.559004088	-0.263324951	0.487020236	1.11834246	0.768492135	1.627459542	892	0.211193249
ebi-a-GCST90026082	ebi-a-GCST90091033	Nonalcoholic fatty liver disease || id:ebi-a-GCST90091033	3-hydroxyhexanoate levels	Inverse variance weighted	10	0.053497466	0.140287822	0.702950406	-0.221466666	0.328461598	1.054954319	0.801342634	1.388829905	1164	0.203517428
ebi-a-GCST90026082	ebi-a-GCST90091033	Nonalcoholic fatty liver disease || id:ebi-a-GCST90091033	3-hydroxyhexanoate levels	Simple mode	10	0.121728489	0.31994466	0.712422781	-0.505363043	0.748820022	1.129447403	0.603286516	2.114503476	1182	0.203118847
ebi-a-GCST90026082	ebi-a-GCST90091033	Nonalcoholic fatty liver disease || id:ebi-a-GCST90091033	3-hydroxyhexanoate levels	Weighted mode	10	0.104049743	0.319342974	0.752005143	-0.521862486	0.729961973	1.109655652	0.593414292	2.075001699	1252	0.20241672
ebi-a-GCST90026039	ebi-a-GCST90091033	Nonalcoholic fatty liver disease || id:ebi-a-GCST90091033	3-hydroxyisobutyrate levels	MR Egger	20	0.225156315	0.220740166	0.321240112	-0.207494411	0.657807041	1.252518488	0.812617783	1.930554064	433	0.250018286
ebi-a-GCST90026039	ebi-a-GCST90091033	Nonalcoholic fatty liver disease || id:ebi-a-GCST90091033	3-hydroxyisobutyrate levels	Weighted mode	20	-0.17147805	0.208560654	0.421163348	-0.580256932	0.237300832	0.842418759	0.559754529	1.267822461	621	0.228554023
ebi-a-GCST90026039	ebi-a-GCST90091033	Nonalcoholic fatty liver disease || id:ebi-a-GCST90091033	3-hydroxyisobutyrate levels	Simple mode	20	-0.181590575	0.230072817	0.439690523	-0.632533297	0.269352146	0.833942707	0.531244296	1.30911606	657	0.225533799
ebi-a-GCST90026039	ebi-a-GCST90091033	Nonalcoholic fatty liver disease || id:ebi-a-GCST90091033	3-hydroxyisobutyrate levels	Weighted median	20	-0.086167843	0.133780048	0.519510036	-0.348376738	0.176041051	0.917440232	0.705832912	1.19248701	813	0.215344258
ebi-a-GCST90026039	ebi-a-GCST90091033	Nonalcoholic fatty liver disease || id:ebi-a-GCST90091033	3-hydroxyisobutyrate levels	Inverse variance weighted	20	0.04614409	0.099451089	0.642656499	-0.148780045	0.241068226	1.047225295	0.861758642	1.272607857	1056	0.20509019
ebi-a-GCST90026083	ebi-a-GCST90091033	Nonalcoholic fatty liver disease || id:ebi-a-GCST90091033	3-hydroxyoctanoate levels	MR Egger	23	-0.156052452	0.065622947	0.026979839	-0.284673427	-0.027431476	0.855514316	0.752259882	0.97294135	20	0.454610292
ebi-a-GCST90026083	ebi-a-GCST90091033	Nonalcoholic fatty liver disease || id:ebi-a-GCST90091033	3-hydroxyoctanoate levels	Weighted median	23	-0.023842477	0.036313164	0.51145136	-0.095016278	0.047331323	0.976439509	0.909358132	1.048469334	795	0.21680391
ebi-a-GCST90026083	ebi-a-GCST90091033	Nonalcoholic fatty liver disease || id:ebi-a-GCST90091033	3-hydroxyoctanoate levels	Weighted mode	23	-0.020084123	0.06242004	0.750673552	-0.142427402	0.102259155	0.980116219	0.867250513	1.107670493	1248	0.202705919
ebi-a-GCST90026083	ebi-a-GCST90091033	Nonalcoholic fatty liver disease || id:ebi-a-GCST90091033	3-hydroxyoctanoate levels	Simple mode	23	-0.006551382	0.065368007	0.921074968	-0.134672675	0.121569912	0.993470032	0.874001947	1.129268313	1551	0.200130409
ebi-a-GCST90026083	ebi-a-GCST90091033	Nonalcoholic fatty liver disease || id:ebi-a-GCST90091033	3-hydroxyoctanoate levels	Inverse variance weighted	23	-0.000467043	0.025131066	0.985172742	-0.049723933	0.048789847	0.999533066	0.951492064	1.049999667	1656	0.200485033
ebi-a-GCST90026084	ebi-a-GCST90091033	Nonalcoholic fatty liver disease || id:ebi-a-GCST90091033	3-hydroxypyridine sulfate levels	Weighted median	14	-0.045755495	0.034534676	0.185199491	-0.113443461	0.02193247	0.955275503	0.892754671	1.022174755	207	0.30150835
ebi-a-GCST90026084	ebi-a-GCST90091033	Nonalcoholic fatty liver disease || id:ebi-a-GCST90091033	3-hydroxypyridine sulfate levels	Weighted mode	14	-0.05197595	0.049956095	0.317103262	-0.149889896	0.045937997	0.949351699	0.860802749	1.047009492	428	0.249681774
ebi-a-GCST90026084	ebi-a-GCST90091033	Nonalcoholic fatty liver disease || id:ebi-a-GCST90091033	3-hydroxypyridine sulfate levels	Simple mode	14	-0.048937933	0.051201661	0.356616335	-0.149293189	0.051417322	0.95224023	0.86131655	1.052762142	494	0.243278755
ebi-a-GCST90026084	ebi-a-GCST90091033	Nonalcoholic fatty liver disease || id:ebi-a-GCST90091033	3-hydroxypyridine sulfate levels	Inverse variance weighted	14	-0.019260253	0.02552863	0.450574868	-0.069296367	0.030775861	0.980924041	0.933050114	1.031254334	677	0.224289115
ebi-a-GCST90026084	ebi-a-GCST90091033	Nonalcoholic fatty liver disease || id:ebi-a-GCST90091033	3-hydroxypyridine sulfate levels	MR Egger	14	-0.001403979	0.049946628	0.97803683	-0.099299369	0.096491412	0.998597007	0.905471597	1.101300123	1638	0.201220032
ebi-a-GCST90026085	ebi-a-GCST90091033	Nonalcoholic fatty liver disease || id:ebi-a-GCST90091033	3-hydroxystachydrine levels	MR Egger	9	-0.048447647	0.095957332	0.629141176	-0.236524018	0.139628724	0.952707215	0.789366923	1.149846809	1027	0.20644652
ebi-a-GCST90026085	ebi-a-GCST90091033	Nonalcoholic fatty liver disease || id:ebi-a-GCST90091033	3-hydroxystachydrine levels	Inverse variance weighted	9	-0.009563609	0.023509251	0.68415346	-0.055641742	0.036514523	0.990481977	0.945877944	1.037189368	1128	0.204396911
ebi-a-GCST90026085	ebi-a-GCST90091033	Nonalcoholic fatty liver disease || id:ebi-a-GCST90091033	3-hydroxystachydrine levels	Weighted mode	9	0.013183263	0.051220539	0.803380163	-0.087208993	0.113575519	1.013270545	0.916485536	1.120276488	1363	0.198634714
ebi-a-GCST90026085	ebi-a-GCST90091033	Nonalcoholic fatty liver disease || id:ebi-a-GCST90091033	3-hydroxystachydrine levels	Simple mode	9	0.008522635	0.053270652	0.876856743	-0.095887844	0.112933114	1.008559056	0.908565912	1.119557047	1478	0.19993283
ebi-a-GCST90026085	ebi-a-GCST90091033	Nonalcoholic fatty liver disease || id:ebi-a-GCST90091033	3-hydroxystachydrine levels	Weighted median	9	0.001081303	0.033347974	0.97413325	-0.064280726	0.066443332	1.001081888	0.937741714	1.068700401	1630	0.201400555
ebi-a-GCST90026032	ebi-a-GCST90091033	Nonalcoholic fatty liver disease || id:ebi-a-GCST90091033	3-indoxyl sulfate levels	Simple mode	34	-0.036667076	0.05356929	0.498451823	-0.141662884	0.068328732	0.96399702	0.867913794	1.07071723	771	0.217870641
ebi-a-GCST90026032	ebi-a-GCST90091033	Nonalcoholic fatty liver disease || id:ebi-a-GCST90091033	3-indoxyl sulfate levels	Weighted mode	34	-0.029814428	0.047389739	0.533593608	-0.122698316	0.06306946	0.970625638	0.884530471	1.065100818	845	0.212805972
ebi-a-GCST90026032	ebi-a-GCST90091033	Nonalcoholic fatty liver disease || id:ebi-a-GCST90091033	3-indoxyl sulfate levels	MR Egger	34	0.015298728	0.038398442	0.692966239	-0.059962218	0.090559675	1.015416353	0.941800116	1.094786837	1142	0.204491789
ebi-a-GCST90026032	ebi-a-GCST90091033	Nonalcoholic fatty liver disease || id:ebi-a-GCST90091033	3-indoxyl sulfate levels	Weighted median	34	-0.009857914	0.025792322	0.70231049	-0.060410865	0.040695038	0.990190516	0.941377675	1.041534428	1162	0.20368213
ebi-a-GCST90026032	ebi-a-GCST90091033	Nonalcoholic fatty liver disease || id:ebi-a-GCST90091033	3-indoxyl sulfate levels	Inverse variance weighted	34	0.002452791	0.018006544	0.891650032	-0.032840035	0.037745617	1.002455801	0.967693344	1.03846703	1498	0.200591496
ebi-a-GCST90026086	ebi-a-GCST90091033	Nonalcoholic fatty liver disease || id:ebi-a-GCST90091033	3-methoxytyramine sulfate levels	Simple mode	20	-0.106691769	0.12459588	0.402501309	-0.350899694	0.137516157	0.89880267	0.704054371	1.147420245	592	0.22912659
ebi-a-GCST90026086	ebi-a-GCST90091033	Nonalcoholic fatty liver disease || id:ebi-a-GCST90091033	3-methoxytyramine sulfate levels	MR Egger	20	-0.041758364	0.085291008	0.630331252	-0.208928739	0.125412011	0.959101506	0.811453058	1.133615418	1030	0.206234594
ebi-a-GCST90026086	ebi-a-GCST90091033	Nonalcoholic fatty liver disease || id:ebi-a-GCST90091033	3-methoxytyramine sulfate levels	Weighted mode	20	-0.029124798	0.084012502	0.732647507	-0.193789302	0.135539706	0.971295241	0.823831466	1.145154665	1221	0.202213112
ebi-a-GCST90026086	ebi-a-GCST90091033	Nonalcoholic fatty liver disease || id:ebi-a-GCST90091033	3-methoxytyramine sulfate levels	Inverse variance weighted	20	-0.010776096	0.049100104	0.826282422	-0.1070123	0.085460108	0.989281758	0.898514621	1.089218109	1399	0.199040155
ebi-a-GCST90026086	ebi-a-GCST90091033	Nonalcoholic fatty liver disease || id:ebi-a-GCST90091033	3-methoxytyramine sulfate levels	Weighted median	20	-0.006071166	0.070049442	0.930934038	-0.143368072	0.13122574	0.993947226	0.8664351	1.140225146	1561	0.200976791
ebi-a-GCST90026087	ebi-a-GCST90091033	Nonalcoholic fatty liver disease || id:ebi-a-GCST90091033	3-methoxytyrosine levels	Inverse variance weighted	14	0.027882556	0.032173991	0.386151418	-0.035178467	0.090943579	1.028274913	0.965433103	1.095207211	558	0.233213311
ebi-a-GCST90026087	ebi-a-GCST90091033	Nonalcoholic fatty liver disease || id:ebi-a-GCST90091033	3-methoxytyrosine levels	Weighted mode	14	0.039207799	0.061056115	0.531930641	-0.080462188	0.158877785	1.039986569	0.922689792	1.172194678	844	0.212394107
ebi-a-GCST90026087	ebi-a-GCST90091033	Nonalcoholic fatty liver disease || id:ebi-a-GCST90091033	3-methoxytyrosine levels	Weighted median	14	0.023440665	0.041924078	0.576078615	-0.058730528	0.105611859	1.023717557	0.942960836	1.111390416	934	0.207857059
ebi-a-GCST90026087	ebi-a-GCST90091033	Nonalcoholic fatty liver disease || id:ebi-a-GCST90091033	3-methoxytyrosine levels	Simple mode	14	0.038161395	0.068368309	0.586210859	-0.095840491	0.172163281	1.038898892	0.908608936	1.187871774	953	0.20729597
ebi-a-GCST90026087	ebi-a-GCST90091033	Nonalcoholic fatty liver disease || id:ebi-a-GCST90091033	3-methoxytyrosine levels	MR Egger	14	0.038864066	0.081722007	0.642924702	-0.121311069	0.1990392	1.039629153	0.885758385	1.220229798	1057	0.20498167
ebi-a-GCST90026088	ebi-a-GCST90091033	Nonalcoholic fatty liver disease || id:ebi-a-GCST90091033	3-methyl-2-oxobutyrate levels	Simple mode	12	0.479905426	0.32090395	0.16291578	-0.149066317	1.108877169	1.615921571	0.86151198	3.030953235	181	0.303329381
ebi-a-GCST90026088	ebi-a-GCST90091033	Nonalcoholic fatty liver disease || id:ebi-a-GCST90091033	3-methyl-2-oxobutyrate levels	Inverse variance weighted	12	0.086823578	0.136547772	0.524875733	-0.180810054	0.354457211	1.090704239	0.834593871	1.42540675	822	0.21518628
ebi-a-GCST90026088	ebi-a-GCST90091033	Nonalcoholic fatty liver disease || id:ebi-a-GCST90091033	3-methyl-2-oxobutyrate levels	Weighted median	12	-0.091352323	0.192413213	0.6349498	-0.468482219	0.285777574	0.912696091	0.625951605	1.330796419	1039	0.205946182
ebi-a-GCST90026088	ebi-a-GCST90091033	Nonalcoholic fatty liver disease || id:ebi-a-GCST90091033	3-methyl-2-oxobutyrate levels	MR Egger	12	0.095437868	0.24456887	0.704550307	-0.383917118	0.574792854	1.100140466	0.681187883	1.77676244	1167	0.203456258
ebi-a-GCST90026088	ebi-a-GCST90091033	Nonalcoholic fatty liver disease || id:ebi-a-GCST90091033	3-methyl-2-oxobutyrate levels	Weighted mode	12	-0.054800408	0.275902785	0.8461817	-0.595569866	0.485969051	0.946674078	0.551248339	1.62574968	1429	0.199554397
ebi-a-GCST90026089	ebi-a-GCST90091033	Nonalcoholic fatty liver disease || id:ebi-a-GCST90091033	3-methyl-2-oxovalerate levels	Weighted mode	22	0.257521261	0.209217621	0.231977336	-0.152545276	0.667587797	1.293719316	0.858520023	1.949528985	269	0.290618447
ebi-a-GCST90026089	ebi-a-GCST90091033	Nonalcoholic fatty liver disease || id:ebi-a-GCST90091033	3-methyl-2-oxovalerate levels	Simple mode	22	0.263621703	0.250202884	0.304024259	-0.22677595	0.754019356	1.301635698	0.797099352	2.125526116	405	0.25297821
ebi-a-GCST90026089	ebi-a-GCST90091033	Nonalcoholic fatty liver disease || id:ebi-a-GCST90091033	3-methyl-2-oxovalerate levels	Weighted median	22	0.08424444	0.122095305	0.49020099	-0.155062358	0.323551238	1.087894786	0.856361775	1.382026967	751	0.219970351
ebi-a-GCST90026089	ebi-a-GCST90091033	Nonalcoholic fatty liver disease || id:ebi-a-GCST90091033	3-methyl-2-oxovalerate levels	MR Egger	22	0.123538421	0.191452284	0.526086189	-0.251708054	0.498784897	1.131493477	0.777471684	1.646719122	824	0.215159036
ebi-a-GCST90026089	ebi-a-GCST90091033	Nonalcoholic fatty liver disease || id:ebi-a-GCST90091033	3-methyl-2-oxovalerate levels	Inverse variance weighted	22	0.031203	0.090706968	0.730847916	-0.146582656	0.208988657	1.031694917	0.863654343	1.232431019	1215	0.20271255
ebi-a-GCST90026090	ebi-a-GCST90091033	Nonalcoholic fatty liver disease || id:ebi-a-GCST90091033	3-methylglutaconate levels	MR Egger	13	-0.503164809	0.294666921	0.115747687	-1.080711975	0.074382357	0.60461414	0.339353828	1.077218609	108	0.361175654
ebi-a-GCST90026090	ebi-a-GCST90091033	Nonalcoholic fatty liver disease || id:ebi-a-GCST90091033	3-methylglutaconate levels	Inverse variance weighted	13	-0.131552645	0.12799407	0.304042667	-0.382421023	0.119315733	0.876733118	0.682207767	1.126725606	406	0.252370391
ebi-a-GCST90026090	ebi-a-GCST90091033	Nonalcoholic fatty liver disease || id:ebi-a-GCST90091033	3-methylglutaconate levels	Weighted median	13	-0.161901688	0.168821605	0.337553469	-0.492792034	0.168988659	0.850524818	0.610918306	1.18410671	462	0.246224067
ebi-a-GCST90026090	ebi-a-GCST90091033	Nonalcoholic fatty liver disease || id:ebi-a-GCST90091033	3-methylglutaconate levels	Weighted mode	13	-0.144126393	0.265236093	0.596811972	-0.663989136	0.37573635	0.865778313	0.514793651	1.456063193	975	0.206282702
ebi-a-GCST90026090	ebi-a-GCST90091033	Nonalcoholic fatty liver disease || id:ebi-a-GCST90091033	3-methylglutaconate levels	Simple mode	13	-0.114432962	0.246103584	0.650270804	-0.596795986	0.367930062	0.891871726	0.550572856	1.444740993	1066	0.205573416
ebi-a-GCST90026091	ebi-a-GCST90091033	Nonalcoholic fatty liver disease || id:ebi-a-GCST90091033	3-methylglutarylcarnitine (2) levels	Simple mode	42	0.071883499	0.092553619	0.441812198	-0.109521595	0.253288593	1.074530153	0.896262809	1.288255005	660	0.225591986
ebi-a-GCST90026091	ebi-a-GCST90091033	Nonalcoholic fatty liver disease || id:ebi-a-GCST90091033	3-methylglutarylcarnitine (2) levels	Weighted mode	42	0.041703437	0.075464212	0.583520494	-0.106206419	0.189613294	1.042585241	0.899239009	1.208782064	947	0.20765196
ebi-a-GCST90026091	ebi-a-GCST90091033	Nonalcoholic fatty liver disease || id:ebi-a-GCST90091033	3-methylglutarylcarnitine (2) levels	Weighted median	42	0.022456795	0.041399157	0.587511497	-0.058685553	0.103599143	1.022710847	0.943003247	1.109155753	956	0.207103948
ebi-a-GCST90026091	ebi-a-GCST90091033	Nonalcoholic fatty liver disease || id:ebi-a-GCST90091033	3-methylglutarylcarnitine (2) levels	Inverse variance weighted	42	-0.013038897	0.030449264	0.668493038	-0.072719453	0.04664166	0.987045742	0.929861663	1.047746492	1090	0.206680875
ebi-a-GCST90026091	ebi-a-GCST90091033	Nonalcoholic fatty liver disease || id:ebi-a-GCST90091033	3-methylglutarylcarnitine (2) levels	MR Egger	42	0.01647462	0.053352679	0.759086063	-0.08809663	0.12104587	1.016611075	0.915672391	1.128676684	1266	0.202063194
ebi-a-GCST90026092	ebi-a-GCST90091033	Nonalcoholic fatty liver disease || id:ebi-a-GCST90091033	3-methylhistidine levels	Inverse variance weighted	22	0.014555358	0.014793435	0.325161441	-0.014439774	0.043550491	1.014661803	0.985663979	1.044512732	443	0.247357575
ebi-a-GCST90026092	ebi-a-GCST90091033	Nonalcoholic fatty liver disease || id:ebi-a-GCST90091033	3-methylhistidine levels	MR Egger	22	-0.012943404	0.028568052	0.655373385	-0.068936786	0.043049978	0.987140002	0.933385681	1.04399007	1074	0.205643232
ebi-a-GCST90026092	ebi-a-GCST90091033	Nonalcoholic fatty liver disease || id:ebi-a-GCST90091033	3-methylhistidine levels	Weighted mode	22	-0.009176088	0.027827547	0.744856701	-0.063718081	0.045365905	0.990865884	0.938269478	1.046410676	1240	0.202432829
ebi-a-GCST90026092	ebi-a-GCST90091033	Nonalcoholic fatty liver disease || id:ebi-a-GCST90091033	3-methylhistidine levels	Weighted median	22	0.005822275	0.019317386	0.763108887	-0.032039801	0.043684352	1.005839258	0.968468036	1.04465256	1284	0.200286367
ebi-a-GCST90026092	ebi-a-GCST90091033	Nonalcoholic fatty liver disease || id:ebi-a-GCST90091033	3-methylhistidine levels	Simple mode	22	-0.008046993	0.031621678	0.801602321	-0.070025482	0.053931496	0.991985298	0.932370061	1.0554123	1360	0.19863234
ebi-a-GCST90026093	ebi-a-GCST90091033	Nonalcoholic fatty liver disease || id:ebi-a-GCST90091033	3-methylxanthine levels	Inverse variance weighted	15	0.035595051	0.026756882	0.183414887	-0.016848438	0.088038539	1.036236138	0.983292703	1.092030207	203	0.304486782
ebi-a-GCST90026093	ebi-a-GCST90091033	Nonalcoholic fatty liver disease || id:ebi-a-GCST90091033	3-methylxanthine levels	Simple mode	15	0.049946794	0.064048558	0.44847632	-0.075588379	0.175481968	1.051215164	0.927197782	1.191820497	673	0.224571352
ebi-a-GCST90026093	ebi-a-GCST90091033	Nonalcoholic fatty liver disease || id:ebi-a-GCST90091033	3-methylxanthine levels	Weighted median	15	0.028230899	0.037292881	0.449046838	-0.044863148	0.101324946	1.028633167	0.956128321	1.10663618	674	0.224523419
ebi-a-GCST90026093	ebi-a-GCST90091033	Nonalcoholic fatty liver disease || id:ebi-a-GCST90091033	3-methylxanthine levels	Weighted mode	15	0.034745466	0.056181861	0.546212087	-0.075370981	0.144861914	1.035356142	0.927399375	1.155879949	874	0.210610381
ebi-a-GCST90026093	ebi-a-GCST90091033	Nonalcoholic fatty liver disease || id:ebi-a-GCST90091033	3-methylxanthine levels	MR Egger	15	0.019999654	0.068839377	0.77599648	-0.114925525	0.154924833	1.020200987	0.891432531	1.167570195	1312	0.199322267
ebi-a-GCST90026094	ebi-a-GCST90091033	Nonalcoholic fatty liver disease || id:ebi-a-GCST90091033	3-ureidopropionate levels	Weighted median	15	-0.104507001	0.065348294	0.109769342	-0.232589657	0.023575656	0.900768491	0.792478695	1.023855758	103	0.359148237
ebi-a-GCST90026094	ebi-a-GCST90091033	Nonalcoholic fatty liver disease || id:ebi-a-GCST90091033	3-ureidopropionate levels	Weighted mode	15	-0.138507057	0.086821557	0.132963083	-0.308677308	0.031663195	0.870657107	0.734417722	1.032169807	139	0.322363734
ebi-a-GCST90026094	ebi-a-GCST90091033	Nonalcoholic fatty liver disease || id:ebi-a-GCST90091033	3-ureidopropionate levels	Simple mode	15	-0.138507057	0.119521355	0.265903557	-0.372768913	0.0957548	0.870657107	0.688824393	1.100489191	325	0.275721535
ebi-a-GCST90026094	ebi-a-GCST90091033	Nonalcoholic fatty liver disease || id:ebi-a-GCST90091033	3-ureidopropionate levels	Inverse variance weighted	15	-0.052020454	0.047000997	0.268382704	-0.144142408	0.0401015	0.94930945	0.865764448	1.040916422	331	0.273247648
ebi-a-GCST90026094	ebi-a-GCST90091033	Nonalcoholic fatty liver disease || id:ebi-a-GCST90091033	3-ureidopropionate levels	MR Egger	15	-0.134099362	0.119296519	0.281305864	-0.36792054	0.099721816	0.874503168	0.69217218	1.10486352	358	0.264804682
ebi-a-GCST90026095	ebi-a-GCST90091033	Nonalcoholic fatty liver disease || id:ebi-a-GCST90091033	4-acetamidobutanoate levels	Weighted mode	10	0.17304013	0.239631828	0.488564308	-0.296638253	0.642718513	1.188913815	0.743312855	1.901643501	746	0.220705324
ebi-a-GCST90026095	ebi-a-GCST90091033	Nonalcoholic fatty liver disease || id:ebi-a-GCST90091033	4-acetamidobutanoate levels	Simple mode	10	0.166666537	0.248115597	0.518624892	-0.319640032	0.652973107	1.18136026	0.726410475	1.92124441	808	0.216307659
ebi-a-GCST90026095	ebi-a-GCST90091033	Nonalcoholic fatty liver disease || id:ebi-a-GCST90091033	4-acetamidobutanoate levels	Weighted median	10	0.071539623	0.152030548	0.637954377	-0.226440252	0.369519497	1.074160711	0.797366982	1.447039142	1045	0.205732656
ebi-a-GCST90026095	ebi-a-GCST90091033	Nonalcoholic fatty liver disease || id:ebi-a-GCST90091033	4-acetamidobutanoate levels	MR Egger	10	-0.290744178	0.618270053	0.650726743	-1.502553483	0.921065127	0.747706934	0.222561128	2.511964527	1068	0.205332315
ebi-a-GCST90026095	ebi-a-GCST90091033	Nonalcoholic fatty liver disease || id:ebi-a-GCST90091033	4-acetamidobutanoate levels	Inverse variance weighted	10	-0.019263594	0.119150386	0.871562086	-0.25279835	0.214271161	0.980920763	0.776624472	1.238958567	1471	0.19967126
ebi-a-GCST90026314	ebi-a-GCST90091033	Nonalcoholic fatty liver disease || id:ebi-a-GCST90091033	4-chlorobenzoic acid levels	Inverse variance weighted	148	-0.033072864	0.026221386	0.207203116	-0.084466781	0.018321052	0.967468063	0.919002184	1.018489913	239	0.292165064
ebi-a-GCST90026314	ebi-a-GCST90091033	Nonalcoholic fatty liver disease || id:ebi-a-GCST90091033	4-chlorobenzoic acid levels	Weighted mode	148	0.083665896	0.098768924	0.398323493	-0.109921196	0.277252988	1.087265573	0.895904734	1.319500146	586	0.229069995
ebi-a-GCST90026314	ebi-a-GCST90091033	Nonalcoholic fatty liver disease || id:ebi-a-GCST90091033	4-chlorobenzoic acid levels	MR Egger	148	0.047960411	0.070079747	0.494827044	-0.089395893	0.185316715	1.049129121	0.914483465	1.203599577	760	0.219416729
ebi-a-GCST90026314	ebi-a-GCST90091033	Nonalcoholic fatty liver disease || id:ebi-a-GCST90091033	4-chlorobenzoic acid levels	Simple mode	148	0.024139139	0.116561715	0.836223666	-0.204321823	0.252600101	1.024432846	0.815199979	1.287368356	1414	0.199298002
ebi-a-GCST90026314	ebi-a-GCST90091033	Nonalcoholic fatty liver disease || id:ebi-a-GCST90091033	4-chlorobenzoic acid levels	Weighted median	148	0.007372895	0.03706225	0.84231536	-0.065269115	0.080014905	1.007400142	0.936815318	1.083303214	1422	0.199620448
ebi-a-GCST90026096	ebi-a-GCST90091033	Nonalcoholic fatty liver disease || id:ebi-a-GCST90091033	4-methyl-2-oxopentanoate levels	Inverse variance weighted	13	-0.05081674	0.124340837	0.682767863	-0.294524781	0.192891301	0.950452835	0.744885487	1.212750962	1125	0.204526907
ebi-a-GCST90026096	ebi-a-GCST90091033	Nonalcoholic fatty liver disease || id:ebi-a-GCST90091033	4-methyl-2-oxopentanoate levels	MR Egger	13	-0.11387826	0.283633582	0.695743627	-0.669800081	0.442043561	0.892366586	0.511810888	1.555883515	1148	0.20423833
ebi-a-GCST90026096	ebi-a-GCST90091033	Nonalcoholic fatty liver disease || id:ebi-a-GCST90091033	4-methyl-2-oxopentanoate levels	Simple mode	13	-0.087188497	0.271199995	0.75336869	-0.618740487	0.444363493	0.916504321	0.538622412	1.559497249	1254	0.202460326
ebi-a-GCST90026096	ebi-a-GCST90091033	Nonalcoholic fatty liver disease || id:ebi-a-GCST90091033	4-methyl-2-oxopentanoate levels	Weighted mode	13	-0.065545811	0.290853111	0.825493699	-0.635617909	0.504526288	0.936556142	0.529608138	1.656200772	1393	0.199706659
ebi-a-GCST90026096	ebi-a-GCST90091033	Nonalcoholic fatty liver disease || id:ebi-a-GCST90091033	4-methyl-2-oxopentanoate levels	Weighted median	13	-0.02093144	0.173724009	0.904097581	-0.361430498	0.319567618	0.979286102	0.696679015	1.376532448	1525	0.199790744
ebi-a-GCST90026097	ebi-a-GCST90091033	Nonalcoholic fatty liver disease || id:ebi-a-GCST90091033	4-methylcatechol sulfate levels	MR Egger	14	0.258413925	0.09919378	0.023006765	0.063994115	0.452833734	1.294874688	1.066086125	1.572762667	19	0.40806736
ebi-a-GCST90026097	ebi-a-GCST90091033	Nonalcoholic fatty liver disease || id:ebi-a-GCST90091033	4-methylcatechol sulfate levels	Inverse variance weighted	14	0.008153369	0.030903508	0.79190851	-0.052417507	0.068724245	1.008186698	0.948932598	1.071140796	1339	0.199307818
ebi-a-GCST90026097	ebi-a-GCST90091033	Nonalcoholic fatty liver disease || id:ebi-a-GCST90091033	4-methylcatechol sulfate levels	Weighted mode	14	-0.012668153	0.067597977	0.854236946	-0.145160188	0.119823882	0.987411751	0.864883738	1.127298297	1442	0.199637899
ebi-a-GCST90026097	ebi-a-GCST90091033	Nonalcoholic fatty liver disease || id:ebi-a-GCST90091033	4-methylcatechol sulfate levels	Simple mode	14	-0.006623091	0.070927521	0.927026827	-0.145641032	0.13239485	0.993398793	0.864467964	1.141558975	1556	0.200776376
ebi-a-GCST90026097	ebi-a-GCST90091033	Nonalcoholic fatty liver disease || id:ebi-a-GCST90091033	4-methylcatechol sulfate levels	Weighted median	14	-0.000435643	0.042309786	0.991784731	-0.083362823	0.082491538	0.999564452	0.920017283	1.085989484	1665	0.200739612
ebi-a-GCST90026098	ebi-a-GCST90091033	Nonalcoholic fatty liver disease || id:ebi-a-GCST90091033	5,6-dihydrothymine levels	MR Egger	24	0.341787404	0.145874814	0.028576978	0.055872769	0.627702039	1.407461045	1.057463133	1.873300857	22	0.437747349
ebi-a-GCST90026098	ebi-a-GCST90091033	Nonalcoholic fatty liver disease || id:ebi-a-GCST90091033	5,6-dihydrothymine levels	Weighted mode	24	0.241265583	0.173007329	0.176479625	-0.097828781	0.580359947	1.272859041	0.906804153	1.786681426	193	0.308153542
ebi-a-GCST90026098	ebi-a-GCST90091033	Nonalcoholic fatty liver disease || id:ebi-a-GCST90091033	5,6-dihydrothymine levels	Weighted median	24	0.10673237	0.114594691	0.351651769	-0.117873225	0.331337965	1.11263644	0.888808725	1.39283044	486	0.243840835
ebi-a-GCST90026098	ebi-a-GCST90091033	Nonalcoholic fatty liver disease || id:ebi-a-GCST90091033	5,6-dihydrothymine levels	Simple mode	24	0.183563945	0.228557014	0.430114281	-0.264407803	0.631535694	1.201491793	0.767660422	1.880496229	643	0.22542537
ebi-a-GCST90026098	ebi-a-GCST90091033	Nonalcoholic fatty liver disease || id:ebi-a-GCST90091033	5,6-dihydrothymine levels	Inverse variance weighted	24	0.052904468	0.083492662	0.526314405	-0.11074115	0.216550085	1.054328918	0.895170434	1.241785279	825	0.21499146
ebi-a-GCST90026099	ebi-a-GCST90091033	Nonalcoholic fatty liver disease || id:ebi-a-GCST90091033	5,6-dihydrouridine levels	Inverse variance weighted	9	-0.086498813	0.170340359	0.611593697	-0.420365916	0.24736829	0.917136638	0.65680644	1.280650677	997	0.206727258
ebi-a-GCST90026099	ebi-a-GCST90091033	Nonalcoholic fatty liver disease || id:ebi-a-GCST90091033	5,6-dihydrouridine levels	Weighted mode	9	-0.164488471	0.319067322	0.620123598	-0.789860423	0.460883481	0.848327537	0.453908146	1.585474102	1014	0.206096304
ebi-a-GCST90026099	ebi-a-GCST90091033	Nonalcoholic fatty liver disease || id:ebi-a-GCST90091033	5,6-dihydrouridine levels	Weighted median	9	-0.068100768	0.206628401	0.741716679	-0.473092435	0.336890898	0.934166334	0.623072475	1.400586249	1236	0.202231813
ebi-a-GCST90026099	ebi-a-GCST90091033	Nonalcoholic fatty liver disease || id:ebi-a-GCST90091033	5,6-dihydrouridine levels	MR Egger	9	0.063164702	0.516021347	0.906016721	-0.948237139	1.074566543	1.065202265	0.387423395	2.928723149	1528	0.199821751
ebi-a-GCST90026099	ebi-a-GCST90091033	Nonalcoholic fatty liver disease || id:ebi-a-GCST90091033	5,6-dihydrouridine levels	Simple mode	9	0.003072647	0.362111505	0.993437528	-0.706665903	0.712811196	1.003077372	0.493286123	2.039717252	1666	0.200953449
ebi-a-GCST90026100	ebi-a-GCST90091033	Nonalcoholic fatty liver disease || id:ebi-a-GCST90091033	5-acetylamino-6-amino-3-methyluracil levels	Weighted median	26	-0.039423145	0.029404842	0.180017062	-0.097056636	0.018210345	0.961343835	0.907504607	1.018377164	196	0.309519131
ebi-a-GCST90026100	ebi-a-GCST90091033	Nonalcoholic fatty liver disease || id:ebi-a-GCST90091033	5-acetylamino-6-amino-3-methyluracil levels	Inverse variance weighted	26	-0.028910032	0.023782981	0.224146303	-0.075524674	0.017704611	0.971503865	0.927256851	1.017862266	258	0.292780249
ebi-a-GCST90026100	ebi-a-GCST90091033	Nonalcoholic fatty liver disease || id:ebi-a-GCST90091033	5-acetylamino-6-amino-3-methyluracil levels	Weighted mode	26	-0.044411847	0.049756079	0.380587705	-0.141933763	0.053110069	0.95655992	0.867678727	1.054545711	549	0.233621232
ebi-a-GCST90026100	ebi-a-GCST90091033	Nonalcoholic fatty liver disease || id:ebi-a-GCST90091033	5-acetylamino-6-amino-3-methyluracil levels	MR Egger	26	-0.037551322	0.053586715	0.490192797	-0.142581283	0.06747864	0.963144986	0.867117069	1.069807408	750	0.220259964
ebi-a-GCST90026100	ebi-a-GCST90091033	Nonalcoholic fatty liver disease || id:ebi-a-GCST90091033	5-acetylamino-6-amino-3-methyluracil levels	Simple mode	26	-0.019003325	0.062120405	0.762205235	-0.140759318	0.102752669	0.9811761	0.868698366	1.108217279	1275	0.201461305
ebi-a-GCST90026101	ebi-a-GCST90091033	Nonalcoholic fatty liver disease || id:ebi-a-GCST90091033	5-hydroxyhexanoate levels	MR Egger	19	0.07111472	0.055693595	0.218806663	-0.038044726	0.180274165	1.073704394	0.962669884	1.197545643	250	0.294951382
ebi-a-GCST90026101	ebi-a-GCST90091033	Nonalcoholic fatty liver disease || id:ebi-a-GCST90091033	5-hydroxyhexanoate levels	Weighted median	19	-0.039271453	0.033925385	0.247034207	-0.105765207	0.027222302	0.961489675	0.899635851	1.027596214	296	0.281251783
ebi-a-GCST90026101	ebi-a-GCST90091033	Nonalcoholic fatty liver disease || id:ebi-a-GCST90091033	5-hydroxyhexanoate levels	Weighted mode	19	-0.038931235	0.05687762	0.502394775	-0.150411371	0.072548901	0.961816846	0.860353979	1.075245385	780	0.217060307
ebi-a-GCST90026101	ebi-a-GCST90091033	Nonalcoholic fatty liver disease || id:ebi-a-GCST90091033	5-hydroxyhexanoate levels	Simple mode	19	-0.042579648	0.062899545	0.507046991	-0.165862756	0.08070346	0.958314135	0.847162494	1.084049385	790	0.216297261
ebi-a-GCST90026101	ebi-a-GCST90091033	Nonalcoholic fatty liver disease || id:ebi-a-GCST90091033	5-hydroxyhexanoate levels	Inverse variance weighted	19	-0.007490917	0.024793461	0.762550843	-0.0560861	0.041104265	0.99253707	0.945457729	1.04196074	1280	0.200765339
ebi-a-GCST90026102	ebi-a-GCST90091033	Nonalcoholic fatty liver disease || id:ebi-a-GCST90091033	5-hydroxyindoleacetate levels	Weighted median	53	0.015134228	0.021775608	0.487050107	-0.027545964	0.05781442	1.01524933	0.972829967	1.059518352	740	0.221805252
ebi-a-GCST90026102	ebi-a-GCST90091033	Nonalcoholic fatty liver disease || id:ebi-a-GCST90091033	5-hydroxyindoleacetate levels	Weighted mode	53	0.023153533	0.043005506	0.592608313	-0.061137259	0.107444325	1.023423657	0.940694112	1.113428869	964	0.207167014
ebi-a-GCST90026102	ebi-a-GCST90091033	Nonalcoholic fatty liver disease || id:ebi-a-GCST90091033	5-hydroxyindoleacetate levels	Simple mode	53	0.024554228	0.048998349	0.618398987	-0.071482535	0.120590991	1.024858165	0.931012537	1.128163389	1012	0.205929307
ebi-a-GCST90026102	ebi-a-GCST90091033	Nonalcoholic fatty liver disease || id:ebi-a-GCST90091033	5-hydroxyindoleacetate levels	Inverse variance weighted	53	0.007410858	0.015012328	0.621552367	-0.022013306	0.036835021	1.007438386	0.978227218	1.037521838	1016	0.206164515
ebi-a-GCST90026102	ebi-a-GCST90091033	Nonalcoholic fatty liver disease || id:ebi-a-GCST90091033	5-hydroxyindoleacetate levels	MR Egger	53	0.013526232	0.029761992	0.651411891	-0.044807273	0.071859736	1.013618125	0.956181746	1.074504619	1069	0.205356227
ebi-a-GCST90026103	ebi-a-GCST90091033	Nonalcoholic fatty liver disease || id:ebi-a-GCST90091033	5-methylcytidine levels	Inverse variance weighted	16	-0.188836562	0.139676303	0.176388599	-0.462602116	0.084928992	0.827921809	0.629643107	1.088639762	192	0.309598738
ebi-a-GCST90026103	ebi-a-GCST90091033	Nonalcoholic fatty liver disease || id:ebi-a-GCST90091033	5-methylcytidine levels	Weighted median	16	-0.102792404	0.163135741	0.528626862	-0.422538457	0.21695365	0.902314271	0.65538105	1.24228652	835	0.213350003
ebi-a-GCST90026103	ebi-a-GCST90091033	Nonalcoholic fatty liver disease || id:ebi-a-GCST90091033	5-methylcytidine levels	Simple mode	16	-0.087764419	0.309580744	0.780673192	-0.694542676	0.519013839	0.915976638	0.499302739	1.680369717	1317	0.199762237
ebi-a-GCST90026103	ebi-a-GCST90091033	Nonalcoholic fatty liver disease || id:ebi-a-GCST90091033	5-methylcytidine levels	Weighted mode	16	-0.064753733	0.29029435	0.826496151	-0.633730659	0.504223192	0.93729826	0.530608584	1.655698861	1400	0.198949431
ebi-a-GCST90026103	ebi-a-GCST90091033	Nonalcoholic fatty liver disease || id:ebi-a-GCST90091033	5-methylcytidine levels	MR Egger	16	-0.055032043	0.331256872	0.870429196	-0.704295513	0.594231427	0.946454821	0.49445679	1.811638034	1466	0.200091841
ebi-a-GCST90026104	ebi-a-GCST90091033	Nonalcoholic fatty liver disease || id:ebi-a-GCST90091033	5-methylthioadenosine (mta) levels	Simple mode	48	-0.173776893	0.16943484	0.310317458	-0.505869181	0.158315394	0.840484394	0.602981248	1.171535631	414	0.252601409
ebi-a-GCST90026104	ebi-a-GCST90091033	Nonalcoholic fatty liver disease || id:ebi-a-GCST90091033	5-methylthioadenosine (mta) levels	Weighted median	48	-0.065533359	0.071383476	0.358594456	-0.205444973	0.074378254	0.936567803	0.814284901	1.077214189	500	0.241692663
ebi-a-GCST90026104	ebi-a-GCST90091033	Nonalcoholic fatty liver disease || id:ebi-a-GCST90091033	5-methylthioadenosine (mta) levels	Weighted mode	48	-0.12847207	0.148631002	0.391775245	-0.419788834	0.162844693	0.879438125	0.657185581	1.176853902	569	0.232035602
ebi-a-GCST90026104	ebi-a-GCST90091033	Nonalcoholic fatty liver disease || id:ebi-a-GCST90091033	5-methylthioadenosine (mta) levels	MR Egger	48	0.066345839	0.096507815	0.495240934	-0.122809479	0.255501158	1.068596216	0.884432149	1.291108508	761	0.219311688
ebi-a-GCST90026104	ebi-a-GCST90091033	Nonalcoholic fatty liver disease || id:ebi-a-GCST90091033	5-methylthioadenosine (mta) levels	Inverse variance weighted	48	-0.008876345	0.050084432	0.859329593	-0.107041832	0.089289141	0.991162933	0.898488087	1.093396757	1447	0.200134121
ebi-a-GCST90026105	ebi-a-GCST90091033	Nonalcoholic fatty liver disease || id:ebi-a-GCST90091033	5-methyluridine (ribothymidine) levels	Inverse variance weighted	9	0.168878692	0.123558002	0.171688981	-0.073294992	0.411052375	1.183976504	0.929326645	1.508404358	188	0.307761631
ebi-a-GCST90026105	ebi-a-GCST90091033	Nonalcoholic fatty liver disease || id:ebi-a-GCST90091033	5-methyluridine (ribothymidine) levels	MR Egger	9	0.548734462	0.483466504	0.29374011	-0.398859886	1.496328811	1.731060908	0.671084723	4.465266105	380	0.260501097
ebi-a-GCST90026105	ebi-a-GCST90091033	Nonalcoholic fatty liver disease || id:ebi-a-GCST90091033	5-methyluridine (ribothymidine) levels	Weighted median	9	0.161296308	0.156018485	0.30121649	-0.144499922	0.467092538	1.175033089	0.86545498	1.595349027	395	0.256987233
ebi-a-GCST90026105	ebi-a-GCST90091033	Nonalcoholic fatty liver disease || id:ebi-a-GCST90091033	5-methyluridine (ribothymidine) levels	Simple mode	9	0.145650349	0.247460222	0.572381269	-0.339371687	0.630672384	1.156791643	0.712217678	1.878873479	921	0.209438097
ebi-a-GCST90026105	ebi-a-GCST90091033	Nonalcoholic fatty liver disease || id:ebi-a-GCST90091033	5-methyluridine (ribothymidine) levels	Weighted mode	9	0.145650349	0.253924984	0.582003132	-0.352042621	0.643343318	1.156791643	0.703250148	1.902832028	943	0.207990515
ebi-a-GCST90026040	ebi-a-GCST90091033	Nonalcoholic fatty liver disease || id:ebi-a-GCST90091033	5-oxoproline levels	MR Egger	22	-0.336107378	0.317266511	0.30205183	-0.95794974	0.285734984	0.714546375	0.383678721	1.330739741	399	0.255116458
ebi-a-GCST90026040	ebi-a-GCST90091033	Nonalcoholic fatty liver disease || id:ebi-a-GCST90091033	5-oxoproline levels	Weighted median	22	-0.175871459	0.191580557	0.358617478	-0.551369351	0.199626433	0.838725787	0.576160304	1.220946567	501	0.241225729
ebi-a-GCST90026040	ebi-a-GCST90091033	Nonalcoholic fatty liver disease || id:ebi-a-GCST90091033	5-oxoproline levels	Simple mode	22	-0.228775374	0.384534428	0.558239656	-0.982462852	0.524912104	0.795507205	0.3743879	1.690310271	890	0.211378387
ebi-a-GCST90026040	ebi-a-GCST90091033	Nonalcoholic fatty liver disease || id:ebi-a-GCST90091033	5-oxoproline levels	Weighted mode	22	-0.220431467	0.393873896	0.581639127	-0.992424303	0.551561368	0.802172612	0.370676968	1.735961378	940	0.208523815
ebi-a-GCST90026040	ebi-a-GCST90091033	Nonalcoholic fatty liver disease || id:ebi-a-GCST90091033	5-oxoproline levels	Inverse variance weighted	22	-0.07731455	0.150248473	0.606847985	-0.371801557	0.217172458	0.925598661	0.689491054	1.242558373	990	0.206573506
ebi-a-GCST90026106	ebi-a-GCST90091033	Nonalcoholic fatty liver disease || id:ebi-a-GCST90091033	6-oxopiperidine-2-carboxylate levels	MR Egger	85	-0.05066384	0.038157736	0.187901643	-0.125453001	0.024125322	0.95059817	0.882097221	1.024418692	213	0.297290392
ebi-a-GCST90026106	ebi-a-GCST90091033	Nonalcoholic fatty liver disease || id:ebi-a-GCST90091033	6-oxopiperidine-2-carboxylate levels	Weighted mode	85	-0.05636044	0.052655207	0.287519738	-0.159564647	0.046843766	0.945198387	0.852514853	1.04795827	371	0.26117022
ebi-a-GCST90026106	ebi-a-GCST90091033	Nonalcoholic fatty liver disease || id:ebi-a-GCST90091033	6-oxopiperidine-2-carboxylate levels	Weighted median	85	-0.029721591	0.032641949	0.362541169	-0.093699811	0.034256629	0.970715752	0.91055606	1.034850145	514	0.237697225
ebi-a-GCST90026106	ebi-a-GCST90091033	Nonalcoholic fatty liver disease || id:ebi-a-GCST90091033	6-oxopiperidine-2-carboxylate levels	Simple mode	85	0.046892923	0.069886267	0.504068368	-0.090084159	0.183870006	1.048009786	0.913854273	1.201859578	784	0.216672245
ebi-a-GCST90026106	ebi-a-GCST90091033	Nonalcoholic fatty liver disease || id:ebi-a-GCST90091033	6-oxopiperidine-2-carboxylate levels	Inverse variance weighted	85	-0.004042368	0.0212947	0.849442521	-0.04577998	0.037695243	0.995965791	0.955252114	1.038414721	1434	0.199624916
ebi-a-GCST90026107	ebi-a-GCST90091033	Nonalcoholic fatty liver disease || id:ebi-a-GCST90091033	7-alpha-hydroxy-3-oxo-4-cholestenoate (7-hoca) levels	Inverse variance weighted	9	0.393593227	0.099803432	8.02E-05	0.1979785	0.589207955	1.482297468	1.218936186	1.802560141	1	0.027040638
ebi-a-GCST90026107	ebi-a-GCST90091033	Nonalcoholic fatty liver disease || id:ebi-a-GCST90091033	7-alpha-hydroxy-3-oxo-4-cholestenoate (7-hoca) levels	Weighted median	9	0.420397652	0.132230391	0.001476406	0.161226085	0.679569218	1.522566886	1.174950578	1.973027604	3	0.165849577
ebi-a-GCST90026107	ebi-a-GCST90091033	Nonalcoholic fatty liver disease || id:ebi-a-GCST90091033	7-alpha-hydroxy-3-oxo-4-cholestenoate (7-hoca) levels	Weighted mode	9	0.522860965	0.221818727	0.046162827	0.088096261	0.957625669	1.686846762	1.092093243	2.605502798	33	0.471420381
ebi-a-GCST90026107	ebi-a-GCST90091033	Nonalcoholic fatty liver disease || id:ebi-a-GCST90091033	7-alpha-hydroxy-3-oxo-4-cholestenoate (7-hoca) levels	Simple mode	9	0.501172401	0.213384064	0.046777026	0.082939636	0.919405167	1.650655367	1.086476222	2.507798226	34	0.463642879
ebi-a-GCST90026107	ebi-a-GCST90091033	Nonalcoholic fatty liver disease || id:ebi-a-GCST90091033	7-alpha-hydroxy-3-oxo-4-cholestenoate (7-hoca) levels	MR Egger	9	0.58808694	0.255343281	0.054738631	0.08761411	1.08855977	1.800540576	1.091566816	2.969993517	42	0.439212349
ebi-a-GCST90026108	ebi-a-GCST90091033	Nonalcoholic fatty liver disease || id:ebi-a-GCST90091033	7-methylguanine levels	Inverse variance weighted	17	-0.111218616	0.132696564	0.401950733	-0.371303881	0.148866649	0.894743122	0.689834282	1.160518222	591	0.229200334
ebi-a-GCST90026108	ebi-a-GCST90091033	Nonalcoholic fatty liver disease || id:ebi-a-GCST90091033	7-methylguanine levels	MR Egger	17	-0.131511209	0.303666781	0.671121333	-0.726698099	0.463675681	0.876769448	0.483502836	1.58990725	1097	0.206169452
ebi-a-GCST90026108	ebi-a-GCST90091033	Nonalcoholic fatty liver disease || id:ebi-a-GCST90091033	7-methylguanine levels	Weighted median	17	-0.053639923	0.181133714	0.767127445	-0.408662002	0.301382156	0.947773316	0.664538807	1.351725812	1293	0.199939636
ebi-a-GCST90026108	ebi-a-GCST90091033	Nonalcoholic fatty liver disease || id:ebi-a-GCST90091033	7-methylguanine levels	Simple mode	17	-0.07170442	0.314301901	0.822428464	-0.687736146	0.544327307	0.930805983	0.50271285	1.72344864	1388	0.199681839
ebi-a-GCST90026108	ebi-a-GCST90091033	Nonalcoholic fatty liver disease || id:ebi-a-GCST90091033	7-methylguanine levels	Weighted mode	17	-0.03661927	0.267004982	0.892624605	-0.559949035	0.486710496	0.964043106	0.571238176	1.626955531	1500	0.200542995
ebi-a-GCST90026109	ebi-a-GCST90091033	Nonalcoholic fatty liver disease || id:ebi-a-GCST90091033	7-methylxanthine levels	Weighted mode	15	-0.065551653	0.087441588	0.465869752	-0.236937165	0.105833859	0.93655067	0.789040866	1.111637172	703	0.223325898
ebi-a-GCST90026109	ebi-a-GCST90091033	Nonalcoholic fatty liver disease || id:ebi-a-GCST90091033	7-methylxanthine levels	Simple mode	15	-0.051451881	0.083072508	0.54562651	-0.214273997	0.111370235	0.949849355	0.807127204	1.117808682	873	0.210625583
ebi-a-GCST90026109	ebi-a-GCST90091033	Nonalcoholic fatty liver disease || id:ebi-a-GCST90091033	7-methylxanthine levels	Weighted median	15	-0.011682601	0.04203343	0.781061538	-0.094068124	0.070702923	0.988385376	0.910220752	1.073262336	1318	0.199709968
ebi-a-GCST90026109	ebi-a-GCST90091033	Nonalcoholic fatty liver disease || id:ebi-a-GCST90091033	7-methylxanthine levels	Inverse variance weighted	15	0.005182971	0.030029034	0.862966913	-0.053673936	0.064039878	1.005196426	0.94774108	1.066134913	1452	0.200289153
ebi-a-GCST90026109	ebi-a-GCST90091033	Nonalcoholic fatty liver disease || id:ebi-a-GCST90091033	7-methylxanthine levels	MR Egger	15	0.00963742	0.080948482	0.907050918	-0.149021604	0.168296445	1.00968401	0.861550502	1.183287338	1529	0.199919005
ebi-a-GCST90026017	ebi-a-GCST90091033	Nonalcoholic fatty liver disease || id:ebi-a-GCST90091033	Acetoacetate levels	Simple mode	13	0.083554426	0.08207781	0.328768293	-0.077318081	0.244426933	1.087144383	0.925595393	1.276889361	446	0.248419091
ebi-a-GCST90026017	ebi-a-GCST90091033	Nonalcoholic fatty liver disease || id:ebi-a-GCST90091033	Acetoacetate levels	Weighted mode	13	0.054929312	0.073553227	0.469565979	-0.089235013	0.199093636	1.056465932	0.914630598	1.220296225	707	0.223824236
ebi-a-GCST90026017	ebi-a-GCST90091033	Nonalcoholic fatty liver disease || id:ebi-a-GCST90091033	Acetoacetate levels	Weighted median	13	0.032093164	0.045555632	0.481132086	-0.057195874	0.121382202	1.032613703	0.944409066	1.129056358	727	0.223028216
ebi-a-GCST90026017	ebi-a-GCST90091033	Nonalcoholic fatty liver disease || id:ebi-a-GCST90091033	Acetoacetate levels	MR Egger	13	0.049689908	0.123737507	0.69568834	-0.192835605	0.292215421	1.050945156	0.824617526	1.339391519	1147	0.204400149
ebi-a-GCST90026017	ebi-a-GCST90091033	Nonalcoholic fatty liver disease || id:ebi-a-GCST90091033	Acetoacetate levels	Inverse variance weighted	13	0.000799891	0.045656946	0.986022099	-0.088687723	0.090287506	1.000800211	0.915131303	1.09448891	1657	0.200536782
ebi-a-GCST90026110	ebi-a-GCST90091033	Nonalcoholic fatty liver disease || id:ebi-a-GCST90091033	Acetylcarnitine (c2) levels	Weighted median	46	0.098781266	0.046029842	0.031870855	0.008562776	0.188999756	1.103824829	1.008599541	1.208040657	23	0.466977307
ebi-a-GCST90026110	ebi-a-GCST90091033	Nonalcoholic fatty liver disease || id:ebi-a-GCST90091033	Acetylcarnitine (c2) levels	Inverse variance weighted	46	0.06881341	0.032661337	0.035128265	0.004797191	0.13282963	1.071236309	1.004808716	1.14205541	25	0.473529015
ebi-a-GCST90026110	ebi-a-GCST90091033	Nonalcoholic fatty liver disease || id:ebi-a-GCST90091033	Acetylcarnitine (c2) levels	Weighted mode	46	0.092532321	0.062329901	0.144632754	-0.029634284	0.214698927	1.096948596	0.970800506	1.239488664	153	0.318570184
ebi-a-GCST90026110	ebi-a-GCST90091033	Nonalcoholic fatty liver disease || id:ebi-a-GCST90091033	Acetylcarnitine (c2) levels	Simple mode	46	0.084237712	0.084631386	0.324889165	-0.081639805	0.250115229	1.087887467	0.921603856	1.284173382	441	0.248271312
ebi-a-GCST90026110	ebi-a-GCST90091033	Nonalcoholic fatty liver disease || id:ebi-a-GCST90091033	Acetylcarnitine (c2) levels	MR Egger	46	0.057761424	0.065346144	0.381538524	-0.070317018	0.185839865	1.059462203	0.932098281	1.204229406	550	0.233779059
ebi-a-GCST90026111	ebi-a-GCST90091033	Nonalcoholic fatty liver disease || id:ebi-a-GCST90091033	Acisoga levels	Weighted mode	68	-0.053221882	0.049499923	0.286145864	-0.150241732	0.043797968	0.948169607	0.860499941	1.044771256	366	0.263473104
ebi-a-GCST90026111	ebi-a-GCST90091033	Nonalcoholic fatty liver disease || id:ebi-a-GCST90091033	Acisoga levels	Simple mode	68	0.041867223	0.052287012	0.426124446	-0.06061532	0.144349766	1.042756016	0.941185226	1.155288118	633	0.226862462
ebi-a-GCST90026111	ebi-a-GCST90091033	Nonalcoholic fatty liver disease || id:ebi-a-GCST90091033	Acisoga levels	Weighted median	68	-0.00722214	0.021478108	0.736677901	-0.049319231	0.034874951	0.992803877	0.951877212	1.035490213	1229	0.202001996
ebi-a-GCST90026111	ebi-a-GCST90091033	Nonalcoholic fatty liver disease || id:ebi-a-GCST90091033	Acisoga levels	Inverse variance weighted	68	-0.001870895	0.014998315	0.900729119	-0.031267592	0.027525802	0.998130854	0.969216184	1.027908137	1517	0.200096054
ebi-a-GCST90026111	ebi-a-GCST90091033	Nonalcoholic fatty liver disease || id:ebi-a-GCST90091033	Acisoga levels	MR Egger	68	-0.002350419	0.034560034	0.945983502	-0.070088085	0.065387248	0.997652341	0.932311693	1.067572359	1582	0.201514817
ebi-a-GCST90026112	ebi-a-GCST90091033	Nonalcoholic fatty liver disease || id:ebi-a-GCST90091033	Adenine levels	Simple mode	43	0.350239764	0.182937745	0.062380957	-0.008318216	0.708797745	1.419407831	0.991716284	2.031547351	53	0.396648728
ebi-a-GCST90026112	ebi-a-GCST90091033	Nonalcoholic fatty liver disease || id:ebi-a-GCST90091033	Adenine levels	Inverse variance weighted	43	0.106515312	0.059816123	0.074959448	-0.01072429	0.223754913	1.112394959	0.98933301	1.250764436	65	0.388635908
ebi-a-GCST90026112	ebi-a-GCST90091033	Nonalcoholic fatty liver disease || id:ebi-a-GCST90091033	Adenine levels	Weighted mode	43	-0.118221454	0.162919872	0.472082689	-0.437544402	0.201101495	0.888499269	0.645619859	1.222748868	711	0.223757899
ebi-a-GCST90026112	ebi-a-GCST90091033	Nonalcoholic fatty liver disease || id:ebi-a-GCST90091033	Adenine levels	MR Egger	43	0.02293056	0.105460327	0.828949344	-0.18377168	0.229632801	1.023195487	0.832125773	1.258137938	1403	0.199113278
ebi-a-GCST90026112	ebi-a-GCST90091033	Nonalcoholic fatty liver disease || id:ebi-a-GCST90091033	Adenine levels	Weighted median	43	0.004463709	0.088188354	0.959631805	-0.168385465	0.177312884	1.004473687	0.845028043	1.19400462	1607	0.201242015
ebi-a-GCST90026113	ebi-a-GCST90091033	Nonalcoholic fatty liver disease || id:ebi-a-GCST90091033	Adenosine 3',5'-cyclic monophosphate (camp) levels	MR Egger	55	0.037829059	0.040697826	0.356838918	-0.041938679	0.117596798	1.038553687	0.958928581	1.124790502	497	0.241961198
ebi-a-GCST90026113	ebi-a-GCST90091033	Nonalcoholic fatty liver disease || id:ebi-a-GCST90091033	Adenosine 3',5'-cyclic monophosphate (camp) levels	Simple mode	55	-0.042742337	0.069767075	0.542683686	-0.179485804	0.094001129	0.95815824	0.835699815	1.098560987	867	0.210939333
ebi-a-GCST90026113	ebi-a-GCST90091033	Nonalcoholic fatty liver disease || id:ebi-a-GCST90091033	Adenosine 3',5'-cyclic monophosphate (camp) levels	Weighted median	55	0.01864072	0.03093343	0.546769758	-0.041988802	0.079270242	1.018815543	0.958880518	1.082496819	875	0.210584467
ebi-a-GCST90026113	ebi-a-GCST90091033	Nonalcoholic fatty liver disease || id:ebi-a-GCST90091033	Adenosine 3',5'-cyclic monophosphate (camp) levels	Inverse variance weighted	55	0.005991448	0.020516679	0.770265104	-0.034221243	0.046204138	1.006009432	0.966357681	1.047288181	1299	0.199830131
ebi-a-GCST90026113	ebi-a-GCST90091033	Nonalcoholic fatty liver disease || id:ebi-a-GCST90091033	Adenosine 3',5'-cyclic monophosphate (camp) levels	Weighted mode	55	0.010727342	0.062328293	0.863994219	-0.111436113	0.132890797	1.010785086	0.894548539	1.142125268	1455	0.200114125
ebi-a-GCST90026114	ebi-a-GCST90091033	Nonalcoholic fatty liver disease || id:ebi-a-GCST90091033	Alanine levels	Weighted median	6	-0.219652854	0.230500918	0.34062199	-0.671434654	0.232128945	0.802797437	0.51097498	1.261282355	467	0.245802164
ebi-a-GCST90026114	ebi-a-GCST90091033	Nonalcoholic fatty liver disease || id:ebi-a-GCST90091033	Alanine levels	Simple mode	6	-0.310963709	0.313264513	0.36645625	-0.924962155	0.303034736	0.732740467	0.396546426	1.353961495	525	0.235230012
ebi-a-GCST90026114	ebi-a-GCST90091033	Nonalcoholic fatty liver disease || id:ebi-a-GCST90091033	Alanine levels	MR Egger	6	-0.58985783	0.586781819	0.371656266	-1.739950196	0.560234536	0.554406099	0.175529142	1.751083144	534	0.234547119
ebi-a-GCST90026114	ebi-a-GCST90091033	Nonalcoholic fatty liver disease || id:ebi-a-GCST90091033	Alanine levels	Weighted mode	6	-0.281780765	0.290297774	0.376297467	-0.850764401	0.287202871	0.754439066	0.42708834	1.332694552	543	0.233540049
ebi-a-GCST90026114	ebi-a-GCST90091033	Nonalcoholic fatty liver disease || id:ebi-a-GCST90091033	Alanine levels	Inverse variance weighted	6	-0.046855629	0.206570277	0.820558596	-0.451733371	0.358022113	0.95422515	0.636523863	1.430497253	1386	0.19951533
ebi-a-GCST90026026	ebi-a-GCST90091033	Nonalcoholic fatty liver disease || id:ebi-a-GCST90091033	Allantoin levels	Weighted median	18	0.093008124	0.089872963	0.300722915	-0.083142883	0.269159131	1.097470651	0.920219655	1.308863405	392	0.258529649
ebi-a-GCST90026026	ebi-a-GCST90091033	Nonalcoholic fatty liver disease || id:ebi-a-GCST90091033	Allantoin levels	Weighted mode	18	0.103820796	0.124569397	0.416154985	-0.140335222	0.347976814	1.109401628	0.869066856	1.416199413	615	0.228039398
ebi-a-GCST90026026	ebi-a-GCST90091033	Nonalcoholic fatty liver disease || id:ebi-a-GCST90091033	Allantoin levels	Inverse variance weighted	18	0.035533435	0.064937756	0.58424668	-0.091744566	0.162811436	1.036172292	0.912338162	1.176814763	949	0.207472214
ebi-a-GCST90026026	ebi-a-GCST90091033	Nonalcoholic fatty liver disease || id:ebi-a-GCST90091033	Allantoin levels	MR Egger	18	0.067920583	0.143437672	0.642238693	-0.213217253	0.34905842	1.070280307	0.807980582	1.417732012	1055	0.205151127
ebi-a-GCST90026026	ebi-a-GCST90091033	Nonalcoholic fatty liver disease || id:ebi-a-GCST90091033	Allantoin levels	Simple mode	18	0.063871127	0.144103092	0.66318666	-0.218570934	0.346313188	1.065955017	0.80366647	1.413845346	1085	0.205985165
ebi-a-GCST90026115	ebi-a-GCST90091033	Nonalcoholic fatty liver disease || id:ebi-a-GCST90091033	Alpha-hydroxyisocaproate levels	Weighted median	20	-0.183211795	0.117916074	0.12024468	-0.4143273	0.047903711	0.832591799	0.660784641	1.049069636	114	0.35546015
ebi-a-GCST90026115	ebi-a-GCST90091033	Nonalcoholic fatty liver disease || id:ebi-a-GCST90091033	Alpha-hydroxyisocaproate levels	Weighted mode	20	-0.230830954	0.192709884	0.245718383	-0.608542327	0.146880419	0.793873656	0.544143475	1.158215454	294	0.281656786
ebi-a-GCST90026115	ebi-a-GCST90091033	Nonalcoholic fatty liver disease || id:ebi-a-GCST90091033	Alpha-hydroxyisocaproate levels	Simple mode	20	-0.230830954	0.208024487	0.281004339	-0.638558949	0.17689704	0.793873656	0.528052827	1.193508204	357	0.265261799
ebi-a-GCST90026115	ebi-a-GCST90091033	Nonalcoholic fatty liver disease || id:ebi-a-GCST90091033	Alpha-hydroxyisocaproate levels	Inverse variance weighted	20	-0.100801678	0.09574579	0.292430224	-0.288463426	0.086860071	0.904112321	0.749414213	1.090744042	375	0.262797294
ebi-a-GCST90026115	ebi-a-GCST90091033	Nonalcoholic fatty liver disease || id:ebi-a-GCST90091033	Alpha-hydroxyisocaproate levels	MR Egger	20	-0.003634116	0.302273236	0.990539823	-0.596089659	0.588821428	0.99637248	0.550961878	1.801863537	1661	0.200970452
ebi-a-GCST90026116	ebi-a-GCST90091033	Nonalcoholic fatty liver disease || id:ebi-a-GCST90091033	Alpha-hydroxyisovalerate levels	Inverse variance weighted	29	0.122007168	0.038643219	0.001592525	0.046266459	0.197747877	1.1297622	1.04735345	1.218655105	4	0.134170242
ebi-a-GCST90026116	ebi-a-GCST90091033	Nonalcoholic fatty liver disease || id:ebi-a-GCST90091033	Alpha-hydroxyisovalerate levels	Weighted median	29	0.166612954	0.054976212	0.002440383	0.058859578	0.274366331	1.181296961	1.060626295	1.315696694	6	0.137068172
ebi-a-GCST90026116	ebi-a-GCST90091033	Nonalcoholic fatty liver disease || id:ebi-a-GCST90091033	Alpha-hydroxyisovalerate levels	Weighted mode	29	0.207644329	0.081408719	0.016506344	0.048083239	0.367205419	1.230775341	1.049257991	1.443694452	15	0.370842534
ebi-a-GCST90026116	ebi-a-GCST90091033	Nonalcoholic fatty liver disease || id:ebi-a-GCST90091033	Alpha-hydroxyisovalerate levels	MR Egger	29	0.135396483	0.067666628	0.055545741	0.002769892	0.268023074	1.144990664	1.002773732	1.307377307	45	0.41597588
ebi-a-GCST90026116	ebi-a-GCST90091033	Nonalcoholic fatty liver disease || id:ebi-a-GCST90091033	Alpha-hydroxyisovalerate levels	Simple mode	29	0.217218324	0.116896903	0.073683537	-0.011899605	0.446336254	1.242615366	0.988170915	1.562576801	62	0.400505678
ebi-a-GCST90026117	ebi-a-GCST90091033	Nonalcoholic fatty liver disease || id:ebi-a-GCST90091033	Alpha-ketoglutaramate levels	Weighted mode	15	0.291468684	0.353099011	0.422954643	-0.400605378	0.983542745	1.338391719	0.669914372	2.673912472	629	0.22660686
ebi-a-GCST90026117	ebi-a-GCST90091033	Nonalcoholic fatty liver disease || id:ebi-a-GCST90091033	Alpha-ketoglutaramate levels	Simple mode	15	0.243676937	0.345431302	0.492115268	-0.433368416	0.92072229	1.275932058	0.648321596	2.51110348	753	0.220242823
ebi-a-GCST90026117	ebi-a-GCST90091033	Nonalcoholic fatty liver disease || id:ebi-a-GCST90091033	Alpha-ketoglutaramate levels	Inverse variance weighted	15	-0.04937124	0.121951195	0.685592002	-0.288395582	0.189653103	0.951827708	0.749465058	1.208830185	1129	0.204645266
ebi-a-GCST90026117	ebi-a-GCST90091033	Nonalcoholic fatty liver disease || id:ebi-a-GCST90091033	Alpha-ketoglutaramate levels	Weighted median	15	0.01970553	0.148247378	0.894254042	-0.27085933	0.310270391	1.019900966	0.762723781	1.363793821	1502	0.200641553
ebi-a-GCST90026117	ebi-a-GCST90091033	Nonalcoholic fatty liver disease || id:ebi-a-GCST90091033	Alpha-ketoglutaramate levels	MR Egger	15	0.016749159	0.474715725	0.972390485	-0.913693661	0.947191979	1.016890212	0.401040178	2.578459116	1625	0.201658827
ebi-a-GCST90026027	ebi-a-GCST90091033	Nonalcoholic fatty liver disease || id:ebi-a-GCST90091033	Alpha-ketoglutarate levels	MR Egger	17	0.607473346	0.164966906	0.002217637	0.28413821	0.930808482	1.835787136	1.328616547	2.536559112	5	0.1494687
ebi-a-GCST90026027	ebi-a-GCST90091033	Nonalcoholic fatty liver disease || id:ebi-a-GCST90091033	Alpha-ketoglutarate levels	Inverse variance weighted	17	0.250679632	0.089118434	0.004909968	0.076007502	0.425351762	1.284898378	1.078970668	1.530128567	9	0.183851011
ebi-a-GCST90026027	ebi-a-GCST90091033	Nonalcoholic fatty liver disease || id:ebi-a-GCST90091033	Alpha-ketoglutarate levels	Weighted median	17	0.302436895	0.11346571	0.007688593	0.080044103	0.524829687	1.353152283	1.083334845	1.690170965	11	0.235550538
ebi-a-GCST90026027	ebi-a-GCST90091033	Nonalcoholic fatty liver disease || id:ebi-a-GCST90091033	Alpha-ketoglutarate levels	Weighted mode	17	0.301411425	0.163121575	0.083207638	-0.018306862	0.621129713	1.351765377	0.98185969	1.861029283	72	0.389457972
ebi-a-GCST90026027	ebi-a-GCST90091033	Nonalcoholic fatty liver disease || id:ebi-a-GCST90091033	Alpha-ketoglutarate levels	Simple mode	17	0.319329196	0.181901046	0.098295241	-0.037196855	0.675855246	1.376204291	0.96348645	1.965713426	90	0.368061069
ebi-a-GCST90026118	ebi-a-GCST90091033	Nonalcoholic fatty liver disease || id:ebi-a-GCST90091033	Alpha-tocopherol levels	Weighted median	41	-0.067443502	0.061149854	0.270061159	-0.187297215	0.052410211	0.934780532	0.82919725	1.053807938	336	0.270864912
ebi-a-GCST90026118	ebi-a-GCST90091033	Nonalcoholic fatty liver disease || id:ebi-a-GCST90091033	Alpha-tocopherol levels	Inverse variance weighted	41	-0.045261867	0.04222679	0.283775889	-0.128026375	0.03750264	0.95574717	0.879830173	1.038214738	360	0.265645763
ebi-a-GCST90026118	ebi-a-GCST90091033	Nonalcoholic fatty liver disease || id:ebi-a-GCST90091033	Alpha-tocopherol levels	Simple mode	41	0.127896366	0.145921992	0.386007648	-0.158110739	0.413903471	1.136435223	0.853755233	1.5127111	556	0.233965067
ebi-a-GCST90026118	ebi-a-GCST90091033	Nonalcoholic fatty liver disease || id:ebi-a-GCST90091033	Alpha-tocopherol levels	Weighted mode	41	0.12060337	0.14037824	0.395387528	-0.154537981	0.395744721	1.128177355	0.856810949	1.485490055	577	0.230928244
ebi-a-GCST90026118	ebi-a-GCST90091033	Nonalcoholic fatty liver disease || id:ebi-a-GCST90091033	Alpha-tocopherol levels	MR Egger	41	-0.051022812	0.082178039	0.538289647	-0.212091768	0.110046143	0.950256993	0.808890464	1.11632958	859	0.211179989
ebi-a-GCST90026119	ebi-a-GCST90091033	Nonalcoholic fatty liver disease || id:ebi-a-GCST90091033	Arabinose levels	Weighted median	18	0.134836033	0.15041154	0.370013865	-0.159970586	0.429642652	1.144349134	0.852168855	1.536708286	531	0.234829891
ebi-a-GCST90026119	ebi-a-GCST90091033	Nonalcoholic fatty liver disease || id:ebi-a-GCST90091033	Arabinose levels	Inverse variance weighted	18	0.098940895	0.111870341	0.376466981	-0.120324972	0.318206763	1.104001046	0.886632259	1.374660461	544	0.233215758
ebi-a-GCST90026119	ebi-a-GCST90091033	Nonalcoholic fatty liver disease || id:ebi-a-GCST90091033	Arabinose levels	MR Egger	18	0.08089997	0.223724995	0.722378562	-0.357601021	0.519400961	1.084262432	0.699352046	1.681020351	1197	0.20337642
ebi-a-GCST90026119	ebi-a-GCST90091033	Nonalcoholic fatty liver disease || id:ebi-a-GCST90091033	Arabinose levels	Simple mode	18	0.111156581	0.312166875	0.726160777	-0.500690494	0.723003657	1.117569884	0.606111998	2.0606133	1202	0.203590833
ebi-a-GCST90026119	ebi-a-GCST90091033	Nonalcoholic fatty liver disease || id:ebi-a-GCST90091033	Arabinose levels	Weighted mode	18	0.093408385	0.270557432	0.734145714	-0.436884182	0.623700952	1.097910014	0.646046251	1.865820592	1225	0.201964984
ebi-a-GCST90026120	ebi-a-GCST90091033	Nonalcoholic fatty liver disease || id:ebi-a-GCST90091033	Arabitol/xylitol levels	MR Egger	18	0.1862299	0.182048312	0.321541158	-0.17058479	0.543044591	1.204699189	0.843171594	1.721239363	434	0.249675969
ebi-a-GCST90026120	ebi-a-GCST90091033	Nonalcoholic fatty liver disease || id:ebi-a-GCST90091033	Arabitol/xylitol levels	Weighted median	18	0.080678316	0.123822551	0.514682479	-0.162013884	0.323370517	1.084022128	0.850429397	1.381777228	802	0.216269321
ebi-a-GCST90026120	ebi-a-GCST90091033	Nonalcoholic fatty liver disease || id:ebi-a-GCST90091033	Arabitol/xylitol levels	Weighted mode	18	0.102649525	0.188919402	0.593942209	-0.267632502	0.472931553	1.108102979	0.765188935	1.604691543	969	0.206561945
ebi-a-GCST90026120	ebi-a-GCST90091033	Nonalcoholic fatty liver disease || id:ebi-a-GCST90091033	Arabitol/xylitol levels	Inverse variance weighted	18	0.036866654	0.086710589	0.670713487	-0.133086101	0.206819408	1.037554658	0.875389717	1.229760467	1094	0.206609182
ebi-a-GCST90026120	ebi-a-GCST90091033	Nonalcoholic fatty liver disease || id:ebi-a-GCST90091033	Arabitol/xylitol levels	Simple mode	18	0.049950193	0.23507131	0.834252158	-0.410789575	0.51068996	1.051218737	0.663126455	1.666440576	1412	0.199109757
ebi-a-GCST90026121	ebi-a-GCST90091033	Nonalcoholic fatty liver disease || id:ebi-a-GCST90091033	Arabonate/xylonate levels	Inverse variance weighted	8	0.12584814	0.095101675	0.185735306	-0.060551144	0.312247424	1.134109929	0.941245629	1.366492754	209	0.299487073
ebi-a-GCST90026121	ebi-a-GCST90091033	Nonalcoholic fatty liver disease || id:ebi-a-GCST90091033	Arabonate/xylonate levels	Weighted median	8	0.127481895	0.118112127	0.280440898	-0.104017874	0.358981664	1.135964301	0.901209189	1.431870547	356	0.265473546
ebi-a-GCST90026121	ebi-a-GCST90091033	Nonalcoholic fatty liver disease || id:ebi-a-GCST90091033	Arabonate/xylonate levels	Weighted mode	8	0.136508153	0.159910423	0.421545005	-0.176916277	0.449932583	1.146264224	0.837849929	1.568206458	624	0.227661325
ebi-a-GCST90026121	ebi-a-GCST90091033	Nonalcoholic fatty liver disease || id:ebi-a-GCST90091033	Arabonate/xylonate levels	Simple mode	8	0.103783987	0.170344059	0.561596463	-0.230090368	0.437658342	1.109360792	0.794461805	1.549075562	898	0.21075502
ebi-a-GCST90026121	ebi-a-GCST90091033	Nonalcoholic fatty liver disease || id:ebi-a-GCST90091033	Arabonate/xylonate levels	MR Egger	8	-0.022377013	0.282043933	0.939343147	-0.575183122	0.530429095	0.977871495	0.562601835	1.699661468	1573	0.201245162
ebi-a-GCST90026122	ebi-a-GCST90091033	Nonalcoholic fatty liver disease || id:ebi-a-GCST90091033	Arachidonate (20:4n6) levels	Inverse variance weighted	11	-0.035410028	0.03673021	0.335017183	-0.10740124	0.036581183	0.965209572	0.898165221	1.037258509	456	0.247589454
ebi-a-GCST90026122	ebi-a-GCST90091033	Nonalcoholic fatty liver disease || id:ebi-a-GCST90091033	Arachidonate (20:4n6) levels	Weighted median	11	-0.016541661	0.04477289	0.71178707	-0.104296525	0.071213204	0.983594401	0.900958101	1.073810142	1180	0.203281562
ebi-a-GCST90026122	ebi-a-GCST90091033	Nonalcoholic fatty liver disease || id:ebi-a-GCST90091033	Arachidonate (20:4n6) levels	MR Egger	11	0.016704113	0.087339437	0.852570797	-0.154481184	0.18788941	1.016844407	0.856859615	1.206700059	1437	0.199941794
ebi-a-GCST90026122	ebi-a-GCST90091033	Nonalcoholic fatty liver disease || id:ebi-a-GCST90091033	Arachidonate (20:4n6) levels	Weighted mode	11	-0.011121219	0.062695776	0.862748358	-0.13400494	0.111762502	0.988940393	0.874585744	1.118247248	1450	0.200514618
ebi-a-GCST90026122	ebi-a-GCST90091033	Nonalcoholic fatty liver disease || id:ebi-a-GCST90091033	Arachidonate (20:4n6) levels	Simple mode	11	3.63E-05	0.06360836	0.999556344	-0.124636122	0.124708648	1.000036263	0.882818082	1.132818356	1680	0.200506243
ebi-a-GCST90026123	ebi-a-GCST90091033	Nonalcoholic fatty liver disease || id:ebi-a-GCST90091033	Argininate levels	Inverse variance weighted	42	-0.013341308	0.021289802	0.530887035	-0.055069319	0.028386703	0.986747293	0.946419541	1.028793445	842	0.212480915
ebi-a-GCST90026123	ebi-a-GCST90091033	Nonalcoholic fatty liver disease || id:ebi-a-GCST90091033	Argininate levels	Weighted median	42	0.013926167	0.030172776	0.644405914	-0.045212474	0.073064807	1.014023587	0.955794379	1.075800254	1059	0.205065905
ebi-a-GCST90026123	ebi-a-GCST90091033	Nonalcoholic fatty liver disease || id:ebi-a-GCST90091033	Argininate levels	Weighted mode	42	0.016762216	0.052615728	0.751663766	-0.086364611	0.119889043	1.01690349	0.917259727	1.127371755	1250	0.202648551
ebi-a-GCST90026123	ebi-a-GCST90091033	Nonalcoholic fatty liver disease || id:ebi-a-GCST90091033	Argininate levels	Simple mode	42	0.012804048	0.062282992	0.838137468	-0.109270617	0.134878713	1.012886371	0.89648778	1.144397976	1418	0.199190639
ebi-a-GCST90026123	ebi-a-GCST90091033	Nonalcoholic fatty liver disease || id:ebi-a-GCST90091033	Argininate levels	MR Egger	42	0.005239648	0.045582553	0.909061011	-0.084102156	0.094581451	1.005253399	0.919337336	1.09919869	1531	0.200100301
ebi-a-GCST90026124	ebi-a-GCST90091033	Nonalcoholic fatty liver disease || id:ebi-a-GCST90091033	Arginine levels	MR Egger	15	-0.488172154	0.324166733	0.15599235	-1.123538951	0.147194642	0.613747205	0.325127147	1.15857945	172	0.305636173
ebi-a-GCST90026124	ebi-a-GCST90091033	Nonalcoholic fatty liver disease || id:ebi-a-GCST90091033	Arginine levels	Inverse variance weighted	15	-0.175114796	0.128166233	0.171841708	-0.426320612	0.076091021	0.83936066	0.652906979	1.079060786	189	0.306405585
ebi-a-GCST90026124	ebi-a-GCST90091033	Nonalcoholic fatty liver disease || id:ebi-a-GCST90091033	Arginine levels	Weighted median	15	-0.111777372	0.170334066	0.511679746	-0.445632142	0.222077398	0.894243319	0.640419312	1.248668018	796	0.216628234
ebi-a-GCST90026124	ebi-a-GCST90091033	Nonalcoholic fatty liver disease || id:ebi-a-GCST90091033	Arginine levels	Weighted mode	15	-0.126017599	0.286369767	0.666616955	-0.687302342	0.435267144	0.881599331	0.502930976	1.545375842	1089	0.206290095
ebi-a-GCST90026124	ebi-a-GCST90091033	Nonalcoholic fatty liver disease || id:ebi-a-GCST90091033	Arginine levels	Simple mode	15	-0.120016516	0.29931323	0.694492864	-0.706670446	0.466637414	0.886905788	0.493283881	1.59462311	1144	0.204583999
ebi-a-GCST90026125	ebi-a-GCST90091033	Nonalcoholic fatty liver disease || id:ebi-a-GCST90091033	Argininosuccinate levels	Inverse variance weighted	22	-0.052473584	0.026129664	0.044622075	-0.103687726	-0.001259442	0.948879386	0.901506771	0.998741351	32	0.469926227
ebi-a-GCST90026125	ebi-a-GCST90091033	Nonalcoholic fatty liver disease || id:ebi-a-GCST90091033	Argininosuccinate levels	MR Egger	22	-0.08626123	0.055163846	0.133567093	-0.194382368	0.021859909	0.917354559	0.823343024	1.022100587	142	0.316986694
ebi-a-GCST90026125	ebi-a-GCST90091033	Nonalcoholic fatty liver disease || id:ebi-a-GCST90091033	Argininosuccinate levels	Weighted median	22	-0.04078679	0.035749842	0.253913919	-0.110856481	0.0292829	0.960033797	0.895067199	1.02971586	306	0.279637225
ebi-a-GCST90026125	ebi-a-GCST90091033	Nonalcoholic fatty liver disease || id:ebi-a-GCST90091033	Argininosuccinate levels	Simple mode	22	-0.066161564	0.071304212	0.364013929	-0.205917819	0.073594691	0.935979631	0.813899961	1.076370454	516	0.237737779
ebi-a-GCST90026125	ebi-a-GCST90091033	Nonalcoholic fatty liver disease || id:ebi-a-GCST90091033	Argininosuccinate levels	Weighted mode	22	-0.008377039	0.071043498	0.907256184	-0.147622296	0.130868218	0.991657951	0.86275692	1.139817564	1530	0.199833552
ebi-a-GCST90026126	ebi-a-GCST90091033	Nonalcoholic fatty liver disease || id:ebi-a-GCST90091033	Ascorbate (vitamin c) levels	Weighted median	147	0.006578308	0.021024863	0.754370059	-0.034630424	0.047787041	1.006599993	0.965962347	1.048947248	1256	0.202406616
ebi-a-GCST90026126	ebi-a-GCST90091033	Nonalcoholic fatty liver disease || id:ebi-a-GCST90091033	Ascorbate (vitamin c) levels	Inverse variance weighted	147	-0.001999977	0.014270571	0.888543869	-0.029970296	0.025970342	0.998002021	0.97047436	1.026310509	1493	0.200562146
ebi-a-GCST90026126	ebi-a-GCST90091033	Nonalcoholic fatty liver disease || id:ebi-a-GCST90091033	Ascorbate (vitamin c) levels	Weighted mode	147	0.005816943	0.047295333	0.902282647	-0.086881909	0.098515795	1.005833895	0.916785354	1.103531835	1519	0.200177256
ebi-a-GCST90026126	ebi-a-GCST90091033	Nonalcoholic fatty liver disease || id:ebi-a-GCST90091033	Ascorbate (vitamin c) levels	MR Egger	147	0.002567039	0.031938504	0.936050301	-0.060032429	0.065166506	1.002570336	0.941733993	1.067336728	1569	0.201050957
ebi-a-GCST90026126	ebi-a-GCST90091033	Nonalcoholic fatty liver disease || id:ebi-a-GCST90091033	Ascorbate (vitamin c) levels	Simple mode	147	0.002905846	0.053044319	0.956387452	-0.10106102	0.106872712	1.002910072	0.903877877	1.1127926	1602	0.201187623
ebi-a-GCST90026296	ebi-a-GCST90091033	Nonalcoholic fatty liver disease || id:ebi-a-GCST90091033	Ascorbic acid 3-sulfate levels	MR Egger	77	0.05312923	0.029401963	0.074773505	-0.004498617	0.110757077	1.054565918	0.995511486	1.117123499	64	0.393729236
ebi-a-GCST90026296	ebi-a-GCST90091033	Nonalcoholic fatty liver disease || id:ebi-a-GCST90091033	Ascorbic acid 3-sulfate levels	Weighted mode	77	0.034055243	0.05382077	0.528794352	-0.071433467	0.139543953	1.034641762	0.931058222	1.14974934	837	0.212907642
ebi-a-GCST90026296	ebi-a-GCST90091033	Nonalcoholic fatty liver disease || id:ebi-a-GCST90091033	Ascorbic acid 3-sulfate levels	Simple mode	77	0.034055243	0.054592958	0.534624944	-0.072946954	0.141057441	1.034641762	0.929650143	1.151490789	849	0.212212728
ebi-a-GCST90026296	ebi-a-GCST90091033	Nonalcoholic fatty liver disease || id:ebi-a-GCST90091033	Ascorbic acid 3-sulfate levels	Inverse variance weighted	77	-0.008691707	0.015297344	0.569910007	-0.038674502	0.021291088	0.991345957	0.962063808	1.02151936	919	0.208987674
ebi-a-GCST90026296	ebi-a-GCST90091033	Nonalcoholic fatty liver disease || id:ebi-a-GCST90091033	Ascorbic acid 3-sulfate levels	Weighted median	77	0.005892822	0.02195989	0.788433947	-0.037148562	0.048934206	1.005910218	0.96353298	1.050151255	1332	0.199476156
ebi-a-GCST90026012	ebi-a-GCST90091033	Nonalcoholic fatty liver disease || id:ebi-a-GCST90091033	Asparagine levels	Weighted median	16	0.206886538	0.178034226	0.245210901	-0.142060546	0.555833621	1.229843023	0.867568727	1.74339371	293	0.282034381
ebi-a-GCST90026012	ebi-a-GCST90091033	Nonalcoholic fatty liver disease || id:ebi-a-GCST90091033	Asparagine levels	Inverse variance weighted	16	0.141642743	0.138092284	0.305027935	-0.129018133	0.412303619	1.152164956	0.878958027	1.51029292	407	0.252566128
ebi-a-GCST90026012	ebi-a-GCST90091033	Nonalcoholic fatty liver disease || id:ebi-a-GCST90091033	Asparagine levels	Weighted mode	16	0.255543789	0.26879242	0.356819631	-0.271289354	0.782376933	1.291163551	0.762395863	2.186663645	496	0.242435918
ebi-a-GCST90026012	ebi-a-GCST90091033	Nonalcoholic fatty liver disease || id:ebi-a-GCST90091033	Asparagine levels	Simple mode	16	0.155451996	0.305491177	0.618253545	-0.443310711	0.754214702	1.168185857	0.641907728	2.12594137	1011	0.206084515
ebi-a-GCST90026012	ebi-a-GCST90091033	Nonalcoholic fatty liver disease || id:ebi-a-GCST90091033	Asparagine levels	MR Egger	16	0.014534564	0.264787287	0.957000575	-0.504448518	0.533517647	1.014640705	0.60383849	1.704919076	1605	0.200940308
ebi-a-GCST90026127	ebi-a-GCST90091033	Nonalcoholic fatty liver disease || id:ebi-a-GCST90091033	Behenoyl sphingomyelin (d18:1/22:0) levels	Inverse variance weighted	22	-0.053778327	0.021531102	0.012500041	-0.095979287	-0.011577367	0.94764215	0.908482833	0.988489393	14	0.300893837
ebi-a-GCST90026127	ebi-a-GCST90091033	Nonalcoholic fatty liver disease || id:ebi-a-GCST90091033	Behenoyl sphingomyelin (d18:1/22:0) levels	Weighted median	22	-0.050856624	0.029941975	0.089412304	-0.109542895	0.007829647	0.950414928	0.896243719	1.007860379	82	0.367462763
ebi-a-GCST90026127	ebi-a-GCST90091033	Nonalcoholic fatty liver disease || id:ebi-a-GCST90091033	Behenoyl sphingomyelin (d18:1/22:0) levels	MR Egger	22	-0.061428507	0.039727789	0.137725484	-0.139294974	0.01643796	0.940420177	0.869971372	1.016573807	146	0.317900603
ebi-a-GCST90026127	ebi-a-GCST90091033	Nonalcoholic fatty liver disease || id:ebi-a-GCST90091033	Behenoyl sphingomyelin (d18:1/22:0) levels	Weighted mode	22	-0.050519892	0.049927801	0.323122841	-0.148378381	0.047338598	0.950735017	0.862104849	1.048476961	437	0.249181688
ebi-a-GCST90026127	ebi-a-GCST90091033	Nonalcoholic fatty liver disease || id:ebi-a-GCST90091033	Behenoyl sphingomyelin (d18:1/22:0) levels	Simple mode	22	-0.051493324	0.052397008	0.336916651	-0.15419146	0.051204813	0.949809991	0.857107903	1.052538444	459	0.24736582
ebi-a-GCST90026128	ebi-a-GCST90091033	Nonalcoholic fatty liver disease || id:ebi-a-GCST90091033	Benzoate levels	Simple mode	40	-0.050267655	0.093678913	0.594595233	-0.233878324	0.133343015	0.950974857	0.791458111	1.142641874	972	0.206150816
ebi-a-GCST90026128	ebi-a-GCST90091033	Nonalcoholic fatty liver disease || id:ebi-a-GCST90091033	Benzoate levels	Weighted mode	40	0.026729452	0.076630854	0.729109642	-0.123467021	0.176925926	1.027089889	0.883850789	1.19354268	1213	0.202563849
ebi-a-GCST90026128	ebi-a-GCST90091033	Nonalcoholic fatty liver disease || id:ebi-a-GCST90091033	Benzoate levels	Weighted median	40	0.013650354	0.044325709	0.758116053	-0.073228035	0.100528743	1.013743945	0.929388873	1.105755424	1264	0.202124296
ebi-a-GCST90026128	ebi-a-GCST90091033	Nonalcoholic fatty liver disease || id:ebi-a-GCST90091033	Benzoate levels	MR Egger	40	0.016972323	0.06045216	0.78042034	-0.101513911	0.135458557	1.017117171	0.903468611	1.14506174	1315	0.200001258
ebi-a-GCST90026128	ebi-a-GCST90091033	Nonalcoholic fatty liver disease || id:ebi-a-GCST90091033	Benzoate levels	Inverse variance weighted	40	-0.004766517	0.032019275	0.881660963	-0.067524296	0.057991262	0.995244825	0.934705011	1.059705736	1482	0.200485657
ebi-a-GCST90026129	ebi-a-GCST90091033	Nonalcoholic fatty liver disease || id:ebi-a-GCST90091033	Beta-alanine levels	Inverse variance weighted	12	0.166963202	0.126512815	0.186924005	-0.081001915	0.414928319	1.18171078	0.922191926	1.514262193	212	0.297138631
ebi-a-GCST90026129	ebi-a-GCST90091033	Nonalcoholic fatty liver disease || id:ebi-a-GCST90091033	Beta-alanine levels	MR Egger	12	-0.229233363	0.430802638	0.606270607	-1.073606534	0.615139809	0.795142955	0.341773674	1.849915215	989	0.206585637
ebi-a-GCST90026129	ebi-a-GCST90091033	Nonalcoholic fatty liver disease || id:ebi-a-GCST90091033	Beta-alanine levels	Weighted median	12	0.064288396	0.175909797	0.714766357	-0.280494806	0.409071598	1.0663999	0.755409867	1.505419502	1187	0.202928612
ebi-a-GCST90026129	ebi-a-GCST90091033	Nonalcoholic fatty liver disease || id:ebi-a-GCST90091033	Beta-alanine levels	Simple mode	12	-0.052705284	0.289877448	0.859031798	-0.620865082	0.515454515	0.948659557	0.537479273	1.674399368	1445	0.200341672
ebi-a-GCST90026129	ebi-a-GCST90091033	Nonalcoholic fatty liver disease || id:ebi-a-GCST90091033	Beta-alanine levels	Weighted mode	12	-0.042016659	0.322855689	0.898804506	-0.674813809	0.59078049	0.958853806	0.50925123	1.805396961	1514	0.200064147
ebi-a-GCST90026130	ebi-a-GCST90091033	Nonalcoholic fatty liver disease || id:ebi-a-GCST90091033	Beta-citrylglutamate levels	Inverse variance weighted	11	0.088888278	0.099225775	0.370349745	-0.105594241	0.283370797	1.092958542	0.899789672	1.32759734	532	0.234601248
ebi-a-GCST90026130	ebi-a-GCST90091033	Nonalcoholic fatty liver disease || id:ebi-a-GCST90091033	Beta-citrylglutamate levels	Simple mode	11	0.131800348	0.182457068	0.48662024	-0.225815506	0.489416201	1.140880517	0.79786529	1.631363554	739	0.221909365
ebi-a-GCST90026130	ebi-a-GCST90091033	Nonalcoholic fatty liver disease || id:ebi-a-GCST90091033	Beta-citrylglutamate levels	Weighted median	11	0.082104224	0.129746894	0.526862296	-0.172199689	0.336408137	1.085568947	0.841811056	1.399910264	828	0.2144355
ebi-a-GCST90026130	ebi-a-GCST90091033	Nonalcoholic fatty liver disease || id:ebi-a-GCST90091033	Beta-citrylglutamate levels	MR Egger	11	-0.148169303	0.23129534	0.537745334	-0.601508169	0.305169563	0.862285115	0.547984559	1.356855056	857	0.211458784
ebi-a-GCST90026130	ebi-a-GCST90091033	Nonalcoholic fatty liver disease || id:ebi-a-GCST90091033	Beta-citrylglutamate levels	Weighted mode	11	0.091958626	0.178290678	0.617219066	-0.257491103	0.441408355	1.096319462	0.772988504	1.554895523	1007	0.206556927
ebi-a-GCST90026131	ebi-a-GCST90091033	Nonalcoholic fatty liver disease || id:ebi-a-GCST90091033	Beta-hydroxyisovalerate levels	Inverse variance weighted	29	0.065807795	0.053767902	0.220981118	-0.039577294	0.171192884	1.068021418	0.961195657	1.186719626	253	0.294350343
ebi-a-GCST90026131	ebi-a-GCST90091033	Nonalcoholic fatty liver disease || id:ebi-a-GCST90091033	Beta-hydroxyisovalerate levels	MR Egger	29	0.094524523	0.091068896	0.308502169	-0.083970512	0.273019559	1.099136117	0.919458369	1.313925944	412	0.252342794
ebi-a-GCST90026131	ebi-a-GCST90091033	Nonalcoholic fatty liver disease || id:ebi-a-GCST90091033	Beta-hydroxyisovalerate levels	Weighted mode	29	0.049375775	0.097911753	0.618004093	-0.142531261	0.241282811	1.050615072	0.867160446	1.27288097	1009	0.206409692
ebi-a-GCST90026131	ebi-a-GCST90091033	Nonalcoholic fatty liver disease || id:ebi-a-GCST90091033	Beta-hydroxyisovalerate levels	Weighted median	29	0.043499392	0.08756136	0.619338886	-0.128120873	0.215119658	1.044459359	0.879747035	1.240010265	1013	0.206038702
ebi-a-GCST90026131	ebi-a-GCST90091033	Nonalcoholic fatty liver disease || id:ebi-a-GCST90091033	Beta-hydroxyisovalerate levels	Simple mode	29	-0.000432058	0.139719982	0.99755462	-0.274283223	0.273419107	0.999568035	0.760116762	1.314451025	1675	0.200702034
ebi-a-GCST90026132	ebi-a-GCST90091033	Nonalcoholic fatty liver disease || id:ebi-a-GCST90091033	Betaine levels	Simple mode	14	-0.221840184	0.296993482	0.468387101	-0.803947409	0.360267042	0.801043374	0.447558775	1.433712224	705	0.223895678
ebi-a-GCST90026132	ebi-a-GCST90091033	Nonalcoholic fatty liver disease || id:ebi-a-GCST90091033	Betaine levels	MR Egger	14	-0.105955292	0.318650378	0.745238793	-0.730510033	0.518599449	0.89946486	0.481663263	1.679673534	1241	0.202373468
ebi-a-GCST90026132	ebi-a-GCST90091033	Nonalcoholic fatty liver disease || id:ebi-a-GCST90091033	Betaine levels	Inverse variance weighted	14	-0.027888351	0.121747199	0.818816294	-0.266512861	0.210736158	0.972496939	0.766046152	1.234586576	1382	0.199667938
ebi-a-GCST90026132	ebi-a-GCST90091033	Nonalcoholic fatty liver disease || id:ebi-a-GCST90091033	Betaine levels	Weighted mode	14	-0.049507514	0.238001029	0.838441574	-0.515989531	0.416974503	0.951698007	0.596909641	1.517363824	1419	0.199122488
ebi-a-GCST90026132	ebi-a-GCST90091033	Nonalcoholic fatty liver disease || id:ebi-a-GCST90091033	Betaine levels	Weighted median	14	0.006176637	0.157517397	0.96872104	-0.302557461	0.314910735	1.006195751	0.738926027	1.370137	1619	0.201642366
ebi-a-GCST90026002	ebi-a-GCST90091033	Nonalcoholic fatty liver disease || id:ebi-a-GCST90091033	Bilirubin (z,z) levels	Weighted median	27	-0.050190503	0.044022755	0.254243127	-0.136475102	0.036094096	0.95104823	0.872428042	1.036753397	307	0.279087732
ebi-a-GCST90026002	ebi-a-GCST90091033	Nonalcoholic fatty liver disease || id:ebi-a-GCST90091033	Bilirubin (z,z) levels	Weighted mode	27	-0.060029186	0.073494042	0.421469929	-0.204077509	0.084019138	0.941737048	0.815399168	1.087649709	623	0.227986142
ebi-a-GCST90026002	ebi-a-GCST90091033	Nonalcoholic fatty liver disease || id:ebi-a-GCST90091033	Bilirubin (z,z) levels	MR Egger	27	-0.059721876	0.073305638	0.422939149	-0.203400927	0.083957174	0.942026497	0.815951039	1.087582316	628	0.226959384
ebi-a-GCST90026002	ebi-a-GCST90091033	Nonalcoholic fatty liver disease || id:ebi-a-GCST90091033	Bilirubin (z,z) levels	Simple mode	27	-0.062843897	0.083192935	0.456798578	-0.225902049	0.100214255	0.939090057	0.797796242	1.105407732	687	0.224077323
ebi-a-GCST90026002	ebi-a-GCST90091033	Nonalcoholic fatty liver disease || id:ebi-a-GCST90091033	Bilirubin (z,z) levels	Inverse variance weighted	27	-0.016632567	0.037808743	0.659999941	-0.090737704	0.05747257	0.98350499	0.913257223	1.059156217	1081	0.205753913
ebi-a-GCST90026310	ebi-a-GCST90091033	Nonalcoholic fatty liver disease || id:ebi-a-GCST90091033	Butyrate (4:0) levels	MR Egger	113	-0.070704848	0.05751094	0.221515699	-0.183426291	0.042016595	0.931736856	0.83241323	1.042911786	255	0.292748198
ebi-a-GCST90026310	ebi-a-GCST90091033	Nonalcoholic fatty liver disease || id:ebi-a-GCST90091033	Butyrate (4:0) levels	Weighted median	113	-0.021543914	0.033538662	0.520639094	-0.087279692	0.044191864	0.978686498	0.916420744	1.045182868	816	0.215018842
ebi-a-GCST90026310	ebi-a-GCST90091033	Nonalcoholic fatty liver disease || id:ebi-a-GCST90091033	Butyrate (4:0) levels	Inverse variance weighted	113	-0.013154813	0.023079249	0.568688231	-0.05839014	0.032080514	0.986931333	0.943281863	1.032600641	915	0.209451294
ebi-a-GCST90026310	ebi-a-GCST90091033	Nonalcoholic fatty liver disease || id:ebi-a-GCST90091033	Butyrate (4:0) levels	Weighted mode	113	-0.018778021	0.077727266	0.809540722	-0.171123463	0.133567421	0.981397187	0.842717523	1.142898319	1370	0.199135199
ebi-a-GCST90026310	ebi-a-GCST90091033	Nonalcoholic fatty liver disease || id:ebi-a-GCST90091033	Butyrate (4:0) levels	Simple mode	113	-0.018778021	0.085044284	0.825647955	-0.185464818	0.147908775	0.981397187	0.830718062	1.159407125	1395	0.199457606
ebi-a-GCST90026134	ebi-a-GCST90091033	Nonalcoholic fatty liver disease || id:ebi-a-GCST90091033	Caffeine levels	Weighted mode	16	-0.038288632	0.040037132	0.354066715	-0.11676141	0.040184147	0.962435111	0.889797464	1.041002454	488	0.244509187
ebi-a-GCST90026134	ebi-a-GCST90091033	Nonalcoholic fatty liver disease || id:ebi-a-GCST90091033	Caffeine levels	Weighted median	16	-0.02064596	0.022869899	0.366654908	-0.065470962	0.024179042	0.979565709	0.936626244	1.024473725	526	0.234910084
ebi-a-GCST90026134	ebi-a-GCST90091033	Nonalcoholic fatty liver disease || id:ebi-a-GCST90091033	Caffeine levels	Simple mode	16	0.027574991	0.039281204	0.493435305	-0.049416169	0.104566152	1.0279587	0.951784943	1.110228835	757	0.219666708
ebi-a-GCST90026134	ebi-a-GCST90091033	Nonalcoholic fatty liver disease || id:ebi-a-GCST90091033	Caffeine levels	Inverse variance weighted	16	-0.009583481	0.016558361	0.562744462	-0.042037869	0.022870908	0.990462295	0.95883347	1.023134452	901	0.210482668
ebi-a-GCST90026134	ebi-a-GCST90091033	Nonalcoholic fatty liver disease || id:ebi-a-GCST90091033	Caffeine levels	MR Egger	16	-0.014259842	0.045091429	0.756483998	-0.102639043	0.07411936	0.985841348	0.902452661	1.076935341	1261	0.202168999
ebi-a-GCST90026135	ebi-a-GCST90091033	Nonalcoholic fatty liver disease || id:ebi-a-GCST90091033	Carboxyethyl-gaba levels	Simple mode	10	-0.096754765	0.226418136	0.679182404	-0.540534312	0.347024782	0.907778598	0.582436966	1.414851787	1113	0.205646424
ebi-a-GCST90026135	ebi-a-GCST90091033	Nonalcoholic fatty liver disease || id:ebi-a-GCST90091033	Carboxyethyl-gaba levels	Weighted median	10	-0.058540084	0.142826543	0.681902499	-0.338480109	0.22139994	0.943140434	0.712852958	1.247822385	1122	0.204813852
ebi-a-GCST90026135	ebi-a-GCST90091033	Nonalcoholic fatty liver disease || id:ebi-a-GCST90091033	Carboxyethyl-gaba levels	Weighted mode	10	-0.090788543	0.226232555	0.697556099	-0.534204351	0.352627266	0.913210796	0.586135463	1.422800718	1153	0.203882399
ebi-a-GCST90026135	ebi-a-GCST90091033	Nonalcoholic fatty liver disease || id:ebi-a-GCST90091033	Carboxyethyl-gaba levels	Inverse variance weighted	10	-0.034508419	0.113014875	0.760104134	-0.256017575	0.187000736	0.966080206	0.774128364	1.205628173	1271	0.201538232
ebi-a-GCST90026135	ebi-a-GCST90091033	Nonalcoholic fatty liver disease || id:ebi-a-GCST90091033	Carboxyethyl-gaba levels	MR Egger	10	0.130809411	0.419690456	0.763251119	-0.691783883	0.953402705	1.139750537	0.500682114	2.594523052	1285	0.200167803
ebi-a-GCST90026136	ebi-a-GCST90091033	Nonalcoholic fatty liver disease || id:ebi-a-GCST90091033	Carnitine levels	Weighted median	13	0.118273102	0.139870019	0.39777986	-0.155872135	0.392418339	1.12555146	0.855668593	1.480556957	584	0.229540776
ebi-a-GCST90026136	ebi-a-GCST90091033	Nonalcoholic fatty liver disease || id:ebi-a-GCST90091033	Carnitine levels	Weighted mode	13	0.1646866	0.226891079	0.481854021	-0.280019915	0.609393114	1.179023554	0.75576869	1.839314805	728	0.223056051
ebi-a-GCST90026136	ebi-a-GCST90091033	Nonalcoholic fatty liver disease || id:ebi-a-GCST90091033	Carnitine levels	Simple mode	13	0.154767892	0.253356854	0.55268133	-0.341811542	0.651347326	1.16738697	0.710482088	1.918123426	884	0.210694127
ebi-a-GCST90026136	ebi-a-GCST90091033	Nonalcoholic fatty liver disease || id:ebi-a-GCST90091033	Carnitine levels	Inverse variance weighted	13	0.054098758	0.102064883	0.596082247	-0.145948413	0.254145929	1.055588845	0.864202283	1.289359946	973	0.206453974
ebi-a-GCST90026136	ebi-a-GCST90091033	Nonalcoholic fatty liver disease || id:ebi-a-GCST90091033	Carnitine levels	MR Egger	13	-0.061095971	0.308746565	0.846745345	-0.666239239	0.544047297	0.940732952	0.513636615	1.722966125	1430	0.199547679
ebi-a-GCST90026137	ebi-a-GCST90091033	Nonalcoholic fatty liver disease || id:ebi-a-GCST90091033	Catechol sulfate levels	Simple mode	16	-0.097720049	0.06815829	0.172167703	-0.231310298	0.0358702	0.906902757	0.793493209	1.036521297	190	0.305371137
ebi-a-GCST90026137	ebi-a-GCST90091033	Nonalcoholic fatty liver disease || id:ebi-a-GCST90091033	Catechol sulfate levels	Weighted median	16	-0.047194744	0.047288819	0.318274206	-0.139880829	0.045491341	0.953901613	0.869461843	1.046541943	430	0.249438156
ebi-a-GCST90026137	ebi-a-GCST90091033	Nonalcoholic fatty liver disease || id:ebi-a-GCST90091033	Catechol sulfate levels	Weighted mode	16	-0.050577697	0.05834075	0.39963316	-0.164925568	0.063770173	0.950680061	0.847956817	1.065847411	588	0.229041454
ebi-a-GCST90026137	ebi-a-GCST90091033	Nonalcoholic fatty liver disease || id:ebi-a-GCST90091033	Catechol sulfate levels	Inverse variance weighted	16	-0.01892858	0.033792404	0.57538188	-0.085161691	0.047304532	0.981249441	0.918363781	1.048441244	932	0.208051173
ebi-a-GCST90026137	ebi-a-GCST90091033	Nonalcoholic fatty liver disease || id:ebi-a-GCST90091033	Catechol sulfate levels	MR Egger	16	-0.033687384	0.061234992	0.590897916	-0.153707969	0.0863332	0.966873717	0.857522407	1.090169513	961	0.207213941
ebi-a-GCST90026133	ebi-a-GCST90091033	Nonalcoholic fatty liver disease || id:ebi-a-GCST90091033	C-glycosyltryptophan levels	Inverse variance weighted	14	-0.153090944	0.082950349	0.064954195	-0.315673628	0.00949174	0.858051683	0.729297433	1.009536929	58	0.377406274
ebi-a-GCST90026133	ebi-a-GCST90091033	Nonalcoholic fatty liver disease || id:ebi-a-GCST90091033	C-glycosyltryptophan levels	Weighted median	14	-0.151269328	0.11377649	0.183672967	-0.374271248	0.071732592	0.859616149	0.687790325	1.074368011	204	0.303420538
ebi-a-GCST90026133	ebi-a-GCST90091033	Nonalcoholic fatty liver disease || id:ebi-a-GCST90091033	C-glycosyltryptophan levels	Weighted mode	14	-0.115969523	0.179689484	0.52990211	-0.468160911	0.236221865	0.890502362	0.62615276	1.266455261	839	0.212845067
ebi-a-GCST90026133	ebi-a-GCST90091033	Nonalcoholic fatty liver disease || id:ebi-a-GCST90091033	C-glycosyltryptophan levels	Simple mode	14	-0.112300745	0.200706246	0.585313232	-0.505684988	0.281083498	0.893775418	0.603092323	1.324564197	951	0.207413837
ebi-a-GCST90026133	ebi-a-GCST90091033	Nonalcoholic fatty liver disease || id:ebi-a-GCST90091033	C-glycosyltryptophan levels	MR Egger	14	-0.116770016	0.221038092	0.606936818	-0.550004676	0.316464644	0.889789807	0.576947112	1.372267724	991	0.206395265
ebi-a-GCST90026003	ebi-a-GCST90091033	Nonalcoholic fatty liver disease || id:ebi-a-GCST90091033	Cholesterol levels	Simple mode	39	0.102869536	0.123785932	0.411149365	-0.13975089	0.345489962	1.1083468	0.869574828	1.412681911	605	0.22902039
ebi-a-GCST90026003	ebi-a-GCST90091033	Nonalcoholic fatty liver disease || id:ebi-a-GCST90091033	Cholesterol levels	MR Egger	39	-0.038614972	0.067816422	0.572522623	-0.171535159	0.094305216	0.962121082	0.84237065	1.098895095	922	0.209262607
ebi-a-GCST90026003	ebi-a-GCST90091033	Nonalcoholic fatty liver disease || id:ebi-a-GCST90091033	Cholesterol levels	Inverse variance weighted	39	-0.022316941	0.043984043	0.611883145	-0.108525665	0.063891782	0.977930239	0.897155869	1.065977035	998	0.206617856
ebi-a-GCST90026003	ebi-a-GCST90091033	Nonalcoholic fatty liver disease || id:ebi-a-GCST90091033	Cholesterol levels	Weighted mode	39	0.029293374	0.096186979	0.762373523	-0.159233104	0.217819852	1.029726645	0.852797545	1.243363059	1277	0.201190194
ebi-a-GCST90026003	ebi-a-GCST90091033	Nonalcoholic fatty liver disease || id:ebi-a-GCST90091033	Cholesterol levels	Weighted median	39	-0.0156206	0.059623052	0.793329715	-0.132481782	0.101240582	0.984500769	0.875918892	1.106542824	1344	0.198922704
ebi-a-GCST90026138	ebi-a-GCST90091033	Nonalcoholic fatty liver disease || id:ebi-a-GCST90091033	Choline levels	Inverse variance weighted	14	-0.067789529	0.171541315	0.692710774	-0.404010507	0.268431449	0.934457129	0.667637106	1.307911315	1141	0.204595557
ebi-a-GCST90026138	ebi-a-GCST90091033	Nonalcoholic fatty liver disease || id:ebi-a-GCST90091033	Choline levels	Weighted mode	14	-0.147047845	0.367491509	0.695551334	-0.867331202	0.573235512	0.863252674	0.42007114	1.773997567	1146	0.20453822
ebi-a-GCST90026138	ebi-a-GCST90091033	Nonalcoholic fatty liver disease || id:ebi-a-GCST90091033	Choline levels	MR Egger	14	-0.156154828	0.483296165	0.75217741	-1.103415312	0.791105656	0.855426736	0.331736164	2.205833973	1253	0.202301506
ebi-a-GCST90026138	ebi-a-GCST90091033	Nonalcoholic fatty liver disease || id:ebi-a-GCST90091033	Choline levels	Simple mode	14	-0.115320858	0.374965465	0.763296029	-0.850253169	0.619611452	0.891080187	0.427306737	1.8582059	1286	0.20002392
ebi-a-GCST90026138	ebi-a-GCST90091033	Nonalcoholic fatty liver disease || id:ebi-a-GCST90091033	Choline levels	Weighted median	14	-0.012325784	0.202603574	0.951489061	-0.40942879	0.384777222	0.987749867	0.664029442	1.46928696	1594	0.20116174
ebi-a-GCST90026139	ebi-a-GCST90091033	Nonalcoholic fatty liver disease || id:ebi-a-GCST90091033	Choline phosphate levels	Simple mode	88	-0.060982471	0.055690636	0.276529253	-0.170136118	0.048171175	0.940839731	0.843549987	1.049350263	345	0.27011698
ebi-a-GCST90026139	ebi-a-GCST90091033	Nonalcoholic fatty liver disease || id:ebi-a-GCST90091033	Choline phosphate levels	MR Egger	88	0.023784276	0.036597979	0.517502249	-0.047947763	0.095516314	1.024069378	0.953183578	1.100226771	807	0.216106887
ebi-a-GCST90026139	ebi-a-GCST90091033	Nonalcoholic fatty liver disease || id:ebi-a-GCST90091033	Choline phosphate levels	Weighted median	88	-0.003744514	0.023533335	0.873578023	-0.04986985	0.042380822	0.996262488	0.951353235	1.043291712	1474	0.199725776
ebi-a-GCST90026139	ebi-a-GCST90091033	Nonalcoholic fatty liver disease || id:ebi-a-GCST90091033	Choline phosphate levels	Weighted mode	88	0.007108912	0.053563479	0.8947218	-0.097875507	0.112093331	1.00713424	0.906761782	1.118617258	1504	0.200479552
ebi-a-GCST90026139	ebi-a-GCST90091033	Nonalcoholic fatty liver disease || id:ebi-a-GCST90091033	Choline phosphate levels	Inverse variance weighted	88	-0.00035091	0.01597957	0.982479954	-0.031670868	0.030969049	0.999649152	0.968825401	1.031453578	1648	0.200907612
ebi-a-GCST90026140	ebi-a-GCST90091033	Nonalcoholic fatty liver disease || id:ebi-a-GCST90091033	Citramalate levels	MR Egger	151	0.011345137	0.017823016	0.525398485	-0.023587974	0.046278248	1.011409737	0.976688047	1.047365798	823	0.215138869
ebi-a-GCST90026140	ebi-a-GCST90091033	Nonalcoholic fatty liver disease || id:ebi-a-GCST90091033	Citramalate levels	Inverse variance weighted	151	-0.002508755	0.00737948	0.73388392	-0.016972535	0.011955026	0.99749439	0.983170687	1.012026773	1224	0.202057909
ebi-a-GCST90026140	ebi-a-GCST90091033	Nonalcoholic fatty liver disease || id:ebi-a-GCST90091033	Citramalate levels	Weighted mode	151	-0.007791421	0.023778992	0.743625727	-0.054398246	0.038815404	0.992238853	0.947054871	1.039578563	1239	0.202261396
ebi-a-GCST90026140	ebi-a-GCST90091033	Nonalcoholic fatty liver disease || id:ebi-a-GCST90091033	Citramalate levels	Simple mode	151	-0.007791421	0.028681218	0.786260162	-0.064006609	0.048423766	0.992238853	0.937998801	1.049615353	1327	0.199675716
ebi-a-GCST90026140	ebi-a-GCST90091033	Nonalcoholic fatty liver disease || id:ebi-a-GCST90091033	Citramalate levels	Weighted median	151	-0.002483456	0.011066457	0.822436016	-0.024173711	0.019206799	0.997519625	0.976116133	1.019392436	1389	0.199539912
ebi-a-GCST90026141	ebi-a-GCST90091033	Nonalcoholic fatty liver disease || id:ebi-a-GCST90091033	Citrate levels	MR Egger	14	-0.558603419	0.344867035	0.131247523	-1.234542807	0.117335969	0.572007361	0.29096776	1.124497162	136	0.325223641
ebi-a-GCST90026141	ebi-a-GCST90091033	Nonalcoholic fatty liver disease || id:ebi-a-GCST90091033	Citrate levels	Inverse variance weighted	14	-0.153609346	0.130615003	0.239576206	-0.409614753	0.10239606	0.857606983	0.663905969	1.107822148	283	0.285290393
ebi-a-GCST90026141	ebi-a-GCST90091033	Nonalcoholic fatty liver disease || id:ebi-a-GCST90091033	Citrate levels	Weighted median	14	-0.174236045	0.183135808	0.341399595	-0.533182229	0.184710139	0.840098573	0.586734871	1.202869725	470	0.244790774
ebi-a-GCST90026141	ebi-a-GCST90091033	Nonalcoholic fatty liver disease || id:ebi-a-GCST90091033	Citrate levels	Simple mode	14	-0.275624723	0.302647287	0.37902387	-0.868813404	0.317563959	0.75909775	0.41944897	1.373777108	546	0.233939641
ebi-a-GCST90026141	ebi-a-GCST90091033	Nonalcoholic fatty liver disease || id:ebi-a-GCST90091033	Citrate levels	Weighted mode	14	-0.257062177	0.299417662	0.406146044	-0.843920794	0.32979644	0.77332013	0.430021189	1.390685012	600	0.228118695
ebi-a-GCST90026016	ebi-a-GCST90091033	Nonalcoholic fatty liver disease || id:ebi-a-GCST90091033	Citrulline levels	Weighted median	16	-0.202692396	0.11632455	0.081425699	-0.430688514	0.025303722	0.81652937	0.650061364	1.025626578	71	0.386485358
ebi-a-GCST90026016	ebi-a-GCST90091033	Nonalcoholic fatty liver disease || id:ebi-a-GCST90091033	Citrulline levels	Inverse variance weighted	16	-0.150002514	0.091236939	0.100155857	-0.328826914	0.028821885	0.860705812	0.719767587	1.029241255	92	0.366875259
ebi-a-GCST90026016	ebi-a-GCST90091033	Nonalcoholic fatty liver disease || id:ebi-a-GCST90091033	Citrulline levels	Weighted mode	16	-0.237579707	0.199453357	0.252100982	-0.628508287	0.153348872	0.788534037	0.533386868	1.165731599	303	0.280389541
ebi-a-GCST90026016	ebi-a-GCST90091033	Nonalcoholic fatty liver disease || id:ebi-a-GCST90091033	Citrulline levels	Simple mode	16	-0.244437101	0.210391927	0.263463283	-0.656805279	0.167931076	0.783145246	0.518505171	1.182855081	322	0.275736418
ebi-a-GCST90026016	ebi-a-GCST90091033	Nonalcoholic fatty liver disease || id:ebi-a-GCST90091033	Citrulline levels	MR Egger	16	-0.035764478	0.221382658	0.873968086	-0.469674488	0.398145533	0.964867515	0.625205747	1.489060721	1476	0.199544204
ebi-a-GCST90026007	ebi-a-GCST90091033	Nonalcoholic fatty liver disease || id:ebi-a-GCST90091033	Cortisol levels	Weighted median	35	0.076136222	0.065343192	0.243948359	-0.051936434	0.204208878	1.079109562	0.949389214	1.226554326	290	0.283484818
ebi-a-GCST90026007	ebi-a-GCST90091033	Nonalcoholic fatty liver disease || id:ebi-a-GCST90091033	Cortisol levels	Weighted mode	35	0.099971507	0.099893387	0.324001895	-0.095819531	0.295762545	1.105139429	0.90862798	1.344150943	439	0.248721273
ebi-a-GCST90026007	ebi-a-GCST90091033	Nonalcoholic fatty liver disease || id:ebi-a-GCST90091033	Cortisol levels	Simple mode	35	0.118315053	0.140003209	0.403969511	-0.156091237	0.392721343	1.125598679	0.855481136	1.481005639	594	0.229188089
ebi-a-GCST90026007	ebi-a-GCST90091033	Nonalcoholic fatty liver disease || id:ebi-a-GCST90091033	Cortisol levels	Inverse variance weighted	35	0.026523473	0.052732064	0.614974341	-0.076831372	0.129878317	1.026878351	0.926045998	1.138689816	1003	0.206626473
ebi-a-GCST90026007	ebi-a-GCST90091033	Nonalcoholic fatty liver disease || id:ebi-a-GCST90091033	Cortisol levels	MR Egger	35	0.049808444	0.0981123	0.615062884	-0.142491663	0.242108551	1.051069738	0.867194784	1.273932471	1004	0.20645039
ebi-a-GCST90026142	ebi-a-GCST90091033	Nonalcoholic fatty liver disease || id:ebi-a-GCST90091033	Cortisone levels	MR Egger	12	0.063034215	0.109589073	0.577876313	-0.151760368	0.277828799	1.06506328	0.859194146	1.320260148	935	0.208282693
ebi-a-GCST90026142	ebi-a-GCST90091033	Nonalcoholic fatty liver disease || id:ebi-a-GCST90091033	Cortisone levels	Inverse variance weighted	12	-0.009986955	0.039042495	0.798107564	-0.086510246	0.066536337	0.990062749	0.917126152	1.0687998	1356	0.198349741
ebi-a-GCST90026142	ebi-a-GCST90091033	Nonalcoholic fatty liver disease || id:ebi-a-GCST90091033	Cortisone levels	Weighted mode	12	0.009572484	0.0855087	0.912881733	-0.158024567	0.177169536	1.009618447	0.853828806	1.193833473	1539	0.19989678
ebi-a-GCST90026142	ebi-a-GCST90091033	Nonalcoholic fatty liver disease || id:ebi-a-GCST90091033	Cortisone levels	Simple mode	12	0.008039377	0.090214535	0.930593119	-0.168781111	0.184859866	1.00807178	0.844693777	1.20304984	1560	0.201031975
ebi-a-GCST90026142	ebi-a-GCST90091033	Nonalcoholic fatty liver disease || id:ebi-a-GCST90091033	Cortisone levels	Weighted median	12	-0.003182848	0.055167203	0.953991921	-0.111310567	0.104944871	0.996822212	0.894660854	1.11064938	1598	0.201186031
ebi-a-GCST90026143	ebi-a-GCST90091033	Nonalcoholic fatty liver disease || id:ebi-a-GCST90091033	Creatine levels	Inverse variance weighted	11	-0.385973068	0.203328019	0.057659495	-0.784495984	0.012549849	0.679788834	0.456349651	1.012628929	50	0.388624994
ebi-a-GCST90026143	ebi-a-GCST90091033	Nonalcoholic fatty liver disease || id:ebi-a-GCST90091033	Creatine levels	Simple mode	11	-0.841698671	0.500143858	0.123301734	-1.821980633	0.138583291	0.430977812	0.161705155	1.148645349	120	0.346272371
ebi-a-GCST90026143	ebi-a-GCST90091033	Nonalcoholic fatty liver disease || id:ebi-a-GCST90091033	Creatine levels	MR Egger	11	-0.672470873	0.524673889	0.231983085	-1.700831695	0.35588995	0.510445772	0.18253165	1.427450449	270	0.289549257
ebi-a-GCST90026143	ebi-a-GCST90091033	Nonalcoholic fatty liver disease || id:ebi-a-GCST90091033	Creatine levels	Weighted median	11	-0.329110163	0.29074917	0.257660314	-0.898978536	0.24075821	0.719563743	0.406985168	1.27221339	316	0.27478331
ebi-a-GCST90026143	ebi-a-GCST90091033	Nonalcoholic fatty liver disease || id:ebi-a-GCST90091033	Creatine levels	Weighted mode	11	-0.02188236	0.451887137	0.962331519	-0.907581148	0.863816428	0.978355322	0.403499049	2.372196758	1611	0.20130709
ebi-a-GCST90026000	ebi-a-GCST90091033	Nonalcoholic fatty liver disease || id:ebi-a-GCST90091033	Creatinine levels	Inverse variance weighted	11	-0.246817147	0.226878842	0.276647712	-0.691499677	0.197865383	0.781283541	0.500824431	1.218798312	346	0.269451674
ebi-a-GCST90026000	ebi-a-GCST90091033	Nonalcoholic fatty liver disease || id:ebi-a-GCST90091033	Creatinine levels	MR Egger	11	-0.644040021	0.635904258	0.337610869	-1.890412367	0.602332325	0.525166449	0.151009525	1.826373534	464	0.245204446
ebi-a-GCST90026000	ebi-a-GCST90091033	Nonalcoholic fatty liver disease || id:ebi-a-GCST90091033	Creatinine levels	Weighted mode	11	0.184579757	0.503939463	0.721791248	-0.803141591	1.172301104	1.202712902	0.447919571	3.229415316	1195	0.203551172
ebi-a-GCST90026000	ebi-a-GCST90091033	Nonalcoholic fatty liver disease || id:ebi-a-GCST90091033	Creatinine levels	Simple mode	11	0.177792967	0.54436861	0.750700407	-0.889169509	1.244755443	1.194577978	0.41099694	3.472085572	1249	0.20255087
ebi-a-GCST90026000	ebi-a-GCST90091033	Nonalcoholic fatty liver disease || id:ebi-a-GCST90091033	Creatinine levels	Weighted median	11	0.083226439	0.311172923	0.789114689	-0.52667249	0.693125367	1.086787872	0.590566821	1.999956373	1334	0.199349063
ebi-a-GCST90026144	ebi-a-GCST90091033	Nonalcoholic fatty liver disease || id:ebi-a-GCST90091033	Cys-gly, oxidized levels	Weighted median	44	-0.021914364	0.03800491	0.564196671	-0.096403987	0.052575259	0.978324011	0.908097082	1.053981881	907	0.209629854
ebi-a-GCST90026144	ebi-a-GCST90091033	Nonalcoholic fatty liver disease || id:ebi-a-GCST90091033	Cys-gly, oxidized levels	Weighted mode	44	-0.031988217	0.06472632	0.62367519	-0.158851804	0.09487537	0.968517994	0.853122779	1.099521814	1018	0.206462219
ebi-a-GCST90026144	ebi-a-GCST90091033	Nonalcoholic fatty liver disease || id:ebi-a-GCST90091033	Cys-gly, oxidized levels	Simple mode	44	-0.025849865	0.077582833	0.740609686	-0.177912217	0.126212488	0.974481383	0.837015896	1.134523215	1235	0.202093493
ebi-a-GCST90026144	ebi-a-GCST90091033	Nonalcoholic fatty liver disease || id:ebi-a-GCST90091033	Cys-gly, oxidized levels	MR Egger	44	0.0166118	0.05957153	0.781724816	-0.100148398	0.133371998	1.016750543	0.904703152	1.142674993	1320	0.199576714
ebi-a-GCST90026144	ebi-a-GCST90091033	Nonalcoholic fatty liver disease || id:ebi-a-GCST90091033	Cys-gly, oxidized levels	Inverse variance weighted	44	-0.001901553	0.028046375	0.945944584	-0.056872449	0.053069342	0.998100253	0.944714561	1.054502764	1581	0.201633982
ebi-a-GCST90026145	ebi-a-GCST90091033	Nonalcoholic fatty liver disease || id:ebi-a-GCST90091033	Cysteine levels	Weighted median	14	-0.159390686	0.158133834	0.313479413	-0.469333	0.150551628	0.852663171	0.625419284	1.16247532	419	0.25213022
ebi-a-GCST90026145	ebi-a-GCST90091033	Nonalcoholic fatty liver disease || id:ebi-a-GCST90091033	Cysteine levels	Simple mode	14	-0.260518405	0.288771891	0.38338296	-0.826511311	0.305474501	0.770651972	0.437573183	1.357268875	553	0.233634824
ebi-a-GCST90026145	ebi-a-GCST90091033	Nonalcoholic fatty liver disease || id:ebi-a-GCST90091033	Cysteine levels	Weighted mode	14	-0.251380412	0.287298001	0.397461926	-0.814484493	0.31172367	0.777726459	0.44286757	1.365777235	583	0.229750719
ebi-a-GCST90026145	ebi-a-GCST90091033	Nonalcoholic fatty liver disease || id:ebi-a-GCST90091033	Cysteine levels	MR Egger	14	0.182020452	0.35988597	0.622178368	-0.523356049	0.887396952	1.199638728	0.592528652	2.428799136	1017	0.206169233
ebi-a-GCST90026145	ebi-a-GCST90091033	Nonalcoholic fatty liver disease || id:ebi-a-GCST90091033	Cysteine levels	Inverse variance weighted	14	0.019079208	0.118003739	0.871555426	-0.212208119	0.250366536	1.01926238	0.808796354	1.284496145	1470	0.199805564
ebi-a-GCST90026147	ebi-a-GCST90091033	Nonalcoholic fatty liver disease || id:ebi-a-GCST90091033	Cysteinylglycine disulfide levels	Weighted mode	10	-0.070213338	0.230866556	0.767943527	-0.522711789	0.382285112	0.932194926	0.592910518	1.465629895	1296	0.199689019
ebi-a-GCST90026147	ebi-a-GCST90091033	Nonalcoholic fatty liver disease || id:ebi-a-GCST90091033	Cysteinylglycine disulfide levels	Weighted median	10	-0.043586946	0.15708685	0.781418958	-0.351477171	0.26430328	0.957349313	0.703647913	1.302523165	1319	0.199649878
ebi-a-GCST90026147	ebi-a-GCST90091033	Nonalcoholic fatty liver disease || id:ebi-a-GCST90091033	Cysteinylglycine disulfide levels	Simple mode	10	-0.070213338	0.264644475	0.796746084	-0.588916509	0.448489833	0.932194926	0.554928219	1.56594556	1351	0.198744212
ebi-a-GCST90026147	ebi-a-GCST90091033	Nonalcoholic fatty liver disease || id:ebi-a-GCST90091033	Cysteinylglycine disulfide levels	Inverse variance weighted	10	0.013106436	0.118729709	0.912100996	-0.219603793	0.245816665	1.013192702	0.802836824	1.278665129	1537	0.19998571
ebi-a-GCST90026147	ebi-a-GCST90091033	Nonalcoholic fatty liver disease || id:ebi-a-GCST90091033	Cysteinylglycine disulfide levels	MR Egger	10	0.016652117	0.342577208	0.962423036	-0.654799212	0.688103445	1.016791536	0.519546371	1.989937925	1612	0.201201342
ebi-a-GCST90026146	ebi-a-GCST90091033	Nonalcoholic fatty liver disease || id:ebi-a-GCST90091033	Cysteinylglycine levels	Inverse variance weighted	28	0.015789011	0.018960185	0.404988213	-0.021372952	0.052950974	1.015914316	0.978853831	1.054377952	595	0.229379879
ebi-a-GCST90026146	ebi-a-GCST90091033	Nonalcoholic fatty liver disease || id:ebi-a-GCST90091033	Cysteinylglycine levels	MR Egger	28	0.026139519	0.040010303	0.519286467	-0.052280675	0.104559713	1.026484152	0.949062451	1.110221686	810	0.216048814
ebi-a-GCST90026146	ebi-a-GCST90091033	Nonalcoholic fatty liver disease || id:ebi-a-GCST90091033	Cysteinylglycine levels	Weighted median	28	0.01140669	0.026048826	0.661461311	-0.03964901	0.062462389	1.011471994	0.961126726	1.064454423	1084	0.205638803
ebi-a-GCST90026146	ebi-a-GCST90091033	Nonalcoholic fatty liver disease || id:ebi-a-GCST90091033	Cysteinylglycine levels	Simple mode	28	-0.016719705	0.053067821	0.75513598	-0.120732635	0.087293225	0.983419293	0.886270886	1.091216605	1257	0.202450935
ebi-a-GCST90026146	ebi-a-GCST90091033	Nonalcoholic fatty liver disease || id:ebi-a-GCST90091033	Cysteinylglycine levels	Weighted mode	28	-0.007495605	0.051064941	0.884391689	-0.107582888	0.092591679	0.992532417	0.898002086	1.09701371	1486	0.200565275
ebi-a-GCST90026148	ebi-a-GCST90091033	Nonalcoholic fatty liver disease || id:ebi-a-GCST90091033	Cytidine levels	Weighted median	13	0.163235364	0.206909992	0.430158955	-0.242308221	0.568778949	1.177313755	0.784814244	1.766109225	644	0.225098708
ebi-a-GCST90026148	ebi-a-GCST90091033	Nonalcoholic fatty liver disease || id:ebi-a-GCST90091033	Cytidine levels	Simple mode	13	0.276267804	0.365144479	0.463886341	-0.439415375	0.991950983	1.318200836	0.644413051	2.696490151	701	0.223009553
ebi-a-GCST90026148	ebi-a-GCST90091033	Nonalcoholic fatty liver disease || id:ebi-a-GCST90091033	Cytidine levels	Weighted mode	13	0.254420927	0.346669764	0.477104761	-0.425051809	0.933893664	1.289714566	0.653735915	2.544396941	721	0.223001809
ebi-a-GCST90026148	ebi-a-GCST90091033	Nonalcoholic fatty liver disease || id:ebi-a-GCST90091033	Cytidine levels	Inverse variance weighted	13	0.111928945	0.15786267	0.478307527	-0.197481889	0.421339779	1.118433388	0.820795006	1.524002015	724	0.22263762
ebi-a-GCST90026148	ebi-a-GCST90091033	Nonalcoholic fatty liver disease || id:ebi-a-GCST90091033	Cytidine levels	MR Egger	13	0.277444518	0.478332632	0.573587047	-0.66008744	1.214976475	1.319752894	0.516806143	3.37021478	926	0.208746042
ebi-a-GCST90026149	ebi-a-GCST90091033	Nonalcoholic fatty liver disease || id:ebi-a-GCST90091033	Deoxycarnitine levels	MR Egger	30	0.088745186	0.084299718	0.301463458	-0.076482261	0.253972633	1.09280216	0.926369347	1.289136524	396	0.256548447
ebi-a-GCST90026149	ebi-a-GCST90091033	Nonalcoholic fatty liver disease || id:ebi-a-GCST90091033	Deoxycarnitine levels	Weighted mode	30	0.120539513	0.126618684	0.348970572	-0.127633107	0.368712133	1.128105315	0.88017625	1.445871325	483	0.243484643
ebi-a-GCST90026149	ebi-a-GCST90091033	Nonalcoholic fatty liver disease || id:ebi-a-GCST90091033	Deoxycarnitine levels	Weighted median	30	0.053036066	0.061440885	0.388024886	-0.067388069	0.1734602	1.054467675	0.934832351	1.189413348	561	0.233091598
ebi-a-GCST90026149	ebi-a-GCST90091033	Nonalcoholic fatty liver disease || id:ebi-a-GCST90091033	Deoxycarnitine levels	Inverse variance weighted	30	0.037163114	0.043615581	0.394180514	-0.048323425	0.122649653	1.037862297	0.952825569	1.130488288	573	0.231830425
ebi-a-GCST90026149	ebi-a-GCST90091033	Nonalcoholic fatty liver disease || id:ebi-a-GCST90091033	Deoxycarnitine levels	Simple mode	30	0.086059799	0.11906219	0.475583717	-0.147302093	0.319421691	1.0898715	0.863033222	1.376331589	717	0.22353098
ebi-a-GCST90026150	ebi-a-GCST90091033	Nonalcoholic fatty liver disease || id:ebi-a-GCST90091033	Diglycerol levels	Weighted mode	14	-0.206257007	0.171140913	0.249611209	-0.541693196	0.129179181	0.813623942	0.58176238	1.137893995	299	0.281334373
ebi-a-GCST90026150	ebi-a-GCST90091033	Nonalcoholic fatty liver disease || id:ebi-a-GCST90091033	Diglycerol levels	Simple mode	14	-0.188139152	0.166538049	0.279014118	-0.514553728	0.138275424	0.828499412	0.597767302	1.148291774	354	0.265615135
ebi-a-GCST90026150	ebi-a-GCST90091033	Nonalcoholic fatty liver disease || id:ebi-a-GCST90091033	Diglycerol levels	MR Egger	14	-0.185491304	0.169033097	0.294013358	-0.516796174	0.145813566	0.830696059	0.596428343	1.156980467	381	0.260059059
ebi-a-GCST90026150	ebi-a-GCST90091033	Nonalcoholic fatty liver disease || id:ebi-a-GCST90091033	Diglycerol levels	Inverse variance weighted	14	-0.0743213	0.071813781	0.300707699	-0.215076311	0.066433712	0.92837336	0.806479894	1.068690121	391	0.259177736
ebi-a-GCST90026150	ebi-a-GCST90091033	Nonalcoholic fatty liver disease || id:ebi-a-GCST90091033	Diglycerol levels	Weighted median	14	-0.091813817	0.097931327	0.348484637	-0.283759218	0.100131585	0.912274984	0.752947919	1.105316351	482	0.243650047
ebi-a-GCST90026151	ebi-a-GCST90091033	Nonalcoholic fatty liver disease || id:ebi-a-GCST90091033	Dimethyl sulfone levels	MR Egger	39	0.056606269	0.028683411	0.055944102	0.000386784	0.112825755	1.058239067	1.000386859	1.119436859	47	0.401131112
ebi-a-GCST90026151	ebi-a-GCST90091033	Nonalcoholic fatty liver disease || id:ebi-a-GCST90091033	Dimethyl sulfone levels	Inverse variance weighted	39	0.019518942	0.014380068	0.174666558	-0.008665991	0.047703875	1.019710682	0.991371451	1.048860015	191	0.308181309
ebi-a-GCST90026151	ebi-a-GCST90091033	Nonalcoholic fatty liver disease || id:ebi-a-GCST90091033	Dimethyl sulfone levels	Weighted mode	39	-0.005862912	0.035882976	0.871077427	-0.076193545	0.064467721	0.994154241	0.926636843	1.066591149	1468	0.199968047
ebi-a-GCST90026151	ebi-a-GCST90091033	Nonalcoholic fatty liver disease || id:ebi-a-GCST90091033	Dimethyl sulfone levels	Weighted median	39	0.002730569	0.01969635	0.889739952	-0.035874277	0.041335415	1.002734301	0.964761579	1.042201617	1494	0.2006977
ebi-a-GCST90026151	ebi-a-GCST90091033	Nonalcoholic fatty liver disease || id:ebi-a-GCST90091033	Dimethyl sulfone levels	Simple mode	39	0.000780761	0.040908471	0.984872709	-0.079399841	0.080961364	1.000781066	0.923670529	1.084329001	1654	0.200666326
ebi-a-GCST90026152	ebi-a-GCST90091033	Nonalcoholic fatty liver disease || id:ebi-a-GCST90091033	Dimethylarginine (sdma + adma) levels	Weighted median	26	-0.179591644	0.100327044	0.073443921	-0.37623265	0.017049362	0.835611369	0.686442614	1.017195532	61	0.405747565
ebi-a-GCST90026152	ebi-a-GCST90091033	Nonalcoholic fatty liver disease || id:ebi-a-GCST90091033	Dimethylarginine (sdma + adma) levels	MR Egger	26	-0.252142098	0.170514383	0.152222608	-0.586350289	0.082066093	0.777134301	0.556354115	1.085527553	164	0.312798895
ebi-a-GCST90026152	ebi-a-GCST90091033	Nonalcoholic fatty liver disease || id:ebi-a-GCST90091033	Dimethylarginine (sdma + adma) levels	Weighted mode	26	-0.261462747	0.200193575	0.203425716	-0.653842155	0.13091666	0.769924557	0.520043845	1.139872781	230	0.298062898
ebi-a-GCST90026152	ebi-a-GCST90091033	Nonalcoholic fatty liver disease || id:ebi-a-GCST90091033	Dimethylarginine (sdma + adma) levels	Simple mode	26	-0.261462747	0.211459411	0.227775617	-0.675923193	0.152997699	0.769924557	0.508686588	1.165322297	267	0.287492071
ebi-a-GCST90026152	ebi-a-GCST90091033	Nonalcoholic fatty liver disease || id:ebi-a-GCST90091033	Dimethylarginine (sdma + adma) levels	Inverse variance weighted	26	-0.073976297	0.073705008	0.315532524	-0.218438114	0.070485519	0.928693706	0.80377322	1.073029031	425	0.25019873
ebi-a-GCST90026028	ebi-a-GCST90091033	Nonalcoholic fatty liver disease || id:ebi-a-GCST90091033	Dimethylglycine levels	MR Egger	50	0.055846086	0.044867295	0.219287104	-0.032093813	0.143785985	1.057434917	0.968415728	1.154636972	251	0.294421331
ebi-a-GCST90026028	ebi-a-GCST90091033	Nonalcoholic fatty liver disease || id:ebi-a-GCST90091033	Dimethylglycine levels	Simple mode	50	-0.072551613	0.078246684	0.35835895	-0.225915114	0.080811887	0.930017744	0.79778582	1.084166932	499	0.242017968
ebi-a-GCST90026028	ebi-a-GCST90091033	Nonalcoholic fatty liver disease || id:ebi-a-GCST90091033	Dimethylglycine levels	Weighted mode	50	0.038581929	0.051776729	0.459734654	-0.06290046	0.140064317	1.039335876	0.939036941	1.150347784	695	0.222921696
ebi-a-GCST90026028	ebi-a-GCST90091033	Nonalcoholic fatty liver disease || id:ebi-a-GCST90091033	Dimethylglycine levels	Weighted median	50	0.012312631	0.036356293	0.734861552	-0.058945703	0.083570965	1.012388743	0.942757956	1.087162363	1226	0.201997017
ebi-a-GCST90026028	ebi-a-GCST90091033	Nonalcoholic fatty liver disease || id:ebi-a-GCST90091033	Dimethylglycine levels	Inverse variance weighted	50	0.000392909	0.022939214	0.986334285	-0.044567951	0.045353769	1.000392986	0.956410609	1.046397978	1658	0.200479285
ebi-a-GCST90026153	ebi-a-GCST90091033	Nonalcoholic fatty liver disease || id:ebi-a-GCST90091033	Dimethylmalonic acid levels	Simple mode	21	0.168245584	0.102217158	0.115396457	-0.032100046	0.368591214	1.183227157	0.968409692	1.445696503	107	0.363444917
ebi-a-GCST90026153	ebi-a-GCST90091033	Nonalcoholic fatty liver disease || id:ebi-a-GCST90091033	Dimethylmalonic acid levels	MR Egger	21	-0.085113337	0.058999272	0.165411982	-0.200751909	0.030525235	0.918408189	0.818115373	1.030995907	182	0.306284825
ebi-a-GCST90026153	ebi-a-GCST90091033	Nonalcoholic fatty liver disease || id:ebi-a-GCST90091033	Dimethylmalonic acid levels	Weighted mode	21	-0.045315144	0.058279424	0.445935357	-0.159542815	0.068912528	0.955696253	0.852533465	1.071342492	666	0.225645969
ebi-a-GCST90026153	ebi-a-GCST90091033	Nonalcoholic fatty liver disease || id:ebi-a-GCST90091033	Dimethylmalonic acid levels	Inverse variance weighted	21	0.018221934	0.034064689	0.592704148	-0.048544856	0.084988724	1.018388966	0.952614608	1.08870479	965	0.206985801
ebi-a-GCST90026153	ebi-a-GCST90091033	Nonalcoholic fatty liver disease || id:ebi-a-GCST90091033	Dimethylmalonic acid levels	Weighted median	21	-0.002499224	0.043292027	0.953964146	-0.087351597	0.082353149	0.997503896	0.916354851	1.085839205	1597	0.201306147
ebi-a-GCST90026154	ebi-a-GCST90091033	Nonalcoholic fatty liver disease || id:ebi-a-GCST90091033	Dopamine 3-o-sulfate levels	Weighted median	9	-0.070043852	0.050053421	0.161698487	-0.168148558	0.028060853	0.932352933	0.84522826	1.028458267	180	0.302735502
ebi-a-GCST90026154	ebi-a-GCST90091033	Nonalcoholic fatty liver disease || id:ebi-a-GCST90091033	Dopamine 3-o-sulfate levels	MR Egger	9	-0.141109758	0.100622518	0.203562918	-0.338329894	0.056110378	0.868393993	0.712960048	1.057714426	231	0.296972742
ebi-a-GCST90026154	ebi-a-GCST90091033	Nonalcoholic fatty liver disease || id:ebi-a-GCST90091033	Dopamine 3-o-sulfate levels	Simple mode	9	-0.080806662	0.070635459	0.285698972	-0.219252162	0.057638838	0.922372004	0.803119176	1.059332336	364	0.264507015
ebi-a-GCST90026154	ebi-a-GCST90091033	Nonalcoholic fatty liver disease || id:ebi-a-GCST90091033	Dopamine 3-o-sulfate levels	Weighted mode	9	-0.072607066	0.068084545	0.317354453	-0.206052774	0.060838642	0.929966174	0.813790128	1.062727421	429	0.249297088
ebi-a-GCST90026154	ebi-a-GCST90091033	Nonalcoholic fatty liver disease || id:ebi-a-GCST90091033	Dopamine 3-o-sulfate levels	Inverse variance weighted	9	-0.035436975	0.043661574	0.417004876	-0.121013661	0.050139711	0.965183563	0.886021856	1.051417981	616	0.228134161
ebi-a-GCST90026155	ebi-a-GCST90091033	Nonalcoholic fatty liver disease || id:ebi-a-GCST90091033	Ergothioneine levels	Inverse variance weighted	25	0.037496136	0.028393985	0.186646064	-0.018156075	0.093148348	1.038207986	0.982007753	1.097624553	210	0.299522494
ebi-a-GCST90026155	ebi-a-GCST90091033	Nonalcoholic fatty liver disease || id:ebi-a-GCST90091033	Ergothioneine levels	MR Egger	25	0.059648898	0.049996972	0.245012093	-0.038345167	0.157642963	1.061463799	0.962380701	1.17074812	292	0.282770806
ebi-a-GCST90026155	ebi-a-GCST90091033	Nonalcoholic fatty liver disease || id:ebi-a-GCST90091033	Ergothioneine levels	Weighted median	25	0.039726429	0.041281785	0.335887154	-0.041185869	0.120638727	1.040526078	0.959650744	1.128217244	457	0.247689215
ebi-a-GCST90026155	ebi-a-GCST90091033	Nonalcoholic fatty liver disease || id:ebi-a-GCST90091033	Ergothioneine levels	Weighted mode	25	0.043043473	0.050872995	0.40585617	-0.056667598	0.142754544	1.043983279	0.944908107	1.153446647	598	0.228718276
ebi-a-GCST90026155	ebi-a-GCST90091033	Nonalcoholic fatty liver disease || id:ebi-a-GCST90091033	Ergothioneine levels	Simple mode	25	0.025932332	0.061148598	0.675279422	-0.093918919	0.145783583	1.0262715	0.910356572	1.156945778	1104	0.20613149
ebi-a-GCST90026156	ebi-a-GCST90091033	Nonalcoholic fatty liver disease || id:ebi-a-GCST90091033	Erythritol levels	MR Egger	114	0.031117749	0.050277857	0.537228795	-0.06742685	0.129662349	1.031606968	0.934796098	1.138443922	856	0.211502458
ebi-a-GCST90026156	ebi-a-GCST90091033	Nonalcoholic fatty liver disease || id:ebi-a-GCST90091033	Erythritol levels	Simple mode	114	0.062182796	0.100653994	0.53795838	-0.135099032	0.259464624	1.064156851	0.87362939	1.296235928	858	0.211296007
ebi-a-GCST90026156	ebi-a-GCST90091033	Nonalcoholic fatty liver disease || id:ebi-a-GCST90091033	Erythritol levels	Weighted mode	114	0.044939925	0.076223692	0.556649596	-0.104458511	0.194338361	1.045965022	0.900812171	1.214507155	888	0.211251029
ebi-a-GCST90026156	ebi-a-GCST90091033	Nonalcoholic fatty liver disease || id:ebi-a-GCST90091033	Erythritol levels	Inverse variance weighted	114	-0.013770798	0.025441434	0.588318444	-0.063636008	0.036094413	0.986323586	0.938346488	1.036753725	957	0.207171699
ebi-a-GCST90026156	ebi-a-GCST90091033	Nonalcoholic fatty liver disease || id:ebi-a-GCST90091033	Erythritol levels	Weighted median	114	0.015626234	0.037361259	0.675766548	-0.057601834	0.088854302	1.015748962	0.944025752	1.092921408	1106	0.205907167
ebi-a-GCST90026157	ebi-a-GCST90091033	Nonalcoholic fatty liver disease || id:ebi-a-GCST90091033	Erythronate levels	MR Egger	16	-0.380872543	0.38907901	0.344239336	-1.143467403	0.381722317	0.683264971	0.318712001	1.464805277	476	0.243715664
ebi-a-GCST90026157	ebi-a-GCST90091033	Nonalcoholic fatty liver disease || id:ebi-a-GCST90091033	Erythronate levels	Inverse variance weighted	16	-0.076762503	0.151574321	0.612551489	-0.373848173	0.220323167	0.926109776	0.688081373	1.246479487	999	0.206636488
ebi-a-GCST90026157	ebi-a-GCST90091033	Nonalcoholic fatty liver disease || id:ebi-a-GCST90091033	Erythronate levels	Weighted mode	16	0.18610334	0.387616811	0.638067035	-0.573625609	0.945832289	1.204546732	0.563478777	2.574955595	1046	0.205572266
ebi-a-GCST90026157	ebi-a-GCST90091033	Nonalcoholic fatty liver disease || id:ebi-a-GCST90091033	Erythronate levels	Simple mode	16	0.141533737	0.376761169	0.712429724	-0.596918155	0.879985629	1.15203937	0.550505597	2.410865059	1183	0.202949127
ebi-a-GCST90026157	ebi-a-GCST90091033	Nonalcoholic fatty liver disease || id:ebi-a-GCST90091033	Erythronate levels	Weighted median	16	0.002380599	0.219835324	0.991359868	-0.428496635	0.433257834	1.002383435	0.651487783	1.542273819	1662	0.20101581
ebi-a-GCST90026316	ebi-a-GCST90091033	Nonalcoholic fatty liver disease || id:ebi-a-GCST90091033	Ethyl beta-glucopyranoside levels	Inverse variance weighted	12	-0.040428881	0.021769718	0.063294719	-0.083097527	0.002239766	0.960377463	0.920261392	1.002242276	55	0.387824004
ebi-a-GCST90026316	ebi-a-GCST90091033	Nonalcoholic fatty liver disease || id:ebi-a-GCST90091033	Ethyl beta-glucopyranoside levels	Weighted median	12	-0.03409041	0.030099613	0.257388027	-0.093085652	0.024904833	0.966484121	0.911115458	1.025217549	314	0.27624129
ebi-a-GCST90026316	ebi-a-GCST90091033	Nonalcoholic fatty liver disease || id:ebi-a-GCST90091033	Ethyl beta-glucopyranoside levels	Simple mode	12	-0.035765628	0.046319094	0.456290714	-0.126551052	0.055019796	0.964866405	0.881129165	1.05656153	684	0.224809898
ebi-a-GCST90026316	ebi-a-GCST90091033	Nonalcoholic fatty liver disease || id:ebi-a-GCST90091033	Ethyl beta-glucopyranoside levels	MR Egger	12	-0.039560711	0.052094268	0.465134429	-0.141665477	0.062544055	0.961211596	0.867911545	1.064541356	702	0.223291029
ebi-a-GCST90026316	ebi-a-GCST90091033	Nonalcoholic fatty liver disease || id:ebi-a-GCST90091033	Ethyl beta-glucopyranoside levels	Weighted mode	12	-0.036648456	0.050383378	0.482180987	-0.135399877	0.062102964	0.964014969	0.873366603	1.0640719	729	0.222901225
ebi-a-GCST90026158	ebi-a-GCST90091033	Nonalcoholic fatty liver disease || id:ebi-a-GCST90091033	Ethylmalonate levels	Weighted median	38	0.087420809	0.069844317	0.210696542	-0.049474053	0.224315671	1.091355836	0.951729853	1.251466008	242	0.293407994
ebi-a-GCST90026158	ebi-a-GCST90091033	Nonalcoholic fatty liver disease || id:ebi-a-GCST90091033	Ethylmalonate levels	Inverse variance weighted	38	0.044266065	0.052126582	0.395768175	-0.057902035	0.146434166	1.045260426	0.943742397	1.157698712	579	0.230352116
ebi-a-GCST90026158	ebi-a-GCST90091033	Nonalcoholic fatty liver disease || id:ebi-a-GCST90091033	Ethylmalonate levels	Weighted mode	38	0.056135382	0.096742824	0.565260869	-0.133480553	0.245751318	1.057740874	0.875044486	1.278581574	908	0.209793957
ebi-a-GCST90026158	ebi-a-GCST90091033	Nonalcoholic fatty liver disease || id:ebi-a-GCST90091033	Ethylmalonate levels	Simple mode	38	0.042164432	0.138409895	0.76235148	-0.229118961	0.313447826	1.043065978	0.795233926	1.368134079	1276	0.201342045
ebi-a-GCST90026158	ebi-a-GCST90091033	Nonalcoholic fatty liver disease || id:ebi-a-GCST90091033	Ethylmalonate levels	MR Egger	38	-0.002415507	0.116557648	0.983580497	-0.230868496	0.226037483	0.997587408	0.793843853	1.253622653	1653	0.200524275
ebi-a-GCST90026159	ebi-a-GCST90091033	Nonalcoholic fatty liver disease || id:ebi-a-GCST90091033	Fructose levels	Simple mode	15	-0.344950766	0.290605136	0.254975871	-0.914536833	0.224635301	0.708255223	0.400702175	1.251866078	310	0.277183447
ebi-a-GCST90026159	ebi-a-GCST90091033	Nonalcoholic fatty liver disease || id:ebi-a-GCST90091033	Fructose levels	Weighted mode	15	-0.24134738	0.243056013	0.337577539	-0.717737165	0.235042406	0.785568688	0.487854943	1.264962409	463	0.245709786
ebi-a-GCST90026159	ebi-a-GCST90091033	Nonalcoholic fatty liver disease || id:ebi-a-GCST90091033	Fructose levels	Weighted median	15	-0.113807477	0.158138667	0.471728894	-0.423759264	0.196144311	0.892429753	0.654581444	1.216702476	710	0.223905123
ebi-a-GCST90026159	ebi-a-GCST90091033	Nonalcoholic fatty liver disease || id:ebi-a-GCST90091033	Fructose levels	Inverse variance weighted	15	-0.083354014	0.132191056	0.528330133	-0.342448484	0.175740457	0.920025388	0.710029696	1.192128609	833	0.213742203
ebi-a-GCST90026159	ebi-a-GCST90091033	Nonalcoholic fatty liver disease || id:ebi-a-GCST90091033	Fructose levels	MR Egger	15	-0.036397261	0.276345173	0.897230739	-0.578033801	0.505239279	0.964257156	0.561000321	1.65738205	1510	0.200242887
ebi-a-GCST90026160	ebi-a-GCST90091033	Nonalcoholic fatty liver disease || id:ebi-a-GCST90091033	Galactonate levels	MR Egger	15	-0.025940585	0.050683969	0.61736659	-0.125281166	0.073399995	0.974392981	0.88224881	1.076160909	1008	0.20640133
ebi-a-GCST90026160	ebi-a-GCST90091033	Nonalcoholic fatty liver disease || id:ebi-a-GCST90091033	Galactonate levels	Inverse variance weighted	15	-0.007782615	0.016346431	0.633999685	-0.03982162	0.02425639	0.992247591	0.96096084	1.024552969	1037	0.206034613
ebi-a-GCST90026160	ebi-a-GCST90091033	Nonalcoholic fatty liver disease || id:ebi-a-GCST90091033	Galactonate levels	Weighted median	15	-0.009550671	0.023147346	0.679897306	-0.05491947	0.035818128	0.990494792	0.946561372	1.036467325	1116	0.205309491
ebi-a-GCST90026160	ebi-a-GCST90091033	Nonalcoholic fatty liver disease || id:ebi-a-GCST90091033	Galactonate levels	Simple mode	15	-0.009679684	0.039835375	0.811535521	-0.087757018	0.06839765	0.990367013	0.915983417	1.070791024	1375	0.198899979
ebi-a-GCST90026160	ebi-a-GCST90091033	Nonalcoholic fatty liver disease || id:ebi-a-GCST90091033	Galactonate levels	Weighted mode	15	-0.006574042	0.039183051	0.869157692	-0.083372821	0.070224738	0.99344752	0.920008085	1.072749241	1463	0.200209256
ebi-a-GCST90026161	ebi-a-GCST90091033	Nonalcoholic fatty liver disease || id:ebi-a-GCST90091033	Galactosylglycerol levels	Inverse variance weighted	20	-0.142803415	0.062106825	0.021486821	-0.264532792	-0.021074038	0.866924477	0.767564479	0.979146468	17	0.425944619
ebi-a-GCST90026161	ebi-a-GCST90091033	Nonalcoholic fatty liver disease || id:ebi-a-GCST90091033	Galactosylglycerol levels	Weighted median	20	-0.126531273	0.086945528	0.145587991	-0.296944509	0.043881963	0.881146593	0.743085246	1.044859015	156	0.314507392
ebi-a-GCST90026161	ebi-a-GCST90091033	Nonalcoholic fatty liver disease || id:ebi-a-GCST90091033	Galactosylglycerol levels	Weighted mode	20	0.037150452	0.142353678	0.79692113	-0.241862757	0.31616366	1.037849155	0.785163929	1.371854755	1353	0.198494029
ebi-a-GCST90026161	ebi-a-GCST90091033	Nonalcoholic fatty liver disease || id:ebi-a-GCST90091033	Galactosylglycerol levels	Simple mode	20	0.025564795	0.158562017	0.873615079	-0.285216758	0.336346348	1.025894377	0.751851267	1.399823767	1475	0.199598835
ebi-a-GCST90026161	ebi-a-GCST90091033	Nonalcoholic fatty liver disease || id:ebi-a-GCST90091033	Galactosylglycerol levels	MR Egger	20	0.003654366	0.116108583	0.97523814	-0.223918457	0.231227188	1.003661051	0.799380316	1.260145496	1632	0.201381895
ebi-a-GCST90026162	ebi-a-GCST90091033	Nonalcoholic fatty liver disease || id:ebi-a-GCST90091033	Gamma-glutamyl-alpha-lysine levels	MR Egger	50	-0.073200931	0.045848552	0.116922609	-0.163064093	0.016662231	0.929414063	0.849536737	1.01680182	110	0.358208355
ebi-a-GCST90026162	ebi-a-GCST90091033	Nonalcoholic fatty liver disease || id:ebi-a-GCST90091033	Gamma-glutamyl-alpha-lysine levels	Inverse variance weighted	50	-0.019808219	0.021323046	0.352910735	-0.061601389	0.021984951	0.980386675	0.940257609	1.022228401	487	0.24421133
ebi-a-GCST90026162	ebi-a-GCST90091033	Nonalcoholic fatty liver disease || id:ebi-a-GCST90091033	Gamma-glutamyl-alpha-lysine levels	Weighted median	50	-0.01212421	0.030420522	0.690222128	-0.071748434	0.047500014	0.987948992	0.930765015	1.048646216	1137	0.204577711
ebi-a-GCST90026162	ebi-a-GCST90091033	Nonalcoholic fatty liver disease || id:ebi-a-GCST90091033	Gamma-glutamyl-alpha-lysine levels	Simple mode	50	0.010486703	0.071664687	0.884261149	-0.129976083	0.150949489	1.010541881	0.878116432	1.162937915	1485	0.200670712
ebi-a-GCST90026162	ebi-a-GCST90091033	Nonalcoholic fatty liver disease || id:ebi-a-GCST90091033	Gamma-glutamyl-alpha-lysine levels	Weighted mode	50	0.0085864	0.071712047	0.905183115	-0.131969212	0.149142012	1.008623369	0.876367977	1.16083783	1526	0.199899548
ebi-a-GCST90026163	ebi-a-GCST90091033	Nonalcoholic fatty liver disease || id:ebi-a-GCST90091033	Gamma-glutamylglutamine levels	Weighted median	43	0.086175772	0.079478478	0.278247093	-0.069602045	0.241953589	1.089997903	0.932764945	1.273735077	350	0.267912201
ebi-a-GCST90026163	ebi-a-GCST90091033	Nonalcoholic fatty liver disease || id:ebi-a-GCST90091033	Gamma-glutamylglutamine levels	MR Egger	43	0.096511673	0.095674513	0.319010992	-0.091010372	0.284033719	1.101322437	0.913008241	1.328477725	431	0.249435509
ebi-a-GCST90026163	ebi-a-GCST90091033	Nonalcoholic fatty liver disease || id:ebi-a-GCST90091033	Gamma-glutamylglutamine levels	Inverse variance weighted	43	0.043747971	0.056432168	0.438203124	-0.066859079	0.154355021	1.044719022	0.935326999	1.166905089	655	0.22545718
ebi-a-GCST90026163	ebi-a-GCST90091033	Nonalcoholic fatty liver disease || id:ebi-a-GCST90091033	Gamma-glutamylglutamine levels	Weighted mode	43	0.070838102	0.136918463	0.607609169	-0.197522086	0.33919829	1.073407429	0.820762013	1.403821682	992	0.206415615
ebi-a-GCST90026163	ebi-a-GCST90091033	Nonalcoholic fatty liver disease || id:ebi-a-GCST90091033	Gamma-glutamylglutamine levels	Simple mode	43	0.056110168	0.156646803	0.721991172	-0.250917565	0.363137902	1.057714204	0.77808651	1.437834125	1196	0.203437312
ebi-a-GCST90026164	ebi-a-GCST90091033	Nonalcoholic fatty liver disease || id:ebi-a-GCST90091033	Gamma-glutamylleucine levels	Simple mode	42	0.087658518	0.070597336	0.221415281	-0.050712261	0.226029296	1.091615291	0.950552142	1.253612391	254	0.293767518
ebi-a-GCST90026164	ebi-a-GCST90091033	Nonalcoholic fatty liver disease || id:ebi-a-GCST90091033	Gamma-glutamylleucine levels	MR Egger	42	-0.032460035	0.04845737	0.506790874	-0.127436481	0.062516411	0.968061138	0.880349333	1.064511928	789	0.216462008
ebi-a-GCST90026164	ebi-a-GCST90091033	Nonalcoholic fatty liver disease || id:ebi-a-GCST90091033	Gamma-glutamylleucine levels	Inverse variance weighted	42	0.015604899	0.025978477	0.548049357	-0.035312915	0.066522713	1.015727291	0.965303311	1.068785239	878	0.210356074
ebi-a-GCST90026164	ebi-a-GCST90091033	Nonalcoholic fatty liver disease || id:ebi-a-GCST90091033	Gamma-glutamylleucine levels	Weighted mode	42	-0.03861141	0.067022958	0.567701918	-0.169976407	0.092753587	0.962124508	0.843684721	1.09719134	912	0.209775818
ebi-a-GCST90026164	ebi-a-GCST90091033	Nonalcoholic fatty liver disease || id:ebi-a-GCST90091033	Gamma-glutamylleucine levels	Weighted median	42	0.014575813	0.036918877	0.692985682	-0.057785186	0.086936813	1.014682559	0.943852679	1.090827751	1143	0.204318613
ebi-a-GCST90026165	ebi-a-GCST90091033	Nonalcoholic fatty liver disease || id:ebi-a-GCST90091033	Gamma-glutamylphenylalanine levels	Weighted median	22	-0.024020751	0.035058885	0.493246467	-0.092736167	0.044694664	0.976265451	0.911433935	1.045708519	756	0.219873095
ebi-a-GCST90026165	ebi-a-GCST90091033	Nonalcoholic fatty liver disease || id:ebi-a-GCST90091033	Gamma-glutamylphenylalanine levels	Weighted mode	22	-0.023735774	0.057082686	0.681764635	-0.135617839	0.088146291	0.976543704	0.873176263	1.092147882	1121	0.204955113
ebi-a-GCST90026165	ebi-a-GCST90091033	Nonalcoholic fatty liver disease || id:ebi-a-GCST90091033	Gamma-glutamylphenylalanine levels	Simple mode	22	-0.023735774	0.061327586	0.702626449	-0.143937842	0.096466294	0.976543704	0.865941572	1.101272461	1163	0.20359855
ebi-a-GCST90026165	ebi-a-GCST90091033	Nonalcoholic fatty liver disease || id:ebi-a-GCST90091033	Gamma-glutamylphenylalanine levels	MR Egger	22	-0.016208318	0.046101614	0.728831637	-0.106567482	0.074150846	0.98392233	0.898914385	1.076969249	1212	0.202653681
ebi-a-GCST90026165	ebi-a-GCST90091033	Nonalcoholic fatty liver disease || id:ebi-a-GCST90091033	Gamma-glutamylphenylalanine levels	Inverse variance weighted	22	-0.008273287	0.025823168	0.748678508	-0.058886697	0.042340122	0.991760842	0.942813587	1.043249251	1245	0.202654343
ebi-a-GCST90026166	ebi-a-GCST90091033	Nonalcoholic fatty liver disease || id:ebi-a-GCST90091033	Gamma-glutamylthreonine levels	MR Egger	19	0.10114775	0.115409295	0.393014664	-0.125054468	0.327349967	1.106440106	0.882448836	1.387286897	570	0.232361301
ebi-a-GCST90026166	ebi-a-GCST90091033	Nonalcoholic fatty liver disease || id:ebi-a-GCST90091033	Gamma-glutamylthreonine levels	Weighted mode	19	-0.057713051	0.104294393	0.586820596	-0.262130061	0.14670396	0.943920766	0.769410946	1.158011095	955	0.207077006
ebi-a-GCST90026166	ebi-a-GCST90091033	Nonalcoholic fatty liver disease || id:ebi-a-GCST90091033	Gamma-glutamylthreonine levels	Weighted median	19	-0.036261091	0.080881535	0.653919762	-0.194788899	0.122266718	0.964388468	0.823008378	1.130055467	1072	0.205569925
ebi-a-GCST90026166	ebi-a-GCST90091033	Nonalcoholic fatty liver disease || id:ebi-a-GCST90091033	Gamma-glutamylthreonine levels	Inverse variance weighted	19	-0.008591167	0.063061455	0.891635641	-0.132191619	0.115009286	0.991445632	0.876173087	1.121883855	1497	0.200722252
ebi-a-GCST90026166	ebi-a-GCST90091033	Nonalcoholic fatty liver disease || id:ebi-a-GCST90091033	Gamma-glutamylthreonine levels	Simple mode	19	-0.003538501	0.142410399	0.980450224	-0.282662883	0.27558588	0.996467752	0.753773855	1.31730223	1642	0.201225168
ebi-a-GCST90026167	ebi-a-GCST90091033	Nonalcoholic fatty liver disease || id:ebi-a-GCST90091033	Gamma-glutamylvaline levels	Inverse variance weighted	31	0.074724887	0.039331579	0.05745018	-0.002365007	0.151814782	1.077587652	0.997637787	1.163944633	49	0.395116542
ebi-a-GCST90026167	ebi-a-GCST90091033	Nonalcoholic fatty liver disease || id:ebi-a-GCST90091033	Gamma-glutamylvaline levels	Weighted median	31	0.066756444	0.057051096	0.241953985	-0.045063705	0.178576593	1.069035077	0.955936582	1.195514447	288	0.283119767
ebi-a-GCST90026167	ebi-a-GCST90091033	Nonalcoholic fatty liver disease || id:ebi-a-GCST90091033	Gamma-glutamylvaline levels	MR Egger	31	0.051765734	0.075507751	0.498429486	-0.096229458	0.199760927	1.053129001	0.908255585	1.221110788	770	0.218143814
ebi-a-GCST90026167	ebi-a-GCST90091033	Nonalcoholic fatty liver disease || id:ebi-a-GCST90091033	Gamma-glutamylvaline levels	Simple mode	31	-0.042009635	0.097888388	0.67087422	-0.233870876	0.149851606	0.958860542	0.791464006	1.161661846	1095	0.206469966
ebi-a-GCST90026167	ebi-a-GCST90091033	Nonalcoholic fatty liver disease || id:ebi-a-GCST90091033	Gamma-glutamylvaline levels	Weighted mode	31	0.032744656	0.08736883	0.710455756	-0.138498251	0.203987563	1.033286662	0.870664774	1.226282902	1178	0.203245832
ebi-a-GCST90026168	ebi-a-GCST90091033	Nonalcoholic fatty liver disease || id:ebi-a-GCST90091033	Gluconate levels	Inverse variance weighted	24	0.080061927	0.048102747	0.096033707	-0.014219458	0.174343311	1.083354154	0.985881161	1.190464195	87	0.371992636
ebi-a-GCST90026168	ebi-a-GCST90091033	Nonalcoholic fatty liver disease || id:ebi-a-GCST90091033	Gluconate levels	Weighted median	24	0.043012114	0.071600705	0.548025208	-0.097325268	0.183349496	1.043950541	0.907260855	1.201234161	877	0.210586654
ebi-a-GCST90026168	ebi-a-GCST90091033	Nonalcoholic fatty liver disease || id:ebi-a-GCST90091033	Gluconate levels	MR Egger	24	0.01255164	0.074915127	0.86847198	-0.134282009	0.159385289	1.012630742	0.874343457	1.172789723	1461	0.200325159
ebi-a-GCST90026168	ebi-a-GCST90091033	Nonalcoholic fatty liver disease || id:ebi-a-GCST90091033	Gluconate levels	Weighted mode	24	0.016942399	0.103317584	0.871176504	-0.185560066	0.219444864	1.017086735	0.830638941	1.245385181	1469	0.199854651
ebi-a-GCST90026168	ebi-a-GCST90091033	Nonalcoholic fatty liver disease || id:ebi-a-GCST90091033	Gluconate levels	Simple mode	24	-0.000100661	0.127730246	0.999378	-0.250451944	0.250250621	0.999899344	0.778448888	1.284347261	1679	0.200589867
ebi-a-GCST90025999	ebi-a-GCST90091033	Nonalcoholic fatty liver disease || id:ebi-a-GCST90091033	Glucose levels	Weighted median	24	-0.064376777	0.185246225	0.728200661	-0.427459378	0.298705824	0.937651648	0.652163894	1.348112983	1210	0.202812911
ebi-a-GCST90025999	ebi-a-GCST90091033	Nonalcoholic fatty liver disease || id:ebi-a-GCST90091033	Glucose levels	MR Egger	24	0.085727555	0.244849047	0.729575412	-0.394176577	0.565631687	1.089509456	0.674234991	1.760559554	1214	0.202526288
ebi-a-GCST90025999	ebi-a-GCST90091033	Nonalcoholic fatty liver disease || id:ebi-a-GCST90091033	Glucose levels	Inverse variance weighted	24	-0.037244832	0.136192143	0.784489883	-0.304181432	0.229691768	0.963440226	0.737727007	1.258212129	1324	0.199677561
ebi-a-GCST90025999	ebi-a-GCST90091033	Nonalcoholic fatty liver disease || id:ebi-a-GCST90091033	Glucose levels	Weighted mode	24	-0.039132558	0.318301757	0.903221256	-0.663004002	0.584738885	0.96162323	0.515301042	1.794522348	1522	0.199990515
ebi-a-GCST90025999	ebi-a-GCST90091033	Nonalcoholic fatty liver disease || id:ebi-a-GCST90091033	Glucose levels	Simple mode	24	-0.030437931	0.33384892	0.928144717	-0.684781815	0.623905953	0.970020638	0.504200226	1.866203126	1558	0.200760443
ebi-a-GCST90026029	ebi-a-GCST90091033	Nonalcoholic fatty liver disease || id:ebi-a-GCST90091033	Glucuronate levels	MR Egger	159	0.042453082	0.034947565	0.226279521	-0.026044145	0.110950309	1.043367103	0.974292079	1.117339384	264	0.288849237
ebi-a-GCST90026029	ebi-a-GCST90091033	Nonalcoholic fatty liver disease || id:ebi-a-GCST90091033	Glucuronate levels	Simple mode	159	-0.056112361	0.051695905	0.27938394	-0.157436336	0.045211613	0.9454329	0.854331202	1.046249237	355	0.265217994
ebi-a-GCST90026029	ebi-a-GCST90091033	Nonalcoholic fatty liver disease || id:ebi-a-GCST90091033	Glucuronate levels	Inverse variance weighted	159	0.007551115	0.013627516	0.579504978	-0.019158817	0.034261047	1.007579697	0.981023547	1.034854717	939	0.207979955
ebi-a-GCST90026029	ebi-a-GCST90091033	Nonalcoholic fatty liver disease || id:ebi-a-GCST90091033	Glucuronate levels	Weighted median	159	0.009966535	0.019807219	0.61483993	-0.028855615	0.048788684	1.010016366	0.971556732	1.049998446	1002	0.206787481
ebi-a-GCST90026029	ebi-a-GCST90091033	Nonalcoholic fatty liver disease || id:ebi-a-GCST90091033	Glucuronate levels	Weighted mode	159	0.005541437	0.049242468	0.910543094	-0.090973799	0.102056674	1.005556819	0.913041633	1.107446233	1535	0.199904249
ebi-a-GCST90026169	ebi-a-GCST90091033	Nonalcoholic fatty liver disease || id:ebi-a-GCST90091033	Glutamate levels	Inverse variance weighted	33	-0.162538674	0.086885457	0.061383403	-0.33283417	0.007756822	0.849983217	0.716889066	1.007786984	52	0.39781167
ebi-a-GCST90026169	ebi-a-GCST90091033	Nonalcoholic fatty liver disease || id:ebi-a-GCST90091033	Glutamate levels	Weighted median	33	-0.199340253	0.116131028	0.086068453	-0.426957069	0.028276562	0.819271086	0.652491564	1.028680139	78	0.371859854
ebi-a-GCST90026169	ebi-a-GCST90091033	Nonalcoholic fatty liver disease || id:ebi-a-GCST90091033	Glutamate levels	MR Egger	33	-0.282470696	0.195777302	0.159101225	-0.666194209	0.101252817	0.753918735	0.513659744	1.106556363	176	0.304642687
ebi-a-GCST90026169	ebi-a-GCST90091033	Nonalcoholic fatty liver disease || id:ebi-a-GCST90091033	Glutamate levels	Weighted mode	33	-0.210885853	0.197247117	0.293003039	-0.597490202	0.175718495	0.809866505	0.550190773	1.192102429	377	0.261915184
ebi-a-GCST90026169	ebi-a-GCST90091033	Nonalcoholic fatty liver disease || id:ebi-a-GCST90091033	Glutamate levels	Simple mode	33	-0.144955431	0.219262838	0.513277981	-0.574710593	0.284799731	0.865060847	0.562867743	1.329495744	798	0.21676025
ebi-a-GCST90026170	ebi-a-GCST90091033	Nonalcoholic fatty liver disease || id:ebi-a-GCST90091033	Glutamine levels	Inverse variance weighted	74	0.140533389	0.075888924	0.064050234	-0.008208903	0.28927568	1.150887506	0.991824698	1.335459838	56	0.385445158
ebi-a-GCST90026170	ebi-a-GCST90091033	Nonalcoholic fatty liver disease || id:ebi-a-GCST90091033	Glutamine levels	Weighted median	74	0.139483472	0.104673053	0.182675148	-0.065675713	0.344642656	1.149679804	0.936434489	1.411485444	201	0.306276243
ebi-a-GCST90026170	ebi-a-GCST90091033	Nonalcoholic fatty liver disease || id:ebi-a-GCST90091033	Glutamine levels	MR Egger	74	0.099366003	0.13923554	0.477748151	-0.173535656	0.372267662	1.104470465	0.840687175	1.451021312	723	0.222684823
ebi-a-GCST90026170	ebi-a-GCST90091033	Nonalcoholic fatty liver disease || id:ebi-a-GCST90091033	Glutamine levels	Weighted mode	74	0.083218172	0.16454637	0.614560867	-0.239292714	0.405729058	1.086778888	0.787184429	1.500395978	1001	0.206900112
ebi-a-GCST90026170	ebi-a-GCST90091033	Nonalcoholic fatty liver disease || id:ebi-a-GCST90091033	Glutamine levels	Simple mode	74	0.105451299	0.236214833	0.656614535	-0.357529775	0.568432373	1.111211986	0.699401874	1.765497239	1077	0.205458773
ebi-a-GCST90026171	ebi-a-GCST90091033	Nonalcoholic fatty liver disease || id:ebi-a-GCST90091033	Glutarylcarnitine (c5-dc) levels	Simple mode	45	-0.0470377	0.048022391	0.332690532	-0.141161586	0.047086187	0.954051429	0.868348987	1.048212347	453	0.247498255
ebi-a-GCST90026171	ebi-a-GCST90091033	Nonalcoholic fatty liver disease || id:ebi-a-GCST90091033	Glutarylcarnitine (c5-dc) levels	Inverse variance weighted	45	0.014513283	0.016259445	0.372068034	-0.017355229	0.046381796	1.014619112	0.982794506	1.047474256	537	0.233495209
ebi-a-GCST90026171	ebi-a-GCST90091033	Nonalcoholic fatty liver disease || id:ebi-a-GCST90091033	Glutarylcarnitine (c5-dc) levels	MR Egger	45	0.023147041	0.035156926	0.513796164	-0.045760533	0.092054615	1.023417013	0.955270691	1.096424702	799	0.216707518
ebi-a-GCST90026171	ebi-a-GCST90091033	Nonalcoholic fatty liver disease || id:ebi-a-GCST90091033	Glutarylcarnitine (c5-dc) levels	Weighted mode	45	-0.016718077	0.04326728	0.701069554	-0.101521946	0.068085792	0.983420894	0.903461352	1.070457141	1161	0.203497364
ebi-a-GCST90026171	ebi-a-GCST90091033	Nonalcoholic fatty liver disease || id:ebi-a-GCST90091033	Glutarylcarnitine (c5-dc) levels	Weighted median	45	0.006443422	0.023902769	0.787492615	-0.040406006	0.053292849	1.006464225	0.960399432	1.054738479	1330	0.199537602
ebi-a-GCST90026172	ebi-a-GCST90091033	Nonalcoholic fatty liver disease || id:ebi-a-GCST90091033	Glycerate levels	Weighted median	20	-0.382800768	0.207114278	0.064564926	-0.788744754	0.023143218	0.681948752	0.45441484	1.0234131	57	0.381725969
ebi-a-GCST90026172	ebi-a-GCST90091033	Nonalcoholic fatty liver disease || id:ebi-a-GCST90091033	Glycerate levels	Inverse variance weighted	20	-0.232342281	0.156257031	0.137034966	-0.538606061	0.073921499	0.792674759	0.583561134	1.076722279	145	0.318488163
ebi-a-GCST90026172	ebi-a-GCST90091033	Nonalcoholic fatty liver disease || id:ebi-a-GCST90091033	Glycerate levels	Weighted mode	20	-0.53542565	0.352472634	0.145213966	-1.226272013	0.155420712	0.585420053	0.293384274	1.168149313	155	0.315723267
ebi-a-GCST90026172	ebi-a-GCST90091033	Nonalcoholic fatty liver disease || id:ebi-a-GCST90091033	Glycerate levels	Simple mode	20	-0.51615525	0.36025294	0.168176224	-1.222251012	0.189940512	0.596810731	0.294566348	1.209177664	185	0.306353445
ebi-a-GCST90026172	ebi-a-GCST90091033	Nonalcoholic fatty liver disease || id:ebi-a-GCST90091033	Glycerate levels	MR Egger	20	-0.388819765	0.293298292	0.201525238	-0.963684417	0.186044888	0.677856433	0.381484744	1.204476326	225	0.301840024
ebi-a-GCST90026030	ebi-a-GCST90091033	Nonalcoholic fatty liver disease || id:ebi-a-GCST90091033	Glycerol 3-phosphate levels	Inverse variance weighted	8	0.014229318	0.021594056	0.509930392	-0.028095031	0.056553667	1.014331037	0.972295965	1.058183403	793	0.21670434
ebi-a-GCST90026030	ebi-a-GCST90091033	Nonalcoholic fatty liver disease || id:ebi-a-GCST90091033	Glycerol 3-phosphate levels	Weighted mode	8	-0.004152666	0.042119397	0.924225547	-0.086706684	0.078401351	0.995855944	0.916946011	1.081556656	1552	0.200685573
ebi-a-GCST90026030	ebi-a-GCST90091033	Nonalcoholic fatty liver disease || id:ebi-a-GCST90091033	Glycerol 3-phosphate levels	Weighted median	8	0.002677608	0.029489347	0.927652173	-0.055121511	0.060476728	1.002681196	0.946370146	1.062342874	1557	0.200782776
ebi-a-GCST90026030	ebi-a-GCST90091033	Nonalcoholic fatty liver disease || id:ebi-a-GCST90091033	Glycerol 3-phosphate levels	MR Egger	8	-0.003443442	0.058766039	0.955176866	-0.118624878	0.111737994	0.99656248	0.888140899	1.118219842	1601	0.201058466
ebi-a-GCST90026030	ebi-a-GCST90091033	Nonalcoholic fatty liver disease || id:ebi-a-GCST90091033	Glycerol 3-phosphate levels	Simple mode	8	-0.002640583	0.046679056	0.956469439	-0.094131533	0.088850367	0.9973629	0.910163037	1.092917108	1604	0.200953991
ebi-a-GCST90026173	ebi-a-GCST90091033	Nonalcoholic fatty liver disease || id:ebi-a-GCST90091033	Glycerol levels	Weighted mode	19	0.128720322	0.216770536	0.560029007	-0.296149928	0.553590572	1.137371982	0.743675922	1.739487574	894	0.211107131
ebi-a-GCST90026173	ebi-a-GCST90091033	Nonalcoholic fatty liver disease || id:ebi-a-GCST90091033	Glycerol levels	Simple mode	19	0.089785788	0.22022684	0.688304413	-0.341858819	0.521430395	1.093939924	0.7104485	1.684435334	1134	0.204549019
ebi-a-GCST90026173	ebi-a-GCST90091033	Nonalcoholic fatty liver disease || id:ebi-a-GCST90091033	Glycerol levels	Inverse variance weighted	19	-0.028551912	0.077533598	0.712685254	-0.180517764	0.123413941	0.971851842	0.83483785	1.131352637	1184	0.202850448
ebi-a-GCST90026173	ebi-a-GCST90091033	Nonalcoholic fatty liver disease || id:ebi-a-GCST90091033	Glycerol levels	MR Egger	19	-0.025097136	0.166460133	0.881931969	-0.351358997	0.301164724	0.975215179	0.703731071	1.351431937	1483	0.200412052
ebi-a-GCST90026173	ebi-a-GCST90091033	Nonalcoholic fatty liver disease || id:ebi-a-GCST90091033	Glycerol levels	Weighted median	19	0.008516481	0.110296435	0.938452926	-0.207664531	0.224697494	1.00855285	0.812479553	1.251943938	1572	0.201182338
ebi-a-GCST90026174	ebi-a-GCST90091033	Nonalcoholic fatty liver disease || id:ebi-a-GCST90091033	Glycerophosphoinositol levels	Weighted mode	9	0.123799718	0.191810804	0.536718774	-0.252149457	0.499748893	1.131789171	0.777128582	1.648307318	854	0.211796519
ebi-a-GCST90026174	ebi-a-GCST90091033	Nonalcoholic fatty liver disease || id:ebi-a-GCST90091033	Glycerophosphoinositol levels	MR Egger	9	0.132676478	0.208835385	0.545421985	-0.276640876	0.541993833	1.141880516	0.758326782	1.719431706	872	0.210788083
ebi-a-GCST90026174	ebi-a-GCST90091033	Nonalcoholic fatty liver disease || id:ebi-a-GCST90091033	Glycerophosphoinositol levels	Simple mode	9	0.116928681	0.199281967	0.573552053	-0.273663974	0.507521335	1.124039261	0.76058761	1.661168607	925	0.208958964
ebi-a-GCST90026174	ebi-a-GCST90091033	Nonalcoholic fatty liver disease || id:ebi-a-GCST90091033	Glycerophosphoinositol levels	Weighted median	9	0.057100924	0.131901973	0.665084334	-0.201426942	0.315628791	1.05876266	0.817563305	1.371121188	1088	0.206004982
ebi-a-GCST90026174	ebi-a-GCST90091033	Nonalcoholic fatty liver disease || id:ebi-a-GCST90091033	Glycerophosphoinositol levels	Inverse variance weighted	9	0.012239013	0.100027802	0.902616993	-0.183815479	0.208293505	1.012314216	0.832089328	1.23157459	1521	0.199988117
ebi-a-GCST90026013	ebi-a-GCST90091033	Nonalcoholic fatty liver disease || id:ebi-a-GCST90091033	Glycine levels	MR Egger	32	-0.060947449	0.094383748	0.523356068	-0.245939596	0.124044697	0.940872682	0.781969458	1.13206647	819	0.2153492
ebi-a-GCST90026013	ebi-a-GCST90091033	Nonalcoholic fatty liver disease || id:ebi-a-GCST90091033	Glycine levels	Simple mode	32	0.071537657	0.144779339	0.624708145	-0.212229847	0.355305162	1.0741586	0.808778781	1.426615937	1020	0.206398671
ebi-a-GCST90026013	ebi-a-GCST90091033	Nonalcoholic fatty liver disease || id:ebi-a-GCST90091033	Glycine levels	Weighted median	32	0.032918372	0.076028423	0.665033259	-0.116097337	0.181934082	1.033466176	0.890388551	1.19953512	1087	0.206178665
ebi-a-GCST90026013	ebi-a-GCST90091033	Nonalcoholic fatty liver disease || id:ebi-a-GCST90091033	Glycine levels	Weighted mode	32	0.0631771	0.147497163	0.671374117	-0.225917338	0.352271539	1.065215473	0.797784045	1.42229468	1098	0.206059269
ebi-a-GCST90026013	ebi-a-GCST90091033	Nonalcoholic fatty liver disease || id:ebi-a-GCST90091033	Glycine levels	Inverse variance weighted	32	-0.017786715	0.053286062	0.738532933	-0.122227397	0.086653968	0.982370535	0.884947111	1.09051926	1230	0.202346015
ebi-a-GCST90026175	ebi-a-GCST90091033	Nonalcoholic fatty liver disease || id:ebi-a-GCST90091033	Guaiacol sulfate levels	MR Egger	4	-0.299362413	0.278139723	0.394381879	-0.84451627	0.245791444	0.741290708	0.429765198	1.27863288	574	0.231544762
ebi-a-GCST90026175	ebi-a-GCST90091033	Nonalcoholic fatty liver disease || id:ebi-a-GCST90091033	Guaiacol sulfate levels	Weighted median	4	0.056362828	0.078085263	0.470410477	-0.096684287	0.209409943	1.05798148	0.907842579	1.232950334	709	0.223594261
ebi-a-GCST90026175	ebi-a-GCST90091033	Nonalcoholic fatty liver disease || id:ebi-a-GCST90091033	Guaiacol sulfate levels	Simple mode	4	0.071372851	0.108601902	0.557974279	-0.141486878	0.284232579	1.073981586	0.868066566	1.328741933	889	0.211515559
ebi-a-GCST90026175	ebi-a-GCST90091033	Nonalcoholic fatty liver disease || id:ebi-a-GCST90091033	Guaiacol sulfate levels	Weighted mode	4	0.069065191	0.109392278	0.572634379	-0.145343673	0.283474056	1.07150606	0.864725059	1.327734432	923	0.209076691
ebi-a-GCST90026175	ebi-a-GCST90091033	Nonalcoholic fatty liver disease || id:ebi-a-GCST90091033	Guaiacol sulfate levels	Inverse variance weighted	4	0.027942927	0.066148976	0.672715427	-0.101709065	0.157594919	1.028336993	0.903292313	1.170691874	1103	0.205534995
ebi-a-GCST90026176	ebi-a-GCST90091033	Nonalcoholic fatty liver disease || id:ebi-a-GCST90091033	Guanosine levels	Inverse variance weighted	23	-0.154921891	0.100741659	0.124094202	-0.352375543	0.04253176	0.856482074	0.70301606	1.043449196	122	0.342784803
ebi-a-GCST90026176	ebi-a-GCST90091033	Nonalcoholic fatty liver disease || id:ebi-a-GCST90091033	Guanosine levels	Simple mode	23	-0.410876643	0.277378059	0.152711527	-0.954537638	0.132784352	0.663068721	0.384990108	1.1420037	165	0.311901726
ebi-a-GCST90026176	ebi-a-GCST90091033	Nonalcoholic fatty liver disease || id:ebi-a-GCST90091033	Guanosine levels	Weighted median	23	-0.138955922	0.122739573	0.257583998	-0.379525486	0.101613641	0.870266387	0.684185988	1.106955707	315	0.275573991
ebi-a-GCST90026176	ebi-a-GCST90091033	Nonalcoholic fatty liver disease || id:ebi-a-GCST90091033	Guanosine levels	MR Egger	23	0.2058397	0.194068657	0.30089419	-0.174534868	0.586214268	1.228556251	0.83984757	1.79717191	393	0.258018682
ebi-a-GCST90026176	ebi-a-GCST90091033	Nonalcoholic fatty liver disease || id:ebi-a-GCST90091033	Guanosine levels	Weighted mode	23	-0.145930144	0.235012646	0.541015808	-0.606554929	0.314694642	0.864218072	0.54522598	1.369840955	863	0.211265733
ebi-a-GCST90026177	ebi-a-GCST90091033	Nonalcoholic fatty liver disease || id:ebi-a-GCST90091033	Gulonate levels	Inverse variance weighted	37	0.030985047	0.042747613	0.468552089	-0.052800273	0.114770368	1.031470081	0.948569448	1.121615849	706	0.2236573
ebi-a-GCST90026177	ebi-a-GCST90091033	Nonalcoholic fatty liver disease || id:ebi-a-GCST90091033	Gulonate levels	MR Egger	37	0.041715455	0.076696501	0.58995646	-0.108609686	0.192040597	1.042597771	0.897080492	1.211719708	960	0.207099299
ebi-a-GCST90026177	ebi-a-GCST90091033	Nonalcoholic fatty liver disease || id:ebi-a-GCST90091033	Gulonate levels	Weighted mode	37	-0.037437524	0.099242654	0.708215816	-0.231953125	0.157078078	0.963254597	0.792983293	1.170086969	1175	0.203122323
ebi-a-GCST90026177	ebi-a-GCST90091033	Nonalcoholic fatty liver disease || id:ebi-a-GCST90091033	Gulonate levels	Simple mode	37	-0.018775755	0.124348623	0.880824263	-0.262499057	0.224947546	0.981399411	0.76912709	1.252257029	1481	0.200430639
ebi-a-GCST90026177	ebi-a-GCST90091033	Nonalcoholic fatty liver disease || id:ebi-a-GCST90091033	Gulonate levels	Weighted median	37	-0.003813045	0.064385567	0.952775251	-0.130008756	0.122382666	0.996194216	0.878087743	1.130186503	1596	0.20118124
ebi-a-GCST90026178	ebi-a-GCST90091033	Nonalcoholic fatty liver disease || id:ebi-a-GCST90091033	Hippurate levels	Weighted median	99	0.013533633	0.016379961	0.40867301	-0.018571091	0.045638357	1.013625627	0.98160029	1.046695812	602	0.228775422
ebi-a-GCST90026178	ebi-a-GCST90091033	Nonalcoholic fatty liver disease || id:ebi-a-GCST90091033	Hippurate levels	Simple mode	99	-0.029130908	0.035214015	0.410103369	-0.098150378	0.039888562	0.971289307	0.906512574	1.040694795	604	0.228815952
ebi-a-GCST90026178	ebi-a-GCST90091033	Nonalcoholic fatty liver disease || id:ebi-a-GCST90091033	Hippurate levels	Inverse variance weighted	99	0.004883909	0.010089815	0.628355011	-0.014892128	0.024659947	1.004895855	0.985218211	1.024966518	1024	0.206792616
ebi-a-GCST90026178	ebi-a-GCST90091033	Nonalcoholic fatty liver disease || id:ebi-a-GCST90091033	Hippurate levels	Weighted mode	99	0.003865716	0.023155539	0.867756817	-0.04151914	0.049250572	1.003873198	0.959330974	1.050483539	1460	0.200297293
ebi-a-GCST90026178	ebi-a-GCST90091033	Nonalcoholic fatty liver disease || id:ebi-a-GCST90091033	Hippurate levels	MR Egger	99	8.85E-05	0.018416201	0.996174272	-0.036007224	0.036184286	1.000088535	0.964633325	1.036846905	1671	0.200904087
ebi-a-GCST90026179	ebi-a-GCST90091033	Nonalcoholic fatty liver disease || id:ebi-a-GCST90091033	Histidine levels	Inverse variance weighted	14	-0.170659995	0.129233964	0.186651236	-0.423958564	0.082638574	0.843108185	0.654450999	1.086149175	211	0.298111216
ebi-a-GCST90026179	ebi-a-GCST90091033	Nonalcoholic fatty liver disease || id:ebi-a-GCST90091033	Histidine levels	Weighted median	14	-0.182721978	0.165014171	0.268159565	-0.506149754	0.140705797	0.832999715	0.602812091	1.151085945	330	0.273847798
ebi-a-GCST90026179	ebi-a-GCST90091033	Nonalcoholic fatty liver disease || id:ebi-a-GCST90091033	Histidine levels	Simple mode	14	-0.302276027	0.262933359	0.27100742	-0.81762541	0.213073356	0.739134016	0.441478742	1.237475424	337	0.27100742
ebi-a-GCST90026179	ebi-a-GCST90091033	Nonalcoholic fatty liver disease || id:ebi-a-GCST90091033	Histidine levels	Weighted mode	14	-0.257374743	0.246633998	0.315711895	-0.740777379	0.226027893	0.773078454	0.476743162	1.253610631	426	0.249753306
ebi-a-GCST90026179	ebi-a-GCST90091033	Nonalcoholic fatty liver disease || id:ebi-a-GCST90091033	Histidine levels	MR Egger	14	0.093974051	0.3137783	0.769688758	-0.521031417	0.708979518	1.098531239	0.593907665	2.031916666	1297	0.199988521
ebi-a-GCST90026180	ebi-a-GCST90091033	Nonalcoholic fatty liver disease || id:ebi-a-GCST90091033	Homoarginine levels	MR Egger	14	0.088793561	0.149447224	0.563447765	-0.204122997	0.38171012	1.092855026	0.815362078	1.464787411	904	0.210046346
ebi-a-GCST90026180	ebi-a-GCST90091033	Nonalcoholic fatty liver disease || id:ebi-a-GCST90091033	Homoarginine levels	Weighted median	14	-0.039446002	0.083305882	0.635850794	-0.202725531	0.123833527	0.961321862	0.816502315	1.131827437	1041	0.205842188
ebi-a-GCST90026180	ebi-a-GCST90091033	Nonalcoholic fatty liver disease || id:ebi-a-GCST90091033	Homoarginine levels	Weighted mode	14	-0.015437771	0.132648226	0.909129038	-0.275428294	0.244552752	0.98468078	0.759246873	1.277050027	1532	0.199984651
ebi-a-GCST90026180	ebi-a-GCST90091033	Nonalcoholic fatty liver disease || id:ebi-a-GCST90091033	Homoarginine levels	Simple mode	14	-0.008872226	0.136975311	0.949340626	-0.277343837	0.259599385	0.991167016	0.757793895	1.29641062	1588	0.201465863
ebi-a-GCST90026180	ebi-a-GCST90091033	Nonalcoholic fatty liver disease || id:ebi-a-GCST90091033	Homoarginine levels	Inverse variance weighted	14	-0.0032831	0.063807203	0.958964205	-0.128345218	0.121779018	0.996722284	0.879549691	1.129504474	1606	0.201227234
ebi-a-GCST90026181	ebi-a-GCST90091033	Nonalcoholic fatty liver disease || id:ebi-a-GCST90091033	Homocarnosine levels	Inverse variance weighted	52	0.013092639	0.018874203	0.487883524	-0.0239008	0.050086078	1.013178723	0.976382562	1.051361591	744	0.220990252
ebi-a-GCST90026181	ebi-a-GCST90091033	Nonalcoholic fatty liver disease || id:ebi-a-GCST90091033	Homocarnosine levels	MR Egger	52	0.023902631	0.035208055	0.500333902	-0.045105158	0.092910419	1.024190588	0.955896956	1.097363428	777	0.217004537
ebi-a-GCST90026181	ebi-a-GCST90091033	Nonalcoholic fatty liver disease || id:ebi-a-GCST90091033	Homocarnosine levels	Weighted median	52	0.016457738	0.02851266	0.563798896	-0.039427076	0.072342551	1.016593912	0.961340057	1.075023532	906	0.209713276
ebi-a-GCST90026181	ebi-a-GCST90091033	Nonalcoholic fatty liver disease || id:ebi-a-GCST90091033	Homocarnosine levels	Weighted mode	52	0.013488049	0.048149428	0.780511704	-0.08088483	0.107860928	1.013579423	0.922299906	1.113892824	1316	0.199872678
ebi-a-GCST90026181	ebi-a-GCST90091033	Nonalcoholic fatty liver disease || id:ebi-a-GCST90091033	Homocarnosine levels	Simple mode	52	-0.003264955	0.056418071	0.954077746	-0.113844375	0.107314465	0.996740369	0.892396824	1.113284288	1599	0.201078299
ebi-a-GCST90026182	ebi-a-GCST90091033	Nonalcoholic fatty liver disease || id:ebi-a-GCST90091033	Homostachydrine levels	Inverse variance weighted	14	-0.04423451	0.06072756	0.466363168	-0.163260527	0.074791507	0.956729569	0.849369876	1.077659443	704	0.223244869
ebi-a-GCST90026182	ebi-a-GCST90091033	Nonalcoholic fatty liver disease || id:ebi-a-GCST90091033	Homostachydrine levels	Weighted median	14	-0.042214394	0.07615529	0.57935992	-0.191478763	0.107049974	0.958664226	0.825737161	1.112989874	938	0.208149566
ebi-a-GCST90026182	ebi-a-GCST90091033	Nonalcoholic fatty liver disease || id:ebi-a-GCST90091033	Homostachydrine levels	Simple mode	14	-0.07272834	0.142440515	0.618199345	-0.351911749	0.206455068	0.929853399	0.70334219	1.229312498	1010	0.206270474
ebi-a-GCST90026182	ebi-a-GCST90091033	Nonalcoholic fatty liver disease || id:ebi-a-GCST90091033	Homostachydrine levels	Weighted mode	14	-0.058140423	0.134068295	0.671642929	-0.320914283	0.204633436	0.943517446	0.725485435	1.22707518	1100	0.20576697
ebi-a-GCST90026182	ebi-a-GCST90091033	Nonalcoholic fatty liver disease || id:ebi-a-GCST90091033	Homostachydrine levels	MR Egger	14	0.081356134	0.242807536	0.743361089	-0.394546638	0.557258905	1.084757146	0.67398553	1.745880311	1237	0.202516319
ebi-a-GCST90026183	ebi-a-GCST90091033	Nonalcoholic fatty liver disease || id:ebi-a-GCST90091033	Homovanillate (hva) levels	Inverse variance weighted	14	0.077387287	0.071390419	0.278364346	-0.062537934	0.217312507	1.080460443	0.939377428	1.242732404	352	0.266502229
ebi-a-GCST90026183	ebi-a-GCST90091033	Nonalcoholic fatty liver disease || id:ebi-a-GCST90091033	Homovanillate (hva) levels	Weighted median	14	0.082782699	0.092667148	0.371678425	-0.098844912	0.264410309	1.086305727	0.905883189	1.302662581	535	0.234122672
ebi-a-GCST90026183	ebi-a-GCST90091033	Nonalcoholic fatty liver disease || id:ebi-a-GCST90091033	Homovanillate (hva) levels	Simple mode	14	0.061505655	0.15505269	0.698041513	-0.242397618	0.365408927	1.06343651	0.784744087	1.441103194	1155	0.203670987
ebi-a-GCST90026183	ebi-a-GCST90091033	Nonalcoholic fatty liver disease || id:ebi-a-GCST90091033	Homovanillate (hva) levels	Weighted mode	14	0.059146084	0.149395578	0.698597995	-0.233669249	0.351961418	1.060930215	0.791623603	1.421853665	1157	0.203481006
ebi-a-GCST90026183	ebi-a-GCST90091033	Nonalcoholic fatty liver disease || id:ebi-a-GCST90091033	Homovanillate (hva) levels	MR Egger	14	0.07139046	0.242634867	0.77360966	-0.404173879	0.546954799	1.074000498	0.667528042	1.727982942	1307	0.199469362
ebi-a-GCST90026185	ebi-a-GCST90091033	Nonalcoholic fatty liver disease || id:ebi-a-GCST90091033	Hydroxyasparagine levels	Weighted mode	134	-0.043005917	0.03903094	0.272520455	-0.119506559	0.033494725	0.957905722	0.887358188	1.034061989	341	0.269323734
ebi-a-GCST90026185	ebi-a-GCST90091033	Nonalcoholic fatty liver disease || id:ebi-a-GCST90091033	Hydroxyasparagine levels	Simple mode	134	-0.045548309	0.051049697	0.37387861	-0.145605716	0.054509097	0.955473443	0.864498494	1.056022083	541	0.232896657
ebi-a-GCST90026185	ebi-a-GCST90091033	Nonalcoholic fatty liver disease || id:ebi-a-GCST90091033	Hydroxyasparagine levels	Weighted median	134	-0.014784575	0.018638992	0.427657361	-0.051316998	0.021747849	0.985324181	0.949977481	1.021986057	639	0.225540737
ebi-a-GCST90026185	ebi-a-GCST90091033	Nonalcoholic fatty liver disease || id:ebi-a-GCST90091033	Hydroxyasparagine levels	Inverse variance weighted	134	-0.003840604	0.012450973	0.757733742	-0.028244511	0.020563303	0.996166762	0.972150636	1.020776184	1263	0.202182321
ebi-a-GCST90026185	ebi-a-GCST90091033	Nonalcoholic fatty liver disease || id:ebi-a-GCST90091033	Hydroxyasparagine levels	MR Egger	134	-0.00684459	0.02627067	0.794852388	-0.058335103	0.044645922	0.993178781	0.943333781	1.04565755	1348	0.198713097
ebi-a-GCST90026184	ebi-a-GCST90091033	Nonalcoholic fatty liver disease || id:ebi-a-GCST90091033	Hydroxy-cmpf levels	Weighted mode	16	-0.014895031	0.041643795	0.725567951	-0.09651687	0.066726807	0.985215351	0.90799458	1.069003394	1199	0.203933611
ebi-a-GCST90026184	ebi-a-GCST90091033	Nonalcoholic fatty liver disease || id:ebi-a-GCST90091033	Hydroxy-cmpf levels	Simple mode	16	-0.014895031	0.050242019	0.770939867	-0.113369388	0.083579326	0.985215351	0.892820801	1.087171453	1302	0.199544343
ebi-a-GCST90026184	ebi-a-GCST90091033	Nonalcoholic fatty liver disease || id:ebi-a-GCST90091033	Hydroxy-cmpf levels	MR Egger	16	-0.013815441	0.046675962	0.771585593	-0.105300326	0.077669445	0.986279554	0.900054172	1.080765347	1303	0.199558208
ebi-a-GCST90026184	ebi-a-GCST90091033	Nonalcoholic fatty liver disease || id:ebi-a-GCST90091033	Hydroxy-cmpf levels	Weighted median	16	-0.008108202	0.028394134	0.775215877	-0.063760704	0.0475443	0.991924581	0.938229488	1.048692658	1311	0.199273647
ebi-a-GCST90026184	ebi-a-GCST90091033	Nonalcoholic fatty liver disease || id:ebi-a-GCST90091033	Hydroxy-cmpf levels	Inverse variance weighted	16	0.004238159	0.020503588	0.83624158	-0.035948873	0.044425191	1.004247153	0.964689614	1.045426767	1415	0.199161422
ebi-a-GCST90026031	ebi-a-GCST90091033	Nonalcoholic fatty liver disease || id:ebi-a-GCST90091033	Hypoxanthine levels	Simple mode	7	-0.083267039	0.164429001	0.630640121	-0.405547881	0.239013802	0.92010541	0.666611487	1.269996065	1032	0.205935776
ebi-a-GCST90026031	ebi-a-GCST90091033	Nonalcoholic fatty liver disease || id:ebi-a-GCST90091033	Hypoxanthine levels	Weighted median	7	-0.054207355	0.115525435	0.638909233	-0.280637208	0.172222498	0.947235672	0.755302303	1.187942118	1047	0.205647002
ebi-a-GCST90026031	ebi-a-GCST90091033	Nonalcoholic fatty liver disease || id:ebi-a-GCST90091033	Hypoxanthine levels	Weighted mode	7	-0.076287738	0.171515275	0.672069322	-0.412457678	0.259882201	0.926549564	0.662021214	1.296777319	1101	0.205710592
ebi-a-GCST90026031	ebi-a-GCST90091033	Nonalcoholic fatty liver disease || id:ebi-a-GCST90091033	Hypoxanthine levels	MR Egger	7	0.158672415	0.411474312	0.715639627	-0.647817236	0.965162066	1.171953969	0.523186524	2.625213079	1189	0.202834781
ebi-a-GCST90026031	ebi-a-GCST90091033	Nonalcoholic fatty liver disease || id:ebi-a-GCST90091033	Hypoxanthine levels	Inverse variance weighted	7	-0.020237881	0.086703965	0.815440289	-0.190177652	0.149701891	0.979965531	0.826812236	1.161487941	1379	0.199277286
ebi-a-GCST90026186	ebi-a-GCST90091033	Nonalcoholic fatty liver disease || id:ebi-a-GCST90091033	Indoleacetate levels	Inverse variance weighted	22	-0.020612885	0.024256628	0.395445391	-0.068155876	0.026930105	0.979598108	0.934114856	1.027295998	578	0.230562451
ebi-a-GCST90026186	ebi-a-GCST90091033	Nonalcoholic fatty liver disease || id:ebi-a-GCST90091033	Indoleacetate levels	Weighted mode	22	-0.036408476	0.057922828	0.536408947	-0.149937218	0.077120267	0.964246342	0.860762015	1.080171977	853	0.211922409
ebi-a-GCST90026186	ebi-a-GCST90091033	Nonalcoholic fatty liver disease || id:ebi-a-GCST90091033	Indoleacetate levels	Simple mode	22	-0.038175282	0.064940061	0.56289906	-0.165457802	0.089107238	0.962544209	0.847505626	1.093197882	902	0.210307077
ebi-a-GCST90026186	ebi-a-GCST90091033	Nonalcoholic fatty liver disease || id:ebi-a-GCST90091033	Indoleacetate levels	Weighted median	22	-0.014571601	0.032045249	0.649311025	-0.077380289	0.048237087	0.985534051	0.925537815	1.04941943	1065	0.205462738
ebi-a-GCST90026186	ebi-a-GCST90091033	Nonalcoholic fatty liver disease || id:ebi-a-GCST90091033	Indoleacetate levels	MR Egger	22	0.013449792	0.046253223	0.774208958	-0.077206525	0.10410611	1.013540647	0.925698654	1.1097182	1308	0.199471268
ebi-a-GCST90026033	ebi-a-GCST90091033	Nonalcoholic fatty liver disease || id:ebi-a-GCST90091033	Inosine levels	Weighted mode	19	-0.462616531	0.254233002	0.085484603	-0.960913215	0.035680154	0.629634031	0.382543382	1.036324329	77	0.374133914
ebi-a-GCST90026033	ebi-a-GCST90091033	Nonalcoholic fatty liver disease || id:ebi-a-GCST90091033	Inosine levels	Weighted median	19	-0.255952665	0.153448208	0.095314365	-0.556711153	0.044805824	0.774178614	0.573090775	1.045824766	86	0.373499312
ebi-a-GCST90026033	ebi-a-GCST90091033	Nonalcoholic fatty liver disease || id:ebi-a-GCST90091033	Inosine levels	Simple mode	19	-0.435404903	0.28341821	0.141865511	-0.990904595	0.120094789	0.647002641	0.371240717	1.127603731	150	0.318724514
ebi-a-GCST90026033	ebi-a-GCST90091033	Nonalcoholic fatty liver disease || id:ebi-a-GCST90091033	Inosine levels	Inverse variance weighted	19	-0.094759098	0.127987698	0.459071509	-0.345614986	0.156096791	0.909592031	0.707784942	1.16893934	693	0.223242567
ebi-a-GCST90026033	ebi-a-GCST90091033	Nonalcoholic fatty liver disease || id:ebi-a-GCST90091033	Inosine levels	MR Egger	19	-0.062629952	0.248927757	0.804367369	-0.550528355	0.425268451	0.939290992	0.576645057	1.530001094	1364	0.198732994
ebi-a-GCST90026187	ebi-a-GCST90091033	Nonalcoholic fatty liver disease || id:ebi-a-GCST90091033	Isobutyrylcarnitine (c4) levels	Weighted median	25	0.064160436	0.080632807	0.426199853	-0.093879865	0.222200737	1.066263452	0.910392125	1.248822038	635	0.226187954
ebi-a-GCST90026187	ebi-a-GCST90091033	Nonalcoholic fatty liver disease || id:ebi-a-GCST90091033	Isobutyrylcarnitine (c4) levels	Weighted mode	25	0.091796849	0.117514548	0.44235028	-0.138531665	0.322125363	1.096142117	0.870635683	1.380057773	662	0.225184357
ebi-a-GCST90026187	ebi-a-GCST90091033	Nonalcoholic fatty liver disease || id:ebi-a-GCST90091033	Isobutyrylcarnitine (c4) levels	Simple mode	25	0.118983684	0.157359864	0.456932594	-0.189441649	0.427409016	1.12635154	0.827420997	1.53327967	688	0.223817274
ebi-a-GCST90026187	ebi-a-GCST90091033	Nonalcoholic fatty liver disease || id:ebi-a-GCST90091033	Isobutyrylcarnitine (c4) levels	MR Egger	25	0.088547347	0.118119727	0.461070699	-0.142967318	0.320062012	1.092585982	0.866782397	1.377213166	696	0.223248313
ebi-a-GCST90026187	ebi-a-GCST90091033	Nonalcoholic fatty liver disease || id:ebi-a-GCST90091033	Isobutyrylcarnitine (c4) levels	Inverse variance weighted	25	0.041803006	0.066619867	0.530340988	-0.088771934	0.172377946	1.042689055	0.915054242	1.188126796	841	0.21251476
ebi-a-GCST90026188	ebi-a-GCST90091033	Nonalcoholic fatty liver disease || id:ebi-a-GCST90091033	Isocitrate levels	Inverse variance weighted	17	0.041320475	0.060383368	0.493784317	-0.077030925	0.159671875	1.042186047	0.925861221	1.173125876	758	0.219532078
ebi-a-GCST90026188	ebi-a-GCST90091033	Nonalcoholic fatty liver disease || id:ebi-a-GCST90091033	Isocitrate levels	Simple mode	17	-0.093770284	0.158949487	0.563471814	-0.405311279	0.217770711	0.910491893	0.666769227	1.243301959	905	0.209823206
ebi-a-GCST90026188	ebi-a-GCST90091033	Nonalcoholic fatty liver disease || id:ebi-a-GCST90091033	Isocitrate levels	Weighted mode	17	-0.075430908	0.153826809	0.630533901	-0.376931454	0.226069638	0.9273438	0.685963093	1.253662965	1031	0.2061008
ebi-a-GCST90026188	ebi-a-GCST90091033	Nonalcoholic fatty liver disease || id:ebi-a-GCST90091033	Isocitrate levels	Weighted median	17	-0.025060304	0.084709507	0.767353689	-0.191090937	0.14097033	0.975251099	0.826057465	1.151390486	1294	0.199844044
ebi-a-GCST90026188	ebi-a-GCST90091033	Nonalcoholic fatty liver disease || id:ebi-a-GCST90091033	Isocitrate levels	MR Egger	17	-0.005110237	0.14446415	0.972248179	-0.288259971	0.278039497	0.994902798	0.749566701	1.320538354	1623	0.20187778
ebi-a-GCST90026189	ebi-a-GCST90091033	Nonalcoholic fatty liver disease || id:ebi-a-GCST90091033	Isoleucine levels	Weighted median	20	0.259494117	0.131786756	0.048947868	0.001192075	0.51779616	1.296274158	1.001192786	1.678324811	36	0.458206436
ebi-a-GCST90026189	ebi-a-GCST90091033	Nonalcoholic fatty liver disease || id:ebi-a-GCST90091033	Isoleucine levels	Simple mode	20	0.412001175	0.243344293	0.106773088	-0.064953639	0.888955988	1.50983621	0.937110908	2.432588674	99	0.363459904
ebi-a-GCST90026189	ebi-a-GCST90091033	Nonalcoholic fatty liver disease || id:ebi-a-GCST90091033	Isoleucine levels	Inverse variance weighted	20	0.142314681	0.093208983	0.126802194	-0.040374924	0.325004287	1.1529394	0.960429283	1.384036579	128	0.333846402
ebi-a-GCST90026189	ebi-a-GCST90091033	Nonalcoholic fatty liver disease || id:ebi-a-GCST90091033	Isoleucine levels	Weighted mode	20	0.381912203	0.241072398	0.129646596	-0.090589697	0.854414104	1.46508345	0.913392402	2.349997123	133	0.328503028
ebi-a-GCST90026189	ebi-a-GCST90091033	Nonalcoholic fatty liver disease || id:ebi-a-GCST90091033	Isoleucine levels	MR Egger	20	0.137207715	0.207817594	0.517465761	-0.270114769	0.544530198	1.147066386	0.763291887	1.723798349	806	0.216359753
ebi-a-GCST90026190	ebi-a-GCST90091033	Nonalcoholic fatty liver disease || id:ebi-a-GCST90091033	Isovalerate (i5:0) levels	Inverse variance weighted	33	-0.075161069	0.020544126	0.000253677	-0.115427556	-0.034894581	0.927594068	0.890985116	0.965707214	2	0.042744622
ebi-a-GCST90026190	ebi-a-GCST90091033	Nonalcoholic fatty liver disease || id:ebi-a-GCST90091033	Isovalerate (i5:0) levels	MR Egger	33	-0.146065665	0.046932319	0.003970684	-0.238053011	-0.05407832	0.86410096	0.788160909	0.947357907	8	0.167265044
ebi-a-GCST90026190	ebi-a-GCST90091033	Nonalcoholic fatty liver disease || id:ebi-a-GCST90091033	Isovalerate (i5:0) levels	Weighted median	33	-0.024532669	0.029963655	0.412930462	-0.083261434	0.034196095	0.975765811	0.920110568	1.034787504	608	0.228877575
ebi-a-GCST90026190	ebi-a-GCST90091033	Nonalcoholic fatty liver disease || id:ebi-a-GCST90091033	Isovalerate (i5:0) levels	Weighted mode	33	-0.001868375	0.052733363	0.971956472	-0.105225767	0.101489016	0.998133369	0.900121282	1.106817761	1622	0.201941634
ebi-a-GCST90026190	ebi-a-GCST90091033	Nonalcoholic fatty liver disease || id:ebi-a-GCST90091033	Isovalerate (i5:0) levels	Simple mode	33	-0.001868375	0.054376746	0.972803659	-0.108446797	0.104710046	0.998133369	0.897226629	1.110388602	1627	0.201496517
ebi-a-GCST90026191	ebi-a-GCST90091033	Nonalcoholic fatty liver disease || id:ebi-a-GCST90091033	Kynurenate levels	Inverse variance weighted	13	-0.026074986	0.028631859	0.362454352	-0.08219343	0.030043458	0.974262031	0.921093774	1.030499317	512	0.238568587
ebi-a-GCST90026191	ebi-a-GCST90091033	Nonalcoholic fatty liver disease || id:ebi-a-GCST90091033	Kynurenate levels	MR Egger	13	0.054039951	0.075896164	0.491275285	-0.094716531	0.202796433	1.055526771	0.90963075	1.22482311	752	0.22015927
ebi-a-GCST90026191	ebi-a-GCST90091033	Nonalcoholic fatty liver disease || id:ebi-a-GCST90091033	Kynurenate levels	Weighted mode	13	-0.002943254	0.060948555	0.962278911	-0.122402423	0.116515914	0.997061073	0.884792236	1.123575391	1610	0.201421114
ebi-a-GCST90026191	ebi-a-GCST90091033	Nonalcoholic fatty liver disease || id:ebi-a-GCST90091033	Kynurenate levels	Weighted median	13	-0.001005171	0.038076201	0.978939144	-0.075634525	0.073624182	0.998995334	0.927154997	1.076402198	1640	0.201160056
ebi-a-GCST90026191	ebi-a-GCST90091033	Nonalcoholic fatty liver disease || id:ebi-a-GCST90091033	Kynurenate levels	Simple mode	13	-0.001245091	0.06532028	0.985105456	-0.129272839	0.126782657	0.998755684	0.87873418	1.13517027	1655	0.20059247
ebi-a-GCST90026011	ebi-a-GCST90091033	Nonalcoholic fatty liver disease || id:ebi-a-GCST90091033	Kynurenine levels	Simple mode	18	0.217315253	0.182955484	0.251241857	-0.141277495	0.575908001	1.242735816	0.868248344	1.778744896	302	0.280359291
ebi-a-GCST90026011	ebi-a-GCST90091033	Nonalcoholic fatty liver disease || id:ebi-a-GCST90091033	Kynurenine levels	MR Egger	18	-0.092672605	0.130556836	0.488029033	-0.348564004	0.163218794	0.911491869	0.705700746	1.177294247	745	0.220759442
ebi-a-GCST90026011	ebi-a-GCST90091033	Nonalcoholic fatty liver disease || id:ebi-a-GCST90091033	Kynurenine levels	Weighted mode	18	-0.094561544	0.169910717	0.585096451	-0.42758655	0.238463462	0.909771742	0.652080962	1.269297328	950	0.207555267
ebi-a-GCST90026011	ebi-a-GCST90091033	Nonalcoholic fatty liver disease || id:ebi-a-GCST90091033	Kynurenine levels	Inverse variance weighted	18	0.028053464	0.068921873	0.68398389	-0.107033407	0.163140334	1.028450668	0.898495656	1.17720188	1126	0.204709211
ebi-a-GCST90026011	ebi-a-GCST90091033	Nonalcoholic fatty liver disease || id:ebi-a-GCST90091033	Kynurenine levels	Weighted median	18	-0.001442603	0.092237023	0.987521454	-0.182227168	0.179341962	0.998558437	0.833411994	1.196429807	1660	0.200478753
ebi-a-GCST90026008	ebi-a-GCST90091033	Nonalcoholic fatty liver disease || id:ebi-a-GCST90091033	Lactate levels	Simple mode	13	0.261579839	0.408770376	0.534252643	-0.539610098	1.062769776	1.298980647	0.582975512	2.894376673	848	0.212315024
ebi-a-GCST90026008	ebi-a-GCST90091033	Nonalcoholic fatty liver disease || id:ebi-a-GCST90091033	Lactate levels	Weighted mode	13	0.128085716	0.271736828	0.645838126	-0.404518466	0.660689899	1.136650428	0.66729806	1.936127607	1061	0.205134259
ebi-a-GCST90026008	ebi-a-GCST90091033	Nonalcoholic fatty liver disease || id:ebi-a-GCST90091033	Lactate levels	Weighted median	13	0.092155431	0.236281791	0.696519234	-0.37095688	0.555267742	1.096535244	0.690073697	1.742407438	1150	0.204110419
ebi-a-GCST90026008	ebi-a-GCST90091033	Nonalcoholic fatty liver disease || id:ebi-a-GCST90091033	Lactate levels	Inverse variance weighted	13	-0.057725336	0.18255731	0.751847737	-0.415537664	0.300086992	0.94390917	0.659985335	1.34997624	1251	0.202536121
ebi-a-GCST90026008	ebi-a-GCST90091033	Nonalcoholic fatty liver disease || id:ebi-a-GCST90091033	Lactate levels	MR Egger	13	0.08728147	0.412924241	0.836460525	-0.722050041	0.896612982	1.091203778	0.485755416	2.451286484	1416	0.199072879
ebi-a-GCST90026192	ebi-a-GCST90091033	Nonalcoholic fatty liver disease || id:ebi-a-GCST90091033	Leucine levels	Inverse variance weighted	12	-0.316077282	0.137270701	0.021302276	-0.585127856	-0.047026708	0.729003109	0.557034637	0.954061916	16	0.448679179
ebi-a-GCST90026192	ebi-a-GCST90091033	Nonalcoholic fatty liver disease || id:ebi-a-GCST90091033	Leucine levels	Weighted median	12	-0.348604677	0.196697728	0.076347054	-0.734132225	0.03692287	0.705672043	0.479921742	1.037612987	67	0.384014288
ebi-a-GCST90026192	ebi-a-GCST90091033	Nonalcoholic fatty liver disease || id:ebi-a-GCST90091033	Leucine levels	Weighted mode	12	-0.300937099	0.296462838	0.331869373	-0.882004262	0.280130064	0.740124326	0.41395241	1.323301915	451	0.247982215
ebi-a-GCST90026192	ebi-a-GCST90091033	Nonalcoholic fatty liver disease || id:ebi-a-GCST90091033	Leucine levels	Simple mode	12	-0.289057954	0.296757633	0.350963334	-0.870702914	0.292587006	0.748968798	0.418657166	1.339889309	485	0.243865245
ebi-a-GCST90026192	ebi-a-GCST90091033	Nonalcoholic fatty liver disease || id:ebi-a-GCST90091033	Leucine levels	MR Egger	12	0.225747658	0.357735102	0.542163396	-0.475413141	0.926908457	1.253259375	0.621628183	2.526685732	866	0.210980444
ebi-a-GCST90026004	ebi-a-GCST90091033	Nonalcoholic fatty liver disease || id:ebi-a-GCST90091033	Lysine levels	MR Egger	10	0.311396926	0.283311624	0.303684014	-0.243893858	0.86668771	1.365331049	0.7835708	2.379017791	404	0.253320576
ebi-a-GCST90026004	ebi-a-GCST90091033	Nonalcoholic fatty liver disease || id:ebi-a-GCST90091033	Lysine levels	Weighted median	10	0.11954969	0.178416991	0.502820968	-0.230147612	0.469246992	1.126989243	0.794416328	1.598789839	781	0.216966282
ebi-a-GCST90026004	ebi-a-GCST90091033	Nonalcoholic fatty liver disease || id:ebi-a-GCST90091033	Lysine levels	Weighted mode	10	0.143073454	0.2265277	0.543359294	-0.300920838	0.587067747	1.153814551	0.740136361	1.798706413	869	0.21071586
ebi-a-GCST90026004	ebi-a-GCST90091033	Nonalcoholic fatty liver disease || id:ebi-a-GCST90091033	Lysine levels	Inverse variance weighted	10	0.080376671	0.143721438	0.575988943	-0.201317347	0.36207069	1.083695188	0.817652911	1.43630047	933	0.208047453
ebi-a-GCST90026004	ebi-a-GCST90091033	Nonalcoholic fatty liver disease || id:ebi-a-GCST90091033	Lysine levels	Simple mode	10	0.011695568	0.273240757	0.966793026	-0.523856317	0.547247452	1.011764228	0.592232303	1.728488716	1617	0.20148995
ebi-a-GCST90026034	ebi-a-GCST90091033	Nonalcoholic fatty liver disease || id:ebi-a-GCST90091033	Malate levels	Inverse variance weighted	17	-0.280744384	0.181398173	0.121701936	-0.636284803	0.074796035	0.755221357	0.529255063	1.077664322	115	0.356639586
ebi-a-GCST90026034	ebi-a-GCST90091033	Nonalcoholic fatty liver disease || id:ebi-a-GCST90091033	Malate levels	Weighted median	17	-0.380893766	0.247416271	0.12368581	-0.865829657	0.104042124	0.68325047	0.420702369	1.109647197	121	0.344480313
ebi-a-GCST90026034	ebi-a-GCST90091033	Nonalcoholic fatty liver disease || id:ebi-a-GCST90091033	Malate levels	Simple mode	17	-0.470378295	0.432513507	0.292907693	-1.318104769	0.377348179	0.624765878	0.267642065	1.45841201	376	0.26252631
ebi-a-GCST90026034	ebi-a-GCST90091033	Nonalcoholic fatty liver disease || id:ebi-a-GCST90091033	Malate levels	Weighted mode	17	-0.442521726	0.474075853	0.364466172	-1.371710397	0.486666946	0.642414384	0.253672707	1.626884679	520	0.236202115
ebi-a-GCST90026034	ebi-a-GCST90091033	Nonalcoholic fatty liver disease || id:ebi-a-GCST90091033	Malate levels	MR Egger	17	-0.330356802	0.450325747	0.474506167	-1.212995266	0.552281662	0.718667266	0.297305436	1.73721223	714	0.223961594
ebi-a-GCST90026193	ebi-a-GCST90091033	Nonalcoholic fatty liver disease || id:ebi-a-GCST90091033	Maleate levels	MR Egger	21	0.077493713	0.061760127	0.2247841	-0.043556137	0.198543562	1.080575439	0.957378809	1.219625156	260	0.291354776
ebi-a-GCST90026193	ebi-a-GCST90091033	Nonalcoholic fatty liver disease || id:ebi-a-GCST90091033	Maleate levels	Inverse variance weighted	21	0.030320651	0.027056104	0.262433288	-0.022709313	0.083350614	1.030785003	0.977546603	1.086922832	318	0.278113264
ebi-a-GCST90026193	ebi-a-GCST90091033	Nonalcoholic fatty liver disease || id:ebi-a-GCST90091033	Maleate levels	Simple mode	21	-0.082154001	0.074736037	0.284713349	-0.228636633	0.064328631	0.921130093	0.795617582	1.066442807	362	0.265050825
ebi-a-GCST90026193	ebi-a-GCST90091033	Nonalcoholic fatty liver disease || id:ebi-a-GCST90091033	Maleate levels	Weighted mode	21	-0.067396805	0.061476672	0.285973736	-0.187891081	0.053097471	0.934824185	0.828704964	1.054532427	365	0.264036025
ebi-a-GCST90026193	ebi-a-GCST90091033	Nonalcoholic fatty liver disease || id:ebi-a-GCST90091033	Maleate levels	Weighted median	21	0.020517723	0.034244574	0.549071176	-0.046601642	0.087637088	1.020729659	0.954467542	1.091591899	881	0.210030631
ebi-a-GCST90026194	ebi-a-GCST90091033	Nonalcoholic fatty liver disease || id:ebi-a-GCST90091033	Mannitol/sorbitol levels	Weighted median	16	-0.037216485	0.097682717	0.703208034	-0.22867461	0.15424164	0.963467536	0.795587368	1.166772791	1165	0.20341726
ebi-a-GCST90026194	ebi-a-GCST90091033	Nonalcoholic fatty liver disease || id:ebi-a-GCST90091033	Mannitol/sorbitol levels	Weighted mode	16	-0.050938507	0.13383493	0.70883083	-0.313254971	0.211377956	0.950337108	0.731063489	1.235379186	1177	0.202953262
ebi-a-GCST90026194	ebi-a-GCST90091033	Nonalcoholic fatty liver disease || id:ebi-a-GCST90091033	Mannitol/sorbitol levels	Simple mode	16	-0.058038496	0.15428197	0.71204714	-0.360431157	0.244354165	0.943613622	0.697375583	1.276796447	1181	0.203183646
ebi-a-GCST90026194	ebi-a-GCST90091033	Nonalcoholic fatty liver disease || id:ebi-a-GCST90091033	Mannitol/sorbitol levels	MR Egger	16	-0.047933048	0.136622447	0.730929331	-0.315713044	0.219846947	0.953197603	0.729268689	1.245886029	1216	0.202568408
ebi-a-GCST90026194	ebi-a-GCST90091033	Nonalcoholic fatty liver disease || id:ebi-a-GCST90091033	Mannitol/sorbitol levels	Inverse variance weighted	16	-0.019763896	0.072266031	0.784478072	-0.161405317	0.121877524	0.980430129	0.850947098	1.129615743	1323	0.19982548
ebi-a-GCST90026195	ebi-a-GCST90091033	Nonalcoholic fatty liver disease || id:ebi-a-GCST90091033	Mannose levels	Inverse variance weighted	8	-0.10017922	0.161752058	0.535693619	-0.417213253	0.216854814	0.904675268	0.658880396	1.242163744	850	0.212386764
ebi-a-GCST90026195	ebi-a-GCST90091033	Nonalcoholic fatty liver disease || id:ebi-a-GCST90091033	Mannose levels	Weighted mode	8	0.09691219	0.247442844	0.706962788	-0.388075785	0.581900165	1.101763623	0.678360932	1.789435424	1171	0.203455559
ebi-a-GCST90026195	ebi-a-GCST90091033	Nonalcoholic fatty liver disease || id:ebi-a-GCST90091033	Mannose levels	MR Egger	8	0.224642918	0.617125052	0.728330125	-0.984922184	1.43420802	1.251875614	0.373468287	4.196320289	1211	0.202681463
ebi-a-GCST90026195	ebi-a-GCST90091033	Nonalcoholic fatty liver disease || id:ebi-a-GCST90091033	Mannose levels	Simple mode	8	0.100719243	0.310591108	0.755199139	-0.508039329	0.709477814	1.10596609	0.601674108	2.032929415	1258	0.202306923
ebi-a-GCST90026195	ebi-a-GCST90091033	Nonalcoholic fatty liver disease || id:ebi-a-GCST90091033	Mannose levels	Weighted median	8	0.031466284	0.216979552	0.88469541	-0.393813638	0.456746207	1.031966582	0.674479742	1.578928112	1487	0.200499229
ebi-a-GCST90026196	ebi-a-GCST90091033	Nonalcoholic fatty liver disease || id:ebi-a-GCST90091033	Methionine levels	Inverse variance weighted	43	-0.040238704	0.076947385	0.601017466	-0.191055578	0.11057817	0.960560122	0.826086674	1.116923656	983	0.206045662
ebi-a-GCST90026196	ebi-a-GCST90091033	Nonalcoholic fatty liver disease || id:ebi-a-GCST90091033	Methionine levels	Weighted mode	43	-0.074236695	0.179289833	0.680937373	-0.425644767	0.277171377	0.928451908	0.653348392	1.319392466	1119	0.205072292
ebi-a-GCST90026196	ebi-a-GCST90091033	Nonalcoholic fatty liver disease || id:ebi-a-GCST90091033	Methionine levels	Weighted median	43	-0.04232446	0.107840479	0.694708872	-0.253691799	0.16904288	0.958558716	0.775930908	1.184170915	1145	0.204468899
ebi-a-GCST90026196	ebi-a-GCST90091033	Nonalcoholic fatty liver disease || id:ebi-a-GCST90091033	Methionine levels	Simple mode	43	-0.081139471	0.229712595	0.72568903	-0.531376158	0.369097215	0.922065081	0.587795513	1.446428212	1200	0.203797669
ebi-a-GCST90026196	ebi-a-GCST90091033	Nonalcoholic fatty liver disease || id:ebi-a-GCST90091033	Methionine levels	MR Egger	43	0.025192112	0.145872418	0.863737267	-0.260717827	0.311102051	1.025512115	0.770498303	1.364928506	1453	0.200329979
ebi-a-GCST90026197	ebi-a-GCST90091033	Nonalcoholic fatty liver disease || id:ebi-a-GCST90091033	Methionine sulfone levels	Weighted mode	36	0.051052889	0.064419671	0.433405675	-0.075209666	0.177315443	1.052378551	0.927548991	1.194007676	649	0.225050404
ebi-a-GCST90026197	ebi-a-GCST90091033	Nonalcoholic fatty liver disease || id:ebi-a-GCST90091033	Methionine sulfone levels	Weighted median	36	0.029005041	0.039089646	0.45807922	-0.047610665	0.105620747	1.029429784	0.953504947	1.111400295	690	0.223728547
ebi-a-GCST90026197	ebi-a-GCST90091033	Nonalcoholic fatty liver disease || id:ebi-a-GCST90091033	Methionine sulfone levels	Simple mode	36	0.046745176	0.077118698	0.548329324	-0.104407473	0.197897825	1.047854956	0.900858147	1.218837853	879	0.210224098
ebi-a-GCST90026197	ebi-a-GCST90091033	Nonalcoholic fatty liver disease || id:ebi-a-GCST90091033	Methionine sulfone levels	Inverse variance weighted	36	0.01088317	0.026359897	0.679703	-0.040782228	0.062548567	1.010942607	0.960038177	1.064546159	1115	0.205434898
ebi-a-GCST90026197	ebi-a-GCST90091033	Nonalcoholic fatty liver disease || id:ebi-a-GCST90091033	Methionine sulfone levels	MR Egger	36	-0.014550031	0.046384388	0.755677687	-0.105463431	0.076363369	0.985555309	0.899907381	1.079354706	1259	0.202274329
ebi-a-GCST90026198	ebi-a-GCST90091033	Nonalcoholic fatty liver disease || id:ebi-a-GCST90091033	Methionine sulfoxide levels	Simple mode	49	-0.142831861	0.111333843	0.205682106	-0.361046192	0.075382471	0.866899817	0.696946804	1.078296489	233	0.297488711
ebi-a-GCST90026198	ebi-a-GCST90091033	Nonalcoholic fatty liver disease || id:ebi-a-GCST90091033	Methionine sulfoxide levels	Weighted mode	49	-0.096518725	0.097068285	0.325044477	-0.286772563	0.093735114	0.907992896	0.750682442	1.098268791	442	0.247828029
ebi-a-GCST90026198	ebi-a-GCST90091033	Nonalcoholic fatty liver disease || id:ebi-a-GCST90091033	Methionine sulfoxide levels	MR Egger	49	0.059277783	0.07629683	0.441089232	-0.090264004	0.20881957	1.061069947	0.913689935	1.232222648	659	0.2255646
ebi-a-GCST90026198	ebi-a-GCST90091033	Nonalcoholic fatty liver disease || id:ebi-a-GCST90091033	Methionine sulfoxide levels	Weighted median	49	-0.033826111	0.04997935	0.498531756	-0.131785636	0.064133415	0.966739596	0.876528871	1.066234641	773	0.217341788
ebi-a-GCST90026198	ebi-a-GCST90091033	Nonalcoholic fatty liver disease || id:ebi-a-GCST90091033	Methionine sulfoxide levels	Inverse variance weighted	49	0.004903847	0.034859198	0.88812603	-0.063420181	0.073227875	1.004915891	0.938549031	1.075975697	1492	0.200602193
ebi-a-GCST90026199	ebi-a-GCST90091033	Nonalcoholic fatty liver disease || id:ebi-a-GCST90091033	Methyl glucopyranoside (alpha + beta) levels	Weighted median	13	-0.080952084	0.055504116	0.144706093	-0.189740152	0.027835983	0.92223788	0.827174046	1.028227024	154	0.316662035
ebi-a-GCST90026199	ebi-a-GCST90091033	Nonalcoholic fatty liver disease || id:ebi-a-GCST90091033	Methyl glucopyranoside (alpha + beta) levels	Inverse variance weighted	13	-0.053033644	0.041611249	0.202485358	-0.134591693	0.028524404	0.948348105	0.874072729	1.02893512	228	0.299287568
ebi-a-GCST90026199	ebi-a-GCST90091033	Nonalcoholic fatty liver disease || id:ebi-a-GCST90091033	Methyl glucopyranoside (alpha + beta) levels	Simple mode	13	-0.14416989	0.108391829	0.208218597	-0.356617874	0.068278094	0.865740655	0.70003995	1.070663012	240	0.292373613
ebi-a-GCST90026199	ebi-a-GCST90091033	Nonalcoholic fatty liver disease || id:ebi-a-GCST90091033	Methyl glucopyranoside (alpha + beta) levels	Weighted mode	13	-0.147575762	0.126280323	0.265242527	-0.395085194	0.099933671	0.862797069	0.673622648	1.105097615	323	0.276739107
ebi-a-GCST90026199	ebi-a-GCST90091033	Nonalcoholic fatty liver disease || id:ebi-a-GCST90091033	Methyl glucopyranoside (alpha + beta) levels	MR Egger	13	0.030390173	0.118329977	0.802053694	-0.201536582	0.262316928	1.030856668	0.817473672	1.299938464	1362	0.198452346
ebi-a-GCST90026200	ebi-a-GCST90091033	Nonalcoholic fatty liver disease || id:ebi-a-GCST90091033	Methylmalonate (mma) levels	MR Egger	191	-0.026190005	0.029073161	0.368824607	-0.083173401	0.03079339	0.974149978	0.920191572	1.03127241	529	0.234960099
ebi-a-GCST90026200	ebi-a-GCST90091033	Nonalcoholic fatty liver disease || id:ebi-a-GCST90091033	Methylmalonate (mma) levels	Weighted median	191	-0.010610569	0.017143047	0.535953931	-0.044210941	0.022989804	0.989445525	0.956752118	1.023256107	852	0.211991168
ebi-a-GCST90026200	ebi-a-GCST90091033	Nonalcoholic fatty liver disease || id:ebi-a-GCST90091033	Methylmalonate (mma) levels	Inverse variance weighted	191	-0.004762642	0.011938082	0.689933505	-0.028161282	0.018635998	0.995248682	0.972231551	1.018810732	1136	0.204672175
ebi-a-GCST90026200	ebi-a-GCST90091033	Nonalcoholic fatty liver disease || id:ebi-a-GCST90091033	Methylmalonate (mma) levels	Simple mode	191	0.014104524	0.046727869	0.763101158	-0.077482098	0.105691147	1.014204462	0.925443591	1.11147854	1282	0.200596794
ebi-a-GCST90026200	ebi-a-GCST90091033	Nonalcoholic fatty liver disease || id:ebi-a-GCST90091033	Methylmalonate (mma) levels	Weighted mode	191	-0.009803585	0.038410554	0.798820348	-0.08508827	0.065481101	0.990244314	0.918431211	1.067672559	1358	0.198234505
ebi-a-GCST90026201	ebi-a-GCST90091033	Nonalcoholic fatty liver disease || id:ebi-a-GCST90091033	Methylsuccinate levels	Weighted median	16	0.025908795	0.032309743	0.422617753	-0.037418302	0.089235892	1.026247345	0.963273112	1.093338536	627	0.227148617
ebi-a-GCST90026201	ebi-a-GCST90091033	Nonalcoholic fatty liver disease || id:ebi-a-GCST90091033	Methylsuccinate levels	Weighted mode	16	0.041062109	0.052217124	0.443895835	-0.061283455	0.143407673	1.041916816	0.940556596	1.154200242	663	0.225630311
ebi-a-GCST90026201	ebi-a-GCST90091033	Nonalcoholic fatty liver disease || id:ebi-a-GCST90091033	Methylsuccinate levels	Simple mode	16	0.043626642	0.056686685	0.453481054	-0.06747926	0.154732544	1.044592275	0.934747107	1.167345705	681	0.224409861
ebi-a-GCST90026201	ebi-a-GCST90091033	Nonalcoholic fatty liver disease || id:ebi-a-GCST90091033	Methylsuccinate levels	Inverse variance weighted	16	0.014890437	0.024203312	0.538407366	-0.032548053	0.062328928	1.015001852	0.967975934	1.064312369	860	0.210980561
ebi-a-GCST90026201	ebi-a-GCST90091033	Nonalcoholic fatty liver disease || id:ebi-a-GCST90091033	Methylsuccinate levels	MR Egger	16	0.015989455	0.052468312	0.765043589	-0.086848437	0.118827346	1.01611797	0.916816041	1.126175463	1288	0.200170567
ebi-a-GCST90026202	ebi-a-GCST90091033	Nonalcoholic fatty liver disease || id:ebi-a-GCST90091033	Methylsuccinoylcarnitine levels	MR Egger	54	0.018219012	0.038380852	0.636995421	-0.057007458	0.093445482	1.018385991	0.944587025	1.097950744	1044	0.205620169
ebi-a-GCST90026202	ebi-a-GCST90091033	Nonalcoholic fatty liver disease || id:ebi-a-GCST90091033	Methylsuccinoylcarnitine levels	Inverse variance weighted	54	0.005947676	0.018177501	0.743516702	-0.029680225	0.041575578	1.005965399	0.970755907	1.042451945	1238	0.202395096
ebi-a-GCST90026202	ebi-a-GCST90091033	Nonalcoholic fatty liver disease || id:ebi-a-GCST90091033	Methylsuccinoylcarnitine levels	Simple mode	54	0.004887275	0.059054815	0.934355511	-0.110860162	0.120634713	1.004899237	0.895063904	1.128212715	1566	0.201071397
ebi-a-GCST90026202	ebi-a-GCST90091033	Nonalcoholic fatty liver disease || id:ebi-a-GCST90091033	Methylsuccinoylcarnitine levels	Weighted median	54	0.000881956	0.027105573	0.97404317	-0.052244967	0.054008878	1.000882345	0.949096341	1.055493973	1629	0.201505555
ebi-a-GCST90026202	ebi-a-GCST90091033	Nonalcoholic fatty liver disease || id:ebi-a-GCST90091033	Methylsuccinoylcarnitine levels	Weighted mode	54	0.001069036	0.046505847	0.981746872	-0.090082424	0.092220495	1.001069607	0.913855858	1.096606592	1646	0.201001638
ebi-a-GCST90026203	ebi-a-GCST90091033	Nonalcoholic fatty liver disease || id:ebi-a-GCST90091033	Myo-inositol levels	MR Egger	87	-0.046444114	0.051497761	0.369676175	-0.147379726	0.054491498	0.954617909	0.862966225	1.056003498	530	0.235058247
ebi-a-GCST90026203	ebi-a-GCST90091033	Nonalcoholic fatty liver disease || id:ebi-a-GCST90091033	Myo-inositol levels	Inverse variance weighted	87	0.008817004	0.022792485	0.698876009	-0.035856267	0.053490275	1.008855988	0.964778954	1.054946732	1159	0.203210712
ebi-a-GCST90026203	ebi-a-GCST90091033	Nonalcoholic fatty liver disease || id:ebi-a-GCST90091033	Myo-inositol levels	Weighted mode	87	-0.013253971	0.074436644	0.859096905	-0.159149793	0.132641851	0.986833476	0.852868596	1.141840976	1446	0.200218297
ebi-a-GCST90026203	ebi-a-GCST90091033	Nonalcoholic fatty liver disease || id:ebi-a-GCST90091033	Myo-inositol levels	Simple mode	87	-0.010529035	0.081391495	0.897372627	-0.170056365	0.148998295	0.989526201	0.843617265	1.160671011	1511	0.200142009
ebi-a-GCST90026203	ebi-a-GCST90091033	Nonalcoholic fatty liver disease || id:ebi-a-GCST90091033	Myo-inositol levels	Weighted median	87	0.002711902	0.033064424	0.934631812	-0.062094369	0.067518174	1.002715583	0.939794195	1.069849703	1567	0.201002502
ebi-a-GCST90026306	ebi-a-GCST90091033	Nonalcoholic fatty liver disease || id:ebi-a-GCST90091033	N,n,n-trimethyl-alanylproline betaine (tmap) levels	MR Egger	100	0.037306726	0.040080875	0.35425142	-0.041251788	0.11586524	1.038011357	0.959587487	1.122844547	489	0.244136459
ebi-a-GCST90026306	ebi-a-GCST90091033	Nonalcoholic fatty liver disease || id:ebi-a-GCST90091033	N,n,n-trimethyl-alanylproline betaine (tmap) levels	Weighted mode	100	0.036473016	0.053863444	0.499897287	-0.069099334	0.142045366	1.037146317	0.933233973	1.152628937	776	0.217094569
ebi-a-GCST90026306	ebi-a-GCST90091033	Nonalcoholic fatty liver disease || id:ebi-a-GCST90091033	N,n,n-trimethyl-alanylproline betaine (tmap) levels	Simple mode	100	0.026815527	0.060711585	0.659678868	-0.09217918	0.145810234	1.027178299	0.911941734	1.156976613	1079	0.206035013
ebi-a-GCST90026306	ebi-a-GCST90091033	Nonalcoholic fatty liver disease || id:ebi-a-GCST90091033	N,n,n-trimethyl-alanylproline betaine (tmap) levels	Inverse variance weighted	100	-0.006625735	0.015681509	0.67264627	-0.037361492	0.024110023	0.993396167	0.963327837	1.024403019	1102	0.205700356
ebi-a-GCST90026306	ebi-a-GCST90091033	Nonalcoholic fatty liver disease || id:ebi-a-GCST90091033	N,n,n-trimethyl-alanylproline betaine (tmap) levels	Weighted median	100	0.000250743	0.023308881	0.991417008	-0.045434663	0.045936149	1.000250774	0.955582035	1.047007556	1664	0.200785776
ebi-a-GCST90026231	ebi-a-GCST90091033	Nonalcoholic fatty liver disease || id:ebi-a-GCST90091033	N1-methyl-2-pyridone-5-carboxamide levels	Inverse variance weighted	67	-0.01924808	0.01704141	0.258691718	-0.052649243	0.014153083	0.980935981	0.948712722	1.014253712	317	0.275012962
ebi-a-GCST90026231	ebi-a-GCST90091033	Nonalcoholic fatty liver disease || id:ebi-a-GCST90091033	N1-methyl-2-pyridone-5-carboxamide levels	Simple mode	67	-0.057047045	0.055823899	0.310554353	-0.166461887	0.052367798	0.944549632	0.846655085	1.053763243	415	0.252185101
ebi-a-GCST90026231	ebi-a-GCST90091033	Nonalcoholic fatty liver disease || id:ebi-a-GCST90091033	N1-methyl-2-pyridone-5-carboxamide levels	Weighted median	67	-0.02330586	0.02411842	0.333889303	-0.070577964	0.023966244	0.976963624	0.931855085	1.024255742	455	0.247298231
ebi-a-GCST90026231	ebi-a-GCST90091033	Nonalcoholic fatty liver disease || id:ebi-a-GCST90091033	N1-methyl-2-pyridone-5-carboxamide levels	Weighted mode	67	-0.044910678	0.04860928	0.35889795	-0.140184868	0.050363511	0.956082877	0.869197534	1.051653314	502	0.240933484
ebi-a-GCST90026231	ebi-a-GCST90091033	Nonalcoholic fatty liver disease || id:ebi-a-GCST90091033	N1-methyl-2-pyridone-5-carboxamide levels	MR Egger	67	0.021110491	0.036970997	0.56996768	-0.051352663	0.093573645	1.021334894	0.949943601	1.098091469	920	0.208781639
ebi-a-GCST90026232	ebi-a-GCST90091033	Nonalcoholic fatty liver disease || id:ebi-a-GCST90091033	N1-methyladenosine levels	Inverse variance weighted	33	-0.039053869	0.046225167	0.398188114	-0.129655197	0.051547459	0.961698902	0.878398253	1.052899154	585	0.22938358
ebi-a-GCST90026232	ebi-a-GCST90091033	Nonalcoholic fatty liver disease || id:ebi-a-GCST90091033	N1-methyladenosine levels	Simple mode	33	-0.100925205	0.131496714	0.448404091	-0.358658765	0.156808355	0.904000645	0.698612702	1.169771411	672	0.224869314
ebi-a-GCST90026232	ebi-a-GCST90091033	Nonalcoholic fatty liver disease || id:ebi-a-GCST90091033	N1-methyladenosine levels	MR Egger	33	0.047724735	0.073218807	0.519327588	-0.095784126	0.191233596	1.048881895	0.908660151	1.210742244	811	0.215799503
ebi-a-GCST90026232	ebi-a-GCST90091033	Nonalcoholic fatty liver disease || id:ebi-a-GCST90091033	N1-methyladenosine levels	Weighted mode	33	0.026112157	0.083690206	0.757057135	-0.137920646	0.19014496	1.026456067	0.87116782	1.209424904	1262	0.20216185
ebi-a-GCST90026232	ebi-a-GCST90091033	Nonalcoholic fatty liver disease || id:ebi-a-GCST90091033	N1-methyladenosine levels	Weighted median	33	0.022075872	0.072198741	0.759783331	-0.119433661	0.163585405	1.022321347	0.887422876	1.177725934	1270	0.201611797
ebi-a-GCST90026233	ebi-a-GCST90091033	Nonalcoholic fatty liver disease || id:ebi-a-GCST90091033	N1-methylinosine levels	Weighted median	24	-0.097891508	0.080304249	0.222841223	-0.255287837	0.05950482	0.906747273	0.77469348	1.061310877	256	0.293349578
ebi-a-GCST90026233	ebi-a-GCST90091033	Nonalcoholic fatty liver disease || id:ebi-a-GCST90091033	N1-methylinosine levels	Inverse variance weighted	24	-0.055264053	0.060984467	0.364830619	-0.174793607	0.064265502	0.946235259	0.839630297	1.066375486	521	0.235984489
ebi-a-GCST90026233	ebi-a-GCST90091033	Nonalcoholic fatty liver disease || id:ebi-a-GCST90091033	N1-methylinosine levels	Simple mode	24	-0.108854503	0.168410307	0.524441023	-0.438938705	0.221229698	0.896860898	0.644720297	1.247609972	821	0.215269945
ebi-a-GCST90026233	ebi-a-GCST90091033	Nonalcoholic fatty liver disease || id:ebi-a-GCST90091033	N1-methylinosine levels	Weighted mode	24	-0.081116954	0.164680552	0.626984766	-0.403890835	0.241656928	0.922085844	0.667717009	1.273357264	1022	0.206745466
ebi-a-GCST90026233	ebi-a-GCST90091033	Nonalcoholic fatty liver disease || id:ebi-a-GCST90091033	N1-methylinosine levels	MR Egger	24	0.033032209	0.123911013	0.792275203	-0.209833376	0.275897794	1.03358383	0.81071932	1.317713179	1341	0.199102717
ebi-a-GCST90026234	ebi-a-GCST90091033	Nonalcoholic fatty liver disease || id:ebi-a-GCST90091033	N2,n2-dimethylguanosine levels	Weighted median	11	0.177694598	0.164136994	0.27898631	-0.14401391	0.499403105	1.194460474	0.865875704	1.647737451	353	0.266341038
ebi-a-GCST90026234	ebi-a-GCST90091033	Nonalcoholic fatty liver disease || id:ebi-a-GCST90091033	N2,n2-dimethylguanosine levels	Weighted mode	11	0.24779283	0.255503572	0.355007296	-0.252994172	0.748579831	1.281194479	0.776472407	2.113995653	492	0.243165566
ebi-a-GCST90026234	ebi-a-GCST90091033	Nonalcoholic fatty liver disease || id:ebi-a-GCST90091033	N2,n2-dimethylguanosine levels	Simple mode	11	0.252094729	0.269373967	0.371397604	-0.275878248	0.780067705	1.286717921	0.758905324	2.181619967	533	0.234823626
ebi-a-GCST90026234	ebi-a-GCST90091033	Nonalcoholic fatty liver disease || id:ebi-a-GCST90091033	N2,n2-dimethylguanosine levels	Inverse variance weighted	11	0.091282943	0.124080048	0.461926774	-0.151913951	0.334479837	1.095578948	0.859062199	1.397213418	698	0.223021952
ebi-a-GCST90026234	ebi-a-GCST90091033	Nonalcoholic fatty liver disease || id:ebi-a-GCST90091033	N2,n2-dimethylguanosine levels	MR Egger	11	0.162440864	0.383832453	0.682077096	-0.589870744	0.914752471	1.17637875	0.55439894	2.496157305	1123	0.204683866
ebi-a-GCST90026235	ebi-a-GCST90091033	Nonalcoholic fatty liver disease || id:ebi-a-GCST90091033	N6,n6,n6-trimethyllysine levels	Inverse variance weighted	28	-0.08770189	0.068895969	0.203031833	-0.222737989	0.047334208	0.916033915	0.800324516	1.048472358	229	0.298784838
ebi-a-GCST90026235	ebi-a-GCST90091033	Nonalcoholic fatty liver disease || id:ebi-a-GCST90091033	N6,n6,n6-trimethyllysine levels	Weighted median	28	-0.095640545	0.094545306	0.311736868	-0.280949346	0.089668255	0.908790627	0.755066582	1.093811358	416	0.252536838
ebi-a-GCST90026235	ebi-a-GCST90091033	Nonalcoholic fatty liver disease || id:ebi-a-GCST90091033	N6,n6,n6-trimethyllysine levels	Simple mode	28	-0.130904914	0.192055468	0.501297414	-0.507333632	0.245523803	0.877301189	0.602098858	1.27829071	778	0.217142967
ebi-a-GCST90026235	ebi-a-GCST90091033	Nonalcoholic fatty liver disease || id:ebi-a-GCST90091033	N6,n6,n6-trimethyllysine levels	Weighted mode	28	-0.10763967	0.175221936	0.544156129	-0.451074665	0.235795325	0.897951097	0.636943283	1.265915182	871	0.210540316
ebi-a-GCST90026235	ebi-a-GCST90091033	Nonalcoholic fatty liver disease || id:ebi-a-GCST90091033	N6,n6,n6-trimethyllysine levels	MR Egger	28	0.055764242	0.129989247	0.671463347	-0.199014681	0.310543166	1.057348377	0.819537861	1.364165882	1099	0.205899134
ebi-a-GCST90026236	ebi-a-GCST90091033	Nonalcoholic fatty liver disease || id:ebi-a-GCST90091033	N6-carbamoylthreonyladenosine levels	Weighted median	7	-0.24030726	0.141527261	0.089515803	-0.517700691	0.037086172	0.786386199	0.595889107	1.037782445	83	0.363455731
ebi-a-GCST90026236	ebi-a-GCST90091033	Nonalcoholic fatty liver disease || id:ebi-a-GCST90091033	N6-carbamoylthreonyladenosine levels	Weighted mode	7	-0.3216326	0.222088044	0.197718586	-0.756925167	0.113659967	0.724964493	0.469106636	1.120371097	221	0.301498477
ebi-a-GCST90026236	ebi-a-GCST90091033	Nonalcoholic fatty liver disease || id:ebi-a-GCST90091033	N6-carbamoylthreonyladenosine levels	Simple mode	7	-0.3216326	0.223593173	0.200347982	-0.75987522	0.11661002	0.724964493	0.467724786	1.123681131	224	0.301416384
ebi-a-GCST90026236	ebi-a-GCST90091033	Nonalcoholic fatty liver disease || id:ebi-a-GCST90091033	N6-carbamoylthreonyladenosine levels	Inverse variance weighted	7	-0.12090456	0.128690811	0.347475917	-0.37313855	0.131329431	0.886118527	0.688569825	1.140343384	480	0.24395705
ebi-a-GCST90026236	ebi-a-GCST90091033	Nonalcoholic fatty liver disease || id:ebi-a-GCST90091033	N6-carbamoylthreonyladenosine levels	MR Egger	7	-0.005503968	0.647000843	0.993541545	-1.273625621	1.262617685	0.994511151	0.279815276	3.534662019	1667	0.20085393
ebi-a-GCST90026336	ebi-a-GCST90091033	Nonalcoholic fatty liver disease || id:ebi-a-GCST90091033	N6-methyllysine levels	Weighted median	10	-0.039075177	0.023995664	0.103434462	-0.086106677	0.007956324	0.961678411	0.91749635	1.007988059	96	0.363098059
ebi-a-GCST90026336	ebi-a-GCST90091033	Nonalcoholic fatty liver disease || id:ebi-a-GCST90091033	N6-methyllysine levels	Weighted mode	10	-0.041099041	0.024358051	0.125821512	-0.088840821	0.006642738	0.959734072	0.914991209	1.00666485	124	0.341950399
ebi-a-GCST90026336	ebi-a-GCST90091033	Nonalcoholic fatty liver disease || id:ebi-a-GCST90091033	N6-methyllysine levels	Inverse variance weighted	10	-0.028588164	0.020759903	0.168485777	-0.069277574	0.012101246	0.971816611	0.933067649	1.012174762	186	0.30526724
ebi-a-GCST90026336	ebi-a-GCST90091033	Nonalcoholic fatty liver disease || id:ebi-a-GCST90091033	N6-methyllysine levels	MR Egger	10	-0.036644266	0.049588472	0.481043134	-0.13383767	0.060549138	0.964019009	0.874732048	1.062419802	726	0.223294127
ebi-a-GCST90026336	ebi-a-GCST90091033	Nonalcoholic fatty liver disease || id:ebi-a-GCST90091033	N6-methyllysine levels	Simple mode	10	-0.031088915	0.042966996	0.487718543	-0.115304228	0.053126398	0.969389376	0.891095007	1.054562932	743	0.221212852
ebi-a-GCST90026237	ebi-a-GCST90091033	Nonalcoholic fatty liver disease || id:ebi-a-GCST90091033	N6-succinyladenosine levels	MR Egger	42	0.032040311	0.077330037	0.680844529	-0.119526561	0.183607184	1.032559128	0.887340438	1.201543745	1118	0.205227734
ebi-a-GCST90026237	ebi-a-GCST90091033	Nonalcoholic fatty liver disease || id:ebi-a-GCST90091033	N6-succinyladenosine levels	Weighted mode	42	0.034750042	0.114185663	0.762416374	-0.189053858	0.258553942	1.035360879	0.827741925	1.295056005	1278	0.201044067
ebi-a-GCST90026237	ebi-a-GCST90091033	Nonalcoholic fatty liver disease || id:ebi-a-GCST90091033	N6-succinyladenosine levels	Weighted median	42	0.017289349	0.058331153	0.766924694	-0.097039711	0.131618409	1.017439674	0.907519966	1.140672965	1292	0.200041503
ebi-a-GCST90026237	ebi-a-GCST90091033	Nonalcoholic fatty liver disease || id:ebi-a-GCST90091033	N6-succinyladenosine levels	Simple mode	42	0.030715933	0.116007363	0.792508849	-0.196658499	0.258090364	1.031192534	0.821471119	1.294455786	1342	0.199013027
ebi-a-GCST90026237	ebi-a-GCST90091033	Nonalcoholic fatty liver disease || id:ebi-a-GCST90091033	N6-succinyladenosine levels	Inverse variance weighted	42	0.007796002	0.041577218	0.851263467	-0.073695346	0.08928735	1.00782647	0.92895466	1.093394798	1435	0.199913441
ebi-a-GCST90026204	ebi-a-GCST90091033	Nonalcoholic fatty liver disease || id:ebi-a-GCST90091033	N-acetyl-3-methylhistidine levels	Weighted mode	68	0.032834236	0.035937472	0.364177519	-0.03760321	0.103271682	1.033379228	0.963095012	1.108792607	518	0.236926301
ebi-a-GCST90026204	ebi-a-GCST90091033	Nonalcoholic fatty liver disease || id:ebi-a-GCST90091033	N-acetyl-3-methylhistidine levels	Weighted median	68	0.012629093	0.015185941	0.405617484	-0.017135351	0.042393537	1.012709177	0.983010624	1.043304977	597	0.228966654
ebi-a-GCST90026204	ebi-a-GCST90091033	Nonalcoholic fatty liver disease || id:ebi-a-GCST90091033	N-acetyl-3-methylhistidine levels	Simple mode	68	0.012866369	0.036787734	0.727626194	-0.05923759	0.084970329	1.012949497	0.942482818	1.088684764	1207	0.203156609
ebi-a-GCST90026204	ebi-a-GCST90091033	Nonalcoholic fatty liver disease || id:ebi-a-GCST90091033	N-acetyl-3-methylhistidine levels	MR Egger	68	0.008654908	0.025453793	0.734918021	-0.041234525	0.058544341	1.00869247	0.959604052	1.060291999	1227	0.2018479
ebi-a-GCST90026204	ebi-a-GCST90091033	Nonalcoholic fatty liver disease || id:ebi-a-GCST90091033	N-acetyl-3-methylhistidine levels	Inverse variance weighted	68	-0.000661624	0.010336127	0.94896163	-0.020920432	0.019597185	0.999338595	0.979296882	1.01979047	1587	0.201512331
ebi-a-GCST90026208	ebi-a-GCST90091033	Nonalcoholic fatty liver disease || id:ebi-a-GCST90091033	N-acetylalanine levels	Simple mode	11	-0.548206036	0.424510327	0.225621373	-1.380246278	0.283834206	0.577985767	0.251516603	1.328212703	263	0.289104193
ebi-a-GCST90026208	ebi-a-GCST90091033	Nonalcoholic fatty liver disease || id:ebi-a-GCST90091033	N-acetylalanine levels	Weighted mode	11	-0.496115831	0.397416468	0.240338139	-1.275052108	0.282820446	0.608891109	0.279416408	1.326866896	287	0.282208895
ebi-a-GCST90026208	ebi-a-GCST90091033	Nonalcoholic fatty liver disease || id:ebi-a-GCST90091033	N-acetylalanine levels	Inverse variance weighted	11	-0.19602665	0.177372691	0.269086733	-0.543677125	0.151623825	0.821990328	0.580609349	1.163722391	334	0.27150368
ebi-a-GCST90026208	ebi-a-GCST90091033	Nonalcoholic fatty liver disease || id:ebi-a-GCST90091033	N-acetylalanine levels	Weighted median	11	-0.2371874	0.222570647	0.286571749	-0.673425868	0.199051068	0.788843445	0.509958531	1.22024428	368	0.262431194
ebi-a-GCST90026208	ebi-a-GCST90091033	Nonalcoholic fatty liver disease || id:ebi-a-GCST90091033	N-acetylalanine levels	MR Egger	11	-0.161466265	0.596568564	0.792758549	-1.33074065	1.007808119	0.850895236	0.264281449	2.739589575	1343	0.198927499
ebi-a-GCST90026209	ebi-a-GCST90091033	Nonalcoholic fatty liver disease || id:ebi-a-GCST90091033	N-acetylarginine levels	Weighted median	14	0.188449194	0.142257276	0.185268387	-0.090375067	0.467273455	1.207375739	0.913588464	1.595637678	208	0.300170415
ebi-a-GCST90026209	ebi-a-GCST90091033	Nonalcoholic fatty liver disease || id:ebi-a-GCST90091033	N-acetylarginine levels	Inverse variance weighted	14	0.121560769	0.10626551	0.252650856	-0.08671963	0.329841169	1.129257988	0.91693414	1.390747217	304	0.280076771
ebi-a-GCST90026209	ebi-a-GCST90091033	Nonalcoholic fatty liver disease || id:ebi-a-GCST90091033	N-acetylarginine levels	Simple mode	14	0.237654646	0.22831592	0.316893131	-0.209844557	0.685153849	1.268271115	0.810710255	1.98407706	427	0.250100668
ebi-a-GCST90026209	ebi-a-GCST90091033	Nonalcoholic fatty liver disease || id:ebi-a-GCST90091033	N-acetylarginine levels	Weighted mode	14	0.218552091	0.217170205	0.332606043	-0.207101512	0.644205693	1.24427383	0.812937123	1.904473691	452	0.247982824
ebi-a-GCST90026209	ebi-a-GCST90091033	Nonalcoholic fatty liver disease || id:ebi-a-GCST90091033	N-acetylarginine levels	MR Egger	14	0.190470378	0.248345004	0.457930357	-0.29628583	0.677226586	1.209818535	0.743574861	1.968410936	689	0.22398045
ebi-a-GCST90026210	ebi-a-GCST90091033	Nonalcoholic fatty liver disease || id:ebi-a-GCST90091033	N-acetylasparagine levels	MR Egger	11	0.513055253	0.312985471	0.135587489	-0.100396271	1.126506777	1.670386861	0.904478928	3.084861547	144	0.317312389
ebi-a-GCST90026210	ebi-a-GCST90091033	Nonalcoholic fatty liver disease || id:ebi-a-GCST90091033	N-acetylasparagine levels	Simple mode	11	0.539503853	0.384346833	0.19069485	-0.21381594	1.292823645	1.715155681	0.807496999	3.643058753	214	0.300299833
ebi-a-GCST90026210	ebi-a-GCST90091033	Nonalcoholic fatty liver disease || id:ebi-a-GCST90091033	N-acetylasparagine levels	Inverse variance weighted	11	0.149515948	0.153481228	0.329974918	-0.151307259	0.450339155	1.161271991	0.859583544	1.568844176	448	0.24821774
ebi-a-GCST90026210	ebi-a-GCST90091033	Nonalcoholic fatty liver disease || id:ebi-a-GCST90091033	N-acetylasparagine levels	Weighted mode	11	-0.204669083	0.370480222	0.592777449	-0.930810319	0.521472152	0.814916942	0.394234126	1.684505674	966	0.206797102
ebi-a-GCST90026210	ebi-a-GCST90091033	Nonalcoholic fatty liver disease || id:ebi-a-GCST90091033	N-acetylasparagine levels	Weighted median	11	0.040455723	0.18874768	0.830283807	-0.32948973	0.410401175	1.041285203	0.719290672	1.507422405	1407	0.198866839
ebi-a-GCST90026211	ebi-a-GCST90091033	Nonalcoholic fatty liver disease || id:ebi-a-GCST90091033	N-acetylaspartate (naa) levels	MR Egger	16	0.240425667	0.175472395	0.192208987	-0.103500228	0.584351561	1.271790394	0.901675817	1.793827421	215	0.301276412
ebi-a-GCST90026211	ebi-a-GCST90091033	Nonalcoholic fatty liver disease || id:ebi-a-GCST90091033	N-acetylaspartate (naa) levels	Simple mode	16	-0.242380106	0.183623391	0.206630523	-0.602281952	0.11752174	0.78475783	0.547560702	1.124706081	237	0.293816398
ebi-a-GCST90026211	ebi-a-GCST90091033	Nonalcoholic fatty liver disease || id:ebi-a-GCST90091033	N-acetylaspartate (naa) levels	Weighted mode	16	-0.20448061	0.179123457	0.271533046	-0.555562586	0.146601365	0.815070546	0.573749387	1.157892295	339	0.269931081
ebi-a-GCST90026211	ebi-a-GCST90091033	Nonalcoholic fatty liver disease || id:ebi-a-GCST90091033	N-acetylaspartate (naa) levels	Inverse variance weighted	16	-0.055373545	0.077209775	0.473261129	-0.206704703	0.095957613	0.946131659	0.813259768	1.100712407	712	0.224001405
ebi-a-GCST90026211	ebi-a-GCST90091033	Nonalcoholic fatty liver disease || id:ebi-a-GCST90091033	N-acetylaspartate (naa) levels	Weighted median	16	-0.01651121	0.102990728	0.872631017	-0.218373037	0.185350616	0.983624353	0.803825529	1.203640382	1473	0.199644707
ebi-a-GCST90026205	ebi-a-GCST90091033	Nonalcoholic fatty liver disease || id:ebi-a-GCST90091033	N-acetyl-aspartyl-glutamate (naag) levels	Weighted mode	17	0.112419114	0.099561886	0.275485054	-0.082722183	0.307560411	1.118981743	0.920606872	1.360102971	344	0.269879253
ebi-a-GCST90026205	ebi-a-GCST90091033	Nonalcoholic fatty liver disease || id:ebi-a-GCST90091033	N-acetyl-aspartyl-glutamate (naag) levels	Simple mode	17	0.117453907	0.110310481	0.302791113	-0.098754636	0.333662451	1.124629792	0.905964972	1.396071821	403	0.253202494
ebi-a-GCST90026205	ebi-a-GCST90091033	Nonalcoholic fatty liver disease || id:ebi-a-GCST90091033	N-acetyl-aspartyl-glutamate (naag) levels	Weighted median	17	0.049316435	0.054677143	0.367079683	-0.057850766	0.156483636	1.05055273	0.943790783	1.169391626	528	0.234291389
ebi-a-GCST90026205	ebi-a-GCST90091033	Nonalcoholic fatty liver disease || id:ebi-a-GCST90091033	N-acetyl-aspartyl-glutamate (naag) levels	Inverse variance weighted	17	0.025477444	0.040570157	0.530013864	-0.054040064	0.104994951	1.025804768	0.94739415	1.110705003	840	0.212636514
ebi-a-GCST90026205	ebi-a-GCST90091033	Nonalcoholic fatty liver disease || id:ebi-a-GCST90091033	N-acetyl-aspartyl-glutamate (naag) levels	MR Egger	17	0.043685931	0.081405533	0.599382096	-0.115868914	0.203240777	1.04465421	0.89059196	1.225367473	979	0.206324583
ebi-a-GCST90026206	ebi-a-GCST90091033	Nonalcoholic fatty liver disease || id:ebi-a-GCST90091033	N-acetyl-beta-alanine levels	Simple mode	16	-0.203705733	0.176830666	0.267358879	-0.550293839	0.142882372	0.81570237	0.576780305	1.153594099	329	0.273860007
ebi-a-GCST90026206	ebi-a-GCST90091033	Nonalcoholic fatty liver disease || id:ebi-a-GCST90091033	N-acetyl-beta-alanine levels	Inverse variance weighted	16	-0.079139539	0.077550641	0.307496829	-0.231138795	0.072859717	0.923910994	0.793629306	1.075579641	410	0.252747393
ebi-a-GCST90026206	ebi-a-GCST90091033	Nonalcoholic fatty liver disease || id:ebi-a-GCST90091033	N-acetyl-beta-alanine levels	Weighted mode	16	-0.149824092	0.143396561	0.312650928	-0.430881351	0.131233168	0.860859396	0.64993602	1.140233616	417	0.252669935
ebi-a-GCST90026206	ebi-a-GCST90091033	Nonalcoholic fatty liver disease || id:ebi-a-GCST90091033	N-acetyl-beta-alanine levels	Weighted median	16	-0.087350495	0.105821874	0.409117074	-0.294761369	0.120060378	0.916355861	0.744709277	1.12756493	603	0.228644202
ebi-a-GCST90026206	ebi-a-GCST90091033	Nonalcoholic fatty liver disease || id:ebi-a-GCST90091033	N-acetyl-beta-alanine levels	MR Egger	16	0.112212478	0.184125464	0.551999067	-0.248673432	0.473098388	1.118750545	0.779834601	1.604959284	882	0.210911208
ebi-a-GCST90026212	ebi-a-GCST90091033	Nonalcoholic fatty liver disease || id:ebi-a-GCST90091033	N-acetylglucosamine/n-acetylgalactosamine levels	Weighted mode	276	0.023490087	0.02883283	0.415949393	-0.03302226	0.080002434	1.023768153	0.967517023	1.083289705	614	0.228297957
ebi-a-GCST90026212	ebi-a-GCST90091033	Nonalcoholic fatty liver disease || id:ebi-a-GCST90091033	N-acetylglucosamine/n-acetylgalactosamine levels	Simple mode	276	0.017854945	0.032385968	0.581863835	-0.045621552	0.081331442	1.018015297	0.955403464	1.084730362	942	0.208161478
ebi-a-GCST90026212	ebi-a-GCST90091033	Nonalcoholic fatty liver disease || id:ebi-a-GCST90091033	N-acetylglucosamine/n-acetylgalactosamine levels	Weighted median	276	0.0029869	0.01023487	0.770412257	-0.017073444	0.023047244	1.002991365	0.983071481	1.023314884	1300	0.199714562
ebi-a-GCST90026212	ebi-a-GCST90091033	Nonalcoholic fatty liver disease || id:ebi-a-GCST90091033	N-acetylglucosamine/n-acetylgalactosamine levels	MR Egger	276	-0.002986862	0.017487422	0.864506615	-0.03726221	0.031288485	0.997017594	0.963423483	1.031783115	1456	0.200095281
ebi-a-GCST90026212	ebi-a-GCST90091033	Nonalcoholic fatty liver disease || id:ebi-a-GCST90091033	N-acetylglucosamine/n-acetylgalactosamine levels	Inverse variance weighted	276	0.000833287	0.006873838	0.903512181	-0.012639436	0.014306009	1.000833634	0.987440106	1.01440883	1523	0.199923575
ebi-a-GCST90026213	ebi-a-GCST90091033	Nonalcoholic fatty liver disease || id:ebi-a-GCST90091033	N-acetylglutamate levels	MR Egger	22	0.137793496	0.084687461	0.11937241	-0.028193928	0.30378092	1.147738513	0.972199812	1.354972176	113	0.356004443
ebi-a-GCST90026213	ebi-a-GCST90091033	Nonalcoholic fatty liver disease || id:ebi-a-GCST90091033	N-acetylglutamate levels	Inverse variance weighted	22	0.056117246	0.044347989	0.20573363	-0.030804813	0.143039305	1.05772169	0.96966482	1.15377515	234	0.296291595
ebi-a-GCST90026213	ebi-a-GCST90091033	Nonalcoholic fatty liver disease || id:ebi-a-GCST90091033	N-acetylglutamate levels	Weighted median	22	0.009462795	0.062278667	0.879232046	-0.112603392	0.131528983	1.009507709	0.893504961	1.140570965	1479	0.200338877
ebi-a-GCST90026213	ebi-a-GCST90091033	Nonalcoholic fatty liver disease || id:ebi-a-GCST90091033	N-acetylglutamate levels	Simple mode	22	0.014575965	0.109697792	0.895558171	-0.200431707	0.229583638	1.014682713	0.818377377	1.258076086	1508	0.200134684
ebi-a-GCST90026213	ebi-a-GCST90091033	Nonalcoholic fatty liver disease || id:ebi-a-GCST90091033	N-acetylglutamate levels	Weighted mode	22	0.006849587	0.079843814	0.932448154	-0.149644289	0.163343463	1.006873099	0.861014194	1.177441028	1564	0.200917537
ebi-a-GCST90026214	ebi-a-GCST90091033	Nonalcoholic fatty liver disease || id:ebi-a-GCST90091033	N-acetylglutamine levels	MR Egger	13	0.163465163	0.198587232	0.427913051	-0.225765812	0.552696137	1.177584331	0.79790494	1.737932412	640	0.225322966
ebi-a-GCST90026214	ebi-a-GCST90091033	Nonalcoholic fatty liver disease || id:ebi-a-GCST90091033	N-acetylglutamine levels	Inverse variance weighted	13	-0.043603368	0.104651341	0.676931728	-0.248719996	0.161513261	0.957333591	0.779798289	1.175288043	1108	0.205889885
ebi-a-GCST90026214	ebi-a-GCST90091033	Nonalcoholic fatty liver disease || id:ebi-a-GCST90091033	N-acetylglutamine levels	Weighted mode	13	0.060310314	0.192529087	0.759466225	-0.317046696	0.437667325	1.062166101	0.728296746	1.549089479	1269	0.20168646
ebi-a-GCST90026214	ebi-a-GCST90091033	Nonalcoholic fatty liver disease || id:ebi-a-GCST90091033	N-acetylglutamine levels	Weighted median	13	-0.041084591	0.147102701	0.780020832	-0.329405885	0.247236703	0.959747941	0.719350984	1.280482171	1314	0.200051005
ebi-a-GCST90026214	ebi-a-GCST90091033	Nonalcoholic fatty liver disease || id:ebi-a-GCST90091033	N-acetylglutamine levels	Simple mode	13	-0.035045592	0.268409391	0.898280608	-0.561127999	0.491036815	0.965561393	0.570565104	1.634009507	1512	0.200212014
ebi-a-GCST90026215	ebi-a-GCST90091033	Nonalcoholic fatty liver disease || id:ebi-a-GCST90091033	N-acetylglycine levels	Simple mode	20	0.100386528	0.119639595	0.411860642	-0.134107079	0.334880135	1.10559818	0.874496419	1.397772831	607	0.228660686
ebi-a-GCST90026215	ebi-a-GCST90091033	Nonalcoholic fatty liver disease || id:ebi-a-GCST90091033	N-acetylglycine levels	Weighted mode	20	0.091337869	0.115588241	0.439162605	-0.135215084	0.317890822	1.095639125	0.87352801	1.374226217	656	0.225606399
ebi-a-GCST90026215	ebi-a-GCST90091033	Nonalcoholic fatty liver disease || id:ebi-a-GCST90091033	N-acetylglycine levels	Weighted median	20	0.04370008	0.069104775	0.527142356	-0.091745278	0.179145438	1.044668991	0.912337512	1.196194704	829	0.21429068
ebi-a-GCST90026215	ebi-a-GCST90091033	Nonalcoholic fatty liver disease || id:ebi-a-GCST90091033	N-acetylglycine levels	Inverse variance weighted	20	0.030924177	0.053948126	0.566495338	-0.07481415	0.136662505	1.031407297	0.927915923	1.146441165	910	0.209790032
ebi-a-GCST90026215	ebi-a-GCST90091033	Nonalcoholic fatty liver disease || id:ebi-a-GCST90091033	N-acetylglycine levels	MR Egger	20	0.020759332	0.1093123	0.851506054	-0.193492775	0.23501144	1.020976306	0.82407579	1.264923239	1436	0.199831156
ebi-a-GCST90026216	ebi-a-GCST90091033	Nonalcoholic fatty liver disease || id:ebi-a-GCST90091033	N-acetylhistidine levels	Weighted mode	164	-0.033968523	0.040329314	0.400866097	-0.113013977	0.045076932	0.96660193	0.893138176	1.046108336	590	0.228969279
ebi-a-GCST90026216	ebi-a-GCST90091033	Nonalcoholic fatty liver disease || id:ebi-a-GCST90091033	N-acetylhistidine levels	Weighted median	164	-0.014255858	0.017965765	0.427485821	-0.049468758	0.020957042	0.985845276	0.951734892	1.021178183	637	0.226158119
ebi-a-GCST90026216	ebi-a-GCST90091033	Nonalcoholic fatty liver disease || id:ebi-a-GCST90091033	N-acetylhistidine levels	Simple mode	164	-0.033968523	0.045288766	0.454310043	-0.122734505	0.054797459	0.96660193	0.884498462	1.056326644	682	0.224490447
ebi-a-GCST90026216	ebi-a-GCST90091033	Nonalcoholic fatty liver disease || id:ebi-a-GCST90091033	N-acetylhistidine levels	MR Egger	164	-0.014340047	0.022658481	0.527705879	-0.05875067	0.030070577	0.985762282	0.942941843	1.030527263	831	0.214003467
ebi-a-GCST90026216	ebi-a-GCST90091033	Nonalcoholic fatty liver disease || id:ebi-a-GCST90091033	N-acetylhistidine levels	Inverse variance weighted	164	0.005582627	0.011508494	0.627614271	-0.016974022	0.028139276	1.005598239	0.983169225	1.028538925	1023	0.206750742
ebi-a-GCST90026217	ebi-a-GCST90091033	Nonalcoholic fatty liver disease || id:ebi-a-GCST90091033	N-acetylisoleucine levels	Weighted mode	4	-0.236982412	0.279741877	0.459144216	-0.785276491	0.311311667	0.789005165	0.455993606	1.365214647	694	0.222956197
ebi-a-GCST90026217	ebi-a-GCST90091033	Nonalcoholic fatty liver disease || id:ebi-a-GCST90091033	N-acetylisoleucine levels	Simple mode	4	-0.241512753	0.310103885	0.49287716	-0.849316367	0.366290861	0.785438787	0.427707227	1.442374713	755	0.219999474
ebi-a-GCST90026217	ebi-a-GCST90091033	Nonalcoholic fatty liver disease || id:ebi-a-GCST90091033	N-acetylisoleucine levels	Weighted median	4	-0.103835427	0.179541956	0.563037857	-0.45573766	0.248066807	0.901373627	0.633980133	1.281545545	903	0.210125978
ebi-a-GCST90026217	ebi-a-GCST90091033	Nonalcoholic fatty liver disease || id:ebi-a-GCST90091033	N-acetylisoleucine levels	Inverse variance weighted	4	0.013176678	0.195173413	0.946173575	-0.369363211	0.395716568	1.013263873	0.691174323	1.485448234	1583	0.201427982
ebi-a-GCST90026217	ebi-a-GCST90091033	Nonalcoholic fatty liver disease || id:ebi-a-GCST90091033	N-acetylisoleucine levels	MR Egger	4	-0.073420851	1.057571409	0.950968853	-2.146260813	1.999419111	0.929209689	0.116920529	7.384765128	1591	0.201430863
ebi-a-GCST90026207	ebi-a-GCST90091033	Nonalcoholic fatty liver disease || id:ebi-a-GCST90091033	N-acetyl-isoputreanine levels	Weighted mode	9	0.389941758	0.30700789	0.239730525	-0.211793707	0.991677223	1.476894774	0.809131598	2.69575206	284	0.284468968
ebi-a-GCST90026207	ebi-a-GCST90091033	Nonalcoholic fatty liver disease || id:ebi-a-GCST90091033	N-acetyl-isoputreanine levels	MR Egger	9	0.426430936	0.340293249	0.250394109	-0.240543833	1.093405704	1.531780732	0.786200183	2.984420839	300	0.281276049
ebi-a-GCST90026207	ebi-a-GCST90091033	Nonalcoholic fatty liver disease || id:ebi-a-GCST90091033	N-acetyl-isoputreanine levels	Weighted median	9	0.204994274	0.19558972	0.294600338	-0.178361578	0.588350126	1.227518036	0.836639858	1.801014516	382	0.259896109
ebi-a-GCST90026207	ebi-a-GCST90091033	Nonalcoholic fatty liver disease || id:ebi-a-GCST90091033	N-acetyl-isoputreanine levels	Simple mode	9	0.33514183	0.307500446	0.307498594	-0.267559043	0.937842704	1.39813867	0.765245147	2.554464733	411	0.252133884
ebi-a-GCST90026207	ebi-a-GCST90091033	Nonalcoholic fatty liver disease || id:ebi-a-GCST90091033	N-acetyl-isoputreanine levels	Inverse variance weighted	9	0.100839214	0.151485083	0.505621467	-0.196071548	0.397749976	1.106098782	0.821953423	1.48847183	787	0.216511353
ebi-a-GCST90026218	ebi-a-GCST90091033	Nonalcoholic fatty liver disease || id:ebi-a-GCST90091033	N-acetylleucine levels	Weighted median	66	0.039801589	0.024275118	0.101087466	-0.007777643	0.08738082	1.040604286	0.992252524	1.091312194	93	0.366306193
ebi-a-GCST90026218	ebi-a-GCST90091033	Nonalcoholic fatty liver disease || id:ebi-a-GCST90091033	N-acetylleucine levels	Simple mode	66	0.045540074	0.058251371	0.437179204	-0.068632614	0.159712761	1.046592944	0.933669634	1.173173841	653	0.225619283
ebi-a-GCST90026218	ebi-a-GCST90091033	Nonalcoholic fatty liver disease || id:ebi-a-GCST90091033	N-acetylleucine levels	Weighted mode	66	0.045540074	0.063404829	0.475181297	-0.078733391	0.169813538	1.046592944	0.924286314	1.185083858	715	0.223966569
ebi-a-GCST90026218	ebi-a-GCST90091033	Nonalcoholic fatty liver disease || id:ebi-a-GCST90091033	N-acetylleucine levels	Inverse variance weighted	66	0.007997938	0.016690846	0.631809777	-0.024716119	0.040711996	1.008030007	0.975586823	1.041552091	1035	0.205719705
ebi-a-GCST90026218	ebi-a-GCST90091033	Nonalcoholic fatty liver disease || id:ebi-a-GCST90091033	N-acetylleucine levels	MR Egger	66	0.008748617	0.03305346	0.792105913	-0.056036165	0.073533399	1.008786998	0.945504941	1.076304483	1340	0.199208726
ebi-a-GCST90026219	ebi-a-GCST90091033	Nonalcoholic fatty liver disease || id:ebi-a-GCST90091033	N-acetylmethionine levels	Weighted mode	8	0.181598129	0.17071087	0.322743828	-0.152995175	0.516191434	1.199132201	0.858133862	1.67563372	436	0.249460253
ebi-a-GCST90026219	ebi-a-GCST90091033	Nonalcoholic fatty liver disease || id:ebi-a-GCST90091033	N-acetylmethionine levels	Simple mode	8	0.146980818	0.162155474	0.394843305	-0.17084391	0.464805547	1.158331744	0.84295314	1.591704647	575	0.231412511
ebi-a-GCST90026219	ebi-a-GCST90091033	Nonalcoholic fatty liver disease || id:ebi-a-GCST90091033	N-acetylmethionine levels	Weighted median	8	0.05770209	0.104782955	0.581851671	-0.147672502	0.263076681	1.059399343	0.862713605	1.300926472	941	0.208378335
ebi-a-GCST90026219	ebi-a-GCST90091033	Nonalcoholic fatty liver disease || id:ebi-a-GCST90091033	N-acetylmethionine levels	Inverse variance weighted	8	0.040172478	0.078970438	0.610960602	-0.11460958	0.194954536	1.040990307	0.891714219	1.215255735	996	0.206720605
ebi-a-GCST90026219	ebi-a-GCST90091033	Nonalcoholic fatty liver disease || id:ebi-a-GCST90091033	N-acetylmethionine levels	MR Egger	8	0.081646071	0.254576461	0.759303742	-0.417323792	0.580615933	1.085071703	0.658807569	1.78713885	1268	0.201802335
ebi-a-GCST90026220	ebi-a-GCST90091033	Nonalcoholic fatty liver disease || id:ebi-a-GCST90091033	N-acetylneuraminate levels	Inverse variance weighted	7	0.17903198	0.11410758	0.116653681	-0.044618876	0.402682837	1.196058994	0.956361905	1.495832393	109	0.360663217
ebi-a-GCST90026220	ebi-a-GCST90091033	Nonalcoholic fatty liver disease || id:ebi-a-GCST90091033	N-acetylneuraminate levels	Weighted median	7	0.174108217	0.155668421	0.26337246	-0.131001889	0.479218323	1.190184357	0.877216118	1.614811648	321	0.276500059
ebi-a-GCST90026220	ebi-a-GCST90091033	Nonalcoholic fatty liver disease || id:ebi-a-GCST90091033	N-acetylneuraminate levels	MR Egger	7	0.223331456	0.242712057	0.399712145	-0.252384175	0.699047087	1.250234903	0.776946197	2.011834689	589	0.228697781
ebi-a-GCST90026220	ebi-a-GCST90091033	Nonalcoholic fatty liver disease || id:ebi-a-GCST90091033	N-acetylneuraminate levels	Weighted mode	7	0.195281266	0.242593423	0.451545882	-0.280201843	0.670764375	1.21565286	0.755631207	1.955731662	680	0.223780827
ebi-a-GCST90026220	ebi-a-GCST90091033	Nonalcoholic fatty liver disease || id:ebi-a-GCST90091033	N-acetylneuraminate levels	Simple mode	7	0.168278272	0.233848242	0.498826643	-0.290064282	0.626620827	1.183265835	0.748215469	1.871276516	775	0.216909134
ebi-a-GCST90026221	ebi-a-GCST90091033	Nonalcoholic fatty liver disease || id:ebi-a-GCST90091033	N-acetylphenylalanine levels	Simple mode	31	0.126354689	0.086760374	0.155679147	-0.043695643	0.296405022	1.134684557	0.957245257	1.345014807	171	0.306806272
ebi-a-GCST90026221	ebi-a-GCST90091033	Nonalcoholic fatty liver disease || id:ebi-a-GCST90091033	N-acetylphenylalanine levels	Weighted mode	31	-0.100438843	0.078991432	0.21331505	-0.25526205	0.054384364	0.904440423	0.774713458	1.05589037	245	0.293417028
ebi-a-GCST90026221	ebi-a-GCST90091033	Nonalcoholic fatty liver disease || id:ebi-a-GCST90091033	N-acetylphenylalanine levels	Inverse variance weighted	31	0.015967345	0.026601544	0.548345444	-0.036171682	0.068106372	1.016095504	0.964474697	1.070479171	880	0.20999138
ebi-a-GCST90026221	ebi-a-GCST90091033	Nonalcoholic fatty liver disease || id:ebi-a-GCST90091033	N-acetylphenylalanine levels	MR Egger	31	-0.023355113	0.056549276	0.682641074	-0.134191694	0.087481469	0.976915507	0.874422427	1.091422039	1124	0.204670856
ebi-a-GCST90026221	ebi-a-GCST90091033	Nonalcoholic fatty liver disease || id:ebi-a-GCST90091033	N-acetylphenylalanine levels	Weighted median	31	0.006959979	0.036629223	0.84930001	-0.064833299	0.078753257	1.006984256	0.937223686	1.081937328	1433	0.199730707
ebi-a-GCST90026222	ebi-a-GCST90091033	Nonalcoholic fatty liver disease || id:ebi-a-GCST90091033	N-acetylputrescine levels	Weighted median	13	-0.248399676	0.162460969	0.126269243	-0.566823174	0.070023822	0.780048114	0.567324871	1.072533731	126	0.337720118
ebi-a-GCST90026222	ebi-a-GCST90091033	Nonalcoholic fatty liver disease || id:ebi-a-GCST90091033	N-acetylputrescine levels	Inverse variance weighted	13	-0.162326158	0.122502709	0.185143889	-0.402431467	0.07777915	0.850163871	0.668692165	1.080883919	206	0.302881023
ebi-a-GCST90026222	ebi-a-GCST90091033	Nonalcoholic fatty liver disease || id:ebi-a-GCST90091033	N-acetylputrescine levels	Simple mode	13	-0.29148166	0.256640742	0.278233032	-0.794497515	0.211534194	0.747155716	0.451808205	1.235572215	349	0.26866628
ebi-a-GCST90026222	ebi-a-GCST90091033	Nonalcoholic fatty liver disease || id:ebi-a-GCST90091033	N-acetylputrescine levels	MR Egger	13	-0.407934256	0.406346859	0.336996468	-1.2043741	0.388505588	0.665022599	0.299879636	1.474775224	460	0.246886543
ebi-a-GCST90026222	ebi-a-GCST90091033	Nonalcoholic fatty liver disease || id:ebi-a-GCST90091033	N-acetylputrescine levels	Weighted mode	13	-0.259095855	0.275524108	0.365570403	-0.799123108	0.280931397	0.771749043	0.44972315	1.324362745	523	0.235558749
ebi-a-GCST90026223	ebi-a-GCST90091033	Nonalcoholic fatty liver disease || id:ebi-a-GCST90091033	N-acetylserine levels	Inverse variance weighted	13	0.214822614	0.122645028	0.079846003	-0.025561641	0.455206868	1.239641982	0.974762292	1.576499476	70	0.384401474
ebi-a-GCST90026223	ebi-a-GCST90091033	Nonalcoholic fatty liver disease || id:ebi-a-GCST90091033	N-acetylserine levels	Weighted median	13	0.201691979	0.171746158	0.240250484	-0.13493049	0.538314449	1.223471096	0.873776646	1.713116881	286	0.283092353
ebi-a-GCST90026223	ebi-a-GCST90091033	Nonalcoholic fatty liver disease || id:ebi-a-GCST90091033	N-acetylserine levels	Simple mode	13	0.260167487	0.295982375	0.396663349	-0.319957969	0.840292943	1.297147323	0.726179558	2.317045639	582	0.229683073
ebi-a-GCST90026223	ebi-a-GCST90091033	Nonalcoholic fatty liver disease || id:ebi-a-GCST90091033	N-acetylserine levels	MR Egger	13	0.190992893	0.264861071	0.485888335	-0.328134806	0.710120592	1.210450849	0.720265917	2.034236556	736	0.222478762
ebi-a-GCST90026223	ebi-a-GCST90091033	Nonalcoholic fatty liver disease || id:ebi-a-GCST90091033	N-acetylserine levels	Weighted mode	13	0.049145284	0.295618201	0.870731728	-0.530266391	0.628556958	1.050372942	0.588448192	1.874903062	1467	0.200024944
ebi-a-GCST90026224	ebi-a-GCST90091033	Nonalcoholic fatty liver disease || id:ebi-a-GCST90091033	N-acetyltaurine levels	Inverse variance weighted	5	-0.08635712	0.128519915	0.501624629	-0.338256154	0.165541914	0.917266599	0.713012624	1.180032422	779	0.217005777
ebi-a-GCST90026224	ebi-a-GCST90091033	Nonalcoholic fatty liver disease || id:ebi-a-GCST90091033	N-acetyltaurine levels	MR Egger	5	0.257873699	0.36089317	0.526473694	-0.449476913	0.965224312	1.294175353	0.637961774	2.625376493	826	0.214796168
ebi-a-GCST90026224	ebi-a-GCST90091033	Nonalcoholic fatty liver disease || id:ebi-a-GCST90091033	N-acetyltaurine levels	Weighted median	5	-0.086696181	0.162210905	0.593019308	-0.404629555	0.231237194	0.916955642	0.667223935	1.260158106	968	0.206454036
ebi-a-GCST90026224	ebi-a-GCST90091033	Nonalcoholic fatty liver disease || id:ebi-a-GCST90091033	N-acetyltaurine levels	Simple mode	5	-0.071755408	0.201133684	0.73929931	-0.465977429	0.322466613	0.930758524	0.627521448	1.380528798	1233	0.202063153
ebi-a-GCST90026224	ebi-a-GCST90091033	Nonalcoholic fatty liver disease || id:ebi-a-GCST90091033	N-acetyltaurine levels	Weighted mode	5	-0.047742024	0.207941695	0.829670236	-0.455307746	0.359823699	0.953379705	0.634252749	1.433076739	1406	0.198861216
ebi-a-GCST90026225	ebi-a-GCST90091033	Nonalcoholic fatty liver disease || id:ebi-a-GCST90091033	N-acetylthreonine levels	Inverse variance weighted	9	0.106867827	0.11592573	0.356599205	-0.120346603	0.334082257	1.112787164	0.88661308	1.396658024	493	0.243760511
ebi-a-GCST90026225	ebi-a-GCST90091033	Nonalcoholic fatty liver disease || id:ebi-a-GCST90091033	N-acetylthreonine levels	Weighted median	9	0.061375946	0.147437526	0.677201887	-0.227601605	0.350353497	1.063298582	0.796441495	1.419569274	1109	0.205786326
ebi-a-GCST90026225	ebi-a-GCST90091033	Nonalcoholic fatty liver disease || id:ebi-a-GCST90091033	N-acetylthreonine levels	Simple mode	9	0.077586364	0.225558122	0.73973139	-0.364507555	0.519680283	1.08067556	0.694538589	1.681489963	1234	0.202017406
ebi-a-GCST90026225	ebi-a-GCST90091033	Nonalcoholic fatty liver disease || id:ebi-a-GCST90091033	N-acetylthreonine levels	MR Egger	9	0.116074048	0.420514998	0.790497811	-0.708135348	0.940283444	1.123079031	0.492561798	2.560707133	1336	0.199399523
ebi-a-GCST90026225	ebi-a-GCST90091033	Nonalcoholic fatty liver disease || id:ebi-a-GCST90091033	N-acetylthreonine levels	Weighted mode	9	0.058760385	0.21930507	0.79552516	-0.371077552	0.488598323	1.060521094	0.689990429	1.630029843	1349	0.198733861
ebi-a-GCST90026226	ebi-a-GCST90091033	Nonalcoholic fatty liver disease || id:ebi-a-GCST90091033	N-acetylvaline levels	Weighted mode	6	0.343248142	0.307440752	0.314981395	-0.259335733	0.945832016	1.409518479	0.77156394	2.574954892	423	0.250942624
ebi-a-GCST90026226	ebi-a-GCST90091033	Nonalcoholic fatty liver disease || id:ebi-a-GCST90091033	N-acetylvaline levels	Inverse variance weighted	6	0.122720975	0.141571488	0.386025244	-0.154759142	0.400201092	1.13056892	0.856621477	1.492124722	557	0.233555668
ebi-a-GCST90026226	ebi-a-GCST90091033	Nonalcoholic fatty liver disease || id:ebi-a-GCST90091033	N-acetylvaline levels	Weighted median	6	0.161419562	0.200920156	0.421742687	-0.232383944	0.555223069	1.175177926	0.792641735	1.7423296	625	0.227403657
ebi-a-GCST90026226	ebi-a-GCST90091033	Nonalcoholic fatty liver disease || id:ebi-a-GCST90091033	N-acetylvaline levels	MR Egger	6	0.265924275	0.317426714	0.449309124	-0.356232084	0.888080635	1.304636262	0.700310071	2.43046023	675	0.224321741
ebi-a-GCST90026226	ebi-a-GCST90091033	Nonalcoholic fatty liver disease || id:ebi-a-GCST90091033	N-acetylvaline levels	Simple mode	6	-0.084443864	0.327634332	0.806880691	-0.726607154	0.557719426	0.919023244	0.48354681	1.74668451	1366	0.199062074
ebi-a-GCST90026227	ebi-a-GCST90091033	Nonalcoholic fatty liver disease || id:ebi-a-GCST90091033	N-delta-acetylornithine levels	MR Egger	28	-0.028476628	0.042459557	0.508341029	-0.111697359	0.054744104	0.97192501	0.894314873	1.056270285	792	0.216301675
ebi-a-GCST90026227	ebi-a-GCST90091033	Nonalcoholic fatty liver disease || id:ebi-a-GCST90091033	N-delta-acetylornithine levels	Inverse variance weighted	28	-0.009992493	0.017142873	0.559964063	-0.043592524	0.023607538	0.990057266	0.957343973	1.023888402	893	0.211319025
ebi-a-GCST90026227	ebi-a-GCST90091033	Nonalcoholic fatty liver disease || id:ebi-a-GCST90091033	N-delta-acetylornithine levels	Weighted median	28	0.010806914	0.023183818	0.641115026	-0.03463337	0.056247198	1.010865519	0.965959501	1.057859152	1051	0.205571612
ebi-a-GCST90026227	ebi-a-GCST90091033	Nonalcoholic fatty liver disease || id:ebi-a-GCST90091033	N-delta-acetylornithine levels	Weighted mode	28	0.008651531	0.031355486	0.78471225	-0.052805221	0.070108283	1.008689064	0.948564755	1.072624322	1325	0.199583417
ebi-a-GCST90026227	ebi-a-GCST90091033	Nonalcoholic fatty liver disease || id:ebi-a-GCST90091033	N-delta-acetylornithine levels	Simple mode	28	-0.001456531	0.041586906	0.972318428	-0.082966867	0.080053805	0.998544529	0.920381642	1.083345356	1624	0.201768048
ebi-a-GCST90026228	ebi-a-GCST90091033	Nonalcoholic fatty liver disease || id:ebi-a-GCST90091033	N-formylanthranilic acid levels	MR Egger	59	0.04513738	0.035112618	0.203814943	-0.023683351	0.113958111	1.046171573	0.976594899	1.120705179	232	0.296058775
ebi-a-GCST90026228	ebi-a-GCST90091033	Nonalcoholic fatty liver disease || id:ebi-a-GCST90091033	N-formylanthranilic acid levels	Weighted mode	59	0.035828842	0.047192023	0.450799229	-0.056667523	0.128325208	1.03647843	0.944908177	1.136922679	678	0.224069823
ebi-a-GCST90026228	ebi-a-GCST90091033	Nonalcoholic fatty liver disease || id:ebi-a-GCST90091033	N-formylanthranilic acid levels	Simple mode	59	-0.034033877	0.048569166	0.486273201	-0.129229443	0.061161689	0.96653876	0.878772314	1.063070787	737	0.222352875
ebi-a-GCST90026228	ebi-a-GCST90091033	Nonalcoholic fatty liver disease || id:ebi-a-GCST90091033	N-formylanthranilic acid levels	Inverse variance weighted	59	-0.008528787	0.015552383	0.583423476	-0.039011458	0.021953885	0.99150748	0.961739689	1.022196645	946	0.207836904
ebi-a-GCST90026228	ebi-a-GCST90091033	Nonalcoholic fatty liver disease || id:ebi-a-GCST90091033	N-formylanthranilic acid levels	Weighted median	59	0.01200209	0.022851304	0.599426372	-0.032786466	0.056790645	1.012074404	0.967745184	1.058434199	980	0.206129273
ebi-a-GCST90026229	ebi-a-GCST90091033	Nonalcoholic fatty liver disease || id:ebi-a-GCST90091033	N-formylmethionine levels	Weighted mode	13	-0.146224764	0.157661633	0.371966814	-0.455241565	0.162792037	0.863963493	0.634294726	1.176791935	536	0.233867195
ebi-a-GCST90026229	ebi-a-GCST90091033	Nonalcoholic fatty liver disease || id:ebi-a-GCST90091033	N-formylmethionine levels	Simple mode	13	-0.139451703	0.153574324	0.381730983	-0.440457378	0.161553973	0.869835033	0.64374192	1.175335892	551	0.233472488
ebi-a-GCST90026229	ebi-a-GCST90091033	Nonalcoholic fatty liver disease || id:ebi-a-GCST90091033	N-formylmethionine levels	Weighted median	13	0.036923543	0.084939763	0.663778247	-0.129558392	0.203405479	1.037613685	0.87848329	1.22556931	1086	0.205979069
ebi-a-GCST90026229	ebi-a-GCST90091033	Nonalcoholic fatty liver disease || id:ebi-a-GCST90091033	N-formylmethionine levels	Inverse variance weighted	13	0.015120203	0.062908446	0.810056994	-0.108180352	0.138420757	1.015235091	0.897465722	1.148458671	1373	0.198826808
ebi-a-GCST90026229	ebi-a-GCST90091033	Nonalcoholic fatty liver disease || id:ebi-a-GCST90091033	N-formylmethionine levels	MR Egger	13	-0.000682377	0.148479864	0.99641542	-0.29170291	0.290338156	0.999317856	0.746990426	1.336879486	1672	0.200832534
ebi-a-GCST90026238	ebi-a-GCST90091033	Nonalcoholic fatty liver disease || id:ebi-a-GCST90091033	Nicotinamide riboside levels	Simple mode	15	-0.231817268	0.216539177	0.302479208	-0.656234055	0.192599518	0.793091033	0.518801438	1.212397153	401	0.254203225
ebi-a-GCST90026238	ebi-a-GCST90091033	Nonalcoholic fatty liver disease || id:ebi-a-GCST90091033	Nicotinamide riboside levels	Weighted mode	15	-0.203200869	0.229316084	0.390521797	-0.652660395	0.246258656	0.816114293	0.520658775	1.279230411	566	0.232519162
ebi-a-GCST90026238	ebi-a-GCST90091033	Nonalcoholic fatty liver disease || id:ebi-a-GCST90091033	Nicotinamide riboside levels	MR Egger	15	0.165577787	0.198935898	0.420257368	-0.224336573	0.555492147	1.180074753	0.799046152	1.742798487	620	0.228430214
ebi-a-GCST90026238	ebi-a-GCST90091033	Nonalcoholic fatty liver disease || id:ebi-a-GCST90091033	Nicotinamide riboside levels	Inverse variance weighted	15	0.023574126	0.086306688	0.784742771	-0.145586982	0.192735234	1.023854192	0.86451469	1.212561706	1326	0.199440659
ebi-a-GCST90026238	ebi-a-GCST90091033	Nonalcoholic fatty liver disease || id:ebi-a-GCST90091033	Nicotinamide riboside levels	Weighted median	15	-0.015691944	0.124715018	0.899872502	-0.26013338	0.228749492	0.984430533	0.77094875	1.257027104	1516	0.200037621
ebi-a-GCST90026230	ebi-a-GCST90091033	Nonalcoholic fatty liver disease || id:ebi-a-GCST90091033	N-trimethyl 5-aminovalerate levels	MR Egger	28	-0.045082533	0.080241123	0.579037844	-0.202355134	0.112190068	0.955918583	0.816804801	1.118725474	937	0.208255873
ebi-a-GCST90026230	ebi-a-GCST90091033	Nonalcoholic fatty liver disease || id:ebi-a-GCST90091033	N-trimethyl 5-aminovalerate levels	Weighted mode	28	-0.045260131	0.105066625	0.670051121	-0.251190715	0.160670453	0.955748829	0.777874005	1.174297918	1091	0.206972711
ebi-a-GCST90026230	ebi-a-GCST90091033	Nonalcoholic fatty liver disease || id:ebi-a-GCST90091033	N-trimethyl 5-aminovalerate levels	Simple mode	28	-0.045260131	0.108313445	0.679352217	-0.257554484	0.167034221	0.955748829	0.772939512	1.181794707	1114	0.205513193
ebi-a-GCST90026230	ebi-a-GCST90091033	Nonalcoholic fatty liver disease || id:ebi-a-GCST90091033	N-trimethyl 5-aminovalerate levels	Weighted median	28	-0.015609735	0.058657558	0.790149603	-0.130578549	0.099359078	0.984511465	0.877587557	1.104462817	1335	0.199460986
ebi-a-GCST90026230	ebi-a-GCST90091033	Nonalcoholic fatty liver disease || id:ebi-a-GCST90091033	N-trimethyl 5-aminovalerate levels	Inverse variance weighted	28	0.007596195	0.041024532	0.853101769	-0.072811887	0.088004277	1.007625119	0.929775716	1.091992793	1441	0.199510962
ebi-a-GCST90026240	ebi-a-GCST90091033	Nonalcoholic fatty liver disease || id:ebi-a-GCST90091033	Octanoylcarnitine (c8) levels	MR Egger	18	0.145171906	0.079009766	0.08479613	-0.009687235	0.300031047	1.156238318	0.990359536	1.349900718	75	0.381017276
ebi-a-GCST90026240	ebi-a-GCST90091033	Nonalcoholic fatty liver disease || id:ebi-a-GCST90091033	Octanoylcarnitine (c8) levels	Inverse variance weighted	18	0.026762493	0.025729258	0.298266522	-0.023666854	0.077191839	1.027123825	0.97661101	1.080249291	389	0.258395419
ebi-a-GCST90026240	ebi-a-GCST90091033	Nonalcoholic fatty liver disease || id:ebi-a-GCST90091033	Octanoylcarnitine (c8) levels	Weighted median	18	0.02375128	0.034874298	0.495837315	-0.044602343	0.092104904	1.024035588	0.956377717	1.096479841	764	0.21871358
ebi-a-GCST90026240	ebi-a-GCST90091033	Nonalcoholic fatty liver disease || id:ebi-a-GCST90091033	Octanoylcarnitine (c8) levels	Simple mode	18	0.034847602	0.059961889	0.568756888	-0.082677701	0.152372906	1.035461895	0.920647824	1.164594439	916	0.209247895
ebi-a-GCST90026240	ebi-a-GCST90091033	Nonalcoholic fatty liver disease || id:ebi-a-GCST90091033	Octanoylcarnitine (c8) levels	Weighted mode	18	0.021484055	0.056417119	0.708062967	-0.089093498	0.132061608	1.021716499	0.914760041	1.141178623	1174	0.203251465
ebi-a-GCST90026015	ebi-a-GCST90091033	Nonalcoholic fatty liver disease || id:ebi-a-GCST90091033	Ornithine levels	Inverse variance weighted	17	-0.116753825	0.102512154	0.254733744	-0.317677646	0.084169996	0.889804214	0.727837372	1.087813802	309	0.277816414
ebi-a-GCST90026015	ebi-a-GCST90091033	Nonalcoholic fatty liver disease || id:ebi-a-GCST90091033	Ornithine levels	Weighted median	17	-0.086643412	0.141435644	0.540141156	-0.363857275	0.190570451	0.91700403	0.69499038	1.209939612	861	0.211414134
ebi-a-GCST90026015	ebi-a-GCST90091033	Nonalcoholic fatty liver disease || id:ebi-a-GCST90091033	Ornithine levels	MR Egger	17	-0.054206922	0.24707499	0.829300193	-0.538473903	0.430060058	0.947236082	0.583638262	1.537349852	1405	0.198913997
ebi-a-GCST90026015	ebi-a-GCST90091033	Nonalcoholic fatty liver disease || id:ebi-a-GCST90091033	Ornithine levels	Simple mode	17	-0.050153426	0.239921699	0.837054587	-0.520399955	0.420093104	0.951083493	0.594282814	1.522103262	1417	0.199073674
ebi-a-GCST90026015	ebi-a-GCST90091033	Nonalcoholic fatty liver disease || id:ebi-a-GCST90091033	Ornithine levels	Weighted mode	17	-0.03463454	0.195648454	0.861710787	-0.41810551	0.348836429	0.96595837	0.658292769	1.417417323	1449	0.200411687
ebi-a-GCST90026241	ebi-a-GCST90091033	Nonalcoholic fatty liver disease || id:ebi-a-GCST90091033	Orotate levels	MR Egger	7	0.319007084	0.189384432	0.152913256	-0.052186402	0.69020057	1.375761071	0.949151926	1.994115453	166	0.310432333
ebi-a-GCST90026241	ebi-a-GCST90091033	Nonalcoholic fatty liver disease || id:ebi-a-GCST90091033	Orotate levels	Weighted median	7	0.157860529	0.122064891	0.195924302	-0.081386658	0.397107716	1.171002862	0.921837186	1.48751615	219	0.301490821
ebi-a-GCST90026241	ebi-a-GCST90091033	Nonalcoholic fatty liver disease || id:ebi-a-GCST90091033	Orotate levels	Weighted mode	7	0.197899543	0.163363147	0.271280322	-0.122292225	0.518091311	1.218839946	0.884889744	1.678820244	338	0.270477718
ebi-a-GCST90026241	ebi-a-GCST90091033	Nonalcoholic fatty liver disease || id:ebi-a-GCST90091033	Orotate levels	Simple mode	7	0.213090364	0.216170305	0.362321595	-0.210603435	0.636784162	1.237496471	0.810095259	1.8903919	511	0.238947901
ebi-a-GCST90026241	ebi-a-GCST90091033	Nonalcoholic fatty liver disease || id:ebi-a-GCST90091033	Orotate levels	Inverse variance weighted	7	0.075129902	0.110974678	0.498405697	-0.142380467	0.292640272	1.07802418	0.867291218	1.339960683	769	0.218417061
ebi-a-GCST90026242	ebi-a-GCST90091033	Nonalcoholic fatty liver disease || id:ebi-a-GCST90091033	Orotidine levels	Inverse variance weighted	12	0.129923846	0.08689491	0.134866529	-0.040390178	0.300237869	1.13874166	0.960414633	1.350179936	143	0.31783231
ebi-a-GCST90026242	ebi-a-GCST90091033	Nonalcoholic fatty liver disease || id:ebi-a-GCST90091033	Orotidine levels	Weighted median	12	0.100615071	0.122447313	0.411247133	-0.139381663	0.340611805	1.105850885	0.869895958	1.405807407	606	0.228696838
ebi-a-GCST90026242	ebi-a-GCST90091033	Nonalcoholic fatty liver disease || id:ebi-a-GCST90091033	Orotidine levels	MR Egger	12	-0.146432086	0.220543604	0.521729427	-0.578697549	0.285833377	0.863784393	0.560628082	1.330870683	817	0.215205406
ebi-a-GCST90026242	ebi-a-GCST90091033	Nonalcoholic fatty liver disease || id:ebi-a-GCST90091033	Orotidine levels	Weighted mode	12	-0.045135334	0.194268304	0.820543814	-0.425901211	0.335630542	0.955868111	0.653180866	1.398822123	1385	0.199655787
ebi-a-GCST90026242	ebi-a-GCST90091033	Nonalcoholic fatty liver disease || id:ebi-a-GCST90091033	Orotidine levels	Simple mode	12	-0.041444139	0.218207932	0.852823798	-0.469131685	0.386243406	0.959402927	0.625545203	1.471442786	1438	0.199862044
ebi-a-GCST90026239	ebi-a-GCST90091033	Nonalcoholic fatty liver disease || id:ebi-a-GCST90091033	O-sulfo-l-tyrosine levels	Weighted median	6	-0.160033454	0.162238468	0.323932543	-0.478020851	0.157953943	0.852115282	0.620009269	1.171112255	438	0.249235769
ebi-a-GCST90026239	ebi-a-GCST90091033	Nonalcoholic fatty liver disease || id:ebi-a-GCST90091033	O-sulfo-l-tyrosine levels	Simple mode	6	-0.193905302	0.191092156	0.356797004	-0.568445929	0.180635324	0.823735907	0.566404989	1.197978226	495	0.242910284
ebi-a-GCST90026239	ebi-a-GCST90091033	Nonalcoholic fatty liver disease || id:ebi-a-GCST90091033	O-sulfo-l-tyrosine levels	Weighted mode	6	-0.168704612	0.173249732	0.374895466	-0.508274087	0.170864863	0.844758398	0.601532877	1.186330421	542	0.23309921
ebi-a-GCST90026239	ebi-a-GCST90091033	Nonalcoholic fatty liver disease || id:ebi-a-GCST90091033	O-sulfo-l-tyrosine levels	Inverse variance weighted	6	-0.087266562	0.138450883	0.52849374	-0.358630293	0.184097169	0.916432777	0.698632593	1.202132628	834	0.213552027
ebi-a-GCST90026239	ebi-a-GCST90091033	Nonalcoholic fatty liver disease || id:ebi-a-GCST90091033	O-sulfo-l-tyrosine levels	MR Egger	6	0.187446851	0.396664084	0.661158059	-0.590014754	0.964908457	1.206166142	0.554319106	2.624547387	1083	0.205734317
ebi-a-GCST90026243	ebi-a-GCST90091033	Nonalcoholic fatty liver disease || id:ebi-a-GCST90091033	Oxalate (ethanedioate) levels	Weighted median	220	-0.029625924	0.042332795	0.484031054	-0.112598202	0.053346354	0.970808622	0.893509598	1.054794914	731	0.223144275
ebi-a-GCST90026243	ebi-a-GCST90091033	Nonalcoholic fatty liver disease || id:ebi-a-GCST90091033	Oxalate (ethanedioate) levels	Simple mode	220	-0.044688144	0.11845831	0.70635473	-0.276866431	0.187490143	0.956295662	0.758155756	1.20621836	1170	0.203454311
ebi-a-GCST90026243	ebi-a-GCST90091033	Nonalcoholic fatty liver disease || id:ebi-a-GCST90091033	Oxalate (ethanedioate) levels	Inverse variance weighted	220	-0.010492706	0.028050353	0.708354606	-0.065471399	0.044485986	0.98956215	0.936625835	1.045490325	1176	0.202989373
ebi-a-GCST90026243	ebi-a-GCST90091033	Nonalcoholic fatty liver disease || id:ebi-a-GCST90091033	Oxalate (ethanedioate) levels	Weighted mode	220	-0.00975149	0.087788564	0.911655217	-0.181817075	0.162314095	0.990295902	0.833753841	1.176229632	1536	0.200018104
ebi-a-GCST90026243	ebi-a-GCST90091033	Nonalcoholic fatty liver disease || id:ebi-a-GCST90091033	Oxalate (ethanedioate) levels	MR Egger	220	-0.001991427	0.065765513	0.975870873	-0.130891833	0.126908978	0.998010554	0.877312666	1.135313674	1633	0.201389151
ebi-a-GCST90026244	ebi-a-GCST90091033	Nonalcoholic fatty liver disease || id:ebi-a-GCST90091033	Palmitoyl dihydrosphingomyelin (d18:0/16:0) levels	Simple mode	26	0.041892589	0.072745518	0.569845495	-0.100688626	0.184473805	1.042782466	0.904214538	1.202585479	918	0.209191647
ebi-a-GCST90026244	ebi-a-GCST90091033	Nonalcoholic fatty liver disease || id:ebi-a-GCST90091033	Palmitoyl dihydrosphingomyelin (d18:0/16:0) levels	Inverse variance weighted	26	-0.007760661	0.029689338	0.793787478	-0.065951764	0.050430441	0.992269375	0.936176021	1.051723704	1346	0.198741738
ebi-a-GCST90026244	ebi-a-GCST90091033	Nonalcoholic fatty liver disease || id:ebi-a-GCST90091033	Palmitoyl dihydrosphingomyelin (d18:0/16:0) levels	Weighted mode	26	0.013103954	0.05734895	0.821120096	-0.099299987	0.125507895	1.013190187	0.905471038	1.13372412	1387	0.199507911
ebi-a-GCST90026244	ebi-a-GCST90091033	Nonalcoholic fatty liver disease || id:ebi-a-GCST90091033	Palmitoyl dihydrosphingomyelin (d18:0/16:0) levels	MR Egger	26	-0.015421811	0.071292893	0.830569342	-0.155155881	0.124312259	0.984696496	0.856281689	1.132369408	1408	0.198793941
ebi-a-GCST90026244	ebi-a-GCST90091033	Nonalcoholic fatty liver disease || id:ebi-a-GCST90091033	Palmitoyl dihydrosphingomyelin (d18:0/16:0) levels	Weighted median	26	0.0007435	0.035473379	0.98327807	-0.068784324	0.070271323	1.000743776	0.933527998	1.072799217	1651	0.200705457
ebi-a-GCST90026245	ebi-a-GCST90091033	Nonalcoholic fatty liver disease || id:ebi-a-GCST90091033	Palmitoyl sphingomyelin (d18:1/16:0) levels	MR Egger	52	-0.196144232	0.067631711	0.005528928	-0.328702386	-0.063586077	0.821893683	0.719857225	0.938393342	10	0.186324862
ebi-a-GCST90026245	ebi-a-GCST90091033	Nonalcoholic fatty liver disease || id:ebi-a-GCST90091033	Palmitoyl sphingomyelin (d18:1/16:0) levels	Weighted mode	52	-0.2366236	0.135852752	0.087578406	-0.502894994	0.029647794	0.78928832	0.604777296	1.030091665	80	0.368924035
ebi-a-GCST90026245	ebi-a-GCST90091033	Nonalcoholic fatty liver disease || id:ebi-a-GCST90091033	Palmitoyl sphingomyelin (d18:1/16:0) levels	Simple mode	52	-0.215964676	0.141534493	0.133217899	-0.493372282	0.061442931	0.805763764	0.610563925	1.063369809	141	0.318400228
ebi-a-GCST90026245	ebi-a-GCST90091033	Nonalcoholic fatty liver disease || id:ebi-a-GCST90091033	Palmitoyl sphingomyelin (d18:1/16:0) levels	Inverse variance weighted	52	-0.040432412	0.039107719	0.301195568	-0.117083542	0.036218717	0.960374072	0.889510879	1.036882605	394	0.25762159
ebi-a-GCST90026245	ebi-a-GCST90091033	Nonalcoholic fatty liver disease || id:ebi-a-GCST90091033	Palmitoyl sphingomyelin (d18:1/16:0) levels	Weighted median	52	-0.057707616	0.059414681	0.33141452	-0.174160391	0.058745158	0.943925896	0.840162133	1.060504945	449	0.248745419
ebi-a-GCST90026246	ebi-a-GCST90091033	Nonalcoholic fatty liver disease || id:ebi-a-GCST90091033	Pantothenate levels	Weighted median	19	0.037149617	0.053087278	0.484062337	-0.066901448	0.141200682	1.037848289	0.935287371	1.151655742	732	0.222853836
ebi-a-GCST90026246	ebi-a-GCST90091033	Nonalcoholic fatty liver disease || id:ebi-a-GCST90091033	Pantothenate levels	Inverse variance weighted	19	0.023221203	0.038212982	0.543400792	-0.05167624	0.098118647	1.023492915	0.949636271	1.103093656	870	0.210489732
ebi-a-GCST90026246	ebi-a-GCST90091033	Nonalcoholic fatty liver disease || id:ebi-a-GCST90091033	Pantothenate levels	Weighted mode	19	0.048587924	0.079297037	0.547716824	-0.106834269	0.204010117	1.049787669	0.898674599	1.22631056	876	0.210708413
ebi-a-GCST90026246	ebi-a-GCST90091033	Nonalcoholic fatty liver disease || id:ebi-a-GCST90091033	Pantothenate levels	MR Egger	19	0.031986733	0.078072002	0.687136455	-0.121034392	0.185007858	1.032503807	0.886003487	1.203227895	1131	0.204743577
ebi-a-GCST90026246	ebi-a-GCST90091033	Nonalcoholic fatty liver disease || id:ebi-a-GCST90091033	Pantothenate levels	Simple mode	19	0.035027828	0.088767919	0.697774451	-0.138957292	0.209012949	1.035648529	0.870265195	1.232460957	1154	0.203769489
ebi-a-GCST90026041	ebi-a-GCST90091033	Nonalcoholic fatty liver disease || id:ebi-a-GCST90091033	P-cresol sulfate levels	MR Egger	52	0.010779818	0.031181719	0.731011385	-0.050336352	0.071895987	1.010838129	0.950909531	1.074543572	1217	0.202424681
ebi-a-GCST90026041	ebi-a-GCST90091033	Nonalcoholic fatty liver disease || id:ebi-a-GCST90091033	P-cresol sulfate levels	Weighted mode	52	0.012666406	0.040936248	0.758264371	-0.067568641	0.092901453	1.012746964	0.934663562	1.097353589	1265	0.202004026
ebi-a-GCST90026041	ebi-a-GCST90091033	Nonalcoholic fatty liver disease || id:ebi-a-GCST90091033	P-cresol sulfate levels	Inverse variance weighted	52	-0.002343692	0.016307813	0.885724823	-0.034307005	0.029619621	0.997659052	0.966274808	1.030062646	1489	0.200462905
ebi-a-GCST90026041	ebi-a-GCST90091033	Nonalcoholic fatty liver disease || id:ebi-a-GCST90091033	P-cresol sulfate levels	Weighted median	52	-0.001404075	0.020098869	0.944306338	-0.040797859	0.037989708	0.99859691	0.96002317	1.038720542	1576	0.201923373
ebi-a-GCST90026041	ebi-a-GCST90091033	Nonalcoholic fatty liver disease || id:ebi-a-GCST90091033	P-cresol sulfate levels	Simple mode	52	-0.00105236	0.046449055	0.982012916	-0.092092507	0.089987788	0.998948194	0.912020777	1.094160922	1647	0.200934033
ebi-a-GCST90026247	ebi-a-GCST90091033	Nonalcoholic fatty liver disease || id:ebi-a-GCST90091033	Phenol sulfate levels	Inverse variance weighted	13	-0.027914021	0.034449389	0.417773104	-0.095434824	0.039606783	0.972471976	0.908977603	1.04040159	617	0.228184013
ebi-a-GCST90026247	ebi-a-GCST90091033	Nonalcoholic fatty liver disease || id:ebi-a-GCST90091033	Phenol sulfate levels	Weighted median	13	-0.032523199	0.047355091	0.492212468	-0.125339177	0.06029278	0.967999993	0.882197631	1.062147476	754	0.219994167
ebi-a-GCST90026247	ebi-a-GCST90091033	Nonalcoholic fatty liver disease || id:ebi-a-GCST90091033	Phenol sulfate levels	MR Egger	13	0.051601149	0.079479963	0.529509306	-0.104179578	0.207381875	1.052955686	0.901063472	1.230452361	838	0.212941093
ebi-a-GCST90026247	ebi-a-GCST90091033	Nonalcoholic fatty liver disease || id:ebi-a-GCST90091033	Phenol sulfate levels	Simple mode	13	-0.033330641	0.071735689	0.650512716	-0.173932591	0.10727131	0.967218705	0.840353543	1.113236246	1067	0.205457156
ebi-a-GCST90026247	ebi-a-GCST90091033	Nonalcoholic fatty liver disease || id:ebi-a-GCST90091033	Phenol sulfate levels	Weighted mode	13	-0.029495298	0.069588874	0.67917315	-0.165889492	0.106898896	0.970935443	0.847139845	1.112821738	1112	0.205828554
ebi-a-GCST90026248	ebi-a-GCST90091033	Nonalcoholic fatty liver disease || id:ebi-a-GCST90091033	Phenylacetylglutamine levels	Weighted median	40	0.038573231	0.02711993	0.154933246	-0.014581832	0.091728294	1.039326837	0.985523968	1.096066974	170	0.307132377
ebi-a-GCST90026248	ebi-a-GCST90091033	Nonalcoholic fatty liver disease || id:ebi-a-GCST90091033	Phenylacetylglutamine levels	Simple mode	40	0.060987844	0.052854689	0.255572663	-0.042607346	0.164583033	1.062885994	0.958287592	1.178901454	312	0.276051242
ebi-a-GCST90026248	ebi-a-GCST90091033	Nonalcoholic fatty liver disease || id:ebi-a-GCST90091033	Phenylacetylglutamine levels	Weighted mode	40	0.046860547	0.045962438	0.314229831	-0.043225832	0.136946926	1.047975855	0.957695087	1.146767283	421	0.251533142
ebi-a-GCST90026248	ebi-a-GCST90091033	Nonalcoholic fatty liver disease || id:ebi-a-GCST90091033	Phenylacetylglutamine levels	Inverse variance weighted	40	0.005119975	0.019130543	0.788981391	-0.032375889	0.042615839	1.005133105	0.9681426	1.043536932	1333	0.199464913
ebi-a-GCST90026248	ebi-a-GCST90091033	Nonalcoholic fatty liver disease || id:ebi-a-GCST90091033	Phenylacetylglutamine levels	MR Egger	40	0.001221691	0.033027282	0.970686326	-0.063511781	0.065955163	1.001222438	0.938463064	1.068178823	1620	0.201926723
ebi-a-GCST90026249	ebi-a-GCST90091033	Nonalcoholic fatty liver disease || id:ebi-a-GCST90091033	Phenylalanine levels	Simple mode	47	-0.320430104	0.225053006	0.16125302	-0.761533996	0.120673788	0.725836785	0.466949579	1.128256802	179	0.303588088
ebi-a-GCST90026249	ebi-a-GCST90091033	Nonalcoholic fatty liver disease || id:ebi-a-GCST90091033	Phenylalanine levels	Weighted mode	47	-0.240197146	0.198150675	0.231627472	-0.62857247	0.148178178	0.786472796	0.533352635	1.159719514	268	0.291262904
ebi-a-GCST90026249	ebi-a-GCST90091033	Nonalcoholic fatty liver disease || id:ebi-a-GCST90091033	Phenylalanine levels	Inverse variance weighted	47	-0.051054957	0.068282193	0.454637938	-0.184888055	0.082778141	0.950226447	0.831197327	1.086300776	683	0.224323551
ebi-a-GCST90026249	ebi-a-GCST90091033	Nonalcoholic fatty liver disease || id:ebi-a-GCST90091033	Phenylalanine levels	Weighted median	47	-0.067154574	0.0967553	0.487640754	-0.256794961	0.122485813	0.935050656	0.773526801	1.130303085	742	0.221475652
ebi-a-GCST90026249	ebi-a-GCST90091033	Nonalcoholic fatty liver disease || id:ebi-a-GCST90091033	Phenylalanine levels	MR Egger	47	-0.017060604	0.138442168	0.90247159	-0.288407252	0.254286045	0.983084104	0.749456312	1.289540618	1520	0.200087451
ebi-a-GCST90026250	ebi-a-GCST90091033	Nonalcoholic fatty liver disease || id:ebi-a-GCST90091033	Phenyllactate (pla) levels	MR Egger	78	-0.077044046	0.035447396	0.032859345	-0.146520943	-0.007567149	0.925849073	0.863707643	0.99246141	24	0.461399967
ebi-a-GCST90026250	ebi-a-GCST90091033	Nonalcoholic fatty liver disease || id:ebi-a-GCST90091033	Phenyllactate (pla) levels	Inverse variance weighted	78	-0.039467004	0.018734406	0.035147149	-0.076186439	-0.002747569	0.961301673	0.926643428	0.997256202	26	0.455561121
ebi-a-GCST90026250	ebi-a-GCST90091033	Nonalcoholic fatty liver disease || id:ebi-a-GCST90091033	Phenyllactate (pla) levels	Weighted median	78	-0.042985533	0.02777745	0.121743335	-0.097429335	0.011458269	0.957925248	0.907166444	1.011524166	116	0.35368538
ebi-a-GCST90026250	ebi-a-GCST90091033	Nonalcoholic fatty liver disease || id:ebi-a-GCST90091033	Phenyllactate (pla) levels	Weighted mode	78	-0.056170901	0.058818637	0.342573987	-0.17145543	0.059113627	0.945377556	0.842437815	1.060895781	473	0.244074913
ebi-a-GCST90026250	ebi-a-GCST90091033	Nonalcoholic fatty liver disease || id:ebi-a-GCST90091033	Phenyllactate (pla) levels	Simple mode	78	-0.063695929	0.067037223	0.345005004	-0.195088885	0.067697028	0.938290263	0.822761524	1.070041066	477	0.243745674
ebi-a-GCST90026038	ebi-a-GCST90091033	Nonalcoholic fatty liver disease || id:ebi-a-GCST90091033	Phosphate levels	Weighted median	10	0.85119281	0.617263998	0.167901868	-0.358644626	2.061030245	2.342439271	0.69862258	7.854057248	184	0.307515922
ebi-a-GCST90026038	ebi-a-GCST90091033	Nonalcoholic fatty liver disease || id:ebi-a-GCST90091033	Phosphate levels	MR Egger	10	2.649716596	2.119326501	0.246534574	-1.504163347	6.803596538	14.1500279	0.222203123	901.082247	295	0.281634412
ebi-a-GCST90026038	ebi-a-GCST90091033	Nonalcoholic fatty liver disease || id:ebi-a-GCST90091033	Phosphate levels	Simple mode	10	1.086419009	1.021000719	0.315010372	-0.914742401	3.087580418	2.96364227	0.400619812	21.92396691	424	0.25037381
ebi-a-GCST90026038	ebi-a-GCST90091033	Nonalcoholic fatty liver disease || id:ebi-a-GCST90091033	Phosphate levels	Weighted mode	10	1.064037945	1.064479659	0.343626595	-1.022342186	3.150418077	2.898049561	0.359751348	23.3458229	474	0.244308359
ebi-a-GCST90026038	ebi-a-GCST90091033	Nonalcoholic fatty liver disease || id:ebi-a-GCST90091033	Phosphate levels	Inverse variance weighted	10	0.250653431	0.555226479	0.651669878	-0.837590468	1.338897329	1.284864712	0.432751998	3.814834677	1070	0.20524556
ebi-a-GCST90026251	ebi-a-GCST90091033	Nonalcoholic fatty liver disease || id:ebi-a-GCST90091033	Pipecolate levels	Inverse variance weighted	49	0.009305293	0.016514021	0.573109207	-0.023062188	0.041672775	1.009348722	0.977201711	1.042553273	924	0.209023596
ebi-a-GCST90026251	ebi-a-GCST90091033	Nonalcoholic fatty liver disease || id:ebi-a-GCST90091033	Pipecolate levels	MR Egger	49	0.011257301	0.036825837	0.761190362	-0.060921341	0.083435942	1.011320902	0.940897247	1.087015581	1272	0.201667572
ebi-a-GCST90026251	ebi-a-GCST90091033	Nonalcoholic fatty liver disease || id:ebi-a-GCST90091033	Pipecolate levels	Simple mode	49	-0.013244003	0.050459452	0.7940837	-0.112144529	0.085656522	0.986843312	0.893915051	1.089432068	1347	0.198668305
ebi-a-GCST90026251	ebi-a-GCST90091033	Nonalcoholic fatty liver disease || id:ebi-a-GCST90091033	Pipecolate levels	Weighted mode	49	-0.011664491	0.048209043	0.809844644	-0.106154215	0.082825233	0.988403275	0.899285954	1.086351933	1371	0.199064657
ebi-a-GCST90026251	ebi-a-GCST90091033	Nonalcoholic fatty liver disease || id:ebi-a-GCST90091033	Pipecolate levels	Weighted median	49	0.000781571	0.023864658	0.973873848	-0.045993158	0.0475563	1.000781876	0.955048496	1.048705241	1628	0.201594279
ebi-a-GCST90026014	ebi-a-GCST90091033	Nonalcoholic fatty liver disease || id:ebi-a-GCST90091033	Proline levels	Inverse variance weighted	21	0.0618162	0.059853855	0.301704245	-0.055497357	0.179129756	1.063766806	0.946014524	1.196175946	397	0.256106626
ebi-a-GCST90026014	ebi-a-GCST90091033	Nonalcoholic fatty liver disease || id:ebi-a-GCST90091033	Proline levels	Simple mode	21	0.028459871	0.120651148	0.815920193	-0.208016379	0.26493612	1.028868722	0.812193734	1.303347716	1380	0.199250076
ebi-a-GCST90026014	ebi-a-GCST90091033	Nonalcoholic fatty liver disease || id:ebi-a-GCST90091033	Proline levels	Weighted mode	21	0.028459871	0.126084776	0.823709717	-0.21866629	0.275586032	1.028868722	0.803589839	1.31730243	1390	0.199705161
ebi-a-GCST90026014	ebi-a-GCST90091033	Nonalcoholic fatty liver disease || id:ebi-a-GCST90091033	Proline levels	Weighted median	21	0.015524243	0.07049009	0.825689711	-0.122636333	0.153684818	1.01564537	0.884585298	1.166123288	1396	0.199324809
ebi-a-GCST90026014	ebi-a-GCST90091033	Nonalcoholic fatty liver disease || id:ebi-a-GCST90091033	Proline levels	MR Egger	21	-0.000691189	0.118740174	0.995416206	-0.23342193	0.232039552	0.999309049	0.79181941	1.261169609	1670	0.200871414
ebi-a-GCST90026252	ebi-a-GCST90091033	Nonalcoholic fatty liver disease || id:ebi-a-GCST90091033	Propionylcarnitine (c3) levels	Simple mode	31	0.096174156	0.110174981	0.389639282	-0.119768807	0.312117119	1.100950785	0.887125511	1.366314706	564	0.23281638
ebi-a-GCST90026252	ebi-a-GCST90091033	Nonalcoholic fatty liver disease || id:ebi-a-GCST90091033	Propionylcarnitine (c3) levels	Weighted mode	31	0.077722597	0.090257564	0.396002468	-0.099182227	0.254627422	1.080822794	0.905577672	1.289980913	580	0.230091089
ebi-a-GCST90026252	ebi-a-GCST90091033	Nonalcoholic fatty liver disease || id:ebi-a-GCST90091033	Propionylcarnitine (c3) levels	Weighted median	31	0.004901582	0.057133446	0.931631913	-0.107079972	0.116883136	1.004913614	0.898453819	1.123988068	1562	0.200998691
ebi-a-GCST90026252	ebi-a-GCST90091033	Nonalcoholic fatty liver disease || id:ebi-a-GCST90091033	Propionylcarnitine (c3) levels	MR Egger	31	0.005811499	0.07228794	0.936476343	-0.135872863	0.14749586	1.005828418	0.872953611	1.158928487	1571	0.200886396
ebi-a-GCST90026252	ebi-a-GCST90091033	Nonalcoholic fatty liver disease || id:ebi-a-GCST90091033	Propionylcarnitine (c3) levels	Inverse variance weighted	31	-0.002499379	0.040395597	0.950664312	-0.081674749	0.07667599	0.997503741	0.921571652	1.079692189	1590	0.201493002
ebi-a-GCST90026253	ebi-a-GCST90091033	Nonalcoholic fatty liver disease || id:ebi-a-GCST90091033	Pseudouridine levels	MR Egger	9	1.51473019	0.661605542	0.055850624	0.217983327	2.811477053	4.548193814	1.243566333	16.63447008	46	0.409166528
ebi-a-GCST90026253	ebi-a-GCST90091033	Nonalcoholic fatty liver disease || id:ebi-a-GCST90091033	Pseudouridine levels	Inverse variance weighted	9	0.258374406	0.155803566	0.097249998	-0.047000583	0.563749396	1.294823518	0.954086841	1.757248785	88	0.372423288
ebi-a-GCST90026253	ebi-a-GCST90091033	Nonalcoholic fatty liver disease || id:ebi-a-GCST90091033	Pseudouridine levels	Weighted median	9	0.241206468	0.204360649	0.237881709	-0.159340405	0.64175334	1.272783797	0.852706045	1.899808972	281	0.28528874
ebi-a-GCST90026253	ebi-a-GCST90091033	Nonalcoholic fatty liver disease || id:ebi-a-GCST90091033	Pseudouridine levels	Weighted mode	9	0.213925129	0.299524428	0.49540159	-0.373142749	0.800993007	1.238529921	0.688566933	2.227752004	762	0.219094929
ebi-a-GCST90026253	ebi-a-GCST90091033	Nonalcoholic fatty liver disease || id:ebi-a-GCST90091033	Pseudouridine levels	Simple mode	9	0.230460093	0.329024967	0.503514548	-0.414428842	0.875349029	1.259179217	0.660717547	2.399712716	783	0.216710604
ebi-a-GCST90026254	ebi-a-GCST90091033	Nonalcoholic fatty liver disease || id:ebi-a-GCST90091033	Pyridoxal levels	Inverse variance weighted	30	0.032507646	0.018797582	0.083746028	-0.004335616	0.069350907	1.033041791	0.99567377	1.071812249	74	0.381383937
ebi-a-GCST90026254	ebi-a-GCST90091033	Nonalcoholic fatty liver disease || id:ebi-a-GCST90091033	Pyridoxal levels	Weighted median	30	0.017731746	0.025694663	0.490134762	-0.032629794	0.068093286	1.017889887	0.967896814	1.070465163	749	0.220527924
ebi-a-GCST90026254	ebi-a-GCST90091033	Nonalcoholic fatty liver disease || id:ebi-a-GCST90091033	Pyridoxal levels	MR Egger	30	-0.0142827	0.041540205	0.733544038	-0.095701502	0.067136101	0.985818814	0.908735232	1.069441021	1223	0.202129469
ebi-a-GCST90026254	ebi-a-GCST90091033	Nonalcoholic fatty liver disease || id:ebi-a-GCST90091033	Pyridoxal levels	Simple mode	30	0.010825292	0.049001992	0.826706393	-0.085218612	0.106869196	1.010884097	0.918311509	1.112788687	1401	0.198857998
ebi-a-GCST90026254	ebi-a-GCST90091033	Nonalcoholic fatty liver disease || id:ebi-a-GCST90091033	Pyridoxal levels	Weighted mode	30	0.006831694	0.046036189	0.883055495	-0.083399236	0.097062624	1.006855083	0.919983783	1.101929379	1484	0.200532144
ebi-a-GCST90026255	ebi-a-GCST90091033	Nonalcoholic fatty liver disease || id:ebi-a-GCST90091033	Pyridoxate levels	Simple mode	33	-0.1022175	0.061352184	0.105458944	-0.22246778	0.018032781	0.902833164	0.800540799	1.018196353	97	0.36638829
ebi-a-GCST90026255	ebi-a-GCST90091033	Nonalcoholic fatty liver disease || id:ebi-a-GCST90091033	Pyridoxate levels	Weighted mode	33	-0.087991729	0.056060754	0.126349998	-0.197870806	0.021887348	0.915768451	0.820475847	1.022128633	127	0.33527519
ebi-a-GCST90026255	ebi-a-GCST90091033	Nonalcoholic fatty liver disease || id:ebi-a-GCST90091033	Pyridoxate levels	Weighted median	33	-0.024144986	0.027899639	0.386806714	-0.078828279	0.030538306	0.976144172	0.924198615	1.031009383	559	0.233191168
ebi-a-GCST90026255	ebi-a-GCST90091033	Nonalcoholic fatty liver disease || id:ebi-a-GCST90091033	Pyridoxate levels	Inverse variance weighted	33	-0.014400535	0.019921917	0.469772734	-0.053447492	0.024646422	0.985702657	0.947955715	1.024952656	708	0.223606513
ebi-a-GCST90026255	ebi-a-GCST90091033	Nonalcoholic fatty liver disease || id:ebi-a-GCST90091033	Pyridoxate levels	MR Egger	33	0.010730048	0.036735477	0.77216409	-0.061271487	0.082731584	1.010787822	0.940567853	1.086250202	1305	0.199401761
ebi-a-GCST90026006	ebi-a-GCST90091033	Nonalcoholic fatty liver disease || id:ebi-a-GCST90091033	Pyroglutamine levels	MR Egger	11	-0.122675579	0.157621232	0.456369041	-0.431613193	0.186262036	0.884550583	0.649460544	1.204737904	685	0.224520244
ebi-a-GCST90026006	ebi-a-GCST90091033	Nonalcoholic fatty liver disease || id:ebi-a-GCST90091033	Pyroglutamine levels	Weighted median	11	-0.042392982	0.085697776	0.62082597	-0.210360623	0.125574659	0.958493036	0.810291983	1.133799814	1015	0.206126455
ebi-a-GCST90026006	ebi-a-GCST90091033	Nonalcoholic fatty liver disease || id:ebi-a-GCST90091033	Pyroglutamine levels	Simple mode	11	-0.071727265	0.149445212	0.641583222	-0.36463988	0.22118535	0.930784719	0.69444669	1.247554644	1052	0.205526184
ebi-a-GCST90026006	ebi-a-GCST90091033	Nonalcoholic fatty liver disease || id:ebi-a-GCST90091033	Pyroglutamine levels	Inverse variance weighted	11	-0.017712167	0.065654098	0.787329462	-0.146394198	0.110969865	0.982443772	0.863817121	1.117361235	1329	0.199646372
ebi-a-GCST90026006	ebi-a-GCST90091033	Nonalcoholic fatty liver disease || id:ebi-a-GCST90091033	Pyroglutamine levels	Weighted mode	11	-0.03441296	0.130518571	0.797392885	-0.29022936	0.22140344	0.966172432	0.748091966	1.247826752	1354	0.198464846
ebi-a-GCST90026256	ebi-a-GCST90091033	Nonalcoholic fatty liver disease || id:ebi-a-GCST90091033	Pyruvate levels	MR Egger	14	0.127262845	0.129786144	0.346166954	-0.127117998	0.381643688	1.135715496	0.880629754	1.464690105	479	0.243545435
ebi-a-GCST90026256	ebi-a-GCST90091033	Nonalcoholic fatty liver disease || id:ebi-a-GCST90091033	Pyruvate levels	Inverse variance weighted	14	0.026959812	0.05544691	0.626805886	-0.081716132	0.135635755	1.027326515	0.921533516	1.145264661	1021	0.206888916
ebi-a-GCST90026256	ebi-a-GCST90091033	Nonalcoholic fatty liver disease || id:ebi-a-GCST90091033	Pyruvate levels	Weighted mode	14	0.033559471	0.120061752	0.784244733	-0.201761562	0.268880505	1.034128943	0.817289777	1.308498773	1322	0.199917152
ebi-a-GCST90026256	ebi-a-GCST90091033	Nonalcoholic fatty liver disease || id:ebi-a-GCST90091033	Pyruvate levels	Weighted median	14	0.013261466	0.075313885	0.860229039	-0.134353749	0.16087668	1.013349789	0.874280734	1.174540116	1448	0.200205239
ebi-a-GCST90026256	ebi-a-GCST90091033	Nonalcoholic fatty liver disease || id:ebi-a-GCST90091033	Pyruvate levels	Simple mode	14	-0.02076976	0.13130059	0.876741936	-0.278118917	0.236579396	0.979444446	0.757206772	1.266908139	1477	0.200041999
ebi-a-GCST90026257	ebi-a-GCST90091033	Nonalcoholic fatty liver disease || id:ebi-a-GCST90091033	Quinate levels	Weighted median	24	0.024642839	0.019478319	0.205820443	-0.013534667	0.062820345	1.024948983	0.986556515	1.064835519	235	0.295155274
ebi-a-GCST90026257	ebi-a-GCST90091033	Nonalcoholic fatty liver disease || id:ebi-a-GCST90091033	Quinate levels	Simple mode	24	0.03754573	0.035839425	0.305703261	-0.032699543	0.107791002	1.038259475	0.967829307	1.113814936	408	0.252504899
ebi-a-GCST90026257	ebi-a-GCST90091033	Nonalcoholic fatty liver disease || id:ebi-a-GCST90091033	Quinate levels	Inverse variance weighted	24	0.014231593	0.013978177	0.308616471	-0.013165634	0.04162882	1.014333344	0.986920654	1.042507449	413	0.251825062
ebi-a-GCST90026257	ebi-a-GCST90091033	Nonalcoholic fatty liver disease || id:ebi-a-GCST90091033	Quinate levels	Weighted mode	24	0.035074928	0.037151651	0.354930562	-0.037742308	0.107892163	1.035697308	0.962961056	1.113927617	491	0.243608146
ebi-a-GCST90026257	ebi-a-GCST90091033	Nonalcoholic fatty liver disease || id:ebi-a-GCST90091033	Quinate levels	MR Egger	24	0.00302888	0.035805249	0.933349904	-0.067149408	0.073207168	1.003033472	0.935055486	1.075953417	1565	0.200983334
ebi-a-GCST90026258	ebi-a-GCST90091033	Nonalcoholic fatty liver disease || id:ebi-a-GCST90091033	Ribitol levels	MR Egger	19	-0.09770424	0.279723937	0.731162208	-0.645963156	0.450554676	0.906917094	0.524157453	1.569182332	1218	0.202300217
ebi-a-GCST90026258	ebi-a-GCST90091033	Nonalcoholic fatty liver disease || id:ebi-a-GCST90091033	Ribitol levels	Simple mode	19	-0.072221533	0.289399294	0.805755877	-0.63944415	0.495001084	0.930324776	0.527585601	1.640500018	1365	0.198930205
ebi-a-GCST90026258	ebi-a-GCST90091033	Nonalcoholic fatty liver disease || id:ebi-a-GCST90091033	Ribitol levels	Weighted mode	19	-0.05692164	0.28604427	0.844496453	-0.617568408	0.503725128	0.944668091	0.53925409	1.654874422	1427	0.199436093
ebi-a-GCST90026258	ebi-a-GCST90091033	Nonalcoholic fatty liver disease || id:ebi-a-GCST90091033	Ribitol levels	Inverse variance weighted	19	0.017586926	0.10622366	0.86849925	-0.190611447	0.2257853	1.017742487	0.826453646	1.253306551	1462	0.200194424
ebi-a-GCST90026258	ebi-a-GCST90091033	Nonalcoholic fatty liver disease || id:ebi-a-GCST90091033	Ribitol levels	Weighted median	19	-0.00393609	0.156216222	0.979898292	-0.310119884	0.302247705	0.996071647	0.733359033	1.352896304	1641	0.201234445
ebi-a-GCST90026259	ebi-a-GCST90091033	Nonalcoholic fatty liver disease || id:ebi-a-GCST90091033	Ribonate levels	Inverse variance weighted	19	0.046938246	0.083461015	0.573845384	-0.116645343	0.210521836	1.048057286	0.889900746	1.234322006	927	0.208614773
ebi-a-GCST90026259	ebi-a-GCST90091033	Nonalcoholic fatty liver disease || id:ebi-a-GCST90091033	Ribonate levels	MR Egger	19	0.07502724	0.183598203	0.687898801	-0.284825238	0.434879719	1.077913513	0.752145689	1.54477724	1133	0.204608911
ebi-a-GCST90026259	ebi-a-GCST90091033	Nonalcoholic fatty liver disease || id:ebi-a-GCST90091033	Ribonate levels	Simple mode	19	0.082800264	0.209668687	0.697549749	-0.328150362	0.493750891	1.086324809	0.720254712	1.638450357	1152	0.204057522
ebi-a-GCST90026259	ebi-a-GCST90091033	Nonalcoholic fatty liver disease || id:ebi-a-GCST90091033	Ribonate levels	Weighted median	19	-0.014416589	0.106784239	0.892606564	-0.223713697	0.194880519	0.985686832	0.799544013	1.215165788	1499	0.200672723
ebi-a-GCST90026259	ebi-a-GCST90091033	Nonalcoholic fatty liver disease || id:ebi-a-GCST90091033	Ribonate levels	Weighted mode	19	-0.006308654	0.180243448	0.972464376	-0.359585812	0.346968504	0.993711204	0.697965355	1.414772165	1626	0.20155012
ebi-a-GCST90026260	ebi-a-GCST90091033	Nonalcoholic fatty liver disease || id:ebi-a-GCST90091033	Ribulonate/xylulonate levels	Weighted median	51	0.034170167	0.043231593	0.429295332	-0.050563755	0.11890409	1.034760674	0.950693315	1.126261893	642	0.225346615
ebi-a-GCST90026260	ebi-a-GCST90091033	Nonalcoholic fatty liver disease || id:ebi-a-GCST90091033	Ribulonate/xylulonate levels	Weighted mode	51	0.046679829	0.074545558	0.534037443	-0.099429464	0.192789122	1.047786485	0.905353808	1.212627051	847	0.212480069
ebi-a-GCST90026260	ebi-a-GCST90091033	Nonalcoholic fatty liver disease || id:ebi-a-GCST90091033	Ribulonate/xylulonate levels	Simple mode	51	0.034267633	0.090883611	0.707732309	-0.143864244	0.212399511	1.034861533	0.866005305	1.236641838	1173	0.203329743
ebi-a-GCST90026260	ebi-a-GCST90091033	Nonalcoholic fatty liver disease || id:ebi-a-GCST90091033	Ribulonate/xylulonate levels	Inverse variance weighted	51	-0.002912659	0.02818352	0.91768823	-0.058152359	0.052327041	0.997091579	0.943506185	1.053720296	1546	0.200039414
ebi-a-GCST90026260	ebi-a-GCST90091033	Nonalcoholic fatty liver disease || id:ebi-a-GCST90091033	Ribulonate/xylulonate levels	MR Egger	51	0.003917957	0.058275656	0.946671032	-0.110302328	0.118138242	1.003925642	0.89556334	1.125399678	1585	0.201279582
ebi-a-GCST90026261	ebi-a-GCST90091033	Nonalcoholic fatty liver disease || id:ebi-a-GCST90091033	S-1-pyrroline-5-carboxylate levels	Simple mode	24	-0.131095514	0.141632071	0.364261486	-0.408694373	0.146503345	0.877133992	0.664517296	1.157778803	519	0.236524317
ebi-a-GCST90026261	ebi-a-GCST90091033	Nonalcoholic fatty liver disease || id:ebi-a-GCST90091033	S-1-pyrroline-5-carboxylate levels	Weighted median	24	-0.061843921	0.080994173	0.445129419	-0.2205925	0.096904658	0.940029594	0.802043446	1.101755326	665	0.225576864
ebi-a-GCST90026261	ebi-a-GCST90091033	Nonalcoholic fatty liver disease || id:ebi-a-GCST90091033	S-1-pyrroline-5-carboxylate levels	MR Egger	24	0.089015721	0.114793673	0.446335016	-0.135979878	0.314011319	1.09309784	0.872860196	1.368905231	667	0.225509596
ebi-a-GCST90026261	ebi-a-GCST90091033	Nonalcoholic fatty liver disease || id:ebi-a-GCST90091033	S-1-pyrroline-5-carboxylate levels	Weighted mode	24	-0.097512257	0.140254194	0.493861382	-0.372410477	0.177385962	0.907091223	0.689071336	1.194091879	759	0.219277056
ebi-a-GCST90026261	ebi-a-GCST90091033	Nonalcoholic fatty liver disease || id:ebi-a-GCST90091033	S-1-pyrroline-5-carboxylate levels	Inverse variance weighted	24	-0.038562176	0.058284542	0.508215253	-0.152799879	0.075675526	0.962171879	0.858301469	1.078612536	791	0.216521543
ebi-a-GCST90026263	ebi-a-GCST90091033	Nonalcoholic fatty liver disease || id:ebi-a-GCST90091033	Salicylate levels	Weighted median	60	-0.009087309	0.00995415	0.361286421	-0.028597443	0.010422826	0.990953856	0.971807594	1.010477332	506	0.240619612
ebi-a-GCST90026263	ebi-a-GCST90091033	Nonalcoholic fatty liver disease || id:ebi-a-GCST90091033	Salicylate levels	Simple mode	60	-0.019302154	0.024834031	0.440118963	-0.067976854	0.029372547	0.98088294	0.934282098	1.029808175	658	0.225410472
ebi-a-GCST90026263	ebi-a-GCST90091033	Nonalcoholic fatty liver disease || id:ebi-a-GCST90091033	Salicylate levels	MR Egger	60	0.012758982	0.018631358	0.496190066	-0.023758479	0.049276443	1.012840725	0.976521531	1.050510717	765	0.218583075
ebi-a-GCST90026263	ebi-a-GCST90091033	Nonalcoholic fatty liver disease || id:ebi-a-GCST90091033	Salicylate levels	Weighted mode	60	-0.0151801	0.023040164	0.512552841	-0.060338822	0.029978622	0.984934537	0.941445497	1.030432505	797	0.216725605
ebi-a-GCST90026263	ebi-a-GCST90091033	Nonalcoholic fatty liver disease || id:ebi-a-GCST90091033	Salicylate levels	Inverse variance weighted	60	-0.001683107	0.007405372	0.820204519	-0.016197637	0.012831423	0.998318308	0.983932839	1.012914099	1384	0.19971743
ebi-a-GCST90026264	ebi-a-GCST90091033	Nonalcoholic fatty liver disease || id:ebi-a-GCST90091033	Serine levels	Inverse variance weighted	13	-0.210655322	0.149279334	0.158200803	-0.503242816	0.081932172	0.810053226	0.604566978	1.085382188	175	0.304649547
ebi-a-GCST90026264	ebi-a-GCST90091033	Nonalcoholic fatty liver disease || id:ebi-a-GCST90091033	Serine levels	MR Egger	13	-0.156806214	0.304099305	0.616309907	-0.752840851	0.439228423	0.854869705	0.471026534	1.551509647	1006	0.206457692
ebi-a-GCST90026264	ebi-a-GCST90091033	Nonalcoholic fatty liver disease || id:ebi-a-GCST90091033	Serine levels	Weighted median	13	-0.063217851	0.206269976	0.759238361	-0.467507004	0.341071302	0.938738946	0.62656234	1.40645352	1267	0.201944221
ebi-a-GCST90026264	ebi-a-GCST90091033	Nonalcoholic fatty liver disease || id:ebi-a-GCST90091033	Serine levels	Weighted mode	13	-0.039875039	0.285331762	0.89117589	-0.599125294	0.519375215	0.960909508	0.549291895	1.680977072	1496	0.200752858
ebi-a-GCST90026264	ebi-a-GCST90091033	Nonalcoholic fatty liver disease || id:ebi-a-GCST90091033	Serine levels	Simple mode	13	-0.045477063	0.336520337	0.894742213	-0.705056923	0.614102796	0.955541519	0.494080449	1.847997825	1505	0.200350914
ebi-a-GCST90026262	ebi-a-GCST90091033	Nonalcoholic fatty liver disease || id:ebi-a-GCST90091033	S-methylcysteine levels	Inverse variance weighted	12	0.014460331	0.025293786	0.567528612	-0.035115489	0.064036152	1.014565388	0.965493906	1.066130941	911	0.209941978
ebi-a-GCST90026262	ebi-a-GCST90091033	Nonalcoholic fatty liver disease || id:ebi-a-GCST90091033	S-methylcysteine levels	Weighted median	12	0.01244576	0.035745493	0.727707239	-0.057615407	0.082506926	1.01252353	0.944012938	1.086006195	1208	0.203011043
ebi-a-GCST90026262	ebi-a-GCST90091033	Nonalcoholic fatty liver disease || id:ebi-a-GCST90091033	S-methylcysteine levels	Weighted mode	12	-0.011240932	0.055859066	0.844185793	-0.120724702	0.098242837	0.988822011	0.886277916	1.103230658	1426	0.199502533
ebi-a-GCST90026262	ebi-a-GCST90091033	Nonalcoholic fatty liver disease || id:ebi-a-GCST90091033	S-methylcysteine levels	MR Egger	12	-0.022338041	0.121601143	0.857920796	-0.260676281	0.216000199	0.977909606	0.770530315	1.241102626	1444	0.200221128
ebi-a-GCST90026262	ebi-a-GCST90091033	Nonalcoholic fatty liver disease || id:ebi-a-GCST90091033	S-methylcysteine levels	Simple mode	12	0.004078478	0.057620691	0.944842132	-0.108858076	0.117015032	1.004086806	0.896857694	1.124136328	1579	0.201654084
ebi-a-GCST90026265	ebi-a-GCST90091033	Nonalcoholic fatty liver disease || id:ebi-a-GCST90091033	Spermidine levels	Simple mode	10	0.066405408	0.06876511	0.3594322	-0.068374208	0.201185024	1.068659872	0.933910931	1.222851007	504	0.240334626
ebi-a-GCST90026265	ebi-a-GCST90091033	Nonalcoholic fatty liver disease || id:ebi-a-GCST90091033	Spermidine levels	Weighted mode	10	0.059190996	0.067487896	0.403257334	-0.07308528	0.191467272	1.060977864	0.929521557	1.211025198	593	0.229169851
ebi-a-GCST90026265	ebi-a-GCST90091033	Nonalcoholic fatty liver disease || id:ebi-a-GCST90091033	Spermidine levels	MR Egger	10	0.018175349	0.082277337	0.830701297	-0.143088232	0.17943893	1.018341526	0.866677597	1.196545829	1409	0.198684412
ebi-a-GCST90026265	ebi-a-GCST90091033	Nonalcoholic fatty liver disease || id:ebi-a-GCST90091033	Spermidine levels	Weighted median	10	0.008486177	0.040452094	0.833836745	-0.070799928	0.087772282	1.008522287	0.93164827	1.091739485	1411	0.199151654
ebi-a-GCST90026265	ebi-a-GCST90091033	Nonalcoholic fatty liver disease || id:ebi-a-GCST90091033	Spermidine levels	Inverse variance weighted	10	0.002765042	0.031342141	0.929700849	-0.058665555	0.064195639	1.002768868	0.943022106	1.066300988	1559	0.200968048
ebi-a-GCST90026018	ebi-a-GCST90091033	Nonalcoholic fatty liver disease || id:ebi-a-GCST90091033	Sphingomyelin (d18:1/14:0, d16:1/16:0) levels	Inverse variance weighted	58	-0.047361093	0.021596391	0.028306684	-0.089690018	-0.005032167	0.953742946	0.914214531	0.994980473	21	0.454254886
ebi-a-GCST90026018	ebi-a-GCST90091033	Nonalcoholic fatty liver disease || id:ebi-a-GCST90091033	Sphingomyelin (d18:1/14:0, d16:1/16:0) levels	Weighted median	58	-0.058295488	0.030368552	0.05490838	-0.11781785	0.001226874	0.943371152	0.888857944	1.001227627	43	0.430328468
ebi-a-GCST90026018	ebi-a-GCST90091033	Nonalcoholic fatty liver disease || id:ebi-a-GCST90091033	Sphingomyelin (d18:1/14:0, d16:1/16:0) levels	Weighted mode	58	-0.07988576	0.066637004	0.23555833	-0.210494287	0.050722767	0.923221809	0.810183684	1.052031195	275	0.288666026
ebi-a-GCST90026018	ebi-a-GCST90091033	Nonalcoholic fatty liver disease || id:ebi-a-GCST90091033	Sphingomyelin (d18:1/14:0, d16:1/16:0) levels	Simple mode	58	-0.084806499	0.071105723	0.237935358	-0.224173716	0.054560717	0.918690034	0.799176293	1.056076597	282	0.28434119
ebi-a-GCST90026018	ebi-a-GCST90091033	Nonalcoholic fatty liver disease || id:ebi-a-GCST90091033	Sphingomyelin (d18:1/14:0, d16:1/16:0) levels	MR Egger	58	-0.046679038	0.043738078	0.290442765	-0.132405671	0.039047595	0.954393673	0.875985561	1.039819973	374	0.261709123
ebi-a-GCST90026019	ebi-a-GCST90091033	Nonalcoholic fatty liver disease || id:ebi-a-GCST90091033	Sphingomyelin (d18:1/18:1, d18:2/18:0) levels	Weighted median	40	-0.081523589	0.071766387	0.255974213	-0.222185707	0.059138529	0.921710967	0.800766643	1.060922199	313	0.275601629
ebi-a-GCST90026019	ebi-a-GCST90091033	Nonalcoholic fatty liver disease || id:ebi-a-GCST90091033	Sphingomyelin (d18:1/18:1, d18:2/18:0) levels	Simple mode	40	-0.151832915	0.163287715	0.358169376	-0.471876837	0.168211007	0.859131817	0.623830341	1.183186245	498	0.242375662
ebi-a-GCST90026019	ebi-a-GCST90091033	Nonalcoholic fatty liver disease || id:ebi-a-GCST90091033	Sphingomyelin (d18:1/18:1, d18:2/18:0) levels	MR Egger	40	-0.085974787	0.100815046	0.399115184	-0.283572278	0.111622704	0.917617367	0.753088688	1.11809093	587	0.229134271
ebi-a-GCST90026019	ebi-a-GCST90091033	Nonalcoholic fatty liver disease || id:ebi-a-GCST90091033	Sphingomyelin (d18:1/18:1, d18:2/18:0) levels	Weighted mode	40	-0.083803552	0.143086747	0.561462368	-0.364253576	0.196646471	0.919611894	0.69471501	1.217313609	897	0.210939596
ebi-a-GCST90026019	ebi-a-GCST90091033	Nonalcoholic fatty liver disease || id:ebi-a-GCST90091033	Sphingomyelin (d18:1/18:1, d18:2/18:0) levels	Inverse variance weighted	40	-0.011377776	0.056242874	0.839684388	-0.121613808	0.098858257	0.988686706	0.885490271	1.103909816	1421	0.199136973
ebi-a-GCST90026020	ebi-a-GCST90091033	Nonalcoholic fatty liver disease || id:ebi-a-GCST90091033	Sphingomyelin (d18:1/20:0, d16:1/22:0) levels	Weighted median	142	-0.041765841	0.021307297	0.049976378	-0.083528143	-3.54E-06	0.959094335	0.919865199	0.999996461	38	0.443211564
ebi-a-GCST90026020	ebi-a-GCST90091033	Nonalcoholic fatty liver disease || id:ebi-a-GCST90091033	Sphingomyelin (d18:1/20:0, d16:1/22:0) levels	Inverse variance weighted	142	-0.028709703	0.014778816	0.052061442	-0.057676182	0.000256777	0.971698505	0.943955567	1.00025681	39	0.449864259
ebi-a-GCST90026020	ebi-a-GCST90091033	Nonalcoholic fatty liver disease || id:ebi-a-GCST90091033	Sphingomyelin (d18:1/20:0, d16:1/22:0) levels	Simple mode	142	-0.080466463	0.055786379	0.151406256	-0.189807766	0.02887484	0.922685847	0.827118119	1.029295759	163	0.313030113
ebi-a-GCST90026020	ebi-a-GCST90091033	Nonalcoholic fatty liver disease || id:ebi-a-GCST90091033	Sphingomyelin (d18:1/20:0, d16:1/22:0) levels	MR Egger	142	-0.045378205	0.034012067	0.184311152	-0.112041856	0.021285446	0.955635987	0.894006837	1.021513597	205	0.302989553
ebi-a-GCST90026020	ebi-a-GCST90091033	Nonalcoholic fatty liver disease || id:ebi-a-GCST90091033	Sphingomyelin (d18:1/20:0, d16:1/22:0) levels	Weighted mode	142	-0.069305736	0.053709413	0.199029636	-0.174576186	0.035964715	0.933041372	0.83981287	1.036619268	222	0.302130574
ebi-a-GCST90026021	ebi-a-GCST90091033	Nonalcoholic fatty liver disease || id:ebi-a-GCST90091033	Sphingomyelin (d18:1/20:1, d18:2/20:0) levels	Weighted median	27	-0.056090777	0.034954496	0.108564271	-0.124601591	0.012420036	0.945453306	0.882848568	1.012497485	101	0.362239201
ebi-a-GCST90026021	ebi-a-GCST90091033	Nonalcoholic fatty liver disease || id:ebi-a-GCST90091033	Sphingomyelin (d18:1/20:1, d18:2/20:0) levels	Simple mode	27	-0.125239967	0.079892297	0.129063634	-0.281828868	0.031348935	0.882285158	0.754402776	1.031845488	132	0.32950337
ebi-a-GCST90026021	ebi-a-GCST90091033	Nonalcoholic fatty liver disease || id:ebi-a-GCST90091033	Sphingomyelin (d18:1/20:1, d18:2/20:0) levels	Weighted mode	27	-0.11962322	0.082140827	0.157275439	-0.280619241	0.041372802	0.887254674	0.755315874	1.042240582	173	0.306368919
ebi-a-GCST90026021	ebi-a-GCST90091033	Nonalcoholic fatty liver disease || id:ebi-a-GCST90091033	Sphingomyelin (d18:1/20:1, d18:2/20:0) levels	Inverse variance weighted	27	-0.022129685	0.028079833	0.430638857	-0.077166157	0.032906787	0.97811338	0.925736023	1.033454203	645	0.225000457
ebi-a-GCST90026021	ebi-a-GCST90091033	Nonalcoholic fatty liver disease || id:ebi-a-GCST90091033	Sphingomyelin (d18:1/20:1, d18:2/20:0) levels	MR Egger	27	-0.032627318	0.061938278	0.602995466	-0.154026343	0.088771707	0.967899211	0.857249438	1.092831142	985	0.206304032
ebi-a-GCST90026022	ebi-a-GCST90091033	Nonalcoholic fatty liver disease || id:ebi-a-GCST90091033	Sphingomyelin (d18:1/22:1, d18:2/22:0, d16:1/24:1) levels	Simple mode	69	0.126671895	0.081763255	0.125963022	-0.033584085	0.286927875	1.135044543	0.9669736	1.332328116	125	0.339596309
ebi-a-GCST90026022	ebi-a-GCST90091033	Nonalcoholic fatty liver disease || id:ebi-a-GCST90091033	Sphingomyelin (d18:1/22:1, d18:2/22:0, d16:1/24:1) levels	Weighted mode	69	-0.08415419	0.057253048	0.146210466	-0.196370164	0.028061784	0.9192895	0.821708012	1.028459225	158	0.311853969
ebi-a-GCST90026022	ebi-a-GCST90091033	Nonalcoholic fatty liver disease || id:ebi-a-GCST90091033	Sphingomyelin (d18:1/22:1, d18:2/22:0, d16:1/24:1) levels	Weighted median	69	-0.037691892	0.02640723	0.153484131	-0.089450062	0.014066278	0.963009606	0.914433929	1.014165673	168	0.307881858
ebi-a-GCST90026022	ebi-a-GCST90091033	Nonalcoholic fatty liver disease || id:ebi-a-GCST90091033	Sphingomyelin (d18:1/22:1, d18:2/22:0, d16:1/24:1) levels	Inverse variance weighted	69	-0.016323783	0.021627381	0.450384663	-0.05871345	0.026065884	0.983808728	0.942976941	1.026408571	676	0.224526082
ebi-a-GCST90026022	ebi-a-GCST90091033	Nonalcoholic fatty liver disease || id:ebi-a-GCST90091033	Sphingomyelin (d18:1/22:1, d18:2/22:0, d16:1/24:1) levels	MR Egger	69	-0.016805119	0.039308698	0.670374067	-0.093850167	0.06023993	0.9833353	0.910419163	1.062091344	1092	0.206882839
ebi-a-GCST90026023	ebi-a-GCST90091033	Nonalcoholic fatty liver disease || id:ebi-a-GCST90091033	Sphingomyelin (d18:1/24:1, d18:2/24:0) levels	MR Egger	46	-0.061120263	0.049701592	0.22532795	-0.158535382	0.036294857	0.940710101	0.853392768	1.036961557	262	0.289830226
ebi-a-GCST90026023	ebi-a-GCST90091033	Nonalcoholic fatty liver disease || id:ebi-a-GCST90091033	Sphingomyelin (d18:1/24:1, d18:2/24:0) levels	Simple mode	46	0.105046917	0.088206839	0.239930744	-0.067838486	0.277932321	1.110762723	0.934411382	1.320396831	285	0.283707582
ebi-a-GCST90026023	ebi-a-GCST90091033	Nonalcoholic fatty liver disease || id:ebi-a-GCST90091033	Sphingomyelin (d18:1/24:1, d18:2/24:0) levels	Inverse variance weighted	46	-0.03411724	0.031864436	0.284304511	-0.096571534	0.028337055	0.966458191	0.907944946	1.028742369	361	0.26540338
ebi-a-GCST90026023	ebi-a-GCST90091033	Nonalcoholic fatty liver disease || id:ebi-a-GCST90091033	Sphingomyelin (d18:1/24:1, d18:2/24:0) levels	Weighted mode	46	0.084523608	0.078861989	0.289528334	-0.070045892	0.239093107	1.088198534	0.932351032	1.270096786	373	0.26158458
ebi-a-GCST90026023	ebi-a-GCST90091033	Nonalcoholic fatty liver disease || id:ebi-a-GCST90091033	Sphingomyelin (d18:1/24:1, d18:2/24:0) levels	Weighted median	46	-0.00368773	0.043452891	0.932366886	-0.088855397	0.081479938	0.996319062	0.914977873	1.084891452	1563	0.201028561
ebi-a-GCST90026024	ebi-a-GCST90091033	Nonalcoholic fatty liver disease || id:ebi-a-GCST90091033	Sphingomyelin (d18:2/16:0, d18:1/16:1) levels	Weighted median	87	-0.049937365	0.030506168	0.101638903	-0.109729453	0.009854723	0.951289007	0.896076533	1.009903441	94	0.364386281
ebi-a-GCST90026024	ebi-a-GCST90091033	Nonalcoholic fatty liver disease || id:ebi-a-GCST90091033	Sphingomyelin (d18:2/16:0, d18:1/16:1) levels	Inverse variance weighted	87	-0.032964111	0.023070493	0.153049376	-0.078182277	0.012254055	0.967573284	0.924795842	1.012329443	167	0.308848142
ebi-a-GCST90026024	ebi-a-GCST90091033	Nonalcoholic fatty liver disease || id:ebi-a-GCST90091033	Sphingomyelin (d18:2/16:0, d18:1/16:1) levels	MR Egger	87	-0.068370662	0.047605995	0.154622088	-0.161678413	0.024937089	0.933914243	0.850714739	1.025250619	169	0.308329252
ebi-a-GCST90026024	ebi-a-GCST90091033	Nonalcoholic fatty liver disease || id:ebi-a-GCST90091033	Sphingomyelin (d18:2/16:0, d18:1/16:1) levels	Weighted mode	87	-0.065541325	0.066405951	0.326421324	-0.195696989	0.064614339	0.936560343	0.822261351	1.066747542	444	0.247756726
ebi-a-GCST90026024	ebi-a-GCST90091033	Nonalcoholic fatty liver disease || id:ebi-a-GCST90091033	Sphingomyelin (d18:2/16:0, d18:1/16:1) levels	Simple mode	87	-0.051971277	0.074507132	0.487350047	-0.198005255	0.094062702	0.949356135	0.820365542	1.09862863	741	0.221642329
ebi-a-GCST90026025	ebi-a-GCST90091033	Nonalcoholic fatty liver disease || id:ebi-a-GCST90091033	Sphingomyelin (d18:2/24:1, d18:1/24:2) levels	MR Egger	62	-0.110140037	0.042722462	0.012409358	-0.193876063	-0.026404011	0.895708694	0.823759992	0.973941527	13	0.321688737
ebi-a-GCST90026025	ebi-a-GCST90091033	Nonalcoholic fatty liver disease || id:ebi-a-GCST90091033	Sphingomyelin (d18:2/24:1, d18:1/24:2) levels	Inverse variance weighted	62	-0.047383227	0.025036878	0.05841942	-0.096455508	0.001689054	0.953721835	0.908050298	1.001690481	51	0.386026366
ebi-a-GCST90026025	ebi-a-GCST90091033	Nonalcoholic fatty liver disease || id:ebi-a-GCST90091033	Sphingomyelin (d18:2/24:1, d18:1/24:2) levels	Simple mode	62	0.11013923	0.087649655	0.213694791	-0.061654094	0.281932554	1.116433501	0.940208054	1.325689304	246	0.292744489
ebi-a-GCST90026025	ebi-a-GCST90091033	Nonalcoholic fatty liver disease || id:ebi-a-GCST90091033	Sphingomyelin (d18:2/24:1, d18:1/24:2) levels	Weighted median	62	-0.032672145	0.035637775	0.359255798	-0.102522184	0.037177894	0.967855824	0.902558127	1.037877637	503	0.240694243
ebi-a-GCST90026025	ebi-a-GCST90091033	Nonalcoholic fatty liver disease || id:ebi-a-GCST90091033	Sphingomyelin (d18:2/24:1, d18:1/24:2) levels	Weighted mode	62	0.026333311	0.083701627	0.754131902	-0.137721878	0.190388501	1.026683096	0.871340997	1.209719483	1255	0.202503945
ebi-a-GCST90026266	ebi-a-GCST90091033	Nonalcoholic fatty liver disease || id:ebi-a-GCST90091033	Stachydrine levels	Simple mode	10	0.011476955	0.037411022	0.765989934	-0.061848648	0.084802558	1.011543068	0.940025151	1.088502129	1289	0.20026269
ebi-a-GCST90026266	ebi-a-GCST90091033	Nonalcoholic fatty liver disease || id:ebi-a-GCST90091033	Stachydrine levels	Weighted median	10	0.004729222	0.023797502	0.842475765	-0.041913881	0.051372326	1.004740423	0.958952361	1.052714773	1424	0.199378043
ebi-a-GCST90026266	ebi-a-GCST90091033	Nonalcoholic fatty liver disease || id:ebi-a-GCST90091033	Stachydrine levels	Inverse variance weighted	10	-0.001846769	0.018391082	0.920013619	-0.037893291	0.034199752	0.998154935	0.962815677	1.034791288	1548	0.200287203
ebi-a-GCST90026266	ebi-a-GCST90091033	Nonalcoholic fatty liver disease || id:ebi-a-GCST90091033	Stachydrine levels	Weighted mode	10	0.000242453	0.03360951	0.994401615	-0.065632186	0.066117093	1.000242483	0.93647525	1.068351806	1668	0.200907281
ebi-a-GCST90026266	ebi-a-GCST90091033	Nonalcoholic fatty liver disease || id:ebi-a-GCST90091033	Stachydrine levels	MR Egger	10	0.00023955	0.039202335	0.995274112	-0.076597027	0.077076126	1.000239578	0.926263037	1.080124299	1669	0.200963077
ebi-a-GCST90026267	ebi-a-GCST90091033	Nonalcoholic fatty liver disease || id:ebi-a-GCST90091033	Stearoyl sphingomyelin (d18:1/18:0) levels	Weighted median	16	0.079089344	0.103463344	0.444617603	-0.123698811	0.281877498	1.082301015	0.883645945	1.32561632	664	0.225656826
ebi-a-GCST90026267	ebi-a-GCST90091033	Nonalcoholic fatty liver disease || id:ebi-a-GCST90091033	Stearoyl sphingomyelin (d18:1/18:0) levels	MR Egger	16	-0.090937699	0.143619781	0.536820485	-0.37243247	0.190557073	0.913074595	0.689056182	1.209923426	855	0.211588893
ebi-a-GCST90026267	ebi-a-GCST90091033	Nonalcoholic fatty liver disease || id:ebi-a-GCST90091033	Stearoyl sphingomyelin (d18:1/18:0) levels	Simple mode	16	0.0828138	0.168822977	0.630852567	-0.248079234	0.413706834	1.086339513	0.780298114	1.512413673	1034	0.205606688
ebi-a-GCST90026267	ebi-a-GCST90091033	Nonalcoholic fatty liver disease || id:ebi-a-GCST90091033	Stearoyl sphingomyelin (d18:1/18:0) levels	Weighted mode	16	0.063500805	0.156809827	0.691227426	-0.243846455	0.370848065	1.065560344	0.783607944	1.448962909	1138	0.204695644
ebi-a-GCST90026267	ebi-a-GCST90091033	Nonalcoholic fatty liver disease || id:ebi-a-GCST90091033	Stearoyl sphingomyelin (d18:1/18:0) levels	Inverse variance weighted	16	0.027849583	0.081663125	0.733080929	-0.132210141	0.187909307	1.028241008	0.876156859	1.206724069	1222	0.202167163
ebi-a-GCST90026268	ebi-a-GCST90091033	Nonalcoholic fatty liver disease || id:ebi-a-GCST90091033	Succinimide levels	MR Egger	31	-0.030350475	0.054828643	0.584128922	-0.137814616	0.077113666	0.970105477	0.871260195	1.080164848	948	0.207649206
ebi-a-GCST90026268	ebi-a-GCST90091033	Nonalcoholic fatty liver disease || id:ebi-a-GCST90091033	Succinimide levels	Inverse variance weighted	31	0.010876656	0.030792393	0.723919448	-0.049476434	0.071229747	1.010936022	0.951727586	1.073827906	1198	0.203640112
ebi-a-GCST90026268	ebi-a-GCST90091033	Nonalcoholic fatty liver disease || id:ebi-a-GCST90091033	Succinimide levels	Weighted median	31	-0.003685704	0.03543493	0.917158785	-0.073138167	0.065766758	0.996321079	0.929472399	1.067977591	1544	0.200182973
ebi-a-GCST90026268	ebi-a-GCST90091033	Nonalcoholic fatty liver disease || id:ebi-a-GCST90091033	Succinimide levels	Simple mode	31	0.001521009	0.063861297	0.981155988	-0.123647133	0.126689152	1.001522167	0.883691612	1.13506413	1645	0.201002777
ebi-a-GCST90026268	ebi-a-GCST90091033	Nonalcoholic fatty liver disease || id:ebi-a-GCST90091033	Succinimide levels	Weighted mode	31	-0.00104519	0.050077321	0.983486343	-0.099196739	0.097106359	0.998955356	0.90556453	1.101977573	1652	0.200626451
ebi-a-GCST90026269	ebi-a-GCST90091033	Nonalcoholic fatty liver disease || id:ebi-a-GCST90091033	Succinylcarnitine (c4-dc) levels	MR Egger	14	0.236352886	0.279381191	0.414111639	-0.311234249	0.78394002	1.266621204	0.732542258	2.190084265	610	0.228779709
ebi-a-GCST90026269	ebi-a-GCST90091033	Nonalcoholic fatty liver disease || id:ebi-a-GCST90091033	Succinylcarnitine (c4-dc) levels	Inverse variance weighted	14	0.090094435	0.11873384	0.447976252	-0.142623892	0.322812761	1.094277617	0.867080124	1.381006749	670	0.225325368
ebi-a-GCST90026269	ebi-a-GCST90091033	Nonalcoholic fatty liver disease || id:ebi-a-GCST90091033	Succinylcarnitine (c4-dc) levels	Weighted median	14	0.067881325	0.128563622	0.597500782	-0.184103375	0.319866025	1.07023829	0.831849807	1.376943276	977	0.206098018
ebi-a-GCST90026269	ebi-a-GCST90091033	Nonalcoholic fatty liver disease || id:ebi-a-GCST90091033	Succinylcarnitine (c4-dc) levels	Weighted mode	14	0.006040991	0.215616529	0.9780739	-0.416567406	0.428649388	1.006059275	0.65930607	1.535182687	1639	0.201104884
ebi-a-GCST90026269	ebi-a-GCST90091033	Nonalcoholic fatty liver disease || id:ebi-a-GCST90091033	Succinylcarnitine (c4-dc) levels	Simple mode	14	-0.00547314	0.22132403	0.980646625	-0.439268238	0.428321959	0.994541811	0.644507875	1.534680106	1643	0.201142978
ebi-a-GCST90026009	ebi-a-GCST90091033	Nonalcoholic fatty liver disease || id:ebi-a-GCST90091033	Sulfate levels	MR Egger	22	-0.310514619	0.254044741	0.235810563	-0.808442312	0.187413074	0.733069607	0.445551556	1.206125401	276	0.287928115
ebi-a-GCST90026009	ebi-a-GCST90091033	Nonalcoholic fatty liver disease || id:ebi-a-GCST90091033	Sulfate levels	Inverse variance weighted	22	-0.130076753	0.125155128	0.298653984	-0.375380804	0.115227298	0.878028037	0.687027606	1.122128466	390	0.258067673
ebi-a-GCST90026009	ebi-a-GCST90091033	Nonalcoholic fatty liver disease || id:ebi-a-GCST90091033	Sulfate levels	Weighted median	22	-0.153834019	0.17793762	0.387291843	-0.502591754	0.194923715	0.857414324	0.604960717	1.215218281	560	0.233066698
ebi-a-GCST90026009	ebi-a-GCST90091033	Nonalcoholic fatty liver disease || id:ebi-a-GCST90091033	Sulfate levels	Simple mode	22	-0.20482882	0.34797433	0.562386665	-0.886858507	0.477200866	0.814786779	0.411947853	1.611557118	899	0.210816803
ebi-a-GCST90026009	ebi-a-GCST90091033	Nonalcoholic fatty liver disease || id:ebi-a-GCST90091033	Sulfate levels	Weighted mode	22	-0.183385138	0.328799778	0.582918639	-0.827832703	0.461062428	0.832447487	0.43699536	1.585757843	944	0.208097014
ebi-a-GCST90026270	ebi-a-GCST90091033	Nonalcoholic fatty liver disease || id:ebi-a-GCST90091033	Tartarate levels	MR Egger	13	-0.13704076	0.152813493	0.389038998	-0.436555207	0.162473687	0.871934685	0.646258819	1.176417362	563	0.23287059
ebi-a-GCST90026270	ebi-a-GCST90091033	Nonalcoholic fatty liver disease || id:ebi-a-GCST90091033	Tartarate levels	Simple mode	13	-0.063373491	0.128084979	0.629692039	-0.314420049	0.187673067	0.938592852	0.730212239	1.206439027	1029	0.206225673
ebi-a-GCST90026270	ebi-a-GCST90091033	Nonalcoholic fatty liver disease || id:ebi-a-GCST90091033	Tartarate levels	Weighted mode	13	-0.061418027	0.128038324	0.640075741	-0.312373141	0.189537088	0.940430033	0.731708447	1.208689951	1049	0.205629671
ebi-a-GCST90026270	ebi-a-GCST90091033	Nonalcoholic fatty liver disease || id:ebi-a-GCST90091033	Tartarate levels	Inverse variance weighted	13	0.013428077	0.060316927	0.823827111	-0.1047931	0.131649253	1.013518638	0.900510819	1.140708149	1391	0.199590033
ebi-a-GCST90026270	ebi-a-GCST90091033	Nonalcoholic fatty liver disease || id:ebi-a-GCST90091033	Tartarate levels	Weighted median	13	0.00857981	0.080411856	0.915028318	-0.149027427	0.166187046	1.008616722	0.861545485	1.180793944	1543	0.199847403
ebi-a-GCST90026271	ebi-a-GCST90091033	Nonalcoholic fatty liver disease || id:ebi-a-GCST90091033	Tartronate (hydroxymalonate) levels	Weighted median	73	0.030192602	0.038390994	0.431603826	-0.045053746	0.10543895	1.030653021	0.955946102	1.111198264	647	0.224807557
ebi-a-GCST90026271	ebi-a-GCST90091033	Nonalcoholic fatty liver disease || id:ebi-a-GCST90091033	Tartronate (hydroxymalonate) levels	Inverse variance weighted	73	0.019682415	0.0258922	0.447154339	-0.031066297	0.070431126	1.01987739	0.969411302	1.072970667	669	0.22524815
ebi-a-GCST90026271	ebi-a-GCST90091033	Nonalcoholic fatty liver disease || id:ebi-a-GCST90091033	Tartronate (hydroxymalonate) levels	Simple mode	73	0.030807487	0.085631307	0.720073024	-0.137029874	0.198644849	1.031286949	0.871944178	1.219748693	1194	0.203236691
ebi-a-GCST90026271	ebi-a-GCST90091033	Nonalcoholic fatty liver disease || id:ebi-a-GCST90091033	Tartronate (hydroxymalonate) levels	Weighted mode	73	0.027446524	0.078560356	0.727832346	-0.126531775	0.181424822	1.027826649	0.881146151	1.198924401	1209	0.202877999
ebi-a-GCST90026271	ebi-a-GCST90091033	Nonalcoholic fatty liver disease || id:ebi-a-GCST90091033	Tartronate (hydroxymalonate) levels	MR Egger	73	-0.006788422	0.050307201	0.893041636	-0.105390536	0.091813693	0.993234568	0.899972982	1.096160581	1501	0.200503019
ebi-a-GCST90026035	ebi-a-GCST90091033	Nonalcoholic fatty liver disease || id:ebi-a-GCST90091033	Taurine levels	MR Egger	11	-0.798226797	0.62840214	0.23585067	-2.029894992	0.433441398	0.450126422	0.131349313	1.542556952	277	0.286937458
ebi-a-GCST90026035	ebi-a-GCST90091033	Nonalcoholic fatty liver disease || id:ebi-a-GCST90091033	Taurine levels	Simple mode	11	0.136576785	0.311717317	0.670595656	-0.474389156	0.747542726	1.146342896	0.622265047	2.111804353	1093	0.206761881
ebi-a-GCST90026035	ebi-a-GCST90091033	Nonalcoholic fatty liver disease || id:ebi-a-GCST90091033	Taurine levels	Weighted mode	11	0.113178695	0.314952984	0.726804637	-0.504129154	0.730486544	1.119832024	0.604031365	2.076090471	1205	0.203264035
ebi-a-GCST90026035	ebi-a-GCST90091033	Nonalcoholic fatty liver disease || id:ebi-a-GCST90091033	Taurine levels	Weighted median	11	0.05376152	0.195184618	0.782978735	-0.328800332	0.436323372	1.05523292	0.719786721	1.547008972	1321	0.199745521
ebi-a-GCST90026035	ebi-a-GCST90091033	Nonalcoholic fatty liver disease || id:ebi-a-GCST90091033	Taurine levels	Inverse variance weighted	11	0.000605372	0.138954573	0.996523931	-0.271745591	0.272956336	1.000605556	0.762048108	1.313842876	1673	0.200734348
ebi-a-GCST90026272	ebi-a-GCST90091033	Nonalcoholic fatty liver disease || id:ebi-a-GCST90091033	Theobromine levels	Inverse variance weighted	39	0.024354548	0.012697599	0.05510549	-0.000532746	0.049241842	1.024653542	0.999467396	1.050474369	44	0.422057958
ebi-a-GCST90026272	ebi-a-GCST90091033	Nonalcoholic fatty liver disease || id:ebi-a-GCST90091033	Theobromine levels	MR Egger	39	0.030229739	0.024647299	0.22776144	-0.018078968	0.078538445	1.030691296	0.982083476	1.081704941	266	0.288554907
ebi-a-GCST90026272	ebi-a-GCST90091033	Nonalcoholic fatty liver disease || id:ebi-a-GCST90091033	Theobromine levels	Weighted median	39	0.016411909	0.018817441	0.383118492	-0.020470275	0.053294092	1.016547324	0.979737819	1.05473979	552	0.233896615
ebi-a-GCST90026272	ebi-a-GCST90091033	Nonalcoholic fatty liver disease || id:ebi-a-GCST90091033	Theobromine levels	Weighted mode	39	0.00607565	0.032570541	0.853015051	-0.057762611	0.069913911	1.006094144	0.943873986	1.072415854	1440	0.199629217
ebi-a-GCST90026272	ebi-a-GCST90091033	Nonalcoholic fatty liver disease || id:ebi-a-GCST90091033	Theobromine levels	Simple mode	39	0.003970379	0.036472066	0.913885714	-0.067514871	0.075455629	1.003978271	0.93471382	1.078375378	1540	0.199986679
ebi-a-GCST90026273	ebi-a-GCST90091033	Nonalcoholic fatty liver disease || id:ebi-a-GCST90091033	Theophylline levels	Inverse variance weighted	19	-0.012082417	0.022006256	0.58297479	-0.055214678	0.031049843	0.987990282	0.94628198	1.031536918	945	0.20789683
ebi-a-GCST90026273	ebi-a-GCST90091033	Nonalcoholic fatty liver disease || id:ebi-a-GCST90091033	Theophylline levels	MR Egger	19	-0.028415775	0.055153241	0.613037356	-0.136516128	0.079684577	0.971984156	0.87239225	1.082945428	1000	0.206593589
ebi-a-GCST90026273	ebi-a-GCST90091033	Nonalcoholic fatty liver disease || id:ebi-a-GCST90091033	Theophylline levels	Weighted median	19	-0.010168421	0.030485521	0.738719763	-0.069920043	0.049583201	0.989883103	0.932468374	1.050833019	1231	0.202232786
ebi-a-GCST90026273	ebi-a-GCST90091033	Nonalcoholic fatty liver disease || id:ebi-a-GCST90091033	Theophylline levels	Weighted mode	19	0.013634599	0.056484581	0.811984183	-0.097075181	0.124344378	1.013727974	0.907487778	1.13240578	1376	0.198865312
ebi-a-GCST90026273	ebi-a-GCST90091033	Nonalcoholic fatty liver disease || id:ebi-a-GCST90091033	Theophylline levels	Simple mode	19	-0.005914838	0.058774356	0.920951583	-0.121112576	0.1092829	0.99410262	0.885934219	1.115477874	1550	0.200232699
ebi-a-GCST90026274	ebi-a-GCST90091033	Nonalcoholic fatty liver disease || id:ebi-a-GCST90091033	Thioproline levels	Simple mode	19	-0.104488076	0.122565028	0.405131356	-0.344715531	0.135739379	0.900785538	0.708421849	1.145383344	596	0.229075951
ebi-a-GCST90026274	ebi-a-GCST90091033	Nonalcoholic fatty liver disease || id:ebi-a-GCST90091033	Thioproline levels	Weighted mode	19	-0.08430008	0.118619362	0.486391466	-0.316794029	0.148193869	0.919155395	0.728480786	1.159737712	738	0.222105588
ebi-a-GCST90026274	ebi-a-GCST90091033	Nonalcoholic fatty liver disease || id:ebi-a-GCST90091033	Thioproline levels	Weighted median	19	-0.039634805	0.07398305	0.592146424	-0.184641583	0.105371973	0.961140379	0.831402219	1.111123842	963	0.207220504
ebi-a-GCST90026274	ebi-a-GCST90091033	Nonalcoholic fatty liver disease || id:ebi-a-GCST90091033	Thioproline levels	Inverse variance weighted	19	0.010806796	0.058312582	0.852973898	-0.103485863	0.125099456	1.010865401	0.90168877	1.133261157	1439	0.199758307
ebi-a-GCST90026274	ebi-a-GCST90091033	Nonalcoholic fatty liver disease || id:ebi-a-GCST90091033	Thioproline levels	MR Egger	19	-0.024787023	0.221287396	0.91212523	-0.45851032	0.408936274	0.975517653	0.632224757	1.505215796	1538	0.19986099
ebi-a-GCST90026275	ebi-a-GCST90091033	Nonalcoholic fatty liver disease || id:ebi-a-GCST90091033	Threonate levels	Inverse variance weighted	89	-0.029570548	0.037279218	0.427650804	-0.102637815	0.043496719	0.970862383	0.90245377	1.044456568	638	0.225890785
ebi-a-GCST90026275	ebi-a-GCST90091033	Nonalcoholic fatty liver disease || id:ebi-a-GCST90091033	Threonate levels	Weighted median	89	-0.039300336	0.055131972	0.475944087	-0.147359001	0.06875833	0.961461904	0.862984109	1.071177306	719	0.223078105
ebi-a-GCST90026275	ebi-a-GCST90091033	Nonalcoholic fatty liver disease || id:ebi-a-GCST90091033	Threonate levels	MR Egger	89	0.028116012	0.070839744	0.69241609	-0.110729885	0.16696191	1.028514998	0.895180518	1.181709253	1139	0.204867623
ebi-a-GCST90026275	ebi-a-GCST90091033	Nonalcoholic fatty liver disease || id:ebi-a-GCST90091033	Threonate levels	Weighted mode	89	-0.03131425	0.107052343	0.770582654	-0.241136842	0.178508342	0.969170963	0.785734097	1.195432856	1301	0.199605192
ebi-a-GCST90026275	ebi-a-GCST90091033	Nonalcoholic fatty liver disease || id:ebi-a-GCST90091033	Threonate levels	Simple mode	89	-0.01935354	0.127918356	0.88008849	-0.270073518	0.231366437	0.980832537	0.763323375	1.260320983	1480	0.200398528
ebi-a-GCST90026276	ebi-a-GCST90091033	Nonalcoholic fatty liver disease || id:ebi-a-GCST90091033	Threonine levels	Inverse variance weighted	27	0.013960875	0.087070773	0.872613727	-0.156697839	0.184619589	1.014058783	0.854962356	1.20276081	1472	0.199776376
ebi-a-GCST90026276	ebi-a-GCST90091033	Nonalcoholic fatty liver disease || id:ebi-a-GCST90091033	Threonine levels	MR Egger	27	0.01389948	0.22490789	0.951212934	-0.426919984	0.454718944	1.013996527	0.652515762	1.575730452	1593	0.201229604
ebi-a-GCST90026276	ebi-a-GCST90091033	Nonalcoholic fatty liver disease || id:ebi-a-GCST90091033	Threonine levels	Weighted median	27	0.006696689	0.122538044	0.956417403	-0.233477878	0.246871256	1.006719162	0.791775111	1.280014307	1603	0.201068412
ebi-a-GCST90026276	ebi-a-GCST90091033	Nonalcoholic fatty liver disease || id:ebi-a-GCST90091033	Threonine levels	Weighted mode	27	0.005377723	0.243405337	0.982541906	-0.471696738	0.482452184	1.005392209	0.623942703	1.620042176	1649	0.200798437
ebi-a-GCST90026276	ebi-a-GCST90091033	Nonalcoholic fatty liver disease || id:ebi-a-GCST90091033	Threonine levels	Simple mode	27	-0.0004214	0.253780078	0.998687795	-0.497830353	0.496987553	0.999578689	0.607848046	1.643762059	1678	0.200570791
ebi-a-GCST90026277	ebi-a-GCST90091033	Nonalcoholic fatty liver disease || id:ebi-a-GCST90091033	Trans-4-hydroxyproline levels	Simple mode	24	0.134012302	0.10204105	0.202027768	-0.065988157	0.33401276	1.143406885	0.936141951	1.396560964	226	0.301253795
ebi-a-GCST90026277	ebi-a-GCST90091033	Nonalcoholic fatty liver disease || id:ebi-a-GCST90091033	Trans-4-hydroxyproline levels	Inverse variance weighted	24	0.045096635	0.03677776	0.220126017	-0.026987774	0.117181044	1.046128948	0.973373142	1.124322963	252	0.294374872
ebi-a-GCST90026277	ebi-a-GCST90091033	Nonalcoholic fatty liver disease || id:ebi-a-GCST90091033	Trans-4-hydroxyproline levels	MR Egger	24	0.075324727	0.077856558	0.343820027	-0.077274128	0.227923581	1.078234225	0.925636076	1.25598934	475	0.243931262
ebi-a-GCST90026277	ebi-a-GCST90091033	Nonalcoholic fatty liver disease || id:ebi-a-GCST90091033	Trans-4-hydroxyproline levels	Weighted mode	24	0.088881883	0.101654903	0.390966827	-0.110361727	0.288125493	1.092951553	0.895510147	1.333924692	567	0.232373582
ebi-a-GCST90026277	ebi-a-GCST90091033	Nonalcoholic fatty liver disease || id:ebi-a-GCST90091033	Trans-4-hydroxyproline levels	Weighted median	24	0.032609503	0.051626433	0.527619827	-0.068578306	0.133797313	1.03314702	0.933720341	1.143161092	830	0.214226363
ebi-a-GCST90026278	ebi-a-GCST90091033	Nonalcoholic fatty liver disease || id:ebi-a-GCST90091033	Trigonelline (n'-methylnicotinate) levels	MR Egger	10	-0.12529889	0.107451769	0.2771612	-0.335904357	0.085306577	0.882233172	0.714691458	1.089050893	347	0.269173846
ebi-a-GCST90026278	ebi-a-GCST90091033	Nonalcoholic fatty liver disease || id:ebi-a-GCST90091033	Trigonelline (n'-methylnicotinate) levels	Weighted mode	10	-0.078976111	0.077261165	0.3333772	-0.230407995	0.072455772	0.924061999	0.794209503	1.075145254	454	0.247462811
ebi-a-GCST90026278	ebi-a-GCST90091033	Nonalcoholic fatty liver disease || id:ebi-a-GCST90091033	Trigonelline (n'-methylnicotinate) levels	Simple mode	10	-0.080501856	0.082436024	0.354314752	-0.242076464	0.081072752	0.922653191	0.784996152	1.08444979	490	0.243681778
ebi-a-GCST90026278	ebi-a-GCST90091033	Nonalcoholic fatty liver disease || id:ebi-a-GCST90091033	Trigonelline (n'-methylnicotinate) levels	Inverse variance weighted	10	-0.031627467	0.037030862	0.393058444	-0.104207957	0.040953023	0.96886745	0.901037901	1.041803163	571	0.231980202
ebi-a-GCST90026278	ebi-a-GCST90091033	Nonalcoholic fatty liver disease || id:ebi-a-GCST90091033	Trigonelline (n'-methylnicotinate) levels	Weighted median	10	-0.03341463	0.049263954	0.497595785	-0.129971979	0.06314272	0.967137473	0.878120037	1.06517885	768	0.218346067
ebi-a-GCST90026279	ebi-a-GCST90091033	Nonalcoholic fatty liver disease || id:ebi-a-GCST90091033	Trimethylamine n-oxide levels	MR Egger	30	-0.031759811	0.047163056	0.506210954	-0.124199401	0.06067978	0.968739235	0.883203711	1.062558607	788	0.216488695
ebi-a-GCST90026279	ebi-a-GCST90091033	Nonalcoholic fatty liver disease || id:ebi-a-GCST90091033	Trimethylamine n-oxide levels	Weighted median	30	0.021447471	0.04027348	0.594348061	-0.05748855	0.100383491	1.021679121	0.944132701	1.105594822	971	0.206277339
ebi-a-GCST90026279	ebi-a-GCST90091033	Nonalcoholic fatty liver disease || id:ebi-a-GCST90091033	Trimethylamine n-oxide levels	Inverse variance weighted	30	0.014757739	0.027904313	0.596895997	-0.039934714	0.069450193	1.014867172	0.960852167	1.07191867	976	0.20610036
ebi-a-GCST90026279	ebi-a-GCST90091033	Nonalcoholic fatty liver disease || id:ebi-a-GCST90091033	Trimethylamine n-oxide levels	Simple mode	30	0.014527107	0.070851551	0.838976494	-0.124341933	0.153396148	1.014633139	0.883077836	1.165786712	1420	0.19910921
ebi-a-GCST90026279	ebi-a-GCST90091033	Nonalcoholic fatty liver disease || id:ebi-a-GCST90091033	Trimethylamine n-oxide levels	Weighted mode	30	0.009588191	0.05772316	0.869225824	-0.103549203	0.122725585	1.009634305	0.901631659	1.130574132	1465	0.199951606
ebi-a-GCST90026281	ebi-a-GCST90091033	Nonalcoholic fatty liver disease || id:ebi-a-GCST90091033	Tryptophan betaine levels	Inverse variance weighted	39	0.02083119	0.013682593	0.127894057	-0.005986693	0.047649073	1.021049674	0.994031192	1.048802537	130	0.331540749
ebi-a-GCST90026281	ebi-a-GCST90091033	Nonalcoholic fatty liver disease || id:ebi-a-GCST90091033	Tryptophan betaine levels	Weighted median	39	0.024218079	0.018584413	0.192527226	-0.012207372	0.060643529	1.024513718	0.987866836	1.062520089	216	0.300378125
ebi-a-GCST90026281	ebi-a-GCST90091033	Nonalcoholic fatty liver disease || id:ebi-a-GCST90091033	Tryptophan betaine levels	Weighted mode	39	0.032103601	0.033070591	0.337806711	-0.032714757	0.09692196	1.032624481	0.967814582	1.101774388	465	0.244819057
ebi-a-GCST90026281	ebi-a-GCST90091033	Nonalcoholic fatty liver disease || id:ebi-a-GCST90091033	Tryptophan betaine levels	Simple mode	39	0.027094226	0.038771771	0.488923964	-0.048898445	0.103086898	1.027464613	0.952277833	1.108587739	747	0.220572123
ebi-a-GCST90026281	ebi-a-GCST90091033	Nonalcoholic fatty liver disease || id:ebi-a-GCST90091033	Tryptophan betaine levels	MR Egger	39	0.004425591	0.02543658	0.862825483	-0.045430105	0.054281287	1.004435398	0.955586391	1.055781538	1451	0.20039434
ebi-a-GCST90026280	ebi-a-GCST90091033	Nonalcoholic fatty liver disease || id:ebi-a-GCST90091033	Tryptophan levels	Weighted median	12	-0.299729479	0.194360587	0.123041773	-0.68067623	0.081217272	0.741018654	0.506274518	1.084606525	118	0.351398961
ebi-a-GCST90026280	ebi-a-GCST90091033	Nonalcoholic fatty liver disease || id:ebi-a-GCST90091033	Tryptophan levels	Inverse variance weighted	12	-0.218108183	0.148558415	0.142059559	-0.509282677	0.073066311	0.804038453	0.600926482	1.075801872	151	0.317046831
ebi-a-GCST90026280	ebi-a-GCST90091033	Nonalcoholic fatty liver disease || id:ebi-a-GCST90091033	Tryptophan levels	Weighted mode	12	-0.461319664	0.298210941	0.150144124	-1.045813108	0.12317378	0.630451113	0.351405972	1.131080964	160	0.31624106
ebi-a-GCST90026280	ebi-a-GCST90091033	Nonalcoholic fatty liver disease || id:ebi-a-GCST90091033	Tryptophan levels	Simple mode	12	-0.461319664	0.321550368	0.179194473	-1.091558384	0.168919057	0.630451113	0.335692947	1.184024296	195	0.309684808
ebi-a-GCST90026280	ebi-a-GCST90091033	Nonalcoholic fatty liver disease || id:ebi-a-GCST90091033	Tryptophan levels	MR Egger	12	-0.32222426	0.357083747	0.388075152	-1.022108404	0.377659884	0.724535688	0.359835461	1.458866675	562	0.232706986
ebi-a-GCST90026005	ebi-a-GCST90091033	Nonalcoholic fatty liver disease || id:ebi-a-GCST90091033	Tyrosine levels	Inverse variance weighted	15	0.102543064	0.107719207	0.341123444	-0.10858658	0.313672709	1.107985015	0.89710122	1.368441785	469	0.245114287
ebi-a-GCST90026005	ebi-a-GCST90091033	Nonalcoholic fatty liver disease || id:ebi-a-GCST90091033	Tyrosine levels	Weighted median	15	0.114610648	0.14666569	0.434542906	-0.172854104	0.402075401	1.121436719	0.841260342	1.494924047	650	0.225293783
ebi-a-GCST90026005	ebi-a-GCST90091033	Nonalcoholic fatty liver disease || id:ebi-a-GCST90091033	Tyrosine levels	Weighted mode	15	0.097236316	0.231605264	0.680976718	-0.356710001	0.551182632	1.102120791	0.699975461	1.735304032	1120	0.20490103
ebi-a-GCST90026005	ebi-a-GCST90091033	Nonalcoholic fatty liver disease || id:ebi-a-GCST90091033	Tyrosine levels	Simple mode	15	0.081079064	0.235762467	0.736030849	-0.381015372	0.543173499	1.084456634	0.683167388	1.721461259	1228	0.201988922
ebi-a-GCST90026005	ebi-a-GCST90091033	Nonalcoholic fatty liver disease || id:ebi-a-GCST90091033	Tyrosine levels	MR Egger	15	-0.008989194	0.210522944	0.966590064	-0.421614164	0.403635776	0.991051088	0.655987094	1.49725851	1616	0.201572309
ebi-a-GCST90026282	ebi-a-GCST90091033	Nonalcoholic fatty liver disease || id:ebi-a-GCST90091033	Uracil levels	Inverse variance weighted	10	-0.384055388	0.133193154	0.003933489	-0.645113969	-0.122996806	0.681093702	0.52460275	0.884266487	7	0.18936942
ebi-a-GCST90026282	ebi-a-GCST90091033	Nonalcoholic fatty liver disease || id:ebi-a-GCST90091033	Uracil levels	Weighted median	10	-0.337691974	0.174378822	0.05280131	-0.679474465	0.004090516	0.713415004	0.506883307	1.004098894	40	0.444851038
ebi-a-GCST90026282	ebi-a-GCST90091033	Nonalcoholic fatty liver disease || id:ebi-a-GCST90091033	Uracil levels	Weighted mode	10	-0.340813889	0.266591299	0.23308597	-0.863332835	0.181705057	0.711191257	0.421754101	1.199260428	274	0.28667873
ebi-a-GCST90026282	ebi-a-GCST90091033	Nonalcoholic fatty liver disease || id:ebi-a-GCST90091033	Uracil levels	Simple mode	10	-0.331503441	0.280238225	0.267140914	-0.880770362	0.21776348	0.717843686	0.414463502	1.243292969	328	0.274471
ebi-a-GCST90026282	ebi-a-GCST90091033	Nonalcoholic fatty liver disease || id:ebi-a-GCST90091033	Uracil levels	MR Egger	10	-0.117648688	0.392280237	0.771890818	-0.886517953	0.651220578	0.889008317	0.412088168	1.917880323	1304	0.199484054
ebi-a-GCST90026001	ebi-a-GCST90091033	Nonalcoholic fatty liver disease || id:ebi-a-GCST90091033	Urate levels	MR Egger	11	-0.373688475	0.341380535	0.302103396	-1.042794323	0.295417373	0.688191267	0.352468394	1.343687061	400	0.254522111
ebi-a-GCST90026001	ebi-a-GCST90091033	Nonalcoholic fatty liver disease || id:ebi-a-GCST90091033	Urate levels	Inverse variance weighted	11	-0.077599813	0.111251954	0.48548108	-0.295653643	0.140454016	0.925334659	0.744045089	1.15079616	735	0.222594726
ebi-a-GCST90026001	ebi-a-GCST90091033	Nonalcoholic fatty liver disease || id:ebi-a-GCST90091033	Urate levels	Weighted mode	11	0.060090707	0.175277039	0.738821722	-0.28345229	0.403633704	1.061932867	0.753179056	1.497255407	1232	0.202096526
ebi-a-GCST90026001	ebi-a-GCST90091033	Nonalcoholic fatty liver disease || id:ebi-a-GCST90091033	Urate levels	Simple mode	11	0.019894027	0.195335312	0.92089252	-0.362963184	0.402751239	1.020093232	0.695612043	1.495934715	1549	0.200349115
ebi-a-GCST90026001	ebi-a-GCST90091033	Nonalcoholic fatty liver disease || id:ebi-a-GCST90091033	Urate levels	Weighted median	11	0.003543485	0.12383522	0.977172032	-0.239173545	0.246260516	1.003549771	0.787278242	1.279232791	1636	0.201287882
ebi-a-GCST90026283	ebi-a-GCST90091033	Nonalcoholic fatty liver disease || id:ebi-a-GCST90091033	Urea levels	MR Egger	14	-0.345011862	0.254319949	0.199879957	-0.843478962	0.153455237	0.708211952	0.430211228	1.165855599	223	0.302060742
ebi-a-GCST90026283	ebi-a-GCST90091033	Nonalcoholic fatty liver disease || id:ebi-a-GCST90091033	Urea levels	Inverse variance weighted	14	-0.139861839	0.131905529	0.288999842	-0.398396675	0.118672997	0.869478355	0.671395649	1.126001653	372	0.261808996
ebi-a-GCST90026283	ebi-a-GCST90091033	Nonalcoholic fatty liver disease || id:ebi-a-GCST90091033	Urea levels	Simple mode	14	-0.192005259	0.233958829	0.426621972	-0.650564564	0.266554047	0.825302529	0.521751132	1.305458144	636	0.226055982
ebi-a-GCST90026283	ebi-a-GCST90091033	Nonalcoholic fatty liver disease || id:ebi-a-GCST90091033	Urea levels	Weighted mode	14	-0.084540749	0.206785491	0.689317207	-0.489840312	0.320758814	0.918934209	0.612724231	1.378173145	1135	0.204669514
ebi-a-GCST90026283	ebi-a-GCST90091033	Nonalcoholic fatty liver disease || id:ebi-a-GCST90091033	Urea levels	Weighted median	14	-0.053019276	0.137041095	0.698840636	-0.321619822	0.215581271	0.948361732	0.724973757	1.240582802	1158	0.203375902
ebi-a-GCST90026036	ebi-a-GCST90091033	Nonalcoholic fatty liver disease || id:ebi-a-GCST90091033	Uridine levels	Weighted median	13	0.253226945	0.128200608	0.048240939	0.001953754	0.504500137	1.288175589	1.001955664	1.656157461	35	0.464491327
ebi-a-GCST90026036	ebi-a-GCST90091033	Nonalcoholic fatty liver disease || id:ebi-a-GCST90091033	Uridine levels	Inverse variance weighted	13	0.155202653	0.093961185	0.098580609	-0.02896127	0.339366576	1.167894614	0.971454088	1.404057945	91	0.365073246
ebi-a-GCST90026036	ebi-a-GCST90091033	Nonalcoholic fatty liver disease || id:ebi-a-GCST90091033	Uridine levels	Weighted mode	13	0.32499492	0.201662141	0.133026672	-0.070262876	0.720252716	1.384023615	0.932148748	2.054952464	140	0.320214203
ebi-a-GCST90026036	ebi-a-GCST90091033	Nonalcoholic fatty liver disease || id:ebi-a-GCST90091033	Uridine levels	MR Egger	13	0.393621469	0.251441433	0.145770795	-0.099203738	0.886446677	1.482339332	0.905558192	2.426492204	157	0.312896547
ebi-a-GCST90026036	ebi-a-GCST90091033	Nonalcoholic fatty liver disease || id:ebi-a-GCST90091033	Uridine levels	Simple mode	13	0.197422521	0.237044883	0.421197159	-0.26718545	0.662030493	1.218258672	0.76553109	1.938724907	622	0.228204891
ebi-a-GCST90026284	ebi-a-GCST90091033	Nonalcoholic fatty liver disease || id:ebi-a-GCST90091033	Valine levels	Simple mode	12	-0.331598604	0.239296907	0.193283364	-0.800620543	0.137423334	0.717775377	0.449050223	1.147313742	217	0.300168173
ebi-a-GCST90026284	ebi-a-GCST90091033	Nonalcoholic fatty liver disease || id:ebi-a-GCST90091033	Valine levels	Weighted mode	12	-0.320907773	0.241112236	0.210134749	-0.793487755	0.151672209	0.725490158	0.452264653	1.163778698	241	0.293839877
ebi-a-GCST90026284	ebi-a-GCST90091033	Nonalcoholic fatty liver disease || id:ebi-a-GCST90091033	Valine levels	Inverse variance weighted	12	-0.117623537	0.112675246	0.296524068	-0.338467018	0.103219944	0.889030677	0.71286229	1.108735242	385	0.259554834
ebi-a-GCST90026284	ebi-a-GCST90091033	Nonalcoholic fatty liver disease || id:ebi-a-GCST90091033	Valine levels	Weighted median	12	-0.129741885	0.143319914	0.365327291	-0.410648916	0.151165145	0.878322109	0.663219737	1.163188737	522	0.23585306
ebi-a-GCST90026284	ebi-a-GCST90091033	Nonalcoholic fatty liver disease || id:ebi-a-GCST90091033	Valine levels	MR Egger	12	-0.110384812	0.367250434	0.769897688	-0.830195663	0.609426038	0.895489473	0.435963976	1.839375365	1298	0.199888691
ebi-a-GCST90026285	ebi-a-GCST90091033	Nonalcoholic fatty liver disease || id:ebi-a-GCST90091033	X-10457 levels	Weighted median	11	-0.152669937	0.103634823	0.140709821	-0.35579419	0.050454317	0.858413006	0.700616799	1.051748815	149	0.31824973
ebi-a-GCST90026285	ebi-a-GCST90091033	Nonalcoholic fatty liver disease || id:ebi-a-GCST90091033	X-10457 levels	Inverse variance weighted	11	-0.108194701	0.080724962	0.180151716	-0.266415626	0.050026224	0.897452844	0.766120642	1.051298665	197	0.308178317
ebi-a-GCST90026285	ebi-a-GCST90091033	Nonalcoholic fatty liver disease || id:ebi-a-GCST90091033	X-10457 levels	Simple mode	11	-0.190795671	0.162321597	0.26705442	-0.508946002	0.12735466	0.826301408	0.601128834	1.135819777	327	0.275221222
ebi-a-GCST90026285	ebi-a-GCST90091033	Nonalcoholic fatty liver disease || id:ebi-a-GCST90091033	X-10457 levels	Weighted mode	11	-0.190795671	0.166417849	0.278286792	-0.516974655	0.135383313	0.826301408	0.596321901	1.144975584	351	0.267187034
ebi-a-GCST90026285	ebi-a-GCST90091033	Nonalcoholic fatty liver disease || id:ebi-a-GCST90091033	X-10457 levels	MR Egger	11	-0.10812007	0.18146361	0.565974461	-0.463788746	0.247548606	0.897519825	0.628896398	1.280881619	909	0.209827716
ebi-a-GCST90026286	ebi-a-GCST90091033	Nonalcoholic fatty liver disease || id:ebi-a-GCST90091033	X-11261 levels	Weighted mode	11	-0.047119017	0.061086298	0.458337376	-0.16684816	0.072610127	0.953973852	0.846328108	1.07531122	692	0.223207653
ebi-a-GCST90026286	ebi-a-GCST90091033	Nonalcoholic fatty liver disease || id:ebi-a-GCST90091033	X-11261 levels	Simple mode	11	-0.047119017	0.06350851	0.475193186	-0.171595697	0.077357664	0.953973852	0.842319657	1.080428438	716	0.223659363
ebi-a-GCST90026286	ebi-a-GCST90091033	Nonalcoholic fatty liver disease || id:ebi-a-GCST90091033	X-11261 levels	MR Egger	11	0.083887272	0.138953915	0.560945111	-0.188462402	0.356236946	1.087506295	0.828231642	1.427945855	896	0.210980472
ebi-a-GCST90026286	ebi-a-GCST90091033	Nonalcoholic fatty liver disease || id:ebi-a-GCST90091033	X-11261 levels	Inverse variance weighted	11	-0.014142134	0.029922177	0.636476798	-0.072789602	0.044505333	0.985957396	0.929796437	1.045510552	1043	0.205649742
ebi-a-GCST90026286	ebi-a-GCST90091033	Nonalcoholic fatty liver disease || id:ebi-a-GCST90091033	X-11261 levels	Weighted median	11	-0.018258301	0.039244959	0.641760033	-0.09517842	0.058661818	0.981907372	0.909210699	1.060416567	1053	0.205387589
ebi-a-GCST90026288	ebi-a-GCST90091033	Nonalcoholic fatty liver disease || id:ebi-a-GCST90091033	X-11612 levels	Simple mode	54	0.103637747	0.082461614	0.214336974	-0.057987017	0.265262511	1.109198571	0.943662199	1.303773185	247	0.292435466
ebi-a-GCST90026288	ebi-a-GCST90091033	Nonalcoholic fatty liver disease || id:ebi-a-GCST90091033	X-11612 levels	Weighted mode	54	0.079233358	0.077964907	0.314118027	-0.073577859	0.232044575	1.082456893	0.929063807	1.261175945	420	0.252042321
ebi-a-GCST90026288	ebi-a-GCST90091033	Nonalcoholic fatty liver disease || id:ebi-a-GCST90091033	X-11612 levels	Weighted median	54	0.030979744	0.03727708	0.405935889	-0.042083333	0.104042821	1.03146461	0.958789878	1.10964797	599	0.228381293
ebi-a-GCST90026288	ebi-a-GCST90091033	Nonalcoholic fatty liver disease || id:ebi-a-GCST90091033	X-11612 levels	MR Egger	54	-0.01437091	0.048332396	0.767395414	-0.109102406	0.080360585	0.985731859	0.896638592	1.083677755	1295	0.199700583
ebi-a-GCST90026288	ebi-a-GCST90091033	Nonalcoholic fatty liver disease || id:ebi-a-GCST90091033	X-11612 levels	Inverse variance weighted	54	-0.001259701	0.026149083	0.961577714	-0.052511905	0.049992502	0.998741092	0.948843025	1.051263214	1608	0.201524683
ebi-a-GCST90026289	ebi-a-GCST90091033	Nonalcoholic fatty liver disease || id:ebi-a-GCST90091033	X-11787 levels	Inverse variance weighted	50	-0.033828174	0.020205775	0.094094553	-0.073431494	0.005775145	0.966737601	0.929199799	1.005791853	85	0.373057227
ebi-a-GCST90026289	ebi-a-GCST90091033	Nonalcoholic fatty liver disease || id:ebi-a-GCST90091033	X-11787 levels	MR Egger	50	-0.074336749	0.045553491	0.109254181	-0.163621591	0.014948094	0.928359017	0.849063254	1.015060375	102	0.360967245
ebi-a-GCST90026289	ebi-a-GCST90091033	Nonalcoholic fatty liver disease || id:ebi-a-GCST90091033	X-11787 levels	Weighted median	50	-0.017910125	0.027802872	0.519457068	-0.072403754	0.036583504	0.982249308	0.930155266	1.037260916	812	0.215587478
ebi-a-GCST90026289	ebi-a-GCST90091033	Nonalcoholic fatty liver disease || id:ebi-a-GCST90091033	X-11787 levels	Simple mode	50	-0.003790094	0.066488063	0.954773731	-0.134106698	0.126526511	0.996217079	0.874496752	1.134879537	1600	0.201099217
ebi-a-GCST90026289	ebi-a-GCST90091033	Nonalcoholic fatty liver disease || id:ebi-a-GCST90091033	X-11787 levels	Weighted mode	50	0.000154079	0.063104871	0.998061773	-0.123531468	0.123839626	1.000154091	0.88379383	1.13183434	1676	0.200684259
ebi-a-GCST90026290	ebi-a-GCST90091033	Nonalcoholic fatty liver disease || id:ebi-a-GCST90091033	X-11795 levels	Simple mode	13	-0.139264371	0.136547888	0.327900888	-0.406898231	0.128369489	0.869997996	0.665711936	1.136973024	445	0.248320448
ebi-a-GCST90026290	ebi-a-GCST90091033	Nonalcoholic fatty liver disease || id:ebi-a-GCST90091033	X-11795 levels	Weighted mode	13	-0.13271897	0.13414846	0.34202475	-0.395649952	0.130212012	0.875711159	0.673242322	1.139069854	472	0.244199874
ebi-a-GCST90026290	ebi-a-GCST90091033	Nonalcoholic fatty liver disease || id:ebi-a-GCST90091033	X-11795 levels	MR Egger	13	-0.131976236	0.138622887	0.361521928	-0.403677094	0.139724622	0.876361821	0.667859742	1.149957083	508	0.239828523
ebi-a-GCST90026290	ebi-a-GCST90091033	Nonalcoholic fatty liver disease || id:ebi-a-GCST90091033	X-11795 levels	Weighted median	13	-0.049186836	0.070303754	0.484156441	-0.186982194	0.088608522	0.952003245	0.829458506	1.092652823	733	0.22259307
ebi-a-GCST90026290	ebi-a-GCST90091033	Nonalcoholic fatty liver disease || id:ebi-a-GCST90091033	X-11795 levels	Inverse variance weighted	13	-0.01203619	0.050856582	0.812913376	-0.111715092	0.087642711	0.988035955	0.894299014	1.091598037	1377	0.198948299
ebi-a-GCST90026291	ebi-a-GCST90091033	Nonalcoholic fatty liver disease || id:ebi-a-GCST90091033	X-12007 levels	Simple mode	34	0.0461124	0.045831492	0.321674312	-0.043717324	0.135942124	1.047192109	0.957224503	1.145615588	435	0.249205157
ebi-a-GCST90026291	ebi-a-GCST90091033	Nonalcoholic fatty liver disease || id:ebi-a-GCST90091033	X-12007 levels	Weighted mode	34	0.040259569	0.040671924	0.329444704	-0.039457403	0.11997654	1.041080971	0.961310902	1.127470401	447	0.248373301
ebi-a-GCST90026291	ebi-a-GCST90091033	Nonalcoholic fatty liver disease || id:ebi-a-GCST90091033	X-12007 levels	Weighted median	34	0.011116111	0.020620912	0.589838708	-0.029300878	0.051533099	1.011178124	0.971124231	1.052884035	959	0.207273873
ebi-a-GCST90026291	ebi-a-GCST90091033	Nonalcoholic fatty liver disease || id:ebi-a-GCST90091033	X-12007 levels	MR Egger	34	0.00332777	0.029313935	0.910326144	-0.054127542	0.060783082	1.003333313	0.947311277	1.062668377	1534	0.199986904
ebi-a-GCST90026291	ebi-a-GCST90091033	Nonalcoholic fatty liver disease || id:ebi-a-GCST90091033	X-12007 levels	Inverse variance weighted	34	-0.000718777	0.015065537	0.961947343	-0.030247229	0.028809675	0.999281481	0.970205641	1.029228688	1609	0.201476852
ebi-a-GCST90026293	ebi-a-GCST90091033	Nonalcoholic fatty liver disease || id:ebi-a-GCST90091033	X-12100 levels	MR Egger	32	0.111251989	0.088498489	0.21841456	-0.06220505	0.284709028	1.117676514	0.939690184	1.329375161	249	0.295605248
ebi-a-GCST90026293	ebi-a-GCST90091033	Nonalcoholic fatty liver disease || id:ebi-a-GCST90091033	X-12100 levels	Simple mode	32	-0.034289492	0.147505716	0.817707019	-0.323400695	0.254821711	0.96629173	0.72368382	1.290231566	1381	0.199541829
ebi-a-GCST90026293	ebi-a-GCST90091033	Nonalcoholic fatty liver disease || id:ebi-a-GCST90091033	X-12100 levels	Weighted mode	32	-0.026592027	0.12212022	0.829048667	-0.265947658	0.212763604	0.973758428	0.766479246	1.237092173	1404	0.1989953
ebi-a-GCST90026293	ebi-a-GCST90091033	Nonalcoholic fatty liver disease || id:ebi-a-GCST90091033	X-12100 levels	Weighted median	32	-0.00701509	0.06781122	0.917605602	-0.139925081	0.125894901	0.993009458	0.869423369	1.134162963	1545	0.200150866
ebi-a-GCST90026293	ebi-a-GCST90091033	Nonalcoholic fatty liver disease || id:ebi-a-GCST90091033	X-12100 levels	Inverse variance weighted	32	-0.00325137	0.051482327	0.949643015	-0.104156732	0.097653991	0.99675391	0.901084058	1.102581216	1589	0.201403207
ebi-a-GCST90026294	ebi-a-GCST90091033	Nonalcoholic fatty liver disease || id:ebi-a-GCST90091033	X-12101 levels	Weighted mode	21	-0.09245131	0.123425058	0.462547767	-0.334364423	0.149461803	0.9116936	0.715792883	1.161209115	699	0.223002285
ebi-a-GCST90026294	ebi-a-GCST90091033	Nonalcoholic fatty liver disease || id:ebi-a-GCST90091033	X-12101 levels	MR Egger	21	-0.062379394	0.100302693	0.541391648	-0.258972672	0.134213885	0.939526369	0.771844116	1.1436374	865	0.210923683
ebi-a-GCST90026294	ebi-a-GCST90091033	Nonalcoholic fatty liver disease || id:ebi-a-GCST90091033	X-12101 levels	Inverse variance weighted	21	-0.003357836	0.044992593	0.940508414	-0.091543319	0.084827646	0.996647795	0.912521786	1.088529438	1574	0.201366795
ebi-a-GCST90026294	ebi-a-GCST90091033	Nonalcoholic fatty liver disease || id:ebi-a-GCST90091033	X-12101 levels	Weighted median	21	0.001018604	0.0600172	0.986459055	-0.116615108	0.118652317	1.001019123	0.889927653	1.125978367	1659	0.200383786
ebi-a-GCST90026294	ebi-a-GCST90091033	Nonalcoholic fatty liver disease || id:ebi-a-GCST90091033	X-12101 levels	Simple mode	21	-0.001390344	0.127049911	0.991377115	-0.250408171	0.247627482	0.998610622	0.778482964	1.280982654	1663	0.200898429
ebi-a-GCST90026295	ebi-a-GCST90091033	Nonalcoholic fatty liver disease || id:ebi-a-GCST90091033	X-12104 levels	Simple mode	8	0.247636894	0.20475514	0.265754831	-0.15368318	0.648956968	1.280994711	0.857543665	1.913543901	324	0.276417834
ebi-a-GCST90026295	ebi-a-GCST90091033	Nonalcoholic fatty liver disease || id:ebi-a-GCST90091033	X-12104 levels	Weighted mode	8	0.247636894	0.217896343	0.293157055	-0.179439938	0.674713726	1.280994711	0.835738145	1.963470806	379	0.260669993
ebi-a-GCST90026295	ebi-a-GCST90091033	Nonalcoholic fatty liver disease || id:ebi-a-GCST90091033	X-12104 levels	Inverse variance weighted	8	0.077438347	0.103992697	0.456482259	-0.12638734	0.281264033	1.080515613	0.881273428	1.32480335	686	0.224248573
ebi-a-GCST90026295	ebi-a-GCST90091033	Nonalcoholic fatty liver disease || id:ebi-a-GCST90091033	X-12104 levels	Weighted median	8	0.092213322	0.135287539	0.495485672	-0.172950254	0.357376898	1.096598726	0.841179459	1.429574572	763	0.218844917
ebi-a-GCST90026295	ebi-a-GCST90091033	Nonalcoholic fatty liver disease || id:ebi-a-GCST90091033	X-12104 levels	MR Egger	8	-0.09488276	0.299105288	0.761823553	-0.681129125	0.491363605	0.909479555	0.506045281	1.634543572	1273	0.201676777
ebi-a-GCST90026297	ebi-a-GCST90091033	Nonalcoholic fatty liver disease || id:ebi-a-GCST90091033	X-12411 levels	Simple mode	23	-0.065853864	0.101370518	0.522653541	-0.264540079	0.132832351	0.936267676	0.767558885	1.142058517	818	0.215323036
ebi-a-GCST90026297	ebi-a-GCST90091033	Nonalcoholic fatty liver disease || id:ebi-a-GCST90091033	X-12411 levels	Weighted mode	23	-0.054943527	0.09658806	0.575223879	-0.244256124	0.13436907	0.9465386	0.78328699	1.143814889	930	0.208441341
ebi-a-GCST90026297	ebi-a-GCST90091033	Nonalcoholic fatty liver disease || id:ebi-a-GCST90091033	X-12411 levels	Weighted median	23	-0.029037388	0.05537704	0.600029644	-0.137576387	0.079501612	0.971380146	0.871467779	1.082747304	981	0.206126391
ebi-a-GCST90026297	ebi-a-GCST90091033	Nonalcoholic fatty liver disease || id:ebi-a-GCST90091033	X-12411 levels	Inverse variance weighted	23	-0.017796789	0.040540061	0.66066685	-0.097255309	0.06166173	0.982360638	0.907324329	1.063602499	1082	0.205771468
ebi-a-GCST90026297	ebi-a-GCST90091033	Nonalcoholic fatty liver disease || id:ebi-a-GCST90091033	X-12411 levels	MR Egger	23	0.022392985	0.085604387	0.79618848	-0.145391613	0.190177584	1.02264559	0.864683605	1.20946436	1350	0.198752235
ebi-a-GCST90026298	ebi-a-GCST90091033	Nonalcoholic fatty liver disease || id:ebi-a-GCST90091033	X-12906 levels	Weighted median	13	-0.120909641	0.122795133	0.324798368	-0.361588101	0.11976882	0.886114024	0.696569225	1.127236226	440	0.248766023
ebi-a-GCST90026298	ebi-a-GCST90091033	Nonalcoholic fatty liver disease || id:ebi-a-GCST90091033	X-12906 levels	Weighted mode	13	-0.173729723	0.205710485	0.414890777	-0.576922274	0.229462828	0.840524041	0.561624235	1.257924107	612	0.228461098
ebi-a-GCST90026298	ebi-a-GCST90091033	Nonalcoholic fatty liver disease || id:ebi-a-GCST90091033	X-12906 levels	Inverse variance weighted	13	-0.070863568	0.088623143	0.423939298	-0.244564927	0.102837792	0.931588982	0.783045146	1.108311617	632	0.22605624
ebi-a-GCST90026298	ebi-a-GCST90091033	Nonalcoholic fatty liver disease || id:ebi-a-GCST90091033	X-12906 levels	Simple mode	13	-0.165792715	0.217751108	0.461127879	-0.592584886	0.260999456	0.847221832	0.552896262	1.298226959	697	0.22295566
ebi-a-GCST90026298	ebi-a-GCST90091033	Nonalcoholic fatty liver disease || id:ebi-a-GCST90091033	X-12906 levels	MR Egger	13	-0.019705969	0.159434797	0.903862368	-0.332198171	0.292786234	0.980486925	0.717345151	1.34015628	1524	0.199869828
ebi-a-GCST90026300	ebi-a-GCST90091033	Nonalcoholic fatty liver disease || id:ebi-a-GCST90091033	X-13728 levels	Simple mode	28	-0.051514933	0.050839322	0.319916944	-0.151160003	0.048130137	0.949789466	0.859710131	1.0493072	432	0.249564838
ebi-a-GCST90026300	ebi-a-GCST90091033	Nonalcoholic fatty liver disease || id:ebi-a-GCST90091033	X-13728 levels	Inverse variance weighted	28	-0.011004958	0.018004026	0.541034188	-0.04629285	0.024282933	0.989055375	0.954762319	1.024580165	864	0.211028381
ebi-a-GCST90026300	ebi-a-GCST90091033	Nonalcoholic fatty liver disease || id:ebi-a-GCST90091033	X-13728 levels	MR Egger	28	0.019390442	0.035961721	0.594338794	-0.051094532	0.089875416	1.019579658	0.950188843	1.094037976	970	0.206486777
ebi-a-GCST90026300	ebi-a-GCST90091033	Nonalcoholic fatty liver disease || id:ebi-a-GCST90091033	X-13728 levels	Weighted mode	28	0.021500222	0.04143834	0.608093228	-0.059718923	0.102719368	1.021733017	0.942029279	1.108180374	993	0.206372022
ebi-a-GCST90026300	ebi-a-GCST90091033	Nonalcoholic fatty liver disease || id:ebi-a-GCST90091033	X-13728 levels	Weighted median	28	0.003982156	0.023228387	0.863881834	-0.041545483	0.049509794	1.003990095	0.959305703	1.050755883	1454	0.200225707
ebi-a-GCST90026301	ebi-a-GCST90091033	Nonalcoholic fatty liver disease || id:ebi-a-GCST90091033	X-14056 levels	Weighted median	13	0.063958976	0.114150905	0.575273488	-0.159776798	0.28769475	1.066048664	0.852334011	1.333350237	931	0.208235409
ebi-a-GCST90026301	ebi-a-GCST90091033	Nonalcoholic fatty liver disease || id:ebi-a-GCST90091033	X-14056 levels	Weighted mode	13	0.072060993	0.182191839	0.699398606	-0.285035012	0.429156997	1.074720892	0.751987925	1.535962157	1160	0.203187353
ebi-a-GCST90026301	ebi-a-GCST90091033	Nonalcoholic fatty liver disease || id:ebi-a-GCST90091033	X-14056 levels	Simple mode	13	0.072060993	0.191709309	0.713561914	-0.303689254	0.447811239	1.074720892	0.73809019	1.564883279	1185	0.202928578
ebi-a-GCST90026301	ebi-a-GCST90091033	Nonalcoholic fatty liver disease || id:ebi-a-GCST90091033	X-14056 levels	Inverse variance weighted	13	0.02183768	0.084800394	0.796778442	-0.144371091	0.188046452	1.022077868	0.865566485	1.206889576	1352	0.198605277
ebi-a-GCST90026301	ebi-a-GCST90091033	Nonalcoholic fatty liver disease || id:ebi-a-GCST90091033	X-14056 levels	MR Egger	13	0.055910218	0.280878515	0.845851432	-0.49461167	0.606432107	1.057502735	0.609807668	1.833876636	1428	0.199616199
ebi-a-GCST90026303	ebi-a-GCST90091033	Nonalcoholic fatty liver disease || id:ebi-a-GCST90091033	X-15245 levels	Inverse variance weighted	43	-0.020613836	0.014667356	0.159895582	-0.049361853	0.008134181	0.979597176	0.951836642	1.008167353	177	0.304433961
ebi-a-GCST90026303	ebi-a-GCST90091033	Nonalcoholic fatty liver disease || id:ebi-a-GCST90091033	X-15245 levels	Weighted median	43	-0.012110761	0.021542426	0.573992131	-0.054333916	0.030112395	0.987962279	0.947115796	1.030570358	928	0.208443263
[truncated: 124 more rows]
