# Supplementary material for: The Role of Metabolites in CSF on NAFLD Development: A Mendelian Randomisation Analysis
Source: Endocrinol Diabetes Metab. 2025 Nov 23;8(6):e70088. doi: 10.1002/edm2.70088 (PMC12640884; doi:10.1002/edm2.70088)
Supplement: Supplementary file 8 — Table S4: The MR results between cerebrospinal fluid metabolites and NAFLD in the validation group. [file EDM2-8-e70088-s007.csv]

Table S4 The MR results between cerebrospinal fluid metabolites and NAFLD in the validation group
id.exposure	id.outcome	outcome	exposure	method	nsnp	b	se	pval	lo_ci	up_ci	or	or_lci95	or_uci95	k	Adj-P
ebi-a-GCST90025999	NAFLD	Nonalcoholic fatty liver disease	Glucose levels	MR Egger	30	-0.228045714	0.209522106	0.285694634	-0.638709042	0.182617614	0.796087867	0.527973576	1.200355321	368	0.261627967
ebi-a-GCST90025999	NAFLD	Nonalcoholic fatty liver disease	Glucose levels	Weighted mode	30	-0.13245391	0.208337489	0.529914553	-0.540795389	0.275887569	0.875943306	0.582284925	1.317699706	759	0.235284854
ebi-a-GCST90025999	NAFLD	Nonalcoholic fatty liver disease	Glucose levels	Inverse variance weighted	30	-0.070401527	0.151484116	0.642113883	-0.367310394	0.22650734	0.932019514	0.692594635	1.254211816	982	0.220358838
ebi-a-GCST90025999	NAFLD	Nonalcoholic fatty liver disease	Glucose levels	Weighted median	30	-0.099777035	0.225245258	0.657786974	-0.541257741	0.34170367	0.905039187	0.582015767	1.407343198	1015	0.218398237
ebi-a-GCST90025999	NAFLD	Nonalcoholic fatty liver disease	Glucose levels	Simple mode	30	0.151168227	0.443197822	0.735498368	-0.717499503	1.019835957	1.163192322	0.487970901	2.772739879	1174	0.211126874
ebi-a-GCST90026000	NAFLD	Nonalcoholic fatty liver disease	Creatinine levels	MR Egger	12	1.0840613	0.942552084	0.276850144	-0.763340785	2.931463384	2.956663096	0.466106661	18.75505628	356	0.262074434
ebi-a-GCST90026000	NAFLD	Nonalcoholic fatty liver disease	Creatinine levels	Simple mode	12	0.562266139	0.942656351	0.562935242	-1.285340309	2.409872586	1.754644266	0.276556453	11.13254262	809	0.234498364
ebi-a-GCST90026000	NAFLD	Nonalcoholic fatty liver disease	Creatinine levels	Weighted median	12	0.283392014	0.496951269	0.56850057	-0.690632473	1.257416501	1.327625508	0.501258936	3.516325321	826	0.231942727
ebi-a-GCST90026000	NAFLD	Nonalcoholic fatty liver disease	Creatinine levels	Weighted mode	12	0.302709749	0.739480907	0.690137455	-1.14667283	1.752092327	1.353521546	0.317692028	5.76665579	1091	0.213177197
ebi-a-GCST90026000	NAFLD	Nonalcoholic fatty liver disease	Creatinine levels	Inverse variance weighted	12	0.112541723	0.408859101	0.783118058	-0.688822115	0.913905562	1.119118949	0.502167216	2.494044181	1255	0.210287479
ebi-a-GCST90026001	NAFLD	Nonalcoholic fatty liver disease	Urate levels	Weighted median	12	0.153798231	0.209829571	0.463578326	-0.257467729	0.56506419	1.166255549	0.773006572	1.759560726	657	0.237786752
ebi-a-GCST90026001	NAFLD	Nonalcoholic fatty liver disease	Urate levels	Weighted mode	12	0.225009184	0.315493577	0.49057767	-0.393358227	0.843376596	1.252334218	0.674786977	2.324201632	699	0.236515987
ebi-a-GCST90026001	NAFLD	Nonalcoholic fatty liver disease	Urate levels	Simple mode	12	0.213950336	0.310319696	0.504823388	-0.394276267	0.82217694	1.238561142	0.67416778	2.275447963	722	0.235630861
ebi-a-GCST90026001	NAFLD	Nonalcoholic fatty liver disease	Urate levels	MR Egger	12	-0.295984048	0.528202535	0.587566679	-1.331261016	0.739292921	0.743799293	0.264143961	2.094454047	866	0.228648927
ebi-a-GCST90026001	NAFLD	Nonalcoholic fatty liver disease	Urate levels	Inverse variance weighted	12	-0.020731311	0.157769368	0.895456804	-0.329959272	0.288496651	0.979482106	0.718953014	1.33441988	1498	0.201447893
ebi-a-GCST90026002	NAFLD	Nonalcoholic fatty liver disease	Bilirubin (z,z) levels	Weighted median	31	-0.107467129	0.062806366	0.087065136	-0.230567607	0.015633349	0.898106044	0.794082748	1.015756189	74	0.396499335
ebi-a-GCST90026002	NAFLD	Nonalcoholic fatty liver disease	Bilirubin (z,z) levels	Inverse variance weighted	31	-0.068153953	0.04678594	0.145194047	-0.159854395	0.023546489	0.934116652	0.852267874	1.023825896	142	0.344580238
ebi-a-GCST90026002	NAFLD	Nonalcoholic fatty liver disease	Bilirubin (z,z) levels	MR Egger	31	-0.127016643	0.089488208	0.166452157	-0.302413531	0.048380245	0.880719015	0.739032389	1.049569673	175	0.320539296
ebi-a-GCST90026002	NAFLD	Nonalcoholic fatty liver disease	Bilirubin (z,z) levels	Weighted mode	31	-0.116483354	0.08551984	0.183318634	-0.28410224	0.051135533	0.890044913	0.752689686	1.052465527	207	0.298446278
ebi-a-GCST90026002	NAFLD	Nonalcoholic fatty liver disease	Bilirubin (z,z) levels	Simple mode	31	-0.106889945	0.109410676	0.336401333	-0.321334871	0.10755498	0.898624566	0.725180369	1.113552083	446	0.254186657
ebi-a-GCST90026003	NAFLD	Nonalcoholic fatty liver disease	Cholesterol levels	Simple mode	67	0.261728157	0.167184343	0.122246713	-0.065953156	0.58940947	1.299173323	0.936174718	1.80292342	112	0.367831627
ebi-a-GCST90026003	NAFLD	Nonalcoholic fatty liver disease	Cholesterol levels	Weighted mode	67	0.052461275	0.105802477	0.621653286	-0.154911581	0.25983413	1.05386175	0.856490904	1.296714982	931	0.2250238
ebi-a-GCST90026003	NAFLD	Nonalcoholic fatty liver disease	Cholesterol levels	MR Egger	67	-0.040824771	0.087191786	0.641194947	-0.211720671	0.13007113	0.959997335	0.809190697	1.138909391	979	0.22071777
ebi-a-GCST90026003	NAFLD	Nonalcoholic fatty liver disease	Cholesterol levels	Inverse variance weighted	67	-0.017462643	0.058006317	0.763378462	-0.131155025	0.09622974	0.982688946	0.877081794	1.101011981	1219	0.211040641
ebi-a-GCST90026003	NAFLD	Nonalcoholic fatty liver disease	Cholesterol levels	Weighted median	67	0.002708223	0.08961024	0.975889806	-0.172927847	0.178344293	1.002711893	0.841198308	1.195236762	1640	0.200533454
ebi-a-GCST90026004	NAFLD	Nonalcoholic fatty liver disease	Lysine levels	Simple mode	12	0.307118271	0.519951956	0.566681545	-0.711987563	1.326224106	1.359501749	0.490667994	3.766793487	822	0.232325646
ebi-a-GCST90026004	NAFLD	Nonalcoholic fatty liver disease	Lysine levels	MR Egger	12	0.140118196	0.488385989	0.780045178	-0.817118343	1.097354735	1.150409765	0.441702658	2.996229711	1251	0.210132074
ebi-a-GCST90026004	NAFLD	Nonalcoholic fatty liver disease	Lysine levels	Inverse variance weighted	12	-0.051969111	0.235811199	0.825571788	-0.514159061	0.410220839	0.949358191	0.598003267	1.507150586	1348	0.206392947
ebi-a-GCST90026004	NAFLD	Nonalcoholic fatty liver disease	Lysine levels	Weighted median	12	-0.019631209	0.310566841	0.949598566	-0.628342217	0.589079799	0.980560228	0.533475455	1.802329147	1590	0.201267117
ebi-a-GCST90026004	NAFLD	Nonalcoholic fatty liver disease	Lysine levels	Weighted mode	12	0.022998348	0.447005237	0.959889483	-0.853131917	0.899128613	1.023264849	0.426078398	2.457460779	1613	0.200547276
ebi-a-GCST90026005	NAFLD	Nonalcoholic fatty liver disease	Tyrosine levels	Inverse variance weighted	16	-0.120338875	0.179320649	0.502168241	-0.471807347	0.231129598	0.886619933	0.623873692	1.260022525	717	0.236026077
ebi-a-GCST90026005	NAFLD	Nonalcoholic fatty liver disease	Tyrosine levels	MR Egger	16	-0.228398177	0.383095556	0.560564203	-0.979265467	0.522469114	0.795807325	0.375586878	1.686185898	804	0.234962856
ebi-a-GCST90026005	NAFLD	Nonalcoholic fatty liver disease	Tyrosine levels	Weighted median	16	-0.079661281	0.248018333	0.748065577	-0.565777215	0.406454653	0.923429076	0.567918581	1.501485051	1190	0.211847142
ebi-a-GCST90026005	NAFLD	Nonalcoholic fatty liver disease	Tyrosine levels	Simple mode	16	-0.081518949	0.402502397	0.84222358	-0.870423647	0.707385748	0.921715244	0.418774099	2.028680838	1379	0.205822586
ebi-a-GCST90026005	NAFLD	Nonalcoholic fatty liver disease	Tyrosine levels	Weighted mode	16	0.00099318	0.383349207	0.997966987	-0.750371265	0.752357626	1.000993674	0.472191212	2.121996999	1679	0.200306656
ebi-a-GCST90026006	NAFLD	Nonalcoholic fatty liver disease	Pyroglutamine levels	MR Egger	12	-0.361039177	0.261734958	0.197833252	-0.874039695	0.151961341	0.696951693	0.417262527	1.164115232	228	0.292411429
ebi-a-GCST90026006	NAFLD	Nonalcoholic fatty liver disease	Pyroglutamine levels	Inverse variance weighted	12	-0.093917718	0.10852059	0.386799061	-0.306618073	0.118782638	0.910357666	0.735931619	1.126125115	533	0.244561507
ebi-a-GCST90026006	NAFLD	Nonalcoholic fatty liver disease	Pyroglutamine levels	Weighted median	12	-0.063934285	0.144650408	0.658495185	-0.347449085	0.219580515	0.938066642	0.706487984	1.245554129	1018	0.217989074
ebi-a-GCST90026006	NAFLD	Nonalcoholic fatty liver disease	Pyroglutamine levels	Simple mode	12	-0.037242133	0.224896886	0.871478763	-0.47804003	0.403555763	0.963442826	0.619997378	1.497138715	1446	0.203103972
ebi-a-GCST90026006	NAFLD	Nonalcoholic fatty liver disease	Pyroglutamine levels	Weighted mode	12	-0.02626397	0.260938199	0.921637773	-0.53770284	0.4851749	0.974077928	0.584088457	1.624459101	1540	0.201683071
ebi-a-GCST90026007	NAFLD	Nonalcoholic fatty liver disease	Cortisol levels	Inverse variance weighted	44	0.056988229	0.057194022	0.319054935	-0.055112053	0.169088511	1.058643349	0.946379097	1.184224951	412	0.260974546
ebi-a-GCST90026007	NAFLD	Nonalcoholic fatty liver disease	Cortisol levels	Weighted median	44	0.057454788	0.084633963	0.497225253	-0.108427779	0.223337355	1.059137384	0.897243692	1.250242278	712	0.235343975
ebi-a-GCST90026007	NAFLD	Nonalcoholic fatty liver disease	Cortisol levels	MR Egger	44	0.04809158	0.092127483	0.604404903	-0.132478286	0.228661446	1.049266743	0.875921954	1.256916433	892	0.228345799
ebi-a-GCST90026007	NAFLD	Nonalcoholic fatty liver disease	Cortisol levels	Simple mode	44	0.072708282	0.146801626	0.622922344	-0.215022905	0.36043947	1.075416773	0.806522966	1.433959458	936	0.224278664
ebi-a-GCST90026007	NAFLD	Nonalcoholic fatty liver disease	Cortisol levels	Weighted mode	44	0.035119733	0.103270325	0.73545519	-0.167290103	0.237529569	1.035743714	0.845954162	1.268112493	1173	0.211294458
ebi-a-GCST90026008	NAFLD	Nonalcoholic fatty liver disease	Lactate levels	Simple mode	14	0.683576683	0.623880767	0.293100645	-0.539229619	1.906382986	1.980950308	0.583197363	6.728706901	376	0.262699248
ebi-a-GCST90026008	NAFLD	Nonalcoholic fatty liver disease	Lactate levels	MR Egger	14	0.515458857	0.483298951	0.307166758	-0.431807088	1.462724801	1.674406638	0.649334629	4.317708412	395	0.262063791
ebi-a-GCST90026008	NAFLD	Nonalcoholic fatty liver disease	Lactate levels	Weighted mode	14	0.329849663	0.388922323	0.411719634	-0.43243809	1.092137416	1.39075903	0.648925027	2.980638131	576	0.240884578
ebi-a-GCST90026008	NAFLD	Nonalcoholic fatty liver disease	Lactate levels	Weighted median	14	0.211034563	0.373840509	0.572410996	-0.521692835	0.943761961	1.234955038	0.593514974	2.569630106	836	0.230744624
ebi-a-GCST90026008	NAFLD	Nonalcoholic fatty liver disease	Lactate levels	Inverse variance weighted	14	0.100355142	0.246626218	0.684072699	-0.383032245	0.583742529	1.10556348	0.681790914	1.792735255	1079	0.213653846
ebi-a-GCST90026009	NAFLD	Nonalcoholic fatty liver disease	Sulfate levels	Simple mode	22	0.28596716	0.427627578	0.510952961	-0.552182892	1.124117213	1.331048743	0.575691765	3.077498872	734	0.234592844
ebi-a-GCST90026009	NAFLD	Nonalcoholic fatty liver disease	Sulfate levels	MR Egger	22	0.201344597	0.437277364	0.650159993	-0.655719037	1.058408231	1.223046157	0.519068699	2.881780209	992	0.220870885
ebi-a-GCST90026009	NAFLD	Nonalcoholic fatty liver disease	Sulfate levels	Weighted mode	22	0.140590425	0.357734099	0.698278682	-0.560568409	0.841749259	1.15095315	0.570884476	2.320422449	1105	0.2129592
ebi-a-GCST90026009	NAFLD	Nonalcoholic fatty liver disease	Sulfate levels	Inverse variance weighted	22	0.078945011	0.213539628	0.711608091	-0.339592661	0.497482682	1.082144814	0.712060314	1.644576135	1131	0.212035302
ebi-a-GCST90026009	NAFLD	Nonalcoholic fatty liver disease	Sulfate levels	Weighted median	22	0.082604331	0.287778127	0.774080369	-0.481440798	0.64664946	1.086111983	0.617892492	1.909133474	1237	0.210885274
ebi-a-GCST90026010	NAFLD	Nonalcoholic fatty liver disease	1,5-anhydroglucitol (1,5-ag) levels	MR Egger	87	0.051583229	0.036469297	0.160888673	-0.019896593	0.12306305	1.052936817	0.980300038	1.130955726	164	0.330606602
ebi-a-GCST90026010	NAFLD	Nonalcoholic fatty liver disease	1,5-anhydroglucitol (1,5-ag) levels	Inverse variance weighted	87	0.032941813	0.025055986	0.188601234	-0.016167919	0.082051546	1.033490402	0.983962081	1.085511762	215	0.295621469
ebi-a-GCST90026010	NAFLD	Nonalcoholic fatty liver disease	1,5-anhydroglucitol (1,5-ag) levels	Simple mode	87	0.114068109	0.092046135	0.218624544	-0.066342315	0.294478533	1.120828461	0.935810467	1.342426146	265	0.27802442
ebi-a-GCST90026010	NAFLD	Nonalcoholic fatty liver disease	1,5-anhydroglucitol (1,5-ag) levels	Weighted median	87	0.033390961	0.036180682	0.356062064	-0.037523176	0.104305098	1.033954696	0.963172095	1.109939043	484	0.247919247
ebi-a-GCST90026010	NAFLD	Nonalcoholic fatty liver disease	1,5-anhydroglucitol (1,5-ag) levels	Weighted mode	87	0.026944509	0.03623927	0.459195288	-0.044084461	0.097973478	1.027310794	0.956873136	1.102933532	651	0.237709389
ebi-a-GCST90026011	NAFLD	Nonalcoholic fatty liver disease	Kynurenine levels	MR Egger	20	0.12810212	0.220471169	0.568419649	-0.304021371	0.560225611	1.136669074	0.737845098	1.751067517	825	0.232190814
ebi-a-GCST90026011	NAFLD	Nonalcoholic fatty liver disease	Kynurenine levels	Inverse variance weighted	20	0.065455444	0.117074712	0.576099465	-0.164010992	0.29492188	1.067645166	0.848732693	1.343021438	842	0.230576627
ebi-a-GCST90026011	NAFLD	Nonalcoholic fatty liver disease	Kynurenine levels	Simple mode	20	0.075087442	0.266008661	0.780784992	-0.446289533	0.596464416	1.077978407	0.639998444	1.815687922	1253	0.209995644
ebi-a-GCST90026011	NAFLD	Nonalcoholic fatty liver disease	Kynurenine levels	Weighted median	20	0.029927059	0.162209655	0.853624235	-0.288003865	0.347857984	1.030379375	0.749758694	1.416031137	1412	0.203733263
ebi-a-GCST90026011	NAFLD	Nonalcoholic fatty liver disease	Kynurenine levels	Weighted mode	20	0.024698186	0.212160929	0.908547288	-0.391137235	0.440533607	1.025005712	0.676287339	1.553535975	1513	0.202366448
ebi-a-GCST90026012	NAFLD	Nonalcoholic fatty liver disease	Asparagine levels	Inverse variance weighted	18	-0.247176071	0.197792105	0.211417883	-0.634848597	0.140496455	0.781003169	0.530015728	1.150845	248	0.287289624
ebi-a-GCST90026012	NAFLD	Nonalcoholic fatty liver disease	Asparagine levels	MR Egger	18	-0.434478906	0.352307099	0.235298335	-1.125000821	0.256043008	0.647602041	0.324652201	1.291808285	291	0.272493261
ebi-a-GCST90026012	NAFLD	Nonalcoholic fatty liver disease	Asparagine levels	Weighted median	18	-0.238501234	0.28945109	0.409952247	-0.805825371	0.328822902	0.787807716	0.446719065	1.389331786	571	0.241950801
ebi-a-GCST90026012	NAFLD	Nonalcoholic fatty liver disease	Asparagine levels	Simple mode	18	-0.072475932	0.504254492	0.88740458	-1.060814735	0.915862872	0.930088132	0.346173656	2.498930579	1478	0.202337851
ebi-a-GCST90026012	NAFLD	Nonalcoholic fatty liver disease	Asparagine levels	Weighted mode	18	0.059735844	0.428710725	0.890820208	-0.780537177	0.900008865	1.061556093	0.458159832	2.459624915	1486	0.202023156
ebi-a-GCST90026013	NAFLD	Nonalcoholic fatty liver disease	Glycine levels	Inverse variance weighted	39	-0.078234881	0.074552975	0.294000299	-0.224358712	0.067888951	0.924747196	0.799028461	1.070246452	380	0.260731844
ebi-a-GCST90026013	NAFLD	Nonalcoholic fatty liver disease	Glycine levels	Weighted mode	39	-0.107042454	0.113279705	0.350659751	-0.329070676	0.114985768	0.898487528	0.719592157	1.121857472	474	0.249308726
ebi-a-GCST90026013	NAFLD	Nonalcoholic fatty liver disease	Glycine levels	Weighted median	39	-0.114149403	0.129339361	0.377475483	-0.367654552	0.139355745	0.892124659	0.692356314	1.149532968	518	0.245577679
ebi-a-GCST90026013	NAFLD	Nonalcoholic fatty liver disease	Glycine levels	Simple mode	39	-0.164124482	0.188772362	0.390070327	-0.534118312	0.205869347	0.848636375	0.586185895	1.228592674	538	0.244337733
ebi-a-GCST90026013	NAFLD	Nonalcoholic fatty liver disease	Glycine levels	MR Egger	39	-0.044068144	0.118985212	0.713221239	-0.277279159	0.189142871	0.956888749	0.757842909	1.208213559	1136	0.211580596
ebi-a-GCST90026014	NAFLD	Nonalcoholic fatty liver disease	Proline levels	Simple mode	33	0.058875044	0.208763926	0.779746175	-0.350302251	0.468052339	1.060642699	0.704475129	1.59688098	1250	0.210219569
ebi-a-GCST90026014	NAFLD	Nonalcoholic fatty liver disease	Proline levels	Inverse variance weighted	33	0.016164761	0.069967101	0.817288596	-0.120970758	0.153300279	1.016296117	0.886059869	1.165674954	1331	0.206931823
ebi-a-GCST90026014	NAFLD	Nonalcoholic fatty liver disease	Proline levels	Weighted mode	33	0.019691246	0.146674276	0.894044509	-0.267790335	0.307172826	1.019886397	0.765068173	1.359575918	1493	0.201803751
ebi-a-GCST90026014	NAFLD	Nonalcoholic fatty liver disease	Proline levels	MR Egger	33	-0.014612553	0.120691016	0.904413747	-0.251166944	0.221941838	0.985493692	0.777892496	1.24849876	1507	0.202247799
ebi-a-GCST90026014	NAFLD	Nonalcoholic fatty liver disease	Proline levels	Weighted median	33	0.001071406	0.108719834	0.992137179	-0.212019468	0.214162281	1.00107198	0.808948949	1.238823675	1670	0.200209718
ebi-a-GCST90026015	NAFLD	Nonalcoholic fatty liver disease	Ornithine levels	Simple mode	18	0.273754356	0.406202756	0.509413095	-0.522403044	1.069911757	1.314891768	0.593093604	2.915122251	729	0.235490004
ebi-a-GCST90026015	NAFLD	Nonalcoholic fatty liver disease	Ornithine levels	Weighted mode	18	0.265855053	0.39665033	0.511701183	-0.511579595	1.0432897	1.304545954	0.599547788	2.838539615	737	0.233980052
ebi-a-GCST90026015	NAFLD	Nonalcoholic fatty liver disease	Ornithine levels	Inverse variance weighted	18	-0.085443875	0.168918019	0.61297569	-0.416523193	0.245635442	0.91810467	0.659335221	1.278433426	913	0.226257182
ebi-a-GCST90026015	NAFLD	Nonalcoholic fatty liver disease	Ornithine levels	MR Egger	18	-0.186228485	0.367281768	0.619039619	-0.90610075	0.533643781	0.830083912	0.404096831	1.705134138	923	0.226019882
ebi-a-GCST90026015	NAFLD	Nonalcoholic fatty liver disease	Ornithine levels	Weighted median	18	0.094580547	0.231304283	0.682612333	-0.358775847	0.547936941	1.099197697	0.698530911	1.729680901	1076	0.213792153
ebi-a-GCST90026016	NAFLD	Nonalcoholic fatty liver disease	Citrulline levels	Inverse variance weighted	20	-0.217764917	0.17755026	0.220011585	-0.565763427	0.130233592	0.8043145	0.567926411	1.139094436	268	0.276656359
ebi-a-GCST90026016	NAFLD	Nonalcoholic fatty liver disease	Citrulline levels	Simple mode	20	-0.185438447	0.333446127	0.58461454	-0.838992856	0.468115961	0.830739968	0.432145537	1.59698258	860	0.229087326
ebi-a-GCST90026016	NAFLD	Nonalcoholic fatty liver disease	Citrulline levels	Weighted mode	20	0.099277186	0.290380712	0.736188967	-0.46986901	0.668423381	1.104372373	0.625084143	1.951158661	1177	0.210786476
ebi-a-GCST90026016	NAFLD	Nonalcoholic fatty liver disease	Citrulline levels	MR Egger	20	0.036275911	0.396419292	0.928098905	-0.740705901	0.813257723	1.036941911	0.476777239	2.255242989	1549	0.201916934
ebi-a-GCST90026016	NAFLD	Nonalcoholic fatty liver disease	Citrulline levels	Weighted median	20	-0.016394514	0.20521264	0.93632445	-0.418611289	0.385822262	0.983739145	0.657959902	1.470823226	1564	0.201752775
ebi-a-GCST90026017	NAFLD	Nonalcoholic fatty liver disease	Acetoacetate levels	MR Egger	14	-0.177689113	0.150656698	0.261081895	-0.472976241	0.117598015	0.837202658	0.623144876	1.124791872	326	0.269891407
ebi-a-GCST90026017	NAFLD	Nonalcoholic fatty liver disease	Acetoacetate levels	Inverse variance weighted	14	-0.037286345	0.051371565	0.467951087	-0.137974612	0.063401922	0.963400231	0.871120808	1.065454983	666	0.236786061
ebi-a-GCST90026017	NAFLD	Nonalcoholic fatty liver disease	Acetoacetate levels	Simple mode	14	-0.058721397	0.101127635	0.571394767	-0.256931562	0.139488767	0.942969446	0.773421144	1.149685891	833	0.231164509
ebi-a-GCST90026017	NAFLD	Nonalcoholic fatty liver disease	Acetoacetate levels	Weighted median	14	-0.01617084	0.067002513	0.809286364	-0.147495766	0.115154086	0.983959206	0.862866092	1.122046315	1316	0.207241265
ebi-a-GCST90026017	NAFLD	Nonalcoholic fatty liver disease	Acetoacetate levels	Weighted mode	14	-0.003924732	0.107138977	0.971334845	-0.213917126	0.206067663	0.99608296	0.807415296	1.228836348	1634	0.200330381
ebi-a-GCST90026018	NAFLD	Nonalcoholic fatty liver disease	Sphingomyelin (d18:1/14:0, d16:1/16:0) levels	MR Egger	62	0.085745979	0.073127553	0.245609314	-0.057584024	0.229075982	1.08952953	0.944042565	1.257437578	306	0.270491303
ebi-a-GCST90026018	NAFLD	Nonalcoholic fatty liver disease	Sphingomyelin (d18:1/14:0, d16:1/16:0) levels	Inverse variance weighted	62	-0.028529482	0.036622146	0.435966355	-0.100308888	0.043249923	0.971873641	0.904557968	1.044198832	619	0.237351634
ebi-a-GCST90026018	NAFLD	Nonalcoholic fatty liver disease	Sphingomyelin (d18:1/14:0, d16:1/16:0) levels	Weighted mode	62	0.044392115	0.080779801	0.584638061	-0.113936295	0.202720524	1.045392188	0.892314799	1.224730138	861	0.228830461
ebi-a-GCST90026018	NAFLD	Nonalcoholic fatty liver disease	Sphingomyelin (d18:1/14:0, d16:1/16:0) levels	Simple mode	62	0.011321896	0.117622222	0.923632455	-0.21921766	0.241861451	1.011386231	0.803146886	1.273617722	1543	0.201726596
ebi-a-GCST90026018	NAFLD	Nonalcoholic fatty liver disease	Sphingomyelin (d18:1/14:0, d16:1/16:0) levels	Weighted median	62	0.005038762	0.055660784	0.927869039	-0.104056375	0.114133898	1.005051478	0.901174492	1.120902202	1548	0.201997329
ebi-a-GCST90026019	NAFLD	Nonalcoholic fatty liver disease	Sphingomyelin (d18:1/18:1, d18:2/18:0) levels	Simple mode	48	-0.217732769	0.21535531	0.317174281	-0.639829177	0.20436364	0.804340358	0.527382505	1.226744166	408	0.261979737
ebi-a-GCST90026019	NAFLD	Nonalcoholic fatty liver disease	Sphingomyelin (d18:1/18:1, d18:2/18:0) levels	Inverse variance weighted	48	0.061539353	0.076816067	0.423058676	-0.089020139	0.212098845	1.063472346	0.914827149	1.236270078	601	0.237222585
ebi-a-GCST90026019	NAFLD	Nonalcoholic fatty liver disease	Sphingomyelin (d18:1/18:1, d18:2/18:0) levels	MR Egger	48	0.057123492	0.127293169	0.655715111	-0.19237112	0.306618103	1.058786554	0.825000637	1.358821939	1005	0.219876609
ebi-a-GCST90026019	NAFLD	Nonalcoholic fatty liver disease	Sphingomyelin (d18:1/18:1, d18:2/18:0) levels	Weighted mode	48	0.026765193	0.121526888	0.826637405	-0.211427508	0.264957894	1.027126598	0.809427956	1.303376095	1350	0.206353189
ebi-a-GCST90026019	NAFLD	Nonalcoholic fatty liver disease	Sphingomyelin (d18:1/18:1, d18:2/18:0) levels	Weighted median	48	0.024334489	0.114335974	0.831457083	-0.199764019	0.248432997	1.024632989	0.818923981	1.282014921	1359	0.206181778
ebi-a-GCST90026020	NAFLD	Nonalcoholic fatty liver disease	Sphingomyelin (d18:1/20:0, d16:1/22:0) levels	MR Egger	179	0.089970807	0.049333456	0.069879848	-0.006722766	0.18666438	1.094142342	0.993299781	1.205222721	57	0.413149275
ebi-a-GCST90026020	NAFLD	Nonalcoholic fatty liver disease	Sphingomyelin (d18:1/20:0, d16:1/22:0) levels	Inverse variance weighted	179	0.031928258	0.021822917	0.143450699	-0.01084466	0.074701176	1.032443434	0.989213932	1.077562102	136	0.355462393
ebi-a-GCST90026020	NAFLD	Nonalcoholic fatty liver disease	Sphingomyelin (d18:1/20:0, d16:1/22:0) levels	Weighted median	179	0.036420372	0.032431991	0.261447371	-0.027146331	0.099987075	1.037091719	0.973218819	1.105156633	327	0.269442704
ebi-a-GCST90026020	NAFLD	Nonalcoholic fatty liver disease	Sphingomyelin (d18:1/20:0, d16:1/22:0) levels	Weighted mode	179	0.049166264	0.060238728	0.415482234	-0.068901643	0.16723417	1.050394979	0.933418484	1.18203103	585	0.239346176
ebi-a-GCST90026020	NAFLD	Nonalcoholic fatty liver disease	Sphingomyelin (d18:1/20:0, d16:1/22:0) levels	Simple mode	179	0.035573379	0.080584703	0.659429651	-0.122372639	0.193519396	1.036213681	0.88481859	1.213512924	1021	0.217656995
ebi-a-GCST90026021	NAFLD	Nonalcoholic fatty liver disease	Sphingomyelin (d18:1/20:1, d18:2/20:0) levels	Inverse variance weighted	33	0.053538171	0.042881768	0.21184558	-0.030510093	0.137586436	1.054997262	0.969950642	1.147500887	251	0.284430122
ebi-a-GCST90026021	NAFLD	Nonalcoholic fatty liver disease	Sphingomyelin (d18:1/20:1, d18:2/20:0) levels	Weighted median	33	0.068006957	0.058313157	0.243518662	-0.04628683	0.182300744	1.070372755	0.954768067	1.199975025	302	0.271741023
ebi-a-GCST90026021	NAFLD	Nonalcoholic fatty liver disease	Sphingomyelin (d18:1/20:1, d18:2/20:0) levels	Weighted mode	33	0.079510321	0.082358292	0.341574449	-0.081911931	0.240932573	1.082756735	0.921353098	1.272435236	457	0.251883127
ebi-a-GCST90026021	NAFLD	Nonalcoholic fatty liver disease	Sphingomyelin (d18:1/20:1, d18:2/20:0) levels	Simple mode	33	0.037571019	0.115067133	0.746161596	-0.187960562	0.263102599	1.038285732	0.828647387	1.300960189	1185	0.212199542
ebi-a-GCST90026021	NAFLD	Nonalcoholic fatty liver disease	Sphingomyelin (d18:1/20:1, d18:2/20:0) levels	MR Egger	33	0.023499322	0.089942823	0.795612653	-0.15278861	0.199787255	1.023777607	0.858311141	1.221142938	1282	0.209143108
ebi-a-GCST90026022	NAFLD	Nonalcoholic fatty liver disease	Sphingomyelin (d18:1/22:1, d18:2/22:0, d16:1/24:1) levels	Inverse variance weighted	87	-0.024496357	0.023743605	0.302211118	-0.071033823	0.02204111	0.975801244	0.931430388	1.02228581	388	0.262487492
ebi-a-GCST90026022	NAFLD	Nonalcoholic fatty liver disease	Sphingomyelin (d18:1/22:1, d18:2/22:0, d16:1/24:1) levels	MR Egger	87	-0.034295153	0.041412387	0.409911808	-0.115463432	0.046873126	0.96628626	0.890953152	1.047989038	570	0.242351367
ebi-a-GCST90026022	NAFLD	Nonalcoholic fatty liver disease	Sphingomyelin (d18:1/22:1, d18:2/22:0, d16:1/24:1) levels	Simple mode	87	0.05232734	0.067423507	0.439819514	-0.079822734	0.184477414	1.053720611	0.923279998	1.20258982	627	0.23639422
ebi-a-GCST90026022	NAFLD	Nonalcoholic fatty liver disease	Sphingomyelin (d18:1/22:1, d18:2/22:0, d16:1/24:1) levels	Weighted median	87	0.01192264	0.035625434	0.73787665	-0.05790321	0.08174849	1.011993998	0.943741288	1.085182842	1180	0.210732569
ebi-a-GCST90026022	NAFLD	Nonalcoholic fatty liver disease	Sphingomyelin (d18:1/22:1, d18:2/22:0, d16:1/24:1) levels	Weighted mode	87	0.012599516	0.044742177	0.778924695	-0.075095151	0.100294182	1.012679224	0.927655215	1.105496088	1248	0.210334633
ebi-a-GCST90026023	NAFLD	Nonalcoholic fatty liver disease	Sphingomyelin (d18:1/24:1, d18:2/24:0) levels	Weighted mode	65	-0.068396356	0.06358082	0.28608273	-0.193014763	0.05622205	0.933890247	0.824469803	1.057832549	369	0.261273387
ebi-a-GCST90026023	NAFLD	Nonalcoholic fatty liver disease	Sphingomyelin (d18:1/24:1, d18:2/24:0) levels	Inverse variance weighted	65	-0.034110818	0.034450428	0.322104675	-0.101633657	0.03341202	0.966464397	0.903360431	1.033976471	418	0.259687262
ebi-a-GCST90026023	NAFLD	Nonalcoholic fatty liver disease	Sphingomyelin (d18:1/24:1, d18:2/24:0) levels	Weighted median	65	-0.04243449	0.061834753	0.492551484	-0.163630606	0.078761625	0.958453251	0.8490556	1.081946383	702	0.236452778
ebi-a-GCST90026023	NAFLD	Nonalcoholic fatty liver disease	Sphingomyelin (d18:1/24:1, d18:2/24:0) levels	Simple mode	65	-0.04608026	0.100555548	0.64832025	-0.243169134	0.151008614	0.954965314	0.784138878	1.163006676	991	0.220468138
ebi-a-GCST90026023	NAFLD	Nonalcoholic fatty liver disease	Sphingomyelin (d18:1/24:1, d18:2/24:0) levels	MR Egger	65	0.008310469	0.050947984	0.870948636	-0.091547579	0.108168517	1.008345097	0.912517898	1.114235498	1444	0.203261558
ebi-a-GCST90026024	NAFLD	Nonalcoholic fatty liver disease	Sphingomyelin (d18:2/16:0, d18:1/16:1) levels	MR Egger	107	0.053496429	0.066247907	0.421193228	-0.07634947	0.183342327	1.054953224	0.926492369	1.20122555	595	0.238558181
ebi-a-GCST90026024	NAFLD	Nonalcoholic fatty liver disease	Sphingomyelin (d18:2/16:0, d18:1/16:1) levels	Inverse variance weighted	107	0.014140786	0.032098317	0.659541692	-0.048771916	0.077053487	1.01424124	0.952398332	1.080099846	1022	0.217480969
ebi-a-GCST90026024	NAFLD	Nonalcoholic fatty liver disease	Sphingomyelin (d18:2/16:0, d18:1/16:1) levels	Weighted mode	107	0.017008623	0.074910498	0.82082016	-0.129815952	0.163833199	1.017154094	0.878257057	1.178017804	1340	0.206430145
ebi-a-GCST90026024	NAFLD	Nonalcoholic fatty liver disease	Sphingomyelin (d18:2/16:0, d18:1/16:1) levels	Simple mode	107	-0.006846424	0.095974565	0.943264907	-0.194956572	0.181263723	0.993176959	0.822870393	1.198731271	1576	0.201700681
ebi-a-GCST90026024	NAFLD	Nonalcoholic fatty liver disease	Sphingomyelin (d18:2/16:0, d18:1/16:1) levels	Weighted median	107	-0.002714261	0.046626905	0.953579503	-0.094102995	0.088674474	0.99728942	0.910189012	1.092724888	1595	0.201477299
ebi-a-GCST90026025	NAFLD	Nonalcoholic fatty liver disease	Sphingomyelin (d18:2/24:1, d18:1/24:2) levels	Inverse variance weighted	96	-0.060986109	0.030977688	0.048986314	-0.121702378	-0.000269839	0.940836309	0.885411847	0.999730197	39	0.423291996
ebi-a-GCST90026025	NAFLD	Nonalcoholic fatty liver disease	Sphingomyelin (d18:2/24:1, d18:1/24:2) levels	MR Egger	96	-0.101384931	0.051782329	0.053206291	-0.202878297	0.000108434	0.903585148	0.816377591	1.00010844	40	0.448263006
ebi-a-GCST90026025	NAFLD	Nonalcoholic fatty liver disease	Sphingomyelin (d18:2/24:1, d18:1/24:2) levels	Weighted median	96	-0.079527996	0.046232515	0.085400718	-0.170143725	0.011087734	0.923552164	0.84354357	1.011149431	72	0.399722805
ebi-a-GCST90026025	NAFLD	Nonalcoholic fatty liver disease	Sphingomyelin (d18:2/24:1, d18:1/24:2) levels	Weighted mode	96	-0.136461554	0.081823184	0.098656279	-0.296834994	0.023911887	0.872439862	0.743166629	1.024200069	85	0.391143131
ebi-a-GCST90026025	NAFLD	Nonalcoholic fatty liver disease	Sphingomyelin (d18:2/24:1, d18:1/24:2) levels	Simple mode	96	-0.10201299	0.091006648	0.265139012	-0.28038602	0.076360039	0.903017821	0.75549205	1.079351112	333	0.268323865
ebi-a-GCST90026026	NAFLD	Nonalcoholic fatty liver disease	Allantoin levels	MR Egger	20	0.468511839	0.231559365	0.058151941	0.014655484	0.922368194	1.597614915	1.014763402	2.515239919	45	0.435493428
ebi-a-GCST90026026	NAFLD	Nonalcoholic fatty liver disease	Allantoin levels	Weighted mode	20	-0.153742006	0.361571565	0.675464231	-0.862422273	0.554938262	0.857493221	0.422138309	1.741833443	1067	0.213337812
ebi-a-GCST90026026	NAFLD	Nonalcoholic fatty liver disease	Allantoin levels	Inverse variance weighted	20	0.019158116	0.118499224	0.871563425	-0.213100362	0.251416594	1.019342811	0.808075033	1.285845649	1448	0.202843145
ebi-a-GCST90026026	NAFLD	Nonalcoholic fatty liver disease	Allantoin levels	Weighted median	20	-0.021253571	0.158283443	0.893184814	-0.331489119	0.288981977	0.978970695	0.717853967	1.335067667	1490	0.202015626
ebi-a-GCST90026026	NAFLD	Nonalcoholic fatty liver disease	Allantoin levels	Simple mode	20	0.018289699	0.349329588	0.958791133	-0.666396294	0.702975693	1.01845798	0.513555952	2.019753941	1607	0.20106572
ebi-a-GCST90026027	NAFLD	Nonalcoholic fatty liver disease	Alpha-ketoglutarate levels	Inverse variance weighted	20	0.153964683	0.138111938	0.264943912	-0.116734716	0.424664082	1.166449691	0.889821217	1.529076689	331	0.269746521
ebi-a-GCST90026027	NAFLD	Nonalcoholic fatty liver disease	Alpha-ketoglutarate levels	MR Egger	20	0.223094173	0.291089386	0.453366401	-0.347441023	0.79362937	1.249938279	0.706493679	2.211407897	645	0.236875158
ebi-a-GCST90026027	NAFLD	Nonalcoholic fatty liver disease	Alpha-ketoglutarate levels	Weighted median	20	0.13934493	0.199933662	0.48583044	-0.252525047	0.531214907	1.149520536	0.776836755	1.700997607	687	0.238318571
ebi-a-GCST90026027	NAFLD	Nonalcoholic fatty liver disease	Alpha-ketoglutarate levels	Weighted mode	20	0.098081184	0.278906937	0.728961128	-0.448576412	0.64473878	1.103052331	0.638536518	1.905489212	1165	0.210866867
ebi-a-GCST90026027	NAFLD	Nonalcoholic fatty liver disease	Alpha-ketoglutarate levels	Simple mode	20	0.012400421	0.368032932	0.973472792	-0.708944126	0.733744967	1.012477625	0.492163586	2.082866286	1638	0.200281032
ebi-a-GCST90026028	NAFLD	Nonalcoholic fatty liver disease	Dimethylglycine levels	Simple mode	64	-0.09576913	0.098363597	0.333967013	-0.288561781	0.09702352	0.908673777	0.749340509	1.10188629	440	0.255788371
ebi-a-GCST90026028	NAFLD	Nonalcoholic fatty liver disease	Dimethylglycine levels	MR Egger	64	0.051275453	0.053290065	0.339689263	-0.053173073	0.15572398	1.052612799	0.948215887	1.168503628	452	0.253263897
ebi-a-GCST90026028	NAFLD	Nonalcoholic fatty liver disease	Dimethylglycine levels	Weighted median	64	-0.022583686	0.04666133	0.62839192	-0.114039894	0.068872521	0.977669416	0.892222361	1.071299633	953	0.222212043
ebi-a-GCST90026028	NAFLD	Nonalcoholic fatty liver disease	Dimethylglycine levels	Inverse variance weighted	64	0.01249878	0.030268302	0.679655718	-0.046827092	0.071824653	1.012577216	0.954252381	1.074466922	1072	0.213660426
ebi-a-GCST90026028	NAFLD	Nonalcoholic fatty liver disease	Dimethylglycine levels	Weighted mode	64	-0.02561217	0.063413892	0.687662124	-0.149903398	0.098679057	0.974713039	0.860791127	1.103712014	1088	0.212998287
ebi-a-GCST90026029	NAFLD	Nonalcoholic fatty liver disease	Glucuronate levels	Inverse variance weighted	217	-0.031345587	0.019181108	0.102218823	-0.068940558	0.006249384	0.969140593	0.933382161	1.006268952	86	0.400555156
ebi-a-GCST90026029	NAFLD	Nonalcoholic fatty liver disease	Glucuronate levels	Weighted mode	217	-0.092298961	0.06388042	0.149943262	-0.217504585	0.032906663	0.911832506	0.804523916	1.033454075	147	0.343747479
ebi-a-GCST90026029	NAFLD	Nonalcoholic fatty liver disease	Glucuronate levels	Simple mode	217	-0.111589549	0.081824449	0.174060181	-0.27196547	0.048786371	0.894411294	0.761880568	1.049996017	192	0.305511879
ebi-a-GCST90026029	NAFLD	Nonalcoholic fatty liver disease	Glucuronate levels	Weighted median	217	-0.039040673	0.030850086	0.205693433	-0.09950684	0.021425495	0.961711593	0.905283757	1.021656669	239	0.290036347
ebi-a-GCST90026029	NAFLD	Nonalcoholic fatty liver disease	Glucuronate levels	MR Egger	217	-0.035779712	0.044927257	0.426682672	-0.123837136	0.052277713	0.964852816	0.883523723	1.053668319	608	0.2365001
ebi-a-GCST90026030	NAFLD	Nonalcoholic fatty liver disease	Glycerol 3-phosphate levels	Simple mode	9	0.038529753	0.067519423	0.583907328	-0.093808316	0.170867822	1.039281649	0.910457266	1.186333931	855	0.230148268
ebi-a-GCST90026030	NAFLD	Nonalcoholic fatty liver disease	Glycerol 3-phosphate levels	Inverse variance weighted	9	0.018500738	0.034294389	0.589563722	-0.048716265	0.085717741	1.018672937	0.952451335	1.089498764	869	0.228634033
ebi-a-GCST90026030	NAFLD	Nonalcoholic fatty liver disease	Glycerol 3-phosphate levels	MR Egger	9	-0.041550806	0.083843731	0.635372126	-0.205884519	0.122782907	0.959300596	0.813927064	1.130638941	963	0.222347255
ebi-a-GCST90026030	NAFLD	Nonalcoholic fatty liver disease	Glycerol 3-phosphate levels	Weighted median	9	0.018067874	0.044128398	0.68221775	-0.068423787	0.104559534	1.018232085	0.93386463	1.110221488	1075	0.213867332
ebi-a-GCST90026030	NAFLD	Nonalcoholic fatty liver disease	Glycerol 3-phosphate levels	Weighted mode	9	0.015248753	0.069097439	0.830865863	-0.120182227	0.150679734	1.015365609	0.886758831	1.162624249	1358	0.206186889
ebi-a-GCST90026031	NAFLD	Nonalcoholic fatty liver disease	Hypoxanthine levels	MR Egger	7	0.600748193	0.643666224	0.39349609	-0.660837605	1.862333992	1.823482608	0.516418598	6.438747232	546	0.242872129
ebi-a-GCST90026031	NAFLD	Nonalcoholic fatty liver disease	Hypoxanthine levels	Inverse variance weighted	7	0.122150833	0.144598337	0.398245076	-0.161261907	0.405563573	1.129924519	0.851069141	1.500147705	552	0.243131505
ebi-a-GCST90026031	NAFLD	Nonalcoholic fatty liver disease	Hypoxanthine levels	Weighted median	7	0.138486655	0.180605331	0.443205415	-0.215499793	0.492473104	1.148534355	0.806138437	1.636358104	633	0.235956122
ebi-a-GCST90026031	NAFLD	Nonalcoholic fatty liver disease	Hypoxanthine levels	Weighted mode	7	0.135035182	0.259604494	0.621580692	-0.373789627	0.64385999	1.144577052	0.688121659	1.903815424	930	0.225239455
ebi-a-GCST90026031	NAFLD	Nonalcoholic fatty liver disease	Hypoxanthine levels	Simple mode	7	0.135035182	0.273082415	0.638545069	-0.400206351	0.670276715	1.144577052	0.670181739	1.954778161	974	0.220933971
ebi-a-GCST90026032	NAFLD	Nonalcoholic fatty liver disease	3-indoxyl sulfate levels	Simple mode	42	0.101350792	0.071726314	0.165196591	-0.039232784	0.241934368	1.106664783	0.961526855	1.273710594	172	0.323670065
ebi-a-GCST90026032	NAFLD	Nonalcoholic fatty liver disease	3-indoxyl sulfate levels	Weighted mode	42	0.041005552	0.050744674	0.423710765	-0.058454009	0.140465113	1.04185789	0.943221619	1.15080893	605	0.236017401
ebi-a-GCST90026032	NAFLD	Nonalcoholic fatty liver disease	3-indoxyl sulfate levels	Weighted median	42	0.020254195	0.040370238	0.615870774	-0.058871471	0.099379861	1.020460703	0.942827942	1.104485771	918	0.226087637
ebi-a-GCST90026032	NAFLD	Nonalcoholic fatty liver disease	3-indoxyl sulfate levels	MR Egger	42	-0.010548735	0.059898746	0.86109655	-0.127950277	0.106852806	0.989506708	0.87989713	1.11277045	1427	0.203356368
ebi-a-GCST90026032	NAFLD	Nonalcoholic fatty liver disease	3-indoxyl sulfate levels	Inverse variance weighted	42	0.002540444	0.029828541	0.932127638	-0.055923496	0.061004385	1.002543674	0.945611476	1.062903575	1559	0.201492632
ebi-a-GCST90026033	NAFLD	Nonalcoholic fatty liver disease	Inosine levels	Simple mode	27	0.152842674	0.356602581	0.671738778	-0.546098384	0.851783733	1.165141658	0.579205244	2.343823881	1051	0.215391026
ebi-a-GCST90026033	NAFLD	Nonalcoholic fatty liver disease	Inosine levels	Inverse variance weighted	27	-0.033491706	0.136143801	0.805680353	-0.300333555	0.233350144	0.967062932	0.740571158	1.262823572	1305	0.208056919
ebi-a-GCST90026033	NAFLD	Nonalcoholic fatty liver disease	Inosine levels	Weighted median	27	-0.040615257	0.205145253	0.843058423	-0.442699954	0.361469439	0.960198488	0.642299898	1.435437153	1383	0.205430722
ebi-a-GCST90026033	NAFLD	Nonalcoholic fatty liver disease	Inosine levels	MR Egger	27	0.03047637	0.225372796	0.893515717	-0.41125431	0.47220705	1.030945528	0.662818349	1.603529359	1492	0.201819569
ebi-a-GCST90026033	NAFLD	Nonalcoholic fatty liver disease	Inosine levels	Weighted mode	27	0.006159885	0.24877449	0.980434729	-0.481438116	0.493757886	1.006178896	0.617894149	1.638461819	1649	0.200367801
ebi-a-GCST90026034	NAFLD	Nonalcoholic fatty liver disease	Malate levels	MR Egger	20	-1.048254017	0.716322542	0.160606856	-2.4522462	0.355738166	0.350549268	0.086099971	1.427233801	163	0.332052211
ebi-a-GCST90026034	NAFLD	Nonalcoholic fatty liver disease	Malate levels	Simple mode	20	-0.774126454	0.793721298	0.341660182	-2.329820198	0.78156729	0.461106403	0.097313243	2.184893947	459	0.250848543
ebi-a-GCST90026034	NAFLD	Nonalcoholic fatty liver disease	Malate levels	Weighted mode	20	0.476203352	0.684782522	0.49521777	-0.865970391	1.818377095	1.609950369	0.420643166	6.161850234	707	0.236051469
ebi-a-GCST90026034	NAFLD	Nonalcoholic fatty liver disease	Malate levels	Inverse variance weighted	20	-0.180735887	0.294396074	0.539267635	-0.757752192	0.396280419	0.834655773	0.468718834	1.486286042	773	0.235101155
ebi-a-GCST90026034	NAFLD	Nonalcoholic fatty liver disease	Malate levels	Weighted median	20	-0.119385658	0.38099301	0.754011779	-0.866131957	0.627360641	0.887465476	0.42057521	1.872661425	1206	0.21069815
ebi-a-GCST90026035	NAFLD	Nonalcoholic fatty liver disease	Taurine levels	MR Egger	13	1.500004004	0.929567627	0.134897105	-0.321948544	3.321956552	4.481707015	0.724735481	27.71452245	122	0.372625609
ebi-a-GCST90026035	NAFLD	Nonalcoholic fatty liver disease	Taurine levels	Weighted mode	13	0.270200934	0.457319729	0.565592736	-0.626145735	1.166547603	1.310227694	0.534648512	3.21088822	817	0.23329835
ebi-a-GCST90026035	NAFLD	Nonalcoholic fatty liver disease	Taurine levels	Simple mode	13	0.270200934	0.464038153	0.571155434	-0.639313847	1.179715715	1.310227694	0.527654352	3.253449164	831	0.231623804
ebi-a-GCST90026035	NAFLD	Nonalcoholic fatty liver disease	Taurine levels	Inverse variance weighted	13	-0.120897732	0.282708676	0.668912741	-0.675006737	0.433211274	0.886124577	0.50915299	1.542202013	1041	0.216545239
ebi-a-GCST90026035	NAFLD	Nonalcoholic fatty liver disease	Taurine levels	Weighted median	13	0.014058125	0.322237966	0.965202102	-0.617528288	0.645644538	1.014157405	0.539275726	1.907215906	1621	0.200662004
ebi-a-GCST90026036	NAFLD	Nonalcoholic fatty liver disease	Uridine levels	Inverse variance weighted	14	0.070846805	0.15109823	0.639156041	-0.225305725	0.366999335	1.073416771	0.79827213	1.44339696	976	0.220692199
ebi-a-GCST90026036	NAFLD	Nonalcoholic fatty liver disease	Uridine levels	Weighted median	14	0.023538669	0.199757065	0.906197225	-0.367985177	0.415062516	1.02381789	0.692127441	1.514465416	1510	0.202244016
ebi-a-GCST90026036	NAFLD	Nonalcoholic fatty liver disease	Uridine levels	MR Egger	14	-0.046699719	0.436092247	0.916489646	-0.901440524	0.808041086	0.954373935	0.405984408	2.243508838	1525	0.202529187
ebi-a-GCST90026036	NAFLD	Nonalcoholic fatty liver disease	Uridine levels	Weighted mode	14	0.014164355	0.272011598	0.95926249	-0.518978377	0.547307086	1.014265144	0.595128234	1.728591796	1610	0.200789726
ebi-a-GCST90026036	NAFLD	Nonalcoholic fatty liver disease	Uridine levels	Simple mode	14	0.007264687	0.309542622	0.981632505	-0.599438853	0.613968226	1.007291139	0.549119687	1.847749157	1652	0.200248277
ebi-a-GCST90026037	NAFLD	Nonalcoholic fatty liver disease	Xanthine levels	Weighted median	12	-0.191958861	0.299283465	0.521266205	-0.778554453	0.394636731	0.825340821	0.459069138	1.483845058	747	0.235162933
ebi-a-GCST90026037	NAFLD	Nonalcoholic fatty liver disease	Xanthine levels	Inverse variance weighted	12	-0.13481419	0.250281196	0.590127762	-0.625365334	0.355736953	0.873878272	0.535065915	1.42723207	870	0.228589719
ebi-a-GCST90026037	NAFLD	Nonalcoholic fatty liver disease	Xanthine levels	MR Egger	12	0.294173515	0.541236244	0.598677456	-0.766649523	1.354996553	1.342016744	0.464566985	3.876747592	883	0.228487319
ebi-a-GCST90026037	NAFLD	Nonalcoholic fatty liver disease	Xanthine levels	Weighted mode	12	-0.10236956	0.376894487	0.790949333	-0.841082755	0.636343634	0.90269589	0.43124334	1.889559313	1266	0.210544965
ebi-a-GCST90026037	NAFLD	Nonalcoholic fatty liver disease	Xanthine levels	Simple mode	12	0.072417389	0.441828895	0.872779722	-0.793567246	0.938402024	1.075103987	0.452228703	2.555893896	1453	0.202427231
ebi-a-GCST90026038	NAFLD	Nonalcoholic fatty liver disease	Phosphate levels	MR Egger	11	2.324435362	2.389154838	0.356018597	-2.35830812	7.007178845	10.22090735	0.094580106	1104.534043	483	0.24840221
ebi-a-GCST90026038	NAFLD	Nonalcoholic fatty liver disease	Phosphate levels	Inverse variance weighted	11	-0.570617932	0.715016239	0.424842106	-1.972049761	0.830813897	0.56517609	0.139171296	2.295186026	607	0.235867858
ebi-a-GCST90026038	NAFLD	Nonalcoholic fatty liver disease	Phosphate levels	Weighted median	11	-0.35326268	0.956758186	0.711957189	-2.228508724	1.521983365	0.702392665	0.107688904	4.581302585	1132	0.211951919
ebi-a-GCST90026038	NAFLD	Nonalcoholic fatty liver disease	Phosphate levels	Weighted mode	11	-0.511935519	1.398273294	0.721902543	-3.252551176	2.228680138	0.599334432	0.038675414	9.287599633	1152	0.21118156
ebi-a-GCST90026038	NAFLD	Nonalcoholic fatty liver disease	Phosphate levels	Simple mode	11	-0.13642232	1.493503635	0.929023272	-3.063689445	2.790844805	0.872474091	0.046715024	16.2947799	1552	0.201727347
ebi-a-GCST90026039	NAFLD	Nonalcoholic fatty liver disease	3-hydroxyisobutyrate levels	Weighted mode	21	0.61683265	0.429584441	0.166493024	-0.225152854	1.458818153	1.85304948	0.798394172	4.30087355	176	0.318796303
ebi-a-GCST90026039	NAFLD	Nonalcoholic fatty liver disease	3-hydroxyisobutyrate levels	Simple mode	21	0.588672725	0.53001212	0.27988217	-0.450151029	1.627496479	1.801595615	0.637531858	5.091113043	358	0.2634645
ebi-a-GCST90026039	NAFLD	Nonalcoholic fatty liver disease	3-hydroxyisobutyrate levels	Inverse variance weighted	21	-0.141519713	0.234027366	0.545368793	-0.60021335	0.317173924	0.868038064	0.54869456	1.373241391	781	0.235325587
ebi-a-GCST90026039	NAFLD	Nonalcoholic fatty liver disease	3-hydroxyisobutyrate levels	Weighted median	21	0.119397537	0.267212882	0.655001038	-0.404339711	0.643134785	1.126817781	0.667417354	1.902435268	1003	0.220075124
ebi-a-GCST90026039	NAFLD	Nonalcoholic fatty liver disease	3-hydroxyisobutyrate levels	MR Egger	21	0.195538726	0.52520849	0.713784712	-0.833869915	1.224947367	1.215965883	0.434365074	3.403986917	1137	0.21156152
ebi-a-GCST90026040	NAFLD	Nonalcoholic fatty liver disease	5-oxoproline levels	Inverse variance weighted	24	0.157874781	0.223846708	0.480635517	-0.280864766	0.596614329	1.171019552	0.755130448	1.815960137	682	0.237498782
ebi-a-GCST90026040	NAFLD	Nonalcoholic fatty liver disease	5-oxoproline levels	MR Egger	24	0.323637023	0.478246325	0.505639605	-0.613725775	1.26099982	1.382145529	0.541330233	3.528948037	723	0.235685404
ebi-a-GCST90026040	NAFLD	Nonalcoholic fatty liver disease	5-oxoproline levels	Weighted median	24	0.162179089	0.302309811	0.591636176	-0.430348141	0.754706318	1.176070844	0.650282666	2.126986774	872	0.228648385
ebi-a-GCST90026040	NAFLD	Nonalcoholic fatty liver disease	5-oxoproline levels	Simple mode	24	0.214818283	0.602628588	0.724738874	-0.966333749	1.395970316	1.239636614	0.380475402	4.038891674	1159	0.210730803
ebi-a-GCST90026040	NAFLD	Nonalcoholic fatty liver disease	5-oxoproline levels	Weighted mode	24	0.00206046	0.546716289	0.997025445	-1.069503467	1.073624386	1.002062584	0.343178875	2.925965133	1678	0.200236934
ebi-a-GCST90026041	NAFLD	Nonalcoholic fatty liver disease	P-cresol sulfate levels	Inverse variance weighted	70	-0.023988897	0.017958221	0.181609087	-0.059187009	0.011209216	0.97629655	0.942530491	1.011272274	205	0.298547621
ebi-a-GCST90026041	NAFLD	Nonalcoholic fatty liver disease	P-cresol sulfate levels	Weighted median	70	-0.036628182	0.027793699	0.187550783	-0.091103831	0.017847468	0.964034514	0.912922916	1.018007685	214	0.295348663
ebi-a-GCST90026041	NAFLD	Nonalcoholic fatty liver disease	P-cresol sulfate levels	Weighted mode	70	-0.032961013	0.033817737	0.333130447	-0.099243777	0.033321751	0.967576282	0.905521935	1.033883139	437	0.256899223
ebi-a-GCST90026041	NAFLD	Nonalcoholic fatty liver disease	P-cresol sulfate levels	MR Egger	70	-0.02684777	0.031771697	0.401062208	-0.089120296	0.035424755	0.973509427	0.914735528	1.036059687	558	0.242218573
ebi-a-GCST90026041	NAFLD	Nonalcoholic fatty liver disease	P-cresol sulfate levels	Simple mode	70	-0.021660352	0.048495463	0.65652869	-0.11671146	0.073390755	0.978572549	0.889841911	1.076150967	1007	0.219712183
ebi-a-GCST90026042	NAFLD	Nonalcoholic fatty liver disease	(N(1) + N(8))-acetylspermidine levels	Inverse variance weighted	97	-0.011520042	0.02601854	0.657937288	-0.062516381	0.039476296	0.988546059	0.939397675	1.04026584	1016	0.218233136
ebi-a-GCST90026042	NAFLD	Nonalcoholic fatty liver disease	(N(1) + N(8))-acetylspermidine levels	MR Egger	97	-0.022767472	0.05350512	0.671420418	-0.127637507	0.082102563	0.977489751	0.880172378	1.085567143	1050	0.215493982
ebi-a-GCST90026042	NAFLD	Nonalcoholic fatty liver disease	(N(1) + N(8))-acetylspermidine levels	Weighted median	97	-0.014440914	0.037408872	0.699475107	-0.087762304	0.058880476	0.985662856	0.915978575	1.06064846	1110	0.212363163
ebi-a-GCST90026042	NAFLD	Nonalcoholic fatty liver disease	(N(1) + N(8))-acetylspermidine levels	Simple mode	97	0.017275515	0.08937845	0.847144112	-0.157906246	0.192457277	1.0174256	0.853929837	1.212224712	1394	0.204797393
ebi-a-GCST90026042	NAFLD	Nonalcoholic fatty liver disease	(N(1) + N(8))-acetylspermidine levels	Weighted mode	97	-0.005982842	0.071981926	0.933932454	-0.147067417	0.135101733	0.99403502	0.863235779	1.144653227	1562	0.20149503
ebi-a-GCST90026043	NAFLD	Nonalcoholic fatty liver disease	1,2-dipalmitoyl-gpc (16:0/16:0) levels	MR Egger	15	0.486969205	0.354202759	0.192417464	-0.207268203	1.181206613	1.627376493	0.812801625	3.258303343	221	0.293414865
ebi-a-GCST90026043	NAFLD	Nonalcoholic fatty liver disease	1,2-dipalmitoyl-gpc (16:0/16:0) levels	Weighted median	15	-0.076134478	0.200803762	0.704577472	-0.469709852	0.317440896	0.926691579	0.625183638	1.373608057	1119	0.212191785
ebi-a-GCST90026043	NAFLD	Nonalcoholic fatty liver disease	1,2-dipalmitoyl-gpc (16:0/16:0) levels	Weighted mode	15	-0.070041191	0.291225747	0.813425086	-0.640843655	0.500761274	0.932355415	0.526847759	1.649976877	1324	0.207042488
ebi-a-GCST90026043	NAFLD	Nonalcoholic fatty liver disease	1,2-dipalmitoyl-gpc (16:0/16:0) levels	Inverse variance weighted	15	-0.028018789	0.155510721	0.85701698	-0.332819802	0.276782225	0.972370097	0.716899366	1.318879121	1422	0.203104587
ebi-a-GCST90026043	NAFLD	Nonalcoholic fatty liver disease	1,2-dipalmitoyl-gpc (16:0/16:0) levels	Simple mode	15	-0.044776709	0.305277845	0.885479528	-0.643121284	0.553567867	0.956210972	0.52564916	1.739448079	1476	0.202172494
ebi-a-GCST90026044	NAFLD	Nonalcoholic fatty liver disease	1-(1-enyl-palmitoyl)-2-arachidonoyl-gpc (p-16:0/20:4) levels	Inverse variance weighted	36	0.016525026	0.03730059	0.65774896	-0.05658413	0.089634182	1.01666232	0.94498698	1.093774088	1014	0.218600986
ebi-a-GCST90026044	NAFLD	Nonalcoholic fatty liver disease	1-(1-enyl-palmitoyl)-2-arachidonoyl-gpc (p-16:0/20:4) levels	MR Egger	36	0.033053694	0.076192145	0.667159376	-0.11628291	0.182390297	1.033606036	0.890223335	1.200082492	1034	0.217439758
ebi-a-GCST90026044	NAFLD	Nonalcoholic fatty liver disease	1-(1-enyl-palmitoyl)-2-arachidonoyl-gpc (p-16:0/20:4) levels	Weighted median	36	0.017213175	0.056267887	0.759669583	-0.093071884	0.127498233	1.017362175	0.911128003	1.135982861	1210	0.211577396
ebi-a-GCST90026044	NAFLD	Nonalcoholic fatty liver disease	1-(1-enyl-palmitoyl)-2-arachidonoyl-gpc (p-16:0/20:4) levels	Simple mode	36	-0.02999452	0.106281686	0.779439155	-0.238306625	0.178317585	0.970450852	0.787961045	1.19520484	1249	0.21030504
ebi-a-GCST90026044	NAFLD	Nonalcoholic fatty liver disease	1-(1-enyl-palmitoyl)-2-arachidonoyl-gpc (p-16:0/20:4) levels	Weighted mode	36	-0.005846137	0.091465	0.949400253	-0.185117538	0.173425264	0.994170919	0.831006604	1.189371795	1589	0.201351721
ebi-a-GCST90026045	NAFLD	Nonalcoholic fatty liver disease	1-(1-enyl-palmitoyl)-2-oleoyl-gpc (p-16:0/18:1) levels	MR Egger	77	0.056595236	0.073728919	0.445127429	-0.087913444	0.201103916	1.058227391	0.915840144	1.222751829	637	0.235491277
ebi-a-GCST90026045	NAFLD	Nonalcoholic fatty liver disease	1-(1-enyl-palmitoyl)-2-oleoyl-gpc (p-16:0/18:1) levels	Inverse variance weighted	77	-0.020222187	0.041539188	0.626384545	-0.101638995	0.061194622	0.97998091	0.903355608	1.063105798	945	0.223377346
ebi-a-GCST90026045	NAFLD	Nonalcoholic fatty liver disease	1-(1-enyl-palmitoyl)-2-oleoyl-gpc (p-16:0/18:1) levels	Weighted median	77	-0.027317518	0.062943179	0.664286381	-0.150686148	0.096051112	0.973052231	0.860117606	1.100815328	1027	0.217979075
ebi-a-GCST90026045	NAFLD	Nonalcoholic fatty liver disease	1-(1-enyl-palmitoyl)-2-oleoyl-gpc (p-16:0/18:1) levels	Weighted mode	77	-0.020591524	0.070639841	0.771462972	-0.159045613	0.117862564	0.979619033	0.852957452	1.125089473	1232	0.21102518
ebi-a-GCST90026045	NAFLD	Nonalcoholic fatty liver disease	1-(1-enyl-palmitoyl)-2-oleoyl-gpc (p-16:0/18:1) levels	Simple mode	77	0.030237633	0.107046792	0.778350111	-0.179574079	0.240049344	1.030699433	0.835626046	1.271311881	1246	0.210516844
ebi-a-GCST90026046	NAFLD	Nonalcoholic fatty liver disease	1-arachidonoyl-gpc (20:4n6) levels	Weighted median	59	0.065415033	0.052072443	0.209032118	-0.036646955	0.167477021	1.067602023	0.964016417	1.182318121	246	0.286357007
ebi-a-GCST90026046	NAFLD	Nonalcoholic fatty liver disease	1-arachidonoyl-gpc (20:4n6) levels	Weighted mode	59	0.106098088	0.087204093	0.228659963	-0.064821934	0.277018109	1.111930938	0.937234338	1.31919026	281	0.274229209
ebi-a-GCST90026046	NAFLD	Nonalcoholic fatty liver disease	1-arachidonoyl-gpc (20:4n6) levels	MR Egger	59	0.074773613	0.084464225	0.379730625	-0.090776268	0.240323494	1.07764016	0.913222005	1.271660459	523	0.244683022
ebi-a-GCST90026046	NAFLD	Nonalcoholic fatty liver disease	1-arachidonoyl-gpc (20:4n6) levels	Simple mode	59	0.066486811	0.099847267	0.508124327	-0.129213834	0.262187455	1.068746868	0.878786031	1.299770167	728	0.235216893
ebi-a-GCST90026046	NAFLD	Nonalcoholic fatty liver disease	1-arachidonoyl-gpc (20:4n6) levels	Inverse variance weighted	59	-0.021847192	0.039785228	0.582917452	-0.099826238	0.056131855	0.97838973	0.904994658	1.057737142	850	0.231109625
ebi-a-GCST90026047	NAFLD	Nonalcoholic fatty liver disease	1-linoleoyl-gpc (18:2) levels	Inverse variance weighted	43	0.034927155	0.04221062	0.407982358	-0.047805661	0.117659971	1.035544272	0.953319036	1.124861561	565	0.24334523
ebi-a-GCST90026047	NAFLD	Nonalcoholic fatty liver disease	1-linoleoyl-gpc (18:2) levels	MR Egger	43	0.050487965	0.079663627	0.529754643	-0.105652744	0.206628674	1.051784205	0.899737033	1.229525932	758	0.235524162
ebi-a-GCST90026047	NAFLD	Nonalcoholic fatty liver disease	1-linoleoyl-gpc (18:2) levels	Weighted mode	43	-0.037456023	0.098579048	0.705890324	-0.230670957	0.155758911	0.963236777	0.794000683	1.168544445	1123	0.211829955
ebi-a-GCST90026047	NAFLD	Nonalcoholic fatty liver disease	1-linoleoyl-gpc (18:2) levels	Simple mode	43	-0.020546317	0.116794503	0.861203419	-0.249463544	0.20837091	0.97966332	0.779218688	1.231669923	1428	0.203239182
ebi-a-GCST90026047	NAFLD	Nonalcoholic fatty liver disease	1-linoleoyl-gpc (18:2) levels	Weighted median	43	-0.005960702	0.05690349	0.916573326	-0.117491543	0.105570138	0.994057028	0.889148032	1.111344049	1526	0.202414948
ebi-a-GCST90026048	NAFLD	Nonalcoholic fatty liver disease	1-methylhistidine levels	Inverse variance weighted	23	0.195599604	0.084581719	0.020747296	0.029819435	0.361379774	1.216039911	1.030268487	1.43530845	15	0.466122579
ebi-a-GCST90026048	NAFLD	Nonalcoholic fatty liver disease	1-methylhistidine levels	Weighted median	23	0.109964391	0.117187187	0.348056708	-0.119722496	0.339651277	1.116238321	0.887166595	1.404457738	469	0.250096185
ebi-a-GCST90026048	NAFLD	Nonalcoholic fatty liver disease	1-methylhistidine levels	Simple mode	23	-0.053600828	0.216124687	0.806427801	-0.477205215	0.370003559	0.94781037	0.620515177	1.447739767	1307	0.207931269
ebi-a-GCST90026048	NAFLD	Nonalcoholic fatty liver disease	1-methylhistidine levels	MR Egger	23	0.021573842	0.222992669	0.923844803	-0.41549179	0.458639474	1.02180824	0.660015612	1.581920277	1545	0.201511779
ebi-a-GCST90026048	NAFLD	Nonalcoholic fatty liver disease	1-methylhistidine levels	Weighted mode	23	0.00801166	0.211186433	0.970080511	-0.405913748	0.421937068	1.008043839	0.66636764	1.524912556	1631	0.200439689
ebi-a-GCST90026049	NAFLD	Nonalcoholic fatty liver disease	1-methylnicotinamide levels	Weighted median	130	0.05403557	0.025308992	0.032758195	0.004429946	0.103641193	1.055522146	1.004439772	1.109202394	27	0.408870809
ebi-a-GCST90026049	NAFLD	Nonalcoholic fatty liver disease	1-methylnicotinamide levels	Weighted mode	130	0.071993904	0.042245953	0.090758555	-0.010808163	0.154795971	1.074648793	0.989250035	1.167419749	80	0.382320414
ebi-a-GCST90026049	NAFLD	Nonalcoholic fatty liver disease	1-methylnicotinamide levels	Inverse variance weighted	130	0.017794596	0.016915087	0.292801596	-0.015358974	0.050948165	1.017953863	0.984758373	1.052268348	375	0.263131035
ebi-a-GCST90026049	NAFLD	Nonalcoholic fatty liver disease	1-methylnicotinamide levels	Simple mode	130	0.051752903	0.058193313	0.375482607	-0.06230599	0.165811797	1.053115489	0.939595336	1.180350935	511	0.247627473
ebi-a-GCST90026049	NAFLD	Nonalcoholic fatty liver disease	1-methylnicotinamide levels	MR Egger	130	0.028394679	0.033822913	0.402748326	-0.037898231	0.094687589	1.028801651	0.96281092	1.099315363	559	0.242801764
ebi-a-GCST90026050	NAFLD	Nonalcoholic fatty liver disease	1-myristoyl-2-palmitoyl-gpc (14:0/16:0) levels	MR Egger	58	0.067874001	0.102481512	0.510492472	-0.132989762	0.268737764	1.070230452	0.875474055	1.308312009	732	0.235021808
ebi-a-GCST90026050	NAFLD	Nonalcoholic fatty liver disease	1-myristoyl-2-palmitoyl-gpc (14:0/16:0) levels	Weighted mode	58	-0.041870827	0.099490273	0.675444688	-0.236871761	0.153130107	0.958993649	0.789092474	1.165476606	1066	0.213531764
ebi-a-GCST90026050	NAFLD	Nonalcoholic fatty liver disease	1-myristoyl-2-palmitoyl-gpc (14:0/16:0) levels	Inverse variance weighted	58	0.020765862	0.05803756	0.7204927	-0.092987756	0.134519479	1.020982972	0.911204657	1.143986943	1149	0.211319443
ebi-a-GCST90026050	NAFLD	Nonalcoholic fatty liver disease	1-myristoyl-2-palmitoyl-gpc (14:0/16:0) levels	Weighted median	58	-0.010437122	0.082203377	0.89896646	-0.171555742	0.150681497	0.989617156	0.842353312	1.1626263	1503	0.201564669
ebi-a-GCST90026050	NAFLD	Nonalcoholic fatty liver disease	1-myristoyl-2-palmitoyl-gpc (14:0/16:0) levels	Simple mode	58	-0.010932878	0.148204515	0.941452575	-0.301413728	0.279547971	0.989126668	0.739771645	1.322531854	1574	0.201568944
ebi-a-GCST90026051	NAFLD	Nonalcoholic fatty liver disease	1-oleoyl-GPC (18:1) levels	Simple mode	21	0.229623741	0.234765656	0.339709782	-0.230516946	0.689764428	1.258126539	0.794122978	1.993245924	453	0.25272008
ebi-a-GCST90026051	NAFLD	Nonalcoholic fatty liver disease	1-oleoyl-GPC (18:1) levels	Weighted mode	21	0.120403315	0.199400143	0.552746248	-0.270420966	0.511227596	1.127951679	0.763058205	1.667336755	791	0.235493661
ebi-a-GCST90026051	NAFLD	Nonalcoholic fatty liver disease	1-oleoyl-GPC (18:1) levels	Weighted median	21	0.084286561	0.146801129	0.565863108	-0.203443651	0.372016773	1.08794061	0.815916179	1.450657313	818	0.233124532
ebi-a-GCST90026051	NAFLD	Nonalcoholic fatty liver disease	1-oleoyl-GPC (18:1) levels	Inverse variance weighted	21	0.051397745	0.107954045	0.633997696	-0.160192182	0.262987672	1.052741533	0.851980038	1.300810683	961	0.222328016
ebi-a-GCST90026051	NAFLD	Nonalcoholic fatty liver disease	1-oleoyl-GPC (18:1) levels	MR Egger	21	-0.000153407	0.209721983	0.999423991	-0.411208494	0.41090168	0.999846605	0.662848717	1.508177065	1684	0.200003495
ebi-a-GCST90026052	NAFLD	Nonalcoholic fatty liver disease	1-palmitoyl-2-arachidonoyl-gpc (16:0/20:4n6) levels	MR Egger	195	-0.081965237	0.047075712	0.08325317	-0.174233633	0.010303159	0.921303986	0.8401006	1.01035642	70	0.400804548
ebi-a-GCST90026052	NAFLD	Nonalcoholic fatty liver disease	1-palmitoyl-2-arachidonoyl-gpc (16:0/20:4n6) levels	Inverse variance weighted	195	-0.037904641	0.023767266	0.110751261	-0.084488482	0.008679199	0.962804748	0.91898224	1.008716973	97	0.384774998
ebi-a-GCST90026052	NAFLD	Nonalcoholic fatty liver disease	1-palmitoyl-2-arachidonoyl-gpc (16:0/20:4n6) levels	Weighted mode	195	-0.09055187	0.057230441	0.115225381	-0.202723535	0.021619795	0.913426953	0.816503945	1.021855196	102	0.380695622
ebi-a-GCST90026052	NAFLD	Nonalcoholic fatty liver disease	1-palmitoyl-2-arachidonoyl-gpc (16:0/20:4n6) levels	Weighted median	195	-0.05223035	0.038063688	0.170006438	-0.126835178	0.022374478	0.949110214	0.880878849	1.022626664	178	0.321866121
ebi-a-GCST90026052	NAFLD	Nonalcoholic fatty liver disease	1-palmitoyl-2-arachidonoyl-gpc (16:0/20:4n6) levels	Simple mode	195	-0.038670441	0.079334246	0.626499076	-0.194165564	0.116824681	0.962067715	0.823521547	1.123922368	946	0.223182018
ebi-a-GCST90026053	NAFLD	Nonalcoholic fatty liver disease	1-palmitoyl-2-docosahexaenoyl-gpc (16:0/22:6) levels	Weighted mode	98	0.117999856	0.083597518	0.161289999	-0.04585128	0.281850993	1.12524395	0.955184007	1.325581184	166	0.327438131
ebi-a-GCST90026053	NAFLD	Nonalcoholic fatty liver disease	1-palmitoyl-2-docosahexaenoyl-gpc (16:0/22:6) levels	Simple mode	98	0.141887843	0.104619752	0.178176407	-0.06316687	0.346942557	1.152447386	0.938786805	1.414735456	200	0.300227246
ebi-a-GCST90026053	NAFLD	Nonalcoholic fatty liver disease	1-palmitoyl-2-docosahexaenoyl-gpc (16:0/22:6) levels	Weighted median	98	0.03389876	0.052465375	0.518203712	-0.068933374	0.136730895	1.034479871	0.933388866	1.146519573	743	0.235039907
ebi-a-GCST90026053	NAFLD	Nonalcoholic fatty liver disease	1-palmitoyl-2-docosahexaenoyl-gpc (16:0/22:6) levels	MR Egger	98	0.030419383	0.059449838	0.610048931	-0.0861023	0.146941066	1.03088678	0.917500366	1.158285699	903	0.227670531
ebi-a-GCST90026053	NAFLD	Nonalcoholic fatty liver disease	1-palmitoyl-2-docosahexaenoyl-gpc (16:0/22:6) levels	Inverse variance weighted	98	0.0054932	0.034049549	0.87183381	-0.061243916	0.072230316	1.005508315	0.940593786	1.074902883	1450	0.202626203
ebi-a-GCST90026054	NAFLD	Nonalcoholic fatty liver disease	1-palmitoyl-2-linoleoyl-gpc (16:0/18:2) levels	Inverse variance weighted	147	-0.04935145	0.024498044	0.043956463	-0.097367617	-0.001335284	0.951846544	0.907222435	0.998665607	34	0.435686114
ebi-a-GCST90026054	NAFLD	Nonalcoholic fatty liver disease	1-palmitoyl-2-linoleoyl-gpc (16:0/18:2) levels	Simple mode	147	-0.119387008	0.075256338	0.114811007	-0.266889429	0.028115414	0.887464279	0.765757737	1.028514383	101	0.383082271
ebi-a-GCST90026054	NAFLD	Nonalcoholic fatty liver disease	1-palmitoyl-2-linoleoyl-gpc (16:0/18:2) levels	Weighted median	147	-0.053423643	0.037533448	0.154631556	-0.126989201	0.020141915	0.947978323	0.880743183	1.020346132	154	0.338382041
ebi-a-GCST90026054	NAFLD	Nonalcoholic fatty liver disease	1-palmitoyl-2-linoleoyl-gpc (16:0/18:2) levels	Weighted mode	147	-0.069717029	0.053870399	0.19765277	-0.175303011	0.035868953	0.932657697	0.839202694	1.036520004	227	0.293431646
ebi-a-GCST90026054	NAFLD	Nonalcoholic fatty liver disease	1-palmitoyl-2-linoleoyl-gpc (16:0/18:2) levels	MR Egger	147	-0.010987826	0.043208793	0.799627116	-0.09567706	0.073701409	0.98907232	0.908757443	1.076485328	1287	0.20938177
ebi-a-GCST90026055	NAFLD	Nonalcoholic fatty liver disease	1-palmitoyl-2-oleoyl-gpc (16:0/18:1) levels	Weighted mode	43	-0.093950925	0.129953173	0.47371155	-0.348659143	0.160757293	0.910327435	0.705633609	1.174399899	675	0.236504877
ebi-a-GCST90026055	NAFLD	Nonalcoholic fatty liver disease	1-palmitoyl-2-oleoyl-gpc (16:0/18:1) levels	Weighted median	43	-0.059745604	0.103289994	0.562976638	-0.262193993	0.142702785	0.942004145	0.769361758	1.153386947	810	0.234226083
ebi-a-GCST90026055	NAFLD	Nonalcoholic fatty liver disease	1-palmitoyl-2-oleoyl-gpc (16:0/18:1) levels	Simple mode	43	-0.093950925	0.163264296	0.568055468	-0.413948946	0.226047096	0.910327435	0.661034699	1.253634705	823	0.232605945
ebi-a-GCST90026055	NAFLD	Nonalcoholic fatty liver disease	1-palmitoyl-2-oleoyl-gpc (16:0/18:1) levels	Inverse variance weighted	43	-0.034308602	0.071695991	0.632273829	-0.174832744	0.106215541	0.966273265	0.839597437	1.112061545	958	0.222417829
ebi-a-GCST90026055	NAFLD	Nonalcoholic fatty liver disease	1-palmitoyl-2-oleoyl-gpc (16:0/18:1) levels	MR Egger	43	-0.021985461	0.133215397	0.86972595	-0.28308764	0.239116718	0.978254458	0.753453752	1.270126774	1441	0.203398782
ebi-a-GCST90026056	NAFLD	Nonalcoholic fatty liver disease	1-palmitoyl-2-palmitoleoyl-gpc (16:0/16:1) levels	MR Egger	33	0.085476266	0.189198553	0.654572125	-0.285352898	0.45630543	1.089235709	0.751748917	1.578232311	1002	0.220150505
ebi-a-GCST90026056	NAFLD	Nonalcoholic fatty liver disease	1-palmitoyl-2-palmitoleoyl-gpc (16:0/16:1) levels	Weighted mode	33	-0.063384415	0.148749636	0.672876929	-0.354933702	0.228164872	0.9385826	0.701219931	1.256292436	1058	0.214328474
ebi-a-GCST90026056	NAFLD	Nonalcoholic fatty liver disease	1-palmitoyl-2-palmitoleoyl-gpc (16:0/16:1) levels	Weighted median	33	-0.047856186	0.133703815	0.720398053	-0.309915664	0.214203292	0.953270871	0.733508815	1.238874483	1148	0.211475735
ebi-a-GCST90026056	NAFLD	Nonalcoholic fatty liver disease	1-palmitoyl-2-palmitoleoyl-gpc (16:0/16:1) levels	Inverse variance weighted	33	-0.028160497	0.093785057	0.763973998	-0.211979208	0.155658215	0.972232314	0.808981517	1.168426784	1221	0.210859326
ebi-a-GCST90026056	NAFLD	Nonalcoholic fatty liver disease	1-palmitoyl-2-palmitoleoyl-gpc (16:0/16:1) levels	Simple mode	33	-0.052300499	0.190821387	0.785783986	-0.426310417	0.321709419	0.949043637	0.652913635	1.379483866	1258	0.210500161
ebi-a-GCST90026057	NAFLD	Nonalcoholic fatty liver disease	1-palmitoyl-2-stearoyl-gpc (16:0/18:0) levels	Weighted median	43	0.062123803	0.077420759	0.422311262	-0.089620885	0.213868491	1.064094075	0.914277736	1.238459776	600	0.237198159
ebi-a-GCST90026057	NAFLD	Nonalcoholic fatty liver disease	1-palmitoyl-2-stearoyl-gpc (16:0/18:0) levels	Weighted mode	43	0.072745108	0.098504746	0.464321574	-0.120324194	0.265814411	1.075456377	0.886632949	1.304492936	658	0.237806034
ebi-a-GCST90026057	NAFLD	Nonalcoholic fatty liver disease	1-palmitoyl-2-stearoyl-gpc (16:0/18:0) levels	Inverse variance weighted	43	0.010529075	0.056343561	0.851760422	-0.099904305	0.120962455	1.010584701	0.904924011	1.128582539	1402	0.204738418
ebi-a-GCST90026057	NAFLD	Nonalcoholic fatty liver disease	1-palmitoyl-2-stearoyl-gpc (16:0/18:0) levels	Simple mode	43	-0.012443748	0.144544427	0.931804431	-0.295750824	0.270863328	0.987633355	0.743972785	1.311095869	1558	0.20155205
ebi-a-GCST90026057	NAFLD	Nonalcoholic fatty liver disease	1-palmitoyl-2-stearoyl-gpc (16:0/18:0) levels	MR Egger	43	-0.006620415	0.09286483	0.943512883	-0.188635482	0.175394653	0.993401452	0.828088305	1.191716438	1578	0.201497999
ebi-a-GCST90026058	NAFLD	Nonalcoholic fatty liver disease	1-palmitoyl-2-stearoyl-gpc (16:0/18:0) levels	Simple mode	32	-0.248905986	0.177737407	0.171319398	-0.597271304	0.099459332	0.779653268	0.550311221	1.10457355	183	0.31548982
ebi-a-GCST90026058	NAFLD	Nonalcoholic fatty liver disease	1-palmitoyl-2-stearoyl-gpc (16:0/18:0) levels	MR Egger	32	-0.139575647	0.138026728	0.319997113	-0.410108034	0.13095674	0.869727228	0.663578557	1.139918467	413	0.261111446
ebi-a-GCST90026058	NAFLD	Nonalcoholic fatty liver disease	1-palmitoyl-2-stearoyl-gpc (16:0/18:0) levels	Inverse variance weighted	32	-0.080482245	0.082738231	0.330685793	-0.242649178	0.081684687	0.922671285	0.784546702	1.085113606	435	0.256186465
ebi-a-GCST90026058	NAFLD	Nonalcoholic fatty liver disease	1-palmitoyl-2-stearoyl-gpc (16:0/18:0) levels	Weighted mode	32	-0.113210892	0.13602006	0.411600037	-0.379810211	0.153388426	0.892962321	0.683991211	1.165777709	575	0.241233413
ebi-a-GCST90026058	NAFLD	Nonalcoholic fatty liver disease	1-palmitoyl-2-stearoyl-gpc (16:0/18:0) levels	Weighted median	32	-0.059320544	0.11585405	0.608631253	-0.286394482	0.167753394	0.942404639	0.750966315	1.182644927	900	0.227898591
ebi-a-GCST90026059	NAFLD	Nonalcoholic fatty liver disease	1-ribosyl-imidazoleacetate levels	MR Egger	61	-0.269227687	0.099067518	0.008617902	-0.463400022	-0.075055351	0.76396929	0.629140912	0.927692136	5	0.580846589
ebi-a-GCST90026059	NAFLD	Nonalcoholic fatty liver disease	1-ribosyl-imidazoleacetate levels	Weighted median	61	-0.128103967	0.071059045	0.071422457	-0.267379695	0.01117176	0.879761908	0.765382405	1.011234397	59	0.407955388
ebi-a-GCST90026059	NAFLD	Nonalcoholic fatty liver disease	1-ribosyl-imidazoleacetate levels	Weighted mode	61	-0.207949417	0.114534228	0.074428116	-0.432436504	0.01653767	0.812248122	0.648926056	1.016675175	63	0.398131351
ebi-a-GCST90026059	NAFLD	Nonalcoholic fatty liver disease	1-ribosyl-imidazoleacetate levels	Inverse variance weighted	61	-0.076998079	0.047816974	0.107339658	-0.170719348	0.016723191	0.925891633	0.843058146	1.016863806	89	0.406443425
ebi-a-GCST90026059	NAFLD	Nonalcoholic fatty liver disease	1-ribosyl-imidazoleacetate levels	Simple mode	61	-0.240088481	0.155462477	0.12776197	-0.544794936	0.064617973	0.786558262	0.5799607	1.066751419	115	0.374398122
ebi-a-GCST90026060	NAFLD	Nonalcoholic fatty liver disease	1-stearoyl-2-arachidonoyl-gpc (18:0/20:4) levels	MR Egger	189	-0.109855158	0.051645937	0.034723963	-0.211081194	-0.008629123	0.895963899	0.80970832	0.991408001	30	0.390065854
ebi-a-GCST90026060	NAFLD	Nonalcoholic fatty liver disease	1-stearoyl-2-arachidonoyl-gpc (18:0/20:4) levels	Inverse variance weighted	189	-0.04535378	0.023500303	0.053616351	-0.091414373	0.000706813	0.955659329	0.91263946	1.000707063	41	0.440700251
ebi-a-GCST90026060	NAFLD	Nonalcoholic fatty liver disease	1-stearoyl-2-arachidonoyl-gpc (18:0/20:4) levels	Weighted median	189	-0.059531067	0.035970429	0.097924463	-0.130033108	0.010970975	0.942206262	0.87806636	1.011031377	83	0.397596916
ebi-a-GCST90026060	NAFLD	Nonalcoholic fatty liver disease	1-stearoyl-2-arachidonoyl-gpc (18:0/20:4) levels	Weighted mode	189	-0.080947391	0.059619332	0.176174475	-0.19780128	0.035906499	0.922242209	0.820532893	1.036558923	198	0.299852515
ebi-a-GCST90026060	NAFLD	Nonalcoholic fatty liver disease	1-stearoyl-2-arachidonoyl-gpc (18:0/20:4) levels	Simple mode	189	-0.014482344	0.074214485	0.845492721	-0.159942735	0.130978047	0.985622021	0.852192589	1.139942756	1390	0.204986365
ebi-a-GCST90026061	NAFLD	Nonalcoholic fatty liver disease	1-stearoyl-2-docosahexaenoyl-gpc (18:0/22:6) levels	MR Egger	81	0.036411528	0.069224455	0.600367088	-0.099268403	0.172091459	1.037082547	0.905499636	1.187786462	887	0.228098882
ebi-a-GCST90026061	NAFLD	Nonalcoholic fatty liver disease	1-stearoyl-2-docosahexaenoyl-gpc (18:0/22:6) levels	Inverse variance weighted	81	-0.019527347	0.037957241	0.606932913	-0.093923539	0.054868846	0.980662077	0.910352366	1.056402054	897	0.228022733
ebi-a-GCST90026061	NAFLD	Nonalcoholic fatty liver disease	1-stearoyl-2-docosahexaenoyl-gpc (18:0/22:6) levels	Weighted median	81	-0.018770332	0.056525589	0.739838016	-0.129560486	0.092019823	0.981404734	0.878481451	1.096386556	1181	0.211113811
ebi-a-GCST90026061	NAFLD	Nonalcoholic fatty liver disease	1-stearoyl-2-docosahexaenoyl-gpc (18:0/22:6) levels	Simple mode	81	-0.020747925	0.099531727	0.835403231	-0.215830109	0.174334259	0.979465832	0.805872201	1.190453419	1366	0.206098747
ebi-a-GCST90026061	NAFLD	Nonalcoholic fatty liver disease	1-stearoyl-2-docosahexaenoyl-gpc (18:0/22:6) levels	Weighted mode	81	-0.012115765	0.072531214	0.867758441	-0.154276946	0.130045415	0.987957335	0.857034636	1.138880104	1438	0.203362027
ebi-a-GCST90026062	NAFLD	Nonalcoholic fatty liver disease	1-stearoyl-2-linoleoyl-gpc (18:0/18:2) levels	Inverse variance weighted	217	-0.045042571	0.020200837	0.025764854	-0.084636212	-0.00544893	0.955956785	0.918846489	0.994565889	18	0.482375323
ebi-a-GCST90026062	NAFLD	Nonalcoholic fatty liver disease	1-stearoyl-2-linoleoyl-gpc (18:0/18:2) levels	Weighted median	217	-0.044984717	0.031055618	0.147471367	-0.105853728	0.015884293	0.956012092	0.899556219	1.016011119	144	0.345123963
ebi-a-GCST90026062	NAFLD	Nonalcoholic fatty liver disease	1-stearoyl-2-linoleoyl-gpc (18:0/18:2) levels	Weighted mode	217	-0.047814616	0.052393553	0.362467804	-0.15050598	0.054876748	0.9533105	0.860272586	1.056410402	493	0.247772109
ebi-a-GCST90026062	NAFLD	Nonalcoholic fatty liver disease	1-stearoyl-2-linoleoyl-gpc (18:0/18:2) levels	MR Egger	217	-0.032944568	0.038518502	0.393341607	-0.108440833	0.042551697	0.967592194	0.89723198	1.043469999	545	0.243222242
ebi-a-GCST90026062	NAFLD	Nonalcoholic fatty liver disease	1-stearoyl-2-linoleoyl-gpc (18:0/18:2) levels	Simple mode	217	-0.056106215	0.068712842	0.4150957	-0.190783384	0.078570955	0.945438711	0.826311561	1.081740107	584	0.239532964
ebi-a-GCST90026063	NAFLD	Nonalcoholic fatty liver disease	1-stearoyl-2-oleoyl-gpc (18:0/18:1) levels	Inverse variance weighted	158	-0.036384407	0.031691012	0.250927861	-0.098498791	0.025729977	0.96426955	0.906196788	1.02606385	316	0.267603446
ebi-a-GCST90026063	NAFLD	Nonalcoholic fatty liver disease	1-stearoyl-2-oleoyl-gpc (18:0/18:1) levels	MR Egger	158	-0.04841557	0.066082309	0.464867949	-0.177936896	0.081105755	0.952737775	0.836995239	1.084485581	660	0.237364392
ebi-a-GCST90026063	NAFLD	Nonalcoholic fatty liver disease	1-stearoyl-2-oleoyl-gpc (18:0/18:1) levels	Weighted mode	158	0.058702096	0.084231802	0.486888907	-0.106392237	0.223796429	1.060459279	0.89907193	1.250816363	689	0.238144502
ebi-a-GCST90026063	NAFLD	Nonalcoholic fatty liver disease	1-stearoyl-2-oleoyl-gpc (18:0/18:1) levels	Weighted median	158	-0.020146854	0.049733597	0.685407344	-0.117624704	0.077330996	0.980054738	0.889029639	1.080399625	1083	0.213280032
ebi-a-GCST90026063	NAFLD	Nonalcoholic fatty liver disease	1-stearoyl-2-oleoyl-gpc (18:0/18:1) levels	Simple mode	158	0.034214826	0.113942953	0.764360581	-0.189113361	0.257543013	1.034806886	0.827692673	1.293747458	1222	0.210793384
ebi-a-GCST90026064	NAFLD	Nonalcoholic fatty liver disease	1-stearoyl-gpc (18:0) levels	MR Egger	59	0.044737833	0.095573585	0.641499313	-0.142586395	0.23206206	1.045753662	0.867112637	1.261197996	980	0.220597213
ebi-a-GCST90026064	NAFLD	Nonalcoholic fatty liver disease	1-stearoyl-gpc (18:0) levels	Weighted mode	59	-0.042342959	0.092143099	0.64756803	-0.222943434	0.138257516	0.958540984	0.80016011	1.14827121	990	0.220434774
ebi-a-GCST90026064	NAFLD	Nonalcoholic fatty liver disease	1-stearoyl-gpc (18:0) levels	Simple mode	59	-0.02527168	0.121971294	0.83658434	-0.264335417	0.213792057	0.975044975	0.767715991	1.238365118	1369	0.205937854
ebi-a-GCST90026064	NAFLD	Nonalcoholic fatty liver disease	1-stearoyl-gpc (18:0) levels	Inverse variance weighted	59	-0.009154394	0.048949283	0.851646565	-0.10509499	0.086786201	0.99088738	0.900239005	1.090663472	1401	0.204857168
ebi-a-GCST90026064	NAFLD	Nonalcoholic fatty liver disease	1-stearoyl-gpc (18:0) levels	Weighted median	59	-0.010096692	0.067931491	0.881845195	-0.143242414	0.12304903	0.989954108	0.866543981	1.130939869	1470	0.202164511
ebi-a-GCST90026065	NAFLD	Nonalcoholic fatty liver disease	2'-deoxyuridine levels	MR Egger	92	-0.099306682	0.043946553	0.026252348	-0.185441926	-0.013171438	0.905464975	0.830737078	0.986914926	22	0.402138246
ebi-a-GCST90026065	NAFLD	Nonalcoholic fatty liver disease	2'-deoxyuridine levels	Inverse variance weighted	92	-0.037400859	0.024857732	0.132427817	-0.086122013	0.011320295	0.963289914	0.917482279	1.011384612	121	0.368827888
ebi-a-GCST90026065	NAFLD	Nonalcoholic fatty liver disease	2'-deoxyuridine levels	Weighted median	92	-0.046554519	0.035850695	0.194092668	-0.116821882	0.023712843	0.95451252	0.889743659	1.023996228	223	0.293314929
ebi-a-GCST90026065	NAFLD	Nonalcoholic fatty liver disease	2'-deoxyuridine levels	Weighted mode	92	-0.064031387	0.051346095	0.215577552	-0.164669733	0.036606959	0.937975559	0.848173782	1.037285245	260	0.279421673
ebi-a-GCST90026065	NAFLD	Nonalcoholic fatty liver disease	2'-deoxyuridine levels	Simple mode	92	-0.019072003	0.077137764	0.805274825	-0.17026202	0.132118014	0.981108717	0.843443789	1.141242994	1302	0.208431349
ebi-a-GCST90026066	NAFLD	Nonalcoholic fatty liver disease	2'-o-methylcytidine levels	Simple mode	33	0.306980709	0.175776619	0.090331392	-0.037541465	0.651502883	1.359314745	0.96315448	1.918421827	79	0.385337709
ebi-a-GCST90026066	NAFLD	Nonalcoholic fatty liver disease	2'-o-methylcytidine levels	MR Egger	33	-0.101302447	0.109916535	0.363838687	-0.316738856	0.114133962	0.903659682	0.728520979	1.120902273	494	0.248205744
ebi-a-GCST90026066	NAFLD	Nonalcoholic fatty liver disease	2'-o-methylcytidine levels	Inverse variance weighted	33	0.036069018	0.071390059	0.613391213	-0.103855497	0.175993533	1.036727397	0.901355537	1.192430347	915	0.225915671
ebi-a-GCST90026066	NAFLD	Nonalcoholic fatty liver disease	2'-o-methylcytidine levels	Weighted mode	33	0.057818458	0.114433156	0.616838935	-0.166470528	0.282107444	1.05952263	0.846647769	1.325921174	919	0.22619665
ebi-a-GCST90026066	NAFLD	Nonalcoholic fatty liver disease	2'-o-methylcytidine levels	Weighted median	33	0.056564699	0.113756401	0.619016927	-0.166397847	0.279527245	1.058195077	0.846709307	1.322504444	922	0.226256729
ebi-a-GCST90026067	NAFLD	Nonalcoholic fatty liver disease	2,3-dihydroxy-2-methylbutyrate levels	Simple mode	272	0.02297484	0.066303202	0.729227032	-0.106979437	0.152929117	1.023240795	0.89854415	1.16524238	1166	0.210762873
ebi-a-GCST90026067	NAFLD	Nonalcoholic fatty liver disease	2,3-dihydroxy-2-methylbutyrate levels	Weighted median	272	0.008619099	0.028493473	0.762275665	-0.047228108	0.064466305	1.00865635	0.953869788	1.066589639	1216	0.211255674
ebi-a-GCST90026067	NAFLD	Nonalcoholic fatty liver disease	2,3-dihydroxy-2-methylbutyrate levels	Weighted mode	272	0.007065919	0.041031144	0.863402005	-0.073355123	0.087486961	1.007090942	0.929270766	1.091428033	1432	0.20318888
ebi-a-GCST90026067	NAFLD	Nonalcoholic fatty liver disease	2,3-dihydroxy-2-methylbutyrate levels	MR Egger	272	-0.005408506	0.034951101	0.877138023	-0.073912664	0.063095653	0.994606094	0.928752804	1.065128717	1460	0.202462681
ebi-a-GCST90026067	NAFLD	Nonalcoholic fatty liver disease	2,3-dihydroxy-2-methylbutyrate levels	Inverse variance weighted	272	-0.00123331	0.017926353	0.945149837	-0.036368962	0.033902341	0.99876745	0.964284444	1.034483575	1582	0.201337228
ebi-a-GCST90026068	NAFLD	Nonalcoholic fatty liver disease	2,3-dihydroxyisovalerate levels	Inverse variance weighted	10	-0.083321143	0.048923379	0.088550365	-0.179210966	0.01256868	0.92005563	0.835929528	1.012647998	78	0.382582989
ebi-a-GCST90026068	NAFLD	Nonalcoholic fatty liver disease	2,3-dihydroxyisovalerate levels	Weighted median	10	-0.065731533	0.068192554	0.335090694	-0.199388938	0.067925872	0.936382219	0.819231201	1.070285968	445	0.253765312
ebi-a-GCST90026068	NAFLD	Nonalcoholic fatty liver disease	2,3-dihydroxyisovalerate levels	Weighted mode	10	-0.051939981	0.06197041	0.42365069	-0.173401984	0.069522022	0.949385846	0.840799559	1.071995669	604	0.23637464
ebi-a-GCST90026068	NAFLD	Nonalcoholic fatty liver disease	2,3-dihydroxyisovalerate levels	Simple mode	10	-0.066941989	0.086483548	0.458754869	-0.236449742	0.102565764	0.935249454	0.789425556	1.108010166	648	0.23858085
ebi-a-GCST90026068	NAFLD	Nonalcoholic fatty liver disease	2,3-dihydroxyisovalerate levels	MR Egger	10	-0.050014988	0.096532618	0.618398465	-0.23921892	0.139188944	0.951215167	0.78724252	1.14934124	920	0.226522046
ebi-a-GCST90026069	NAFLD	Nonalcoholic fatty liver disease	2-aminobutyrate levels	Weighted mode	13	-0.782746816	0.493904468	0.138993843	-1.750799574	0.185305942	0.457148582	0.173635054	1.203586612	131	0.357564315
ebi-a-GCST90026069	NAFLD	Nonalcoholic fatty liver disease	2-aminobutyrate levels	Simple mode	13	-0.782746816	0.546673249	0.177718707	-1.854226384	0.288732752	0.457148582	0.156574024	1.334734975	199	0.300960826
ebi-a-GCST90026069	NAFLD	Nonalcoholic fatty liver disease	2-aminobutyrate levels	MR Egger	13	-0.530221793	0.496835704	0.308744832	-1.504019773	0.443576187	0.588474436	0.222235028	1.558269931	396	0.262744971
ebi-a-GCST90026069	NAFLD	Nonalcoholic fatty liver disease	2-aminobutyrate levels	Inverse variance weighted	13	-0.194093165	0.194703938	0.31883098	-0.575712883	0.187526553	0.823581172	0.562303869	1.206262279	410	0.262063512
ebi-a-GCST90026069	NAFLD	Nonalcoholic fatty liver disease	2-aminobutyrate levels	Weighted median	13	-0.172360856	0.275049365	0.530885893	-0.711457611	0.366735899	0.841675395	0.490928094	1.443016767	761	0.235096644
ebi-a-GCST90026070	NAFLD	Nonalcoholic fatty liver disease	2-aminophenol sulfate levels	Inverse variance weighted	10	-0.048202555	0.063979607	0.451206585	-0.173602586	0.077197475	0.952940744	0.84063091	1.080255379	644	0.236112763
ebi-a-GCST90026070	NAFLD	Nonalcoholic fatty liver disease	2-aminophenol sulfate levels	MR Egger	10	-0.173037829	0.268304895	0.537024323	-0.698915424	0.352839765	0.841105796	0.49712418	1.423103095	771	0.234730476
ebi-a-GCST90026070	NAFLD	Nonalcoholic fatty liver disease	2-aminophenol sulfate levels	Weighted mode	10	0.086027882	0.137013191	0.545682206	-0.182517973	0.354573736	1.089836714	0.83316967	1.425572854	782	0.235159723
ebi-a-GCST90026070	NAFLD	Nonalcoholic fatty liver disease	2-aminophenol sulfate levels	Simple mode	10	0.061730622	0.130099996	0.646454656	-0.193265371	0.316726614	1.063675775	0.82426321	1.372627264	989	0.22027828
ebi-a-GCST90026070	NAFLD	Nonalcoholic fatty liver disease	2-aminophenol sulfate levels	Weighted median	10	0.019838344	0.081700273	0.808145947	-0.140294191	0.179970878	1.020036431	0.869102516	1.197182498	1310	0.207897087
ebi-a-GCST90026071	NAFLD	Nonalcoholic fatty liver disease	2-hydroxy-3-methylvalerate levels	Weighted mode	15	0.319860946	0.361186497	0.390799334	-0.388064588	1.027786481	1.376936283	0.678368527	2.794872479	540	0.243887732
ebi-a-GCST90026071	NAFLD	Nonalcoholic fatty liver disease	2-hydroxy-3-methylvalerate levels	Weighted median	15	0.167573612	0.206280947	0.416587256	-0.236737045	0.571884269	1.182432328	0.789198785	1.771602083	590	0.237948992
ebi-a-GCST90026071	NAFLD	Nonalcoholic fatty liver disease	2-hydroxy-3-methylvalerate levels	Simple mode	15	0.35207811	0.427174133	0.423644283	-0.485183191	1.189339412	1.422019594	0.615584417	3.284910518	603	0.236763057
ebi-a-GCST90026071	NAFLD	Nonalcoholic fatty liver disease	2-hydroxy-3-methylvalerate levels	MR Egger	15	-0.120866856	0.445439457	0.79038828	-0.993928192	0.75219448	0.886151937	0.370119929	2.121650831	1265	0.210561937
ebi-a-GCST90026071	NAFLD	Nonalcoholic fatty liver disease	2-hydroxy-3-methylvalerate levels	Inverse variance weighted	15	0.008049216	0.158244931	0.959432654	-0.302110849	0.318209281	1.008081698	0.739256115	1.374663922	1611	0.200700686
ebi-a-GCST90026072	NAFLD	Nonalcoholic fatty liver disease	2-hydroxyadipate levels	MR Egger	100	-0.038966697	0.050313409	0.440511919	-0.137580979	0.059647586	0.961782739	0.871463777	1.061462406	628	0.236389358
ebi-a-GCST90026072	NAFLD	Nonalcoholic fatty liver disease	2-hydroxyadipate levels	Weighted mode	100	0.037341459	0.063470702	0.557653369	-0.087061118	0.161744035	1.038047411	0.916621072	1.175559301	800	0.234911482
ebi-a-GCST90026072	NAFLD	Nonalcoholic fatty liver disease	2-hydroxyadipate levels	Simple mode	100	0.04273506	0.080057542	0.594673489	-0.114177723	0.199647843	1.043661351	0.892099395	1.220972709	879	0.227991998
ebi-a-GCST90026072	NAFLD	Nonalcoholic fatty liver disease	2-hydroxyadipate levels	Weighted median	100	0.016468416	0.035729379	0.644855388	-0.053561166	0.086497998	1.016604768	0.947847963	1.090349185	987	0.220178587
ebi-a-GCST90026072	NAFLD	Nonalcoholic fatty liver disease	2-hydroxyadipate levels	Inverse variance weighted	100	0.002636496	0.024273828	0.913508053	-0.044940207	0.050213199	1.002639975	0.956054645	1.05149525	1518	0.202801195
ebi-a-GCST90026073	NAFLD	Nonalcoholic fatty liver disease	2-hydroxybutyrate/2-hydroxyisobutyrate levels	MR Egger	16	0.272538302	0.283182996	0.352172811	-0.282500371	0.827576975	1.31329376	0.753896363	2.287768699	476	0.249332431
ebi-a-GCST90026073	NAFLD	Nonalcoholic fatty liver disease	2-hydroxybutyrate/2-hydroxyisobutyrate levels	Simple mode	16	-0.175698387	0.29570939	0.561260719	-0.755288792	0.403892018	0.83887096	0.469874899	1.49764222	806	0.234671045
ebi-a-GCST90026073	NAFLD	Nonalcoholic fatty liver disease	2-hydroxybutyrate/2-hydroxyisobutyrate levels	Inverse variance weighted	16	0.032742998	0.123032696	0.790137173	-0.208401086	0.273887082	1.033284949	0.811881337	1.315066299	1264	0.210661572
ebi-a-GCST90026073	NAFLD	Nonalcoholic fatty liver disease	2-hydroxybutyrate/2-hydroxyisobutyrate levels	Weighted median	16	0.009165007	0.178533057	0.959058524	-0.340759784	0.359089798	1.009207134	0.711229736	1.432025388	1609	0.200871798
ebi-a-GCST90026073	NAFLD	Nonalcoholic fatty liver disease	2-hydroxybutyrate/2-hydroxyisobutyrate levels	Weighted mode	16	0.008257006	0.280106043	0.976871886	-0.540750838	0.557264851	1.00829119	0.582310867	1.745890693	1642	0.200490759
ebi-a-GCST90026074	NAFLD	Nonalcoholic fatty liver disease	2-hydroxyglutarate levels	Inverse variance weighted	22	0.03624329	0.031377002	0.248053195	-0.025255634	0.097742214	1.036908085	0.975060622	1.102678493	309	0.270530507
ebi-a-GCST90026074	NAFLD	Nonalcoholic fatty liver disease	2-hydroxyglutarate levels	Weighted median	22	0.033500458	0.044190354	0.448394492	-0.053112635	0.120113551	1.034067917	0.948273198	1.127624887	640	0.236107725
ebi-a-GCST90026074	NAFLD	Nonalcoholic fatty liver disease	2-hydroxyglutarate levels	Weighted mode	22	0.027162709	0.062984602	0.670674433	-0.096287111	0.150612528	1.027534978	0.908203224	1.162546117	1045	0.216284482
ebi-a-GCST90026074	NAFLD	Nonalcoholic fatty liver disease	2-hydroxyglutarate levels	Simple mode	22	0.025205394	0.077285909	0.747552353	-0.126274989	0.176685776	1.025525735	0.881372446	1.193256084	1189	0.211879851
ebi-a-GCST90026074	NAFLD	Nonalcoholic fatty liver disease	2-hydroxyglutarate levels	MR Egger	22	-0.008692471	0.085220135	0.919772241	-0.175723935	0.158338993	0.991345199	0.838849528	1.171563279	1531	0.202458031
ebi-a-GCST90026075	NAFLD	Nonalcoholic fatty liver disease	2-oxoadipate levels	Simple mode	16	0.16901247	0.101140372	0.115434841	-0.02922266	0.367247599	1.184134905	0.971200193	1.443755348	103	0.377684867
ebi-a-GCST90026075	NAFLD	Nonalcoholic fatty liver disease	2-oxoadipate levels	Inverse variance weighted	16	0.058598018	0.040161969	0.144553427	-0.020119442	0.137315478	1.060348914	0.980081603	1.147190005	140	0.347960749
ebi-a-GCST90026075	NAFLD	Nonalcoholic fatty liver disease	2-oxoadipate levels	MR Egger	16	0.116327432	0.093216349	0.232526303	-0.066376612	0.299031475	1.123363637	0.935778373	1.348552069	287	0.273036112
ebi-a-GCST90026075	NAFLD	Nonalcoholic fatty liver disease	2-oxoadipate levels	Weighted median	16	0.067344601	0.058397361	0.248822931	-0.047114226	0.181803428	1.069664022	0.953978422	1.199378406	310	0.270494606
ebi-a-GCST90026075	NAFLD	Nonalcoholic fatty liver disease	2-oxoadipate levels	Weighted mode	16	0.069870921	0.079057425	0.390750248	-0.085081632	0.224823475	1.072369752	0.918437307	1.252101669	539	0.244309524
ebi-a-GCST90026076	NAFLD	Nonalcoholic fatty liver disease	2-piperidinone levels	MR Egger	32	-0.071625786	0.054259529	0.196799561	-0.177974463	0.034722891	0.930879179	0.836963797	1.035332769	226	0.293457753
ebi-a-GCST90026076	NAFLD	Nonalcoholic fatty liver disease	2-piperidinone levels	Inverse variance weighted	32	0.02914592	0.027749885	0.293576632	-0.025243855	0.083535695	1.029574819	0.975072107	1.087124019	378	0.261733664
ebi-a-GCST90026076	NAFLD	Nonalcoholic fatty liver disease	2-piperidinone levels	Weighted median	32	0.007216373	0.041510728	0.861988401	-0.074144654	0.0885774	1.007242474	0.928537368	1.092618818	1429	0.203282079
ebi-a-GCST90026076	NAFLD	Nonalcoholic fatty liver disease	2-piperidinone levels	Weighted mode	32	-0.007432526	0.078972606	0.925623306	-0.162218834	0.147353783	0.992595027	0.85025512	1.158763841	1546	0.201769116
ebi-a-GCST90026076	NAFLD	Nonalcoholic fatty liver disease	2-piperidinone levels	Simple mode	32	0.005106501	0.090085323	0.955159788	-0.171460732	0.181673734	1.005119561	0.842433348	1.199222865	1599	0.201306347
ebi-a-GCST90026077	NAFLD	Nonalcoholic fatty liver disease	3-(4-hydroxyphenyl)lactate levels	Inverse variance weighted	10	-0.190919996	0.162213485	0.239208489	-0.508858428	0.127018435	0.826198685	0.601181479	1.13543795	297	0.27142512
ebi-a-GCST90026077	NAFLD	Nonalcoholic fatty liver disease	3-(4-hydroxyphenyl)lactate levels	Simple mode	10	-0.420102465	0.359662089	0.272797527	-1.125040161	0.28483523	0.656979499	0.324639429	1.329542941	345	0.266471787
ebi-a-GCST90026077	NAFLD	Nonalcoholic fatty liver disease	3-(4-hydroxyphenyl)lactate levels	Weighted mode	10	-0.258014989	0.297995323	0.409067487	-0.842085822	0.326055844	0.772583652	0.430810991	1.385492738	567	0.243131822
ebi-a-GCST90026077	NAFLD	Nonalcoholic fatty liver disease	3-(4-hydroxyphenyl)lactate levels	Weighted median	10	-0.164475705	0.217117074	0.448724103	-0.590025169	0.26107376	0.848338367	0.554313333	1.298323426	641	0.235912672
ebi-a-GCST90026077	NAFLD	Nonalcoholic fatty liver disease	3-(4-hydroxyphenyl)lactate levels	MR Egger	10	0.210801735	0.500208066	0.684537617	-0.769606075	1.191209544	1.234667539	0.463195497	3.291059482	1080	0.21360109
ebi-a-GCST90026078	NAFLD	Nonalcoholic fatty liver disease	3-carboxy-4-methyl-5-propyl-2-furanpropanoate (cmpf) levels	MR Egger	14	0.227705158	0.078121526	0.012966025	0.074586966	0.38082335	1.255715033	1.07743904	1.463489057	8	0.546193797
ebi-a-GCST90026078	NAFLD	Nonalcoholic fatty liver disease	3-carboxy-4-methyl-5-propyl-2-furanpropanoate (cmpf) levels	Inverse variance weighted	14	0.010849351	0.02977267	0.715554562	-0.047505082	0.069203784	1.010908419	0.953605627	1.071654573	1138	0.211899725
ebi-a-GCST90026078	NAFLD	Nonalcoholic fatty liver disease	3-carboxy-4-methyl-5-propyl-2-furanpropanoate (cmpf) levels	Simple mode	14	-0.016073505	0.065258821	0.80929329	-0.143980795	0.111833784	0.984054984	0.865904377	1.118326962	1317	0.207085679
ebi-a-GCST90026078	NAFLD	Nonalcoholic fatty liver disease	3-carboxy-4-methyl-5-propyl-2-furanpropanoate (cmpf) levels	Weighted median	14	-0.00775261	0.035969756	0.82935308	-0.078253331	0.062748112	0.992277364	0.924730134	1.064758605	1353	0.206572053
ebi-a-GCST90026078	NAFLD	Nonalcoholic fatty liver disease	3-carboxy-4-methyl-5-propyl-2-furanpropanoate (cmpf) levels	Weighted mode	14	-0.006926804	0.064025106	0.915497874	-0.132416012	0.118562404	0.993097131	0.875976502	1.125877131	1522	0.202708793
ebi-a-GCST90026079	NAFLD	Nonalcoholic fatty liver disease	3-hydroxy-2-ethylpropionate levels	Weighted mode	18	0.346964012	0.225143462	0.141705009	-0.094317174	0.788245197	1.414765809	0.90999409	2.199533289	134	0.356377522
ebi-a-GCST90026079	NAFLD	Nonalcoholic fatty liver disease	3-hydroxy-2-ethylpropionate levels	Weighted median	18	0.253531081	0.187122028	0.175450364	-0.113228093	0.620290256	1.288567429	0.892946962	1.859467684	196	0.301667207
ebi-a-GCST90026079	NAFLD	Nonalcoholic fatty liver disease	3-hydroxy-2-ethylpropionate levels	MR Egger	18	0.401192114	0.31533896	0.221461771	-0.216872247	1.019256474	1.493604182	0.805032808	2.771133589	271	0.27539711
ebi-a-GCST90026079	NAFLD	Nonalcoholic fatty liver disease	3-hydroxy-2-ethylpropionate levels	Simple mode	18	0.378249626	0.366408077	0.316386831	-0.339910205	1.096409457	1.459727284	0.711834239	2.99339878	406	0.262616656
ebi-a-GCST90026079	NAFLD	Nonalcoholic fatty liver disease	3-hydroxy-2-ethylpropionate levels	Inverse variance weighted	18	0.042818986	0.164290348	0.794377887	-0.279190096	0.364828068	1.043748945	0.756396102	1.440266359	1278	0.209472103
ebi-a-GCST90026080	NAFLD	Nonalcoholic fatty liver disease	3-hydroxy-3-methylglutarate levels	Weighted median	16	0.306569404	0.245643974	0.212022524	-0.174892786	0.788031593	1.358755767	0.839547028	2.199063512	252	0.283538057
ebi-a-GCST90026080	NAFLD	Nonalcoholic fatty liver disease	3-hydroxy-3-methylglutarate levels	Inverse variance weighted	16	0.181489157	0.179934874	0.313148261	-0.171183196	0.534161511	1.199001536	0.842667186	1.706017166	401	0.263169486
ebi-a-GCST90026080	NAFLD	Nonalcoholic fatty liver disease	3-hydroxy-3-methylglutarate levels	Weighted mode	16	0.383671369	0.376367154	0.324170848	-0.354008252	1.12135099	1.467663043	0.701869175	3.06899759	422	0.258875772
ebi-a-GCST90026080	NAFLD	Nonalcoholic fatty liver disease	3-hydroxy-3-methylglutarate levels	Simple mode	16	0.346553473	0.44704056	0.45026054	-0.529646026	1.222752971	1.414185112	0.588813358	3.39652541	642	0.236351716
ebi-a-GCST90026080	NAFLD	Nonalcoholic fatty liver disease	3-hydroxy-3-methylglutarate levels	MR Egger	16	-0.06897528	0.559548187	0.903645821	-1.165689727	1.027739167	0.933349752	0.311707595	2.794740247	1506	0.202210253
ebi-a-GCST90026081	NAFLD	Nonalcoholic fatty liver disease	3-hydroxybutyrate (bhba) levels	Weighted median	14	-0.138713683	0.104613423	0.184851464	-0.343755992	0.066328626	0.870477225	0.709101934	1.068577822	210	0.296642587
ebi-a-GCST90026081	NAFLD	Nonalcoholic fatty liver disease	3-hydroxybutyrate (bhba) levels	Weighted mode	14	-0.163223245	0.142529792	0.272777542	-0.442581637	0.116135147	0.849401542	0.642375897	1.123147652	344	0.267226836
ebi-a-GCST90026081	NAFLD	Nonalcoholic fatty liver disease	3-hydroxybutyrate (bhba) levels	Simple mode	14	-0.139264203	0.170912627	0.429846516	-0.474252952	0.195724545	0.869998142	0.622349808	1.216191853	612	0.236696529
ebi-a-GCST90026081	NAFLD	Nonalcoholic fatty liver disease	3-hydroxybutyrate (bhba) levels	Inverse variance weighted	14	-0.050815333	0.076673658	0.507491798	-0.201095703	0.099465037	0.950454172	0.817834159	1.10457985	727	0.23524723
ebi-a-GCST90026081	NAFLD	Nonalcoholic fatty liver disease	3-hydroxybutyrate (bhba) levels	MR Egger	14	0.056204365	0.223085481	0.805349895	-0.381043177	0.493451907	1.057813842	0.683148392	1.637960561	1303	0.208290802
ebi-a-GCST90026082	NAFLD	Nonalcoholic fatty liver disease	3-hydroxyhexanoate levels	Inverse variance weighted	12	-0.134150893	0.194157446	0.489604066	-0.514699487	0.246397701	0.874458105	0.597680178	1.279408295	695	0.237405137
ebi-a-GCST90026082	NAFLD	Nonalcoholic fatty liver disease	3-hydroxyhexanoate levels	Weighted median	12	-0.11064154	0.261627364	0.672370098	-0.623431173	0.402148093	0.895259606	0.53610182	1.49503272	1054	0.214979813
ebi-a-GCST90026082	NAFLD	Nonalcoholic fatty liver disease	3-hydroxyhexanoate levels	Simple mode	12	0.180409879	0.464795083	0.705312156	-0.730588483	1.091408242	1.197708179	0.481625478	2.978465521	1120	0.21222339
ebi-a-GCST90026082	NAFLD	Nonalcoholic fatty liver disease	3-hydroxyhexanoate levels	MR Egger	12	-0.042018669	0.388952403	0.91610843	-0.804365379	0.72032804	0.958851879	0.447371748	2.055107258	1523	0.202710795
ebi-a-GCST90026082	NAFLD	Nonalcoholic fatty liver disease	3-hydroxyhexanoate levels	Weighted mode	12	-0.000792202	0.391184014	0.998420435	-0.767512869	0.765928466	0.999208112	0.464166076	2.150990569	1683	0.199921382
ebi-a-GCST90026083	NAFLD	Nonalcoholic fatty liver disease	3-hydroxyoctanoate levels	Weighted median	25	0.044784041	0.059376015	0.450702336	-0.071592948	0.161161029	1.045801985	0.930909748	1.174874143	643	0.236215688
ebi-a-GCST90026083	NAFLD	Nonalcoholic fatty liver disease	3-hydroxyoctanoate levels	MR Egger	25	-0.052263837	0.106447133	0.62808996	-0.260900218	0.156372544	0.949078432	0.770357784	1.169261723	951	0.222572362
ebi-a-GCST90026083	NAFLD	Nonalcoholic fatty liver disease	3-hydroxyoctanoate levels	Weighted mode	25	0.04268855	0.098534777	0.668714142	-0.150439613	0.235816713	1.043612811	0.860329681	1.265942259	1040	0.216689102
ebi-a-GCST90026083	NAFLD	Nonalcoholic fatty liver disease	3-hydroxyoctanoate levels	Inverse variance weighted	25	0.016422621	0.041350215	0.691250011	-0.064623799	0.097469042	1.016558214	0.937420055	1.102377313	1094	0.212935332
ebi-a-GCST90026083	NAFLD	Nonalcoholic fatty liver disease	3-hydroxyoctanoate levels	Simple mode	25	0.028933244	0.108326037	0.791678458	-0.183385788	0.241252275	1.029355876	0.832446946	1.272842102	1270	0.210075307
ebi-a-GCST90026084	NAFLD	Nonalcoholic fatty liver disease	3-hydroxypyridine sulfate levels	Simple mode	14	0.063503499	0.089051114	0.488380059	-0.111036684	0.238043682	1.065563214	0.894905919	1.268764614	694	0.237152853
ebi-a-GCST90026084	NAFLD	Nonalcoholic fatty liver disease	3-hydroxypyridine sulfate levels	Inverse variance weighted	14	0.027737618	0.043321972	0.521999198	-0.057173447	0.112648683	1.028125887	0.944430246	1.119238656	748	0.235178783
ebi-a-GCST90026084	NAFLD	Nonalcoholic fatty liver disease	3-hydroxypyridine sulfate levels	Weighted mode	14	0.048836982	0.082357004	0.563361331	-0.112582746	0.21025671	1.05004916	0.893523409	1.233994799	812	0.233808828
ebi-a-GCST90026084	NAFLD	Nonalcoholic fatty liver disease	3-hydroxypyridine sulfate levels	Weighted median	14	0.022167049	0.060219887	0.712797333	-0.095863931	0.140198028	1.022414563	0.908587638	1.150501608	1134	0.211827779
ebi-a-GCST90026084	NAFLD	Nonalcoholic fatty liver disease	3-hydroxypyridine sulfate levels	MR Egger	14	0.029753764	0.085902491	0.735064587	-0.138615118	0.198122646	1.03020083	0.870563028	1.219111904	1172	0.211362428
ebi-a-GCST90026085	NAFLD	Nonalcoholic fatty liver disease	3-hydroxystachydrine levels	MR Egger	9	-0.110215916	0.161130618	0.515962784	-0.426031927	0.205600095	0.895640731	0.65309549	1.228261917	742	0.234338892
ebi-a-GCST90026085	NAFLD	Nonalcoholic fatty liver disease	3-hydroxystachydrine levels	Weighted mode	9	-0.05573073	0.084617218	0.528634631	-0.221580477	0.110119018	0.945793776	0.801251437	1.116410935	756	0.235647977
ebi-a-GCST90026085	NAFLD	Nonalcoholic fatty liver disease	3-hydroxystachydrine levels	Simple mode	9	-0.052212378	0.082539368	0.544662842	-0.213989539	0.109564784	0.949127272	0.80735683	1.115792354	779	0.235624362
ebi-a-GCST90026085	NAFLD	Nonalcoholic fatty liver disease	3-hydroxystachydrine levels	Weighted median	9	-0.028411288	0.051146698	0.578562098	-0.128658816	0.071836239	0.971988517	0.879273909	1.074479372	845	0.23074015
ebi-a-GCST90026085	NAFLD	Nonalcoholic fatty liver disease	3-hydroxystachydrine levels	Inverse variance weighted	9	0.008110454	0.039858117	0.838757444	-0.070011455	0.086232362	1.008143432	0.932383139	1.090059587	1373	0.205871274
ebi-a-GCST90026086	NAFLD	Nonalcoholic fatty liver disease	3-methoxytyramine sulfate levels	MR Egger	27	0.10549753	0.094483106	0.274792893	-0.079689358	0.290684419	1.11126336	0.923403149	1.337342478	350	0.2645863
ebi-a-GCST90026086	NAFLD	Nonalcoholic fatty liver disease	3-methoxytyramine sulfate levels	Weighted median	27	0.076136275	0.082804165	0.35784771	-0.086159889	0.238432439	1.07910962	0.91744753	1.269257951	486	0.248137198
ebi-a-GCST90026086	NAFLD	Nonalcoholic fatty liver disease	3-methoxytyramine sulfate levels	Weighted mode	27	0.070300153	0.092365897	0.453442505	-0.110737005	0.251337312	1.072830146	0.895174144	1.285743708	646	0.23654818
ebi-a-GCST90026086	NAFLD	Nonalcoholic fatty liver disease	3-methoxytyramine sulfate levels	Inverse variance weighted	27	0.042207855	0.05991844	0.481170142	-0.075232288	0.159647998	1.043111272	0.927528007	1.173097865	685	0.236721661
ebi-a-GCST90026086	NAFLD	Nonalcoholic fatty liver disease	3-methoxytyramine sulfate levels	Simple mode	27	0.065636749	0.133477378	0.627026169	-0.195978912	0.327252409	1.067838753	0.822029569	1.387151563	948	0.222898543
ebi-a-GCST90026087	NAFLD	Nonalcoholic fatty liver disease	3-methoxytyrosine levels	Inverse variance weighted	14	-0.091777131	0.052251595	0.079012196	-0.194190257	0.010635994	0.912308452	0.823501213	1.010692757	66	0.403441063
ebi-a-GCST90026087	NAFLD	Nonalcoholic fatty liver disease	3-methoxytyrosine levels	MR Egger	14	-0.220157705	0.126898548	0.108341338	-0.468878859	0.02856345	0.802392247	0.625703377	1.028975297	91	0.40122012
ebi-a-GCST90026087	NAFLD	Nonalcoholic fatty liver disease	3-methoxytyrosine levels	Weighted median	14	-0.048326317	0.070847624	0.495165434	-0.187187659	0.090535026	0.952822814	0.829288098	1.094759852	706	0.236360837
ebi-a-GCST90026087	NAFLD	Nonalcoholic fatty liver disease	3-methoxytyrosine levels	Weighted mode	14	-0.010271495	0.114019497	0.929592514	-0.233749709	0.21320672	0.989781077	0.791559911	1.237640469	1555	0.201461529
ebi-a-GCST90026087	NAFLD	Nonalcoholic fatty liver disease	3-methoxytyrosine levels	Simple mode	14	0.006982296	0.117392991	0.953476022	-0.223107967	0.237072559	1.007006729	0.800028468	1.267533086	1594	0.201581819
ebi-a-GCST90026088	NAFLD	Nonalcoholic fatty liver disease	3-methyl-2-oxobutyrate levels	MR Egger	15	-0.439908436	0.432501118	0.327650019	-1.287610627	0.407793755	0.644095394	0.275929294	1.503497041	428	0.257986113
ebi-a-GCST90026088	NAFLD	Nonalcoholic fatty liver disease	3-methyl-2-oxobutyrate levels	Simple mode	15	-0.441341789	0.505183403	0.397059765	-1.431501258	0.548817681	0.64317284	0.238949927	1.73120497	548	0.244177264
ebi-a-GCST90026088	NAFLD	Nonalcoholic fatty liver disease	3-methyl-2-oxobutyrate levels	Weighted median	15	-0.262947531	0.316603766	0.406241683	-0.883490911	0.35759585	0.768782234	0.413337466	1.429887614	563	0.243167757
ebi-a-GCST90026088	NAFLD	Nonalcoholic fatty liver disease	3-methyl-2-oxobutyrate levels	Weighted mode	15	-0.34064343	0.435734762	0.447371353	-1.194683563	0.513396703	0.711312496	0.302799756	1.670957312	638	0.236307439
ebi-a-GCST90026088	NAFLD	Nonalcoholic fatty liver disease	3-methyl-2-oxobutyrate levels	Inverse variance weighted	15	-0.171359516	0.244702784	0.483754882	-0.650976972	0.30825794	0.84251862	0.521536002	1.361052014	686	0.237646349
ebi-a-GCST90026089	NAFLD	Nonalcoholic fatty liver disease	3-methyl-2-oxovalerate levels	MR Egger	26	0.264056085	0.261383845	0.32246541	-0.248256251	0.776368421	1.302201228	0.780160001	2.173564444	419	0.259357621
ebi-a-GCST90026089	NAFLD	Nonalcoholic fatty liver disease	3-methyl-2-oxovalerate levels	Weighted mode	26	-0.333651145	0.360908791	0.364077025	-1.041032375	0.373730086	0.716303625	0.353089972	1.453144873	496	0.24736685
ebi-a-GCST90026089	NAFLD	Nonalcoholic fatty liver disease	3-methyl-2-oxovalerate levels	Simple mode	26	-0.361992361	0.422144665	0.399310471	-1.189395904	0.465411182	0.696287687	0.304405098	1.592668931	553	0.243341101
ebi-a-GCST90026089	NAFLD	Nonalcoholic fatty liver disease	3-methyl-2-oxovalerate levels	Weighted median	26	-0.103590906	0.189193431	0.584008036	-0.474410031	0.26722822	0.901594059	0.622252058	1.306338544	856	0.229919052
ebi-a-GCST90026089	NAFLD	Nonalcoholic fatty liver disease	3-methyl-2-oxovalerate levels	Inverse variance weighted	26	-0.017830808	0.134381801	0.894440394	-0.281219137	0.245557521	0.98232722	0.754862899	1.278333813	1494	0.201757974
ebi-a-GCST90026090	NAFLD	Nonalcoholic fatty liver disease	3-methylglutaconate levels	MR Egger	14	-0.391926289	0.478651214	0.428854268	-1.330082669	0.546230091	0.675753923	0.264455398	1.726731113	610	0.236924407
ebi-a-GCST90026090	NAFLD	Nonalcoholic fatty liver disease	3-methylglutaconate levels	Simple mode	14	0.224526667	0.446819895	0.623720487	-0.651240328	1.100293662	1.251730091	0.52139867	3.005048362	938	0.224087211
ebi-a-GCST90026090	NAFLD	Nonalcoholic fatty liver disease	3-methylglutaconate levels	Weighted mode	14	-0.203181201	0.447215947	0.657088122	-1.079724457	0.673362054	0.816130344	0.339689112	1.96081863	1010	0.219246235
ebi-a-GCST90026090	NAFLD	Nonalcoholic fatty liver disease	3-methylglutaconate levels	Inverse variance weighted	14	0.094394516	0.219191504	0.666723891	-0.335220831	0.524009864	1.098993231	0.715180135	1.688785893	1033	0.217508181
ebi-a-GCST90026090	NAFLD	Nonalcoholic fatty liver disease	3-methylglutaconate levels	Weighted median	14	0.073484864	0.295079312	0.803334265	-0.504870587	0.651840315	1.076252246	0.603583682	1.919069273	1296	0.208891703
ebi-a-GCST90026091	NAFLD	Nonalcoholic fatty liver disease	3-methylglutarylcarnitine (2) levels	Weighted median	60	0.069078072	0.060041165	0.249933113	-0.048602611	0.186758756	1.071519862	0.952559591	1.20533647	314	0.268240316
ebi-a-GCST90026091	NAFLD	Nonalcoholic fatty liver disease	3-methylglutarylcarnitine (2) levels	Simple mode	60	0.106922298	0.121955513	0.384188122	-0.132110508	0.345955104	1.112847781	0.876244158	1.413339161	528	0.245210979
ebi-a-GCST90026091	NAFLD	Nonalcoholic fatty liver disease	3-methylglutarylcarnitine (2) levels	MR Egger	60	0.049121807	0.068059195	0.47334721	-0.084274215	0.18251783	1.050348283	0.919179169	1.20023555	674	0.236673605
ebi-a-GCST90026091	NAFLD	Nonalcoholic fatty liver disease	3-methylglutarylcarnitine (2) levels	Weighted mode	60	0.051830396	0.09105899	0.571383926	-0.126645225	0.230306017	1.053197101	0.88104619	1.258985222	832	0.231437961
ebi-a-GCST90026091	NAFLD	Nonalcoholic fatty liver disease	3-methylglutarylcarnitine (2) levels	Inverse variance weighted	60	-0.001037674	0.040224604	0.979419264	-0.079877898	0.07780255	0.998962865	0.923229068	1.080909212	1646	0.200525086
ebi-a-GCST90026092	NAFLD	Nonalcoholic fatty liver disease	3-methylhistidine levels	Weighted mode	25	0.039511843	0.041899506	0.355070248	-0.042611188	0.121634874	1.040302819	0.95828391	1.129341675	480	0.249288903
ebi-a-GCST90026092	NAFLD	Nonalcoholic fatty liver disease	3-methylhistidine levels	Simple mode	25	0.041262383	0.049190732	0.40984532	-0.055151451	0.137676217	1.042125506	0.946341813	1.147603916	569	0.242737914
ebi-a-GCST90026092	NAFLD	Nonalcoholic fatty liver disease	3-methylhistidine levels	Weighted median	25	0.01523153	0.028495783	0.592982691	-0.040620205	0.071083265	1.015348121	0.960193737	1.073670621	873	0.228906262
ebi-a-GCST90026092	NAFLD	Nonalcoholic fatty liver disease	3-methylhistidine levels	Inverse variance weighted	25	-0.010092729	0.020975064	0.630390351	-0.051203854	0.031018396	0.989958032	0.950084972	1.03150448	957	0.221986989
ebi-a-GCST90026092	NAFLD	Nonalcoholic fatty liver disease	3-methylhistidine levels	MR Egger	25	0.006747048	0.03963318	0.866312084	-0.070933984	0.08442808	1.00676986	0.931523385	1.088094586	1436	0.20330583
ebi-a-GCST90026093	NAFLD	Nonalcoholic fatty liver disease	3-methylxanthine levels	MR Egger	15	0.24688668	0.133873501	0.088061087	-0.015505382	0.509278743	1.280034051	0.984614207	1.664090525	76	0.3904814
ebi-a-GCST90026093	NAFLD	Nonalcoholic fatty liver disease	3-methylxanthine levels	Inverse variance weighted	15	0.049293979	0.047478715	0.29916149	-0.043764302	0.142352259	1.050529138	0.957179536	1.152982726	384	0.26254537
ebi-a-GCST90026093	NAFLD	Nonalcoholic fatty liver disease	3-methylxanthine levels	Weighted median	15	0.028139034	0.066326078	0.671381352	-0.101860079	0.158138146	1.028538676	0.903155913	1.171327998	1049	0.21568686
ebi-a-GCST90026093	NAFLD	Nonalcoholic fatty liver disease	3-methylxanthine levels	Simple mode	15	0.012988268	0.114604163	0.911376824	-0.211635891	0.237612427	1.013072982	0.809259303	1.268217571	1516	0.20259498
ebi-a-GCST90026093	NAFLD	Nonalcoholic fatty liver disease	3-methylxanthine levels	Weighted mode	15	0.006807485	0.114871358	0.953581185	-0.218340376	0.231955347	1.006830709	0.803851783	1.261063417	1596	0.201351416
ebi-a-GCST90026094	NAFLD	Nonalcoholic fatty liver disease	3-ureidopropionate levels	Inverse variance weighted	17	0.079966695	0.070328873	0.255521837	-0.057877895	0.217811286	1.08325099	0.943765179	1.243352407	323	0.266597087
ebi-a-GCST90026094	NAFLD	Nonalcoholic fatty liver disease	3-ureidopropionate levels	Weighted median	17	0.048236623	0.09509394	0.611977777	-0.138147499	0.234620745	1.049418943	0.870970215	1.264429137	908	0.227132721
ebi-a-GCST90026094	NAFLD	Nonalcoholic fatty liver disease	3-ureidopropionate levels	MR Egger	17	-0.065087693	0.149659651	0.669823604	-0.358420609	0.228245222	0.936985292	0.6987791	1.256393383	1042	0.21663201
ebi-a-GCST90026094	NAFLD	Nonalcoholic fatty liver disease	3-ureidopropionate levels	Simple mode	17	0.044802442	0.14791304	0.765870831	-0.245107116	0.334711999	1.045821229	0.782620703	1.397537835	1226	0.210520775
ebi-a-GCST90026094	NAFLD	Nonalcoholic fatty liver disease	3-ureidopropionate levels	Weighted mode	17	0.037071887	0.127523079	0.775009597	-0.212873348	0.287017121	1.03776762	0.808258498	1.332447026	1240	0.210627608
ebi-a-GCST90026095	NAFLD	Nonalcoholic fatty liver disease	4-acetamidobutanoate levels	MR Egger	10	-1.389092846	1.078275855	0.233665782	-3.502513523	0.724327831	0.249301357	0.030121577	2.063343717	289	0.272475324
ebi-a-GCST90026095	NAFLD	Nonalcoholic fatty liver disease	4-acetamidobutanoate levels	Inverse variance weighted	10	0.116234057	0.207478811	0.575328473	-0.290424411	0.522892526	1.123258748	0.747946063	1.686900002	840	0.230816304
ebi-a-GCST90026095	NAFLD	Nonalcoholic fatty liver disease	4-acetamidobutanoate levels	Weighted mode	10	0.11820067	0.41158012	0.780471246	-0.688496366	0.924897706	1.125469937	0.502330823	2.521610301	1252	0.210078922
ebi-a-GCST90026095	NAFLD	Nonalcoholic fatty liver disease	4-acetamidobutanoate levels	Simple mode	10	0.101175543	0.437771485	0.822394035	-0.756856567	0.959207653	1.106470858	0.469138818	2.609627923	1344	0.206210409
ebi-a-GCST90026095	NAFLD	Nonalcoholic fatty liver disease	4-acetamidobutanoate levels	Weighted median	10	0.059937116	0.275335367	0.827672467	-0.479720203	0.599594435	1.061769776	0.61895655	1.821379963	1351	0.206458639
ebi-a-GCST90026096	NAFLD	Nonalcoholic fatty liver disease	4-methyl-2-oxopentanoate levels	MR Egger	18	-0.224367991	0.39727492	0.580064582	-1.003026835	0.554290852	0.799021048	0.366767614	1.74070613	847	0.23079311
ebi-a-GCST90026096	NAFLD	Nonalcoholic fatty liver disease	4-methyl-2-oxopentanoate levels	Inverse variance weighted	18	-0.100898754	0.183932839	0.583305368	-0.461407118	0.25960961	0.904024557	0.63039598	1.296423877	854	0.230180221
ebi-a-GCST90026096	NAFLD	Nonalcoholic fatty liver disease	4-methyl-2-oxopentanoate levels	Weighted mode	18	0.133120226	0.462538816	0.776976382	-0.773455853	1.039696304	1.142387335	0.461415725	2.828357924	1244	0.210483152
ebi-a-GCST90026096	NAFLD	Nonalcoholic fatty liver disease	4-methyl-2-oxopentanoate levels	Simple mode	18	0.080442779	0.458259462	0.86272942	-0.817745767	0.978631325	1.083766831	0.44142561	2.660811961	1431	0.203172477
ebi-a-GCST90026096	NAFLD	Nonalcoholic fatty liver disease	4-methyl-2-oxopentanoate levels	Weighted median	18	0.014311729	0.27873414	0.959050255	-0.532007185	0.560630643	1.014414632	0.587424715	1.751776898	1608	0.200994985
ebi-a-GCST90026097	NAFLD	Nonalcoholic fatty liver disease	4-methylcatechol sulfate levels	MR Egger	14	-0.35541145	0.205247996	0.108943338	-0.757697523	0.046874623	0.700885005	0.468744459	1.047990607	93	0.394773171
ebi-a-GCST90026097	NAFLD	Nonalcoholic fatty liver disease	4-methylcatechol sulfate levels	Weighted mode	14	-0.176204474	0.107874273	0.126352529	-0.387638049	0.0352291	0.838446525	0.67865794	1.035856997	114	0.373515809
ebi-a-GCST90026097	NAFLD	Nonalcoholic fatty liver disease	4-methylcatechol sulfate levels	Weighted median	14	-0.105105559	0.077218288	0.173466754	-0.256453403	0.046242284	0.90022949	0.77379105	1.047328132	188	0.310948383
ebi-a-GCST90026097	NAFLD	Nonalcoholic fatty liver disease	4-methylcatechol sulfate levels	Simple mode	14	-0.187066794	0.130131183	0.174201574	-0.442123911	0.067990324	0.829388337	0.642669996	1.070354952	193	0.304175805
ebi-a-GCST90026097	NAFLD	Nonalcoholic fatty liver disease	4-methylcatechol sulfate levels	Inverse variance weighted	14	-0.057609567	0.061292463	0.347262322	-0.177742795	0.062523661	0.944018451	0.837157717	1.064519646	466	0.251131765
ebi-a-GCST90026098	NAFLD	Nonalcoholic fatty liver disease	5,6-dihydrothymine levels	Simple mode	28	0.292633336	0.375132134	0.442128631	-0.442625646	1.027892319	1.339951389	0.642347627	2.795168299	632	0.235755299
ebi-a-GCST90026098	NAFLD	Nonalcoholic fatty liver disease	5,6-dihydrothymine levels	Weighted median	28	0.086916587	0.175370395	0.620164505	-0.256809388	0.430642561	1.090805688	0.773515641	1.538245623	927	0.225453547
ebi-a-GCST90026098	NAFLD	Nonalcoholic fatty liver disease	5,6-dihydrothymine levels	MR Egger	28	0.099074796	0.206255267	0.634995232	-0.305185528	0.50333512	1.104148883	0.73698663	1.654229134	962	0.222446355
ebi-a-GCST90026098	NAFLD	Nonalcoholic fatty liver disease	5,6-dihydrothymine levels	Inverse variance weighted	28	-0.027592678	0.120253369	0.818515674	-0.263289282	0.208103926	0.972784523	0.768519546	1.231341131	1333	0.206931569
ebi-a-GCST90026098	NAFLD	Nonalcoholic fatty liver disease	5,6-dihydrothymine levels	Weighted mode	28	0.059589486	0.260223581	0.820599738	-0.450448732	0.569627704	1.061400737	0.637342092	1.767608855	1339	0.206528836
ebi-a-GCST90026099	NAFLD	Nonalcoholic fatty liver disease	5,6-dihydrouridine levels	MR Egger	10	-0.892678427	0.938088656	0.369164244	-2.731332192	0.945975338	0.409557313	0.065132463	2.575323966	502	0.247825399
ebi-a-GCST90026099	NAFLD	Nonalcoholic fatty liver disease	5,6-dihydrouridine levels	Weighted median	10	-0.240704748	0.33449359	0.471765493	-0.896312186	0.414902689	0.786073682	0.408071781	1.514223383	671	0.236937364
ebi-a-GCST90026099	NAFLD	Nonalcoholic fatty liver disease	5,6-dihydrouridine levels	Weighted mode	10	-0.180310495	0.455159271	0.701223593	-1.072422667	0.711801677	0.835010904	0.342178528	2.037659156	1115	0.211939328
ebi-a-GCST90026099	NAFLD	Nonalcoholic fatty liver disease	5,6-dihydrouridine levels	Simple mode	10	-0.211177117	0.651109847	0.75309618	-1.487352416	1.064998182	0.809630655	0.225970139	2.900833711	1204	0.210791871
ebi-a-GCST90026099	NAFLD	Nonalcoholic fatty liver disease	5,6-dihydrouridine levels	Inverse variance weighted	10	0.005133782	0.352855253	0.988391782	-0.686462514	0.696730077	1.005146982	0.50335353	2.007178646	1664	0.200173095
ebi-a-GCST90026100	NAFLD	Nonalcoholic fatty liver disease	5-acetylamino-6-amino-3-methyluracil levels	Inverse variance weighted	35	-0.054442419	0.028950615	0.060036256	-0.111185624	0.002300785	0.947013037	0.894772642	1.002303434	49	0.412902417
ebi-a-GCST90026100	NAFLD	Nonalcoholic fatty liver disease	5-acetylamino-6-amino-3-methyluracil levels	Weighted median	35	-0.060678797	0.042373835	0.152147427	-0.143731513	0.022373919	0.941125483	0.866120259	1.022626092	150	0.341824553
ebi-a-GCST90026100	NAFLD	Nonalcoholic fatty liver disease	5-acetylamino-6-amino-3-methyluracil levels	Weighted mode	35	-0.052884854	0.057793606	0.366602504	-0.166160321	0.060390613	0.948489221	0.846910446	1.062251394	500	0.247090088
ebi-a-GCST90026100	NAFLD	Nonalcoholic fatty liver disease	5-acetylamino-6-amino-3-methyluracil levels	MR Egger	35	-0.043500868	0.062294774	0.489877285	-0.165598625	0.078596889	0.957431723	0.847386286	1.081768162	697	0.236856019
ebi-a-GCST90026100	NAFLD	Nonalcoholic fatty liver disease	5-acetylamino-6-amino-3-methyluracil levels	Simple mode	35	-0.041169388	0.068980504	0.554576988	-0.176371176	0.0940324	0.95966656	0.838306766	1.09859534	794	0.235380913
ebi-a-GCST90026101	NAFLD	Nonalcoholic fatty liver disease	5-hydroxyhexanoate levels	Inverse variance weighted	20	-0.03806338	0.041670483	0.361012516	-0.119737528	0.043610767	0.962651926	0.887153259	1.044575693	492	0.247278898
ebi-a-GCST90026101	NAFLD	Nonalcoholic fatty liver disease	5-hydroxyhexanoate levels	Simple mode	20	-0.0847684	0.095617738	0.386413623	-0.272179166	0.102642366	0.918725037	0.761717775	1.108095046	530	0.245700738
ebi-a-GCST90026101	NAFLD	Nonalcoholic fatty liver disease	5-hydroxyhexanoate levels	MR Egger	20	-0.063441319	0.089987733	0.489833396	-0.239817275	0.112934637	0.938529192	0.786771611	1.119558753	696	0.237175078
ebi-a-GCST90026101	NAFLD	Nonalcoholic fatty liver disease	5-hydroxyhexanoate levels	Weighted median	20	-0.029494058	0.056870279	0.604025828	-0.140959804	0.081971688	0.970936647	0.868524222	1.085425079	891	0.228458703
ebi-a-GCST90026101	NAFLD	Nonalcoholic fatty liver disease	5-hydroxyhexanoate levels	Weighted mode	20	0.004068218	0.083625158	0.961707367	-0.159837091	0.167973526	1.004076504	0.852282622	1.182905294	1615	0.200678256
ebi-a-GCST90026102	NAFLD	Nonalcoholic fatty liver disease	5-hydroxyindoleacetate levels	MR Egger	62	-0.095474377	0.041803805	0.025933461	-0.177409835	-0.013538919	0.908941651	0.837436503	0.98655232	19	0.459977701
ebi-a-GCST90026102	NAFLD	Nonalcoholic fatty liver disease	5-hydroxyindoleacetate levels	Weighted mode	62	-0.041129218	0.042241928	0.334071395	-0.123923397	0.041664961	0.959705111	0.883447513	1.042545127	442	0.254710543
ebi-a-GCST90026102	NAFLD	Nonalcoholic fatty liver disease	5-hydroxyindoleacetate levels	Weighted median	62	-0.027908013	0.034099939	0.4131184	-0.094743893	0.038927868	0.972477818	0.909605861	1.039695486	580	0.240036036
ebi-a-GCST90026102	NAFLD	Nonalcoholic fatty liver disease	5-hydroxyindoleacetate levels	Inverse variance weighted	62	0.012999538	0.022878752	0.56990417	-0.031842815	0.057841892	1.0130844	0.968658829	1.059547459	829	0.231673951
ebi-a-GCST90026102	NAFLD	Nonalcoholic fatty liver disease	5-hydroxyindoleacetate levels	Simple mode	62	-0.022311801	0.061858516	0.719576641	-0.143554492	0.09893089	0.977935266	0.866273594	1.10399	1146	0.211603253
ebi-a-GCST90026103	NAFLD	Nonalcoholic fatty liver disease	5-methylcytidine levels	MR Egger	17	-0.49404017	0.436922393	0.275925623	-1.35040806	0.362327719	0.610156272	0.259134497	1.436669689	352	0.264167429
ebi-a-GCST90026103	NAFLD	Nonalcoholic fatty liver disease	5-methylcytidine levels	Inverse variance weighted	17	-0.167924221	0.18580373	0.366116276	-0.532099531	0.196251089	0.845417897	0.587370472	1.216832401	498	0.247753384
ebi-a-GCST90026103	NAFLD	Nonalcoholic fatty liver disease	5-methylcytidine levels	Simple mode	17	-0.275439094	0.426476468	0.527532615	-1.11133297	0.560454783	0.759238673	0.329119961	1.751468857	755	0.235468201
ebi-a-GCST90026103	NAFLD	Nonalcoholic fatty liver disease	5-methylcytidine levels	Weighted median	17	-0.148700754	0.248656717	0.549829099	-0.636067919	0.338666411	0.861826975	0.529369862	1.403075217	787	0.235441431
ebi-a-GCST90026103	NAFLD	Nonalcoholic fatty liver disease	5-methylcytidine levels	Weighted mode	17	-0.188607335	0.391968873	0.636903398	-0.956866327	0.579651657	0.828111613	0.384094629	1.785416385	970	0.221274686
ebi-a-GCST90026104	NAFLD	Nonalcoholic fatty liver disease	5-methylthioadenosine (mta) levels	MR Egger	70	0.125561629	0.130875282	0.340756652	-0.130953924	0.382077181	1.13378504	0.877258194	1.465325176	455	0.252384597
ebi-a-GCST90026104	NAFLD	Nonalcoholic fatty liver disease	5-methylthioadenosine (mta) levels	Inverse variance weighted	70	-0.033766648	0.071859643	0.638428435	-0.174611549	0.107078253	0.966797082	0.839783172	1.113021348	973	0.22112064
ebi-a-GCST90026104	NAFLD	Nonalcoholic fatty liver disease	5-methylthioadenosine (mta) levels	Simple mode	70	-0.070718126	0.207601084	0.73440637	-0.47761625	0.336179998	0.931724484	0.620260176	1.399590926	1170	0.211534142
ebi-a-GCST90026104	NAFLD	Nonalcoholic fatty liver disease	5-methylthioadenosine (mta) levels	Weighted median	70	-0.031123089	0.109067526	0.775371297	-0.24489544	0.182649261	0.969356248	0.782786382	1.200393309	1242	0.210386576
ebi-a-GCST90026104	NAFLD	Nonalcoholic fatty liver disease	5-methylthioadenosine (mta) levels	Weighted mode	70	-0.006591618	0.164690575	0.968189372	-0.329385145	0.316201909	0.993430059	0.719365904	1.371907228	1628	0.200417579
ebi-a-GCST90026105	NAFLD	Nonalcoholic fatty liver disease	5-methyluridine (ribothymidine) levels	MR Egger	10	-1.531425376	0.945626073	0.144003171	-3.38485248	0.322001728	0.216227242	0.03388264	1.37988716	138	0.351659917
ebi-a-GCST90026105	NAFLD	Nonalcoholic fatty liver disease	5-methyluridine (ribothymidine) levels	Inverse variance weighted	10	0.154058573	0.232354975	0.507310641	-0.301357178	0.609474324	1.166559214	0.73981348	1.839464182	726	0.235487171
ebi-a-GCST90026105	NAFLD	Nonalcoholic fatty liver disease	5-methyluridine (ribothymidine) levels	Simple mode	10	0.075459286	0.488655811	0.88068433	-0.882306104	1.033224676	1.078379321	0.413827481	2.810112942	1467	0.20231126
ebi-a-GCST90026105	NAFLD	Nonalcoholic fatty liver disease	5-methyluridine (ribothymidine) levels	Weighted median	10	0.020928665	0.279747867	0.940363818	-0.527377156	0.569234485	1.021149205	0.590150815	1.766913934	1572	0.201591989
ebi-a-GCST90026105	NAFLD	Nonalcoholic fatty liver disease	5-methyluridine (ribothymidine) levels	Weighted mode	10	0.028986199	0.403341886	0.944280962	-0.761563897	0.819536295	1.029410388	0.466935616	2.26944724	1580	0.201406762
ebi-a-GCST90026106	NAFLD	Nonalcoholic fatty liver disease	6-oxopiperidine-2-carboxylate levels	Inverse variance weighted	124	0.027517719	0.028407446	0.332704973	-0.028160875	0.083196313	1.027899828	0.972231947	1.086755132	436	0.257159578
ebi-a-GCST90026106	NAFLD	Nonalcoholic fatty liver disease	6-oxopiperidine-2-carboxylate levels	Simple mode	124	-0.056329637	0.092693915	0.544510078	-0.238009711	0.125350438	0.945227503	0.788195037	1.13354562	778	0.235861049
ebi-a-GCST90026106	NAFLD	Nonalcoholic fatty liver disease	6-oxopiperidine-2-carboxylate levels	Weighted mode	124	-0.02814182	0.05966581	0.638006946	-0.145086807	0.088803167	0.972250472	0.864947207	1.092865523	972	0.221201997
ebi-a-GCST90026106	NAFLD	Nonalcoholic fatty liver disease	6-oxopiperidine-2-carboxylate levels	Weighted median	124	0.008274036	0.042799954	0.846709292	-0.075613874	0.092161947	1.008308361	0.927174143	1.096542389	1392	0.204986373
ebi-a-GCST90026106	NAFLD	Nonalcoholic fatty liver disease	6-oxopiperidine-2-carboxylate levels	MR Egger	124	-0.003510628	0.050454413	0.944641715	-0.102401278	0.095380022	0.996495527	0.902667258	1.100076829	1581	0.201356267
ebi-a-GCST90026107	NAFLD	Nonalcoholic fatty liver disease	7-alpha-hydroxy-3-oxo-4-cholestenoate (7-hoca) levels	Inverse variance weighted	11	0.541836331	0.151739638	0.000355853	0.24442664	0.839246022	1.719160913	1.276888986	2.314621145	1	0.119922427
ebi-a-GCST90026107	NAFLD	Nonalcoholic fatty liver disease	7-alpha-hydroxy-3-oxo-4-cholestenoate (7-hoca) levels	Weighted median	11	0.58507933	0.196171626	0.002859168	0.200582943	0.969575717	1.795133388	1.222114974	2.636825462	3	0.321179832
ebi-a-GCST90026107	NAFLD	Nonalcoholic fatty liver disease	7-alpha-hydroxy-3-oxo-4-cholestenoate (7-hoca) levels	Weighted mode	11	0.668223501	0.282297002	0.039472535	0.114921376	1.221525626	1.950768702	1.121785235	3.392359258	32	0.415695134
ebi-a-GCST90026107	NAFLD	Nonalcoholic fatty liver disease	7-alpha-hydroxy-3-oxo-4-cholestenoate (7-hoca) levels	Simple mode	11	0.683906717	0.316267946	0.055879986	0.064021544	1.303791891	1.981604197	1.066115367	3.683236652	44	0.427989889
ebi-a-GCST90026107	NAFLD	Nonalcoholic fatty liver disease	7-alpha-hydroxy-3-oxo-4-cholestenoate (7-hoca) levels	MR Egger	11	0.194522433	0.41995078	0.654215809	-0.628581097	1.017625962	1.214730732	0.533348033	2.766618904	1000	0.220470728
ebi-a-GCST90026108	NAFLD	Nonalcoholic fatty liver disease	7-methylguanine levels	Inverse variance weighted	16	0.269498822	0.231509447	0.24438581	-0.184259695	0.723257339	1.309308089	0.831719782	2.061136106	303	0.27180864
ebi-a-GCST90026108	NAFLD	Nonalcoholic fatty liver disease	7-methylguanine levels	Simple mode	16	0.635657166	0.563241542	0.276806891	-0.468296255	1.739610588	1.888262636	0.62606802	5.695125239	355	0.262771612
ebi-a-GCST90026108	NAFLD	Nonalcoholic fatty liver disease	7-methylguanine levels	Weighted median	16	-0.172449582	0.329262911	0.60045638	-0.817804886	0.472905723	0.84160072	0.441399514	1.604650094	888	0.227875901
ebi-a-GCST90026108	NAFLD	Nonalcoholic fatty liver disease	7-methylguanine levels	Weighted mode	16	-0.227986504	0.437722295	0.610076492	-1.085922203	0.629949195	0.796135004	0.337590316	1.877515189	904	0.227428958
ebi-a-GCST90026108	NAFLD	Nonalcoholic fatty liver disease	7-methylguanine levels	MR Egger	16	-0.136317902	0.521895707	0.797743308	-1.159233488	0.886597684	0.872565198	0.313726564	2.42685865	1285	0.209213615
ebi-a-GCST90026109	NAFLD	Nonalcoholic fatty liver disease	7-methylxanthine levels	MR Egger	16	0.101971028	0.115537232	0.392365012	-0.124481946	0.328424002	1.107351389	0.882954202	1.388777692	542	0.243961271
ebi-a-GCST90026109	NAFLD	Nonalcoholic fatty liver disease	7-methylxanthine levels	Simple mode	16	-0.059898807	0.115680664	0.612153834	-0.286632908	0.166835295	0.941859839	0.750787286	1.18155964	909	0.226948121
ebi-a-GCST90026109	NAFLD	Nonalcoholic fatty liver disease	7-methylxanthine levels	Weighted mode	16	-0.059898807	0.124135545	0.636397255	-0.303204475	0.183406861	0.941859839	0.738448087	1.201303072	967	0.221784772
ebi-a-GCST90026109	NAFLD	Nonalcoholic fatty liver disease	7-methylxanthine levels	Weighted median	16	-0.02726429	0.064120748	0.670689199	-0.152940957	0.098412377	0.973104025	0.858180389	1.103417715	1046	0.216082467
ebi-a-GCST90026109	NAFLD	Nonalcoholic fatty liver disease	7-methylxanthine levels	Inverse variance weighted	16	0.018711919	0.048079306	0.697136611	-0.07552352	0.112947358	1.018888084	0.927257922	1.119572995	1103	0.212996408
ebi-a-GCST90026110	NAFLD	Nonalcoholic fatty liver disease	Acetylcarnitine (c2) levels	Inverse variance weighted	85	0.050647525	0.031280242	0.105414159	-0.010661749	0.111956798	1.051952041	0.989394886	1.11846454	87	0.408328409
ebi-a-GCST90026110	NAFLD	Nonalcoholic fatty liver disease	Acetylcarnitine (c2) levels	MR Egger	85	0.093391533	0.057373314	0.107360477	-0.019060163	0.205843229	1.097891512	0.981120333	1.228560586	90	0.402005343
ebi-a-GCST90026110	NAFLD	Nonalcoholic fatty liver disease	Acetylcarnitine (c2) levels	Weighted mode	85	0.033279585	0.049378247	0.502179215	-0.06350178	0.130060949	1.033839544	0.938472449	1.138897796	718	0.235702501
ebi-a-GCST90026110	NAFLD	Nonalcoholic fatty liver disease	Acetylcarnitine (c2) levels	Weighted median	85	0.027280486	0.049622171	0.582481215	-0.069978969	0.12453994	1.027656005	0.93241343	1.132627257	849	0.23120868
ebi-a-GCST90026110	NAFLD	Nonalcoholic fatty liver disease	Acetylcarnitine (c2) levels	Simple mode	85	0.024856061	0.078005575	0.750786919	-0.128034865	0.177746988	1.025167549	0.879822703	1.194523054	1198	0.21119799
ebi-a-GCST90026111	NAFLD	Nonalcoholic fatty liver disease	Acisoga levels	Simple mode	94	0.050137614	0.064215564	0.436920409	-0.075724892	0.17600012	1.051415776	0.927071216	1.192438202	621	0.237104956
ebi-a-GCST90026111	NAFLD	Nonalcoholic fatty liver disease	Acisoga levels	Inverse variance weighted	94	0.012765456	0.01868641	0.494517662	-0.023859909	0.04939082	1.012847282	0.976422489	1.050630878	705	0.236386457
ebi-a-GCST90026111	NAFLD	Nonalcoholic fatty liver disease	Acisoga levels	Weighted median	94	0.01189505	0.030565391	0.697152412	-0.048013117	0.071803216	1.011966077	0.953121285	1.07444389	1104	0.2128083
ebi-a-GCST90026111	NAFLD	Nonalcoholic fatty liver disease	Acisoga levels	MR Egger	94	0.004079352	0.03561623	0.909062264	-0.065728459	0.073887162	1.004087683	0.936385097	1.076685307	1514	0.202347413
ebi-a-GCST90026111	NAFLD	Nonalcoholic fatty liver disease	Acisoga levels	Weighted mode	94	0.003852766	0.03866642	0.920843718	-0.071933418	0.079638949	1.003860197	0.930592854	1.082896017	1537	0.201902624
ebi-a-GCST90026112	NAFLD	Nonalcoholic fatty liver disease	Adenine levels	Simple mode	53	0.216308755	0.24236024	0.376231797	-0.258717316	0.691334826	1.241485635	0.772041236	1.996378573	515	0.246194399
ebi-a-GCST90026112	NAFLD	Nonalcoholic fatty liver disease	Adenine levels	MR Egger	53	-0.073270128	0.172369786	0.672570022	-0.411114908	0.264574653	0.929349753	0.662910753	1.302876683	1056	0.214636456
ebi-a-GCST90026112	NAFLD	Nonalcoholic fatty liver disease	Adenine levels	Weighted mode	53	0.082696534	0.20067565	0.681966973	-0.31062774	0.476020808	1.086212131	0.732986687	1.60965651	1074	0.213987775
ebi-a-GCST90026112	NAFLD	Nonalcoholic fatty liver disease	Adenine levels	Inverse variance weighted	53	0.030226695	0.098695476	0.759405003	-0.163216437	0.223669828	1.03068816	0.849407325	1.250658019	1209	0.211678648
ebi-a-GCST90026112	NAFLD	Nonalcoholic fatty liver disease	Adenine levels	Weighted median	53	-0.01889267	0.135470665	0.889087067	-0.284415172	0.246629833	0.981284678	0.752454182	1.27970532	1482	0.202174319
ebi-a-GCST90026113	NAFLD	Nonalcoholic fatty liver disease	Adenosine 3',5'-cyclic monophosphate (camp) levels	Weighted median	67	-0.072888529	0.043126196	0.091004638	-0.157415874	0.011638816	0.92970446	0.854348684	1.011706811	81	0.378624233
ebi-a-GCST90026113	NAFLD	Nonalcoholic fatty liver disease	Adenosine 3',5'-cyclic monophosphate (camp) levels	Inverse variance weighted	67	-0.042694222	0.029653766	0.149936116	-0.100815603	0.015427159	0.958204343	0.904099731	1.015546772	146	0.346085419
ebi-a-GCST90026113	NAFLD	Nonalcoholic fatty liver disease	Adenosine 3',5'-cyclic monophosphate (camp) levels	Weighted mode	67	-0.070957934	0.057205714	0.219219257	-0.183081133	0.041165265	0.931501076	0.832700594	1.042024302	266	0.277732667
ebi-a-GCST90026113	NAFLD	Nonalcoholic fatty liver disease	Adenosine 3',5'-cyclic monophosphate (camp) levels	MR Egger	67	-0.062841682	0.058505969	0.286745891	-0.177513381	0.051830016	0.939092137	0.837349794	1.053196701	370	0.261171258
ebi-a-GCST90026113	NAFLD	Nonalcoholic fatty liver disease	Adenosine 3',5'-cyclic monophosphate (camp) levels	Simple mode	67	-0.058219856	0.075637425	0.444210528	-0.206469209	0.090029498	0.943442503	0.813451308	1.09420656	634	0.236118214
ebi-a-GCST90026114	NAFLD	Nonalcoholic fatty liver disease	Alanine levels	MR Egger	7	0.59493362	0.680749393	0.422134573	-0.739335191	1.929202431	1.8129106	0.477431211	6.884017572	598	0.237891891
ebi-a-GCST90026114	NAFLD	Nonalcoholic fatty liver disease	Alanine levels	Weighted median	7	0.142785495	0.330773367	0.665980054	-0.505530305	0.791101294	1.153482347	0.603185619	2.20582435	1031	0.217686982
ebi-a-GCST90026114	NAFLD	Nonalcoholic fatty liver disease	Alanine levels	Weighted mode	7	0.136121699	0.410407364	0.75141398	-0.668276734	0.940520132	1.14582133	0.512591148	2.561313292	1201	0.210846387
ebi-a-GCST90026114	NAFLD	Nonalcoholic fatty liver disease	Alanine levels	Simple mode	7	0.132160884	0.461127401	0.784055041	-0.771648822	1.03597059	1.14129192	0.462250271	2.817839875	1256	0.210371456
ebi-a-GCST90026114	NAFLD	Nonalcoholic fatty liver disease	Alanine levels	Inverse variance weighted	7	0.063105553	0.264840574	0.811665863	-0.455981973	0.582193078	1.065139262	0.633825263	1.789959651	1322	0.206907259
ebi-a-GCST90026115	NAFLD	Nonalcoholic fatty liver disease	Alpha-hydroxyisocaproate levels	Weighted median	23	-0.104000244	0.180878384	0.565309347	-0.458521877	0.25052139	0.901225078	0.63221745	1.284695069	815	0.233753681
ebi-a-GCST90026115	NAFLD	Nonalcoholic fatty liver disease	Alpha-hydroxyisocaproate levels	Simple mode	23	-0.166737754	0.334297871	0.622891892	-0.821961582	0.488486074	0.846421553	0.439568559	1.629846884	935	0.224507559
ebi-a-GCST90026115	NAFLD	Nonalcoholic fatty liver disease	Alpha-hydroxyisocaproate levels	Inverse variance weighted	23	-0.062894303	0.135548727	0.642649363	-0.328569807	0.202781201	0.939042722	0.719952669	1.224804453	984	0.220094345
ebi-a-GCST90026115	NAFLD	Nonalcoholic fatty liver disease	Alpha-hydroxyisocaproate levels	Weighted mode	23	-0.08009453	0.295094691	0.788598813	-0.658480124	0.498291064	0.923029088	0.517637482	1.645906117	1261	0.210751626
ebi-a-GCST90026115	NAFLD	Nonalcoholic fatty liver disease	Alpha-hydroxyisocaproate levels	MR Egger	23	0.067121003	0.363533763	0.855286883	-0.645405174	0.779647179	1.069424874	0.524450006	2.180702732	1414	0.203841357
ebi-a-GCST90026116	NAFLD	Nonalcoholic fatty liver disease	Alpha-hydroxyisovalerate levels	Inverse variance weighted	39	-0.056562912	0.056437386	0.316235337	-0.167180187	0.054054364	0.94500703	0.84604715	1.055541984	405	0.263139034
ebi-a-GCST90026116	NAFLD	Nonalcoholic fatty liver disease	Alpha-hydroxyisovalerate levels	MR Egger	39	-0.055886267	0.095038817	0.560080326	-0.242162347	0.130389814	0.945646681	0.784928736	1.139272401	803	0.235052391
ebi-a-GCST90026116	NAFLD	Nonalcoholic fatty liver disease	Alpha-hydroxyisovalerate levels	Weighted mode	39	-0.026162518	0.080435149	0.746766756	-0.18381541	0.131490374	0.974176756	0.832089385	1.140526929	1187	0.212013814
ebi-a-GCST90026116	NAFLD	Nonalcoholic fatty liver disease	Alpha-hydroxyisovalerate levels	Weighted median	39	0.011486721	0.079432956	0.885019588	-0.144201873	0.167175314	1.011552946	0.865712966	1.181961462	1475	0.202204475
ebi-a-GCST90026116	NAFLD	Nonalcoholic fatty liver disease	Alpha-hydroxyisovalerate levels	Simple mode	39	-0.008439272	0.12749489	0.947571188	-0.258329256	0.241450712	0.991596239	0.772340892	1.273094705	1586	0.201343941
ebi-a-GCST90026117	NAFLD	Nonalcoholic fatty liver disease	Alpha-ketoglutaramate levels	Inverse variance weighted	17	0.325891325	0.160704629	0.042571467	0.010910251	0.640872399	1.385264817	1.010969985	1.898136088	33	0.434744983
ebi-a-GCST90026117	NAFLD	Nonalcoholic fatty liver disease	Alpha-ketoglutaramate levels	Weighted median	17	0.275664917	0.225150912	0.220817881	-0.16563087	0.716960703	1.317406349	0.847358962	2.048198658	269	0.276638014
ebi-a-GCST90026117	NAFLD	Nonalcoholic fatty liver disease	Alpha-ketoglutaramate levels	MR Egger	17	0.335225612	0.503269807	0.515464416	-0.651183209	1.321634434	1.398255814	0.521428453	3.749544755	741	0.234428486
ebi-a-GCST90026117	NAFLD	Nonalcoholic fatty liver disease	Alpha-ketoglutaramate levels	Weighted mode	17	0.266210701	0.407132873	0.522485026	-0.53176973	1.064191132	1.305009997	0.587564219	2.898493538	751	0.234457328
ebi-a-GCST90026117	NAFLD	Nonalcoholic fatty liver disease	Alpha-ketoglutaramate levels	Simple mode	17	0.284887149	0.436132833	0.522896314	-0.569933203	1.139707501	1.329611971	0.565563215	3.125853921	753	0.234018669
ebi-a-GCST90026118	NAFLD	Nonalcoholic fatty liver disease	Alpha-tocopherol levels	MR Egger	57	-0.090024295	0.097316465	0.358972001	-0.280764566	0.100715976	0.913908982	0.755206116	1.105962477	488	0.247896648
ebi-a-GCST90026118	NAFLD	Nonalcoholic fatty liver disease	Alpha-tocopherol levels	Simple mode	57	-0.056576683	0.163900234	0.731244955	-0.377821143	0.264667776	0.944994016	0.68535307	1.302998017	1169	0.210803721
ebi-a-GCST90026118	NAFLD	Nonalcoholic fatty liver disease	Alpha-tocopherol levels	Weighted mode	57	0.034690074	0.113006064	0.76000077	-0.186801811	0.256181959	1.035298793	0.829608139	1.291987795	1213	0.211146133
ebi-a-GCST90026118	NAFLD	Nonalcoholic fatty liver disease	Alpha-tocopherol levels	Weighted median	57	-0.017540281	0.082656715	0.831946037	-0.179547443	0.14446688	0.982612654	0.835648304	1.155423427	1362	0.205848616
ebi-a-GCST90026118	NAFLD	Nonalcoholic fatty liver disease	Alpha-tocopherol levels	Inverse variance weighted	57	-0.011139056	0.053755557	0.835840532	-0.116499948	0.094221836	0.988922754	0.890030144	1.098803474	1368	0.20590516
ebi-a-GCST90026119	NAFLD	Nonalcoholic fatty liver disease	Arabinose levels	Inverse variance weighted	20	0.088659063	0.19169042	0.643714409	-0.28705416	0.464372287	1.092708049	0.750471082	1.591015175	985	0.220235285
ebi-a-GCST90026119	NAFLD	Nonalcoholic fatty liver disease	Arabinose levels	MR Egger	20	-0.102921603	0.394495291	0.797135441	-0.876132373	0.670289167	0.902197701	0.416390244	1.954802504	1283	0.209380081
ebi-a-GCST90026119	NAFLD	Nonalcoholic fatty liver disease	Arabinose levels	Weighted mode	20	0.080845218	0.399636959	0.841835198	-0.702443222	0.864133659	1.084203069	0.495373516	2.372949411	1378	0.205876968
ebi-a-GCST90026119	NAFLD	Nonalcoholic fatty liver disease	Arabinose levels	Simple mode	20	0.080845218	0.429630504	0.852735591	-0.76123057	0.922921007	1.084203069	0.467091285	2.516630759	1405	0.204535156
ebi-a-GCST90026119	NAFLD	Nonalcoholic fatty liver disease	Arabinose levels	Weighted median	20	0.051373557	0.276831642	0.852776573	-0.491216461	0.593963575	1.052716069	0.611881611	1.811152848	1406	0.204399506
ebi-a-GCST90026120	NAFLD	Nonalcoholic fatty liver disease	Arabitol/xylitol levels	MR Egger	22	-0.338967977	0.306515259	0.281905659	-0.939737884	0.261801931	0.712505266	0.390730239	1.299269171	361	0.263164008
ebi-a-GCST90026120	NAFLD	Nonalcoholic fatty liver disease	Arabitol/xylitol levels	Simple mode	22	0.219283387	0.32698857	0.509774747	-0.421614211	0.860180985	1.245184095	0.655987063	2.363588428	731	0.235012435
ebi-a-GCST90026120	NAFLD	Nonalcoholic fatty liver disease	Arabitol/xylitol levels	Inverse variance weighted	22	-0.090382183	0.144982651	0.533021706	-0.374548178	0.193783813	0.913581963	0.687599881	1.213833839	766	0.234501717
ebi-a-GCST90026120	NAFLD	Nonalcoholic fatty liver disease	Arabitol/xylitol levels	Weighted mode	22	0.186529702	0.325124961	0.57225327	-0.450715221	0.823774626	1.205060415	0.637172269	2.279086321	835	0.230957308
ebi-a-GCST90026120	NAFLD	Nonalcoholic fatty liver disease	Arabitol/xylitol levels	Weighted median	22	-0.034346731	0.198594	0.862691131	-0.423590972	0.35489751	0.966236422	0.654691615	1.426034492	1430	0.203305532
ebi-a-GCST90026121	NAFLD	Nonalcoholic fatty liver disease	Arabonate/xylonate levels	Weighted mode	8	0.292505171	0.213443226	0.212886322	-0.125843553	0.710853895	1.339779665	0.881752784	2.035728816	254	0.282451538
ebi-a-GCST90026121	NAFLD	Nonalcoholic fatty liver disease	Arabonate/xylonate levels	Weighted median	8	0.237019781	0.237140876	0.317557695	-0.227776337	0.701815898	1.267466189	0.796302343	2.017412799	409	0.261655118
ebi-a-GCST90026121	NAFLD	Nonalcoholic fatty liver disease	Arabonate/xylonate levels	MR Egger	8	0.687279632	0.729176937	0.382300805	-0.741907165	2.116466429	1.988299264	0.476204847	8.301750774	525	0.245400707
ebi-a-GCST90026121	NAFLD	Nonalcoholic fatty liver disease	Arabonate/xylonate levels	Simple mode	8	0.184680048	0.329860355	0.593021366	-0.461846247	0.831206344	1.20283353	0.630119215	2.29608694	874	0.228659268
ebi-a-GCST90026121	NAFLD	Nonalcoholic fatty liver disease	Arabonate/xylonate levels	Inverse variance weighted	8	-0.06243004	0.249824326	0.802667962	-0.552085718	0.427225639	0.939478787	0.57574771	1.532998526	1294	0.209041038
ebi-a-GCST90026122	NAFLD	Nonalcoholic fatty liver disease	Arachidonate (20:4n6) levels	MR Egger	12	-0.144956071	0.152376304	0.363876573	-0.443613627	0.153701485	0.865060293	0.641713314	1.166142723	495	0.247730111
ebi-a-GCST90026122	NAFLD	Nonalcoholic fatty liver disease	Arachidonate (20:4n6) levels	Weighted median	12	-0.04347504	0.076542831	0.570046394	-0.19349899	0.106548909	0.957456452	0.824070669	1.112432333	830	0.231452572
ebi-a-GCST90026122	NAFLD	Nonalcoholic fatty liver disease	Arachidonate (20:4n6) levels	Weighted mode	12	-0.05880328	0.111110204	0.607158065	-0.276579281	0.15897272	0.942892237	0.758373492	1.172305966	898	0.227853305
ebi-a-GCST90026122	NAFLD	Nonalcoholic fatty liver disease	Arachidonate (20:4n6) levels	Simple mode	12	-0.031245822	0.120543622	0.800261885	-0.26751132	0.205019677	0.969237284	0.765281667	1.227549219	1290	0.209060663
ebi-a-GCST90026122	NAFLD	Nonalcoholic fatty liver disease	Arachidonate (20:4n6) levels	Inverse variance weighted	12	0.000289134	0.06367202	0.996376821	-0.124508024	0.125086293	1.000289176	0.882931177	1.13324624	1677	0.200225992
ebi-a-GCST90026123	NAFLD	Nonalcoholic fatty liver disease	Argininate levels	MR Egger	59	-0.029285957	0.061605569	0.636333991	-0.150032872	0.091460957	0.97113872	0.860679683	1.095773994	965	0.222222337
ebi-a-GCST90026123	NAFLD	Nonalcoholic fatty liver disease	Argininate levels	Weighted median	59	-0.018321999	0.043426122	0.673089302	-0.103437198	0.0667932	0.981844828	0.901732652	1.069074371	1060	0.213991599
ebi-a-GCST90026123	NAFLD	Nonalcoholic fatty liver disease	Argininate levels	Weighted mode	59	-0.016724011	0.064080961	0.795030434	-0.142322694	0.108874672	0.983415059	0.867341326	1.115022598	1279	0.209480263
ebi-a-GCST90026123	NAFLD	Nonalcoholic fatty liver disease	Argininate levels	Inverse variance weighted	59	0.006237207	0.031000848	0.840546308	-0.054524454	0.066998869	1.006256699	0.946935352	1.069294269	1376	0.205860542
ebi-a-GCST90026123	NAFLD	Nonalcoholic fatty liver disease	Argininate levels	Simple mode	59	0.011900513	0.086554661	0.89111866	-0.157746622	0.181547649	1.011971606	0.854066156	1.19907167	1487	0.201954935
ebi-a-GCST90026124	NAFLD	Nonalcoholic fatty liver disease	Arginine levels	Inverse variance weighted	16	0.304356918	0.219138569	0.1648696	-0.125154677	0.733868512	1.355752862	0.882360411	2.083123629	171	0.324918452
ebi-a-GCST90026124	NAFLD	Nonalcoholic fatty liver disease	Arginine levels	Weighted median	16	0.238443516	0.308253176	0.439207944	-0.36573271	0.842619742	1.26927201	0.693688193	2.322443215	626	0.236442615
ebi-a-GCST90026124	NAFLD	Nonalcoholic fatty liver disease	Arginine levels	Simple mode	16	-0.27753508	0.580576552	0.639518342	-1.415465121	0.860394962	0.757648986	0.24281265	2.364094237	977	0.220591281
ebi-a-GCST90026124	NAFLD	Nonalcoholic fatty liver disease	Arginine levels	Weighted mode	16	-0.203374496	0.51712204	0.699644839	-1.216933694	0.810184703	0.815972606	0.296136822	2.248323221	1111	0.212223502
ebi-a-GCST90026124	NAFLD	Nonalcoholic fatty liver disease	Arginine levels	MR Egger	16	-0.056403795	0.552699921	0.92016315	-1.13969564	1.02688805	0.945157409	0.319916377	2.792362607	1533	0.202279831
ebi-a-GCST90026125	NAFLD	Nonalcoholic fatty liver disease	Argininosuccinate levels	Weighted mode	26	0.094840967	0.101432193	0.35872322	-0.103966132	0.293648067	1.099483988	0.901255821	1.341311768	487	0.248233522
ebi-a-GCST90026125	NAFLD	Nonalcoholic fatty liver disease	Argininosuccinate levels	Simple mode	26	0.111345594	0.119333506	0.359712524	-0.122548079	0.345239266	1.117781138	0.88466337	1.412327802	490	0.247394124
ebi-a-GCST90026125	NAFLD	Nonalcoholic fatty liver disease	Argininosuccinate levels	MR Egger	26	-0.038510211	0.086270005	0.659316109	-0.20759942	0.130578998	0.962221879	0.812532455	1.139487954	1020	0.217832871
ebi-a-GCST90026125	NAFLD	Nonalcoholic fatty liver disease	Argininosuccinate levels	Inverse variance weighted	26	0.005324017	0.04088511	0.896393184	-0.074810798	0.085458833	1.005338215	0.927919033	1.08921672	1501	0.201255498
ebi-a-GCST90026125	NAFLD	Nonalcoholic fatty liver disease	Argininosuccinate levels	Weighted median	26	0.006600582	0.057303579	0.908297536	-0.105714433	0.118915596	1.006622413	0.899681531	1.126274852	1512	0.202444623
ebi-a-GCST90026126	NAFLD	Nonalcoholic fatty liver disease	Ascorbate (vitamin c) levels	Simple mode	237	-0.055259294	0.05068383	0.276704128	-0.154599601	0.044081012	0.946239762	0.856758154	1.045067015	354	0.263416077
ebi-a-GCST90026126	NAFLD	Nonalcoholic fatty liver disease	Ascorbate (vitamin c) levels	Weighted mode	237	0.022358171	0.030144609	0.459008304	-0.036725264	0.081441605	1.022609988	0.963940929	1.084849866	649	0.238344836
ebi-a-GCST90026126	NAFLD	Nonalcoholic fatty liver disease	Ascorbate (vitamin c) levels	MR Egger	237	0.019217728	0.033075412	0.561778671	-0.045610081	0.084045536	1.019403577	0.955414424	1.087678421	808	0.234306203
ebi-a-GCST90026126	NAFLD	Nonalcoholic fatty liver disease	Ascorbate (vitamin c) levels	Weighted median	237	0.011657698	0.026490136	0.659881376	-0.040262968	0.063578365	1.011725914	0.960536815	1.065642992	1023	0.217380277
ebi-a-GCST90026126	NAFLD	Nonalcoholic fatty liver disease	Ascorbate (vitamin c) levels	Inverse variance weighted	237	0.003098869	0.016565603	0.85160849	-0.029369713	0.035567452	1.003103676	0.971057386	1.03620754	1400	0.204994329
ebi-a-GCST90026127	NAFLD	Nonalcoholic fatty liver disease	Behenoyl sphingomyelin (d18:1/22:0) levels	Weighted mode	27	0.083787947	0.079483993	0.301512968	-0.07200068	0.239576573	1.087398283	0.930530263	1.270710983	387	0.262557804
ebi-a-GCST90026127	NAFLD	Nonalcoholic fatty liver disease	Behenoyl sphingomyelin (d18:1/22:0) levels	Simple mode	27	0.086694075	0.084350728	0.313520161	-0.078633351	0.252021501	1.090562998	0.924378785	1.286623701	402	0.262826603
ebi-a-GCST90026127	NAFLD	Nonalcoholic fatty liver disease	Behenoyl sphingomyelin (d18:1/22:0) levels	Weighted median	27	0.023343145	0.048096048	0.627432098	-0.070925109	0.1176114	1.023617729	0.931531653	1.124806927	950	0.222573281
ebi-a-GCST90026127	NAFLD	Nonalcoholic fatty liver disease	Behenoyl sphingomyelin (d18:1/22:0) levels	MR Egger	27	-0.019783076	0.067586841	0.772162553	-0.152253285	0.112687132	0.980411325	0.85877074	1.119281691	1235	0.210703466
ebi-a-GCST90026127	NAFLD	Nonalcoholic fatty liver disease	Behenoyl sphingomyelin (d18:1/22:0) levels	Inverse variance weighted	27	0.009147629	0.036776556	0.803565522	-0.062934422	0.081229679	1.009189596	0.93900505	1.084619982	1298	0.208629877
ebi-a-GCST90026128	NAFLD	Nonalcoholic fatty liver disease	Benzoate levels	Inverse variance weighted	50	0.064671097	0.054057131	0.231561093	-0.041280879	0.170623074	1.066808091	0.959559572	1.186043614	286	0.272853456
ebi-a-GCST90026128	NAFLD	Nonalcoholic fatty liver disease	Benzoate levels	MR Egger	50	0.07312995	0.092231857	0.431742226	-0.107644489	0.253904389	1.075870337	0.89794677	1.289048551	615	0.236580699
ebi-a-GCST90026128	NAFLD	Nonalcoholic fatty liver disease	Benzoate levels	Weighted median	50	0.017823778	0.077030471	0.817014886	-0.133155945	0.1688035	1.017983569	0.875328579	1.183887483	1329	0.207173827
ebi-a-GCST90026128	NAFLD	Nonalcoholic fatty liver disease	Benzoate levels	Weighted mode	50	0.014606314	0.11142032	0.896239278	-0.203777513	0.232990141	1.014713507	0.815643821	1.262369034	1500	0.201355091
ebi-a-GCST90026128	NAFLD	Nonalcoholic fatty liver disease	Benzoate levels	Simple mode	50	0.014606314	0.144681514	0.91999819	-0.268969454	0.298182082	1.014713507	0.764166598	1.347407104	1532	0.202375581
ebi-a-GCST90026129	NAFLD	Nonalcoholic fatty liver disease	Beta-alanine levels	Weighted mode	14	0.407737916	0.340513331	0.252520707	-0.259668213	1.075144044	1.503413088	0.771307453	2.930414979	318	0.267608422
ebi-a-GCST90026129	NAFLD	Nonalcoholic fatty liver disease	Beta-alanine levels	MR Egger	14	0.449099645	0.398698749	0.282012818	-0.332349904	1.230549194	1.566900783	0.717236315	3.42310897	362	0.262536794
ebi-a-GCST90026129	NAFLD	Nonalcoholic fatty liver disease	Beta-alanine levels	Weighted median	14	0.100608635	0.239707004	0.674693638	-0.369217094	0.570434363	1.105843768	0.691275323	1.769035287	1064	0.213695259
ebi-a-GCST90026129	NAFLD	Nonalcoholic fatty liver disease	Beta-alanine levels	Inverse variance weighted	14	0.039863188	0.175402103	0.820215786	-0.303924934	0.38365131	1.040668388	0.737916257	1.467633603	1336	0.206895748
ebi-a-GCST90026129	NAFLD	Nonalcoholic fatty liver disease	Beta-alanine levels	Simple mode	14	-0.01895529	0.408606599	0.963704418	-0.819824224	0.781913643	0.981223232	0.440509079	2.185650822	1618	0.200722119
ebi-a-GCST90026130	NAFLD	Nonalcoholic fatty liver disease	Beta-citrylglutamate levels	Inverse variance weighted	13	-0.328991032	0.179724469	0.067170725	-0.681250991	0.023268927	0.719649471	0.505983615	1.023541761	55	0.411573354
ebi-a-GCST90026130	NAFLD	Nonalcoholic fatty liver disease	Beta-citrylglutamate levels	Weighted median	13	-0.291900928	0.226977426	0.198430824	-0.736776683	0.152974826	0.746842523	0.478654286	1.165295643	230	0.290744295
ebi-a-GCST90026130	NAFLD	Nonalcoholic fatty liver disease	Beta-citrylglutamate levels	Weighted mode	13	-0.268163131	0.324281759	0.424407103	-0.903755379	0.367429116	0.764783011	0.4050457	1.444017438	606	0.236015171
ebi-a-GCST90026130	NAFLD	Nonalcoholic fatty liver disease	Beta-citrylglutamate levels	MR Egger	13	-0.305745315	0.410345648	0.471836229	-1.110022785	0.498532154	0.73657419	0.329551452	1.646302977	672	0.236620252
ebi-a-GCST90026130	NAFLD	Nonalcoholic fatty liver disease	Beta-citrylglutamate levels	Simple mode	13	-0.194063707	0.351205984	0.590706413	-0.882427435	0.494300021	0.823605433	0.413777274	1.639350327	871	0.228551161
ebi-a-GCST90026131	NAFLD	Nonalcoholic fatty liver disease	Beta-hydroxyisovalerate levels	Simple mode	39	0.226577074	0.212313494	0.292623072	-0.189557373	0.642711521	1.25429928	0.827325249	1.901630206	374	0.26367373
ebi-a-GCST90026131	NAFLD	Nonalcoholic fatty liver disease	Beta-hydroxyisovalerate levels	MR Egger	39	-0.059794328	0.114944628	0.606022278	-0.285085799	0.165497144	0.941958249	0.751949735	1.179979592	896	0.227934718
ebi-a-GCST90026131	NAFLD	Nonalcoholic fatty liver disease	Beta-hydroxyisovalerate levels	Weighted mode	39	0.045590149	0.119776103	0.705598798	-0.189171014	0.280351312	1.046645354	0.827644956	1.323594725	1121	0.212120245
ebi-a-GCST90026131	NAFLD	Nonalcoholic fatty liver disease	Beta-hydroxyisovalerate levels	Weighted median	39	0.023684599	0.119721602	0.843177585	-0.21096974	0.258338939	1.023967307	0.809798571	1.294777594	1384	0.205311305
ebi-a-GCST90026131	NAFLD	Nonalcoholic fatty liver disease	Beta-hydroxyisovalerate levels	Inverse variance weighted	39	0.013805819	0.074481807	0.852948033	-0.132178522	0.159790161	1.01390156	0.876184563	1.173264648	1407	0.2042953
ebi-a-GCST90026132	NAFLD	Nonalcoholic fatty liver disease	Betaine levels	Simple mode	16	0.604979769	0.428688653	0.178580266	-0.235249991	1.44520953	1.831215162	0.790373238	4.242741032	201	0.299410695
ebi-a-GCST90026132	NAFLD	Nonalcoholic fatty liver disease	Betaine levels	MR Egger	16	0.484326491	0.402684588	0.24902239	-0.304935302	1.273588283	1.62308148	0.737171066	3.573652862	312	0.268976108
ebi-a-GCST90026132	NAFLD	Nonalcoholic fatty liver disease	Betaine levels	Inverse variance weighted	16	0.165504589	0.16697781	0.321599088	-0.161771918	0.492781096	1.179988378	0.850635197	1.636862166	417	0.259901421
ebi-a-GCST90026132	NAFLD	Nonalcoholic fatty liver disease	Betaine levels	Weighted mode	16	0.331845136	0.362389272	0.374303833	-0.378437837	1.042128109	1.393537022	0.684930547	2.835244306	509	0.247820023
ebi-a-GCST90026132	NAFLD	Nonalcoholic fatty liver disease	Betaine levels	Weighted median	16	0.091797814	0.226921624	0.685819104	-0.35296857	0.536564198	1.096143175	0.702599276	1.710121119	1085	0.213014782
ebi-a-GCST90026133	NAFLD	Nonalcoholic fatty liver disease	C-glycosyltryptophan levels	Weighted mode	16	0.539115693	0.480324712	0.279338481	-0.402320742	1.480552129	1.714490056	0.66876621	4.395371822	357	0.263689267
ebi-a-GCST90026133	NAFLD	Nonalcoholic fatty liver disease	C-glycosyltryptophan levels	Simple mode	16	0.224474216	0.431549553	0.610544851	-0.621362907	1.07031134	1.251664439	0.537211769	2.916287316	906	0.22710112
ebi-a-GCST90026133	NAFLD	Nonalcoholic fatty liver disease	C-glycosyltryptophan levels	Weighted median	16	0.112904676	0.223082702	0.612778519	-0.324337419	0.550146771	1.11952521	0.723006245	1.733507428	911	0.226680967
ebi-a-GCST90026133	NAFLD	Nonalcoholic fatty liver disease	C-glycosyltryptophan levels	MR Egger	16	-0.149952047	0.462841203	0.750741386	-1.057120806	0.757216711	0.860749251	0.347454761	2.132333055	1197	0.21136161
ebi-a-GCST90026133	NAFLD	Nonalcoholic fatty liver disease	C-glycosyltryptophan levels	Inverse variance weighted	16	0.058603679	0.186629723	0.753513121	-0.307190579	0.424397937	1.060354916	0.735510415	1.528669787	1205	0.210733545
ebi-a-GCST90026134	NAFLD	Nonalcoholic fatty liver disease	Caffeine levels	Simple mode	17	-0.086526277	0.061654664	0.179606491	-0.207369418	0.034316864	0.91711145	0.812719362	1.034912482	202	0.299640532
ebi-a-GCST90026134	NAFLD	Nonalcoholic fatty liver disease	Caffeine levels	Weighted mode	17	-0.073228205	0.057586096	0.22167888	-0.186096953	0.039640542	0.929388714	0.830193102	1.040436714	272	0.274653613
ebi-a-GCST90026134	NAFLD	Nonalcoholic fatty liver disease	Caffeine levels	Weighted median	17	-0.046616292	0.038392094	0.224665278	-0.121864795	0.028632212	0.954453559	0.885268053	1.029046054	273	0.277334061
ebi-a-GCST90026134	NAFLD	Nonalcoholic fatty liver disease	Caffeine levels	Inverse variance weighted	17	-0.021635914	0.031448206	0.491461819	-0.083274398	0.040002569	0.978596463	0.92009864	1.040813448	700	0.236603762
ebi-a-GCST90026134	NAFLD	Nonalcoholic fatty liver disease	Caffeine levels	MR Egger	17	-0.005228502	0.08837844	0.953605341	-0.178450245	0.167993241	0.994785142	0.836565679	1.182928615	1597	0.201230432
ebi-a-GCST90026135	NAFLD	Nonalcoholic fatty liver disease	Carboxyethyl-gaba levels	Simple mode	10	-0.412245423	0.358560389	0.279891625	-1.115023786	0.290532941	0.662161747	0.327907479	1.337139915	359	0.262739492
ebi-a-GCST90026135	NAFLD	Nonalcoholic fatty liver disease	Carboxyethyl-gaba levels	Inverse variance weighted	10	-0.147293178	0.183925038	0.423228527	-0.507786253	0.213199897	0.863040916	0.601826397	1.237632025	602	0.236923611
ebi-a-GCST90026135	NAFLD	Nonalcoholic fatty liver disease	Carboxyethyl-gaba levels	MR Egger	10	0.50472077	0.617326632	0.437261419	-0.705239429	1.714680969	1.656522905	0.493990284	5.554903046	622	0.236908518
ebi-a-GCST90026135	NAFLD	Nonalcoholic fatty liver disease	Carboxyethyl-gaba levels	Weighted median	10	-0.090972202	0.239674647	0.704268052	-0.560734511	0.378790107	0.913043091	0.570789658	1.460516451	1117	0.212478365
ebi-a-GCST90026135	NAFLD	Nonalcoholic fatty liver disease	Carboxyethyl-gaba levels	Weighted mode	10	0.134493428	0.361342424	0.718353412	-0.573737723	0.84272458	1.143957141	0.563415607	2.322686708	1141	0.212169237
ebi-a-GCST90026136	NAFLD	Nonalcoholic fatty liver disease	Carnitine levels	Inverse variance weighted	14	0.217403707	0.139648338	0.119519382	-0.056307036	0.49111445	1.242845746	0.945248866	1.634136369	108	0.372944738
ebi-a-GCST90026136	NAFLD	Nonalcoholic fatty liver disease	Carnitine levels	Weighted median	14	0.04107996	0.200099764	0.837339779	-0.351115578	0.433275499	1.041935416	0.703902394	1.542301064	1370	0.205973362
ebi-a-GCST90026136	NAFLD	Nonalcoholic fatty liver disease	Carnitine levels	MR Egger	14	0.036716881	0.248198794	0.884852008	-0.449752755	0.523186517	1.037399272	0.637785822	1.687396008	1473	0.202440683
ebi-a-GCST90026136	NAFLD	Nonalcoholic fatty liver disease	Carnitine levels	Simple mode	14	0.019463776	0.323584019	0.952950553	-0.614760901	0.653688453	1.01965443	0.540770177	1.922619258	1593	0.201597198
ebi-a-GCST90026136	NAFLD	Nonalcoholic fatty liver disease	Carnitine levels	Weighted mode	14	0.00444519	0.208330125	0.983300664	-0.403881855	0.412772235	1.004455085	0.667723005	1.511000833	1655	0.200224969
ebi-a-GCST90026137	NAFLD	Nonalcoholic fatty liver disease	Catechol sulfate levels	Inverse variance weighted	17	-0.096397493	0.053837417	0.073368803	-0.201918831	0.009123845	0.90810298	0.817161253	1.009165594	60	0.412088108
ebi-a-GCST90026137	NAFLD	Nonalcoholic fatty liver disease	Catechol sulfate levels	Weighted median	17	-0.057690652	0.077929434	0.459121941	-0.210432343	0.09505104	0.943941909	0.810233871	1.099714983	650	0.238037068
ebi-a-GCST90026137	NAFLD	Nonalcoholic fatty liver disease	Catechol sulfate levels	Simple mode	17	-0.063333403	0.113064146	0.583132605	-0.284939129	0.158272322	0.938630479	0.752060031	1.171485173	852	0.230652216
ebi-a-GCST90026137	NAFLD	Nonalcoholic fatty liver disease	Catechol sulfate levels	Weighted mode	17	-0.04488803	0.088625677	0.619420502	-0.218594356	0.128818297	0.956104531	0.803647647	1.137483421	925	0.225669956
ebi-a-GCST90026137	NAFLD	Nonalcoholic fatty liver disease	Catechol sulfate levels	MR Egger	17	-0.024616431	0.09409414	0.797176561	-0.209040946	0.159808084	0.975684083	0.811362013	1.173285677	1284	0.209227804
ebi-a-GCST90026138	NAFLD	Nonalcoholic fatty liver disease	Choline levels	MR Egger	15	-0.74051326	0.596239667	0.236186667	-1.909143008	0.428116488	0.476869095	0.148207345	1.534364805	292	0.272585297
ebi-a-GCST90026138	NAFLD	Nonalcoholic fatty liver disease	Choline levels	Inverse variance weighted	15	-0.111476377	0.220852294	0.61373068	-0.544346874	0.32139412	0.894512522	0.580220617	1.379048984	916	0.225793929
ebi-a-GCST90026138	NAFLD	Nonalcoholic fatty liver disease	Choline levels	Weighted median	15	-0.11805272	0.307691085	0.701220927	-0.721127246	0.485021806	0.888649202	0.486203876	1.624210425	1114	0.212128772
ebi-a-GCST90026138	NAFLD	Nonalcoholic fatty liver disease	Choline levels	Weighted mode	15	-0.071621987	0.534564726	0.895323888	-1.119368851	0.976124877	0.930882715	0.326485791	2.654151126	1497	0.201552539
ebi-a-GCST90026138	NAFLD	Nonalcoholic fatty liver disease	Choline levels	Simple mode	15	0.008233997	0.537810066	0.988000726	-1.045873733	1.062341727	1.00826799	0.351384669	2.893138002	1662	0.200334684
ebi-a-GCST90026139	NAFLD	Nonalcoholic fatty liver disease	Choline phosphate levels	Inverse variance weighted	126	0.024170924	0.020086311	0.228839718	-0.015198245	0.063540092	1.024465408	0.984916665	1.065602207	282	0.273471578
ebi-a-GCST90026139	NAFLD	Nonalcoholic fatty liver disease	Choline phosphate levels	Weighted median	126	0.02883071	0.032684837	0.377732403	-0.03523157	0.092892991	1.029250338	0.965381837	1.097344303	519	0.245271329
ebi-a-GCST90026139	NAFLD	Nonalcoholic fatty liver disease	Choline phosphate levels	Weighted mode	126	0.029178441	0.042677373	0.495431237	-0.054469211	0.112826093	1.029608302	0.946987665	1.119437238	708	0.235819671
ebi-a-GCST90026139	NAFLD	Nonalcoholic fatty liver disease	Choline phosphate levels	MR Egger	126	0.010429436	0.042935733	0.808477959	-0.0737246	0.094583473	1.010484012	0.928927485	1.099200913	1311	0.207823854
ebi-a-GCST90026139	NAFLD	Nonalcoholic fatty liver disease	Choline phosphate levels	Simple mode	126	0.003690582	0.06784505	0.956705536	-0.129285715	0.13666688	1.003697401	0.878722865	1.146446181	1603	0.201128987
ebi-a-GCST90026140	NAFLD	Nonalcoholic fatty liver disease	Citramalate levels	Simple mode	204	-0.045645453	0.046297187	0.325344636	-0.13638794	0.045097034	0.95538063	0.872504088	1.046129365	423	0.259198918
ebi-a-GCST90026140	NAFLD	Nonalcoholic fatty liver disease	Citramalate levels	MR Egger	204	-0.015472766	0.026773657	0.563968496	-0.067949134	0.037003602	0.984646322	0.934307997	1.037696758	814	0.233485728
ebi-a-GCST90026140	NAFLD	Nonalcoholic fatty liver disease	Citramalate levels	Weighted median	204	-0.003847915	0.016965121	0.820568915	-0.037099553	0.029403722	0.996159478	0.963580204	1.02984028	1338	0.206675429
ebi-a-GCST90026140	NAFLD	Nonalcoholic fatty liver disease	Citramalate levels	Inverse variance weighted	204	-0.001107417	0.011124676	0.920704752	-0.022911783	0.020696948	0.998893196	0.977348699	1.020912616	1536	0.202003582
ebi-a-GCST90026140	NAFLD	Nonalcoholic fatty liver disease	Citramalate levels	Weighted mode	204	0.001610346	0.034902815	0.963245613	-0.066799171	0.070019863	1.001611643	0.935383035	1.072529485	1617	0.200750632
ebi-a-GCST90026141	NAFLD	Nonalcoholic fatty liver disease	Citrate levels	Weighted median	15	-0.550332458	0.300638552	0.067168454	-1.139584019	0.038919103	0.576758031	0.319952088	1.039686373	54	0.419180909
ebi-a-GCST90026141	NAFLD	Nonalcoholic fatty liver disease	Citrate levels	Inverse variance weighted	15	-0.330469705	0.235929502	0.16129968	-0.79289153	0.131952119	0.71858613	0.452534385	1.141053684	167	0.325496959
ebi-a-GCST90026141	NAFLD	Nonalcoholic fatty liver disease	Citrate levels	MR Egger	15	-0.852373128	0.644464555	0.208762381	-2.115523655	0.410777399	0.426401824	0.120570136	1.507989639	243	0.289518199
ebi-a-GCST90026141	NAFLD	Nonalcoholic fatty liver disease	Citrate levels	Weighted mode	15	-0.554325324	0.463367922	0.251448716	-1.462526451	0.353875802	0.574459704	0.231650282	1.424578246	317	0.267312988
ebi-a-GCST90026141	NAFLD	Nonalcoholic fatty liver disease	Citrate levels	Simple mode	15	-0.488619405	0.534344439	0.375972816	-1.535934506	0.558695695	0.613472767	0.215254441	1.748390579	513	0.246984091
ebi-a-GCST90026142	NAFLD	Nonalcoholic fatty liver disease	Cortisone levels	Simple mode	15	0.173748975	0.136825405	0.224836335	-0.094428818	0.441926768	1.18975687	0.9098925	1.555701809	274	0.27653228
ebi-a-GCST90026142	NAFLD	Nonalcoholic fatty liver disease	Cortisone levels	Inverse variance weighted	15	0.051289223	0.057408368	0.371637529	-0.061231179	0.163809625	1.052627294	0.940605767	1.177990034	505	0.248003658
ebi-a-GCST90026142	NAFLD	Nonalcoholic fatty liver disease	Cortisone levels	Weighted median	15	0.072093615	0.08080817	0.372308516	-0.086290398	0.230477629	1.074755953	0.917327802	1.259201297	507	0.247471341
ebi-a-GCST90026142	NAFLD	Nonalcoholic fatty liver disease	Cortisone levels	Weighted mode	15	-0.085025795	0.114412988	0.469679878	-0.309275252	0.139223661	0.918488591	0.733978713	1.149381143	669	0.236595095
ebi-a-GCST90026142	NAFLD	Nonalcoholic fatty liver disease	Cortisone levels	MR Egger	15	-0.04079924	0.13265216	0.763284884	-0.300797474	0.219198994	0.960021844	0.740227673	1.245079015	1218	0.211188018
ebi-a-GCST90026143	NAFLD	Nonalcoholic fatty liver disease	Creatine levels	MR Egger	12	0.605018497	0.802608214	0.468337751	-0.968093602	2.178130596	1.831286082	0.379806411	8.829784391	667	0.23662642
ebi-a-GCST90026143	NAFLD	Nonalcoholic fatty liver disease	Creatine levels	Inverse variance weighted	12	-0.190439062	0.318887911	0.550375531	-0.815459369	0.434581244	0.826596127	0.442436039	1.544316232	788	0.235376337
ebi-a-GCST90026143	NAFLD	Nonalcoholic fatty liver disease	Creatine levels	Weighted mode	12	0.350930096	0.593401823	0.566215802	-0.812137478	1.513997669	1.420388031	0.443908208	4.544863387	819	0.232985012
ebi-a-GCST90026143	NAFLD	Nonalcoholic fatty liver disease	Creatine levels	Simple mode	12	0.350930096	0.697371099	0.624734346	-1.015917258	1.71777745	1.420388031	0.362070166	5.572130353	941	0.223735892
ebi-a-GCST90026143	NAFLD	Nonalcoholic fatty liver disease	Creatine levels	Weighted median	12	0.066000409	0.430116121	0.878045086	-0.777027188	0.909028006	1.068227154	0.459770794	2.48190896	1462	0.202394797
ebi-a-GCST90026144	NAFLD	Nonalcoholic fatty liver disease	Cys-gly, oxidized levels	Weighted median	57	-0.052988182	0.055992296	0.343971259	-0.162733083	0.056756719	0.94839122	0.849817989	1.05839829	464	0.249823953
ebi-a-GCST90026144	NAFLD	Nonalcoholic fatty liver disease	Cys-gly, oxidized levels	Inverse variance weighted	57	-0.033966403	0.036731727	0.355113829	-0.105960587	0.038027781	0.966603979	0.899460098	1.038760091	481	0.248801165
ebi-a-GCST90026144	NAFLD	Nonalcoholic fatty liver disease	Cys-gly, oxidized levels	Simple mode	57	0.075253186	0.099847319	0.454197158	-0.120447559	0.270953931	1.07815709	0.886523576	1.311214662	647	0.236575645
ebi-a-GCST90026144	NAFLD	Nonalcoholic fatty liver disease	Cys-gly, oxidized levels	Weighted mode	57	-0.051809959	0.080141418	0.520608313	-0.208887138	0.105267219	0.949509295	0.811486817	1.111007453	744	0.235813174
ebi-a-GCST90026144	NAFLD	Nonalcoholic fatty liver disease	Cys-gly, oxidized levels	MR Egger	57	-0.003606012	0.07120954	0.959796285	-0.143176712	0.135964687	0.996400481	0.866600917	1.145641437	1612	0.200652201
ebi-a-GCST90026145	NAFLD	Nonalcoholic fatty liver disease	Cysteine levels	Inverse variance weighted	14	0.202888332	0.208295327	0.330035842	-0.20537051	0.611147173	1.224935674	0.814345537	1.842543904	432	0.257458516
ebi-a-GCST90026145	NAFLD	Nonalcoholic fatty liver disease	Cysteine levels	Simple mode	14	-0.343678905	0.481538442	0.48802275	-1.287494252	0.600136442	0.709156598	0.275961407	1.82236743	693	0.237321308
ebi-a-GCST90026145	NAFLD	Nonalcoholic fatty liver disease	Cysteine levels	Weighted mode	14	-0.261342116	0.492263021	0.604440577	-1.226177638	0.703493406	0.770017439	0.293411964	2.020799865	893	0.228103555
ebi-a-GCST90026145	NAFLD	Nonalcoholic fatty liver disease	Cysteine levels	Weighted median	14	0.108364063	0.28059575	0.699353874	-0.441603607	0.658331732	1.114453402	0.643004467	1.931567274	1109	0.212517814
ebi-a-GCST90026145	NAFLD	Nonalcoholic fatty liver disease	Cysteine levels	MR Egger	14	0.059879362	0.666817348	0.929928551	-1.24708264	1.366841364	1.061708456	0.287341855	3.922939965	1556	0.201404834
ebi-a-GCST90026146	NAFLD	Nonalcoholic fatty liver disease	Cysteinylglycine levels	Simple mode	34	-0.068854234	0.095112438	0.474213084	-0.255274612	0.117566144	0.933462737	0.774703726	1.124756023	676	0.236405043
ebi-a-GCST90026146	NAFLD	Nonalcoholic fatty liver disease	Cysteinylglycine levels	Inverse variance weighted	34	0.021246573	0.034023889	0.532325237	-0.04544025	0.087933396	1.021473889	0.955576697	1.091915394	764	0.234808383
ebi-a-GCST90026146	NAFLD	Nonalcoholic fatty liver disease	Cysteinylglycine levels	Weighted mode	34	-0.041896693	0.069475281	0.550601441	-0.178068244	0.094274859	0.958968844	0.836885309	1.098861736	789	0.235174506
ebi-a-GCST90026146	NAFLD	Nonalcoholic fatty liver disease	Cysteinylglycine levels	MR Egger	34	0.02566198	0.066280833	0.701193114	-0.104248453	0.155572413	1.025994083	0.901001413	1.168326535	1113	0.212310943
ebi-a-GCST90026146	NAFLD	Nonalcoholic fatty liver disease	Cysteinylglycine levels	Weighted median	34	0.008802355	0.045881308	0.847859253	-0.081125008	0.098729719	1.00884121	0.922078417	1.103767932	1397	0.204530113
ebi-a-GCST90026147	NAFLD	Nonalcoholic fatty liver disease	Cysteinylglycine disulfide levels	Weighted mode	10	-0.660452013	0.488076979	0.20900922	-1.617082892	0.296178866	0.516617764	0.198476834	1.344710658	245	0.287494315
ebi-a-GCST90026147	NAFLD	Nonalcoholic fatty liver disease	Cysteinylglycine disulfide levels	Weighted median	10	-0.36736508	0.310795337	0.237199328	-0.976523941	0.24179378	0.69255676	0.376617972	1.273531539	294	0.271891747
ebi-a-GCST90026147	NAFLD	Nonalcoholic fatty liver disease	Cysteinylglycine disulfide levels	Simple mode	10	-0.707986962	0.68247237	0.32662343	-2.045632806	0.629658883	0.492634893	0.129298343	1.876970203	427	0.257780084
ebi-a-GCST90026147	NAFLD	Nonalcoholic fatty liver disease	Cysteinylglycine disulfide levels	MR Egger	10	-0.40403739	0.836019863	0.641841434	-2.042636322	1.234561542	0.667619158	0.129686365	3.436871266	981	0.220489871
ebi-a-GCST90026147	NAFLD	Nonalcoholic fatty liver disease	Cysteinylglycine disulfide levels	Inverse variance weighted	10	-0.07643883	0.285439734	0.788858477	-0.635900709	0.483023049	0.926409581	0.529458386	1.620967266	1263	0.210487179
ebi-a-GCST90026148	NAFLD	Nonalcoholic fatty liver disease	Cytidine levels	Weighted median	14	-0.52892065	0.400526704	0.186647197	-1.313952989	0.25611169	0.589240624	0.268755566	1.291897012	212	0.29669861
ebi-a-GCST90026148	NAFLD	Nonalcoholic fatty liver disease	Cytidine levels	Simple mode	14	-0.87211724	0.709197916	0.2405923	-2.262145156	0.517910675	0.418065467	0.104126877	1.678517017	300	0.270265351
ebi-a-GCST90026148	NAFLD	Nonalcoholic fatty liver disease	Cytidine levels	Weighted mode	14	-0.725179557	0.613474759	0.25834309	-1.927590085	0.47723097	0.484237613	0.145498415	1.611605634	325	0.267881911
ebi-a-GCST90026148	NAFLD	Nonalcoholic fatty liver disease	Cytidine levels	Inverse variance weighted	14	-0.330963389	0.353061963	0.348548319	-1.022964837	0.361038059	0.718231464	0.359527418	1.434818067	471	0.249385952
ebi-a-GCST90026148	NAFLD	Nonalcoholic fatty liver disease	Cytidine levels	MR Egger	14	-0.858949171	0.969692727	0.393132675	-2.759546917	1.041648574	0.423606987	0.063320451	2.833885035	544	0.243539911
ebi-a-GCST90026149	NAFLD	Nonalcoholic fatty liver disease	Deoxycarnitine levels	Weighted mode	36	0.091493791	0.099727982	0.365194504	-0.103973053	0.286960635	1.095809973	0.901249583	1.332371763	497	0.247626857
ebi-a-GCST90026149	NAFLD	Nonalcoholic fatty liver disease	Deoxycarnitine levels	MR Egger	36	0.042835739	0.112757603	0.706388165	-0.178169163	0.263840641	1.043766431	0.836800856	1.301920707	1124	0.211790758
ebi-a-GCST90026149	NAFLD	Nonalcoholic fatty liver disease	Deoxycarnitine levels	Inverse variance weighted	36	0.015492494	0.061184464	0.800106246	-0.104429055	0.135414043	1.015613125	0.900838705	1.14501077	1288	0.209344569
ebi-a-GCST90026149	NAFLD	Nonalcoholic fatty liver disease	Deoxycarnitine levels	Simple mode	36	0.021641516	0.154550748	0.889440178	-0.281277951	0.324560983	1.021877392	0.754818504	1.383423166	1485	0.20184602
ebi-a-GCST90026149	NAFLD	Nonalcoholic fatty liver disease	Deoxycarnitine levels	Weighted median	36	0.000859789	0.085499584	0.991976561	-0.166719396	0.168438973	1.000860159	0.846437092	1.183456002	1669	0.200297245
ebi-a-GCST90026150	NAFLD	Nonalcoholic fatty liver disease	Diglycerol levels	Simple mode	14	-0.494032177	0.365228264	0.199221717	-1.209879575	0.22181522	0.61016115	0.298233192	1.248340689	233	0.288144715
ebi-a-GCST90026150	NAFLD	Nonalcoholic fatty liver disease	Diglycerol levels	MR Egger	14	0.439584209	0.348726883	0.231434106	-0.243920483	1.1230889	1.552061751	0.783549937	3.074335869	285	0.273660679
ebi-a-GCST90026150	NAFLD	Nonalcoholic fatty liver disease	Diglycerol levels	Weighted mode	14	0.310525095	0.313171793	0.339515465	-0.303291618	0.924341809	1.36414123	0.738383739	2.520208935	450	0.25425936
ebi-a-GCST90026150	NAFLD	Nonalcoholic fatty liver disease	Diglycerol levels	Weighted median	14	0.068411623	0.187825869	0.715687033	-0.29972708	0.436550327	1.070805987	0.741020432	1.547360115	1139	0.21175288
ebi-a-GCST90026150	NAFLD	Nonalcoholic fatty liver disease	Diglycerol levels	Inverse variance weighted	14	-0.040383048	0.142645031	0.777098891	-0.319967308	0.239201212	0.960421481	0.726172776	1.270234097	1245	0.21034725
ebi-a-GCST90026151	NAFLD	Nonalcoholic fatty liver disease	Dimethyl sulfone levels	Weighted mode	57	0.050552145	0.043807728	0.253419765	-0.035311003	0.136415293	1.051851711	0.965305157	1.146157786	320	0.26688269
ebi-a-GCST90026151	NAFLD	Nonalcoholic fatty liver disease	Dimethyl sulfone levels	Weighted median	57	0.034976882	0.031923673	0.273235953	-0.027593517	0.097547282	1.035595768	0.972783706	1.102463567	347	0.265361718
ebi-a-GCST90026151	NAFLD	Nonalcoholic fatty liver disease	Dimethyl sulfone levels	Simple mode	57	0.06103478	0.056195542	0.282081673	-0.049108483	0.171178042	1.062935882	0.95207784	1.186702013	363	0.261877476
ebi-a-GCST90026151	NAFLD	Nonalcoholic fatty liver disease	Dimethyl sulfone levels	Inverse variance weighted	57	0.014473689	0.023028636	0.529671015	-0.030662438	0.059609816	1.01457894	0.969802886	1.061422316	757	0.235798061
ebi-a-GCST90026151	NAFLD	Nonalcoholic fatty liver disease	Dimethyl sulfone levels	MR Egger	57	0.022748786	0.042343702	0.593267924	-0.06024487	0.105742441	1.023009513	0.941533952	1.111535554	875	0.228492903
ebi-a-GCST90026152	NAFLD	Nonalcoholic fatty liver disease	Dimethylarginine (sdma + adma) levels	MR Egger	32	0.176048002	0.223660405	0.437385078	-0.262326392	0.614422396	1.192495299	0.769259902	1.848588539	624	0.23621598
ebi-a-GCST90026152	NAFLD	Nonalcoholic fatty liver disease	Dimethylarginine (sdma + adma) levels	Inverse variance weighted	32	-0.055080731	0.108034702	0.610161493	-0.266828747	0.156667285	0.94640874	0.765804207	1.169606403	905	0.227209307
ebi-a-GCST90026152	NAFLD	Nonalcoholic fatty liver disease	Dimethylarginine (sdma + adma) levels	Simple mode	32	-0.112926009	0.264483689	0.672353699	-0.631314039	0.405462021	0.893216748	0.531892414	1.49999537	1053	0.215178724
ebi-a-GCST90026152	NAFLD	Nonalcoholic fatty liver disease	Dimethylarginine (sdma + adma) levels	Weighted median	32	-0.02603272	0.160175275	0.870891297	-0.339976259	0.28791082	0.97430321	0.711787221	1.333638365	1443	0.203389028
ebi-a-GCST90026152	NAFLD	Nonalcoholic fatty liver disease	Dimethylarginine (sdma + adma) levels	Weighted mode	32	0.013428106	0.195015125	0.945545892	-0.36880154	0.395657752	1.013518668	0.691562645	1.485360869	1583	0.201294356
ebi-a-GCST90026153	NAFLD	Nonalcoholic fatty liver disease	Dimethylmalonic acid levels	Inverse variance weighted	26	0.032312916	0.045755183	0.48005554	-0.057367243	0.121993075	1.032840647	0.944247238	1.129746278	680	0.237909878
ebi-a-GCST90026153	NAFLD	Nonalcoholic fatty liver disease	Dimethylmalonic acid levels	Weighted mode	26	-0.027394453	0.102382876	0.791226451	-0.22806489	0.173275984	0.972977372	0.796072601	1.189194258	1267	0.210452497
ebi-a-GCST90026153	NAFLD	Nonalcoholic fatty liver disease	Dimethylmalonic acid levels	Simple mode	26	-0.027394453	0.104507784	0.795370317	-0.23222971	0.177440803	0.972977372	0.792763997	1.194157365	1281	0.209242621
ebi-a-GCST90026153	NAFLD	Nonalcoholic fatty liver disease	Dimethylmalonic acid levels	MR Egger	26	-0.020604507	0.087577966	0.815994738	-0.19225732	0.151048306	0.979606316	0.825094528	1.163052839	1328	0.207070954
ebi-a-GCST90026153	NAFLD	Nonalcoholic fatty liver disease	Dimethylmalonic acid levels	Weighted median	26	0.003455845	0.062702668	0.95604701	-0.119441384	0.126353073	1.003461823	0.887416023	1.134682724	1602	0.201116006
ebi-a-GCST90026154	NAFLD	Nonalcoholic fatty liver disease	Dopamine 3-o-sulfate levels	Simple mode	13	-0.088678085	0.106685926	0.422088153	-0.297782501	0.12042633	0.915140123	0.742462807	1.12797764	597	0.238264167
ebi-a-GCST90026154	NAFLD	Nonalcoholic fatty liver disease	Dopamine 3-o-sulfate levels	Inverse variance weighted	13	-0.021995697	0.049761527	0.658473177	-0.11952829	0.075536895	0.978244444	0.887338905	1.078463017	1017	0.218196127
ebi-a-GCST90026154	NAFLD	Nonalcoholic fatty liver disease	Dopamine 3-o-sulfate levels	Weighted mode	13	-0.03440576	0.093236555	0.718544737	-0.217149408	0.148337888	0.966179388	0.804809715	1.159904749	1143	0.211854398
ebi-a-GCST90026154	NAFLD	Nonalcoholic fatty liver disease	Dopamine 3-o-sulfate levels	Weighted median	13	-0.023960789	0.068294669	0.725705227	-0.15781834	0.109896762	0.976323991	0.854004906	1.116162834	1162	0.210467006
ebi-a-GCST90026154	NAFLD	Nonalcoholic fatty liver disease	Dopamine 3-o-sulfate levels	MR Egger	13	0.030212172	0.098870808	0.76563529	-0.163574612	0.223998956	1.03067319	0.849103143	1.251069713	1225	0.210627831
ebi-a-GCST90026155	NAFLD	Nonalcoholic fatty liver disease	Ergothioneine levels	Inverse variance weighted	28	0.046668695	0.038820448	0.229298494	-0.029419383	0.122756773	1.047774819	0.971009155	1.130609393	284	0.272090114
ebi-a-GCST90026155	NAFLD	Nonalcoholic fatty liver disease	Ergothioneine levels	Weighted median	28	0.058999959	0.065302478	0.366267331	-0.068992898	0.186992816	1.060775197	0.933333309	1.205618624	499	0.247358899
ebi-a-GCST90026155	NAFLD	Nonalcoholic fatty liver disease	Ergothioneine levels	Weighted mode	28	0.026974414	0.064869897	0.680825839	-0.100170583	0.154119412	1.027341517	0.904683081	1.166630188	1073	0.213828805
ebi-a-GCST90026155	NAFLD	Nonalcoholic fatty liver disease	Ergothioneine levels	MR Egger	28	0.023764751	0.062262839	0.705797191	-0.098270413	0.145799914	1.024049383	0.906403767	1.156964673	1122	0.211990778
ebi-a-GCST90026155	NAFLD	Nonalcoholic fatty liver disease	Ergothioneine levels	Simple mode	28	-0.03473993	0.097942491	0.725571972	-0.226707212	0.157227351	0.965856574	0.797154145	1.170261644	1161	0.210609608
ebi-a-GCST90026156	NAFLD	Nonalcoholic fatty liver disease	Erythritol levels	Inverse variance weighted	177	-0.045023416	0.029789324	0.130688004	-0.10341049	0.013363658	0.955975097	0.901756736	1.013453351	117	0.376426131
ebi-a-GCST90026156	NAFLD	Nonalcoholic fatty liver disease	Erythritol levels	Weighted median	177	-0.062331405	0.049337897	0.206460712	-0.159033684	0.034370874	0.939571456	0.852967627	1.034968378	240	0.28990525
ebi-a-GCST90026156	NAFLD	Nonalcoholic fatty liver disease	Erythritol levels	MR Egger	177	-0.053464782	0.05519007	0.334012286	-0.161637319	0.054707754	0.947939324	0.8507497	1.05623189	441	0.255242949
ebi-a-GCST90026156	NAFLD	Nonalcoholic fatty liver disease	Erythritol levels	Weighted mode	177	-0.063266555	0.065361726	0.33440009	-0.191375538	0.064842429	0.938693227	0.825822402	1.066990885	443	0.254385621
ebi-a-GCST90026156	NAFLD	Nonalcoholic fatty liver disease	Erythritol levels	Simple mode	177	-0.103628683	0.111639351	0.354551703	-0.322441811	0.115184446	0.90156	0.724378081	1.122080381	479	0.249444518
ebi-a-GCST90026157	NAFLD	Nonalcoholic fatty liver disease	Erythronate levels	Inverse variance weighted	17	-0.366363864	0.26409998	0.165375739	-0.883999825	0.151272097	0.693250506	0.413127166	1.163313149	173	0.322148116
ebi-a-GCST90026157	NAFLD	Nonalcoholic fatty liver disease	Erythronate levels	Simple mode	17	-0.978577789	0.687609015	0.173896197	-2.326291459	0.369135881	0.37584525	0.097657242	1.44648414	190	0.308436938
ebi-a-GCST90026157	NAFLD	Nonalcoholic fatty liver disease	Erythronate levels	Weighted mode	17	0.322037543	0.597073825	0.597065156	-0.848227154	1.49230224	1.379936582	0.428173345	4.447322544	882	0.228130337
ebi-a-GCST90026157	NAFLD	Nonalcoholic fatty liver disease	Erythronate levels	Weighted median	17	-0.014389735	0.384681575	0.970160591	-0.768365623	0.739586152	0.985713302	0.463770425	2.095068296	1632	0.200333406
ebi-a-GCST90026157	NAFLD	Nonalcoholic fatty liver disease	Erythronate levels	MR Egger	17	-0.012910053	0.692501488	0.985371909	-1.370212969	1.344392863	0.987172924	0.254052848	3.835856941	1659	0.20016295
ebi-a-GCST90026158	NAFLD	Nonalcoholic fatty liver disease	Ethylmalonate levels	MR Egger	46	-0.090206734	0.121805628	0.462882437	-0.328945765	0.148532296	0.913742264	0.719682048	1.160130265	656	0.23779174
ebi-a-GCST90026158	NAFLD	Nonalcoholic fatty liver disease	Ethylmalonate levels	Simple mode	46	0.05380271	0.150243964	0.721941157	-0.240675459	0.348280879	1.055276386	0.786096705	1.416630095	1153	0.211009688
ebi-a-GCST90026158	NAFLD	Nonalcoholic fatty liver disease	Ethylmalonate levels	Inverse variance weighted	46	-0.013144701	0.06425253	0.837901272	-0.13907966	0.112790258	0.986941313	0.870158709	1.119397123	1372	0.205811027
ebi-a-GCST90026158	NAFLD	Nonalcoholic fatty liver disease	Ethylmalonate levels	Weighted median	46	0.001675943	0.090272573	0.985187837	-0.175258301	0.178610186	1.001677348	0.839240217	1.195554609	1658	0.200246261
ebi-a-GCST90026158	NAFLD	Nonalcoholic fatty liver disease	Ethylmalonate levels	Weighted mode	46	0.000279782	0.114249104	0.998056902	-0.223648462	0.224208027	1.000279822	0.799596173	1.251331303	1680	0.200205462
ebi-a-GCST90026159	NAFLD	Nonalcoholic fatty liver disease	Fructose levels	Inverse variance weighted	20	-0.292763571	0.188285787	0.119972415	-0.661803713	0.07627657	0.746198543	0.515919923	1.079261025	109	0.37092389
ebi-a-GCST90026159	NAFLD	Nonalcoholic fatty liver disease	Fructose levels	Weighted median	20	-0.322168196	0.236252495	0.17267444	-0.785223087	0.140886694	0.724576309	0.456017959	1.151294192	187	0.311183349
ebi-a-GCST90026159	NAFLD	Nonalcoholic fatty liver disease	Fructose levels	Weighted mode	20	-0.338060222	0.382052519	0.387297154	-1.086883158	0.410762715	0.713152339	0.337266062	1.507967496	535	0.243961011
ebi-a-GCST90026159	NAFLD	Nonalcoholic fatty liver disease	Fructose levels	Simple mode	20	-0.312834927	0.441481572	0.487175022	-1.178138808	0.552468953	0.731370632	0.307851176	1.737537626	691	0.237594765
ebi-a-GCST90026159	NAFLD	Nonalcoholic fatty liver disease	Fructose levels	MR Egger	20	0.166963644	0.347175241	0.636366866	-0.513499828	0.847427117	1.181711303	0.598397621	2.333634951	966	0.222003762
ebi-a-GCST90026160	NAFLD	Nonalcoholic fatty liver disease	Galactonate levels	Inverse variance weighted	17	0.033303154	0.02588539	0.198247068	-0.017432211	0.084038519	1.033863912	0.982718851	1.087670789	229	0.291743502
ebi-a-GCST90026160	NAFLD	Nonalcoholic fatty liver disease	Galactonate levels	Weighted median	17	0.034894892	0.035527807	0.326008535	-0.03473961	0.104529394	1.035510863	0.965856883	1.110188026	426	0.257898771
ebi-a-GCST90026160	NAFLD	Nonalcoholic fatty liver disease	Galactonate levels	Weighted mode	17	0.035212457	0.057211035	0.546891186	-0.076921172	0.147346086	1.035839757	0.925962842	1.158754922	784	0.235079502
ebi-a-GCST90026160	NAFLD	Nonalcoholic fatty liver disease	Galactonate levels	Simple mode	17	0.028453285	0.057362308	0.626619557	-0.083976839	0.140883408	1.028861946	0.919452552	1.151290409	947	0.222989219
ebi-a-GCST90026160	NAFLD	Nonalcoholic fatty liver disease	Galactonate levels	MR Egger	17	-0.028591253	0.075224025	0.709212765	-0.176030341	0.118847836	0.971813609	0.838592539	1.126198538	1130	0.211508586
ebi-a-GCST90026161	NAFLD	Nonalcoholic fatty liver disease	Galactosylglycerol levels	MR Egger	25	0.372702334	0.13945273	0.013596987	0.099374983	0.646029685	1.451652168	1.104480384	1.907950606	9	0.509131629
ebi-a-GCST90026161	NAFLD	Nonalcoholic fatty liver disease	Galactosylglycerol levels	Inverse variance weighted	25	0.2091582	0.089605133	0.019584143	0.033532139	0.384784262	1.232639987	1.034100678	1.469297304	13	0.507681255
ebi-a-GCST90026161	NAFLD	Nonalcoholic fatty liver disease	Galactosylglycerol levels	Weighted median	25	0.269529793	0.126013476	0.032444045	0.02254338	0.516516206	1.309348641	1.022799402	1.676178007	26	0.420524742
ebi-a-GCST90026161	NAFLD	Nonalcoholic fatty liver disease	Galactosylglycerol levels	Weighted mode	25	0.251984908	0.134909184	0.074046878	-0.012437093	0.516406909	1.286576621	0.987639928	1.675994816	62	0.402480612
ebi-a-GCST90026161	NAFLD	Nonalcoholic fatty liver disease	Galactosylglycerol levels	Simple mode	25	0.20908582	0.194709795	0.293575984	-0.172545378	0.590717017	1.232550771	0.841520101	1.805282371	377	0.262427339
ebi-a-GCST90026162	NAFLD	Nonalcoholic fatty liver disease	Gamma-glutamyl-alpha-lysine levels	Inverse variance weighted	59	0.024336878	0.03337556	0.465889959	-0.041079219	0.089752975	1.024635437	0.959753096	1.093904029	664	0.236453187
ebi-a-GCST90026162	NAFLD	Nonalcoholic fatty liver disease	Gamma-glutamyl-alpha-lysine levels	Simple mode	59	-0.061081814	0.105629656	0.565324612	-0.268115941	0.145952312	0.94074627	0.764819102	1.157141005	816	0.233473523
ebi-a-GCST90026162	NAFLD	Nonalcoholic fatty liver disease	Gamma-glutamyl-alpha-lysine levels	Weighted mode	59	-0.025355086	0.074503391	0.734844156	-0.171381732	0.120671559	0.974963654	0.842499903	1.128254287	1171	0.211479488
ebi-a-GCST90026162	NAFLD	Nonalcoholic fatty liver disease	Gamma-glutamyl-alpha-lysine levels	MR Egger	59	0.019963601	0.066997841	0.76680661	-0.111352168	0.15127937	1.020164206	0.894623635	1.16332161	1227	0.210606216
ebi-a-GCST90026162	NAFLD	Nonalcoholic fatty liver disease	Gamma-glutamyl-alpha-lysine levels	Weighted median	59	-0.012779943	0.05353218	0.81131198	-0.117703015	0.09214313	0.987301374	0.888960021	1.096521756	1319	0.207287443
ebi-a-GCST90026163	NAFLD	Nonalcoholic fatty liver disease	Gamma-glutamylglutamine levels	Weighted median	65	0.068869971	0.104420622	0.50954665	-0.135794448	0.27353439	1.0712969	0.873022065	1.314602567	730	0.23522907
ebi-a-GCST90026163	NAFLD	Nonalcoholic fatty liver disease	Gamma-glutamylglutamine levels	MR Egger	65	-0.059723719	0.106639892	0.577431104	-0.268737906	0.149290469	0.942024762	0.764343559	1.161010178	843	0.230835447
ebi-a-GCST90026163	NAFLD	Nonalcoholic fatty liver disease	Gamma-glutamylglutamine levels	Simple mode	65	-0.073428435	0.207417278	0.724492731	-0.4799663	0.33310943	0.929202642	0.618804245	1.395299977	1158	0.210841149
ebi-a-GCST90026163	NAFLD	Nonalcoholic fatty liver disease	Gamma-glutamylglutamine levels	Weighted mode	65	0.032034472	0.137885428	0.81702557	-0.238220966	0.302289911	1.032553099	0.788028544	1.352953405	1330	0.207020765
ebi-a-GCST90026163	NAFLD	Nonalcoholic fatty liver disease	Gamma-glutamylglutamine levels	Inverse variance weighted	65	0.013179467	0.067069582	0.8442154	-0.118276913	0.144635847	1.013266699	0.888449995	1.155618672	1387	0.205119387
ebi-a-GCST90026164	NAFLD	Nonalcoholic fatty liver disease	Gamma-glutamylleucine levels	Simple mode	54	-0.078796604	0.122405409	0.522523483	-0.318711206	0.161117997	0.924227889	0.727085497	1.174823587	752	0.234162784
ebi-a-GCST90026164	NAFLD	Nonalcoholic fatty liver disease	Gamma-glutamylleucine levels	Inverse variance weighted	54	0.022818173	0.040401904	0.572223663	-0.05636956	0.102005905	1.023080499	0.945189767	1.107390011	834	0.231222272
ebi-a-GCST90026164	NAFLD	Nonalcoholic fatty liver disease	Gamma-glutamylleucine levels	Weighted mode	54	0.042320745	0.090982324	0.643727144	-0.13600461	0.220646099	1.043229035	0.872838609	1.24688208	986	0.220016275
ebi-a-GCST90026164	NAFLD	Nonalcoholic fatty liver disease	Gamma-glutamylleucine levels	Weighted median	54	0.025495523	0.059941394	0.670588222	-0.091989609	0.142980655	1.025823314	0.912114628	1.153707482	1044	0.216463823
ebi-a-GCST90026164	NAFLD	Nonalcoholic fatty liver disease	Gamma-glutamylleucine levels	MR Egger	54	-0.019898548	0.073878947	0.788734026	-0.164701283	0.124904188	0.980298122	0.848147022	1.133039889	1262	0.210620734
ebi-a-GCST90026165	NAFLD	Nonalcoholic fatty liver disease	Gamma-glutamylphenylalanine levels	Weighted mode	28	-0.037073534	0.062619408	0.558745783	-0.159807574	0.085660506	0.963605275	0.852307779	1.089436409	801	0.235077814
ebi-a-GCST90026165	NAFLD	Nonalcoholic fatty liver disease	Gamma-glutamylphenylalanine levels	Weighted median	28	-0.026739567	0.054795476	0.62555792	-0.134138701	0.080659566	0.973614769	0.874468766	1.084001803	943	0.223555694
ebi-a-GCST90026165	NAFLD	Nonalcoholic fatty liver disease	Gamma-glutamylphenylalanine levels	Simple mode	28	-0.037073534	0.090054105	0.683823389	-0.213579579	0.139432511	0.963605275	0.807687883	1.149621216	1078	0.213774102
ebi-a-GCST90026165	NAFLD	Nonalcoholic fatty liver disease	Gamma-glutamylphenylalanine levels	Inverse variance weighted	28	0.009649165	0.042067041	0.818576777	-0.072802235	0.092100564	1.009695868	0.929784691	1.096475083	1334	0.206791884
ebi-a-GCST90026165	NAFLD	Nonalcoholic fatty liver disease	Gamma-glutamylphenylalanine levels	MR Egger	28	-0.001814784	0.075590071	0.981029352	-0.149971324	0.146341755	0.998186861	0.860732658	1.157591734	1650	0.200367813
ebi-a-GCST90026166	NAFLD	Nonalcoholic fatty liver disease	Gamma-glutamylthreonine levels	Simple mode	24	-0.091880196	0.200222396	0.650619854	-0.484316092	0.300555701	0.91221443	0.616118421	1.350609134	994	0.220582385
ebi-a-GCST90026166	NAFLD	Nonalcoholic fatty liver disease	Gamma-glutamylthreonine levels	Inverse variance weighted	24	0.028033443	0.079706513	0.725057031	-0.128191323	0.184258209	1.028430077	0.879685059	1.202326234	1160	0.210641568
ebi-a-GCST90026166	NAFLD	Nonalcoholic fatty liver disease	Gamma-glutamylthreonine levels	Weighted median	24	0.037172607	0.113747617	0.743819919	-0.185772722	0.260117935	1.037872149	0.83046232	1.297083049	1183	0.21189122
ebi-a-GCST90026166	NAFLD	Nonalcoholic fatty liver disease	Gamma-glutamylthreonine levels	MR Egger	24	0.021544788	0.131948555	0.871787269	-0.23707438	0.280163956	1.021778553	0.788932605	1.323346765	1449	0.202755217
ebi-a-GCST90026166	NAFLD	Nonalcoholic fatty liver disease	Gamma-glutamylthreonine levels	Weighted mode	24	0.002899117	0.111322651	0.979448105	-0.21529328	0.221091513	1.002903323	0.806304932	1.247437582	1647	0.200409236
ebi-a-GCST90026167	NAFLD	Nonalcoholic fatty liver disease	Gamma-glutamylvaline levels	Weighted median	44	0.125428129	0.080967681	0.121354432	-0.033268525	0.284124784	1.133633691	0.967278786	1.328598708	111	0.368436428
ebi-a-GCST90026167	NAFLD	Nonalcoholic fatty liver disease	Gamma-glutamylvaline levels	Inverse variance weighted	44	0.069852624	0.05808791	0.229157114	-0.043999679	0.183704927	1.072350131	0.956954265	1.201661194	283	0.272883207
ebi-a-GCST90026167	NAFLD	Nonalcoholic fatty liver disease	Gamma-glutamylvaline levels	Weighted mode	44	0.139382107	0.125635056	0.273415005	-0.106862603	0.385626818	1.149563273	0.898649136	1.470535791	348	0.264772577
ebi-a-GCST90026167	NAFLD	Nonalcoholic fatty liver disease	Gamma-glutamylvaline levels	Simple mode	44	0.139382107	0.148225767	0.352297684	-0.151140395	0.42990461	1.149563273	0.859726989	1.537110892	478	0.248377237
ebi-a-GCST90026167	NAFLD	Nonalcoholic fatty liver disease	Gamma-glutamylvaline levels	MR Egger	44	-0.008257105	0.104929401	0.937651333	-0.213918731	0.19740452	0.991776891	0.807414	1.218236742	1567	0.201651882
ebi-a-GCST90026168	NAFLD	Nonalcoholic fatty liver disease	Gluconate levels	Weighted median	34	-0.066375332	0.083943147	0.429108746	-0.230903899	0.098153236	0.935779571	0.793815749	1.103131811	611	0.236677001
ebi-a-GCST90026168	NAFLD	Nonalcoholic fatty liver disease	Gluconate levels	Weighted mode	34	-0.040557005	0.073943813	0.587051388	-0.185486879	0.104372869	0.960254424	0.830699735	1.110014268	864	0.22897722
ebi-a-GCST90026168	NAFLD	Nonalcoholic fatty liver disease	Gluconate levels	MR Egger	34	-0.011020686	0.09168649	0.9050765	-0.190726207	0.168684834	0.989039819	0.826358808	1.183747004	1508	0.202261791
ebi-a-GCST90026168	NAFLD	Nonalcoholic fatty liver disease	Gluconate levels	Simple mode	34	0.010461552	0.161344768	0.948692806	-0.305774193	0.326697298	1.010516465	0.736552919	1.386381753	1587	0.201455246
ebi-a-GCST90026168	NAFLD	Nonalcoholic fatty liver disease	Gluconate levels	Inverse variance weighted	34	-0.002841677	0.065219846	0.965246571	-0.130672575	0.12498922	0.997162356	0.877505045	1.133136238	1623	0.200423965
ebi-a-GCST90026169	NAFLD	Nonalcoholic fatty liver disease	Glutamate levels	Weighted median	38	-0.116628345	0.187273539	0.533435664	-0.483684481	0.250427791	0.889915873	0.616507691	1.284574828	768	0.23407268
ebi-a-GCST90026169	NAFLD	Nonalcoholic fatty liver disease	Glutamate levels	MR Egger	38	-0.156230611	0.278215908	0.577905778	-0.701533791	0.38907257	0.855361912	0.495824229	1.475611632	844	0.230751478
ebi-a-GCST90026169	NAFLD	Nonalcoholic fatty liver disease	Glutamate levels	Inverse variance weighted	38	-0.035289289	0.130763501	0.787259427	-0.29158575	0.221007173	0.965326118	0.747077949	1.247332377	1259	0.210727901
ebi-a-GCST90026169	NAFLD	Nonalcoholic fatty liver disease	Glutamate levels	Simple mode	38	0.080879607	0.340761401	0.813694882	-0.587012738	0.748771952	1.084240354	0.555985681	2.114401834	1325	0.206954849
ebi-a-GCST90026169	NAFLD	Nonalcoholic fatty liver disease	Glutamate levels	Weighted mode	38	0.001682911	0.309178014	0.995686237	-0.604305996	0.607671817	1.001684328	0.546453536	1.836151522	1675	0.200326126
ebi-a-GCST90026170	NAFLD	Nonalcoholic fatty liver disease	Glutamine levels	Inverse variance weighted	113	-0.054127064	0.101444643	0.593644209	-0.252958564	0.144704435	0.947311729	0.776500056	1.155697936	876	0.228376825
ebi-a-GCST90026170	NAFLD	Nonalcoholic fatty liver disease	Glutamine levels	Weighted median	113	0.072580512	0.14308008	0.611964015	-0.207856445	0.353017468	1.075279375	0.812323641	1.423356006	907	0.22737803
ebi-a-GCST90026170	NAFLD	Nonalcoholic fatty liver disease	Glutamine levels	Simple mode	113	0.105663055	0.295644548	0.72146573	-0.473800259	0.68512637	1.111447317	0.622631605	1.98402254	1151	0.211237142
ebi-a-GCST90026170	NAFLD	Nonalcoholic fatty liver disease	Glutamine levels	MR Egger	113	0.037315704	0.188718692	0.84361649	-0.332572933	0.40720434	1.038020676	0.717076369	1.502611118	1386	0.205121758
ebi-a-GCST90026170	NAFLD	Nonalcoholic fatty liver disease	Glutamine levels	Weighted mode	113	0.039000592	0.209984894	0.852992093	-0.372569801	0.450570984	1.039771099	0.68896156	1.569207922	1408	0.20416075
ebi-a-GCST90026171	NAFLD	Nonalcoholic fatty liver disease	Glutarylcarnitine (c5-dc) levels	MR Egger	54	-0.053961341	0.042870945	0.213763131	-0.137988394	0.030065711	0.947468734	0.871108802	1.030522248	258	0.279217734
ebi-a-GCST90026171	NAFLD	Nonalcoholic fatty liver disease	Glutarylcarnitine (c5-dc) levels	Weighted mode	54	-0.059705672	0.05363383	0.270642072	-0.164827978	0.045416635	0.942041762	0.848039573	1.046463763	341	0.267467385
ebi-a-GCST90026171	NAFLD	Nonalcoholic fatty liver disease	Glutarylcarnitine (c5-dc) levels	Inverse variance weighted	54	-0.02492276	0.023230526	0.283340543	-0.07045459	0.020609071	0.975385248	0.931970059	1.020822904	366	0.260890063
ebi-a-GCST90026171	NAFLD	Nonalcoholic fatty liver disease	Glutarylcarnitine (c5-dc) levels	Weighted median	54	-0.023085058	0.033619298	0.492296422	-0.088978881	0.042808765	0.977179363	0.914864894	1.043738277	701	0.236667467
ebi-a-GCST90026171	NAFLD	Nonalcoholic fatty liver disease	Glutarylcarnitine (c5-dc) levels	Simple mode	54	0.032122038	0.071959352	0.657133103	-0.108918291	0.173162367	1.03264352	0.896803691	1.189059154	1011	0.219044368
ebi-a-GCST90026172	NAFLD	Nonalcoholic fatty liver disease	Glycerate levels	Weighted median	25	0.179863121	0.321486963	0.575839282	-0.450251328	0.809977569	1.1970535	0.637467918	2.247857565	841	0.230746538
ebi-a-GCST90026172	NAFLD	Nonalcoholic fatty liver disease	Glycerate levels	Inverse variance weighted	25	-0.113752386	0.231408953	0.623027367	-0.567313935	0.339809162	0.892478918	0.567046519	1.404679499	937	0.224077079
ebi-a-GCST90026172	NAFLD	Nonalcoholic fatty liver disease	Glycerate levels	MR Egger	25	-0.175224227	0.426161093	0.684754604	-1.01049997	0.660051516	0.839268813	0.364036926	1.93489201	1081	0.213471139
ebi-a-GCST90026172	NAFLD	Nonalcoholic fatty liver disease	Glycerate levels	Weighted mode	25	0.161516256	0.494373492	0.746720211	-0.807455789	1.1304883	1.175291563	0.44599132	3.097168479	1186	0.212179352
ebi-a-GCST90026172	NAFLD	Nonalcoholic fatty liver disease	Glycerate levels	Simple mode	25	0.205503176	0.641884589	0.751620789	-1.052590619	1.463596971	1.228142882	0.349032367	4.32147583	1202	0.210728957
ebi-a-GCST90026173	NAFLD	Nonalcoholic fatty liver disease	Glycerol levels	Simple mode	21	0.361450124	0.278386147	0.208930769	-0.184186724	0.907086973	1.435409428	0.831780476	2.477096164	244	0.288564218
ebi-a-GCST90026173	NAFLD	Nonalcoholic fatty liver disease	Glycerol levels	Weighted median	21	0.194556139	0.187476357	0.29938013	-0.172897522	0.562009799	1.214771677	0.841223817	1.754194539	385	0.262054815
ebi-a-GCST90026173	NAFLD	Nonalcoholic fatty liver disease	Glycerol levels	Weighted mode	21	0.211047643	0.211325338	0.329877344	-0.20315002	0.625245305	1.234971191	0.816155793	1.868704304	431	0.257931937
ebi-a-GCST90026173	NAFLD	Nonalcoholic fatty liver disease	Glycerol levels	MR Egger	21	0.227174353	0.269757672	0.410183847	-0.301550684	0.755899391	1.255048671	0.739670336	2.129525938	572	0.241664259
ebi-a-GCST90026173	NAFLD	Nonalcoholic fatty liver disease	Glycerol levels	Inverse variance weighted	21	0.084911057	0.135399973	0.530585294	-0.18047289	0.350295003	1.088620237	0.834875314	1.419486239	760	0.23527269
ebi-a-GCST90026174	NAFLD	Nonalcoholic fatty liver disease	Glycerophosphoinositol levels	Inverse variance weighted	11	-0.23802531	0.15784572	0.131564316	-0.547402922	0.071352302	0.788182742	0.578450142	1.073959518	118	0.375738766
ebi-a-GCST90026174	NAFLD	Nonalcoholic fatty liver disease	Glycerophosphoinositol levels	MR Egger	11	-0.47973	0.348534038	0.20196439	-1.162856716	0.203396715	0.618950486	0.312591918	1.22555857	236	0.288398303
ebi-a-GCST90026174	NAFLD	Nonalcoholic fatty liver disease	Glycerophosphoinositol levels	Weighted median	11	-0.153963449	0.20853455	0.460325201	-0.562691168	0.254764269	0.857303355	0.569673911	1.290157455	652	0.237928823
ebi-a-GCST90026174	NAFLD	Nonalcoholic fatty liver disease	Glycerophosphoinositol levels	Simple mode	11	-0.210404961	0.327663808	0.535227035	-0.852626025	0.431816103	0.810256057	0.426294002	1.540051877	770	0.234248715
ebi-a-GCST90026174	NAFLD	Nonalcoholic fatty liver disease	Glycerophosphoinositol levels	Weighted mode	11	-0.176270832	0.310668663	0.58296049	-0.785181412	0.432639748	0.838390889	0.456036964	1.541320856	851	0.230855094
ebi-a-GCST90026175	NAFLD	Nonalcoholic fatty liver disease	Guaiacol sulfate levels	Weighted median	7	0.139863061	0.108804197	0.198632812	-0.073393165	0.353119287	1.150116293	0.929235415	1.423500939	231	0.289780336
ebi-a-GCST90026175	NAFLD	Nonalcoholic fatty liver disease	Guaiacol sulfate levels	Inverse variance weighted	7	0.078280825	0.084156438	0.352276729	-0.086665793	0.243227442	1.081426307	0.916983507	1.275358662	477	0.248883139
ebi-a-GCST90026175	NAFLD	Nonalcoholic fatty liver disease	Guaiacol sulfate levels	Simple mode	7	0.148966801	0.155274612	0.374416939	-0.155371439	0.453305041	1.160634457	0.85609713	1.573504097	510	0.24740884
ebi-a-GCST90026175	NAFLD	Nonalcoholic fatty liver disease	Guaiacol sulfate levels	Weighted mode	7	0.118461943	0.134676547	0.412912862	-0.145504088	0.382427975	1.125764031	0.864586355	1.465839294	579	0.240330975
ebi-a-GCST90026175	NAFLD	Nonalcoholic fatty liver disease	Guaiacol sulfate levels	MR Egger	7	-0.068385104	0.153387603	0.674361248	-0.369024806	0.232254598	0.933900755	0.691408259	1.261440848	1062	0.213992223
ebi-a-GCST90026176	NAFLD	Nonalcoholic fatty liver disease	Guanosine levels	Weighted mode	37	-0.316812659	0.16443316	0.061940091	-0.639101654	0.005476335	0.728467214	0.527766328	1.005491358	52	0.401419433
ebi-a-GCST90026176	NAFLD	Nonalcoholic fatty liver disease	Guanosine levels	Inverse variance weighted	37	-0.150545693	0.101341289	0.137403046	-0.349174619	0.048083234	0.860238423	0.705269966	1.049257986	126	0.367498622
ebi-a-GCST90026176	NAFLD	Nonalcoholic fatty liver disease	Guanosine levels	Simple mode	37	-0.332225055	0.229744956	0.156810913	-0.782525168	0.118075059	0.717325867	0.457249919	1.125328574	157	0.336594125
ebi-a-GCST90026176	NAFLD	Nonalcoholic fatty liver disease	Guanosine levels	Weighted median	37	-0.201437541	0.144561255	0.163486555	-0.484777601	0.081902519	0.817554639	0.615834142	1.085350003	169	0.326005734
ebi-a-GCST90026176	NAFLD	Nonalcoholic fatty liver disease	Guanosine levels	MR Egger	37	-0.220552857	0.157529436	0.170293618	-0.529310551	0.088204837	0.802075243	0.589010923	1.092211825	179	0.320608654
ebi-a-GCST90026177	NAFLD	Nonalcoholic fatty liver disease	Gulonate levels	Inverse variance weighted	46	-0.075257367	0.056618668	0.183782963	-0.186229956	0.035715222	0.927504746	0.83008269	1.036360672	208	0.297763742
ebi-a-GCST90026177	NAFLD	Nonalcoholic fatty liver disease	Gulonate levels	Weighted mode	46	-0.128239362	0.095736693	0.187133908	-0.31588328	0.059404557	0.879642801	0.729144551	1.061204472	213	0.296075713
ebi-a-GCST90026177	NAFLD	Nonalcoholic fatty liver disease	Gulonate levels	Weighted median	46	-0.100583707	0.080825556	0.213332426	-0.259001796	0.057834383	0.904309412	0.771821637	1.059539503	256	0.280832139
ebi-a-GCST90026177	NAFLD	Nonalcoholic fatty liver disease	Gulonate levels	MR Egger	46	-0.101330066	0.09279706	0.280796739	-0.283212305	0.080552172	0.903634724	0.753359829	1.083885394	360	0.262856947
ebi-a-GCST90026177	NAFLD	Nonalcoholic fatty liver disease	Gulonate levels	Simple mode	46	0.158516413	0.149211483	0.293740168	-0.133938095	0.45097092	1.171771156	0.874644208	1.569835631	379	0.261188487
ebi-a-GCST90026178	NAFLD	Nonalcoholic fatty liver disease	Hippurate levels	Simple mode	175	-0.023859452	0.040009218	0.551717235	-0.102277519	0.054558616	0.976422935	0.902778978	1.056074377	790	0.235352795
ebi-a-GCST90026178	NAFLD	Nonalcoholic fatty liver disease	Hippurate levels	MR Egger	175	-0.010862999	0.024348835	0.656053727	-0.058586716	0.036860718	0.989195791	0.943096456	1.037548499	1006	0.219771477
ebi-a-GCST90026178	NAFLD	Nonalcoholic fatty liver disease	Hippurate levels	Inverse variance weighted	175	0.002433934	0.012683567	0.847823166	-0.022425857	0.027293725	1.002436898	0.977823733	1.02766961	1396	0.204667913
ebi-a-GCST90026178	NAFLD	Nonalcoholic fatty liver disease	Hippurate levels	Weighted median	175	0.003521404	0.019052885	0.853368172	-0.03382225	0.040865058	1.003527611	0.966743328	1.041711526	1411	0.203816495
ebi-a-GCST90026178	NAFLD	Nonalcoholic fatty liver disease	Hippurate levels	Weighted mode	175	-0.002388321	0.024009631	0.920876876	-0.049447198	0.044670556	0.997614529	0.951755412	1.045683309	1538	0.201778613
ebi-a-GCST90026179	NAFLD	Nonalcoholic fatty liver disease	Histidine levels	Inverse variance weighted	17	0.295005253	0.222437696	0.184760984	-0.140972632	0.730983137	1.343133414	0.868513081	2.0771217	209	0.297916037
ebi-a-GCST90026179	NAFLD	Nonalcoholic fatty liver disease	Histidine levels	Weighted median	17	0.334451996	0.303739896	0.270847412	-0.260878201	0.929782193	1.397174518	0.770374744	2.533957203	342	0.266887655
ebi-a-GCST90026179	NAFLD	Nonalcoholic fatty liver disease	Histidine levels	Simple mode	17	0.643797361	0.655454686	0.340614096	-0.640893824	1.928488546	1.903696193	0.526821328	6.879104928	454	0.252834692
ebi-a-GCST90026179	NAFLD	Nonalcoholic fatty liver disease	Histidine levels	Weighted mode	17	-0.508193317	0.628276812	0.430455066	-1.739615869	0.723229234	0.601581465	0.175587836	2.06107818	614	0.236259539
ebi-a-GCST90026179	NAFLD	Nonalcoholic fatty liver disease	Histidine levels	MR Egger	17	0.164830313	0.510536389	0.751260104	-0.83582101	1.165481636	1.179193008	0.433518412	3.207467344	1200	0.210978879
ebi-a-GCST90026180	NAFLD	Nonalcoholic fatty liver disease	Homoarginine levels	Inverse variance weighted	15	-0.17095376	0.130881777	0.191494987	-0.427482043	0.085574522	0.842860546	0.652149113	1.089342739	219	0.294674934
ebi-a-GCST90026180	NAFLD	Nonalcoholic fatty liver disease	Homoarginine levels	MR Egger	15	-0.378453882	0.325283111	0.265553677	-1.01600878	0.259101017	0.684919558	0.36203703	1.295764692	334	0.26793889
ebi-a-GCST90026180	NAFLD	Nonalcoholic fatty liver disease	Homoarginine levels	Simple mode	15	0.185311518	0.306665087	0.555324519	-0.415752052	0.786375089	1.203593323	0.659843857	2.195423768	795	0.235401714
ebi-a-GCST90026180	NAFLD	Nonalcoholic fatty liver disease	Homoarginine levels	Weighted mode	15	0.074921992	0.245351522	0.764580511	-0.405966992	0.555810976	1.077800071	0.666332162	1.74335423	1223	0.210681629
ebi-a-GCST90026180	NAFLD	Nonalcoholic fatty liver disease	Homoarginine levels	Weighted median	15	-0.019964894	0.169007208	0.905964314	-0.351219022	0.311289234	0.980233085	0.703829583	1.365184022	1509	0.202326026
ebi-a-GCST90026181	NAFLD	Nonalcoholic fatty liver disease	Homocarnosine levels	Inverse variance weighted	69	-0.054319432	0.024404248	0.026026329	-0.102151759	-0.006487105	0.947129515	0.902892519	0.993533891	20	0.438543636
ebi-a-GCST90026181	NAFLD	Nonalcoholic fatty liver disease	Homocarnosine levels	Simple mode	69	-0.155995983	0.080135751	0.055709558	-0.313062055	0.001070089	0.855562627	0.731204536	1.001070662	42	0.447002884
ebi-a-GCST90026181	NAFLD	Nonalcoholic fatty liver disease	Homocarnosine levels	Weighted median	69	-0.054407093	0.036148822	0.132301918	-0.125258783	0.016444598	0.947046492	0.882268557	1.016580555	119	0.374670138
ebi-a-GCST90026181	NAFLD	Nonalcoholic fatty liver disease	Homocarnosine levels	MR Egger	69	-0.059684005	0.039781611	0.138236846	-0.137655963	0.018287952	0.942062173	0.871398434	1.018456201	129	0.361130366
ebi-a-GCST90026181	NAFLD	Nonalcoholic fatty liver disease	Homocarnosine levels	Weighted mode	69	-0.030941634	0.060329369	0.609698494	-0.149187198	0.087303929	0.969532159	0.861407846	1.091228285	901	0.228044831
ebi-a-GCST90026182	NAFLD	Nonalcoholic fatty liver disease	Homostachydrine levels	MR Egger	14	-0.290964527	0.331659562	0.397548399	-0.941017268	0.359088214	0.747542195	0.390230664	1.432023121	550	0.243588746
ebi-a-GCST90026182	NAFLD	Nonalcoholic fatty liver disease	Homostachydrine levels	Inverse variance weighted	14	-0.045792534	0.09475406	0.628898496	-0.231510492	0.139925424	0.955240121	0.793334372	1.150188019	955	0.221925438
ebi-a-GCST90026182	NAFLD	Nonalcoholic fatty liver disease	Homostachydrine levels	Weighted median	14	-0.030847812	0.125718069	0.806167683	-0.277255227	0.215559604	0.969623127	0.757861046	1.240555923	1306	0.208023361
ebi-a-GCST90026182	NAFLD	Nonalcoholic fatty liver disease	Homostachydrine levels	Weighted mode	14	-0.050381787	0.203240701	0.808090267	-0.44873356	0.347969986	0.950866327	0.638436181	1.416189744	1309	0.208041574
ebi-a-GCST90026182	NAFLD	Nonalcoholic fatty liver disease	Homostachydrine levels	Simple mode	14	-0.050381787	0.226956321	0.827771795	-0.495216175	0.394452601	0.950866327	0.609439147	1.483571863	1352	0.206330692
ebi-a-GCST90026183	NAFLD	Nonalcoholic fatty liver disease	Homovanillate (hva) levels	Inverse variance weighted	14	0.117963406	0.127630616	0.355352868	-0.132192602	0.368119415	1.125202935	0.876172226	1.445014585	482	0.248452109
ebi-a-GCST90026183	NAFLD	Nonalcoholic fatty liver disease	Homovanillate (hva) levels	Weighted median	14	0.101893829	0.163328627	0.532721013	-0.21823028	0.422017939	1.107265906	0.803940289	1.525035881	765	0.234675793
ebi-a-GCST90026183	NAFLD	Nonalcoholic fatty liver disease	Homovanillate (hva) levels	Simple mode	14	0.145792403	0.262115549	0.587511	-0.367954073	0.65953888	1.156955983	0.692148969	1.933900368	865	0.228891569
ebi-a-GCST90026183	NAFLD	Nonalcoholic fatty liver disease	Homovanillate (hva) levels	Weighted mode	14	0.129993717	0.241486753	0.599462118	-0.343320319	0.603307754	1.138821228	0.709410937	1.8281559	885	0.228269756
ebi-a-GCST90026183	NAFLD	Nonalcoholic fatty liver disease	Homovanillate (hva) levels	MR Egger	14	0.088676973	0.445007023	0.845387404	-0.783536792	0.960890738	1.092727618	0.456787588	2.614023847	1389	0.205108391
ebi-a-GCST90026184	NAFLD	Nonalcoholic fatty liver disease	Hydroxy-cmpf levels	Weighted median	16	-0.063370609	0.0503024	0.207744061	-0.161963313	0.035222095	0.938595557	0.850472405	1.03584974	242	0.289296481
ebi-a-GCST90026184	NAFLD	Nonalcoholic fatty liver disease	Hydroxy-cmpf levels	Simple mode	16	-0.100280935	0.087549748	0.269983324	-0.271878442	0.071316572	0.904583253	0.761946876	1.073921145	339	0.268390502
ebi-a-GCST90026184	NAFLD	Nonalcoholic fatty liver disease	Hydroxy-cmpf levels	Weighted mode	16	-0.068062622	0.069014653	0.339674036	-0.203331341	0.067206097	0.93420197	0.81600782	1.06951588	451	0.25381408
ebi-a-GCST90026184	NAFLD	Nonalcoholic fatty liver disease	Hydroxy-cmpf levels	Inverse variance weighted	16	-0.032966885	0.038316191	0.389573842	-0.108066619	0.042132849	0.9675706	0.8975678	1.043033035	536	0.244937285
ebi-a-GCST90026184	NAFLD	Nonalcoholic fatty liver disease	Hydroxy-cmpf levels	MR Egger	16	-0.070174761	0.087232609	0.4345827	-0.241150674	0.100801152	0.932230888	0.78572323	1.106056683	617	0.237365267
ebi-a-GCST90026185	NAFLD	Nonalcoholic fatty liver disease	Hydroxyasparagine levels	Weighted mode	190	-0.067857022	0.033877741	0.04660648	-0.134257394	-0.00145665	0.934394062	0.87436498	0.99854441	35	0.448753818
ebi-a-GCST90026185	NAFLD	Nonalcoholic fatty liver disease	Hydroxyasparagine levels	MR Egger	190	-0.04050046	0.029497699	0.171386529	-0.098315951	0.017315031	0.960308723	0.906362493	1.017465805	184	0.313898153
ebi-a-GCST90026185	NAFLD	Nonalcoholic fatty liver disease	Hydroxyasparagine levels	Weighted median	190	-0.025327822	0.026012254	0.330211439	-0.07631184	0.025656197	0.974990237	0.926527233	1.02598815	433	0.257000589
ebi-a-GCST90026185	NAFLD	Nonalcoholic fatty liver disease	Hydroxyasparagine levels	Simple mode	190	-0.033066273	0.058538311	0.572835085	-0.147801363	0.081668818	0.967474441	0.862602443	1.085096386	837	0.230639694
ebi-a-GCST90026185	NAFLD	Nonalcoholic fatty liver disease	Hydroxyasparagine levels	Inverse variance weighted	190	0.003667152	0.015528388	0.813310146	-0.026768489	0.034102792	1.003673884	0.973586612	1.034690959	1323	0.207169705
ebi-a-GCST90026186	NAFLD	Nonalcoholic fatty liver disease	Indoleacetate levels	MR Egger	23	0.119757042	0.0781313	0.14026116	-0.033380306	0.272894389	1.12722295	0.967170669	1.31376149	133	0.355398579
ebi-a-GCST90026186	NAFLD	Nonalcoholic fatty liver disease	Indoleacetate levels	Weighted median	23	0.073575752	0.060174112	0.221437588	-0.044365506	0.191517011	1.07635007	0.956604249	1.211085435	270	0.276386915
ebi-a-GCST90026186	NAFLD	Nonalcoholic fatty liver disease	Indoleacetate levels	Weighted mode	23	0.10037405	0.080401209	0.22500216	-0.057212319	0.25796042	1.105584385	0.944393535	1.29428759	276	0.274730898
ebi-a-GCST90026186	NAFLD	Nonalcoholic fatty liver disease	Indoleacetate levels	Simple mode	23	0.10037405	0.091669805	0.285380777	-0.079298768	0.280046869	1.105584385	0.923763893	1.323191827	367	0.262052648
ebi-a-GCST90026186	NAFLD	Nonalcoholic fatty liver disease	Indoleacetate levels	Inverse variance weighted	23	0.013470947	0.041980245	0.748295454	-0.068810333	0.095752226	1.013562089	0.933503718	1.100486359	1192	0.211556685
ebi-a-GCST90026187	NAFLD	Nonalcoholic fatty liver disease	Isobutyrylcarnitine (c4) levels	Inverse variance weighted	43	-0.076513486	0.05084255	0.132347094	-0.176164883	0.023137912	0.926340422	0.838479721	1.02340767	120	0.371674757
ebi-a-GCST90026187	NAFLD	Nonalcoholic fatty liver disease	Isobutyrylcarnitine (c4) levels	Weighted mode	43	0.09756069	0.097771194	0.324068058	-0.094070852	0.289192231	1.102478348	0.91021827	1.335348399	421	0.259408398
ebi-a-GCST90026187	NAFLD	Nonalcoholic fatty liver disease	Isobutyrylcarnitine (c4) levels	Simple mode	43	-0.124643989	0.145464977	0.396381817	-0.409755344	0.160467367	0.882811137	0.663812636	1.174059459	547	0.244205982
ebi-a-GCST90026187	NAFLD	Nonalcoholic fatty liver disease	Isobutyrylcarnitine (c4) levels	MR Egger	43	-0.044135496	0.075238785	0.560684764	-0.191603515	0.103332523	0.956824303	0.825634156	1.10886007	805	0.234721448
ebi-a-GCST90026187	NAFLD	Nonalcoholic fatty liver disease	Isobutyrylcarnitine (c4) levels	Weighted median	43	-0.022948902	0.076152346	0.763143685	-0.1722075	0.126309696	0.977312421	0.84180448	1.134633505	1217	0.21132245
ebi-a-GCST90026188	NAFLD	Nonalcoholic fatty liver disease	Isocitrate levels	Simple mode	19	-0.253693573	0.196367619	0.212722852	-0.638574107	0.131186961	0.775929531	0.528044823	1.140180931	253	0.283350202
ebi-a-GCST90026188	NAFLD	Nonalcoholic fatty liver disease	Isocitrate levels	Weighted median	19	-0.087387942	0.13396716	0.514202055	-0.349963575	0.175187691	0.916321547	0.704713758	1.191469823	739	0.23448727
ebi-a-GCST90026188	NAFLD	Nonalcoholic fatty liver disease	Isocitrate levels	Weighted mode	19	-0.075722949	0.171491626	0.664070032	-0.411846536	0.260400639	0.927073018	0.662425927	1.297449792	1026	0.218120468
ebi-a-GCST90026188	NAFLD	Nonalcoholic fatty liver disease	Isocitrate levels	Inverse variance weighted	19	-0.041739684	0.098823586	0.672758175	-0.235433914	0.151954545	0.959119422	0.790227884	1.164107321	1057	0.214493382
ebi-a-GCST90026188	NAFLD	Nonalcoholic fatty liver disease	Isocitrate levels	MR Egger	19	-0.043353658	0.23672685	0.856856251	-0.507338285	0.420630969	0.957572677	0.602096056	1.522922169	1420	0.203352505
ebi-a-GCST90026189	NAFLD	Nonalcoholic fatty liver disease	Isoleucine levels	MR Egger	21	0.656260001	0.354948711	0.080096792	-0.039439474	1.351959475	1.927569727	0.961328138	3.864991471	67	0.402874908
ebi-a-GCST90026189	NAFLD	Nonalcoholic fatty liver disease	Isoleucine levels	Weighted median	21	0.108548812	0.236526208	0.646284923	-0.355042556	0.572140179	1.114659316	0.701143605	1.772055513	988	0.220443339
ebi-a-GCST90026189	NAFLD	Nonalcoholic fatty liver disease	Isoleucine levels	Weighted mode	21	0.087111666	0.383736829	0.822721128	-0.665012519	0.83923585	1.091018502	0.51426709	2.3145976	1345	0.206139049
ebi-a-GCST90026189	NAFLD	Nonalcoholic fatty liver disease	Isoleucine levels	Inverse variance weighted	21	0.032608782	0.164251324	0.842630577	-0.289323814	0.354541377	1.033146274	0.748769704	1.425526725	1381	0.205623826
ebi-a-GCST90026189	NAFLD	Nonalcoholic fatty liver disease	Isoleucine levels	Simple mode	21	-0.005132362	0.419630683	0.990362767	-0.827608502	0.817343777	0.994880786	0.437093345	2.264476887	1666	0.200331484
ebi-a-GCST90026190	NAFLD	Nonalcoholic fatty liver disease	Isovalerate (i5:0) levels	Weighted mode	37	-0.098099572	0.069750373	0.168168061	-0.234810304	0.03861116	0.906558631	0.790720832	1.039366257	177	0.320184387
ebi-a-GCST90026190	NAFLD	Nonalcoholic fatty liver disease	Isovalerate (i5:0) levels	Weighted median	37	-0.040626092	0.04921641	0.409111475	-0.137090255	0.055838072	0.960188085	0.87189153	1.057426443	568	0.242729871
ebi-a-GCST90026190	NAFLD	Nonalcoholic fatty liver disease	Isovalerate (i5:0) levels	MR Egger	37	-0.02906586	0.069727263	0.679333256	-0.165731294	0.107599575	0.97135249	0.847273871	1.113601743	1070	0.213958231
ebi-a-GCST90026190	NAFLD	Nonalcoholic fatty liver disease	Isovalerate (i5:0) levels	Simple mode	37	0.017030994	0.090620998	0.851981766	-0.160586161	0.194648149	1.017176848	0.851644441	1.214883454	1403	0.204645656
ebi-a-GCST90026190	NAFLD	Nonalcoholic fatty liver disease	Isovalerate (i5:0) levels	Inverse variance weighted	37	-0.004306511	0.032092812	0.893252916	-0.067208421	0.0585954	0.995702749	0.935000307	1.060346138	1491	0.201895528
ebi-a-GCST90026191	NAFLD	Nonalcoholic fatty liver disease	Kynurenate levels	Inverse variance weighted	14	0.035596076	0.048710722	0.464922891	-0.059876939	0.13106909	1.036237201	0.941880435	1.140046545	662	0.236675248
ebi-a-GCST90026191	NAFLD	Nonalcoholic fatty liver disease	Kynurenate levels	MR Egger	14	-0.069689619	0.134316392	0.613301961	-0.332949748	0.193570509	0.932683262	0.716806214	1.213574952	914	0.226129935
ebi-a-GCST90026191	NAFLD	Nonalcoholic fatty liver disease	Kynurenate levels	Weighted median	14	-0.032590084	0.067107259	0.627221222	-0.164120311	0.098940144	0.967935251	0.848639915	1.104000216	949	0.222732931
ebi-a-GCST90026191	NAFLD	Nonalcoholic fatty liver disease	Kynurenate levels	Weighted mode	14	-0.05557622	0.114903006	0.636658712	-0.280786112	0.169633671	0.945939921	0.755189845	1.184870719	969	0.221417942
ebi-a-GCST90026191	NAFLD	Nonalcoholic fatty liver disease	Kynurenate levels	Simple mode	14	-0.048196943	0.111422641	0.6724239	-0.26658532	0.170191434	0.952946092	0.765990647	1.18553178	1055	0.214793227
ebi-a-GCST90026192	NAFLD	Nonalcoholic fatty liver disease	Leucine levels	Weighted median	13	-0.417459371	0.362009273	0.248839324	-1.126997545	0.292078803	0.658718255	0.324004607	1.339208548	311	0.269642612
ebi-a-GCST90026192	NAFLD	Nonalcoholic fatty liver disease	Leucine levels	Simple mode	13	-0.767043184	0.768421767	0.337883069	-2.273149847	0.739063479	0.464384139	0.102987274	2.093973546	449	0.253600432
ebi-a-GCST90026192	NAFLD	Nonalcoholic fatty liver disease	Leucine levels	Weighted mode	13	-0.715071473	0.732723603	0.348373371	-2.151209736	0.72106679	0.489157149	0.116343328	2.056626029	470	0.249791119
ebi-a-GCST90026192	NAFLD	Nonalcoholic fatty liver disease	Leucine levels	MR Egger	13	0.338110821	0.896331291	0.71318906	-1.418698509	2.094920151	1.402295899	0.24202881	8.124792192	1135	0.211757456
ebi-a-GCST90026192	NAFLD	Nonalcoholic fatty liver disease	Leucine levels	Inverse variance weighted	13	-0.04657463	0.354674819	0.895524997	-0.741737276	0.648588016	0.954493324	0.476285756	1.912838024	1499	0.201328835
ebi-a-GCST90026193	NAFLD	Nonalcoholic fatty liver disease	Maleate levels	MR Egger	23	0.117336605	0.082722479	0.170734	-0.044799454	0.279472664	1.124497878	0.956189223	1.322432262	180	0.319651988
ebi-a-GCST90026193	NAFLD	Nonalcoholic fatty liver disease	Maleate levels	Inverse variance weighted	23	-0.041597424	0.038026805	0.273999972	-0.116129962	0.032935114	0.959255876	0.890359503	1.033483479	349	0.26457877
ebi-a-GCST90026193	NAFLD	Nonalcoholic fatty liver disease	Maleate levels	Simple mode	23	-0.079033856	0.093266229	0.405896716	-0.261835665	0.103767953	0.924008641	0.769637492	1.109343005	562	0.243393582
ebi-a-GCST90026193	NAFLD	Nonalcoholic fatty liver disease	Maleate levels	Weighted median	23	-0.036450787	0.049878853	0.464909638	-0.13421334	0.061311765	0.964205544	0.8744035	1.063230341	661	0.237026548
ebi-a-GCST90026193	NAFLD	Nonalcoholic fatty liver disease	Maleate levels	Weighted mode	23	-0.05001531	0.082258161	0.549394686	-0.211241306	0.111210686	0.951214861	0.809578688	1.117630351	786	0.235554719
ebi-a-GCST90026194	NAFLD	Nonalcoholic fatty liver disease	Mannitol/sorbitol levels	MR Egger	20	-0.211644829	0.149485975	0.173900169	-0.504637339	0.081347681	0.80925207	0.603724483	1.084747978	191	0.306829095
ebi-a-GCST90026194	NAFLD	Nonalcoholic fatty liver disease	Mannitol/sorbitol levels	Weighted mode	20	-0.164438235	0.120894202	0.189693095	-0.40139087	0.072514401	0.848370155	0.669388366	1.07520829	217	0.294592503
ebi-a-GCST90026194	NAFLD	Nonalcoholic fatty liver disease	Mannitol/sorbitol levels	Weighted median	20	-0.154124103	0.125546017	0.219585756	-0.400194296	0.09194609	0.857165638	0.670189818	1.096305719	267	0.277155056
ebi-a-GCST90026194	NAFLD	Nonalcoholic fatty liver disease	Mannitol/sorbitol levels	Inverse variance weighted	20	-0.084515039	0.090008739	0.34774881	-0.260932169	0.09190209	0.918957835	0.770333171	1.096257482	468	0.250408865
ebi-a-GCST90026194	NAFLD	Nonalcoholic fatty liver disease	Mannitol/sorbitol levels	Simple mode	20	-0.119547412	0.204904832	0.566466448	-0.521160884	0.28206606	0.887321937	0.593830779	1.325866303	821	0.232520332
ebi-a-GCST90026195	NAFLD	Nonalcoholic fatty liver disease	Mannose levels	Weighted median	9	0.325070978	0.397259477	0.413195178	-0.453557597	1.103699553	1.384128885	0.635363758	3.015300679	581	0.239667427
ebi-a-GCST90026195	NAFLD	Nonalcoholic fatty liver disease	Mannose levels	Simple mode	9	-0.345476244	0.543129718	0.542486867	-1.410010492	0.719058004	0.707883148	0.244140722	2.052498855	775	0.235894289
ebi-a-GCST90026195	NAFLD	Nonalcoholic fatty liver disease	Mannose levels	MR Egger	9	0.73424258	1.643218989	0.668493679	-2.486466639	3.9549518	2.083903006	0.083203436	52.19317816	1039	0.21682615
ebi-a-GCST90026195	NAFLD	Nonalcoholic fatty liver disease	Mannose levels	Inverse variance weighted	9	0.043509197	0.321757588	0.892435142	-0.587135674	0.674154069	1.044469601	0.555917335	1.962372243	1489	0.201981627
ebi-a-GCST90026195	NAFLD	Nonalcoholic fatty liver disease	Mannose levels	Weighted mode	9	0.041452064	0.501394991	0.936142326	-0.941282119	1.024186246	1.042323195	0.390127325	2.784828374	1563	0.201842587
ebi-a-GCST90026196	NAFLD	Nonalcoholic fatty liver disease	Methionine levels	Inverse variance weighted	60	-0.138148666	0.099679824	0.165770093	-0.333521121	0.057223789	0.870969198	0.716396767	1.058892752	174	0.321060468
ebi-a-GCST90026196	NAFLD	Nonalcoholic fatty liver disease	Methionine levels	Weighted mode	60	0.149394722	0.201581822	0.461565131	-0.24570565	0.544495094	1.161131223	0.782152418	1.723737837	654	0.237840136
ebi-a-GCST90026196	NAFLD	Nonalcoholic fatty liver disease	Methionine levels	Simple mode	60	0.180331506	0.312791148	0.566454351	-0.432739144	0.793402156	1.197614313	0.648729694	2.210905491	820	0.232798922
ebi-a-GCST90026196	NAFLD	Nonalcoholic fatty liver disease	Methionine levels	Weighted median	60	-0.050412096	0.157074783	0.748253372	-0.35827867	0.257454477	0.950837507	0.698878291	1.29363292	1191	0.211722407
ebi-a-GCST90026196	NAFLD	Nonalcoholic fatty liver disease	Methionine levels	MR Egger	60	0.048617067	0.162120062	0.765338465	-0.269138254	0.366372388	1.049818264	0.764037617	1.442492309	1224	0.210718189
ebi-a-GCST90026197	NAFLD	Nonalcoholic fatty liver disease	Methionine sulfone levels	Inverse variance weighted	47	0.050956896	0.039184779	0.193455086	-0.025845271	0.127759064	1.052277535	0.974485859	1.136279199	222	0.293668306
ebi-a-GCST90026197	NAFLD	Nonalcoholic fatty liver disease	Methionine sulfone levels	Simple mode	47	0.106264703	0.098643178	0.286979738	-0.087075927	0.299605332	1.112116218	0.916607498	1.349326167	371	0.260679708
ebi-a-GCST90026197	NAFLD	Nonalcoholic fatty liver disease	Methionine sulfone levels	Weighted mode	47	0.068169074	0.076291888	0.376224655	-0.081363027	0.217701174	1.070546294	0.921858971	1.243215508	514	0.246668694
ebi-a-GCST90026197	NAFLD	Nonalcoholic fatty liver disease	Methionine sulfone levels	Weighted median	47	0.031753505	0.062744216	0.612801476	-0.091225159	0.154732168	1.032263026	0.91281216	1.167345267	912	0.226440896
ebi-a-GCST90026197	NAFLD	Nonalcoholic fatty liver disease	Methionine sulfone levels	MR Egger	47	-0.000438697	0.066412137	0.99475867	-0.130606486	0.129729092	0.999561399	0.87756304	1.138519908	1673	0.200378764
ebi-a-GCST90026198	NAFLD	Nonalcoholic fatty liver disease	Methionine sulfoxide levels	Weighted median	81	-0.029399111	0.057631203	0.609963976	-0.142356269	0.083558048	0.971028839	0.867312205	1.08714832	902	0.227891197
ebi-a-GCST90026198	NAFLD	Nonalcoholic fatty liver disease	Methionine sulfoxide levels	Weighted mode	81	-0.023597384	0.068452792	0.731205797	-0.157764857	0.110570088	0.976678857	0.854050583	1.116914629	1168	0.210972906
ebi-a-GCST90026198	NAFLD	Nonalcoholic fatty liver disease	Methionine sulfoxide levels	MR Egger	81	-0.017804262	0.072044879	0.80545075	-0.159012224	0.1234037	0.982353298	0.852985932	1.131341051	1304	0.208157134
ebi-a-GCST90026198	NAFLD	Nonalcoholic fatty liver disease	Methionine sulfoxide levels	Simple mode	81	-0.010990678	0.105466708	0.917263573	-0.217705425	0.195724069	0.989069499	0.804362352	1.216191274	1527	0.202434724
ebi-a-GCST90026198	NAFLD	Nonalcoholic fatty liver disease	Methionine sulfoxide levels	Inverse variance weighted	81	0.000513358	0.039825256	0.989715339	-0.077544144	0.07857086	1.00051349	0.925386174	1.081740005	1665	0.200320762
ebi-a-GCST90026199	NAFLD	Nonalcoholic fatty liver disease	Methyl glucopyranoside (alpha + beta) levels	Weighted median	18	-0.112889723	0.080044747	0.158441469	-0.269777426	0.04399798	0.893249159	0.763549421	1.044980244	161	0.331644566
ebi-a-GCST90026199	NAFLD	Nonalcoholic fatty liver disease	Methyl glucopyranoside (alpha + beta) levels	Simple mode	18	-0.143776041	0.133774411	0.297498387	-0.405973887	0.118421805	0.866081693	0.666327567	1.125718845	383	0.26176751
ebi-a-GCST90026199	NAFLD	Nonalcoholic fatty liver disease	Methyl glucopyranoside (alpha + beta) levels	Weighted mode	18	-0.113448896	0.123401841	0.370776365	-0.355316504	0.128418711	0.892749818	0.700951554	1.13702899	503	0.248412793
ebi-a-GCST90026199	NAFLD	Nonalcoholic fatty liver disease	Methyl glucopyranoside (alpha + beta) levels	Inverse variance weighted	18	-0.027564529	0.065326059	0.673059294	-0.155603606	0.100474547	0.972811906	0.855898396	1.105695498	1059	0.214184119
ebi-a-GCST90026199	NAFLD	Nonalcoholic fatty liver disease	Methyl glucopyranoside (alpha + beta) levels	MR Egger	18	0.019047091	0.152736236	0.902309835	-0.280315931	0.318410114	1.019229644	0.755545004	1.374940028	1505	0.202045458
ebi-a-GCST90026200	NAFLD	Nonalcoholic fatty liver disease	Methylmalonate (mma) levels	MR Egger	276	-0.014997668	0.031707874	0.636593258	-0.0771451	0.047149764	0.985114237	0.925755516	1.048278992	968	0.221623893
ebi-a-GCST90026200	NAFLD	Nonalcoholic fatty liver disease	Methylmalonate (mma) levels	Weighted mode	276	-0.01425963	0.035719643	0.690048504	-0.08427013	0.055750871	0.985841557	0.919182924	1.057334238	1090	0.213345271
ebi-a-GCST90026200	NAFLD	Nonalcoholic fatty liver disease	Methylmalonate (mma) levels	Inverse variance weighted	276	-0.004555188	0.014258354	0.749366323	-0.032501562	0.023391185	0.995455171	0.968020938	1.023666905	1193	0.211681853
ebi-a-GCST90026200	NAFLD	Nonalcoholic fatty liver disease	Methylmalonate (mma) levels	Weighted median	276	-0.007168036	0.023851605	0.763775685	-0.053917183	0.03958111	0.992857593	0.947510573	1.04037488	1220	0.210977382
ebi-a-GCST90026200	NAFLD	Nonalcoholic fatty liver disease	Methylmalonate (mma) levels	Simple mode	276	-0.007934278	0.050591046	0.875492596	-0.107092728	0.091224172	0.992097115	0.898442358	1.095514562	1455	0.202777323
ebi-a-GCST90026201	NAFLD	Nonalcoholic fatty liver disease	Methylsuccinate levels	MR Egger	19	-0.099155894	0.086709705	0.268663217	-0.269106916	0.070795129	0.905601519	0.764061561	1.073361302	337	0.268663217
ebi-a-GCST90026201	NAFLD	Nonalcoholic fatty liver disease	Methylsuccinate levels	Weighted mode	19	-0.021318358	0.070845529	0.76692885	-0.160175594	0.117538877	0.978907272	0.85199417	1.124725356	1228	0.210468259
ebi-a-GCST90026201	NAFLD	Nonalcoholic fatty liver disease	Methylsuccinate levels	Inverse variance weighted	19	0.012073448	0.045694696	0.791610469	-0.077488155	0.101635052	1.012146627	0.925437986	1.106979408	1269	0.210222796
ebi-a-GCST90026201	NAFLD	Nonalcoholic fatty liver disease	Methylsuccinate levels	Weighted median	19	-0.008193175	0.053477039	0.878233287	-0.113008172	0.096621821	0.991840297	0.893143361	1.101443752	1463	0.202299807
ebi-a-GCST90026201	NAFLD	Nonalcoholic fatty liver disease	Methylsuccinate levels	Simple mode	19	-0.003519166	0.08556348	0.967645595	-0.171223587	0.164185254	0.996487019	0.842633151	1.178432604	1627	0.200428129
ebi-a-GCST90026202	NAFLD	Nonalcoholic fatty liver disease	Methylsuccinoylcarnitine levels	Weighted mode	66	-0.113835308	0.076024095	0.139140627	-0.262842535	0.035171919	0.892404915	0.768862956	1.035797767	132	0.355230236
ebi-a-GCST90026202	NAFLD	Nonalcoholic fatty liver disease	Methylsuccinoylcarnitine levels	Weighted median	66	-0.039900278	0.038836624	0.304237849	-0.116020061	0.036219506	0.960885256	0.89045736	1.036883423	392	0.261551416
ebi-a-GCST90026202	NAFLD	Nonalcoholic fatty liver disease	Methylsuccinoylcarnitine levels	Inverse variance weighted	66	-0.024331698	0.027328366	0.373280184	-0.077895295	0.029231898	0.975961931	0.92506128	1.029663344	508	0.247628784
ebi-a-GCST90026202	NAFLD	Nonalcoholic fatty liver disease	Methylsuccinoylcarnitine levels	MR Egger	66	0.046420362	0.055722236	0.40790508	-0.062795222	0.155635945	1.047514653	0.939135768	1.168400763	564	0.243730517
ebi-a-GCST90026202	NAFLD	Nonalcoholic fatty liver disease	Methylsuccinoylcarnitine levels	Simple mode	66	-0.038963236	0.082622333	0.638804046	-0.200903009	0.122976536	0.961786067	0.817991766	1.130857887	975	0.220796886
ebi-a-GCST90026203	NAFLD	Nonalcoholic fatty liver disease	Myo-inositol levels	MR Egger	115	-0.101402517	0.070703443	0.154278217	-0.239981266	0.037176231	0.903569257	0.786642598	1.03787591	153	0.339815418
ebi-a-GCST90026203	NAFLD	Nonalcoholic fatty liver disease	Myo-inositol levels	Inverse variance weighted	115	-0.027999215	0.034514668	0.417235582	-0.095647965	0.039649534	0.97238913	0.908783884	1.04044607	592	0.237514174
ebi-a-GCST90026203	NAFLD	Nonalcoholic fatty liver disease	Myo-inositol levels	Simple mode	115	0.081270201	0.117324009	0.489907284	-0.148684857	0.311225259	1.084663935	0.861840675	1.365096687	698	0.236531167
ebi-a-GCST90026203	NAFLD	Nonalcoholic fatty liver disease	Myo-inositol levels	Weighted median	115	-0.010135268	0.056160621	0.85678416	-0.120210085	0.09993955	0.989915921	0.886734128	1.105104112	1419	0.203478691
ebi-a-GCST90026203	NAFLD	Nonalcoholic fatty liver disease	Myo-inositol levels	Weighted mode	115	0.005846343	0.082256259	0.943462806	-0.155375925	0.16706861	1.005863466	0.85609329	1.181835348	1577	0.20161507
ebi-a-GCST90026204	NAFLD	Nonalcoholic fatty liver disease	N-acetyl-3-methylhistidine levels	Weighted median	96	0.017570358	0.021609875	0.41617747	-0.024784997	0.059925713	1.017725625	0.975519629	1.061757669	589	0.238118518
ebi-a-GCST90026204	NAFLD	Nonalcoholic fatty liver disease	N-acetyl-3-methylhistidine levels	Weighted mode	96	0.024161461	0.029957214	0.421950484	-0.034554678	0.0828776	1.024455714	0.966035517	1.086408824	596	0.238586096
ebi-a-GCST90026204	NAFLD	Nonalcoholic fatty liver disease	N-acetyl-3-methylhistidine levels	MR Egger	96	-0.010182069	0.031843182	0.749862415	-0.072594705	0.052230567	0.989869593	0.929977669	1.053618644	1196	0.211290664
ebi-a-GCST90026204	NAFLD	Nonalcoholic fatty liver disease	N-acetyl-3-methylhistidine levels	Simple mode	96	-0.007871558	0.045887809	0.864164675	-0.097811663	0.082068547	0.992159342	0.906819675	1.085530217	1433	0.203226445
ebi-a-GCST90026204	NAFLD	Nonalcoholic fatty liver disease	N-acetyl-3-methylhistidine levels	Inverse variance weighted	96	-0.001837447	0.013890281	0.894760491	-0.029062398	0.025387503	0.99816424	0.971355852	1.02571251	1496	0.201560351
ebi-a-GCST90026205	NAFLD	Nonalcoholic fatty liver disease	N-acetyl-aspartyl-glutamate (naag) levels	Inverse variance weighted	21	-0.104192767	0.066556831	0.117472589	-0.234644157	0.026258622	0.901051587	0.790852219	1.026606417	106	0.373474176
ebi-a-GCST90026205	NAFLD	Nonalcoholic fatty liver disease	N-acetyl-aspartyl-glutamate (naag) levels	Simple mode	21	-0.180624214	0.141850772	0.217499006	-0.458651726	0.097403299	0.834748987	0.632135363	1.102304842	263	0.278696445
ebi-a-GCST90026205	NAFLD	Nonalcoholic fatty liver disease	N-acetyl-aspartyl-glutamate (naag) levels	Weighted median	21	-0.087715648	0.086413005	0.310070257	-0.257085138	0.081653841	0.916021312	0.773302374	1.085080135	398	0.262546926
ebi-a-GCST90026205	NAFLD	Nonalcoholic fatty liver disease	N-acetyl-aspartyl-glutamate (naag) levels	Weighted mode	21	-0.139398569	0.135087364	0.314430294	-0.404169802	0.125372664	0.869881252	0.667530764	1.133570815	403	0.262935506
ebi-a-GCST90026205	NAFLD	Nonalcoholic fatty liver disease	N-acetyl-aspartyl-glutamate (naag) levels	MR Egger	21	-0.067220976	0.128111881	0.605856806	-0.318320263	0.18387831	0.934988568	0.727369802	1.201869559	894	0.228382264
ebi-a-GCST90026206	NAFLD	Nonalcoholic fatty liver disease	N-acetyl-beta-alanine levels	Simple mode	17	-0.224861135	0.323375043	0.496807435	-0.858676219	0.408953949	0.798627112	0.423722627	1.5052424	711	0.235476942
ebi-a-GCST90026206	NAFLD	Nonalcoholic fatty liver disease	N-acetyl-beta-alanine levels	Weighted mode	17	-0.113109845	0.249975694	0.656995561	-0.603062206	0.376842515	0.893052557	0.547133632	1.45767473	1009	0.219432611
ebi-a-GCST90026206	NAFLD	Nonalcoholic fatty liver disease	N-acetyl-beta-alanine levels	Weighted median	17	-0.058995414	0.190503408	0.756803042	-0.432382094	0.314391266	0.942711092	0.648961365	1.369425441	1208	0.211128001
ebi-a-GCST90026206	NAFLD	Nonalcoholic fatty liver disease	N-acetyl-beta-alanine levels	Inverse variance weighted	17	0.032338635	0.163258782	0.842980864	-0.287648577	0.352325847	1.032867211	0.750025122	1.422371925	1382	0.205560457
ebi-a-GCST90026206	NAFLD	Nonalcoholic fatty liver disease	N-acetyl-beta-alanine levels	MR Egger	17	-0.027309339	0.427160008	0.949868316	-0.864542955	0.809924277	0.97306019	0.421244036	2.247737776	1591	0.201197751
ebi-a-GCST90026207	NAFLD	Nonalcoholic fatty liver disease	N-acetyl-isoputreanine levels	Inverse variance weighted	10	0.225657756	0.233417296	0.33366563	-0.231840145	0.683155657	1.25314671	0.79307289	1.980116452	439	0.256139675
ebi-a-GCST90026207	NAFLD	Nonalcoholic fatty liver disease	N-acetyl-isoputreanine levels	Weighted mode	10	0.372379972	0.385286386	0.359044989	-0.382781345	1.127541289	1.451184286	0.681961997	3.088054524	489	0.247440003
ebi-a-GCST90026207	NAFLD	Nonalcoholic fatty liver disease	N-acetyl-isoputreanine levels	Weighted median	10	0.264559857	0.308845836	0.391661486	-0.340777982	0.869897696	1.302857406	0.711216794	2.386666677	541	0.243973976
ebi-a-GCST90026207	NAFLD	Nonalcoholic fatty liver disease	N-acetyl-isoputreanine levels	Simple mode	10	0.27403135	0.420683742	0.531070467	-0.550508785	1.098571485	1.315256035	0.576656342	2.999877592	762	0.234869747
ebi-a-GCST90026207	NAFLD	Nonalcoholic fatty liver disease	N-acetyl-isoputreanine levels	MR Egger	10	0.104224761	0.558654043	0.856646661	-0.990737163	1.199186686	1.109849878	0.371302879	3.317417723	1417	0.203733186
ebi-a-GCST90026208	NAFLD	Nonalcoholic fatty liver disease	N-acetylalanine levels	Weighted mode	11	0.842345765	0.652637606	0.225856463	-0.436823943	2.121515472	2.321807007	0.646085169	8.343772665	279	0.272808703
ebi-a-GCST90026208	NAFLD	Nonalcoholic fatty liver disease	N-acetylalanine levels	Weighted median	11	0.424322524	0.365008081	0.245031724	-0.291093315	1.139738363	1.52855451	0.747445927	3.125950395	305	0.270739971
ebi-a-GCST90026208	NAFLD	Nonalcoholic fatty liver disease	N-acetylalanine levels	Simple mode	11	0.815008023	0.700336337	0.271544841	-0.557651198	2.187667244	2.259193798	0.572552298	8.914393738	343	0.266794786
ebi-a-GCST90026208	NAFLD	Nonalcoholic fatty liver disease	N-acetylalanine levels	Inverse variance weighted	11	0.237938938	0.272950877	0.383356751	-0.297044781	0.772922656	1.268631725	0.743010739	2.166087742	527	0.245144639
ebi-a-GCST90026208	NAFLD	Nonalcoholic fatty liver disease	N-acetylalanine levels	MR Egger	11	0.533095707	0.939794794	0.58441548	-1.308902089	2.375093503	1.704199854	0.270116457	10.75201849	858	0.229543143
ebi-a-GCST90026209	NAFLD	Nonalcoholic fatty liver disease	N-acetylarginine levels	Weighted mode	16	0.284854722	0.345230718	0.422235472	-0.391797486	0.961506929	1.329568857	0.675840967	2.615635083	599	0.237551509
ebi-a-GCST90026209	NAFLD	Nonalcoholic fatty liver disease	N-acetylarginine levels	Simple mode	16	0.290013698	0.393721781	0.472732322	-0.481680992	1.061708389	1.336445795	0.617744096	2.891306248	673	0.236717374
ebi-a-GCST90026209	NAFLD	Nonalcoholic fatty liver disease	N-acetylarginine levels	MR Egger	16	0.17056129	0.38987123	0.668435816	-0.593586321	0.934708901	1.185970338	0.55234285	2.546472074	1038	0.217016252
ebi-a-GCST90026209	NAFLD	Nonalcoholic fatty liver disease	N-acetylarginine levels	Weighted median	16	-0.09701778	0.232593986	0.67659637	-0.552901993	0.358866432	0.90753987	0.575277933	1.431705559	1068	0.213495297
ebi-a-GCST90026209	NAFLD	Nonalcoholic fatty liver disease	N-acetylarginine levels	Inverse variance weighted	16	-0.008507455	0.169795278	0.96003936	-0.3413062	0.32429129	0.991528631	0.710841215	1.383050117	1614	0.200454315
ebi-a-GCST90026210	NAFLD	Nonalcoholic fatty liver disease	N-acetylasparagine levels	MR Egger	13	-0.640323661	0.468561843	0.199041591	-1.558704872	0.278057551	0.527121788	0.210408401	1.320562195	232	0.28912507
ebi-a-GCST90026210	NAFLD	Nonalcoholic fatty liver disease	N-acetylasparagine levels	Simple mode	13	0.496394338	0.565839767	0.39756333	-0.612651604	1.605440281	1.642787244	0.541912026	4.98005174	551	0.243155794
ebi-a-GCST90026210	NAFLD	Nonalcoholic fatty liver disease	N-acetylasparagine levels	Inverse variance weighted	13	-0.151293915	0.222533015	0.496585657	-0.587458624	0.284870794	0.859595014	0.55573783	1.329590226	709	0.236035778
ebi-a-GCST90026210	NAFLD	Nonalcoholic fatty liver disease	N-acetylasparagine levels	Weighted mode	13	0.177821767	0.461404177	0.706691023	-0.726530421	1.082173954	1.194612383	0.483583915	2.951088113	1126	0.211505217
ebi-a-GCST90026210	NAFLD	Nonalcoholic fatty liver disease	N-acetylasparagine levels	Weighted median	13	0.004833213	0.320509986	0.98796855	-0.623366359	0.633032785	1.004844912	0.536136568	1.883313612	1661	0.200448767
ebi-a-GCST90026211	NAFLD	Nonalcoholic fatty liver disease	N-acetylaspartate (naa) levels	MR Egger	16	-0.405986967	0.352956616	0.26931185	-1.097781935	0.285808001	0.666318852	0.333610233	1.330836912	338	0.268515069
ebi-a-GCST90026211	NAFLD	Nonalcoholic fatty liver disease	N-acetylaspartate (naa) levels	Inverse variance weighted	16	-0.077874325	0.133349492	0.559229286	-0.33923933	0.18349068	0.925080679	0.712311951	1.201403768	802	0.234987867
ebi-a-GCST90026211	NAFLD	Nonalcoholic fatty liver disease	N-acetylaspartate (naa) levels	Simple mode	16	-0.120076641	0.29104491	0.685757526	-0.690524664	0.450371383	0.886852465	0.501312979	1.568894738	1084	0.213192146
ebi-a-GCST90026211	NAFLD	Nonalcoholic fatty liver disease	N-acetylaspartate (naa) levels	Weighted mode	16	-0.029687311	0.292168703	0.920411939	-0.602337968	0.542963347	0.970749029	0.547530031	1.721099527	1534	0.202202623
ebi-a-GCST90026211	NAFLD	Nonalcoholic fatty liver disease	N-acetylaspartate (naa) levels	Weighted median	16	-0.00966648	0.180066517	0.957187863	-0.362596853	0.343263893	0.99038009	0.695866914	1.409540681	1605	0.200979632
ebi-a-GCST90026212	NAFLD	Nonalcoholic fatty liver disease	N-acetylglucosamine/n-acetylgalactosamine levels	Inverse variance weighted	364	0.008013065	0.00985006	0.415929042	-0.011293052	0.027319182	1.008045256	0.988770475	1.027695773	587	0.238787201
ebi-a-GCST90026212	NAFLD	Nonalcoholic fatty liver disease	N-acetylglucosamine/n-acetylgalactosamine levels	Simple mode	364	0.014688328	0.038268448	0.701334014	-0.06031783	0.089694486	1.014796732	0.94146526	1.093840049	1116	0.211782762
ebi-a-GCST90026212	NAFLD	Nonalcoholic fatty liver disease	N-acetylglucosamine/n-acetylgalactosamine levels	Weighted median	364	0.005037406	0.015260555	0.741329511	-0.024873282	0.034948094	1.005050115	0.975433509	1.035565956	1182	0.211360444
ebi-a-GCST90026212	NAFLD	Nonalcoholic fatty liver disease	N-acetylglucosamine/n-acetylgalactosamine levels	MR Egger	364	-0.005654124	0.022749896	0.803862153	-0.050243921	0.038935672	0.99436183	0.950997428	1.0397036	1300	0.208385804
ebi-a-GCST90026212	NAFLD	Nonalcoholic fatty liver disease	N-acetylglucosamine/n-acetylgalactosamine levels	Weighted mode	364	-0.000168784	0.029526869	0.99544223	-0.058041447	0.05770388	0.99983123	0.943610836	1.059401239	1674	0.200396674
ebi-a-GCST90026213	NAFLD	Nonalcoholic fatty liver disease	N-acetylglutamate levels	Weighted mode	23	0.17425053	0.179789753	0.342985427	-0.178137386	0.526638445	1.190353748	0.836827448	1.693230843	461	0.250729043
ebi-a-GCST90026213	NAFLD	Nonalcoholic fatty liver disease	N-acetylglutamate levels	Simple mode	23	0.114656561	0.217360102	0.603129068	-0.311369239	0.540682361	1.121488209	0.73244338	1.717178198	890	0.228375838
ebi-a-GCST90026213	NAFLD	Nonalcoholic fatty liver disease	N-acetylglutamate levels	MR Egger	23	0.053041556	0.19982039	0.793254167	-0.338606409	0.444689521	1.054473464	0.712762931	1.560005771	1275	0.209667964
ebi-a-GCST90026213	NAFLD	Nonalcoholic fatty liver disease	N-acetylglutamate levels	Inverse variance weighted	23	0.003760967	0.102775298	0.970808666	-0.197678617	0.205200551	1.003768048	0.820633548	1.227771271	1633	0.200344471
ebi-a-GCST90026213	NAFLD	Nonalcoholic fatty liver disease	N-acetylglutamate levels	Weighted median	23	0.003520152	0.119863994	0.976571186	-0.231413276	0.23845358	1.003526355	0.7934115	1.269284785	1641	0.200551182
ebi-a-GCST90026214	NAFLD	Nonalcoholic fatty liver disease	N-acetylglutamine levels	Inverse variance weighted	16	0.45159633	0.173566249	0.009271775	0.111406483	0.791786178	1.570817729	1.117849201	2.2073356	6	0.520764675
ebi-a-GCST90026214	NAFLD	Nonalcoholic fatty liver disease	N-acetylglutamine levels	Weighted median	16	0.524168201	0.229712053	0.022498261	0.073932577	0.974403824	1.68905331	1.076734206	2.649587121	16	0.473869629
ebi-a-GCST90026214	NAFLD	Nonalcoholic fatty liver disease	N-acetylglutamine levels	MR Egger	16	0.780571283	0.315322153	0.02670121	0.162539862	1.398602704	2.18271886	1.176495215	4.049537608	23	0.391230777
ebi-a-GCST90026214	NAFLD	Nonalcoholic fatty liver disease	N-acetylglutamine levels	Weighted mode	16	0.599877914	0.321355439	0.081612678	-0.029978745	1.229734574	1.82189636	0.97046616	3.420321574	69	0.398601052
ebi-a-GCST90026214	NAFLD	Nonalcoholic fatty liver disease	N-acetylglutamine levels	Simple mode	16	0.482151797	0.369682129	0.211812947	-0.242425176	1.20672877	1.619555611	0.784722462	3.342532557	250	0.285523852
ebi-a-GCST90026215	NAFLD	Nonalcoholic fatty liver disease	N-acetylglycine levels	Weighted mode	22	0.052973788	0.138899179	0.706750493	-0.219268602	0.325216178	1.054402006	0.803105973	1.384329875	1127	0.211335329
ebi-a-GCST90026215	NAFLD	Nonalcoholic fatty liver disease	N-acetylglycine levels	Inverse variance weighted	22	0.020760946	0.083587615	0.803845462	-0.143070779	0.18459267	1.020977953	0.866692723	1.202728434	1299	0.208541894
ebi-a-GCST90026215	NAFLD	Nonalcoholic fatty liver disease	N-acetylglycine levels	Weighted median	22	0.024652514	0.114875062	0.830076983	-0.200502608	0.249807636	1.0249589	0.818319356	1.283778441	1355	0.206447191
ebi-a-GCST90026215	NAFLD	Nonalcoholic fatty liver disease	N-acetylglycine levels	Simple mode	22	0.04161149	0.193239536	0.831582732	-0.337137999	0.42036098	1.042489383	0.713810328	1.522511052	1360	0.206061309
ebi-a-GCST90026215	NAFLD	Nonalcoholic fatty liver disease	N-acetylglycine levels	MR Egger	22	0.00878242	0.156076969	0.955685234	-0.297128439	0.31469328	1.008821099	0.742948583	1.369839089	1601	0.201165474
ebi-a-GCST90026216	NAFLD	Nonalcoholic fatty liver disease	N-acetylhistidine levels	Weighted mode	257	0.054959748	0.031141163	0.078779892	-0.006076932	0.115996427	1.056498087	0.993941495	1.122991859	65	0.408443439
ebi-a-GCST90026216	NAFLD	Nonalcoholic fatty liver disease	N-acetylhistidine levels	MR Egger	257	0.035515323	0.027916824	0.2044668	-0.019201651	0.090232297	1.036153525	0.980981526	1.094428487	238	0.289518116
ebi-a-GCST90026216	NAFLD	Nonalcoholic fatty liver disease	N-acetylhistidine levels	Simple mode	257	-0.06339333	0.054962581	0.249825779	-0.171119988	0.044333328	0.938574232	0.842720451	1.045330735	313	0.268981749
ebi-a-GCST90026216	NAFLD	Nonalcoholic fatty liver disease	N-acetylhistidine levels	Weighted median	257	0.019919821	0.023016562	0.386788579	-0.025192641	0.065032283	1.020119544	0.975122046	1.067193476	532	0.24501457
ebi-a-GCST90026216	NAFLD	Nonalcoholic fatty liver disease	N-acetylhistidine levels	Inverse variance weighted	257	0.003672289	0.014415792	0.798923379	-0.024582663	0.03192724	1.00367904	0.97571703	1.032442383	1286	0.20936017
ebi-a-GCST90026217	NAFLD	Nonalcoholic fatty liver disease	N-acetylisoleucine levels	Weighted median	5	-0.305934755	0.25931729	0.238091712	-0.814196643	0.202327134	0.736434667	0.442995068	1.224248436	295	0.271989515
ebi-a-GCST90026217	NAFLD	Nonalcoholic fatty liver disease	N-acetylisoleucine levels	Simple mode	5	-0.461682686	0.333774841	0.238791719	-1.115881376	0.192516003	0.630222286	0.32762639	1.212295904	296	0.271867599
ebi-a-GCST90026217	NAFLD	Nonalcoholic fatty liver disease	N-acetylisoleucine levels	Weighted mode	5	-0.312827509	0.317388719	0.380115237	-0.934909399	0.309254381	0.731376058	0.392621436	1.362408898	524	0.244463426
ebi-a-GCST90026217	NAFLD	Nonalcoholic fatty liver disease	N-acetylisoleucine levels	Inverse variance weighted	5	-0.167433765	0.289958636	0.563642142	-0.73575269	0.400885161	0.845832639	0.479144676	1.493145787	813	0.233637641
ebi-a-GCST90026217	NAFLD	Nonalcoholic fatty liver disease	N-acetylisoleucine levels	MR Egger	5	-0.084803374	0.883532492	0.929587051	-1.816527059	1.646920311	0.918692906	0.162589435	5.190968618	1554	0.201589985
ebi-a-GCST90026218	NAFLD	Nonalcoholic fatty liver disease	N-acetylleucine levels	Simple mode	77	-0.112321302	0.074558807	0.136089552	-0.258456563	0.033813959	0.893757045	0.772242574	1.034392149	125	0.366897431
ebi-a-GCST90026218	NAFLD	Nonalcoholic fatty liver disease	N-acetylleucine levels	Weighted median	77	0.014341634	0.035460747	0.685891484	-0.05516143	0.083844697	1.014444968	0.94633237	1.087459995	1086	0.212841096
ebi-a-GCST90026218	NAFLD	Nonalcoholic fatty liver disease	N-acetylleucine levels	Inverse variance weighted	77	-0.008464013	0.021698935	0.696487863	-0.050993927	0.0340659	0.991571705	0.950284442	1.034652788	1102	0.212991297
ebi-a-GCST90026218	NAFLD	Nonalcoholic fatty liver disease	N-acetylleucine levels	Weighted mode	77	-0.014409626	0.039978653	0.719523163	-0.092767787	0.063948534	0.985693695	0.911405116	1.066037533	1145	0.21177232
ebi-a-GCST90026218	NAFLD	Nonalcoholic fatty liver disease	N-acetylleucine levels	MR Egger	77	0.007025628	0.038760077	0.85665294	-0.068944123	0.082995379	1.007050365	0.933378833	1.086536788	1418	0.203591002
ebi-a-GCST90026219	NAFLD	Nonalcoholic fatty liver disease	N-acetylmethionine levels	MR Egger	8	-0.434102202	0.38321976	0.300535959	-1.185212931	0.317008528	0.647846041	0.305681084	1.37301428	386	0.262385021
ebi-a-GCST90026219	NAFLD	Nonalcoholic fatty liver disease	N-acetylmethionine levels	Weighted median	8	0.081984844	0.164899864	0.619062423	-0.241218888	0.405188577	1.085439359	0.785669634	1.499585261	924	0.225783589
ebi-a-GCST90026219	NAFLD	Nonalcoholic fatty liver disease	N-acetylmethionine levels	Inverse variance weighted	8	0.039319801	0.128653967	0.759890584	-0.212841974	0.291481575	1.040103056	0.808283857	1.338408974	1212	0.211289709
ebi-a-GCST90026219	NAFLD	Nonalcoholic fatty liver disease	N-acetylmethionine levels	Simple mode	8	0.065685191	0.243487484	0.79511817	-0.411550278	0.542920659	1.067890482	0.662622205	1.72102606	1280	0.209339706
ebi-a-GCST90026219	NAFLD	Nonalcoholic fatty liver disease	N-acetylmethionine levels	Weighted mode	8	0.068617629	0.271769395	0.807919849	-0.464050385	0.601285644	1.071026602	0.628731875	1.824462903	1308	0.20815672
ebi-a-GCST90026220	NAFLD	Nonalcoholic fatty liver disease	N-acetylneuraminate levels	Inverse variance weighted	8	0.429145223	0.188351622	0.022701212	0.059976044	0.798314402	1.535944072	1.061811109	2.221792721	17	0.450018143
ebi-a-GCST90026220	NAFLD	Nonalcoholic fatty liver disease	N-acetylneuraminate levels	Weighted median	8	0.4442216	0.240453179	0.064684132	-0.027066632	0.915509831	1.559275983	0.973296387	2.498048511	53	0.411293445
ebi-a-GCST90026220	NAFLD	Nonalcoholic fatty liver disease	N-acetylneuraminate levels	Weighted mode	8	0.453692191	0.279079483	0.148046109	-0.093303596	1.000687978	1.574113397	0.910916907	2.720152591	145	0.344079576
ebi-a-GCST90026220	NAFLD	Nonalcoholic fatty liver disease	N-acetylneuraminate levels	Simple mode	8	0.473077506	0.313229928	0.174709741	-0.140853153	1.087008165	1.60492577	0.868616856	2.965388834	195	0.30193427
ebi-a-GCST90026220	NAFLD	Nonalcoholic fatty liver disease	N-acetylneuraminate levels	MR Egger	8	0.439131174	0.401258374	0.3157625	-0.347335239	1.225597587	1.551358772	0.706568419	3.406200977	404	0.263395947
ebi-a-GCST90026221	NAFLD	Nonalcoholic fatty liver disease	N-acetylphenylalanine levels	Weighted median	42	-0.088877031	0.057917383	0.124894777	-0.202395101	0.024641039	0.914958078	0.816772157	1.024947138	113	0.372473803
ebi-a-GCST90026221	NAFLD	Nonalcoholic fatty liver disease	N-acetylphenylalanine levels	Weighted mode	42	-0.105546113	0.093328198	0.264663599	-0.288469382	0.077377156	0.899832978	0.749409751	1.080449498	330	0.270277676
ebi-a-GCST90026221	NAFLD	Nonalcoholic fatty liver disease	N-acetylphenylalanine levels	Simple mode	42	-0.063541786	0.127899145	0.621975419	-0.31422411	0.187140538	0.938434905	0.73035533	1.205796734	932	0.224898837
ebi-a-GCST90026221	NAFLD	Nonalcoholic fatty liver disease	N-acetylphenylalanine levels	MR Egger	42	-0.026887817	0.110560333	0.809096537	-0.243586069	0.189810435	0.973470442	0.783812011	1.209020388	1315	0.207350215
ebi-a-GCST90026221	NAFLD	Nonalcoholic fatty liver disease	N-acetylphenylalanine levels	Inverse variance weighted	42	-0.008625787	0.051073407	0.865883175	-0.108729664	0.09147809	0.991411308	0.896972869	1.095792768	1434	0.203488584
ebi-a-GCST90026222	NAFLD	Nonalcoholic fatty liver disease	N-acetylputrescine levels	Inverse variance weighted	13	-0.334816367	0.225734565	0.138013209	-0.777256114	0.10762338	0.715469458	0.459665552	1.113628252	128	0.363362902
ebi-a-GCST90026222	NAFLD	Nonalcoholic fatty liver disease	N-acetylputrescine levels	MR Egger	13	-1.095260963	0.785955423	0.190972026	-2.635733592	0.445211665	0.334452316	0.071666376	1.560820532	218	0.295218224
ebi-a-GCST90026222	NAFLD	Nonalcoholic fatty liver disease	N-acetylputrescine levels	Weighted median	13	-0.336335873	0.303475209	0.267740385	-0.931147282	0.258475536	0.714383123	0.394101306	1.294954469	336	0.268537232
ebi-a-GCST90026222	NAFLD	Nonalcoholic fatty liver disease	N-acetylputrescine levels	Weighted mode	13	-0.38961078	0.387785092	0.334867529	-1.14966956	0.370448001	0.67732045	0.316741416	1.448383347	444	0.254167471
ebi-a-GCST90026222	NAFLD	Nonalcoholic fatty liver disease	N-acetylputrescine levels	Simple mode	13	-0.314632786	0.432754218	0.48114074	-1.162831053	0.533565482	0.730056912	0.31259994	1.705000633	684	0.237053259
ebi-a-GCST90026223	NAFLD	Nonalcoholic fatty liver disease	N-acetylserine levels	Simple mode	14	0.299502381	0.495367512	0.555846713	-0.671417942	1.270422704	1.349187259	0.510983519	3.562358067	796	0.235327063
ebi-a-GCST90026223	NAFLD	Nonalcoholic fatty liver disease	N-acetylserine levels	Inverse variance weighted	14	0.101775971	0.224844465	0.650800392	-0.338919181	0.542471123	1.107135414	0.712540034	1.720252569	996	0.220200534
ebi-a-GCST90026223	NAFLD	Nonalcoholic fatty liver disease	N-acetylserine levels	Weighted mode	14	0.080071071	0.343151454	0.819131129	-0.592505778	0.752647921	1.083364061	0.552940002	2.122613093	1335	0.206776922
ebi-a-GCST90026223	NAFLD	Nonalcoholic fatty liver disease	N-acetylserine levels	Weighted median	14	0.049484222	0.281692154	0.860554987	-0.5026324	0.601600843	1.050729014	0.604936128	1.825038063	1426	0.203370989
ebi-a-GCST90026223	NAFLD	Nonalcoholic fatty liver disease	N-acetylserine levels	MR Egger	14	0.044089787	0.409930265	0.916126535	-0.759373533	0.847553107	1.045076185	0.467959496	2.333928984	1524	0.202581786
ebi-a-GCST90026224	NAFLD	Nonalcoholic fatty liver disease	N-acetyltaurine levels	Weighted median	6	-0.214570412	0.248106493	0.387131054	-0.700859137	0.271718313	0.806887995	0.496158852	1.312217315	534	0.244313043
ebi-a-GCST90026224	NAFLD	Nonalcoholic fatty liver disease	N-acetyltaurine levels	Simple mode	6	-0.270634663	0.360907253	0.48709419	-0.97801288	0.436743554	0.762895159	0.376057629	1.547659135	690	0.237899626
ebi-a-GCST90026224	NAFLD	Nonalcoholic fatty liver disease	N-acetyltaurine levels	Weighted mode	6	-0.278707273	0.376986522	0.492948022	-1.017600856	0.46018631	0.756761395	0.361461098	1.584369142	703	0.23630652
ebi-a-GCST90026224	NAFLD	Nonalcoholic fatty liver disease	N-acetyltaurine levels	Inverse variance weighted	6	-0.029758344	0.196646338	0.879715992	-0.415185166	0.355668478	0.970680076	0.660218019	1.427134344	1466	0.202226664
ebi-a-GCST90026224	NAFLD	Nonalcoholic fatty liver disease	N-acetyltaurine levels	MR Egger	6	0.032412009	0.457905078	0.946967904	-0.865081944	0.929905961	1.032942999	0.421017052	2.534270846	1584	0.201469813
ebi-a-GCST90026225	NAFLD	Nonalcoholic fatty liver disease	N-acetylthreonine levels	Inverse variance weighted	9	0.221531582	0.190399966	0.244624096	-0.151652351	0.594715515	1.247986662	0.859286959	1.812515238	304	0.271178686
ebi-a-GCST90026225	NAFLD	Nonalcoholic fatty liver disease	N-acetylthreonine levels	Weighted median	9	0.205252588	0.255013418	0.420894842	-0.294573711	0.705078886	1.227835162	0.744849041	2.024006345	594	0.238790508
ebi-a-GCST90026225	NAFLD	Nonalcoholic fatty liver disease	N-acetylthreonine levels	MR Egger	9	0.483371173	0.624678726	0.464379826	-0.740999131	1.707741477	1.621531662	0.476637454	5.516488281	659	0.237474964
ebi-a-GCST90026225	NAFLD	Nonalcoholic fatty liver disease	N-acetylthreonine levels	Weighted mode	9	0.223993299	0.302714898	0.4804799	-0.369327901	0.817314499	1.251062636	0.691198728	2.264410589	681	0.237770523
ebi-a-GCST90026225	NAFLD	Nonalcoholic fatty liver disease	N-acetylthreonine levels	Simple mode	9	0.168237684	0.386259315	0.674671613	-0.588830572	0.925305941	1.18321781	0.55497591	2.522639921	1063	0.213889307
ebi-a-GCST90026226	NAFLD	Nonalcoholic fatty liver disease	N-acetylvaline levels	Inverse variance weighted	8	0.191518216	0.314551405	0.542616296	-0.425002537	0.808038969	1.211086894	0.653768126	2.243504088	776	0.23564651
ebi-a-GCST90026226	NAFLD	Nonalcoholic fatty liver disease	N-acetylvaline levels	MR Egger	8	0.39455821	0.687704439	0.586994964	-0.953342491	1.742458911	1.483728549	0.385450503	5.711369919	863	0.229220513
ebi-a-GCST90026226	NAFLD	Nonalcoholic fatty liver disease	N-acetylvaline levels	Weighted median	8	0.094841827	0.33182874	0.775019368	-0.555542504	0.745226158	1.099484932	0.573760909	2.106917878	1241	0.210460537
ebi-a-GCST90026226	NAFLD	Nonalcoholic fatty liver disease	N-acetylvaline levels	Weighted mode	8	-0.111690794	0.568157426	0.849738556	-1.225279349	1.001897761	0.894320744	0.293675651	2.723445376	1399	0.204690417
ebi-a-GCST90026226	NAFLD	Nonalcoholic fatty liver disease	N-acetylvaline levels	Simple mode	8	-8.64E-05	0.59492979	0.999888131	-1.166148825	1.165975953	0.999913568	0.311564523	3.209053241	1685	0.199977626
ebi-a-GCST90026227	NAFLD	Nonalcoholic fatty liver disease	N-delta-acetylornithine levels	Inverse variance weighted	30	0.021446213	0.027056976	0.427992533	-0.031585461	0.074477887	1.021677836	0.968908149	1.07732152	609	0.23683659
ebi-a-GCST90026227	NAFLD	Nonalcoholic fatty liver disease	N-delta-acetylornithine levels	Weighted median	30	0.021290044	0.039928417	0.593891473	-0.056969654	0.099549741	1.021518294	0.944622734	1.104673417	877	0.228211433
ebi-a-GCST90026227	NAFLD	Nonalcoholic fatty liver disease	N-delta-acetylornithine levels	Weighted mode	30	0.020376528	0.057620471	0.726171624	-0.092559596	0.133312652	1.020585547	0.911594882	1.142607181	1163	0.210421184
ebi-a-GCST90026227	NAFLD	Nonalcoholic fatty liver disease	N-delta-acetylornithine levels	Simple mode	30	0.015264091	0.06667161	0.820519048	-0.115412265	0.145940447	1.015381182	0.890998741	1.157127276	1337	0.206817441
ebi-a-GCST90026227	NAFLD	Nonalcoholic fatty liver disease	N-delta-acetylornithine levels	MR Egger	30	0.006182868	0.063214182	0.922781377	-0.117716929	0.130082665	1.006202021	0.888947652	1.138922528	1542	0.201671416
ebi-a-GCST90026228	NAFLD	Nonalcoholic fatty liver disease	N-formylanthranilic acid levels	Simple mode	79	0.066517581	0.061434094	0.282256599	-0.053893244	0.186928406	1.068779754	0.947533256	1.205540972	365	0.260604038
ebi-a-GCST90026228	NAFLD	Nonalcoholic fatty liver disease	N-formylanthranilic acid levels	Weighted mode	79	0.041116368	0.049905698	0.412519171	-0.0566988	0.138931537	1.041973351	0.944878624	1.14904543	578	0.240517233
ebi-a-GCST90026228	NAFLD	Nonalcoholic fatty liver disease	N-formylanthranilic acid levels	Inverse variance weighted	79	-0.015969304	0.022565954	0.479148672	-0.060198574	0.028259965	0.984157529	0.941577542	1.028663066	678	0.238160918
ebi-a-GCST90026228	NAFLD	Nonalcoholic fatty liver disease	N-formylanthranilic acid levels	Weighted median	79	0.00655084	0.032432636	0.839930039	-0.057017127	0.070118807	1.006572344	0.944577892	1.07263561	1374	0.206009041
ebi-a-GCST90026228	NAFLD	Nonalcoholic fatty liver disease	N-formylanthranilic acid levels	MR Egger	79	-0.007165273	0.04931876	0.884865549	-0.103830043	0.089499497	0.992860337	0.90137848	1.093626783	1474	0.202306438
ebi-a-GCST90026229	NAFLD	Nonalcoholic fatty liver disease	N-formylmethionine levels	Weighted median	14	-0.045166423	0.15244392	0.767014564	-0.343956505	0.25362366	0.955838395	0.708959763	1.288686728	1229	0.210320511
ebi-a-GCST90026229	NAFLD	Nonalcoholic fatty liver disease	N-formylmethionine levels	Inverse variance weighted	14	0.030128914	0.134112955	0.822249021	-0.232732477	0.292990304	1.030587382	0.792365521	1.340429794	1343	0.206327565
ebi-a-GCST90026229	NAFLD	Nonalcoholic fatty liver disease	N-formylmethionine levels	Weighted mode	14	-0.054495165	0.249164991	0.830271213	-0.542858546	0.433868217	0.946963088	0.581084818	1.543215485	1357	0.206191156
ebi-a-GCST90026229	NAFLD	Nonalcoholic fatty liver disease	N-formylmethionine levels	Simple mode	14	-0.042111326	0.296138959	0.889101273	-0.622543684	0.538321033	0.95876304	0.536577816	1.713128161	1484	0.201905073
ebi-a-GCST90026229	NAFLD	Nonalcoholic fatty liver disease	N-formylmethionine levels	MR Egger	14	0.032382071	0.307623886	0.917904517	-0.570560746	0.635324888	1.032912076	0.565208412	1.887635312	1529	0.202311198
ebi-a-GCST90026230	NAFLD	Nonalcoholic fatty liver disease	N-trimethyl 5-aminovalerate levels	Inverse variance weighted	39	-0.05932046	0.052237127	0.256124179	-0.161705229	0.043064309	0.942404718	0.850691927	1.044005031	324	0.266400767
ebi-a-GCST90026230	NAFLD	Nonalcoholic fatty liver disease	N-trimethyl 5-aminovalerate levels	MR Egger	39	-0.070864105	0.086092423	0.415715526	-0.239605254	0.097877045	0.931588482	0.78693844	1.102827179	586	0.239071898
ebi-a-GCST90026230	NAFLD	Nonalcoholic fatty liver disease	N-trimethyl 5-aminovalerate levels	Simple mode	39	0.111611175	0.139899062	0.429945269	-0.162590987	0.385813336	1.118078039	0.849938753	1.470810099	613	0.236364691
ebi-a-GCST90026230	NAFLD	Nonalcoholic fatty liver disease	N-trimethyl 5-aminovalerate levels	Weighted mode	39	0.029299485	0.101358176	0.774099956	-0.16936254	0.227961511	1.029732938	0.844202791	1.25603698	1238	0.210720263
ebi-a-GCST90026230	NAFLD	Nonalcoholic fatty liver disease	N-trimethyl 5-aminovalerate levels	Weighted median	39	0.002729059	0.079049085	0.972459622	-0.152207147	0.157665266	1.002732786	0.858810362	1.170774231	1636	0.200317171
ebi-a-GCST90026231	NAFLD	Nonalcoholic fatty liver disease	N1-methyl-2-pyridone-5-carboxamide levels	Weighted median	90	0.031334658	0.035549699	0.378083812	-0.038342752	0.101012067	1.031830756	0.962383025	1.106289992	520	0.245027393
ebi-a-GCST90026231	NAFLD	Nonalcoholic fatty liver disease	N1-methyl-2-pyridone-5-carboxamide levels	Weighted mode	90	0.038935109	0.055829874	0.487377535	-0.070491444	0.148361662	1.039703014	0.931935714	1.159932324	692	0.237350042
ebi-a-GCST90026231	NAFLD	Nonalcoholic fatty liver disease	N1-methyl-2-pyridone-5-carboxamide levels	Inverse variance weighted	90	0.00382927	0.024522375	0.875911526	-0.044234585	0.051893126	1.003836611	0.956729497	1.05326317	1456	0.202735017
ebi-a-GCST90026231	NAFLD	Nonalcoholic fatty liver disease	N1-methyl-2-pyridone-5-carboxamide levels	Simple mode	90	0.008184421	0.075282313	0.913672182	-0.139368913	0.155737755	1.008218005	0.869907049	1.168519724	1520	0.20257074
ebi-a-GCST90026231	NAFLD	Nonalcoholic fatty liver disease	N1-methyl-2-pyridone-5-carboxamide levels	MR Egger	90	-0.002831523	0.050295572	0.955232306	-0.101410845	0.095747798	0.997172482	0.903561733	1.100481486	1600	0.201195804
ebi-a-GCST90026232	NAFLD	Nonalcoholic fatty liver disease	N1-methyladenosine levels	MR Egger	45	-0.107538761	0.113147617	0.3472061	-0.329308091	0.114230568	0.898041712	0.719421335	1.121010564	465	0.251631087
ebi-a-GCST90026232	NAFLD	Nonalcoholic fatty liver disease	N1-methyladenosine levels	Weighted median	45	-0.039100938	0.098217914	0.690553572	-0.23160805	0.153406173	0.961653636	0.793256979	1.165798399	1093	0.21291542
ebi-a-GCST90026232	NAFLD	Nonalcoholic fatty liver disease	N1-methyladenosine levels	Simple mode	45	-0.073402326	0.193771282	0.70665144	-0.453194038	0.306389387	0.929226903	0.635594792	1.358511191	1125	0.211681365
ebi-a-GCST90026232	NAFLD	Nonalcoholic fatty liver disease	N1-methyladenosine levels	Weighted mode	45	-0.038156328	0.118821885	0.749638293	-0.271047221	0.194734566	0.962562454	0.762580485	1.214988445	1194	0.211581327
ebi-a-GCST90026232	NAFLD	Nonalcoholic fatty liver disease	N1-methyladenosine levels	Inverse variance weighted	45	-0.013560237	0.073778436	0.854172902	-0.158165972	0.131045497	0.986531289	0.853708079	1.140019648	1413	0.203719935
ebi-a-GCST90026233	NAFLD	Nonalcoholic fatty liver disease	N1-methylinosine levels	Simple mode	36	0.120832991	0.175960729	0.496793906	-0.224050038	0.465716021	1.128436438	0.799275139	1.593154512	710	0.235802178
ebi-a-GCST90026233	NAFLD	Nonalcoholic fatty liver disease	N1-methylinosine levels	Inverse variance weighted	36	-0.041218437	0.075111486	0.583167809	-0.188436951	0.106000076	0.959619491	0.828252723	1.111821961	853	0.230395723
ebi-a-GCST90026233	NAFLD	Nonalcoholic fatty liver disease	N1-methylinosine levels	MR Egger	36	0.075350482	0.147269195	0.612202288	-0.21329714	0.363998104	1.078261996	0.807916037	1.439071486	910	0.226716672
ebi-a-GCST90026233	NAFLD	Nonalcoholic fatty liver disease	N1-methylinosine levels	Weighted mode	36	0.04505857	0.121062188	0.711992896	-0.192223318	0.282340458	1.046089127	0.825122583	1.326230169	1133	0.211775469
ebi-a-GCST90026233	NAFLD	Nonalcoholic fatty liver disease	N1-methylinosine levels	Weighted median	36	0.00853256	0.10952224	0.937901949	-0.20613103	0.223196151	1.008569066	0.813726447	1.250065751	1569	0.201448666
ebi-a-GCST90026234	NAFLD	Nonalcoholic fatty liver disease	N2,n2-dimethylguanosine levels	Simple mode	12	0.943052733	0.784352325	0.254477609	-0.594277824	2.48038329	2.567808298	0.551961035	11.94584226	321	0.267161851
ebi-a-GCST90026234	NAFLD	Nonalcoholic fatty liver disease	N2,n2-dimethylguanosine levels	MR Egger	12	-1.102531785	1.054276159	0.320286294	-3.168913057	0.963849486	0.332029391	0.042049278	2.621769539	414	0.260716138
ebi-a-GCST90026234	NAFLD	Nonalcoholic fatty liver disease	N2,n2-dimethylguanosine levels	Weighted mode	12	-0.467816568	0.689880218	0.51171265	-1.819981796	0.88434866	0.626368409	0.162028701	2.421406718	738	0.233668243
ebi-a-GCST90026234	NAFLD	Nonalcoholic fatty liver disease	N2,n2-dimethylguanosine levels	Inverse variance weighted	12	0.064371111	0.347531209	0.853053368	-0.61679006	0.745532281	1.06648811	0.539673982	2.107562952	1409	0.204030508
ebi-a-GCST90026234	NAFLD	Nonalcoholic fatty liver disease	N2,n2-dimethylguanosine levels	Weighted median	12	0.008323882	0.363694197	0.981740382	-0.704516744	0.721164508	1.008358622	0.494347413	2.056827007	1653	0.200149128
ebi-a-GCST90026235	NAFLD	Nonalcoholic fatty liver disease	N6,n6,n6-trimethyllysine levels	Weighted median	32	-0.317690856	0.150214606	0.034437345	-0.612111484	-0.023270227	0.727827757	0.542204803	0.976998436	29	0.400185696
ebi-a-GCST90026235	NAFLD	Nonalcoholic fatty liver disease	N6,n6,n6-trimethyllysine levels	Inverse variance weighted	32	-0.226805505	0.114805209	0.048203718	-0.451823714	-0.001787296	0.797075795	0.63646636	0.998214301	37	0.439044674
ebi-a-GCST90026235	NAFLD	Nonalcoholic fatty liver disease	N6,n6,n6-trimethyllysine levels	Weighted mode	32	-0.40409926	0.265308848	0.137863893	-0.924104602	0.115906082	0.667577854	0.396886632	1.122890408	127	0.36582781
ebi-a-GCST90026235	NAFLD	Nonalcoholic fatty liver disease	N6,n6,n6-trimethyllysine levels	Simple mode	32	-0.376301307	0.296352745	0.213614096	-0.957152688	0.204550073	0.686395486	0.383984655	1.226972893	257	0.280108757
ebi-a-GCST90026235	NAFLD	Nonalcoholic fatty liver disease	N6,n6,n6-trimethyllysine levels	MR Egger	32	0.065521816	0.214546666	0.76217314	-0.35498965	0.486033282	1.06771603	0.7011807	1.625854107	1215	0.21140111
ebi-a-GCST90026236	NAFLD	Nonalcoholic fatty liver disease	N6-carbamoylthreonyladenosine levels	Inverse variance weighted	7	-0.267662643	0.20520188	0.192101701	-0.669858328	0.134533042	0.765165872	0.511781078	1.144002458	220	0.294264879
ebi-a-GCST90026236	NAFLD	Nonalcoholic fatty liver disease	N6-carbamoylthreonyladenosine levels	MR Egger	7	0.62637788	0.848587658	0.493594238	-1.03685393	2.28960969	1.87082195	0.354568426	9.871084147	704	0.236280196
ebi-a-GCST90026236	NAFLD	Nonalcoholic fatty liver disease	N6-carbamoylthreonyladenosine levels	Weighted median	7	-0.123412624	0.198009525	0.533109674	-0.511511293	0.264686046	0.88389887	0.59958874	1.303021822	767	0.234234629
ebi-a-GCST90026236	NAFLD	Nonalcoholic fatty liver disease	N6-carbamoylthreonyladenosine levels	Weighted mode	7	-0.024810104	0.248687598	0.923781449	-0.512237795	0.462617587	0.975495137	0.599153295	1.588225869	1544	0.201628464
ebi-a-GCST90026236	NAFLD	Nonalcoholic fatty liver disease	N6-carbamoylthreonyladenosine levels	Simple mode	7	-0.012102868	0.261137354	0.964537969	-0.523932083	0.499726346	0.987970077	0.592187434	1.648270154	1620	0.200647713
ebi-a-GCST90026237	NAFLD	Nonalcoholic fatty liver disease	N6-succinyladenosine levels	Weighted mode	58	-0.094632154	0.120794808	0.436628109	-0.331389979	0.14212567	0.909707505	0.717925139	1.152721502	620	0.237328504
ebi-a-GCST90026237	NAFLD	Nonalcoholic fatty liver disease	N6-succinyladenosine levels	Weighted median	58	-0.051994447	0.088353923	0.556210687	-0.225168136	0.121179243	0.949334139	0.79838197	1.128827229	797	0.235185698
ebi-a-GCST90026237	NAFLD	Nonalcoholic fatty liver disease	N6-succinyladenosine levels	Simple mode	58	-0.084533364	0.170537677	0.622020855	-0.41878721	0.249720483	0.918940996	0.657844163	1.28366656	934	0.224433649
ebi-a-GCST90026237	NAFLD	Nonalcoholic fatty liver disease	N6-succinyladenosine levels	MR Egger	58	-0.051977456	0.114018305	0.650246815	-0.275453335	0.171498422	0.949350268	0.759227861	1.187082269	993	0.220677922
ebi-a-GCST90026237	NAFLD	Nonalcoholic fatty liver disease	N6-succinyladenosine levels	Inverse variance weighted	58	-0.00637583	0.064368279	0.921096696	-0.132537657	0.119785997	0.993644452	0.875869951	1.127255589	1539	0.201695638
ebi-a-GCST90026238	NAFLD	Nonalcoholic fatty liver disease	Nicotinamide riboside levels	MR Egger	15	0.613514563	0.35293194	0.105762918	-0.07823204	1.305261165	1.84691109	0.924749823	3.688652314	88	0.405023901
ebi-a-GCST90026238	NAFLD	Nonalcoholic fatty liver disease	Nicotinamide riboside levels	Inverse variance weighted	15	-0.071294845	0.157454817	0.650695949	-0.379906287	0.237316597	0.931187296	0.683925499	1.267842449	995	0.220386467
ebi-a-GCST90026238	NAFLD	Nonalcoholic fatty liver disease	Nicotinamide riboside levels	Weighted mode	15	0.115529566	0.390193777	0.771513537	-0.649250238	0.88030937	1.122467701	0.522437334	2.411645681	1233	0.210867852
ebi-a-GCST90026238	NAFLD	Nonalcoholic fatty liver disease	Nicotinamide riboside levels	Simple mode	15	0.087433808	0.389578233	0.825663645	-0.676139528	0.851007144	1.091370022	0.508576553	2.3420044	1349	0.206262897
ebi-a-GCST90026238	NAFLD	Nonalcoholic fatty liver disease	Nicotinamide riboside levels	Weighted median	15	-0.007720317	0.217047852	0.971625507	-0.433134106	0.417693472	0.992309408	0.648473522	1.518455155	1635	0.200267765
ebi-a-GCST90026239	NAFLD	Nonalcoholic fatty liver disease	O-sulfo-l-tyrosine levels	MR Egger	7	-0.48045185	0.525842942	0.402793959	-1.511104017	0.550200316	0.618503858	0.220666224	1.733600251	560	0.24239565
ebi-a-GCST90026239	NAFLD	Nonalcoholic fatty liver disease	O-sulfo-l-tyrosine levels	Inverse variance weighted	7	-0.154040248	0.212214667	0.467918505	-0.569980997	0.2619005	0.857237518	0.565536186	1.299397246	665	0.237125618
ebi-a-GCST90026239	NAFLD	Nonalcoholic fatty liver disease	O-sulfo-l-tyrosine levels	Weighted mode	7	-0.152673141	0.322148903	0.65230968	-0.784084991	0.478738709	0.858410255	0.456537246	1.614037348	997	0.220489832
ebi-a-GCST90026239	NAFLD	Nonalcoholic fatty liver disease	O-sulfo-l-tyrosine levels	Weighted median	7	-0.092903671	0.262847247	0.723750217	-0.608084275	0.422276933	0.911281279	0.544392777	1.525430908	1157	0.210807107
ebi-a-GCST90026239	NAFLD	Nonalcoholic fatty liver disease	O-sulfo-l-tyrosine levels	Simple mode	7	-0.084510351	0.325594997	0.803882099	-0.722676545	0.553655843	0.918962143	0.485451183	1.739601115	1301	0.208230797
ebi-a-GCST90026240	NAFLD	Nonalcoholic fatty liver disease	Octanoylcarnitine (c8) levels	MR Egger	19	0.28289484	0.122336418	0.033543324	0.043115461	0.52267422	1.326965611	1.044058436	1.686531781	28	0.40371786
ebi-a-GCST90026240	NAFLD	Nonalcoholic fatty liver disease	Octanoylcarnitine (c8) levels	Weighted median	19	0.090160309	0.056555756	0.110894723	-0.020688974	0.201009591	1.094349703	0.979523575	1.222636498	98	0.381342059
ebi-a-GCST90026240	NAFLD	Nonalcoholic fatty liver disease	Octanoylcarnitine (c8) levels	Inverse variance weighted	19	0.063036177	0.043128693	0.143855437	-0.021496061	0.147568416	1.065065369	0.978733332	1.159012577	137	0.353863374
ebi-a-GCST90026240	NAFLD	Nonalcoholic fatty liver disease	Octanoylcarnitine (c8) levels	Weighted mode	19	0.102916208	0.089456216	0.2650078	-0.072417974	0.278250391	1.108398531	0.930142039	1.320816876	332	0.268998881
ebi-a-GCST90026240	NAFLD	Nonalcoholic fatty liver disease	Octanoylcarnitine (c8) levels	Simple mode	19	0.094542862	0.098883106	0.351683884	-0.099268026	0.28835375	1.099156274	0.905499978	1.334229204	475	0.249510461
ebi-a-GCST90026241	NAFLD	Nonalcoholic fatty liver disease	Orotate levels	Inverse variance weighted	8	0.140864595	0.16647565	0.397464971	-0.185427679	0.467156869	1.15126875	0.830748914	1.59545166	549	0.24398123
ebi-a-GCST90026241	NAFLD	Nonalcoholic fatty liver disease	Orotate levels	MR Egger	8	0.15462652	0.343479489	0.668391293	-0.518593279	0.827846318	1.167221945	0.595357461	2.288384976	1037	0.217211057
ebi-a-GCST90026241	NAFLD	Nonalcoholic fatty liver disease	Orotate levels	Weighted mode	8	-0.04236653	0.262407326	0.876297539	-0.556684889	0.471951829	0.958518391	0.573105828	1.603120158	1457	0.202685155
ebi-a-GCST90026241	NAFLD	Nonalcoholic fatty liver disease	Orotate levels	Simple mode	8	-0.04822672	0.331955927	0.888584203	-0.698860336	0.602406896	0.952917717	0.497151567	1.826509734	1481	0.202196405
ebi-a-GCST90026241	NAFLD	Nonalcoholic fatty liver disease	Orotate levels	Weighted median	8	0.004963734	0.212911063	0.981400084	-0.41234195	0.422269418	1.004976074	0.662097833	1.525419445	1651	0.200322125
ebi-a-GCST90026242	NAFLD	Nonalcoholic fatty liver disease	Orotidine levels	Weighted median	14	-0.309931111	0.198473733	0.118388747	-0.698939629	0.079077406	0.733497484	0.497112148	1.082288095	107	0.372869232
ebi-a-GCST90026242	NAFLD	Nonalcoholic fatty liver disease	Orotidine levels	Inverse variance weighted	14	-0.209770544	0.14968015	0.161076959	-0.503143638	0.08360255	0.810770261	0.604626941	1.087196702	165	0.328987486
ebi-a-GCST90026242	NAFLD	Nonalcoholic fatty liver disease	Orotidine levels	Weighted mode	14	-0.367305043	0.28153912	0.214641976	-0.919121719	0.184511633	0.69259834	0.398869206	1.202630971	259	0.279283189
ebi-a-GCST90026242	NAFLD	Nonalcoholic fatty liver disease	Orotidine levels	Simple mode	14	-0.321349202	0.32976113	0.34759805	-0.967681017	0.324982613	0.725169976	0.379963145	1.384006583	467	0.25083628
ebi-a-GCST90026242	NAFLD	Nonalcoholic fatty liver disease	Orotidine levels	MR Egger	14	-0.1430078	0.352681658	0.692255874	-0.834263849	0.548248249	0.866747308	0.434193996	1.730219448	1097	0.212662014
ebi-a-GCST90026243	NAFLD	Nonalcoholic fatty liver disease	Oxalate (ethanedioate) levels	Weighted mode	337	0.047243071	0.061342415	0.441750025	-0.072988062	0.167474203	1.048376808	0.929611928	1.18231479	630	0.236301204
ebi-a-GCST90026243	NAFLD	Nonalcoholic fatty liver disease	Oxalate (ethanedioate) levels	Simple mode	337	-0.072696761	0.12365427	0.556992075	-0.31505913	0.169665609	0.929882764	0.729745723	1.184908562	798	0.235220964
ebi-a-GCST90026243	NAFLD	Nonalcoholic fatty liver disease	Oxalate (ethanedioate) levels	Weighted median	337	0.023825479	0.055136674	0.66565658	-0.084242402	0.131893359	1.024111573	0.919208412	1.140986637	1029	0.218004147
ebi-a-GCST90026243	NAFLD	Nonalcoholic fatty liver disease	Oxalate (ethanedioate) levels	MR Egger	337	0.027074425	0.068925694	0.69471261	-0.108019934	0.162168784	1.027444268	0.897609703	1.176058725	1099	0.213028343
ebi-a-GCST90026243	NAFLD	Nonalcoholic fatty liver disease	Oxalate (ethanedioate) levels	Inverse variance weighted	337	0.008678373	0.034426888	0.800978266	-0.058798327	0.076155072	1.008716139	0.942896907	1.079129904	1292	0.208923898
ebi-a-GCST90026244	NAFLD	Nonalcoholic fatty liver disease	Palmitoyl dihydrosphingomyelin (d18:0/16:0) levels	MR Egger	27	-0.182486252	0.083274937	0.037957874	-0.345705128	-0.019267376	0.833196098	0.707721143	0.980917054	31	0.412638825
ebi-a-GCST90026244	NAFLD	Nonalcoholic fatty liver disease	Palmitoyl dihydrosphingomyelin (d18:0/16:0) levels	Weighted mode	27	-0.139374055	0.084144153	0.109667414	-0.304296595	0.025548485	0.869902576	0.737642053	1.025877644	95	0.389030721
ebi-a-GCST90026244	NAFLD	Nonalcoholic fatty liver disease	Palmitoyl dihydrosphingomyelin (d18:0/16:0) levels	Weighted median	27	-0.076010433	0.055653597	0.172008795	-0.185091483	0.033070617	0.926806537	0.831028255	1.033623528	186	0.311650343
ebi-a-GCST90026244	NAFLD	Nonalcoholic fatty liver disease	Palmitoyl dihydrosphingomyelin (d18:0/16:0) levels	Inverse variance weighted	27	-0.050551613	0.037983685	0.183229485	-0.124999636	0.02389641	0.950704859	0.882497224	1.024184217	206	0.299749207
ebi-a-GCST90026244	NAFLD	Nonalcoholic fatty liver disease	Palmitoyl dihydrosphingomyelin (d18:0/16:0) levels	Simple mode	27	0.045927672	0.114496059	0.691602978	-0.178484604	0.270339948	1.046998681	0.836536936	1.310409846	1096	0.212655295
ebi-a-GCST90026245	NAFLD	Nonalcoholic fatty liver disease	Palmitoyl sphingomyelin (d18:1/16:0) levels	MR Egger	77	-0.159023502	0.083787471	0.061552314	-0.323246945	0.005199941	0.852976312	0.723795095	1.005213484	51	0.406728036
ebi-a-GCST90026245	NAFLD	Nonalcoholic fatty liver disease	Palmitoyl sphingomyelin (d18:1/16:0) levels	Inverse variance weighted	77	-0.079952548	0.050127783	0.110717881	-0.178203002	0.018297906	0.923160151	0.83677254	1.018466339	96	0.388665895
ebi-a-GCST90026245	NAFLD	Nonalcoholic fatty liver disease	Palmitoyl sphingomyelin (d18:1/16:0) levels	Weighted mode	77	-0.15486477	0.102783383	0.136030429	-0.356320202	0.046590661	0.856530998	0.700248363	1.04769306	124	0.369695602
ebi-a-GCST90026245	NAFLD	Nonalcoholic fatty liver disease	Palmitoyl sphingomyelin (d18:1/16:0) levels	Weighted median	77	-0.111747134	0.075472561	0.138704508	-0.259673354	0.036179087	0.89427036	0.771303488	1.036841514	130	0.359564762
ebi-a-GCST90026245	NAFLD	Nonalcoholic fatty liver disease	Palmitoyl sphingomyelin (d18:1/16:0) levels	Simple mode	77	-0.104100944	0.125837232	0.410675936	-0.35074192	0.142540031	0.901134328	0.704165462	1.153199244	573	0.24153192
ebi-a-GCST90026246	NAFLD	Nonalcoholic fatty liver disease	Pantothenate levels	MR Egger	22	0.132579092	0.123303481	0.295074454	-0.10909573	0.374253914	1.141769318	0.896644578	1.453906271	382	0.260314375
ebi-a-GCST90026246	NAFLD	Nonalcoholic fatty liver disease	Pantothenate levels	Inverse variance weighted	22	0.067271155	0.065218307	0.302317392	-0.060556726	0.195099036	1.069585462	0.941240375	1.215431352	389	0.261904784
ebi-a-GCST90026246	NAFLD	Nonalcoholic fatty liver disease	Pantothenate levels	Weighted median	22	0.03556629	0.092398438	0.700294421	-0.14553465	0.216667229	1.036206336	0.864559933	1.241930755	1112	0.212229514
ebi-a-GCST90026246	NAFLD	Nonalcoholic fatty liver disease	Pantothenate levels	Simple mode	22	0.024153676	0.159373593	0.880985359	-0.288218565	0.336525918	1.024447739	0.749597738	1.400075156	1468	0.202242552
ebi-a-GCST90026246	NAFLD	Nonalcoholic fatty liver disease	Pantothenate levels	Weighted mode	22	-0.000330771	0.144168599	0.998191041	-0.282901225	0.282239682	0.999669283	0.753594221	1.326096523	1682	0.199994281
ebi-a-GCST90026247	NAFLD	Nonalcoholic fatty liver disease	Phenol sulfate levels	Weighted mode	13	0.071242189	0.076617478	0.370780678	-0.078928067	0.221412444	1.073841266	0.924106395	1.247837988	504	0.247922794
ebi-a-GCST90026247	NAFLD	Nonalcoholic fatty liver disease	Phenol sulfate levels	MR Egger	13	0.089244391	0.117307418	0.462788869	-0.140678147	0.319166929	1.093347828	0.868768882	1.375980997	655	0.238106639
ebi-a-GCST90026247	NAFLD	Nonalcoholic fatty liver disease	Phenol sulfate levels	Inverse variance weighted	13	-0.035347724	0.061933906	0.568180652	-0.15673818	0.086042733	0.965269711	0.854927867	1.0898529	824	0.232374854
ebi-a-GCST90026247	NAFLD	Nonalcoholic fatty liver disease	Phenol sulfate levels	Weighted median	13	0.035157945	0.075756955	0.642584213	-0.113325687	0.183641577	1.035783293	0.89285982	1.20158507	983	0.22029591
ebi-a-GCST90026247	NAFLD	Nonalcoholic fatty liver disease	Phenol sulfate levels	Simple mode	13	0.008782809	0.134231985	0.948908989	-0.254311883	0.2718775	1.008821491	0.775449915	1.312426219	1588	0.201374263
ebi-a-GCST90026248	NAFLD	Nonalcoholic fatty liver disease	Phenylacetylglutamine levels	Weighted median	49	-0.039535346	0.041572521	0.341605861	-0.121017486	0.041946795	0.961235978	0.886018466	1.042838993	458	0.251356278
ebi-a-GCST90026248	NAFLD	Nonalcoholic fatty liver disease	Phenylacetylglutamine levels	Simple mode	49	-0.058434432	0.066864022	0.38650828	-0.189487915	0.072619051	0.943240085	0.827382716	1.075320817	531	0.245298099
ebi-a-GCST90026248	NAFLD	Nonalcoholic fatty liver disease	Phenylacetylglutamine levels	Weighted mode	49	-0.031339167	0.046839951	0.506656788	-0.123145471	0.060467137	0.969146815	0.884135037	1.062332686	725	0.235508052
ebi-a-GCST90026248	NAFLD	Nonalcoholic fatty liver disease	Phenylacetylglutamine levels	Inverse variance weighted	49	-0.013951104	0.027047475	0.605993676	-0.066964156	0.039061947	0.986145761	0.935228723	1.039834897	895	0.228178624
ebi-a-GCST90026248	NAFLD	Nonalcoholic fatty liver disease	Phenylacetylglutamine levels	MR Egger	49	-0.021672875	0.043914169	0.623937914	-0.107744647	0.064398897	0.978560294	0.897856838	1.066517745	940	0.22368838
ebi-a-GCST90026249	NAFLD	Nonalcoholic fatty liver disease	Phenylalanine levels	Weighted mode	67	0.245781817	0.174738373	0.164246102	-0.096705394	0.588269028	1.27862057	0.907823417	1.800868462	170	0.325593744
ebi-a-GCST90026249	NAFLD	Nonalcoholic fatty liver disease	Phenylalanine levels	Simple mode	67	0.211681858	0.270854027	0.437282619	-0.319192035	0.742555751	1.235754677	0.726735977	2.101299055	623	0.236539715
ebi-a-GCST90026249	NAFLD	Nonalcoholic fatty liver disease	Phenylalanine levels	MR Egger	67	-0.086991084	0.159261349	0.586787533	-0.399143328	0.225161159	0.916685269	0.670894537	1.252524556	862	0.229405335
ebi-a-GCST90026249	NAFLD	Nonalcoholic fatty liver disease	Phenylalanine levels	Weighted median	67	0.050052888	0.123362135	0.684934035	-0.191736896	0.291842671	1.051326697	0.825524039	1.338892355	1082	0.213329732
ebi-a-GCST90026249	NAFLD	Nonalcoholic fatty liver disease	Phenylalanine levels	Inverse variance weighted	67	-0.024183464	0.087638249	0.782589196	-0.195954431	0.147587504	0.976106613	0.822049694	1.1590347	1254	0.210313045
ebi-a-GCST90026250	NAFLD	Nonalcoholic fatty liver disease	Phenyllactate (pla) levels	Inverse variance weighted	96	-0.027626882	0.027866147	0.321483569	-0.082244529	0.026990765	0.97275125	0.921046708	1.027358315	416	0.260432603
ebi-a-GCST90026250	NAFLD	Nonalcoholic fatty liver disease	Phenyllactate (pla) levels	Weighted median	96	-0.016823469	0.040560725	0.678308525	-0.096322491	0.062675552	0.983317255	0.908171092	1.06468135	1069	0.213835335
ebi-a-GCST90026250	NAFLD	Nonalcoholic fatty liver disease	Phenyllactate (pla) levels	Weighted mode	96	0.014960956	0.06159252	0.808604882	-0.105760384	0.135682295	1.015073431	0.89964019	1.145317963	1312	0.207698053
ebi-a-GCST90026250	NAFLD	Nonalcoholic fatty liver disease	Phenyllactate (pla) levels	Simple mode	96	0.02046533	0.085086777	0.810443099	-0.146304754	0.187235413	1.02067618	0.863894388	1.205911139	1318	0.207222553
ebi-a-GCST90026250	NAFLD	Nonalcoholic fatty liver disease	Phenyllactate (pla) levels	MR Egger	96	-0.001258778	0.050575459	0.980196171	-0.100386679	0.097869122	0.998742014	0.904487604	1.102818441	1648	0.2004406
ebi-a-GCST90026251	NAFLD	Nonalcoholic fatty liver disease	Pipecolate levels	MR Egger	69	-0.087125034	0.054878121	0.117083112	-0.194686151	0.020436083	0.916562487	0.823092945	1.02064633	105	0.375781037
ebi-a-GCST90026251	NAFLD	Nonalcoholic fatty liver disease	Pipecolate levels	Weighted mode	69	0.024602682	0.05526408	0.657600806	-0.083714916	0.132920279	1.024907825	0.919693409	1.14215894	1013	0.218767494
ebi-a-GCST90026251	NAFLD	Nonalcoholic fatty liver disease	Pipecolate levels	Weighted median	69	0.014609173	0.033609167	0.663796014	-0.051264794	0.08048314	1.014716408	0.950027075	1.083810573	1025	0.218243177
ebi-a-GCST90026251	NAFLD	Nonalcoholic fatty liver disease	Pipecolate levels	Simple mode	69	0.016773039	0.066221692	0.800811278	-0.113021477	0.146567554	1.016914496	0.893131478	1.157853146	1291	0.209042139
ebi-a-GCST90026251	NAFLD	Nonalcoholic fatty liver disease	Pipecolate levels	Inverse variance weighted	69	-0.00535234	0.024960036	0.830206757	-0.054274011	0.043569331	0.994661958	0.947172535	1.04453241	1356	0.206327196
ebi-a-GCST90026252	NAFLD	Nonalcoholic fatty liver disease	Propionylcarnitine (c3) levels	Weighted median	48	-0.05324104	0.074681557	0.475903018	-0.199616892	0.093134812	0.948151443	0.819044476	1.097609696	677	0.236897071
ebi-a-GCST90026252	NAFLD	Nonalcoholic fatty liver disease	Propionylcarnitine (c3) levels	Weighted mode	48	-0.067647657	0.100407454	0.503782088	-0.264446267	0.129150953	0.934589712	0.767630895	1.137861875	721	0.235470962
ebi-a-GCST90026252	NAFLD	Nonalcoholic fatty liver disease	Propionylcarnitine (c3) levels	Inverse variance weighted	48	-0.008302143	0.049304359	0.86627996	-0.104938686	0.088334401	0.991732225	0.900379726	1.092353345	1435	0.203439963
ebi-a-GCST90026252	NAFLD	Nonalcoholic fatty liver disease	Propionylcarnitine (c3) levels	Simple mode	48	-0.010647107	0.138459758	0.939032095	-0.282028233	0.260734019	0.989409373	0.75425239	1.297882408	1571	0.201434638
ebi-a-GCST90026252	NAFLD	Nonalcoholic fatty liver disease	Propionylcarnitine (c3) levels	MR Egger	48	-0.002917366	0.086839506	0.973345532	-0.173122798	0.167288066	0.997086886	0.841034332	1.182094738	1637	0.20037718
ebi-a-GCST90026253	NAFLD	Nonalcoholic fatty liver disease	Pseudouridine levels	Inverse variance weighted	9	0.339737526	0.30447712	0.264505004	-0.257037629	0.936512682	1.404578877	0.773339113	2.551069497	329	0.270936736
ebi-a-GCST90026253	NAFLD	Nonalcoholic fatty liver disease	Pseudouridine levels	Simple mode	9	-0.275127933	0.624272279	0.671083718	-1.4987016	0.948445734	0.759474955	0.22342006	2.581693901	1048	0.215796959
ebi-a-GCST90026253	NAFLD	Nonalcoholic fatty liver disease	Pseudouridine levels	Weighted mode	9	-0.275127933	0.649363705	0.682954735	-1.547880794	0.997624928	0.759474955	0.212698248	2.711833374	1077	0.213700785
ebi-a-GCST90026253	NAFLD	Nonalcoholic fatty liver disease	Pseudouridine levels	MR Egger	9	-0.308944047	1.324422584	0.822228531	-2.904812312	2.286924218	0.734221851	0.054759067	9.844611184	1342	0.206476166
ebi-a-GCST90026253	NAFLD	Nonalcoholic fatty liver disease	Pseudouridine levels	Weighted median	9	0.074155102	0.382348069	0.846217706	-0.675247112	0.823557317	1.076973834	0.509030618	2.278591108	1391	0.205014642
ebi-a-GCST90026254	NAFLD	Nonalcoholic fatty liver disease	Pyridoxal levels	Inverse variance weighted	32	0.042390461	0.031309871	0.175768011	-0.018976886	0.103757808	1.043301768	0.981202042	1.109331751	197	0.300679288
ebi-a-GCST90026254	NAFLD	Nonalcoholic fatty liver disease	Pyridoxal levels	Weighted mode	32	-0.051397764	0.066450575	0.445100639	-0.181640891	0.078845364	0.949900759	0.833900748	1.082036987	636	0.235847351
ebi-a-GCST90026254	NAFLD	Nonalcoholic fatty liver disease	Pyridoxal levels	Simple mode	32	-0.054645254	0.081155615	0.505720929	-0.21371026	0.104419752	0.946820969	0.80758234	1.11006631	724	0.235397725
ebi-a-GCST90026254	NAFLD	Nonalcoholic fatty liver disease	Pyridoxal levels	MR Egger	32	-0.032053888	0.070712258	0.653594384	-0.170649915	0.106542138	0.968454392	0.843116684	1.112424801	999	0.220481789
ebi-a-GCST90026254	NAFLD	Nonalcoholic fatty liver disease	Pyridoxal levels	Weighted median	32	-0.008777479	0.044131951	0.842347461	-0.095276103	0.077721145	0.991260931	0.909121889	1.080821225	1380	0.205703692
ebi-a-GCST90026255	NAFLD	Nonalcoholic fatty liver disease	Pyridoxate levels	Inverse variance weighted	38	-0.083388378	0.033826147	0.013693499	-0.149687626	-0.017089129	0.919993773	0.860976881	0.983056061	10	0.461470901
ebi-a-GCST90026255	NAFLD	Nonalcoholic fatty liver disease	Pyridoxate levels	Weighted median	38	-0.03864452	0.0458887	0.399711902	-0.128586372	0.051297331	0.962092653	0.879337609	1.052635828	555	0.242707948
ebi-a-GCST90026255	NAFLD	Nonalcoholic fatty liver disease	Pyridoxate levels	MR Egger	38	-0.027476236	0.061772803	0.659130747	-0.14855093	0.093598458	0.972897802	0.861956107	1.098118716	1019	0.21798534
ebi-a-GCST90026255	NAFLD	Nonalcoholic fatty liver disease	Pyridoxate levels	Weighted mode	38	-0.026617431	0.067545461	0.695793717	-0.159006535	0.105771673	0.973733691	0.852990785	1.111568047	1101	0.212972282
ebi-a-GCST90026255	NAFLD	Nonalcoholic fatty liver disease	Pyridoxate levels	Simple mode	38	-0.023234408	0.088308045	0.793928269	-0.196318177	0.149849361	0.977033433	0.821750731	1.161659239	1277	0.209517484
ebi-a-GCST90026256	NAFLD	Nonalcoholic fatty liver disease	Pyruvate levels	Inverse variance weighted	16	-0.096046109	0.085918714	0.263621742	-0.264446787	0.07235457	0.908422129	0.767630496	1.075036452	328	0.270855266
ebi-a-GCST90026256	NAFLD	Nonalcoholic fatty liver disease	Pyruvate levels	MR Egger	16	-0.162777223	0.201163511	0.43195012	-0.557057704	0.231503259	0.849780479	0.572892205	1.260493434	616	0.236310374
ebi-a-GCST90026256	NAFLD	Nonalcoholic fatty liver disease	Pyruvate levels	Weighted median	16	-0.048260777	0.114430193	0.673208502	-0.272543955	0.176022401	0.952885264	0.761439959	1.19246477	1061	0.213827771
ebi-a-GCST90026256	NAFLD	Nonalcoholic fatty liver disease	Pyruvate levels	Weighted mode	16	0.030976581	0.15574229	0.845014623	-0.274278307	0.336231468	1.031461347	0.760120499	1.399662965	1388	0.205165654
ebi-a-GCST90026256	NAFLD	Nonalcoholic fatty liver disease	Pyruvate levels	Simple mode	16	-0.030119047	0.202562502	0.883778682	-0.427141551	0.366903456	0.970330011	0.652371202	1.443258574	1472	0.202332484
ebi-a-GCST90026257	NAFLD	Nonalcoholic fatty liver disease	Quinate levels	MR Egger	25	0.080588062	0.05585177	0.162532748	-0.028881406	0.190057531	1.083924295	0.971531675	1.209319169	168	0.326032952
ebi-a-GCST90026257	NAFLD	Nonalcoholic fatty liver disease	Quinate levels	Inverse variance weighted	25	0.021745285	0.022938208	0.34313248	-0.023213603	0.066704173	1.021983437	0.97705376	1.068979198	462	0.250293606
ebi-a-GCST90026257	NAFLD	Nonalcoholic fatty liver disease	Quinate levels	Weighted median	25	0.004877953	0.032138802	0.879362279	-0.058114099	0.067870005	1.00488987	0.943542284	1.070226176	1465	0.202283336
ebi-a-GCST90026257	NAFLD	Nonalcoholic fatty liver disease	Quinate levels	Weighted mode	25	0.005198559	0.056241398	0.927121301	-0.105034581	0.1154317	1.005212095	0.900293389	1.122357855	1547	0.201965015
ebi-a-GCST90026257	NAFLD	Nonalcoholic fatty liver disease	Quinate levels	Simple mode	25	0.003245162	0.060375019	0.95757921	-0.115089875	0.121580199	1.003250433	0.891286036	1.129279929	1606	0.200936609
ebi-a-GCST90026258	NAFLD	Nonalcoholic fatty liver disease	Ribitol levels	MR Egger	20	0.773291984	0.443062379	0.097973906	-0.09511028	1.641694247	2.166887884	0.909272655	5.163911045	84	0.393061979
ebi-a-GCST90026258	NAFLD	Nonalcoholic fatty liver disease	Ribitol levels	Weighted mode	20	-0.555642974	0.390456848	0.17093218	-1.320938396	0.209652447	0.573703266	0.266884741	1.233249366	181	0.318254943
ebi-a-GCST90026258	NAFLD	Nonalcoholic fatty liver disease	Ribitol levels	Simple mode	20	-0.568028429	0.439403568	0.211605725	-1.429259422	0.293202564	0.566641512	0.239486215	1.340714344	249	0.286390078
ebi-a-GCST90026258	NAFLD	Nonalcoholic fatty liver disease	Ribitol levels	Weighted median	20	-0.224245813	0.236802454	0.343651928	-0.688378622	0.239886996	0.799118676	0.502389973	1.271105502	463	0.250131101
ebi-a-GCST90026258	NAFLD	Nonalcoholic fatty liver disease	Ribitol levels	Inverse variance weighted	20	-0.094335222	0.179743642	0.599699959	-0.44663276	0.257962316	0.909977667	0.639778818	1.294290044	886	0.22810258
ebi-a-GCST90026259	NAFLD	Nonalcoholic fatty liver disease	Ribonate levels	Simple mode	21	0.321201449	0.312735816	0.316650051	-0.29176075	0.934163649	1.378783308	0.746947222	2.545083983	407	0.262189354
ebi-a-GCST90026259	NAFLD	Nonalcoholic fatty liver disease	Ribonate levels	Weighted median	21	-0.147413436	0.16752564	0.378888823	-0.47576369	0.180936817	0.862937134	0.621410311	1.198339463	521	0.245077799
ebi-a-GCST90026259	NAFLD	Nonalcoholic fatty liver disease	Ribonate levels	Weighted mode	21	-0.201347426	0.309019181	0.522096527	-0.807025021	0.404330169	0.817628317	0.44618348	1.498298556	749	0.234908584
ebi-a-GCST90026259	NAFLD	Nonalcoholic fatty liver disease	Ribonate levels	MR Egger	21	-0.142722095	0.290029595	0.628289797	-0.711180102	0.425735911	0.866994977	0.49106435	1.530716476	952	0.222409309
ebi-a-GCST90026259	NAFLD	Nonalcoholic fatty liver disease	Ribonate levels	Inverse variance weighted	21	-0.056047895	0.130819595	0.668333325	-0.312454302	0.200358512	0.94549385	0.731649063	1.221840724	1036	0.217401864
ebi-a-GCST90026260	NAFLD	Nonalcoholic fatty liver disease	Ribulonate/xylulonate levels	Inverse variance weighted	72	0.030262464	0.041829294	0.469387879	-0.051722952	0.11224788	1.030725027	0.949591913	1.118790152	668	0.236801969
ebi-a-GCST90026260	NAFLD	Nonalcoholic fatty liver disease	Ribulonate/xylulonate levels	Weighted mode	72	-0.05262668	0.090592819	0.563137603	-0.230188604	0.124935244	0.948734128	0.794383764	1.133075078	811	0.234004158
ebi-a-GCST90026260	NAFLD	Nonalcoholic fatty liver disease	Ribulonate/xylulonate levels	Weighted median	72	-0.017170857	0.061012355	0.778378729	-0.136755073	0.102413359	0.982975722	0.872183821	1.107841314	1247	0.210355759
ebi-a-GCST90026260	NAFLD	Nonalcoholic fatty liver disease	Ribulonate/xylulonate levels	MR Egger	72	0.012905773	0.079452102	0.871431593	-0.142820347	0.168631892	1.012989412	0.866909798	1.183684335	1445	0.203233527
ebi-a-GCST90026260	NAFLD	Nonalcoholic fatty liver disease	Ribulonate/xylulonate levels	Simple mode	72	-0.004879882	0.126300385	0.969288152	-0.252428637	0.242668874	0.995132006	0.776911654	1.274646485	1630	0.200398839
ebi-a-GCST90026261	NAFLD	Nonalcoholic fatty liver disease	S-1-pyrroline-5-carboxylate levels	Inverse variance weighted	31	-0.193289982	0.08809655	0.028230389	-0.365959219	-0.020620745	0.824242924	0.693531083	0.979590409	24	0.396401717
ebi-a-GCST90026261	NAFLD	Nonalcoholic fatty liver disease	S-1-pyrroline-5-carboxylate levels	Weighted median	31	-0.240971797	0.111161714	0.030177035	-0.458848757	-0.023094837	0.78586379	0.632010825	0.977169808	25	0.406786426
ebi-a-GCST90026261	NAFLD	Nonalcoholic fatty liver disease	S-1-pyrroline-5-carboxylate levels	Weighted mode	31	-0.228305249	0.121843126	0.070733186	-0.467117775	0.010507277	0.795881281	0.626806264	1.010562672	58	0.410984203
ebi-a-GCST90026261	NAFLD	Nonalcoholic fatty liver disease	S-1-pyrroline-5-carboxylate levels	Simple mode	31	-0.26784064	0.181517477	0.150480375	-0.623614895	0.087933615	0.765029687	0.536003336	1.091915633	148	0.342647881
ebi-a-GCST90026261	NAFLD	Nonalcoholic fatty liver disease	S-1-pyrroline-5-carboxylate levels	MR Egger	31	-0.224866075	0.153210721	0.152951006	-0.525159089	0.075426939	0.798623167	0.591461262	1.07834444	151	0.341354231
ebi-a-GCST90026262	NAFLD	Nonalcoholic fatty liver disease	S-methylcysteine levels	Simple mode	12	0.153400243	0.121442717	0.232652914	-0.084627482	0.391427968	1.165791486	0.918854511	1.479091381	288	0.272236223
ebi-a-GCST90026262	NAFLD	Nonalcoholic fatty liver disease	S-methylcysteine levels	Weighted mode	12	0.133674175	0.111350648	0.255167544	-0.084573096	0.351921445	1.143020334	0.918904485	1.42179683	322	0.267054231
ebi-a-GCST90026262	NAFLD	Nonalcoholic fatty liver disease	S-methylcysteine levels	Weighted median	12	0.024243693	0.06463055	0.707577194	-0.102432185	0.150919571	1.024539961	0.90263936	1.162903124	1129	0.211207719
ebi-a-GCST90026262	NAFLD	Nonalcoholic fatty liver disease	S-methylcysteine levels	Inverse variance weighted	12	0.011069532	0.048212246	0.818402603	-0.08342647	0.105565534	1.011131026	0.919958728	1.111338933	1332	0.207058316
ebi-a-GCST90026262	NAFLD	Nonalcoholic fatty liver disease	S-methylcysteine levels	MR Egger	12	0.044498117	0.240505775	0.856912815	-0.426893202	0.515889435	1.045503008	0.652533238	1.675127757	1421	0.203222814
ebi-a-GCST90026263	NAFLD	Nonalcoholic fatty liver disease	Salicylate levels	MR Egger	74	-0.035874064	0.021301828	0.096496336	-0.077625648	0.00587752	0.964761784	0.925310754	1.005894826	82	0.396576404
ebi-a-GCST90026263	NAFLD	Nonalcoholic fatty liver disease	Salicylate levels	Inverse variance weighted	74	0.012980796	0.01054224	0.218205867	-0.007681994	0.033643586	1.013065412	0.992347437	1.034215932	264	0.278543096
ebi-a-GCST90026263	NAFLD	Nonalcoholic fatty liver disease	Salicylate levels	Weighted median	74	0.008829042	0.015538512	0.569896563	-0.021626442	0.039284527	1.008868133	0.978605733	1.040066368	828	0.231950654
ebi-a-GCST90026263	NAFLD	Nonalcoholic fatty liver disease	Salicylate levels	Weighted mode	74	0.010156958	0.023733444	0.669940404	-0.036360592	0.056674507	1.010208715	0.964292514	1.058311282	1043	0.216462048
ebi-a-GCST90026263	NAFLD	Nonalcoholic fatty liver disease	Salicylate levels	Simple mode	74	0.011900978	0.029754867	0.690348475	-0.046418562	0.070220518	1.011972076	0.954642302	1.072744715	1092	0.213047103
ebi-a-GCST90026264	NAFLD	Nonalcoholic fatty liver disease	Serine levels	Weighted mode	14	-0.099784443	0.432622792	0.821176829	-0.947725116	0.748156229	0.905032483	0.387621816	2.11310035	1341	0.20636584
ebi-a-GCST90026264	NAFLD	Nonalcoholic fatty liver disease	Serine levels	Weighted median	14	-0.052501803	0.358755102	0.883649511	-0.755661803	0.650658198	0.94885261	0.469699663	1.916802049	1471	0.202440439
ebi-a-GCST90026264	NAFLD	Nonalcoholic fatty liver disease	Serine levels	Inverse variance weighted	14	0.037494369	0.26567447	0.887768044	-0.483227593	0.558216331	1.038206151	0.616789431	1.747552663	1480	0.202147183
ebi-a-GCST90026264	NAFLD	Nonalcoholic fatty liver disease	Serine levels	Simple mode	14	-0.052247294	0.51320565	0.920464378	-1.058130368	0.95363578	0.949094133	0.347104161	2.595127842	1535	0.202082407
ebi-a-GCST90026264	NAFLD	Nonalcoholic fatty liver disease	Serine levels	MR Egger	14	-0.024954308	0.570577947	0.965834858	-1.143287083	1.093378468	0.975354477	0.318769476	2.984339557	1624	0.200422628
ebi-a-GCST90026265	NAFLD	Nonalcoholic fatty liver disease	Spermidine levels	MR Egger	12	0.183065761	0.120168271	0.158633311	-0.052464049	0.418595572	1.200893378	0.948888434	1.51982557	162	0.329996456
ebi-a-GCST90026265	NAFLD	Nonalcoholic fatty liver disease	Spermidine levels	Simple mode	12	-0.109969738	0.122870788	0.389949551	-0.350796482	0.130857006	0.895861245	0.704127042	1.139804784	537	0.244716944
ebi-a-GCST90026265	NAFLD	Nonalcoholic fatty liver disease	Spermidine levels	Weighted median	12	0.007396044	0.068618914	0.914166773	-0.127097027	0.141889114	1.007423462	0.880648222	1.152448851	1521	0.202547142
ebi-a-GCST90026265	NAFLD	Nonalcoholic fatty liver disease	Spermidine levels	Weighted mode	12	-0.008720708	0.098626912	0.931131184	-0.202029456	0.184588041	0.991317207	0.81707086	1.202722865	1557	0.20153578
ebi-a-GCST90026265	NAFLD	Nonalcoholic fatty liver disease	Spermidine levels	Inverse variance weighted	12	-0.004055292	0.052026435	0.937870409	-0.106027103	0.09791652	0.99595292	0.899400271	1.102870714	1568	0.201570362
ebi-a-GCST90026266	NAFLD	Nonalcoholic fatty liver disease	Stachydrine levels	Inverse variance weighted	11	-0.037036404	0.030714708	0.227886971	-0.097237231	0.023164424	0.963641055	0.907340731	1.023434803	280	0.274278247
ebi-a-GCST90026266	NAFLD	Nonalcoholic fatty liver disease	Stachydrine levels	MR Egger	11	-0.067079732	0.064888289	0.328220445	-0.194260779	0.060101315	0.935120639	0.823443139	1.061944132	429	0.257832844
ebi-a-GCST90026266	NAFLD	Nonalcoholic fatty liver disease	Stachydrine levels	Weighted median	11	-0.011615124	0.040245258	0.772880977	-0.090495831	0.067265582	0.988452071	0.913478142	1.069579502	1236	0.210728875
ebi-a-GCST90026266	NAFLD	Nonalcoholic fatty liver disease	Stachydrine levels	Weighted mode	11	-0.004779497	0.052667424	0.929484347	-0.108007648	0.098448655	0.995231907	0.897620731	1.103457745	1553	0.201697505
ebi-a-GCST90026266	NAFLD	Nonalcoholic fatty liver disease	Stachydrine levels	Simple mode	11	0.001179755	0.057830652	0.984125458	-0.112168322	0.114527833	1.001180451	0.893893782	1.121343851	1657	0.200151044
ebi-a-GCST90026267	NAFLD	Nonalcoholic fatty liver disease	Stearoyl sphingomyelin (d18:1/18:0) levels	Weighted mode	22	-0.175079448	0.194039959	0.377138343	-0.555397768	0.205238871	0.83939033	0.573843959	1.227818321	517	0.245832924
ebi-a-GCST90026267	NAFLD	Nonalcoholic fatty liver disease	Stearoyl sphingomyelin (d18:1/18:0) levels	Weighted median	22	-0.078489753	0.143574705	0.584597001	-0.359896174	0.202916668	0.924511533	0.697748767	1.224970385	859	0.229347135
ebi-a-GCST90026267	NAFLD	Nonalcoholic fatty liver disease	Stearoyl sphingomyelin (d18:1/18:0) levels	Simple mode	22	-0.125001274	0.232065357	0.595794899	-0.579849375	0.329846826	0.882495778	0.559982708	1.390755085	881	0.227903384
ebi-a-GCST90026267	NAFLD	Nonalcoholic fatty liver disease	Stearoyl sphingomyelin (d18:1/18:0) levels	Inverse variance weighted	22	0.054255162	0.103595034	0.600470812	-0.148791104	0.257301428	1.055753956	0.861749112	1.293434945	889	0.227625043
ebi-a-GCST90026267	NAFLD	Nonalcoholic fatty liver disease	Stearoyl sphingomyelin (d18:1/18:0) levels	MR Egger	22	0.015699084	0.182978213	0.932480464	-0.342938214	0.374336381	1.015822962	0.709682059	1.454026175	1560	0.20143969
ebi-a-GCST90026268	NAFLD	Nonalcoholic fatty liver disease	Succinimide levels	MR Egger	39	-0.090646499	0.064953557	0.171167026	-0.217955469	0.036662472	0.913340521	0.804161251	1.03734283	182	0.316941142
ebi-a-GCST90026268	NAFLD	Nonalcoholic fatty liver disease	Succinimide levels	Inverse variance weighted	39	-0.02154012	0.037086853	0.56137387	-0.094230351	0.051150111	0.978690211	0.910073102	1.05248087	807	0.234427502
ebi-a-GCST90026268	NAFLD	Nonalcoholic fatty liver disease	Succinimide levels	Weighted mode	39	0.016589201	0.0659737	0.802819768	-0.112719251	0.145897652	1.016727565	0.893401447	1.157077757	1295	0.208919121
ebi-a-GCST90026268	NAFLD	Nonalcoholic fatty liver disease	Succinimide levels	Weighted median	39	-0.011789242	0.055551452	0.831933818	-0.120670088	0.097091604	0.988279979	0.886326321	1.101961313	1361	0.205996838
ebi-a-GCST90026268	NAFLD	Nonalcoholic fatty liver disease	Succinimide levels	Simple mode	39	-0.020723673	0.106666125	0.846987341	-0.229789277	0.188341931	0.979489587	0.794701046	1.20724624	1393	0.204906485
ebi-a-GCST90026269	NAFLD	Nonalcoholic fatty liver disease	Succinylcarnitine (c4-dc) levels	MR Egger	17	0.209984954	0.214071502	0.342194231	-0.209595189	0.629565098	1.233659499	0.810912446	1.876794179	460	0.250694469
ebi-a-GCST90026269	NAFLD	Nonalcoholic fatty liver disease	Succinylcarnitine (c4-dc) levels	Simple mode	17	-0.29576512	0.369032665	0.434606846	-1.019069142	0.427538903	0.74396215	0.360930759	1.533478836	618	0.236994348
ebi-a-GCST90026269	NAFLD	Nonalcoholic fatty liver disease	Succinylcarnitine (c4-dc) levels	Inverse variance weighted	17	0.099287454	0.128839196	0.440925794	-0.153237371	0.351812279	1.104383714	0.857926051	1.421641626	629	0.236235282
ebi-a-GCST90026269	NAFLD	Nonalcoholic fatty liver disease	Succinylcarnitine (c4-dc) levels	Weighted median	17	0.088920016	0.181287542	0.623786074	-0.266403567	0.444243599	1.092993231	0.76612988	1.559310286	939	0.223872106
ebi-a-GCST90026269	NAFLD	Nonalcoholic fatty liver disease	Succinylcarnitine (c4-dc) levels	Weighted mode	17	0.082025914	0.186336688	0.665679125	-0.283193995	0.447245822	1.085483938	0.753373623	1.563998718	1030	0.217799869
ebi-a-GCST90026270	NAFLD	Nonalcoholic fatty liver disease	Tartarate levels	Inverse variance weighted	15	0.092831111	0.095975589	0.333425723	-0.095281043	0.280943266	1.097276402	0.909117397	1.324378464	438	0.256539883
ebi-a-GCST90026270	NAFLD	Nonalcoholic fatty liver disease	Tartarate levels	MR Egger	15	-0.25010619	0.273201901	0.37661766	-0.785581915	0.285369536	0.778718087	0.455854356	1.330253513	516	0.245969286
ebi-a-GCST90026270	NAFLD	Nonalcoholic fatty liver disease	Tartarate levels	Weighted median	15	0.065779218	0.133127998	0.621231981	-0.195151657	0.326710093	1.067990898	0.822709879	1.386399492	929	0.225355412
ebi-a-GCST90026270	NAFLD	Nonalcoholic fatty liver disease	Tartarate levels	Weighted mode	15	0.047605153	0.184527699	0.800173113	-0.314069137	0.409279443	1.048756475	0.730468524	1.505732428	1289	0.209199642
ebi-a-GCST90026270	NAFLD	Nonalcoholic fatty liver disease	Tartarate levels	Simple mode	15	0.016937292	0.209101861	0.936588369	-0.392902356	0.426776941	1.017081541	0.675094663	1.532310827	1566	0.201551903
ebi-a-GCST90026271	NAFLD	Nonalcoholic fatty liver disease	Tartronate (hydroxymalonate) levels	Inverse variance weighted	98	0.02276741	0.033921363	0.502104551	-0.04371846	0.089253281	1.023028566	0.957223416	1.093357548	716	0.236325745
ebi-a-GCST90026271	NAFLD	Nonalcoholic fatty liver disease	Tartronate (hydroxymalonate) levels	Simple mode	98	-0.072951993	0.108474006	0.502845457	-0.285561044	0.139657058	0.929645458	0.751592459	1.149879389	720	0.23535961
ebi-a-GCST90026271	NAFLD	Nonalcoholic fatty liver disease	Tartronate (hydroxymalonate) levels	Weighted median	98	0.029974463	0.050658728	0.554055546	-0.069316644	0.129265571	1.03042822	0.933031194	1.137992301	792	0.235753433
ebi-a-GCST90026271	NAFLD	Nonalcoholic fatty liver disease	Tartronate (hydroxymalonate) levels	MR Egger	98	0.025396495	0.059584056	0.670894657	-0.091388254	0.142181245	1.025721734	0.912663297	1.152785566	1047	0.215942215
ebi-a-GCST90026271	NAFLD	Nonalcoholic fatty liver disease	Tartronate (hydroxymalonate) levels	Weighted mode	98	0.001021108	0.068858478	0.988198996	-0.133941509	0.135983725	1.00102163	0.874641221	1.145663248	1663	0.200254397
ebi-a-GCST90026272	NAFLD	Nonalcoholic fatty liver disease	Theobromine levels	Weighted mode	44	0.048980224	0.037924825	0.2034269	-0.025352434	0.123312882	1.050199582	0.97496624	1.13123831	237	0.289261036
ebi-a-GCST90026272	NAFLD	Nonalcoholic fatty liver disease	Theobromine levels	Weighted median	44	0.034960698	0.02882461	0.225176963	-0.021535538	0.091456934	1.035579008	0.978694696	1.095769585	277	0.273951757
ebi-a-GCST90026272	NAFLD	Nonalcoholic fatty liver disease	Theobromine levels	MR Egger	44	0.037365689	0.035783128	0.302353797	-0.032769242	0.10750062	1.038072563	0.967761853	1.113491551	390	0.261264691
ebi-a-GCST90026272	NAFLD	Nonalcoholic fatty liver disease	Theobromine levels	Simple mode	44	0.046562064	0.054870663	0.400815236	-0.060984435	0.154108563	1.047663099	0.940837884	1.166617532	557	0.242504012
ebi-a-GCST90026272	NAFLD	Nonalcoholic fatty liver disease	Theobromine levels	Inverse variance weighted	44	0.005445188	0.019949867	0.784896583	-0.033656552	0.044546928	1.00546004	0.966903529	1.045554041	1257	0.210429713
ebi-a-GCST90026273	NAFLD	Nonalcoholic fatty liver disease	Theophylline levels	Inverse variance weighted	23	-0.057764517	0.036327269	0.111808995	-0.128965964	0.013436929	0.943872187	0.879003883	1.013527611	99	0.380602336
ebi-a-GCST90026273	NAFLD	Nonalcoholic fatty liver disease	Theophylline levels	Weighted median	23	-0.068515393	0.051799433	0.185933346	-0.170042281	0.033011496	0.933779087	0.843629146	1.033562421	211	0.296964634
ebi-a-GCST90026273	NAFLD	Nonalcoholic fatty liver disease	Theophylline levels	Simple mode	23	-0.088845116	0.091284751	0.340997495	-0.267763227	0.090072996	0.91498728	0.765088912	1.094254157	456	0.252009113
ebi-a-GCST90026273	NAFLD	Nonalcoholic fatty liver disease	Theophylline levels	Weighted mode	23	-0.081650085	0.088879455	0.368235819	-0.255853817	0.092553647	0.921594382	0.774255143	1.096971989	501	0.247695551
ebi-a-GCST90026273	NAFLD	Nonalcoholic fatty liver disease	Theophylline levels	MR Egger	23	0.017647024	0.086447676	0.840213109	-0.151790421	0.18708447	1.017803653	0.859168325	1.205729128	1375	0.205928595
ebi-a-GCST90026274	NAFLD	Nonalcoholic fatty liver disease	Thioproline levels	MR Egger	20	-0.583225656	0.393498244	0.155594646	-1.354482213	0.188030902	0.558095237	0.258080891	1.20687081	156	0.336124332
ebi-a-GCST90026274	NAFLD	Nonalcoholic fatty liver disease	Thioproline levels	Inverse variance weighted	20	-0.047168449	0.098727682	0.632818788	-0.240674706	0.146337808	0.953926696	0.786097298	1.157587164	959	0.222377405
ebi-a-GCST90026274	NAFLD	Nonalcoholic fatty liver disease	Thioproline levels	Weighted mode	20	-0.109218805	0.242231083	0.65717456	-0.583991727	0.365554117	0.89653423	0.55766786	1.441312443	1012	0.218841726
ebi-a-GCST90026274	NAFLD	Nonalcoholic fatty liver disease	Thioproline levels	Weighted median	20	-0.035688676	0.125177483	0.775564009	-0.281036542	0.20965919	0.964940656	0.755000746	1.233257682	1243	0.210269567
ebi-a-GCST90026274	NAFLD	Nonalcoholic fatty liver disease	Thioproline levels	Simple mode	20	-0.053956653	0.259334053	0.837397298	-0.562251397	0.45433809	0.947473176	0.569924492	1.575130444	1371	0.205837264
ebi-a-GCST90026275	NAFLD	Nonalcoholic fatty liver disease	Threonate levels	Weighted mode	137	0.080974015	0.081200059	0.320430554	-0.078178101	0.240126132	1.08434272	0.924799704	1.271409505	415	0.260205052
ebi-a-GCST90026275	NAFLD	Nonalcoholic fatty liver disease	Threonate levels	MR Egger	137	0.081793626	0.082568647	0.323646486	-0.080040922	0.243628174	1.085231823	0.923078572	1.275869841	420	0.259687776
ebi-a-GCST90026275	NAFLD	Nonalcoholic fatty liver disease	Threonate levels	Weighted median	137	0.039623781	0.070324845	0.573135787	-0.098212915	0.177460476	1.040419275	0.906455885	1.194180859	838	0.230485394
ebi-a-GCST90026275	NAFLD	Nonalcoholic fatty liver disease	Threonate levels	Inverse variance weighted	137	-0.006379356	0.045749197	0.88910094	-0.096047782	0.083289069	0.993640949	0.908420609	1.08685594	1483	0.202041144
ebi-a-GCST90026275	NAFLD	Nonalcoholic fatty liver disease	Threonate levels	Simple mode	137	-0.003825795	0.145251735	0.979025504	-0.288519196	0.280867606	0.996181514	0.74937242	1.324278266	1645	0.200566319
ebi-a-GCST90026276	NAFLD	Nonalcoholic fatty liver disease	Threonine levels	MR Egger	29	-0.496343013	0.384280318	0.2074377	-1.249532436	0.25684641	0.608752795	0.286638788	1.292846543	241	0.290068485
ebi-a-GCST90026276	NAFLD	Nonalcoholic fatty liver disease	Threonine levels	Weighted mode	29	0.056099668	0.339268873	0.869852983	-0.608867323	0.721066658	1.057703097	0.543966659	2.056625758	1442	0.203287417
ebi-a-GCST90026276	NAFLD	Nonalcoholic fatty liver disease	Threonine levels	Weighted median	29	0.034321473	0.213974225	0.872565964	-0.385068008	0.453710954	1.034917251	0.680404361	1.574142932	1452	0.202517032
ebi-a-GCST90026276	NAFLD	Nonalcoholic fatty liver disease	Threonine levels	Inverse variance weighted	29	-0.016357285	0.148923686	0.912538891	-0.30824771	0.27553314	0.983775769	0.734733295	1.317232757	1517	0.202719582
ebi-a-GCST90026276	NAFLD	Nonalcoholic fatty liver disease	Threonine levels	Simple mode	29	0.029359578	0.394825416	0.941251929	-0.744498236	0.803217393	1.02979482	0.474972564	2.2327129	1573	0.2016541
ebi-a-GCST90026277	NAFLD	Nonalcoholic fatty liver disease	Trans-4-hydroxyproline levels	Inverse variance weighted	32	0.042171368	0.055605508	0.448209932	-0.066815427	0.151158164	1.043073213	0.935367829	1.163180617	639	0.236379886
ebi-a-GCST90026277	NAFLD	Nonalcoholic fatty liver disease	Trans-4-hydroxyproline levels	Weighted mode	32	-0.068343258	0.126981442	0.594272605	-0.317226884	0.180540368	0.933939836	0.728165527	1.197864475	878	0.228097799
ebi-a-GCST90026277	NAFLD	Nonalcoholic fatty liver disease	Trans-4-hydroxyproline levels	Simple mode	32	-0.077716678	0.158003249	0.62627805	-0.387403045	0.23196969	0.925226527	0.678817446	1.261081505	944	0.223575957
ebi-a-GCST90026277	NAFLD	Nonalcoholic fatty liver disease	Trans-4-hydroxyproline levels	MR Egger	32	0.037580624	0.10230788	0.715952489	-0.162942821	0.238104068	1.038295705	0.849639768	1.268841232	1140	0.211645604
ebi-a-GCST90026277	NAFLD	Nonalcoholic fatty liver disease	Trans-4-hydroxyproline levels	Weighted median	32	-0.014827223	0.081643858	0.855889932	-0.174849185	0.145194739	0.985282159	0.839583633	1.156264718	1415	0.203840924
ebi-a-GCST90026278	NAFLD	Nonalcoholic fatty liver disease	Trigonelline (n'-methylnicotinate) levels	Weighted median	10	0.140435196	0.08861328	0.11300955	-0.033246832	0.314117225	1.150774503	0.96729977	1.369050213	100	0.380842183
ebi-a-GCST90026278	NAFLD	Nonalcoholic fatty liver disease	Trigonelline (n'-methylnicotinate) levels	Weighted mode	10	0.189845404	0.127737306	0.171387954	-0.060519715	0.440210523	1.209062667	0.941275211	1.553034133	185	0.312204004
ebi-a-GCST90026278	NAFLD	Nonalcoholic fatty liver disease	Trigonelline (n'-methylnicotinate) levels	Simple mode	10	0.18734498	0.148880559	0.239925524	-0.104460916	0.479150877	1.206043274	0.900810004	1.614702738	298	0.271325173
ebi-a-GCST90026278	NAFLD	Nonalcoholic fatty liver disease	Trigonelline (n'-methylnicotinate) levels	Inverse variance weighted	10	0.057907602	0.069506325	0.404773066	-0.078324796	0.19414	1.059617084	0.92466405	1.214266268	561	0.243152448
ebi-a-GCST90026278	NAFLD	Nonalcoholic fatty liver disease	Trigonelline (n'-methylnicotinate) levels	MR Egger	10	-0.117124781	0.211572355	0.594987408	-0.531806596	0.297557034	0.889474197	0.587542558	1.346565173	880	0.227853132
ebi-a-GCST90026279	NAFLD	Nonalcoholic fatty liver disease	Trimethylamine n-oxide levels	MR Egger	36	-0.156595289	0.075963215	0.04697117	-0.30548319	-0.007707388	0.855050037	0.73676729	0.992322238	36	0.439702343
ebi-a-GCST90026279	NAFLD	Nonalcoholic fatty liver disease	Trimethylamine n-oxide levels	Weighted mode	36	-0.193069599	0.104771734	0.073846838	-0.398422198	0.012283	0.824424593	0.671378513	1.012358746	61	0.407973512
ebi-a-GCST90026279	NAFLD	Nonalcoholic fatty liver disease	Trimethylamine n-oxide levels	Weighted median	36	-0.102669976	0.070408484	0.144784155	-0.240670604	0.035330653	0.902424746	0.786100522	1.035962196	141	0.346044398
ebi-a-GCST90026279	NAFLD	Nonalcoholic fatty liver disease	Trimethylamine n-oxide levels	Inverse variance weighted	36	-0.058006792	0.045375636	0.20111946	-0.146943039	0.030929455	0.943643538	0.863343153	1.03141274	234	0.289646402
ebi-a-GCST90026279	NAFLD	Nonalcoholic fatty liver disease	Trimethylamine n-oxide levels	Simple mode	36	0.125898767	0.153265481	0.416954865	-0.174501576	0.42629911	1.134167347	0.83987553	1.531578817	591	0.237755989
ebi-a-GCST90026280	NAFLD	Nonalcoholic fatty liver disease	Tryptophan levels	MR Egger	13	-0.518405964	0.582744536	0.392723667	-1.660585255	0.623773327	0.595468991	0.190027733	1.865955635	543	0.243734578
ebi-a-GCST90026280	NAFLD	Nonalcoholic fatty liver disease	Tryptophan levels	Inverse variance weighted	13	-0.103091118	0.263034732	0.695110173	-0.618639194	0.412456957	0.902044777	0.538676974	1.510524523	1100	0.21295648
ebi-a-GCST90026280	NAFLD	Nonalcoholic fatty liver disease	Tryptophan levels	Weighted median	13	-0.037343788	0.319090744	0.906834795	-0.662761646	0.58807407	0.963344892	0.515425943	1.800517404	1511	0.202252367
ebi-a-GCST90026280	NAFLD	Nonalcoholic fatty liver disease	Tryptophan levels	Simple mode	13	0.012289248	0.570819563	0.983177414	-1.106517095	1.13109559	1.012365071	0.330708785	3.09904993	1654	0.200320912
ebi-a-GCST90026280	NAFLD	Nonalcoholic fatty liver disease	Tryptophan levels	Weighted mode	13	0.012289248	0.58734375	0.983650621	-1.138904503	1.163482998	1.012365071	0.320169574	3.20106318	1656	0.200175277
ebi-a-GCST90026281	NAFLD	Nonalcoholic fatty liver disease	Tryptophan betaine levels	MR Egger	47	0.079516847	0.03457158	0.026136219	0.011756549	0.147277144	1.0827638	1.011825929	1.158675039	21	0.419424085
ebi-a-GCST90026281	NAFLD	Nonalcoholic fatty liver disease	Tryptophan betaine levels	Inverse variance weighted	47	0.018796664	0.020092331	0.34952328	-0.020584304	0.058177633	1.018974434	0.979626106	1.059903253	473	0.2490261
ebi-a-GCST90026281	NAFLD	Nonalcoholic fatty liver disease	Tryptophan betaine levels	Weighted median	47	0.021010873	0.030951657	0.497246403	-0.039654375	0.081676121	1.021233156	0.96112157	1.085104311	713	0.235023896
ebi-a-GCST90026281	NAFLD	Nonalcoholic fatty liver disease	Tryptophan betaine levels	Weighted mode	47	0.008981717	0.037411959	0.811337936	-0.064345722	0.082309156	1.009022173	0.937680766	1.085791437	1320	0.207137034
ebi-a-GCST90026281	NAFLD	Nonalcoholic fatty liver disease	Tryptophan betaine levels	Simple mode	47	-0.000483339	0.056309644	0.993188485	-0.110850241	0.109883563	0.999516778	0.895072784	1.116148102	1672	0.200182129
ebi-a-GCST90026282	NAFLD	Nonalcoholic fatty liver disease	Uracil levels	Inverse variance weighted	11	-0.532035988	0.22807989	0.019665271	-0.979072572	-0.084999404	0.587407796	0.375659334	0.918512832	14	0.473371173
ebi-a-GCST90026282	NAFLD	Nonalcoholic fatty liver disease	Uracil levels	Weighted median	11	-0.526461796	0.302171527	0.08146271	-1.118717989	0.065794397	0.590691263	0.326698357	1.068007109	68	0.403719606
ebi-a-GCST90026282	NAFLD	Nonalcoholic fatty liver disease	Uracil levels	MR Egger	11	-1.508638737	0.849246473	0.109388623	-3.173161824	0.155884351	0.221210899	0.041871	1.168691037	94	0.39216985
ebi-a-GCST90026282	NAFLD	Nonalcoholic fatty liver disease	Uracil levels	Simple mode	11	-0.634122706	0.508281163	0.240608421	-1.630353786	0.362108374	0.530400601	0.195860269	1.436354597	301	0.269385508
ebi-a-GCST90026282	NAFLD	Nonalcoholic fatty liver disease	Uracil levels	Weighted mode	11	-0.583102058	0.473616443	0.246429208	-1.511390286	0.34518617	0.558164221	0.220603063	1.412252814	307	0.270510238
ebi-a-GCST90026283	NAFLD	Nonalcoholic fatty liver disease	Urea levels	Inverse variance weighted	19	-0.062409306	0.133666235	0.640568532	-0.324395127	0.199576515	0.939498266	0.722964523	1.220885622	978	0.220727603
ebi-a-GCST90026283	NAFLD	Nonalcoholic fatty liver disease	Urea levels	MR Egger	19	-0.086302585	0.237495989	0.720796347	-0.551794724	0.379189555	0.917316623	0.575915273	1.461099968	1150	0.211224669
ebi-a-GCST90026283	NAFLD	Nonalcoholic fatty liver disease	Urea levels	Weighted mode	19	0.049250573	0.255890294	0.849530811	-0.452294403	0.550795548	1.05048354	0.636166853	1.734632452	1398	0.204786755
ebi-a-GCST90026283	NAFLD	Nonalcoholic fatty liver disease	Urea levels	Simple mode	19	-0.02551335	0.297965947	0.93270972	-0.609526607	0.558499907	0.974809365	0.543608148	1.748048297	1561	0.201360138
ebi-a-GCST90026283	NAFLD	Nonalcoholic fatty liver disease	Urea levels	Weighted median	19	-0.005092863	0.184522421	0.977980993	-0.366756807	0.356571082	0.994920084	0.692978152	1.428423062	1644	0.200474206
ebi-a-GCST90026284	NAFLD	Nonalcoholic fatty liver disease	Valine levels	Inverse variance weighted	13	-0.24196209	0.252346698	0.337635399	-0.736561619	0.252637439	0.78508594	0.478757239	1.287416425	448	0.253980199
ebi-a-GCST90026284	NAFLD	Nonalcoholic fatty liver disease	Valine levels	MR Egger	13	0.455171742	0.710874356	0.535088519	-0.938141995	1.848485479	1.576444102	0.391354299	6.350194734	769	0.234492628
ebi-a-GCST90026284	NAFLD	Nonalcoholic fatty liver disease	Valine levels	Simple mode	13	0.296079963	0.490813507	0.557576916	-0.66591451	1.258074437	1.34457767	0.513803434	3.518639598	799	0.235173242
ebi-a-GCST90026284	NAFLD	Nonalcoholic fatty liver disease	Valine levels	Weighted median	13	-0.140574385	0.285119205	0.621986277	-0.699408026	0.418259256	0.868859033	0.496879356	1.519314515	933	0.22466171
ebi-a-GCST90026284	NAFLD	Nonalcoholic fatty liver disease	Valine levels	Weighted mode	13	0.093401056	0.440411928	0.835606773	-0.769806323	0.956608434	1.097901967	0.463102752	2.602853736	1367	0.205998158
ebi-a-GCST90026285	NAFLD	Nonalcoholic fatty liver disease	X-10457 levels	MR Egger	11	-0.740158087	0.385649166	0.087160807	-1.496030452	0.015714277	0.477038496	0.224017646	1.015838396	75	0.391642561
ebi-a-GCST90026285	NAFLD	Nonalcoholic fatty liver disease	X-10457 levels	Weighted mode	11	-0.349073783	0.286053287	0.250342558	-0.909738226	0.211590659	0.705341086	0.402629608	1.235641983	315	0.2678268
ebi-a-GCST90026285	NAFLD	Nonalcoholic fatty liver disease	X-10457 levels	Weighted median	11	-0.211771223	0.215339521	0.325396131	-0.633836685	0.210294239	0.809149791	0.530552329	1.234041109	424	0.258628528
ebi-a-GCST90026285	NAFLD	Nonalcoholic fatty liver disease	X-10457 levels	Inverse variance weighted	11	-0.124977389	0.173449636	0.471192623	-0.464938676	0.214983898	0.882516857	0.628173626	1.239841933	670	0.237002856
ebi-a-GCST90026285	NAFLD	Nonalcoholic fatty liver disease	X-10457 levels	Simple mode	11	-0.25118415	0.357490266	0.498314586	-0.951865072	0.449496771	0.777879112	0.386020396	1.567523164	714	0.235198901
ebi-a-GCST90026286	NAFLD	Nonalcoholic fatty liver disease	X-11261 levels	Weighted mode	11	-0.097548147	0.128456042	0.465144082	-0.349321991	0.154225696	0.907058668	0.705166037	1.166754188	663	0.236430702
ebi-a-GCST90026286	NAFLD	Nonalcoholic fatty liver disease	X-11261 levels	Simple mode	11	-0.091308532	0.133988159	0.511048761	-0.353925324	0.171308259	0.912736059	0.701927383	1.186856552	735	0.234317595
ebi-a-GCST90026286	NAFLD	Nonalcoholic fatty liver disease	X-11261 levels	Weighted median	11	-0.02834764	0.07325509	0.698777232	-0.171927617	0.115232337	0.972050385	0.842040121	1.122134121	1107	0.212726221
ebi-a-GCST90026286	NAFLD	Nonalcoholic fatty liver disease	X-11261 levels	MR Egger	11	0.04404627	0.260767069	0.869602396	-0.467057186	0.555149725	1.045030707	0.626844243	1.742201817	1440	0.203511116
ebi-a-GCST90026286	NAFLD	Nonalcoholic fatty liver disease	X-11261 levels	Inverse variance weighted	11	-0.000538844	0.051826327	0.991704459	-0.102118445	0.101040757	0.999461301	0.902922599	1.106321731	1668	0.200362352
ebi-a-GCST90026287	NAFLD	Nonalcoholic fatty liver disease	2,3-dihydroxy-5-methylthio-4-pentenoate (dmtpa) levels	Inverse variance weighted	13	-0.249537299	0.174091651	0.151752865	-0.590756934	0.091682336	0.779161218	0.553907854	1.096016601	149	0.343226278
ebi-a-GCST90026287	NAFLD	Nonalcoholic fatty liver disease	2,3-dihydroxy-5-methylthio-4-pentenoate (dmtpa) levels	Simple mode	13	-0.598599067	0.397155761	0.157621523	-1.377024359	0.179826224	0.549581023	0.252328276	1.197009333	158	0.336192743
ebi-a-GCST90026287	NAFLD	Nonalcoholic fatty liver disease	2,3-dihydroxy-5-methylthio-4-pentenoate (dmtpa) levels	Weighted median	13	-0.180346105	0.234580805	0.44201108	-0.640124483	0.279432272	0.83498117	0.527226789	1.322378848	631	0.23606614
ebi-a-GCST90026287	NAFLD	Nonalcoholic fatty liver disease	2,3-dihydroxy-5-methylthio-4-pentenoate (dmtpa) levels	MR Egger	13	0.073405545	0.373200828	0.847655647	-0.658068078	0.804879168	1.076166882	0.517850816	2.23642625	1395	0.20477416
ebi-a-GCST90026287	NAFLD	Nonalcoholic fatty liver disease	2,3-dihydroxy-5-methylthio-4-pentenoate (dmtpa) levels	Weighted mode	13	-0.060863402	0.357232965	0.867554387	-0.761040014	0.63931321	0.940951764	0.4671803	1.895178843	1437	0.203455691
ebi-a-GCST90026288	NAFLD	Nonalcoholic fatty liver disease	X-11612 levels	Simple mode	68	0.15028095	0.119100448	0.211395862	-0.083155928	0.383717828	1.162160706	0.92020765	1.46773123	247	0.288422694
ebi-a-GCST90026288	NAFLD	Nonalcoholic fatty liver disease	X-11612 levels	MR Egger	68	0.077105486	0.066851931	0.252915515	-0.053924298	0.208135271	1.080156012	0.947503831	1.231379728	319	0.26718661
ebi-a-GCST90026288	NAFLD	Nonalcoholic fatty liver disease	X-11612 levels	Weighted median	68	0.065509671	0.05978889	0.273217519	-0.051676553	0.182695896	1.067703064	0.949635974	1.200449292	346	0.266110705
ebi-a-GCST90026288	NAFLD	Nonalcoholic fatty liver disease	X-11612 levels	Weighted mode	68	0.082139232	0.079781847	0.306924707	-0.074233188	0.238511653	1.085606951	0.928455164	1.269358498	393	0.263189889
ebi-a-GCST90026288	NAFLD	Nonalcoholic fatty liver disease	X-11612 levels	Inverse variance weighted	68	-0.002425912	0.03981503	0.951415314	-0.080463371	0.075611547	0.997577028	0.922688701	1.078543529	1592	0.201398845
ebi-a-GCST90026289	NAFLD	Nonalcoholic fatty liver disease	X-11787 levels	Weighted median	54	-0.093272838	0.049550403	0.059784031	-0.190391628	0.003845953	0.910944926	0.826635337	1.003853358	47	0.428664222
ebi-a-GCST90026289	NAFLD	Nonalcoholic fatty liver disease	X-11787 levels	Weighted mode	54	-0.090984548	0.069597415	0.196754774	-0.227395481	0.045426384	0.913031819	0.796605678	1.046473965	225	0.294694928
ebi-a-GCST90026289	NAFLD	Nonalcoholic fatty liver disease	X-11787 levels	Simple mode	54	-0.090984548	0.088220202	0.30706744	-0.263896145	0.081927048	0.913031819	0.768053301	1.085376627	394	0.262643977
ebi-a-GCST90026289	NAFLD	Nonalcoholic fatty liver disease	X-11787 levels	MR Egger	54	0.065759802	0.077413865	0.399520673	-0.085971372	0.217490977	1.067970162	0.9176205	1.242954214	554	0.243029723
ebi-a-GCST90026289	NAFLD	Nonalcoholic fatty liver disease	X-11787 levels	Inverse variance weighted	54	-0.012075904	0.034027543	0.72267487	-0.078769888	0.05461808	0.987996717	0.924252581	1.056137177	1155	0.210858382
ebi-a-GCST90026290	NAFLD	Nonalcoholic fatty liver disease	X-11795 levels	Weighted median	14	-0.057280932	0.12082859	0.635451632	-0.294104969	0.179543105	0.94432874	0.745198265	1.196670486	964	0.222144398
ebi-a-GCST90026290	NAFLD	Nonalcoholic fatty liver disease	X-11795 levels	Inverse variance weighted	14	-0.039327512	0.0909032	0.665283104	-0.217497784	0.13884276	0.961435776	0.804529388	1.148943426	1028	0.21809378
ebi-a-GCST90026290	NAFLD	Nonalcoholic fatty liver disease	X-11795 levels	Weighted mode	14	-0.045990283	0.154222085	0.770257145	-0.34826557	0.256285003	0.955051242	0.705911382	1.292120934	1231	0.210866497
ebi-a-GCST90026290	NAFLD	Nonalcoholic fatty liver disease	X-11795 levels	MR Egger	14	-0.052023417	0.243163546	0.834182723	-0.528623967	0.424577132	0.949306636	0.589415467	1.528943741	1364	0.206099397
ebi-a-GCST90026290	NAFLD	Nonalcoholic fatty liver disease	X-11795 levels	Simple mode	14	-0.008432146	0.189756944	0.965231737	-0.380355757	0.363491464	0.991603304	0.683618164	1.438342578	1622	0.200544448
ebi-a-GCST90026291	NAFLD	Nonalcoholic fatty liver disease	X-12007 levels	MR Egger	36	0.126928087	0.044327423	0.007129307	0.040046338	0.213809835	1.135335369	1.040859005	1.238387134	4	0.600644147
ebi-a-GCST90026291	NAFLD	Nonalcoholic fatty liver disease	X-12007 levels	Simple mode	36	0.059959767	0.048633015	0.225829267	-0.035360941	0.155280476	1.061793827	0.965256953	1.167985507	278	0.273757061
ebi-a-GCST90026291	NAFLD	Nonalcoholic fatty liver disease	X-12007 levels	Weighted mode	36	0.033343005	0.033447343	0.325664999	-0.032213788	0.098899797	1.033905113	0.96829955	1.103955674	425	0.258233187
ebi-a-GCST90026291	NAFLD	Nonalcoholic fatty liver disease	X-12007 levels	Weighted median	36	0.029773359	0.033357556	0.372097046	-0.035607451	0.09515417	1.030221017	0.965019036	1.099828402	506	0.247819574
ebi-a-GCST90026291	NAFLD	Nonalcoholic fatty liver disease	X-12007 levels	Inverse variance weighted	36	-0.002523319	0.028012676	0.92822542	-0.057428164	0.052381526	0.997479862	0.944189714	1.053777709	1550	0.201814172
ebi-a-GCST90026293	NAFLD	Nonalcoholic fatty liver disease	X-12100 levels	Simple mode	41	-0.287170221	0.227004902	0.21317745	-0.732099829	0.157759386	0.750383987	0.480898125	1.170884429	255	0.28172863
ebi-a-GCST90026293	NAFLD	Nonalcoholic fatty liver disease	X-12100 levels	Inverse variance weighted	41	-0.07183502	0.092602431	0.437905005	-0.253335785	0.109665745	0.930684428	0.7762072	1.115905011	625	0.236118379
ebi-a-GCST90026293	NAFLD	Nonalcoholic fatty liver disease	X-12100 levels	Weighted mode	41	-0.092718114	0.143145685	0.520867614	-0.373283657	0.187847429	0.911450389	0.688469916	1.206649402	746	0.235298105
ebi-a-GCST90026293	NAFLD	Nonalcoholic fatty liver disease	X-12100 levels	Weighted median	41	-0.050100413	0.127208998	0.693696722	-0.299430049	0.199229222	0.951133913	0.741240571	1.22046169	1098	0.212910561
ebi-a-GCST90026293	NAFLD	Nonalcoholic fatty liver disease	X-12100 levels	MR Egger	41	-0.001890242	0.161010749	0.990693021	-0.317471309	0.313690825	0.998111543	0.727987567	1.368466576	1667	0.200278073
ebi-a-GCST90026294	NAFLD	Nonalcoholic fatty liver disease	X-12101 levels	Inverse variance weighted	24	-0.036404268	0.074502215	0.625101281	-0.182428609	0.109620072	0.964250399	0.833244128	1.115854046	942	0.223629652
ebi-a-GCST90026294	NAFLD	Nonalcoholic fatty liver disease	X-12101 levels	Weighted median	24	-0.037079878	0.103501214	0.720152128	-0.239942257	0.165782502	0.963599162	0.786673284	1.180316357	1147	0.211587853
ebi-a-GCST90026294	NAFLD	Nonalcoholic fatty liver disease	X-12101 levels	Weighted mode	24	-0.018881743	0.146518503	0.898581325	-0.306058008	0.268294523	0.981295401	0.736343904	1.30773224	1502	0.201612454
ebi-a-GCST90026294	NAFLD	Nonalcoholic fatty liver disease	X-12101 levels	MR Egger	24	0.016345524	0.16639044	0.92263449	-0.309779739	0.342470787	1.016479843	0.733608524	1.408423208	1541	0.201770164
ebi-a-GCST90026294	NAFLD	Nonalcoholic fatty liver disease	X-12101 levels	Simple mode	24	-0.000952623	0.174357523	0.995687797	-0.342693368	0.340788121	0.99904783	0.709855843	1.406055296	1676	0.200206914
ebi-a-GCST90026295	NAFLD	Nonalcoholic fatty liver disease	X-12104 levels	MR Egger	9	-0.674118641	0.452444365	0.179853447	-1.560909596	0.212672314	0.509605368	0.209945019	1.236979244	203	0.298574441
ebi-a-GCST90026295	NAFLD	Nonalcoholic fatty liver disease	X-12104 levels	Weighted median	9	-0.199117523	0.216495401	0.357713368	-0.623448508	0.225213462	0.819453583	0.536092527	1.252590068	485	0.248555475
ebi-a-GCST90026295	NAFLD	Nonalcoholic fatty liver disease	X-12104 levels	Weighted mode	9	-0.252124205	0.273918781	0.384261	-0.789005014	0.284756605	0.777148207	0.454296589	1.32943841	529	0.24479387
ebi-a-GCST90026295	NAFLD	Nonalcoholic fatty liver disease	X-12104 levels	Simple mode	9	-0.258570044	0.301427347	0.415950608	-0.849367643	0.332227555	0.772154944	0.427685296	1.394070041	588	0.238393461
ebi-a-GCST90026295	NAFLD	Nonalcoholic fatty liver disease	X-12104 levels	Inverse variance weighted	9	-0.07781297	0.183794433	0.672025644	-0.438050059	0.282424119	0.925137439	0.645293479	1.326341128	1052	0.215278177
ebi-a-GCST90026296	NAFLD	Nonalcoholic fatty liver disease	Ascorbic acid 3-sulfate levels	MR Egger	98	0.045403226	0.036509098	0.216669973	-0.026154607	0.116961059	1.046449731	0.974184463	1.124075656	262	0.27869382
ebi-a-GCST90026296	NAFLD	Nonalcoholic fatty liver disease	Ascorbic acid 3-sulfate levels	Simple mode	98	0.050171826	0.059317822	0.399738353	-0.066091105	0.166434757	1.051451748	0.936045582	1.181086476	556	0.242287455
ebi-a-GCST90026296	NAFLD	Nonalcoholic fatty liver disease	Ascorbic acid 3-sulfate levels	Inverse variance weighted	98	0.009801641	0.019698938	0.618785701	-0.028808278	0.048411561	1.009849835	0.971602724	1.049602541	921	0.226417786
ebi-a-GCST90026296	NAFLD	Nonalcoholic fatty liver disease	Ascorbic acid 3-sulfate levels	Weighted median	98	0.007303051	0.030158919	0.808662174	-0.051808431	0.066414532	1.007329783	0.949510747	1.068669624	1313	0.207554572
ebi-a-GCST90026296	NAFLD	Nonalcoholic fatty liver disease	Ascorbic acid 3-sulfate levels	Weighted mode	98	0.006700908	0.036809707	0.855929748	-0.065446117	0.078847933	1.00672341	0.936649515	1.082039768	1416	0.203706444
ebi-a-GCST90026297	NAFLD	Nonalcoholic fatty liver disease	X-12411 levels	Simple mode	28	-0.127110966	0.151529564	0.408917738	-0.424108912	0.169886979	0.880635946	0.654352611	1.185170894	566	0.243472222
ebi-a-GCST90026297	NAFLD	Nonalcoholic fatty liver disease	X-12411 levels	MR Egger	28	0.070005709	0.085395685	0.419793285	-0.097369834	0.237381252	1.072514305	0.907220423	1.267924425	593	0.238567179
ebi-a-GCST90026297	NAFLD	Nonalcoholic fatty liver disease	X-12411 levels	Weighted median	28	-0.02723749	0.084459897	0.747081351	-0.192778889	0.138303908	0.973130105	0.824664297	1.148324482	1188	0.211924592
ebi-a-GCST90026297	NAFLD	Nonalcoholic fatty liver disease	X-12411 levels	Inverse variance weighted	28	-0.005765447	0.053102345	0.91354168	-0.109846044	0.09831515	0.994251141	0.895972065	1.103310438	1519	0.202675146
ebi-a-GCST90026297	NAFLD	Nonalcoholic fatty liver disease	X-12411 levels	Weighted mode	28	0.001385992	0.090992134	0.987959092	-0.176958591	0.179730576	1.001386953	0.837814477	1.196894847	1660	0.200567599
ebi-a-GCST90026298	NAFLD	Nonalcoholic fatty liver disease	X-12906 levels	Weighted median	14	-0.165316182	0.216252264	0.444593233	-0.58917062	0.258538257	0.847625658	0.554787224	1.295035693	635	0.235949479
ebi-a-GCST90026298	NAFLD	Nonalcoholic fatty liver disease	X-12906 levels	MR Egger	14	-0.214832776	0.282316073	0.461369953	-0.768172279	0.338506726	0.806676324	0.463860101	1.402851185	653	0.238103636
ebi-a-GCST90026298	NAFLD	Nonalcoholic fatty liver disease	X-12906 levels	Inverse variance weighted	14	-0.084131552	0.155741317	0.589058703	-0.389384533	0.221121429	0.919310311	0.677473709	1.247474901	868	0.228701363
ebi-a-GCST90026298	NAFLD	Nonalcoholic fatty liver disease	X-12906 levels	Weighted mode	14	-0.168760715	0.332102181	0.619854535	-0.81968099	0.48215956	0.844711006	0.440572179	1.619568183	926	0.22558421
ebi-a-GCST90026298	NAFLD	Nonalcoholic fatty liver disease	X-12906 levels	Simple mode	14	-0.136189493	0.332382327	0.688670021	-0.787658854	0.515279868	0.87267725	0.454908557	1.674106965	1089	0.213114598
ebi-a-GCST90026299	NAFLD	Nonalcoholic fatty liver disease	1-carboxyethylvaline levels	MR Egger	76	0.070373295	0.053159802	0.189642267	-0.033819917	0.174566506	1.072908617	0.966745584	1.19072993	216	0.295877056
ebi-a-GCST90026299	NAFLD	Nonalcoholic fatty liver disease	1-carboxyethylvaline levels	Simple mode	76	0.080422341	0.082136132	0.330661277	-0.080564477	0.24140916	1.083744681	0.922595415	1.273041806	434	0.256757719
ebi-a-GCST90026299	NAFLD	Nonalcoholic fatty liver disease	1-carboxyethylvaline levels	Inverse variance weighted	76	0.019953308	0.028205791	0.479306218	-0.035330042	0.075236659	1.020153706	0.965286779	1.078139272	679	0.237888359
ebi-a-GCST90026299	NAFLD	Nonalcoholic fatty liver disease	1-carboxyethylvaline levels	Weighted mode	76	0.012269086	0.051289336	0.811592764	-0.088258012	0.112796184	1.01234466	0.91552463	1.119403757	1321	0.20704524
ebi-a-GCST90026299	NAFLD	Nonalcoholic fatty liver disease	1-carboxyethylvaline levels	Weighted median	76	-0.003091498	0.044012027	0.944000948	-0.08935507	0.083172074	0.996913276	0.914520797	1.08672879	1579	0.201474553
ebi-a-GCST90026300	NAFLD	Nonalcoholic fatty liver disease	X-13728 levels	Inverse variance weighted	34	-0.054503646	0.022616129	0.015954887	-0.098831258	-0.010176034	0.946955056	0.905895558	0.989875567	11	0.488799709
ebi-a-GCST90026300	NAFLD	Nonalcoholic fatty liver disease	X-13728 levels	Weighted median	34	-0.040674617	0.031868114	0.201834602	-0.103136121	0.021786887	0.960141493	0.902004184	1.022025954	235	0.289439408
ebi-a-GCST90026300	NAFLD	Nonalcoholic fatty liver disease	X-13728 levels	MR Egger	34	-0.04421946	0.042297358	0.303651692	-0.127122281	0.038683361	0.956743968	0.880625982	1.039441304	391	0.261715141
ebi-a-GCST90026300	NAFLD	Nonalcoholic fatty liver disease	X-13728 levels	Weighted mode	34	-0.045453908	0.044041672	0.309546171	-0.131775585	0.040867769	0.955563645	0.876537681	1.04171435	397	0.262763374
ebi-a-GCST90026300	NAFLD	Nonalcoholic fatty liver disease	X-13728 levels	Simple mode	34	-0.050294405	0.056030293	0.375885994	-0.160113779	0.05952497	0.950949419	0.852046839	1.061332262	512	0.247409336
ebi-a-GCST90026301	NAFLD	Nonalcoholic fatty liver disease	X-14056 levels	Weighted median	16	0.053202642	0.157836853	0.736061393	-0.256157591	0.362562874	1.054643338	0.774019981	1.437007568	1176	0.210929158
ebi-a-GCST90026301	NAFLD	Nonalcoholic fatty liver disease	X-14056 levels	Inverse variance weighted	16	0.033908308	0.107434214	0.752291512	-0.176662752	0.244479368	1.034489748	0.838062372	1.276956316	1203	0.210741679
ebi-a-GCST90026301	NAFLD	Nonalcoholic fatty liver disease	X-14056 levels	Weighted mode	16	0.025611945	0.152349472	0.868740028	-0.272993021	0.32421691	1.025942749	0.761098099	1.38294725	1439	0.203450583
ebi-a-GCST90026301	NAFLD	Nonalcoholic fatty liver disease	X-14056 levels	MR Egger	16	0.001771405	0.186399865	0.99255171	-0.36357233	0.36711514	1.001772975	0.695188442	1.443564121	1671	0.200173505
ebi-a-GCST90026301	NAFLD	Nonalcoholic fatty liver disease	X-14056 levels	Simple mode	16	-0.000539518	0.231441972	0.99817076	-0.454165783	0.453086747	0.999460627	0.634977456	1.573160647	1681	0.200109189
ebi-a-GCST90026302	NAFLD	Nonalcoholic fatty liver disease	1-methyl-5-imidazoleacetate levels	MR Egger	30	0.034859583	0.07763264	0.656864481	-0.117300392	0.187019558	1.0354743	0.889318009	1.205650864	1008	0.219606478
ebi-a-GCST90026302	NAFLD	Nonalcoholic fatty liver disease	1-methyl-5-imidazoleacetate levels	Weighted mode	30	0.015935791	0.067082267	0.813895864	-0.115545453	0.147417034	1.016063443	0.890880078	1.158837137	1327	0.206693976
ebi-a-GCST90026302	NAFLD	Nonalcoholic fatty liver disease	1-methyl-5-imidazoleacetate levels	Weighted median	30	0.007224887	0.05117941	0.887737347	-0.093086756	0.107536531	1.00725105	0.911114452	1.113531538	1479	0.202276867
ebi-a-GCST90026302	NAFLD	Nonalcoholic fatty liver disease	1-methyl-5-imidazoleacetate levels	Inverse variance weighted	30	-0.005358435	0.039482643	0.892045627	-0.082744415	0.072027546	0.994655896	0.920586405	1.074684946	1488	0.202029151
ebi-a-GCST90026302	NAFLD	Nonalcoholic fatty liver disease	1-methyl-5-imidazoleacetate levels	Simple mode	30	-0.006058837	0.083127262	0.942397007	-0.168988271	0.156870597	0.993959481	0.844518809	1.169844223	1575	0.201643042
ebi-a-GCST90026303	NAFLD	Nonalcoholic fatty liver disease	X-15245 levels	MR Egger	50	0.085299489	0.042075644	0.04820542	0.002831227	0.167767752	1.089043175	1.002835238	1.182661908	38	0.42750596
ebi-a-GCST90026303	NAFLD	Nonalcoholic fatty liver disease	X-15245 levels	Weighted median	50	0.06344027	0.033669113	0.059534208	-0.002551193	0.129431732	1.065495841	0.997452059	1.138181407	46	0.436152784
ebi-a-GCST90026303	NAFLD	Nonalcoholic fatty liver disease	X-15245 levels	Inverse variance weighted	50	0.041335852	0.022646436	0.067960349	-0.003051162	0.085722866	1.042202072	0.996953488	1.089504348	56	0.408975672
ebi-a-GCST90026303	NAFLD	Nonalcoholic fatty liver disease	X-15245 levels	Weighted mode	50	0.076631782	0.053028342	0.154792264	-0.027303768	0.180567332	1.079644458	0.97306561	1.197896775	155	0.336548341
ebi-a-GCST90026303	NAFLD	Nonalcoholic fatty liver disease	X-15245 levels	Simple mode	50	0.084274105	0.068560862	0.224871961	-0.050105185	0.218653395	1.087927059	0.951129375	1.244399887	275	0.275570367
ebi-a-GCST90026304	NAFLD	Nonalcoholic fatty liver disease	1-carboxyethylphenylalanine levels	Inverse variance weighted	66	0.115686447	0.033145407	0.000482531	0.050721449	0.180651445	1.122643808	1.052029808	1.197997538	2	0.081306529
ebi-a-GCST90026304	NAFLD	Nonalcoholic fatty liver disease	1-carboxyethylphenylalanine levels	Weighted median	66	0.130289609	0.050564748	0.009975177	0.031182703	0.229396515	1.139158246	1.031673977	1.257840693	7	0.48023354
ebi-a-GCST90026304	NAFLD	Nonalcoholic fatty liver disease	1-carboxyethylphenylalanine levels	Weighted mode	66	0.117424714	0.072169156	0.108559422	-0.024026831	0.258876259	1.124596961	0.976259515	1.295473492	92	0.397657884
ebi-a-GCST90026304	NAFLD	Nonalcoholic fatty liver disease	1-carboxyethylphenylalanine levels	Simple mode	66	0.134894	0.094430241	0.157934591	-0.050189273	0.319977273	1.14441547	0.9510494	1.377096466	160	0.332649732
ebi-a-GCST90026304	NAFLD	Nonalcoholic fatty liver disease	1-carboxyethylphenylalanine levels	MR Egger	66	-0.017549267	0.057210024	0.760028264	-0.129680913	0.09458238	0.982603825	0.878375664	1.099199711	1214	0.210979839
ebi-a-GCST90026305	NAFLD	Nonalcoholic fatty liver disease	X-15674 levels	Weighted median	41	0.120270061	0.114800416	0.294802279	-0.104738754	0.345278877	1.127801386	0.900559759	1.412383745	381	0.260756871
ebi-a-GCST90026305	NAFLD	Nonalcoholic fatty liver disease	X-15674 levels	Simple mode	41	-0.124636013	0.204008162	0.544697953	-0.524492011	0.275219985	0.882818179	0.591855944	1.316820324	780	0.235337449
ebi-a-GCST90026305	NAFLD	Nonalcoholic fatty liver disease	X-15674 levels	Weighted mode	41	0.066918869	0.122644444	0.588348303	-0.173464242	0.30730198	1.069208729	0.840747214	1.359751523	867	0.228689017
ebi-a-GCST90026305	NAFLD	Nonalcoholic fatty liver disease	X-15674 levels	Inverse variance weighted	41	0.036631372	0.076075902	0.630153468	-0.112477395	0.18574014	1.037310569	0.893617547	1.20410932	956	0.222135689
ebi-a-GCST90026305	NAFLD	Nonalcoholic fatty liver disease	X-15674 levels	MR Egger	41	0.043856465	0.129322934	0.736335909	-0.209616485	0.297329415	1.044832374	0.810895177	1.346258704	1178	0.210649577
ebi-a-GCST90026306	NAFLD	Nonalcoholic fatty liver disease	N,n,n-trimethyl-alanylproline betaine (tmap) levels	MR Egger	144	0.038428115	0.041923143	0.360889381	-0.043741246	0.120597475	1.039176024	0.957201606	1.128170704	491	0.247698007
ebi-a-GCST90026306	NAFLD	Nonalcoholic fatty liver disease	N,n,n-trimethyl-alanylproline betaine (tmap) levels	Weighted median	144	-0.017941738	0.030347709	0.55438263	-0.077423248	0.041539773	0.982218257	0.925498056	1.042414621	793	0.235595141
ebi-a-GCST90026306	NAFLD	Nonalcoholic fatty liver disease	N,n,n-trimethyl-alanylproline betaine (tmap) levels	Weighted mode	144	-0.017893951	0.032455935	0.582267493	-0.081507583	0.045719682	0.982265195	0.92172572	1.046780938	848	0.231396397
ebi-a-GCST90026306	NAFLD	Nonalcoholic fatty liver disease	N,n,n-trimethyl-alanylproline betaine (tmap) levels	Inverse variance weighted	144	-0.00398922	0.019178031	0.835221262	-0.041578161	0.033599721	0.996018727	0.959274355	1.034170568	1365	0.20620481
ebi-a-GCST90026306	NAFLD	Nonalcoholic fatty liver disease	N,n,n-trimethyl-alanylproline betaine (tmap) levels	Simple mode	144	0.00442401	0.055317061	0.936368546	-0.103997428	0.112845449	1.004433811	0.901227615	1.119458906	1565	0.201633355
ebi-a-GCST90026307	NAFLD	Nonalcoholic fatty liver disease	X-18887 levels	Weighted median	68	0.046958686	0.040617517	0.247632463	-0.032651648	0.126569019	1.048078707	0.967875662	1.13492778	308	0.270948506
ebi-a-GCST90026307	NAFLD	Nonalcoholic fatty liver disease	X-18887 levels	Weighted mode	68	0.039627566	0.064891314	0.543480225	-0.087559409	0.166814542	1.040423213	0.916164441	1.181535119	777	0.235717936
ebi-a-GCST90026307	NAFLD	Nonalcoholic fatty liver disease	X-18887 levels	Simple mode	68	0.030648612	0.093897569	0.745135565	-0.153390623	0.214687847	1.031123116	0.857794582	1.23947493	1184	0.212086727
ebi-a-GCST90026307	NAFLD	Nonalcoholic fatty liver disease	X-18887 levels	MR Egger	68	-0.008559513	0.053110476	0.87245631	-0.112656047	0.09553702	0.991477015	0.893457915	1.100249553	1451	0.202631135
ebi-a-GCST90026307	NAFLD	Nonalcoholic fatty liver disease	X-18887 levels	Inverse variance weighted	68	-0.000786451	0.028144344	0.977707214	-0.055949365	0.054376462	0.999213858	0.945587014	1.055882027	1643	0.200540068
ebi-a-GCST90026308	NAFLD	Nonalcoholic fatty liver disease	X-19438 levels	MR Egger	12	-0.15445547	0.105434426	0.173656118	-0.361106945	0.052196004	0.856881648	0.696904464	1.053582229	189	0.309640802
ebi-a-GCST90026308	NAFLD	Nonalcoholic fatty liver disease	X-19438 levels	Inverse variance weighted	12	-0.023132137	0.037703089	0.539523141	-0.097030192	0.050765918	0.97713336	0.907528606	1.052076593	774	0.234908654
ebi-a-GCST90026308	NAFLD	Nonalcoholic fatty liver disease	X-19438 levels	Weighted mode	12	-0.042921838	0.069410137	0.548915101	-0.178965707	0.093122031	0.957986265	0.836134572	1.097595667	785	0.235648903
ebi-a-GCST90026308	NAFLD	Nonalcoholic fatty liver disease	X-19438 levels	Simple mode	12	-0.038308374	0.078035849	0.633138632	-0.191258638	0.114641889	0.962416111	0.825918947	1.121471754	960	0.222258041
ebi-a-GCST90026308	NAFLD	Nonalcoholic fatty liver disease	X-19438 levels	Weighted median	12	-0.019539259	0.049216678	0.691363902	-0.116003948	0.076925431	0.980650395	0.890471707	1.079961541	1095	0.212775922
ebi-a-GCST90026309	NAFLD	Nonalcoholic fatty liver disease	X-21286 levels	Weighted median	32	0.057387879	0.065709252	0.382466503	-0.071402256	0.186178013	1.05906652	0.931087282	1.204636682	526	0.245040326
ebi-a-GCST90026309	NAFLD	Nonalcoholic fatty liver disease	X-21286 levels	Weighted mode	32	0.067959105	0.102229407	0.511112617	-0.132410533	0.268328743	1.070321537	0.875981302	1.307776992	736	0.234028467
ebi-a-GCST90026309	NAFLD	Nonalcoholic fatty liver disease	X-21286 levels	MR Egger	32	0.038936488	0.099637576	0.698720418	-0.156353162	0.234226137	1.039704447	0.855257093	1.263930281	1106	0.212901248
ebi-a-GCST90026309	NAFLD	Nonalcoholic fatty liver disease	X-21286 levels	Inverse variance weighted	32	0.006969154	0.04585238	0.879193956	-0.082901512	0.096839819	1.006993495	0.920441796	1.101683891	1464	0.202382762
ebi-a-GCST90026309	NAFLD	Nonalcoholic fatty liver disease	X-21286 levels	Simple mode	32	0.00605629	0.128045927	0.962579283	-0.244913726	0.257026307	1.006074667	0.782772068	1.293079143	1616	0.200735902
ebi-a-GCST90026310	NAFLD	Nonalcoholic fatty liver disease	Butyrate (4:0) levels	Weighted median	157	0.093137427	0.049510337	0.059948617	-0.003902834	0.190177688	1.097612566	0.996104772	1.209464486	48	0.420889247
ebi-a-GCST90026310	NAFLD	Nonalcoholic fatty liver disease	Butyrate (4:0) levels	MR Egger	157	0.144184986	0.080324036	0.07459555	-0.013250125	0.301620096	1.155097765	0.986837272	1.352047481	64	0.39279219
ebi-a-GCST90026310	NAFLD	Nonalcoholic fatty liver disease	Butyrate (4:0) levels	Inverse variance weighted	157	0.059552388	0.034926646	0.088181306	-0.008903838	0.128008613	1.061361362	0.991135684	1.136562792	77	0.385936363
ebi-a-GCST90026310	NAFLD	Nonalcoholic fatty liver disease	Butyrate (4:0) levels	Weighted mode	157	0.120036426	0.082028326	0.145382689	-0.040739094	0.280811946	1.127537923	0.960079588	1.324204559	143	0.342615149
ebi-a-GCST90026310	NAFLD	Nonalcoholic fatty liver disease	Butyrate (4:0) levels	Simple mode	157	0.038334826	0.113998052	0.73711453	-0.185101356	0.261771008	1.039079085	0.831020051	1.299228995	1179	0.210693466
ebi-a-GCST90026311	NAFLD	Nonalcoholic fatty liver disease	X-21733 levels	Weighted mode	27	-0.112726016	0.070317627	0.120993812	-0.250548565	0.025096532	0.893395402	0.778373678	1.025414101	110	0.370681042
ebi-a-GCST90026311	NAFLD	Nonalcoholic fatty liver disease	X-21733 levels	Weighted median	27	-0.064604416	0.044268861	0.144464733	-0.151371383	0.022162551	0.937438226	0.859528425	1.022409964	139	0.35024903
ebi-a-GCST90026311	NAFLD	Nonalcoholic fatty liver disease	X-21733 levels	Simple mode	27	-0.112726016	0.08493709	0.195989643	-0.279202714	0.053750681	0.893395402	0.756386558	1.055221482	224	0.294859418
ebi-a-GCST90026311	NAFLD	Nonalcoholic fatty liver disease	X-21733 levels	Inverse variance weighted	27	-0.006367238	0.035836796	0.858979643	-0.076607359	0.063872883	0.99365299	0.926253467	1.065956889	1425	0.203141151
ebi-a-GCST90026311	NAFLD	Nonalcoholic fatty liver disease	X-21733 levels	MR Egger	27	0.009907256	0.078812264	0.900969304	-0.14456478	0.164379293	1.009956495	0.86539885	1.178661288	1504	0.201879425
ebi-a-GCST90026312	NAFLD	Nonalcoholic fatty liver disease	2-o-methylascorbic acid levels	Inverse variance weighted	13	-0.269547917	0.254172873	0.288921511	-0.767726748	0.228630914	0.763724684	0.464066811	1.256878058	372	0.261738035
ebi-a-GCST90026312	NAFLD	Nonalcoholic fatty liver disease	2-o-methylascorbic acid levels	Simple mode	13	0.159498944	0.580831498	0.78829051	-0.978930792	1.297928681	1.172923024	0.375712599	3.661704251	1260	0.21083643
ebi-a-GCST90026312	NAFLD	Nonalcoholic fatty liver disease	2-o-methylascorbic acid levels	Weighted mode	13	0.134504928	0.543471239	0.808711149	-0.9306987	1.199708556	1.143970296	0.394278132	3.319149435	1314	0.207409176
ebi-a-GCST90026312	NAFLD	Nonalcoholic fatty liver disease	2-o-methylascorbic acid levels	Weighted median	13	-0.065598551	0.3271514	0.841078334	-0.706815295	0.575618193	0.936506749	0.493212435	1.778229476	1377	0.205841248
ebi-a-GCST90026312	NAFLD	Nonalcoholic fatty liver disease	2-o-methylascorbic acid levels	MR Egger	13	-0.173297817	0.857362335	0.843505561	-1.853727992	1.507132359	0.840887147	0.156652079	4.513768352	1385	0.205242869
ebi-a-GCST90026313	NAFLD	Nonalcoholic fatty liver disease	X-22162 levels	Inverse variance weighted	18	-0.062292321	0.118471343	0.599026654	-0.294496154	0.169911512	0.939608179	0.744906811	1.18519997	884	0.228361971
ebi-a-GCST90026313	NAFLD	Nonalcoholic fatty liver disease	X-22162 levels	MR Egger	18	0.113749143	0.422804874	0.791341442	-0.714948411	0.942446696	1.120471011	0.489217349	2.566252584	1268	0.210317087
ebi-a-GCST90026313	NAFLD	Nonalcoholic fatty liver disease	X-22162 levels	Simple mode	18	-0.014899712	0.272276023	0.956997267	-0.548560716	0.518761293	0.98521074	0.577780803	1.6799454	1604	0.201064887
ebi-a-GCST90026313	NAFLD	Nonalcoholic fatty liver disease	X-22162 levels	Weighted mode	18	0.010038102	0.255530964	0.969122162	-0.490802586	0.510878791	1.010088653	0.612134906	1.666755281	1629	0.200487519
ebi-a-GCST90026313	NAFLD	Nonalcoholic fatty liver disease	X-22162 levels	Weighted median	18	-0.005000402	0.163972654	0.975672007	-0.326386804	0.316385999	0.995012079	0.721526045	1.372159805	1639	0.200611023
ebi-a-GCST90026314	NAFLD	Nonalcoholic fatty liver disease	4-chlorobenzoic acid levels	MR Egger	201	0.141961012	0.081916823	0.084646612	-0.018595962	0.302517986	1.152531713	0.981575876	1.353262016	71	0.401773355
ebi-a-GCST90026314	NAFLD	Nonalcoholic fatty liver disease	4-chlorobenzoic acid levels	Simple mode	201	0.131774175	0.106309837	0.216601982	-0.076593106	0.340141455	1.140850657	0.92626667	1.405146342	261	0.279673823
ebi-a-GCST90026314	NAFLD	Nonalcoholic fatty liver disease	4-chlorobenzoic acid levels	Weighted mode	201	0.073070151	0.089116831	0.413228341	-0.101598838	0.24773914	1.075806003	0.903391886	1.281125694	582	0.23927483
ebi-a-GCST90026314	NAFLD	Nonalcoholic fatty liver disease	4-chlorobenzoic acid levels	Inverse variance weighted	201	0.018847478	0.033052707	0.568525146	-0.045935828	0.083630783	1.019026212	0.955103251	1.087227397	827	0.231672278
ebi-a-GCST90026314	NAFLD	Nonalcoholic fatty liver disease	4-chlorobenzoic acid levels	Weighted median	201	0.014909428	0.048743886	0.759701515	-0.080628588	0.110447443	1.015021128	0.922536269	1.116777653	1211	0.211411569
ebi-a-GCST90026315	NAFLD	Nonalcoholic fatty liver disease	X-23308 levels	Weighted mode	94	-0.18046139	0.095353345	0.061527445	-0.367353947	0.006431167	0.834884915	0.692564471	1.006451891	50	0.414694976
ebi-a-GCST90026315	NAFLD	Nonalcoholic fatty liver disease	X-23308 levels	Weighted median	94	-0.075512755	0.052978763	0.15405891	-0.17935113	0.028325619	0.927267903	0.835812369	1.028730604	152	0.341564821
ebi-a-GCST90026315	NAFLD	Nonalcoholic fatty liver disease	X-23308 levels	Simple mode	94	-0.171957381	0.127336173	0.180158212	-0.42153628	0.077621518	0.842015058	0.656038187	1.08071355	204	0.297614301
ebi-a-GCST90026315	NAFLD	Nonalcoholic fatty liver disease	X-23308 levels	Inverse variance weighted	94	-0.039644586	0.033371725	0.234845489	-0.105053168	0.025763995	0.961130978	0.900276656	1.026098755	290	0.272906654
ebi-a-GCST90026315	NAFLD	Nonalcoholic fatty liver disease	X-23308 levels	MR Egger	94	-0.06175209	0.064004567	0.337170475	-0.187201041	0.063696861	0.940115922	0.829277001	1.065769273	447	0.254197875
ebi-a-GCST90026316	NAFLD	Nonalcoholic fatty liver disease	Ethyl beta-glucopyranoside levels	Weighted median	12	-0.063910021	0.053998042	0.236586566	-0.169746184	0.041926142	0.938089404	0.84387898	1.042817456	293	0.272114924
ebi-a-GCST90026316	NAFLD	Nonalcoholic fatty liver disease	Ethyl beta-glucopyranoside levels	Simple mode	12	-0.106049502	0.100150908	0.312345293	-0.302345283	0.090246278	0.899380126	0.739082828	1.094443788	399	0.263810436
ebi-a-GCST90026316	NAFLD	Nonalcoholic fatty liver disease	Ethyl beta-glucopyranoside levels	Weighted mode	12	-0.106049502	0.101613395	0.319038078	-0.305211756	0.093112751	0.899380126	0.736967301	1.097585482	411	0.261595699
ebi-a-GCST90026316	NAFLD	Nonalcoholic fatty liver disease	Ethyl beta-glucopyranoside levels	Inverse variance weighted	12	-0.035268669	0.040104124	0.379169528	-0.113872752	0.043335413	0.965346023	0.892371502	1.044288104	522	0.244789523
ebi-a-GCST90026316	NAFLD	Nonalcoholic fatty liver disease	Ethyl beta-glucopyranoside levels	MR Egger	12	-0.030542715	0.101623112	0.769914018	-0.229724015	0.168638585	0.969919001	0.794752912	1.183692258	1230	0.210943922
ebi-a-GCST90026317	NAFLD	Nonalcoholic fatty liver disease	X-23587 levels	Simple mode	8	0.123983997	0.104950096	0.276034896	-0.08171819	0.329686185	1.131997756	0.921531619	1.39053169	353	0.263523399
ebi-a-GCST90026317	NAFLD	Nonalcoholic fatty liver disease	X-23587 levels	Weighted median	8	0.062264873	0.057888897	0.282109469	-0.051197365	0.175727111	1.064244197	0.950091137	1.1921127	364	0.261183766
ebi-a-GCST90026317	NAFLD	Nonalcoholic fatty liver disease	X-23587 levels	Weighted mode	8	0.122434722	0.107478264	0.292114845	-0.088222676	0.33309212	1.130245338	0.915556982	1.395275826	373	0.263921455
ebi-a-GCST90026317	NAFLD	Nonalcoholic fatty liver disease	X-23587 levels	MR Egger	8	-0.199262041	0.196136367	0.348862171	-0.58368932	0.185165237	0.819335166	0.557836528	1.203417273	472	0.249081677
ebi-a-GCST90026317	NAFLD	Nonalcoholic fatty liver disease	X-23587 levels	Inverse variance weighted	8	0.028033496	0.046454588	0.546202568	-0.063017496	0.119084489	1.028430132	0.938927046	1.126465088	783	0.235083353
ebi-a-GCST90026318	NAFLD	Nonalcoholic fatty liver disease	X-23590 levels	MR Egger	7	-0.419388963	0.706620145	0.578666172	-1.804364448	0.965586522	0.657448422	0.164579022	2.626327603	846	0.230508865
ebi-a-GCST90026318	NAFLD	Nonalcoholic fatty liver disease	X-23590 levels	Weighted mode	7	0.150933644	0.379419981	0.704544144	-0.592729519	0.894596807	1.162919489	0.552816301	2.446349239	1118	0.212371535
ebi-a-GCST90026318	NAFLD	Nonalcoholic fatty liver disease	X-23590 levels	Weighted median	7	0.056885122	0.306201744	0.852619948	-0.543270297	0.65704054	1.058534201	0.580845606	1.929074858	1404	0.204653079
ebi-a-GCST90026318	NAFLD	Nonalcoholic fatty liver disease	X-23590 levels	Inverse variance weighted	7	-0.043988287	0.246597416	0.858423793	-0.527319222	0.439342649	0.956965167	0.590185006	1.55168688	1424	0.20315226
ebi-a-GCST90026318	NAFLD	Nonalcoholic fatty liver disease	X-23590 levels	Simple mode	7	0.078680059	0.4661492	0.871510303	-0.834972373	0.992332492	1.081858136	0.433886468	2.697519082	1447	0.202970955
ebi-a-GCST90026319	NAFLD	Nonalcoholic fatty liver disease	X-23593 levels	Simple mode	3	0.31305222	0.381955435	0.498574841	-0.435580432	1.061684872	1.367592945	0.646889083	2.891238255	715	0.234992617
ebi-a-GCST90026319	NAFLD	Nonalcoholic fatty liver disease	X-23593 levels	Inverse variance weighted	3	0.099433657	0.264413452	0.706876974	-0.418816709	0.617684023	1.10454519	0.657824757	1.85462779	1128	0.211185763
ebi-a-GCST90026319	NAFLD	Nonalcoholic fatty liver disease	X-23593 levels	Weighted median	3	0.095076131	0.303475567	0.754059669	-0.499735981	0.689888243	1.099742577	0.606690817	1.993492734	1207	0.210536958
ebi-a-GCST90026319	NAFLD	Nonalcoholic fatty liver disease	X-23593 levels	MR Egger	3	-0.050719613	0.390684516	0.917812146	-0.816461264	0.715022039	0.950545154	0.441992987	2.044231734	1528	0.202423228
ebi-a-GCST90026319	NAFLD	Nonalcoholic fatty liver disease	X-23593 levels	Weighted mode	3	0.020253041	0.309176289	0.953729556	-0.585732486	0.626238568	1.020459526	0.556697939	1.87056134	1598	0.201130701
ebi-a-GCST90026320	NAFLD	Nonalcoholic fatty liver disease	X-23639 levels	Weighted median	32	-0.035779481	0.051418248	0.486521645	-0.136559248	0.065000286	0.964853039	0.872354634	1.06715933	688	0.238310748
ebi-a-GCST90026320	NAFLD	Nonalcoholic fatty liver disease	X-23639 levels	Simple mode	32	-0.061295962	0.09524584	0.524596614	-0.247977808	0.125385884	0.940544833	0.780377261	1.133585802	754	0.234468248
ebi-a-GCST90026320	NAFLD	Nonalcoholic fatty liver disease	X-23639 levels	Inverse variance weighted	32	-0.01040367	0.039530155	0.792409438	-0.087882773	0.067075434	0.989650261	0.915868235	1.069376142	1271	0.21010384
ebi-a-GCST90026320	NAFLD	Nonalcoholic fatty liver disease	X-23639 levels	Weighted mode	32	0.00620353	0.080114434	0.938776434	-0.15082076	0.16322782	1.006222812	0.860001831	1.177304873	1570	0.201508063
ebi-a-GCST90026320	NAFLD	Nonalcoholic fatty liver disease	X-23639 levels	MR Egger	32	-0.003476308	0.077403422	0.964475428	-0.155187015	0.148234399	0.996529727	0.85625503	1.159784717	1619	0.200758628
ebi-a-GCST90026321	NAFLD	Nonalcoholic fatty liver disease	X-23644 levels	MR Egger	25	0.052866425	0.046806023	0.270338423	-0.03887338	0.14460623	1.054288809	0.961872494	1.155584446	340	0.267953084
ebi-a-GCST90026321	NAFLD	Nonalcoholic fatty liver disease	X-23644 levels	Simple mode	25	0.040027311	0.058820077	0.502697986	-0.075260039	0.155314661	1.0408392	0.927502268	1.168025435	719	0.235617832
ebi-a-GCST90026321	NAFLD	Nonalcoholic fatty liver disease	X-23644 levels	Inverse variance weighted	25	-0.014010343	0.022413101	0.531907958	-0.05794002	0.029919334	0.986087345	0.943706549	1.030371415	763	0.234931824
ebi-a-GCST90026321	NAFLD	Nonalcoholic fatty liver disease	X-23644 levels	Weighted mode	25	0.022127278	0.048977273	0.655479229	-0.073868178	0.118122734	1.022373902	0.928794121	1.125382225	1004	0.220016435
ebi-a-GCST90026321	NAFLD	Nonalcoholic fatty liver disease	X-23644 levels	Weighted median	25	0.004632551	0.031125298	0.881683397	-0.056373034	0.065638136	1.004643298	0.945186484	1.067840234	1469	0.202265013
ebi-a-GCST90026322	NAFLD	Nonalcoholic fatty liver disease	X-23652 levels	MR Egger	10	0.103066513	0.086196599	0.26604476	-0.065878821	0.272011847	1.10856514	0.93624431	1.312602552	335	0.267633087
ebi-a-GCST90026322	NAFLD	Nonalcoholic fatty liver disease	X-23652 levels	Weighted median	10	0.020302823	0.041007146	0.620526344	-0.060071183	0.100676829	1.020510327	0.941697499	1.105919183	928	0.225342002
ebi-a-GCST90026322	NAFLD	Nonalcoholic fatty liver disease	X-23652 levels	Weighted mode	10	0.026680263	0.058718695	0.660319531	-0.088408379	0.141768905	1.027039368	0.915386976	1.152310325	1024	0.217312189
ebi-a-GCST90026322	NAFLD	Nonalcoholic fatty liver disease	X-23652 levels	Simple mode	10	0.022062098	0.060261796	0.722745246	-0.096051021	0.140175218	1.022307266	0.908417666	1.150475365	1156	0.210696495
ebi-a-GCST90026322	NAFLD	Nonalcoholic fatty liver disease	X-23652 levels	Inverse variance weighted	10	0.002970111	0.033084958	0.928468207	-0.061876407	0.067816629	1.002974526	0.939999057	1.070169053	1551	0.201736806
ebi-a-GCST90026323	NAFLD	Nonalcoholic fatty liver disease	X-23739 levels	Weighted median	64	-0.056886891	0.080674747	0.480723887	-0.215009395	0.101235613	0.944700917	0.806533863	1.106537326	683	0.237194656
ebi-a-GCST90026323	NAFLD	Nonalcoholic fatty liver disease	X-23739 levels	Weighted mode	64	-0.041847059	0.086045852	0.628417597	-0.210496928	0.12680281	0.959016442	0.810181544	1.135193147	954	0.221988187
ebi-a-GCST90026323	NAFLD	Nonalcoholic fatty liver disease	X-23739 levels	Inverse variance weighted	64	-0.018834806	0.054329084	0.728831753	-0.125319811	0.087650199	0.981341461	0.882214715	1.091606211	1164	0.211010568
ebi-a-GCST90026323	NAFLD	Nonalcoholic fatty liver disease	X-23739 levels	Simple mode	64	-0.050237597	0.148080504	0.735543177	-0.340475384	0.24000019	0.951003442	0.711432039	1.271249392	1175	0.210960043
ebi-a-GCST90026323	NAFLD	Nonalcoholic fatty liver disease	X-23739 levels	MR Egger	64	0.014538577	0.094122111	0.877744794	-0.169940761	0.199017915	1.014644776	0.843714796	1.220203826	1461	0.202464063
ebi-a-GCST90026324	NAFLD	Nonalcoholic fatty liver disease	X-24228 levels	Inverse variance weighted	15	-0.425132148	0.176962313	0.016288419	-0.771978282	-0.078286013	0.653683397	0.462098003	0.924699912	12	0.457433107
ebi-a-GCST90026324	NAFLD	Nonalcoholic fatty liver disease	X-24228 levels	Weighted median	15	-0.431903506	0.225755174	0.055728855	-0.874383647	0.010576634	0.649272024	0.417119033	1.010632764	43	0.436758699
ebi-a-GCST90026324	NAFLD	Nonalcoholic fatty liver disease	X-24228 levels	MR Egger	15	-0.619059067	0.367675692	0.116082181	-1.339703424	0.10158529	0.538450846	0.261923337	1.106924324	104	0.376150915
ebi-a-GCST90026324	NAFLD	Nonalcoholic fatty liver disease	X-24228 levels	Weighted mode	15	-0.546182289	0.338000494	0.128414855	-1.208663257	0.116298679	0.579156648	0.298596159	1.123331337	116	0.373067294
ebi-a-GCST90026324	NAFLD	Nonalcoholic fatty liver disease	X-24228 levels	Simple mode	15	0.029567166	0.438655614	0.94721322	-0.830197838	0.88933217	1.030008615	0.435963028	2.433503943	1585	0.201394861
ebi-a-GCST90026325	NAFLD	Nonalcoholic fatty liver disease	X-24295 levels	MR Egger	94	0.069512023	0.04880712	0.157766226	-0.026149933	0.165173979	1.071984949	0.974189016	1.179598326	159	0.33438502
ebi-a-GCST90026325	NAFLD	Nonalcoholic fatty liver disease	X-24295 levels	Weighted median	94	0.030287237	0.04655109	0.515289502	-0.060952899	0.121527373	1.030750561	0.940867554	1.129220276	740	0.234665624
ebi-a-GCST90026325	NAFLD	Nonalcoholic fatty liver disease	X-24295 levels	Inverse variance weighted	94	-0.013100442	0.027797024	0.637434115	-0.067582609	0.041381726	0.986984996	0.934650507	1.042249883	971	0.221230996
ebi-a-GCST90026325	NAFLD	Nonalcoholic fatty liver disease	X-24295 levels	Simple mode	94	-0.017977026	0.081053004	0.824960971	-0.176840915	0.140886862	0.982183596	0.837913073	1.151294385	1347	0.206393354
ebi-a-GCST90026325	NAFLD	Nonalcoholic fatty liver disease	X-24295 levels	Weighted mode	94	0.005628091	0.050423089	0.911367377	-0.093201164	0.104457346	1.005643958	0.911010219	1.110108042	1515	0.202726605
ebi-a-GCST90026326	NAFLD	Nonalcoholic fatty liver disease	3-(3-amino-3-carboxypropyl)uridine levels	Inverse variance weighted	4	-0.086971714	0.241449918	0.718693074	-0.560213553	0.386270125	0.916703025	0.571087094	1.471482102	1144	0.211712907
ebi-a-GCST90026326	NAFLD	Nonalcoholic fatty liver disease	3-(3-amino-3-carboxypropyl)uridine levels	Weighted median	4	-0.088458259	0.277368106	0.749787116	-0.632099747	0.455183229	0.915341317	0.531474666	1.57646221	1195	0.211446241
ebi-a-GCST90026326	NAFLD	Nonalcoholic fatty liver disease	3-(3-amino-3-carboxypropyl)uridine levels	MR Egger	4	-0.267587419	1.051784494	0.822945191	-2.329085028	1.79391019	0.765223432	0.097384811	6.012918209	1346	0.206041998
ebi-a-GCST90026326	NAFLD	Nonalcoholic fatty liver disease	3-(3-amino-3-carboxypropyl)uridine levels	Weighted mode	4	-0.08760313	0.379839645	0.832433849	-0.832088835	0.656882574	0.916124387	0.435139402	1.928770154	1363	0.2058182
ebi-a-GCST90026326	NAFLD	Nonalcoholic fatty liver disease	3-(3-amino-3-carboxypropyl)uridine levels	Simple mode	4	-0.07515568	0.373153768	0.853263455	-0.806537065	0.656225705	0.927599066	0.446401251	1.92750362	1410	0.203936017
ebi-a-GCST90026327	NAFLD	Nonalcoholic fatty liver disease	X-24337 levels	MR Egger	12	-0.903654189	0.567719218	0.142530263	-2.016383856	0.209075478	0.405086689	0.133136035	1.232538025	135	0.355797769
ebi-a-GCST90026327	NAFLD	Nonalcoholic fatty liver disease	X-24337 levels	Inverse variance weighted	12	-0.219157908	0.186543458	0.240060469	-0.584783086	0.146467271	0.803194878	0.557226719	1.157737038	299	0.270569826
ebi-a-GCST90026327	NAFLD	Nonalcoholic fatty liver disease	X-24337 levels	Simple mode	12	-0.19897715	0.34276633	0.573274907	-0.870799158	0.472844857	0.81956862	0.418616874	1.604552429	839	0.23026656
ebi-a-GCST90026327	NAFLD	Nonalcoholic fatty liver disease	X-24337 levels	Weighted median	12	-0.093188587	0.22548103	0.679395678	-0.535131406	0.348754233	0.911021678	0.585592335	1.417300822	1071	0.213778098
ebi-a-GCST90026327	NAFLD	Nonalcoholic fatty liver disease	X-24337 levels	Weighted mode	12	-0.082325554	0.305630586	0.792636131	-0.681361503	0.516710396	0.920972084	0.505927701	1.676503535	1272	0.209998723
ebi-a-GCST90026328	NAFLD	Nonalcoholic fatty liver disease	X-24431 levels	Weighted median	42	-0.059841943	0.04012685	0.135877706	-0.138490569	0.018806684	0.941913398	0.870671462	1.018984643	123	0.37228282
ebi-a-GCST90026328	NAFLD	Nonalcoholic fatty liver disease	X-24431 levels	MR Egger	42	-0.049898684	0.045069367	0.274841543	-0.138234643	0.038437275	0.951325804	0.870894319	1.039185544	351	0.263879202
ebi-a-GCST90026328	NAFLD	Nonalcoholic fatty liver disease	X-24431 levels	Inverse variance weighted	42	-0.026311634	0.026082339	0.313074795	-0.077433018	0.024809751	0.974031501	0.925489013	1.025120074	400	0.263765515
ebi-a-GCST90026328	NAFLD	Nonalcoholic fatty liver disease	X-24431 levels	Weighted mode	42	-0.047263276	0.047858196	0.329156246	-0.141065341	0.046538788	0.953836242	0.868432566	1.047638714	430	0.257966639
ebi-a-GCST90026328	NAFLD	Nonalcoholic fatty liver disease	X-24431 levels	Simple mode	42	-0.057315826	0.069148655	0.411972822	-0.192847191	0.078215538	0.944295789	0.824607972	1.081355707	577	0.240614976
ebi-a-GCST90026329	NAFLD	Nonalcoholic fatty liver disease	X-24452 levels	Inverse variance weighted	19	0.064447826	0.143222587	0.65272221	-0.216268443	0.345164096	1.06656993	0.805519037	1.41222164	998	0.220408201
ebi-a-GCST90026329	NAFLD	Nonalcoholic fatty liver disease	X-24452 levels	Simple mode	19	0.118797481	0.328680473	0.721980085	-0.525416246	0.763011209	1.126141831	0.591309183	2.144724721	1154	0.210838205
ebi-a-GCST90026329	NAFLD	Nonalcoholic fatty liver disease	X-24452 levels	Weighted median	19	0.076811356	0.223382157	0.730954377	-0.361017671	0.514640383	1.079838352	0.696966682	1.673036741	1167	0.211081084
ebi-a-GCST90026329	NAFLD	Nonalcoholic fatty liver disease	X-24452 levels	Weighted mode	19	0.080526586	0.249760304	0.750852692	-0.409003611	0.570056783	1.083857662	0.664311834	1.768367461	1199	0.211040331
ebi-a-GCST90026329	NAFLD	Nonalcoholic fatty liver disease	X-24452 levels	MR Egger	19	-0.073227808	0.248462386	0.771773541	-0.560214084	0.413758469	0.929389084	0.57108679	1.512491769	1234	0.210767977
ebi-a-GCST90026330	NAFLD	Nonalcoholic fatty liver disease	X-24686 levels	MR Egger	51	-0.028763137	0.056913356	0.615554526	-0.140313315	0.082787041	0.971646584	0.869085895	1.086310444	917	0.226217967
ebi-a-GCST90026330	NAFLD	Nonalcoholic fatty liver disease	X-24686 levels	Weighted median	51	0.017687591	0.049069399	0.718502629	-0.078488431	0.113863612	1.017844942	0.924512756	1.120599278	1142	0.212027483
ebi-a-GCST90026330	NAFLD	Nonalcoholic fatty liver disease	X-24686 levels	Inverse variance weighted	51	-0.008604968	0.032899592	0.793666519	-0.073088168	0.055878232	0.991431948	0.929518872	1.05746891	1276	0.209612552
ebi-a-GCST90026330	NAFLD	Nonalcoholic fatty liver disease	X-24686 levels	Simple mode	51	-0.014783546	0.094972988	0.876927354	-0.200930602	0.17136351	0.985325194	0.817969195	1.186922128	1458	0.202691713
ebi-a-GCST90026330	NAFLD	Nonalcoholic fatty liver disease	X-24686 levels	Weighted mode	51	0.011000214	0.070784684	0.877128624	-0.127737768	0.149738195	1.011060939	0.880084135	1.161530109	1459	0.202599278
ebi-a-GCST90026331	NAFLD	Nonalcoholic fatty liver disease	X-24699 levels	Inverse variance weighted	19	0.258904586	0.150558523	0.085500162	-0.036190119	0.55399929	1.295510188	0.964456915	1.740198679	73	0.394706229
ebi-a-GCST90026331	NAFLD	Nonalcoholic fatty liver disease	X-24699 levels	Weighted median	19	0.130847716	0.203723588	0.520690984	-0.268450516	0.530145948	1.139794196	0.764563255	1.699180283	745	0.235534042
ebi-a-GCST90026331	NAFLD	Nonalcoholic fatty liver disease	X-24699 levels	Weighted mode	19	0.144162201	0.276559571	0.608533066	-0.397894558	0.68621896	1.155071447	0.671732853	1.986191449	899	0.228115287
ebi-a-GCST90026331	NAFLD	Nonalcoholic fatty liver disease	X-24699 levels	Simple mode	19	0.136423537	0.320055271	0.674979595	-0.490884795	0.763731869	1.146167235	0.612084585	2.146270895	1065	0.213585093
ebi-a-GCST90026331	NAFLD	Nonalcoholic fatty liver disease	X-24699 levels	MR Egger	19	0.101133554	0.347744986	0.774702033	-0.580446619	0.782713727	1.106424399	0.559648361	2.187400226	1239	0.210713951
ebi-a-GCST90026332	NAFLD	Nonalcoholic fatty liver disease	3-amino-2-piperidone levels	Weighted median	19	0.056981713	0.217003008	0.792870541	-0.368344182	0.482307608	1.058636451	0.691879008	1.619807974	1273	0.209895815
ebi-a-GCST90026332	NAFLD	Nonalcoholic fatty liver disease	3-amino-2-piperidone levels	Inverse variance weighted	19	0.025974049	0.144804029	0.857644199	-0.257841847	0.309789946	1.026314315	0.77271743	1.363138752	1423	0.203110397
ebi-a-GCST90026332	NAFLD	Nonalcoholic fatty liver disease	3-amino-2-piperidone levels	Weighted mode	19	0.039557582	0.384389809	0.919172202	-0.713846443	0.792961607	1.040350402	0.489756748	2.209931692	1530	0.202458191
ebi-a-GCST90026332	NAFLD	Nonalcoholic fatty liver disease	3-amino-2-piperidone levels	Simple mode	19	0.014931401	0.349906483	0.966432365	-0.670885306	0.700748108	1.015043431	0.51125576	2.015259775	1625	0.200423204
ebi-a-GCST90026332	NAFLD	Nonalcoholic fatty liver disease	3-amino-2-piperidone levels	MR Egger	19	0.014707177	0.345729873	0.966564272	-0.662923374	0.692337728	1.014815859	0.515342591	1.99838175	1626	0.200327281
ebi-a-GCST90026333	NAFLD	Nonalcoholic fatty liver disease	X-24813 levels	MR Egger	12	-0.421051995	0.287965976	0.174401315	-0.985465308	0.143361317	0.656355973	0.373265503	1.154146739	194	0.302954862
ebi-a-GCST90026333	NAFLD	Nonalcoholic fatty liver disease	X-24813 levels	Inverse variance weighted	12	-0.106552964	0.129727075	0.411439778	-0.360818031	0.147712103	0.898927436	0.697105839	1.159179125	574	0.241559591
ebi-a-GCST90026333	NAFLD	Nonalcoholic fatty liver disease	X-24813 levels	Simple mode	12	0.065580734	0.257186486	0.803433166	-0.43850478	0.569666247	1.06777894	0.645000118	1.767676986	1297	0.208756343
ebi-a-GCST90026333	NAFLD	Nonalcoholic fatty liver disease	X-24813 levels	Weighted mode	12	0.058192199	0.241083947	0.813703057	-0.414332338	0.530716736	1.059918691	0.660781312	1.700150431	1326	0.206800852
ebi-a-GCST90026333	NAFLD	Nonalcoholic fatty liver disease	X-24813 levels	Weighted median	12	-0.026554129	0.167327309	0.873908607	-0.354515654	0.301407397	0.973795332	0.701513136	1.351759933	1454	0.202549656
ebi-a-GCST90026334	NAFLD	Nonalcoholic fatty liver disease	X-24952 levels	Inverse variance weighted	18	-0.077854883	0.09518779	0.413409556	-0.264422952	0.108713186	0.925098665	0.767648793	1.114842552	583	0.23896916
ebi-a-GCST90026334	NAFLD	Nonalcoholic fatty liver disease	X-24952 levels	Weighted median	18	0.055857264	0.130291846	0.668135136	-0.199514753	0.311229281	1.057446737	0.819128136	1.365102178	1035	0.217547383
ebi-a-GCST90026334	NAFLD	Nonalcoholic fatty liver disease	X-24952 levels	Weighted mode	18	0.069178259	0.175951754	0.69908361	-0.275687179	0.414043697	1.071627219	0.75905034	1.512923235	1108	0.212627416
ebi-a-GCST90026334	NAFLD	Nonalcoholic fatty liver disease	X-24952 levels	Simple mode	18	0.05197288	0.195042932	0.793083255	-0.330311268	0.434257027	1.053347175	0.71869999	1.54381562	1274	0.209787329
ebi-a-GCST90026334	NAFLD	Nonalcoholic fatty liver disease	X-24952 levels	MR Egger	18	0.053144354	0.207875824	0.801475316	-0.354292261	0.460580969	1.054581867	0.701669867	1.58499455	1293	0.208891865
ebi-a-GCST90026335	NAFLD	Nonalcoholic fatty liver disease	X-25109 levels	MR Egger	45	0.073786252	0.11436544	0.522238547	-0.15037001	0.297942514	1.076576665	0.860389565	1.347084348	750	0.234659187
ebi-a-GCST90026335	NAFLD	Nonalcoholic fatty liver disease	X-25109 levels	Weighted mode	45	-0.042736506	0.098376531	0.666108191	-0.235554506	0.150081494	0.958163828	0.790132595	1.16192893	1032	0.217517888
ebi-a-GCST90026335	NAFLD	Nonalcoholic fatty liver disease	X-25109 levels	Simple mode	45	-0.061431233	0.151202858	0.6865036	-0.357788834	0.234926367	0.940417613	0.699220711	1.264815634	1087	0.212835063
ebi-a-GCST90026335	NAFLD	Nonalcoholic fatty liver disease	X-25109 levels	Weighted median	45	-0.019020507	0.088592631	0.830004131	-0.192662064	0.154621049	0.981159241	0.824760643	1.16721556	1354	0.20658153
ebi-a-GCST90026335	NAFLD	Nonalcoholic fatty liver disease	X-25109 levels	Inverse variance weighted	45	-0.008188764	0.061824605	0.894627149	-0.129364991	0.112987462	0.991844672	0.878653207	1.119617895	1495	0.201665117
ebi-a-GCST90026336	NAFLD	Nonalcoholic fatty liver disease	N6-methyllysine levels	Weighted median	11	-0.02570671	0.03907979	0.510666263	-0.102303098	0.050889679	0.974620895	0.902755886	1.052206806	733	0.234781079
ebi-a-GCST90026336	NAFLD	Nonalcoholic fatty liver disease	N6-methyllysine levels	MR Egger	11	-0.046261624	0.072353194	0.538503525	-0.188073884	0.095550635	0.954792133	0.828553488	1.100264533	772	0.235072134
ebi-a-GCST90026336	NAFLD	Nonalcoholic fatty liver disease	N6-methyllysine levels	Weighted mode	11	-0.024510696	0.043363767	0.584371734	-0.10950368	0.060482288	0.975787252	0.896278866	1.062348781	857	0.229793786
ebi-a-GCST90026336	NAFLD	Nonalcoholic fatty liver disease	N6-methyllysine levels	Inverse variance weighted	11	-0.013862558	0.03096451	0.654375623	-0.074552997	0.046827881	0.986233085	0.928158283	1.047941623	1001	0.220304281
ebi-a-GCST90026336	NAFLD	Nonalcoholic fatty liver disease	N6-methyllysine levels	Simple mode	11	0.010802896	0.074312112	0.887305627	-0.134848843	0.156454636	1.010861458	0.87384799	1.169357714	1477	0.202452266
