# Supplementary material for: The Role of Metabolites in CSF on NAFLD Development: A Mendelian Randomisation Analysis
Source: Endocrinol Diabetes Metab. 2025 Nov 23;8(6):e70088. doi: 10.1002/edm2.70088 (PMC12640884; doi:10.1002/edm2.70088)
Supplement: Supplementary file 9 — Table S5: heterogeneity and pleiotropy results for all directions. [file EDM2-8-e70088-s010.xlsx]

## Sheet: heterogeneity1
Table S5 heterogeneity and pleiotropy results for all directions
id.exposure	id.outcome	outcome	exposure	method	Q	Q_df	Q_pval		egger_intercept	se	pval
Testing Group
ebi-a-GCST90025999	ebi-a-GCST90091033	Nonalcoholic fatty liver disease || id:ebi-a-GCST90091033	Glucose levels	Inverse variance weighted	17.4748	23	0.785322		-0.00677161	0.0112047	0.551789
ebi-a-GCST90026000	ebi-a-GCST90091033	Nonalcoholic fatty liver disease || id:ebi-a-GCST90091033	Creatinine levels	Inverse variance weighted	7.89206	10	0.63938		0.0127948	0.0191349	0.520489
ebi-a-GCST90026001	ebi-a-GCST90091033	Nonalcoholic fatty liver disease || id:ebi-a-GCST90091033	Urate levels	Inverse variance weighted	16.3143	10	0.0909819		0.0261279	0.0284531	0.382423
ebi-a-GCST90026002	ebi-a-GCST90091033	Nonalcoholic fatty liver disease || id:ebi-a-GCST90091033	Bilirubin (z,z) levels	Inverse variance weighted	51.6648	26	0.00197878		0.0120342	0.0174743	0.497365
ebi-a-GCST90026003	ebi-a-GCST90091033	Nonalcoholic fatty liver disease || id:ebi-a-GCST90091033	Cholesterol levels	Inverse variance weighted	41.4989	38	0.32073		0.002899	0.00910052	0.751857
ebi-a-GCST90026004	ebi-a-GCST90091033	Nonalcoholic fatty liver disease || id:ebi-a-GCST90091033	Lysine levels	Inverse variance weighted	3.56545	9	0.937622		-0.0144896	0.0153131	0.371736
ebi-a-GCST90026005	ebi-a-GCST90091033	Nonalcoholic fatty liver disease || id:ebi-a-GCST90091033	Tyrosine levels	Inverse variance weighted	9.6667	14	0.786123		0.00820694	0.0133096	0.548133
ebi-a-GCST90026006	ebi-a-GCST90091033	Nonalcoholic fatty liver disease || id:ebi-a-GCST90091033	Pyroglutamine levels	Inverse variance weighted	5.69894	10	0.839891		0.0119021	0.0162488	0.482509
ebi-a-GCST90026007	ebi-a-GCST90091033	Nonalcoholic fatty liver disease || id:ebi-a-GCST90091033	Cortisol levels	Inverse variance weighted	59.1016	34	0.00483428		-0.00407383	0.0143932	0.778916
ebi-a-GCST90026008	ebi-a-GCST90091033	Nonalcoholic fatty liver disease || id:ebi-a-GCST90091033	Lactate levels	Inverse variance weighted	15.2855	12	0.226196		-0.00673702	0.0170489	0.700281
ebi-a-GCST90026009	ebi-a-GCST90091033	Nonalcoholic fatty liver disease || id:ebi-a-GCST90091033	Sulfate levels	Inverse variance weighted	18.1956	21	0.636597		0.00920683	0.0112804	0.424014
ebi-a-GCST90026010	ebi-a-GCST90091033	Nonalcoholic fatty liver disease || id:ebi-a-GCST90091033	1,5-anhydroglucitol (1,5-ag) levels	Inverse variance weighted	63.0429	62	0.439211		-0.00018526	0.0085625	0.982809
ebi-a-GCST90026011	ebi-a-GCST90091033	Nonalcoholic fatty liver disease || id:ebi-a-GCST90091033	Kynurenine levels	Inverse variance weighted	12.7201	17	0.754712		0.0144451	0.0132672	0.29238
ebi-a-GCST90026012	ebi-a-GCST90091033	Nonalcoholic fatty liver disease || id:ebi-a-GCST90091033	Asparagine levels	Inverse variance weighted	7.6541	15	0.936901		0.00795415	0.014138	0.582599
ebi-a-GCST90026013	ebi-a-GCST90091033	Nonalcoholic fatty liver disease || id:ebi-a-GCST90091033	Glycine levels	Inverse variance weighted	28.3481	31	0.603147		0.00547177	0.00987628	0.583664
ebi-a-GCST90026014	ebi-a-GCST90091033	Nonalcoholic fatty liver disease || id:ebi-a-GCST90091033	Proline levels	Inverse variance weighted	30.3659	20	0.0641385		0.0103172	0.0168334	0.547211
ebi-a-GCST90026015	ebi-a-GCST90091033	Nonalcoholic fatty liver disease || id:ebi-a-GCST90091033	Ornithine levels	Inverse variance weighted	13.429	16	0.641167		-0.00389258	0.0139906	0.784636
ebi-a-GCST90026016	ebi-a-GCST90091033	Nonalcoholic fatty liver disease || id:ebi-a-GCST90091033	Citrulline levels	Inverse variance weighted	7.79337	15	0.931799		-0.00779273	0.0137595	0.58012
ebi-a-GCST90026017	ebi-a-GCST90091033	Nonalcoholic fatty liver disease || id:ebi-a-GCST90091033	Acetoacetate levels	Inverse variance weighted	27.5121	12	0.00651602		-0.0116487	0.0272435	0.677209
ebi-a-GCST90026018	ebi-a-GCST90091033	Nonalcoholic fatty liver disease || id:ebi-a-GCST90091033	Sphingomyelin (d18:1/14:0, d16:1/16:0) levels	Inverse variance weighted	50.6425	57	0.710909		-0.000159225	0.00887911	0.985756
ebi-a-GCST90026019	ebi-a-GCST90091033	Nonalcoholic fatty liver disease || id:ebi-a-GCST90091033	Sphingomyelin (d18:1/18:1, d18:2/18:0) levels	Inverse variance weighted	56.726	39	0.0330552		0.0106382	0.0119178	0.377671
ebi-a-GCST90026020	ebi-a-GCST90091033	Nonalcoholic fatty liver disease || id:ebi-a-GCST90091033	Sphingomyelin (d18:1/20:0, d16:1/22:0) levels	Inverse variance weighted	157.656	141	0.159956		0.0053377	0.00980392	0.587001
ebi-a-GCST90026021	ebi-a-GCST90091033	Nonalcoholic fatty liver disease || id:ebi-a-GCST90091033	Sphingomyelin (d18:1/20:1, d18:2/20:0) levels	Inverse variance weighted	37.6621	26	0.065074		0.00333514	0.0174521	0.849989
ebi-a-GCST90026022	ebi-a-GCST90091033	Nonalcoholic fatty liver disease || id:ebi-a-GCST90091033	Sphingomyelin (d18:1/22:1, d18:2/22:0, d16:1/24:1) levels	Inverse variance weighted	120.013	68	0.000102624		0.000168557	0.0114573	0.988306
ebi-a-GCST90026023	ebi-a-GCST90091033	Nonalcoholic fatty liver disease || id:ebi-a-GCST90091033	Sphingomyelin (d18:1/24:1, d18:2/24:0) levels	Inverse variance weighted	56.2814	45	0.120764		0.0059	0.00830167	0.48102
ebi-a-GCST90026024	ebi-a-GCST90091033	Nonalcoholic fatty liver disease || id:ebi-a-GCST90091033	Sphingomyelin (d18:2/16:0, d18:1/16:1) levels	Inverse variance weighted	113.894	86	0.0237301		0.00963129	0.0113219	0.39734
ebi-a-GCST90026025	ebi-a-GCST90091033	Nonalcoholic fatty liver disease || id:ebi-a-GCST90091033	Sphingomyelin (d18:2/24:1, d18:1/24:2) levels	Inverse variance weighted	66.7417	61	0.286274		0.0156379	0.00870513	0.077466
ebi-a-GCST90026026	ebi-a-GCST90091033	Nonalcoholic fatty liver disease || id:ebi-a-GCST90091033	Allantoin levels	Inverse variance weighted	13.5845	17	0.696266		-0.00301386	0.0119017	0.803316
ebi-a-GCST90026027	ebi-a-GCST90091033	Nonalcoholic fatty liver disease || id:ebi-a-GCST90091033	Alpha-ketoglutarate levels	Inverse variance weighted	19.5216	16	0.242542		-0.0461553	0.018614	0.0255114
ebi-a-GCST90026028	ebi-a-GCST90091033	Nonalcoholic fatty liver disease || id:ebi-a-GCST90091033	Dimethylglycine levels	Inverse variance weighted	35.9279	49	0.917949		-0.0141415	0.00983342	0.156893
ebi-a-GCST90026029	ebi-a-GCST90091033	Nonalcoholic fatty liver disease || id:ebi-a-GCST90091033	Glucuronate levels	Inverse variance weighted	127.283	158	0.965355		-0.0107816	0.00994112	0.279784
ebi-a-GCST90026030	ebi-a-GCST90091033	Nonalcoholic fatty liver disease || id:ebi-a-GCST90091033	Glycerol 3-phosphate levels	Inverse variance weighted	6.07012	7	0.531587		0.00699679	0.0216383	0.757401
ebi-a-GCST90026031	ebi-a-GCST90091033	Nonalcoholic fatty liver disease || id:ebi-a-GCST90091033	Hypoxanthine levels	Inverse variance weighted	3.7997	6	0.703761		-0.0158781	0.035698	0.675065
ebi-a-GCST90026032	ebi-a-GCST90091033	Nonalcoholic fatty liver disease || id:ebi-a-GCST90091033	3-indoxyl sulfate levels	Inverse variance weighted	35.1118	33	0.368305		-0.00522454	0.0137415	0.706308
ebi-a-GCST90026033	ebi-a-GCST90091033	Nonalcoholic fatty liver disease || id:ebi-a-GCST90091033	Inosine levels	Inverse variance weighted	27.4244	18	0.0713725		-0.00223069	0.0146697	0.880929
ebi-a-GCST90026034	ebi-a-GCST90091033	Nonalcoholic fatty liver disease || id:ebi-a-GCST90091033	Malate levels	Inverse variance weighted	14.4586	16	0.564591		0.00185446	0.0154067	0.90579
ebi-a-GCST90026035	ebi-a-GCST90091033	Nonalcoholic fatty liver disease || id:ebi-a-GCST90091033	Taurine levels	Inverse variance weighted	9.08575	10	0.523986		0.0385598	0.0295822	0.224767
ebi-a-GCST90026036	ebi-a-GCST90091033	Nonalcoholic fatty liver disease || id:ebi-a-GCST90091033	Uridine levels	Inverse variance weighted	12.6453	12	0.395344		-0.0162624	0.015913	0.328749
ebi-a-GCST90026037	ebi-a-GCST90091033	Nonalcoholic fatty liver disease || id:ebi-a-GCST90091033	Xanthine levels	Inverse variance weighted	6.62524	8	0.577552		0.00162326	0.020654	0.939556
ebi-a-GCST90026038	ebi-a-GCST90091033	Nonalcoholic fatty liver disease || id:ebi-a-GCST90091033	Phosphate levels	Inverse variance weighted	15.8575	9	0.0699172		-0.0415829	0.035503	0.275199
ebi-a-GCST90026039	ebi-a-GCST90091033	Nonalcoholic fatty liver disease || id:ebi-a-GCST90091033	3-hydroxyisobutyrate levels	Inverse variance weighted	18.7027	19	0.47605		-0.0135699	0.0149385	0.37568
ebi-a-GCST90026040	ebi-a-GCST90091033	Nonalcoholic fatty liver disease || id:ebi-a-GCST90091033	5-oxoproline levels	Inverse variance weighted	29.7915	21	0.0962576		0.0144642	0.0156027	0.364961
ebi-a-GCST90026041	ebi-a-GCST90091033	Nonalcoholic fatty liver disease || id:ebi-a-GCST90091033	P-cresol sulfate levels	Inverse variance weighted	71.3316	51	0.0315374		-0.00622602	0.012573	0.622637
ebi-a-GCST90026042	ebi-a-GCST90091033	Nonalcoholic fatty liver disease || id:ebi-a-GCST90091033	(N(1) + N(8))-acetylspermidine levels	Inverse variance weighted	75.7019	78	0.552623		0.00515957	0.00920371	0.5767
ebi-a-GCST90026043	ebi-a-GCST90091033	Nonalcoholic fatty liver disease || id:ebi-a-GCST90091033	1,2-dipalmitoyl-gpc (16:0/16:0) levels	Inverse variance weighted	5.33235	12	0.945947		-0.0013773	0.0166074	0.935395
ebi-a-GCST90026044	ebi-a-GCST90091033	Nonalcoholic fatty liver disease || id:ebi-a-GCST90091033	1-(1-enyl-palmitoyl)-2-arachidonoyl-gpc (p-16:0/20:4) levels	Inverse variance weighted	34.4256	30	0.26414		0.0184414	0.0139779	0.197383
ebi-a-GCST90026045	ebi-a-GCST90091033	Nonalcoholic fatty liver disease || id:ebi-a-GCST90091033	1-(1-enyl-palmitoyl)-2-oleoyl-gpc (p-16:0/18:1) levels	Inverse variance weighted	53.8496	53	0.441641		-0.009922	0.0103733	0.343248
ebi-a-GCST90026046	ebi-a-GCST90091033	Nonalcoholic fatty liver disease || id:ebi-a-GCST90091033	1-arachidonoyl-gpc (20:4n6) levels	Inverse variance weighted	39.9198	42	0.562655		-0.00641884	0.0156587	0.683997
ebi-a-GCST90026047	ebi-a-GCST90091033	Nonalcoholic fatty liver disease || id:ebi-a-GCST90091033	1-linoleoyl-gpc (18:2) levels	Inverse variance weighted	35.252	34	0.40877		-0.000820558	0.0112651	0.942373
ebi-a-GCST90026048	ebi-a-GCST90091033	Nonalcoholic fatty liver disease || id:ebi-a-GCST90091033	1-methylhistidine levels	Inverse variance weighted	16.9207	21	0.715899		-0.0142927	0.0200589	0.484363
ebi-a-GCST90026049	ebi-a-GCST90091033	Nonalcoholic fatty liver disease || id:ebi-a-GCST90091033	1-methylnicotinamide levels	Inverse variance weighted	79.4738	90	0.778525		-0.0103222	0.0101174	0.310378
ebi-a-GCST90026050	ebi-a-GCST90091033	Nonalcoholic fatty liver disease || id:ebi-a-GCST90091033	1-myristoyl-2-palmitoyl-gpc (14:0/16:0) levels	Inverse variance weighted	28.1463	43	0.960898		0.00380593	0.0119302	0.751296
ebi-a-GCST90026051	ebi-a-GCST90091033	Nonalcoholic fatty liver disease || id:ebi-a-GCST90091033	1-oleoyl-GPC (18:1) levels	Inverse variance weighted	17.7251	17	0.40638		0.00237089	0.0155191	0.880488
ebi-a-GCST90026052	ebi-a-GCST90091033	Nonalcoholic fatty liver disease || id:ebi-a-GCST90091033	1-palmitoyl-2-arachidonoyl-gpc (16:0/20:4n6) levels	Inverse variance weighted	125.05	109	0.139516		0.0153506	0.00951424	0.109569
ebi-a-GCST90026053	ebi-a-GCST90091033	Nonalcoholic fatty liver disease || id:ebi-a-GCST90091033	1-palmitoyl-2-docosahexaenoyl-gpc (16:0/22:6) levels	Inverse variance weighted	88.8351	69	0.054258		0.00759268	0.0107151	0.480997
ebi-a-GCST90026054	ebi-a-GCST90091033	Nonalcoholic fatty liver disease || id:ebi-a-GCST90091033	1-palmitoyl-2-linoleoyl-gpc (16:0/18:2) levels	Inverse variance weighted	112.814	90	0.0522302		0.00633396	0.0100119	0.528591
ebi-a-GCST90026055	ebi-a-GCST90091033	Nonalcoholic fatty liver disease || id:ebi-a-GCST90091033	1-palmitoyl-2-oleoyl-gpc (16:0/18:1) levels	Inverse variance weighted	33.5583	30	0.298831		0.0126337	0.0147248	0.397938
ebi-a-GCST90026056	ebi-a-GCST90091033	Nonalcoholic fatty liver disease || id:ebi-a-GCST90091033	1-palmitoyl-2-palmitoleoyl-gpc (16:0/16:1) levels	Inverse variance weighted	24.7461	27	0.588687		0.00512159	0.0139251	0.716002
ebi-a-GCST90026057	ebi-a-GCST90091033	Nonalcoholic fatty liver disease || id:ebi-a-GCST90091033	1-palmitoyl-2-stearoyl-gpc (16:0/18:0) levels	Inverse variance weighted	34.519	31	0.303252		0.0165029	0.0113102	0.154926
ebi-a-GCST90026058	ebi-a-GCST90091033	Nonalcoholic fatty liver disease || id:ebi-a-GCST90091033	1-palmitoyl-2-stearoyl-gpc (16:0/18:0) levels	Inverse variance weighted	31.9642	27	0.233414		0.017099	0.013443	0.214644
ebi-a-GCST90026059	ebi-a-GCST90091033	Nonalcoholic fatty liver disease || id:ebi-a-GCST90091033	1-ribosyl-imidazoleacetate levels	Inverse variance weighted	59.0041	47	0.112457		-0.00976573	0.0141837	0.494585
ebi-a-GCST90026060	ebi-a-GCST90091033	Nonalcoholic fatty liver disease || id:ebi-a-GCST90091033	1-stearoyl-2-arachidonoyl-gpc (18:0/20:4) levels	Inverse variance weighted	118.747	113	0.337188		0.0218913	0.0106503	0.0421593
ebi-a-GCST90026061	ebi-a-GCST90091033	Nonalcoholic fatty liver disease || id:ebi-a-GCST90091033	1-stearoyl-2-docosahexaenoyl-gpc (18:0/22:6) levels	Inverse variance weighted	64.9318	61	0.341386		-4.27026e-06	0.0116143	0.999708
ebi-a-GCST90026062	ebi-a-GCST90091033	Nonalcoholic fatty liver disease || id:ebi-a-GCST90091033	1-stearoyl-2-linoleoyl-gpc (18:0/18:2) levels	Inverse variance weighted	142.192	127	0.168749		0.0159577	0.00874895	0.0705289
ebi-a-GCST90026063	ebi-a-GCST90091033	Nonalcoholic fatty liver disease || id:ebi-a-GCST90091033	1-stearoyl-2-oleoyl-gpc (18:0/18:1) levels	Inverse variance weighted	103.124	109	0.640564		0.00784998	0.011221	0.485693
ebi-a-GCST90026064	ebi-a-GCST90091033	Nonalcoholic fatty liver disease || id:ebi-a-GCST90091033	1-stearoyl-gpc (18:0) levels	Inverse variance weighted	41.6916	44	0.571056		0.0195679	0.0143224	0.178966
ebi-a-GCST90026065	ebi-a-GCST90091033	Nonalcoholic fatty liver disease || id:ebi-a-GCST90091033	2'-deoxyuridine levels	Inverse variance weighted	45.8712	65	0.965462		-0.00373253	0.00848916	0.661649
ebi-a-GCST90026066	ebi-a-GCST90091033	Nonalcoholic fatty liver disease || id:ebi-a-GCST90091033	2'-o-methylcytidine levels	Inverse variance weighted	19.6114	22	0.607334		-0.0137846	0.0112715	0.234893
ebi-a-GCST90026067	ebi-a-GCST90091033	Nonalcoholic fatty liver disease || id:ebi-a-GCST90091033	2,3-dihydroxy-2-methylbutyrate levels	Inverse variance weighted	198.888	168	0.0518141		-0.00080125	0.00813598	0.921667
ebi-a-GCST90026068	ebi-a-GCST90091033	Nonalcoholic fatty liver disease || id:ebi-a-GCST90091033	2,3-dihydroxyisovalerate levels	Inverse variance weighted	2.35023	7	0.937947		0.0139225	0.0208421	0.528978
ebi-a-GCST90026069	ebi-a-GCST90091033	Nonalcoholic fatty liver disease || id:ebi-a-GCST90091033	2-aminobutyrate levels	Inverse variance weighted	6.87409	10	0.737276		0.00400817	0.017139	0.820325
ebi-a-GCST90026070	ebi-a-GCST90091033	Nonalcoholic fatty liver disease || id:ebi-a-GCST90091033	2-aminophenol sulfate levels	Inverse variance weighted	7.81583	7	0.349114		0.0237843	0.0301145	0.459712
ebi-a-GCST90026071	ebi-a-GCST90091033	Nonalcoholic fatty liver disease || id:ebi-a-GCST90091033	2-hydroxy-3-methylvalerate levels	Inverse variance weighted	9.07834	12	0.696225		0.00379291	0.0140433	0.792093
ebi-a-GCST90026072	ebi-a-GCST90091033	Nonalcoholic fatty liver disease || id:ebi-a-GCST90091033	2-hydroxyadipate levels	Inverse variance weighted	80.7287	72	0.225135		0.00266372	0.0118403	0.822649
ebi-a-GCST90026073	ebi-a-GCST90091033	Nonalcoholic fatty liver disease || id:ebi-a-GCST90091033	2-hydroxybutyrate/2-hydroxyisobutyrate levels	Inverse variance weighted	13.0937	15	0.595058		0.00309317	0.0157685	0.847302
ebi-a-GCST90026074	ebi-a-GCST90091033	Nonalcoholic fatty liver disease || id:ebi-a-GCST90091033	2-hydroxyglutarate levels	Inverse variance weighted	20.1296	21	0.513065		-0.00863762	0.0148878	0.568272
ebi-a-GCST90026075	ebi-a-GCST90091033	Nonalcoholic fatty liver disease || id:ebi-a-GCST90091033	2-oxoadipate levels	Inverse variance weighted	12.6342	15	0.630528		-0.0052905	0.0170799	0.761313
ebi-a-GCST90026076	ebi-a-GCST90091033	Nonalcoholic fatty liver disease || id:ebi-a-GCST90091033	2-piperidinone levels	Inverse variance weighted	34.6029	30	0.257377		0.000800236	0.0112824	0.943942
ebi-a-GCST90026077	ebi-a-GCST90091033	Nonalcoholic fatty liver disease || id:ebi-a-GCST90091033	3-(4-hydroxyphenyl)lactate levels	Inverse variance weighted	5.48409	8	0.704802		-0.00369833	0.0244376	0.883978
ebi-a-GCST90026078	ebi-a-GCST90091033	Nonalcoholic fatty liver disease || id:ebi-a-GCST90091033	3-carboxy-4-methyl-5-propyl-2-furanpropanoate (cmpf) levels	Inverse variance weighted	6.74988	12	0.87369		-0.0350815	0.0180118	0.077421
ebi-a-GCST90026079	ebi-a-GCST90091033	Nonalcoholic fatty liver disease || id:ebi-a-GCST90091033	3-hydroxy-2-ethylpropionate levels	Inverse variance weighted	11.58	16	0.772353		-0.00728826	0.0140727	0.612082
ebi-a-GCST90026080	ebi-a-GCST90091033	Nonalcoholic fatty liver disease || id:ebi-a-GCST90091033	3-hydroxy-3-methylglutarate levels	Inverse variance weighted	9.58199	14	0.792062		-0.00701843	0.0178438	0.700453
ebi-a-GCST90026081	ebi-a-GCST90091033	Nonalcoholic fatty liver disease || id:ebi-a-GCST90091033	3-hydroxybutyrate (bhba) levels	Inverse variance weighted	8.68332	10	0.562398		-0.005287	0.0302692	0.865208
ebi-a-GCST90026082	ebi-a-GCST90091033	Nonalcoholic fatty liver disease || id:ebi-a-GCST90091033	3-hydroxyhexanoate levels	Inverse variance weighted	7.25035	9	0.611072		0.0234488	0.019016	0.252538
ebi-a-GCST90026083	ebi-a-GCST90091033	Nonalcoholic fatty liver disease || id:ebi-a-GCST90091033	3-hydroxyoctanoate levels	Inverse variance weighted	17.9204	22	0.710697		0.038536	0.0150146	0.0179831
ebi-a-GCST90026084	ebi-a-GCST90091033	Nonalcoholic fatty liver disease || id:ebi-a-GCST90091033	3-hydroxypyridine sulfate levels	Inverse variance weighted	7.02879	13	0.900662		-0.00544382	0.0130879	0.684794
ebi-a-GCST90026085	ebi-a-GCST90091033	Nonalcoholic fatty liver disease || id:ebi-a-GCST90091033	3-hydroxystachydrine levels	Inverse variance weighted	7.80299	8	0.452947		0.0118004	0.0281545	0.687682
ebi-a-GCST90026086	ebi-a-GCST90091033	Nonalcoholic fatty liver disease || id:ebi-a-GCST90091033	3-methoxytyramine sulfate levels	Inverse variance weighted	22.0644	19	0.281064		0.00520377	0.0115856	0.658678
ebi-a-GCST90026087	ebi-a-GCST90091033	Nonalcoholic fatty liver disease || id:ebi-a-GCST90091033	3-methoxytyrosine levels	Inverse variance weighted	4.81632	13	0.979017		-0.00249591	0.017074	0.886204
ebi-a-GCST90026088	ebi-a-GCST90091033	Nonalcoholic fatty liver disease || id:ebi-a-GCST90091033	3-methyl-2-oxobutyrate levels	Inverse variance weighted	10.6514	11	0.472914		-0.000666631	0.0154692	0.966475
ebi-a-GCST90026089	ebi-a-GCST90091033	Nonalcoholic fatty liver disease || id:ebi-a-GCST90091033	3-methyl-2-oxovalerate levels	Inverse variance weighted	25.6769	21	0.219036		-0.00851043	0.0154623	0.588141
ebi-a-GCST90026090	ebi-a-GCST90091033	Nonalcoholic fatty liver disease || id:ebi-a-GCST90091033	3-methylglutaconate levels	Inverse variance weighted	7.77231	12	0.802661		0.0215308	0.015378	0.189049
ebi-a-GCST90026091	ebi-a-GCST90091033	Nonalcoholic fatty liver disease || id:ebi-a-GCST90091033	3-methylglutarylcarnitine (2) levels	Inverse variance weighted	48.819	41	0.187652		-0.00812088	0.0120156	0.503019
ebi-a-GCST90026092	ebi-a-GCST90091033	Nonalcoholic fatty liver disease || id:ebi-a-GCST90091033	3-methylhistidine levels	Inverse variance weighted	24.7662	21	0.257432		0.0155746	0.0138729	0.274878
ebi-a-GCST90026093	ebi-a-GCST90091033	Nonalcoholic fatty liver disease || id:ebi-a-GCST90091033	3-methylxanthine levels	Inverse variance weighted	9.07751	14	0.826054		0.00365542	0.0148666	0.809614
ebi-a-GCST90026094	ebi-a-GCST90091033	Nonalcoholic fatty liver disease || id:ebi-a-GCST90091033	3-ureidopropionate levels	Inverse variance weighted	12.1652	14	0.593042		0.0119997	0.0160301	0.467444
ebi-a-GCST90026095	ebi-a-GCST90091033	Nonalcoholic fatty liver disease || id:ebi-a-GCST90091033	4-acetamidobutanoate levels	Inverse variance weighted	5.07325	9	0.827877		0.0144855	0.0323708	0.666393
ebi-a-GCST90026096	ebi-a-GCST90091033	Nonalcoholic fatty liver disease || id:ebi-a-GCST90091033	4-methyl-2-oxopentanoate levels	Inverse variance weighted	9.32971	12	0.67454		0.00397677	0.0160761	0.809177
ebi-a-GCST90026097	ebi-a-GCST90091033	Nonalcoholic fatty liver disease || id:ebi-a-GCST90091033	4-methylcatechol sulfate levels	Inverse variance weighted	14.0117	13	0.373023		-0.0537218	0.0203119	0.0213817
ebi-a-GCST90026098	ebi-a-GCST90091033	Nonalcoholic fatty liver disease || id:ebi-a-GCST90091033	5,6-dihydrothymine levels	Inverse variance weighted	26.0357	23	0.299183		-0.0281428	0.0119795	0.0282003
ebi-a-GCST90026099	ebi-a-GCST90091033	Nonalcoholic fatty liver disease || id:ebi-a-GCST90091033	5,6-dihydrouridine levels	Inverse variance weighted	10.5257	8	0.230047		-0.00826573	0.0266913	0.76582
ebi-a-GCST90026100	ebi-a-GCST90091033	Nonalcoholic fatty liver disease || id:ebi-a-GCST90091033	5-acetylamino-6-amino-3-methyluracil levels	Inverse variance weighted	36.7925	25	0.0604058		0.00263025	0.014544	0.858006
ebi-a-GCST90026101	ebi-a-GCST90091033	Nonalcoholic fatty liver disease || id:ebi-a-GCST90091033	5-hydroxyhexanoate levels	Inverse variance weighted	12.5917	18	0.815233		-0.0234184	0.0148575	0.133406
ebi-a-GCST90026102	ebi-a-GCST90091033	Nonalcoholic fatty liver disease || id:ebi-a-GCST90091033	5-hydroxyindoleacetate levels	Inverse variance weighted	37.4866	52	0.935157		-0.00237037	0.0099609	0.81286
ebi-a-GCST90026103	ebi-a-GCST90091033	Nonalcoholic fatty liver disease || id:ebi-a-GCST90091033	5-methylcytidine levels	Inverse variance weighted	23.6397	15	0.0714698		-0.00895878	0.0199883	0.660865
ebi-a-GCST90026104	ebi-a-GCST90091033	Nonalcoholic fatty liver disease || id:ebi-a-GCST90091033	5-methylthioadenosine (mta) levels	Inverse variance weighted	42.5851	47	0.655816		-0.0107022	0.0117368	0.366603
ebi-a-GCST90026105	ebi-a-GCST90091033	Nonalcoholic fatty liver disease || id:ebi-a-GCST90091033	5-methyluridine (ribothymidine) levels	Inverse variance weighted	8.59474	8	0.377627		-0.0237792	0.0292152	0.442486
ebi-a-GCST90026106	ebi-a-GCST90091033	Nonalcoholic fatty liver disease || id:ebi-a-GCST90091033	6-oxopiperidine-2-carboxylate levels	Inverse variance weighted	72.9446	84	0.79996		0.0127099	0.00863197	0.144688
ebi-a-GCST90026107	ebi-a-GCST90091033	Nonalcoholic fatty liver disease || id:ebi-a-GCST90091033	7-alpha-hydroxy-3-oxo-4-cholestenoate (7-hoca) levels	Inverse variance weighted	4.60297	8	0.799045		-0.0177039	0.0213938	0.43524
ebi-a-GCST90026108	ebi-a-GCST90091033	Nonalcoholic fatty liver disease || id:ebi-a-GCST90091033	7-methylguanine levels	Inverse variance weighted	12.4652	16	0.711382		0.00119111	0.0160324	0.941758
ebi-a-GCST90026109	ebi-a-GCST90091033	Nonalcoholic fatty liver disease || id:ebi-a-GCST90091033	7-methylxanthine levels	Inverse variance weighted	14.6622	14	0.401632		-0.00110156	0.0184757	0.953364
ebi-a-GCST90026110	ebi-a-GCST90091033	Nonalcoholic fatty liver disease || id:ebi-a-GCST90091033	Acetylcarnitine (c2) levels	Inverse variance weighted	57.0355	45	0.107605		0.00327553	0.0167132	0.845524
ebi-a-GCST90026111	ebi-a-GCST90091033	Nonalcoholic fatty liver disease || id:ebi-a-GCST90091033	Acisoga levels	Inverse variance weighted	52.7559	67	0.89826		0.000179095	0.0116288	0.987759
ebi-a-GCST90026112	ebi-a-GCST90091033	Nonalcoholic fatty liver disease || id:ebi-a-GCST90091033	Adenine levels	Inverse variance weighted	34.1173	42	0.801403		0.00879581	0.00914002	0.34152
ebi-a-GCST90026113	ebi-a-GCST90091033	Nonalcoholic fatty liver disease || id:ebi-a-GCST90091033	Adenosine 3',5'-cyclic monophosphate (camp) levels	Inverse variance weighted	55.5959	54	0.414443		-0.00984862	0.0108665	0.368864
ebi-a-GCST90026114	ebi-a-GCST90091033	Nonalcoholic fatty liver disease || id:ebi-a-GCST90091033	Alanine levels	Inverse variance weighted	7.38221	5	0.193731		0.0287567	0.0290768	0.378655
ebi-a-GCST90026115	ebi-a-GCST90091033	Nonalcoholic fatty liver disease || id:ebi-a-GCST90091033	Alpha-hydroxyisocaproate levels	Inverse variance weighted	26.3354	19	0.121111		-0.00629316	0.0185184	0.737915
ebi-a-GCST90026116	ebi-a-GCST90091033	Nonalcoholic fatty liver disease || id:ebi-a-GCST90091033	Alpha-hydroxyisovalerate levels	Inverse variance weighted	20.4445	28	0.847724		-0.00273732	0.0113561	0.811342
ebi-a-GCST90026117	ebi-a-GCST90091033	Nonalcoholic fatty liver disease || id:ebi-a-GCST90091033	Alpha-ketoglutaramate levels	Inverse variance weighted	20.0294	14	0.129217		-0.00346904	0.0240063	0.887318
ebi-a-GCST90026118	ebi-a-GCST90091033	Nonalcoholic fatty liver disease || id:ebi-a-GCST90091033	Alpha-tocopherol levels	Inverse variance weighted	48.1622	40	0.176081		0.00103067	0.012555	0.934993
ebi-a-GCST90026119	ebi-a-GCST90091033	Nonalcoholic fatty liver disease || id:ebi-a-GCST90091033	Arabinose levels	Inverse variance weighted	14.902	17	0.602538		0.00108177	0.0116174	0.926968
ebi-a-GCST90026120	ebi-a-GCST90091033	Nonalcoholic fatty liver disease || id:ebi-a-GCST90091033	Arabitol/xylitol levels	Inverse variance weighted	16.7762	17	0.469623		-0.0116738	0.0125107	0.364635
ebi-a-GCST90026121	ebi-a-GCST90091033	Nonalcoholic fatty liver disease || id:ebi-a-GCST90091033	Arabonate/xylonate levels	Inverse variance weighted	1.24171	7	0.989935		0.0131106	0.0234861	0.596886
ebi-a-GCST90026122	ebi-a-GCST90091033	Nonalcoholic fatty liver disease || id:ebi-a-GCST90091033	Arachidonate (20:4n6) levels	Inverse variance weighted	11.988	10	0.28586		-0.0140924	0.0212903	0.524609
ebi-a-GCST90026123	ebi-a-GCST90091033	Nonalcoholic fatty liver disease || id:ebi-a-GCST90091033	Argininate levels	Inverse variance weighted	38.7978	41	0.56893		-0.00606177	0.013149	0.647291
ebi-a-GCST90026124	ebi-a-GCST90091033	Nonalcoholic fatty liver disease || id:ebi-a-GCST90091033	Arginine levels	Inverse variance weighted	11.0773	14	0.679955		0.0168037	0.0159822	0.312229
ebi-a-GCST90026125	ebi-a-GCST90091033	Nonalcoholic fatty liver disease || id:ebi-a-GCST90091033	Argininosuccinate levels	Inverse variance weighted	23.3673	21	0.324714		0.00887334	0.0127126	0.493216
ebi-a-GCST90026126	ebi-a-GCST90091033	Nonalcoholic fatty liver disease || id:ebi-a-GCST90091033	Ascorbate (vitamin c) levels	Inverse variance weighted	146.607	146	0.470319		-0.00148463	0.00928063	0.873127
ebi-a-GCST90026127	ebi-a-GCST90091033	Nonalcoholic fatty liver disease || id:ebi-a-GCST90091033	Behenoyl sphingomyelin (d18:1/22:0) levels	Inverse variance weighted	13.8632	21	0.875403		0.00277979	0.0121317	0.821091
ebi-a-GCST90026128	ebi-a-GCST90091033	Nonalcoholic fatty liver disease || id:ebi-a-GCST90091033	Benzoate levels	Inverse variance weighted	30.3552	39	0.83773		-0.00403603	0.00951989	0.673987
ebi-a-GCST90026129	ebi-a-GCST90091033	Nonalcoholic fatty liver disease || id:ebi-a-GCST90091033	Beta-alanine levels	Inverse variance weighted	10.1637	11	0.515729		0.0218186	0.0226783	0.35869
ebi-a-GCST90026130	ebi-a-GCST90091033	Nonalcoholic fatty liver disease || id:ebi-a-GCST90091033	Beta-citrylglutamate levels	Inverse variance weighted	11.4651	10	0.32245		0.0200007	0.0176816	0.287227
ebi-a-GCST90026131	ebi-a-GCST90091033	Nonalcoholic fatty liver disease || id:ebi-a-GCST90091033	Beta-hydroxyisovalerate levels	Inverse variance weighted	27.4528	28	0.493705		-0.00335871	0.00857143	0.698245
ebi-a-GCST90026132	ebi-a-GCST90091033	Nonalcoholic fatty liver disease || id:ebi-a-GCST90091033	Betaine levels	Inverse variance weighted	17.9545	13	0.159256		0.00498586	0.018683	0.794103
ebi-a-GCST90026133	ebi-a-GCST90091033	Nonalcoholic fatty liver disease || id:ebi-a-GCST90091033	C-glycosyltryptophan levels	Inverse variance weighted	9.4271	13	0.739976		-0.00359249	0.0202649	0.862248
ebi-a-GCST90026134	ebi-a-GCST90091033	Nonalcoholic fatty liver disease || id:ebi-a-GCST90091033	Caffeine levels	Inverse variance weighted	9.90277	15	0.825811		0.00169854	0.0152338	0.912804
ebi-a-GCST90026135	ebi-a-GCST90091033	Nonalcoholic fatty liver disease || id:ebi-a-GCST90091033	Carboxyethyl-gaba levels	Inverse variance weighted	3.59764	9	0.935848		-0.010205	0.0249502	0.693261
ebi-a-GCST90026136	ebi-a-GCST90091033	Nonalcoholic fatty liver disease || id:ebi-a-GCST90091033	Carnitine levels	Inverse variance weighted	12.3994	12	0.414156		0.00771317	0.0194201	0.698837
ebi-a-GCST90026137	ebi-a-GCST90091033	Nonalcoholic fatty liver disease || id:ebi-a-GCST90091033	Catechol sulfate levels	Inverse variance weighted	16.4701	15	0.351512		0.00428643	0.0146192	0.773666
ebi-a-GCST90026138	ebi-a-GCST90091033	Nonalcoholic fatty liver disease || id:ebi-a-GCST90091033	Choline levels	Inverse variance weighted	20.4201	13	0.0852193		0.00455913	0.0231772	0.847348
ebi-a-GCST90026139	ebi-a-GCST90091033	Nonalcoholic fatty liver disease || id:ebi-a-GCST90091033	Choline phosphate levels	Inverse variance weighted	78.4116	87	0.733305		-0.0084799	0.0115682	0.465532
ebi-a-GCST90026140	ebi-a-GCST90091033	Nonalcoholic fatty liver disease || id:ebi-a-GCST90091033	Citramalate levels	Inverse variance weighted	142.834	150	0.64872		-0.00802362	0.00939603	0.39451
ebi-a-GCST90026141	ebi-a-GCST90091033	Nonalcoholic fatty liver disease || id:ebi-a-GCST90091033	Citrate levels	Inverse variance weighted	13.5582	13	0.405676		0.0203327	0.0160794	0.23005
ebi-a-GCST90026142	ebi-a-GCST90091033	Nonalcoholic fatty liver disease || id:ebi-a-GCST90091033	Cortisone levels	Inverse variance weighted	11.2602	11	0.421726		-0.0152246	0.0212775	0.490653
ebi-a-GCST90026143	ebi-a-GCST90091033	Nonalcoholic fatty liver disease || id:ebi-a-GCST90091033	Creatine levels	Inverse variance weighted	8.49911	10	0.580204		0.0100923	0.0170382	0.568206
ebi-a-GCST90026144	ebi-a-GCST90091033	Nonalcoholic fatty liver disease || id:ebi-a-GCST90091033	Cys-gly, oxidized levels	Inverse variance weighted	49.6163	43	0.226349		-0.00480463	0.0135991	0.725628
ebi-a-GCST90026145	ebi-a-GCST90091033	Nonalcoholic fatty liver disease || id:ebi-a-GCST90091033	Cysteine levels	Inverse variance weighted	9.29482	13	0.750331		-0.00879618	0.0183539	0.640374
ebi-a-GCST90026146	ebi-a-GCST90091033	Nonalcoholic fatty liver disease || id:ebi-a-GCST90091033	Cysteinylglycine levels	Inverse variance weighted	22.8923	27	0.690785		-0.0035786	0.0121814	0.771261
ebi-a-GCST90026147	ebi-a-GCST90091033	Nonalcoholic fatty liver disease || id:ebi-a-GCST90091033	Cysteinylglycine disulfide levels	Inverse variance weighted	8.53677	9	0.481083		-0.000245886	0.0221824	0.991427
ebi-a-GCST90026148	ebi-a-GCST90091033	Nonalcoholic fatty liver disease || id:ebi-a-GCST90091033	Cytidine levels	Inverse variance weighted	10.4878	12	0.573244		-0.00652243	0.0177934	0.720897
ebi-a-GCST90026149	ebi-a-GCST90091033	Nonalcoholic fatty liver disease || id:ebi-a-GCST90091033	Deoxycarnitine levels	Inverse variance weighted	32.5228	29	0.297399		-0.01016	0.0141649	0.479151
ebi-a-GCST90026150	ebi-a-GCST90091033	Nonalcoholic fatty liver disease || id:ebi-a-GCST90091033	Diglycerol levels	Inverse variance weighted	6.67862	13	0.917945		0.0120604	0.0166005	0.481459
ebi-a-GCST90026151	ebi-a-GCST90091033	Nonalcoholic fatty liver disease || id:ebi-a-GCST90091033	Dimethyl sulfone levels	Inverse variance weighted	28.7503	38	0.860735		-0.0174323	0.0116655	0.143565
ebi-a-GCST90026152	ebi-a-GCST90091033	Nonalcoholic fatty liver disease || id:ebi-a-GCST90091033	Dimethylarginine (sdma + adma) levels	Inverse variance weighted	26.0576	25	0.404532		0.0218459	0.0188825	0.258684
ebi-a-GCST90026153	ebi-a-GCST90091033	Nonalcoholic fatty liver disease || id:ebi-a-GCST90091033	Dimethylmalonic acid levels	Inverse variance weighted	31.8544	20	0.0448743		0.0301355	0.0145369	0.0520124
ebi-a-GCST90026154	ebi-a-GCST90091033	Nonalcoholic fatty liver disease || id:ebi-a-GCST90091033	Dopamine 3-o-sulfate levels	Inverse variance weighted	11.5077	8	0.174556		0.0310927	0.0268022	0.284049
ebi-a-GCST90026155	ebi-a-GCST90091033	Nonalcoholic fatty liver disease || id:ebi-a-GCST90091033	Ergothioneine levels	Inverse variance weighted	27.7382	24	0.271235		-0.00612785	0.0113009	0.592867
ebi-a-GCST90026156	ebi-a-GCST90091033	Nonalcoholic fatty liver disease || id:ebi-a-GCST90091033	Erythritol levels	Inverse variance weighted	125.467	113	0.199167		-0.00904552	0.00873963	0.302898
ebi-a-GCST90026157	ebi-a-GCST90091033	Nonalcoholic fatty liver disease || id:ebi-a-GCST90091033	Erythronate levels	Inverse variance weighted	13.0257	15	0.60031		0.0119509	0.014082	0.410345
ebi-a-GCST90026158	ebi-a-GCST90091033	Nonalcoholic fatty liver disease || id:ebi-a-GCST90091033	Ethylmalonate levels	Inverse variance weighted	52.8725	37	0.0438585		0.0065488	0.0145848	0.656112
ebi-a-GCST90026159	ebi-a-GCST90091033	Nonalcoholic fatty liver disease || id:ebi-a-GCST90091033	Fructose levels	Inverse variance weighted	22.6304	14	0.0665555		-0.0036358	0.0185834	0.847911
ebi-a-GCST90026160	ebi-a-GCST90091033	Nonalcoholic fatty liver disease || id:ebi-a-GCST90091033	Galactonate levels	Inverse variance weighted	13.2547	14	0.506575		0.00827391	0.02185	0.711045
ebi-a-GCST90026161	ebi-a-GCST90091033	Nonalcoholic fatty liver disease || id:ebi-a-GCST90091033	Galactosylglycerol levels	Inverse variance weighted	12.0596	19	0.883062		-0.0193834	0.0129836	0.15278
ebi-a-GCST90026162	ebi-a-GCST90091033	Nonalcoholic fatty liver disease || id:ebi-a-GCST90091033	Gamma-glutamyl-alpha-lysine levels	Inverse variance weighted	46.3931	49	0.579435		0.013497	0.0102602	0.194602
ebi-a-GCST90026163	ebi-a-GCST90091033	Nonalcoholic fatty liver disease || id:ebi-a-GCST90091033	Gamma-glutamylglutamine levels	Inverse variance weighted	43.4619	42	0.408927		-0.00683948	0.00998051	0.497021
ebi-a-GCST90026164	ebi-a-GCST90091033	Nonalcoholic fatty liver disease || id:ebi-a-GCST90091033	Gamma-glutamylleucine levels	Inverse variance weighted	31.9956	41	0.842082		0.0124777	0.010619	0.246929
ebi-a-GCST90026165	ebi-a-GCST90091033	Nonalcoholic fatty liver disease || id:ebi-a-GCST90091033	Gamma-glutamylphenylalanine levels	Inverse variance weighted	22.8552	21	0.351745		0.0026288	0.0125135	0.835733
ebi-a-GCST90026166	ebi-a-GCST90091033	Nonalcoholic fatty liver disease || id:ebi-a-GCST90091033	Gamma-glutamylthreonine levels	Inverse variance weighted	20.7644	18	0.291468		-0.0168266	0.0148691	0.273492
ebi-a-GCST90026167	ebi-a-GCST90091033	Nonalcoholic fatty liver disease || id:ebi-a-GCST90091033	Gamma-glutamylvaline levels	Inverse variance weighted	29.8451	30	0.473606		0.0044679	0.0124855	0.723048
ebi-a-GCST90026168	ebi-a-GCST90091033	Nonalcoholic fatty liver disease || id:ebi-a-GCST90091033	Gluconate levels	Inverse variance weighted	17.2587	23	0.796366		0.012088	0.0102834	0.252365
ebi-a-GCST90026169	ebi-a-GCST90091033	Nonalcoholic fatty liver disease || id:ebi-a-GCST90091033	Glutamate levels	Inverse variance weighted	37.0303	32	0.24794		0.00881436	0.0128673	0.498422
ebi-a-GCST90026170	ebi-a-GCST90091033	Nonalcoholic fatty liver disease || id:ebi-a-GCST90091033	Glutamine levels	Inverse variance weighted	78.8804	73	0.298394		0.00354309	0.0100212	0.724702
ebi-a-GCST90026171	ebi-a-GCST90091033	Nonalcoholic fatty liver disease || id:ebi-a-GCST90091033	Glutarylcarnitine (c5-dc) levels	Inverse variance weighted	46.151	44	0.383417		-0.00288674	0.0103918	0.782505
ebi-a-GCST90026172	ebi-a-GCST90091033	Nonalcoholic fatty liver disease || id:ebi-a-GCST90091033	Glycerate levels	Inverse variance weighted	16.7072	19	0.609697		0.00923169	0.0146436	0.536338
ebi-a-GCST90026173	ebi-a-GCST90091033	Nonalcoholic fatty liver disease || id:ebi-a-GCST90091033	Glycerol levels	Inverse variance weighted	19.1864	18	0.380427		-0.000386162	0.0163301	0.981409
ebi-a-GCST90026174	ebi-a-GCST90091033	Nonalcoholic fatty liver disease || id:ebi-a-GCST90091033	Glycerophosphoinositol levels	Inverse variance weighted	5.64662	8	0.686747		-0.0110573	0.0168306	0.532194
ebi-a-GCST90026175	ebi-a-GCST90091033	Nonalcoholic fatty liver disease || id:ebi-a-GCST90091033	Guaiacol sulfate levels	Inverse variance weighted	2.37819	3	0.497707		0.05432	0.044836	0.349412
ebi-a-GCST90026176	ebi-a-GCST90091033	Nonalcoholic fatty liver disease || id:ebi-a-GCST90091033	Guanosine levels	Inverse variance weighted	36.7643	22	0.0251031		-0.0346509	0.0163305	0.0459136
ebi-a-GCST90026177	ebi-a-GCST90091033	Nonalcoholic fatty liver disease || id:ebi-a-GCST90091033	Gulonate levels	Inverse variance weighted	36.4993	36	0.445454		-0.00175134	0.0103281	0.866324
ebi-a-GCST90026178	ebi-a-GCST90091033	Nonalcoholic fatty liver disease || id:ebi-a-GCST90091033	Hippurate levels	Inverse variance weighted	93.7434	98	0.602856		0.00283265	0.00910054	0.756269
ebi-a-GCST90026179	ebi-a-GCST90091033	Nonalcoholic fatty liver disease || id:ebi-a-GCST90091033	Histidine levels	Inverse variance weighted	4.77681	13	0.979783		-0.0208386	0.0225155	0.372932
ebi-a-GCST90026180	ebi-a-GCST90091033	Nonalcoholic fatty liver disease || id:ebi-a-GCST90091033	Homoarginine levels	Inverse variance weighted	13.3009	13	0.42485		-0.0109884	0.0160509	0.506606
ebi-a-GCST90026181	ebi-a-GCST90091033	Nonalcoholic fatty liver disease || id:ebi-a-GCST90091033	Homocarnosine levels	Inverse variance weighted	54.3921	51	0.346638		-0.00294984	0.00808211	0.716663
ebi-a-GCST90026182	ebi-a-GCST90091033	Nonalcoholic fatty liver disease || id:ebi-a-GCST90091033	Homostachydrine levels	Inverse variance weighted	17.099	13	0.194819		-0.0156446	0.029228	0.602249
ebi-a-GCST90026183	ebi-a-GCST90091033	Nonalcoholic fatty liver disease || id:ebi-a-GCST90091033	Homovanillate (hva) levels	Inverse variance weighted	7.01314	13	0.901473		0.000532886	0.0206065	0.979794
ebi-a-GCST90026184	ebi-a-GCST90091033	Nonalcoholic fatty liver disease || id:ebi-a-GCST90091033	Hydroxy-cmpf levels	Inverse variance weighted	9.88915	15	0.826654		0.0060591	0.0140729	0.67335
ebi-a-GCST90026185	ebi-a-GCST90091033	Nonalcoholic fatty liver disease || id:ebi-a-GCST90091033	Hydroxyasparagine levels	Inverse variance weighted	124.146	133	0.696484		0.00108606	0.00836339	0.896876
ebi-a-GCST90026186	ebi-a-GCST90091033	Nonalcoholic fatty liver disease || id:ebi-a-GCST90091033	Indoleacetate levels	Inverse variance weighted	18.1435	21	0.639907		-0.0116861	0.0135112	0.397338
ebi-a-GCST90026187	ebi-a-GCST90091033	Nonalcoholic fatty liver disease || id:ebi-a-GCST90091033	Isobutyrylcarnitine (c4) levels	Inverse variance weighted	40.7614	24	0.0176891		-0.00714386	0.0147917	0.633686
ebi-a-GCST90026188	ebi-a-GCST90091033	Nonalcoholic fatty liver disease || id:ebi-a-GCST90091033	Isocitrate levels	Inverse variance weighted	15.0638	16	0.519971		0.00536297	0.0151588	0.728422
ebi-a-GCST90026189	ebi-a-GCST90091033	Nonalcoholic fatty liver disease || id:ebi-a-GCST90091033	Isoleucine levels	Inverse variance weighted	20.4972	19	0.365238		0.000399738	0.0144366	0.978215
ebi-a-GCST90026190	ebi-a-GCST90091033	Nonalcoholic fatty liver disease || id:ebi-a-GCST90091033	Isovalerate (i5:0) levels	Inverse variance weighted	27.7501	32	0.681664		0.0237238	0.0141185	0.102945
ebi-a-GCST90026191	ebi-a-GCST90091033	Nonalcoholic fatty liver disease || id:ebi-a-GCST90091033	Kynurenate levels	Inverse variance weighted	6.37659	12	0.895922		-0.0191783	0.016826	0.278579
ebi-a-GCST90026192	ebi-a-GCST90091033	Nonalcoholic fatty liver disease || id:ebi-a-GCST90091033	Leucine levels	Inverse variance weighted	10.6558	11	0.472535		-0.0267043	0.0162816	0.132009
ebi-a-GCST90026193	ebi-a-GCST90091033	Nonalcoholic fatty liver disease || id:ebi-a-GCST90091033	Maleate levels	Inverse variance weighted	27.9449	20	0.110711		-0.0118583	0.0139329	0.405314
ebi-a-GCST90026194	ebi-a-GCST90091033	Nonalcoholic fatty liver disease || id:ebi-a-GCST90091033	Mannitol/sorbitol levels	Inverse variance weighted	8.19856	15	0.915576		0.00385481	0.0158665	0.811566
ebi-a-GCST90026195	ebi-a-GCST90091033	Nonalcoholic fatty liver disease || id:ebi-a-GCST90091033	Mannose levels	Inverse variance weighted	6.06247	7	0.532474		-0.0200766	0.0368097	0.605135
ebi-a-GCST90026196	ebi-a-GCST90091033	Nonalcoholic fatty liver disease || id:ebi-a-GCST90091033	Methionine levels	Inverse variance weighted	29.9262	42	0.918563		-0.00531692	0.0100703	0.60036
ebi-a-GCST90026197	ebi-a-GCST90091033	Nonalcoholic fatty liver disease || id:ebi-a-GCST90091033	Methionine sulfone levels	Inverse variance weighted	30.4805	35	0.686048		0.00621272	0.00932312	0.509666
ebi-a-GCST90026198	ebi-a-GCST90091033	Nonalcoholic fatty liver disease || id:ebi-a-GCST90091033	Methionine sulfoxide levels	Inverse variance weighted	37.4652	48	0.863535		-0.011056	0.0137998	0.427063
ebi-a-GCST90026199	ebi-a-GCST90091033	Nonalcoholic fatty liver disease || id:ebi-a-GCST90091033	Methyl glucopyranoside (alpha + beta) levels	Inverse variance weighted	14.8743	12	0.248385		-0.0168225	0.0222787	0.466053
ebi-a-GCST90026200	ebi-a-GCST90091033	Nonalcoholic fatty liver disease || id:ebi-a-GCST90091033	Methylmalonate (mma) levels	Inverse variance weighted	204.876	190	0.218263		0.00747996	0.00925219	0.419846
ebi-a-GCST90026201	ebi-a-GCST90091033	Nonalcoholic fatty liver disease || id:ebi-a-GCST90091033	Methylsuccinate levels	Inverse variance weighted	17.216	15	0.306117		-0.0003985	0.0167161	0.981317
ebi-a-GCST90026202	ebi-a-GCST90091033	Nonalcoholic fatty liver disease || id:ebi-a-GCST90091033	Methylsuccinoylcarnitine levels	Inverse variance weighted	54.6383	53	0.412093		-0.00465364	0.0127883	0.71741
ebi-a-GCST90026203	ebi-a-GCST90091033	Nonalcoholic fatty liver disease || id:ebi-a-GCST90091033	Myo-inositol levels	Inverse variance weighted	73.8796	86	0.821231		0.0125569	0.0104932	0.234764
ebi-a-GCST90026204	ebi-a-GCST90091033	Nonalcoholic fatty liver disease || id:ebi-a-GCST90091033	N-acetyl-3-methylhistidine levels	Inverse variance weighted	55.4385	67	0.842379		-0.00588344	0.0146892	0.690062
ebi-a-GCST90026205	ebi-a-GCST90091033	Nonalcoholic fatty liver disease || id:ebi-a-GCST90091033	N-acetyl-aspartyl-glutamate (naag) levels	Inverse variance weighted	10.9114	16	0.814919		-0.00332774	0.0128983	0.799913
ebi-a-GCST90026206	ebi-a-GCST90091033	Nonalcoholic fatty liver disease || id:ebi-a-GCST90091033	N-acetyl-beta-alanine levels	Inverse variance weighted	10.1891	15	0.807678		-0.0159918	0.0139564	0.271071
ebi-a-GCST90026207	ebi-a-GCST90091033	Nonalcoholic fatty liver disease || id:ebi-a-GCST90091033	N-acetyl-isoputreanine levels	Inverse variance weighted	9.7507	8	0.282961		-0.0240387	0.0225442	0.321681
ebi-a-GCST90026208	ebi-a-GCST90091033	Nonalcoholic fatty liver disease || id:ebi-a-GCST90091033	N-acetylalanine levels	Inverse variance weighted	13.4284	10	0.200698		-0.001714	0.0280965	0.952689
ebi-a-GCST90026209	ebi-a-GCST90091033	Nonalcoholic fatty liver disease || id:ebi-a-GCST90091033	N-acetylarginine levels	Inverse variance weighted	8.67882	13	0.796745		-0.00453262	0.0147642	0.764106
ebi-a-GCST90026210	ebi-a-GCST90091033	Nonalcoholic fatty liver disease || id:ebi-a-GCST90091033	N-acetylasparagine levels	Inverse variance weighted	15.1508	10	0.126661		-0.0301256	0.0228485	0.219903
ebi-a-GCST90026211	ebi-a-GCST90091033	Nonalcoholic fatty liver disease || id:ebi-a-GCST90091033	N-acetylaspartate (naa) levels	Inverse variance weighted	17.2785	15	0.302489		-0.0303305	0.0164109	0.0858069
ebi-a-GCST90026212	ebi-a-GCST90091033	Nonalcoholic fatty liver disease || id:ebi-a-GCST90091033	N-acetylglucosamine/n-acetylgalactosamine levels	Inverse variance weighted	261.921	275	0.704789		0.00184352	0.00775977	0.812389
ebi-a-GCST90026213	ebi-a-GCST90091033	Nonalcoholic fatty liver disease || id:ebi-a-GCST90091033	N-acetylglutamate levels	Inverse variance weighted	22.1113	21	0.393123		-0.0146286	0.0129534	0.272127
ebi-a-GCST90026214	ebi-a-GCST90091033	Nonalcoholic fatty liver disease || id:ebi-a-GCST90091033	N-acetylglutamine levels	Inverse variance weighted	10.5332	12	0.569292		-0.0155332	0.0126606	0.245476
ebi-a-GCST90026215	ebi-a-GCST90091033	Nonalcoholic fatty liver disease || id:ebi-a-GCST90091033	N-acetylglycine levels	Inverse variance weighted	8.27294	19	0.983707		0.00145362	0.0135958	0.916038
ebi-a-GCST90026216	ebi-a-GCST90091033	Nonalcoholic fatty liver disease || id:ebi-a-GCST90091033	N-acetylhistidine levels	Inverse variance weighted	151.255	163	0.735544		0.00784568	0.0076864	0.308908
ebi-a-GCST90026217	ebi-a-GCST90091033	Nonalcoholic fatty liver disease || id:ebi-a-GCST90091033	N-acetylisoleucine levels	Inverse variance weighted	5.62861	3	0.131146		0.00735738	0.087535	0.940672
ebi-a-GCST90026218	ebi-a-GCST90091033	Nonalcoholic fatty liver disease || id:ebi-a-GCST90091033	N-acetylleucine levels	Inverse variance weighted	69.8909	65	0.316749		-0.000273585	0.0103699	0.979034
ebi-a-GCST90026219	ebi-a-GCST90091033	Nonalcoholic fatty liver disease || id:ebi-a-GCST90091033	N-acetylmethionine levels	Inverse variance weighted	8.07552	7	0.325982		-0.00489988	0.0283472	0.868451
ebi-a-GCST90026220	ebi-a-GCST90091033	Nonalcoholic fatty liver disease || id:ebi-a-GCST90091033	N-acetylneuraminate levels	Inverse variance weighted	5.31043	6	0.504658		-0.00466998	0.0224121	0.843163
ebi-a-GCST90026221	ebi-a-GCST90091033	Nonalcoholic fatty liver disease || id:ebi-a-GCST90091033	N-acetylphenylalanine levels	Inverse variance weighted	34.5849	30	0.258057		0.0120239	0.0152311	0.43627
ebi-a-GCST90026222	ebi-a-GCST90091033	Nonalcoholic fatty liver disease || id:ebi-a-GCST90091033	N-acetylputrescine levels	Inverse variance weighted	10.8227	12	0.544167		0.0131758	0.0207845	0.539089
ebi-a-GCST90026223	ebi-a-GCST90091033	Nonalcoholic fatty liver disease || id:ebi-a-GCST90091033	N-acetylserine levels	Inverse variance weighted	8.48006	12	0.746581		0.00157688	0.0155343	0.920973
ebi-a-GCST90026224	ebi-a-GCST90091033	Nonalcoholic fatty liver disease || id:ebi-a-GCST90091033	N-acetyltaurine levels	Inverse variance weighted	1.68403	4	0.793616		-0.0279872	0.0274183	0.382511
ebi-a-GCST90026225	ebi-a-GCST90091033	Nonalcoholic fatty liver disease || id:ebi-a-GCST90091033	N-acetylthreonine levels	Inverse variance weighted	3.61271	8	0.890268		-0.00060101	0.0263887	0.982465
ebi-a-GCST90026226	ebi-a-GCST90091033	Nonalcoholic fatty liver disease || id:ebi-a-GCST90091033	N-acetylvaline levels	Inverse variance weighted	4.8625	5	0.43289		-0.0110507	0.0215381	0.634933
ebi-a-GCST90026227	ebi-a-GCST90091033	Nonalcoholic fatty liver disease || id:ebi-a-GCST90091033	N-delta-acetylornithine levels	Inverse variance weighted	31.0597	27	0.268695		0.00696791	0.0146013	0.637197
ebi-a-GCST90026228	ebi-a-GCST90091033	Nonalcoholic fatty liver disease || id:ebi-a-GCST90091033	N-formylanthranilic acid levels	Inverse variance weighted	47.4447	58	0.83739		-0.0229324	0.0134521	0.0936874
ebi-a-GCST90026229	ebi-a-GCST90091033	Nonalcoholic fatty liver disease || id:ebi-a-GCST90091033	N-formylmethionine levels	Inverse variance weighted	8.32016	12	0.759637		0.00180741	0.0153827	0.908585
ebi-a-GCST90026230	ebi-a-GCST90091033	Nonalcoholic fatty liver disease || id:ebi-a-GCST90091033	N-trimethyl 5-aminovalerate levels	Inverse variance weighted	20.7771	27	0.796614		0.00731392	0.00957455	0.451809
ebi-a-GCST90026231	ebi-a-GCST90091033	Nonalcoholic fatty liver disease || id:ebi-a-GCST90091033	N1-methyl-2-pyridone-5-carboxamide levels	Inverse variance weighted	47.1886	66	0.961279		-0.0135705	0.0110321	0.223094
ebi-a-GCST90026232	ebi-a-GCST90091033	Nonalcoholic fatty liver disease || id:ebi-a-GCST90091033	N1-methyladenosine levels	Inverse variance weighted	32.2929	32	0.452282		-0.0143461	0.00941534	0.137722
ebi-a-GCST90026233	ebi-a-GCST90091033	Nonalcoholic fatty liver disease || id:ebi-a-GCST90091033	N1-methylinosine levels	Inverse variance weighted	18.9354	23	0.70497		-0.0132008	0.0161264	0.421804
ebi-a-GCST90026234	ebi-a-GCST90091033	Nonalcoholic fatty liver disease || id:ebi-a-GCST90091033	N2,n2-dimethylguanosine levels	Inverse variance weighted	6.46245	10	0.77503		-0.0055166	0.0281594	0.849035
ebi-a-GCST90026235	ebi-a-GCST90091033	Nonalcoholic fatty liver disease || id:ebi-a-GCST90091033	N6,n6,n6-trimethyllysine levels	Inverse variance weighted	32.0297	27	0.230987		-0.0159274	0.012296	0.206587
ebi-a-GCST90026236	ebi-a-GCST90091033	Nonalcoholic fatty liver disease || id:ebi-a-GCST90091033	N6-carbamoylthreonyladenosine levels	Inverse variance weighted	11.3221	6	0.0789174		-0.00902335	0.0493827	0.862193
ebi-a-GCST90026237	ebi-a-GCST90091033	Nonalcoholic fatty liver disease || id:ebi-a-GCST90091033	N6-succinyladenosine levels	Inverse variance weighted	39.6267	41	0.531669		-0.00360019	0.00968221	0.711978
ebi-a-GCST90026238	ebi-a-GCST90091033	Nonalcoholic fatty liver disease || id:ebi-a-GCST90091033	Nicotinamide riboside levels	Inverse variance weighted	13.0051	14	0.526118		-0.0120259	0.0151792	0.442428
ebi-a-GCST90026239	ebi-a-GCST90091033	Nonalcoholic fatty liver disease || id:ebi-a-GCST90091033	O-sulfo-l-tyrosine levels	Inverse variance weighted	5.75836	5	0.330446		-0.0230334	0.0309541	0.498144
ebi-a-GCST90026240	ebi-a-GCST90091033	Nonalcoholic fatty liver disease || id:ebi-a-GCST90091033	Octanoylcarnitine (c8) levels	Inverse variance weighted	8.27304	17	0.960355		-0.025651	0.0161829	0.132514
ebi-a-GCST90026241	ebi-a-GCST90091033	Nonalcoholic fatty liver disease || id:ebi-a-GCST90091033	Orotate levels	Inverse variance weighted	8.92428	6	0.177882		-0.0269794	0.0177545	0.189086
ebi-a-GCST90026242	ebi-a-GCST90091033	Nonalcoholic fatty liver disease || id:ebi-a-GCST90091033	Orotidine levels	Inverse variance weighted	10.5414	11	0.482444		0.0282228	0.020701	0.202677
ebi-a-GCST90026243	ebi-a-GCST90091033	Nonalcoholic fatty liver disease || id:ebi-a-GCST90091033	Oxalate (ethanedioate) levels	Inverse variance weighted	216.362	219	0.5377		-0.00120562	0.00843575	0.886487
ebi-a-GCST90026244	ebi-a-GCST90091033	Nonalcoholic fatty liver disease || id:ebi-a-GCST90091033	Palmitoyl dihydrosphingomyelin (d18:0/16:0) levels	Inverse variance weighted	39.3861	25	0.0336854		0.00198429	0.0167155	0.906494
ebi-a-GCST90026245	ebi-a-GCST90091033	Nonalcoholic fatty liver disease || id:ebi-a-GCST90091033	Palmitoyl sphingomyelin (d18:1/16:0) levels	Inverse variance weighted	53.0945	51	0.393404		0.0267485	0.00957207	0.00735314
ebi-a-GCST90026246	ebi-a-GCST90091033	Nonalcoholic fatty liver disease || id:ebi-a-GCST90091033	Pantothenate levels	Inverse variance weighted	16.4067	18	0.564189		-0.00172975	0.0134348	0.899065
ebi-a-GCST90026247	ebi-a-GCST90091033	Nonalcoholic fatty liver disease || id:ebi-a-GCST90091033	Phenol sulfate levels	Inverse variance weighted	6.84644	12	0.867592		-0.0175025	0.015766	0.290616
ebi-a-GCST90026248	ebi-a-GCST90091033	Nonalcoholic fatty liver disease || id:ebi-a-GCST90091033	Phenylacetylglutamine levels	Inverse variance weighted	28.5559	39	0.890852		0.00140578	0.00970869	0.885637
ebi-a-GCST90026249	ebi-a-GCST90091033	Nonalcoholic fatty liver disease || id:ebi-a-GCST90091033	Phenylalanine levels	Inverse variance weighted	53.4523	46	0.209761		-0.003716	0.0131214	0.778321
ebi-a-GCST90026250	ebi-a-GCST90091033	Nonalcoholic fatty liver disease || id:ebi-a-GCST90091033	Phenyllactate (pla) levels	Inverse variance weighted	77.602	77	0.459338		0.0104758	0.0084008	0.216226
ebi-a-GCST90026251	ebi-a-GCST90091033	Nonalcoholic fatty liver disease || id:ebi-a-GCST90091033	Pipecolate levels	Inverse variance weighted	39.7826	48	0.794704		-0.000818948	0.0138094	0.952962
ebi-a-GCST90026252	ebi-a-GCST90091033	Nonalcoholic fatty liver disease || id:ebi-a-GCST90091033	Propionylcarnitine (c3) levels	Inverse variance weighted	32.1913	30	0.358684		-0.00184332	0.0131938	0.889854
ebi-a-GCST90026253	ebi-a-GCST90091033	Nonalcoholic fatty liver disease || id:ebi-a-GCST90091033	Pseudouridine levels	Inverse variance weighted	8.34423	8	0.400588		-0.0568186	0.0291148	0.0919588
ebi-a-GCST90026254	ebi-a-GCST90091033	Nonalcoholic fatty liver disease || id:ebi-a-GCST90091033	Pyridoxal levels	Inverse variance weighted	14.8354	29	0.986256		0.015079	0.011938	0.216967
ebi-a-GCST90026255	ebi-a-GCST90091033	Nonalcoholic fatty liver disease || id:ebi-a-GCST90091033	Pyridoxate levels	Inverse variance weighted	34.652	32	0.342496		-0.00806813	0.00988717	0.420715
ebi-a-GCST90026256	ebi-a-GCST90091033	Nonalcoholic fatty liver disease || id:ebi-a-GCST90091033	Pyruvate levels	Inverse variance weighted	15.069	13	0.303064		-0.0152592	0.0178103	0.40836
ebi-a-GCST90026257	ebi-a-GCST90091033	Nonalcoholic fatty liver disease || id:ebi-a-GCST90091033	Quinate levels	Inverse variance weighted	18.0314	23	0.755783		0.004446	0.0130824	0.737195
ebi-a-GCST90026258	ebi-a-GCST90091033	Nonalcoholic fatty liver disease || id:ebi-a-GCST90091033	Ribitol levels	Inverse variance weighted	18.8495	18	0.401144		0.00675079	0.0150926	0.660312
ebi-a-GCST90026259	ebi-a-GCST90091033	Nonalcoholic fatty liver disease || id:ebi-a-GCST90091033	Ribonate levels	Inverse variance weighted	25.6423	18	0.108223		-0.00303645	0.0175463	0.864653
ebi-a-GCST90026260	ebi-a-GCST90091033	Nonalcoholic fatty liver disease || id:ebi-a-GCST90091033	Ribulonate/xylulonate levels	Inverse variance weighted	49.4424	50	0.495684		-0.00163264	0.0121755	0.893879
ebi-a-GCST90026261	ebi-a-GCST90091033	Nonalcoholic fatty liver disease || id:ebi-a-GCST90091033	S-1-pyrroline-5-carboxylate levels	Inverse variance weighted	23.4075	23	0.437198		-0.0184328	0.014332	0.211768
ebi-a-GCST90026262	ebi-a-GCST90091033	Nonalcoholic fatty liver disease || id:ebi-a-GCST90091033	S-methylcysteine levels	Inverse variance weighted	10.2276	11	0.510038		0.00954107	0.03083	0.763313
ebi-a-GCST90026263	ebi-a-GCST90091033	Nonalcoholic fatty liver disease || id:ebi-a-GCST90091033	Salicylate levels	Inverse variance weighted	65.2346	59	0.269017		-0.0103506	0.0122474	0.401512
ebi-a-GCST90026264	ebi-a-GCST90091033	Nonalcoholic fatty liver disease || id:ebi-a-GCST90091033	Serine levels	Inverse variance weighted	8.13852	12	0.774214		-0.00291294	0.0143317	0.842649
ebi-a-GCST90026265	ebi-a-GCST90091033	Nonalcoholic fatty liver disease || id:ebi-a-GCST90091033	Spermidine levels	Inverse variance weighted	5.90308	9	0.749578		-0.00449101	0.0221701	0.844528
ebi-a-GCST90026266	ebi-a-GCST90091033	Nonalcoholic fatty liver disease || id:ebi-a-GCST90091033	Stachydrine levels	Inverse variance weighted	5.16639	9	0.819569		-0.000940225	0.0156022	0.953425
ebi-a-GCST90026267	ebi-a-GCST90091033	Nonalcoholic fatty liver disease || id:ebi-a-GCST90091033	Stearoyl sphingomyelin (d18:1/18:0) levels	Inverse variance weighted	19.9412	15	0.174199		0.0156406	0.0155584	0.33182
ebi-a-GCST90026268	ebi-a-GCST90091033	Nonalcoholic fatty liver disease || id:ebi-a-GCST90091033	Succinimide levels	Inverse variance weighted	43.7112	30	0.0506439		0.0114921	0.0126288	0.370329
ebi-a-GCST90026269	ebi-a-GCST90091033	Nonalcoholic fatty liver disease || id:ebi-a-GCST90091033	Succinylcarnitine (c4-dc) levels	Inverse variance weighted	22.2707	13	0.0513074		-0.011345	0.0195003	0.57148
ebi-a-GCST90026270	ebi-a-GCST90091033	Nonalcoholic fatty liver disease || id:ebi-a-GCST90091033	Tartarate levels	Inverse variance weighted	5.53473	12	0.937699		0.0171406	0.0159943	0.306818
ebi-a-GCST90026271	ebi-a-GCST90091033	Nonalcoholic fatty liver disease || id:ebi-a-GCST90091033	Tartronate (hydroxymalonate) levels	Inverse variance weighted	67.8856	72	0.61553		0.00574294	0.00935774	0.541368
ebi-a-GCST90026272	ebi-a-GCST90091033	Nonalcoholic fatty liver disease || id:ebi-a-GCST90091033	Theobromine levels	Inverse variance weighted	36.818	38	0.524021		-0.00320247	0.0115148	0.782471
ebi-a-GCST90026273	ebi-a-GCST90091033	Nonalcoholic fatty liver disease || id:ebi-a-GCST90091033	Theophylline levels	Inverse variance weighted	18.1493	18	0.445862		0.00650237	0.0200333	0.74946
ebi-a-GCST90026274	ebi-a-GCST90091033	Nonalcoholic fatty liver disease || id:ebi-a-GCST90091033	Thioproline levels	Inverse variance weighted	24.3947	18	0.142517		0.00378035	0.0226235	0.869264
ebi-a-GCST90026275	ebi-a-GCST90091033	Nonalcoholic fatty liver disease || id:ebi-a-GCST90091033	Threonate levels	Inverse variance weighted	86.1665	88	0.535385		-0.00898663	0.00938399	0.34089
ebi-a-GCST90026276	ebi-a-GCST90091033	Nonalcoholic fatty liver disease || id:ebi-a-GCST90091033	Threonine levels	Inverse variance weighted	27.2122	26	0.39827		3.67031e-06	0.0123531	0.999765
ebi-a-GCST90026277	ebi-a-GCST90091033	Nonalcoholic fatty liver disease || id:ebi-a-GCST90091033	Trans-4-hydroxyproline levels	Inverse variance weighted	22.5633	23	0.486497		-0.00628971	0.0142445	0.663123
ebi-a-GCST90026278	ebi-a-GCST90091033	Nonalcoholic fatty liver disease || id:ebi-a-GCST90091033	Trigonelline (n'-methylnicotinate) levels	Inverse variance weighted	9.27769	9	0.412046		0.0204442	0.0219924	0.379772
ebi-a-GCST90026279	ebi-a-GCST90091033	Nonalcoholic fatty liver disease || id:ebi-a-GCST90091033	Trimethylamine n-oxide levels	Inverse variance weighted	29.0269	29	0.463664		0.0112299	0.00918139	0.23148
ebi-a-GCST90026280	ebi-a-GCST90091033	Nonalcoholic fatty liver disease || id:ebi-a-GCST90091033	Tryptophan levels	Inverse variance weighted	11.6909	11	0.387318		0.00605895	0.0187204	0.752867
ebi-a-GCST90026281	ebi-a-GCST90091033	Nonalcoholic fatty liver disease || id:ebi-a-GCST90091033	Tryptophan betaine levels	Inverse variance weighted	25.4826	38	0.939931		0.00787522	0.0102934	0.449079
ebi-a-GCST90026282	ebi-a-GCST90091033	Nonalcoholic fatty liver disease || id:ebi-a-GCST90091033	Uracil levels	Inverse variance weighted	5.43325	9	0.795025		-0.0155865	0.0215874	0.490847
ebi-a-GCST90026283	ebi-a-GCST90091033	Nonalcoholic fatty liver disease || id:ebi-a-GCST90091033	Urea levels	Inverse variance weighted	24.4504	13	0.0272311		0.0205429	0.0217402	0.363333
ebi-a-GCST90026284	ebi-a-GCST90091033	Nonalcoholic fatty liver disease || id:ebi-a-GCST90091033	Valine levels	Inverse variance weighted	5.56001	11	0.901052		-0.000460246	0.022224	0.983885
ebi-a-GCST90026285	ebi-a-GCST90091033	Nonalcoholic fatty liver disease || id:ebi-a-GCST90091033	X-10457 levels	Inverse variance weighted	2.54052	10	0.990272		-8.13899e-06	0.0177237	0.999644
ebi-a-GCST90026286	ebi-a-GCST90091033	Nonalcoholic fatty liver disease || id:ebi-a-GCST90091033	X-11261 levels	Inverse variance weighted	6.10035	10	0.806763		-0.0212928	0.0294739	0.488376
ebi-a-GCST90026287	ebi-a-GCST90091033	Nonalcoholic fatty liver disease || id:ebi-a-GCST90091033	2,3-dihydroxy-5-methylthio-4-pentenoate (dmtpa) levels	Inverse variance weighted	12.0875	12	0.438678		-0.00198324	0.0153752	0.899694
ebi-a-GCST90026288	ebi-a-GCST90091033	Nonalcoholic fatty liver disease || id:ebi-a-GCST90091033	X-11612 levels	Inverse variance weighted	55.8621	53	0.367807		0.00328334	0.0101429	0.747457
ebi-a-GCST90026289	ebi-a-GCST90091033	Nonalcoholic fatty liver disease || id:ebi-a-GCST90091033	X-11787 levels	Inverse variance weighted	39.028	49	0.845307		0.012117	0.0122123	0.326076
ebi-a-GCST90026290	ebi-a-GCST90091033	Nonalcoholic fatty liver disease || id:ebi-a-GCST90091033	X-11795 levels	Inverse variance weighted	11.7664	12	0.464616		0.0178014	0.0191397	0.372292
ebi-a-GCST90026291	ebi-a-GCST90091033	Nonalcoholic fatty liver disease || id:ebi-a-GCST90091033	X-12007 levels	Inverse variance weighted	41.1999	33	0.154649		-0.00198654	0.0122773	0.872476
ebi-a-GCST90026293	ebi-a-GCST90091033	Nonalcoholic fatty liver disease || id:ebi-a-GCST90091033	X-12100 levels	Inverse variance weighted	36.9905	31	0.211804		-0.015613	0.00992841	0.126309
ebi-a-GCST90026294	ebi-a-GCST90091033	Nonalcoholic fatty liver disease || id:ebi-a-GCST90091033	X-12101 levels	Inverse variance weighted	22.0444	20	0.338106		0.0106921	0.0161804	0.51667
ebi-a-GCST90026295	ebi-a-GCST90091033	Nonalcoholic fatty liver disease || id:ebi-a-GCST90091033	X-12104 levels	Inverse variance weighted	3.74736	7	0.808373		0.0129443	0.0210663	0.561476
ebi-a-GCST90026296	ebi-a-GCST90091033	Nonalcoholic fatty liver disease || id:ebi-a-GCST90091033	Ascorbic acid 3-sulfate levels	Inverse variance weighted	79.2527	76	0.376732		-0.0222417	0.00910219	0.0168951
ebi-a-GCST90026297	ebi-a-GCST90091033	Nonalcoholic fatty liver disease || id:ebi-a-GCST90091033	X-12411 levels	Inverse variance weighted	19.1689	22	0.634875		-0.00683257	0.012818	0.599598
ebi-a-GCST90026298	ebi-a-GCST90091033	Nonalcoholic fatty liver disease || id:ebi-a-GCST90091033	X-12906 levels	Inverse variance weighted	11.1597	12	0.515286		-0.00631125	0.0163471	0.706803
ebi-a-GCST90026299	ebi-a-GCST90091033	Nonalcoholic fatty liver disease || id:ebi-a-GCST90091033	1-carboxyethylvaline levels	Inverse variance weighted	55.4179	52	0.347102		-0.0192914	0.0120505	0.11558
ebi-a-GCST90026300	ebi-a-GCST90091033	Nonalcoholic fatty liver disease || id:ebi-a-GCST90091033	X-13728 levels	Inverse variance weighted	39.7126	27	0.0544954		-0.0137705	0.0140995	0.337733
ebi-a-GCST90026301	ebi-a-GCST90091033	Nonalcoholic fatty liver disease || id:ebi-a-GCST90091033	X-14056 levels	Inverse variance weighted	10.108	12	0.606489		-0.00249289	0.0195913	0.901043
ebi-a-GCST90026302	ebi-a-GCST90091033	Nonalcoholic fatty liver disease || id:ebi-a-GCST90091033	1-methyl-5-imidazoleacetate levels	Inverse variance weighted	15.3953	23	0.879907		-0.0153295	0.0118219	0.208169
ebi-a-GCST90026303	ebi-a-GCST90091033	Nonalcoholic fatty liver disease || id:ebi-a-GCST90091033	X-15245 levels	Inverse variance weighted	41.272	42	0.502779		-0.0110137	0.00993579	0.274113
ebi-a-GCST90026304	ebi-a-GCST90091033	Nonalcoholic fatty liver disease || id:ebi-a-GCST90091033	1-carboxyethylphenylalanine levels	Inverse variance weighted	42.0748	43	0.511324		-0.00446535	0.0120322	0.712417
ebi-a-GCST90026305	ebi-a-GCST90091033	Nonalcoholic fatty liver disease || id:ebi-a-GCST90091033	X-15674 levels	Inverse variance weighted	23.9592	30	0.773868		0.016372	0.0121	0.186492
ebi-a-GCST90026306	ebi-a-GCST90091033	Nonalcoholic fatty liver disease || id:ebi-a-GCST90091033	N,n,n-trimethyl-alanylproline betaine (tmap) levels	Inverse variance weighted	102.431	99	0.386552		-0.0154778	0.0130001	0.236692
ebi-a-GCST90026307	ebi-a-GCST90091033	Nonalcoholic fatty liver disease || id:ebi-a-GCST90091033	X-18887 levels	Inverse variance weighted	46.3777	50	0.619521		-0.00440032	0.00984334	0.656819
ebi-a-GCST90026308	ebi-a-GCST90091033	Nonalcoholic fatty liver disease || id:ebi-a-GCST90091033	X-19438 levels	Inverse variance weighted	23.5145	10	0.00899879		0.00288162	0.0325021	0.931294
ebi-a-GCST90026309	ebi-a-GCST90091033	Nonalcoholic fatty liver disease || id:ebi-a-GCST90091033	X-21286 levels	Inverse variance weighted	16.1771	24	0.881579		0.00868269	0.0129249	0.508416
ebi-a-GCST90026310	ebi-a-GCST90091033	Nonalcoholic fatty liver disease || id:ebi-a-GCST90091033	Butyrate (4:0) levels	Inverse variance weighted	113.294	112	0.448028		0.0128452	0.0117595	0.277054
ebi-a-GCST90026311	ebi-a-GCST90091033	Nonalcoholic fatty liver disease || id:ebi-a-GCST90091033	X-21733 levels	Inverse variance weighted	22.1301	22	0.452149		0.0101547	0.0163943	0.542313
ebi-a-GCST90026312	ebi-a-GCST90091033	Nonalcoholic fatty liver disease || id:ebi-a-GCST90091033	2-o-methylascorbic acid levels	Inverse variance weighted	15.0829	12	0.236936		0.0353035	0.0187737	0.0867672
ebi-a-GCST90026313	ebi-a-GCST90091033	Nonalcoholic fatty liver disease || id:ebi-a-GCST90091033	X-22162 levels	Inverse variance weighted	33.3345	16	0.00667135		-0.00231884	0.026019	0.930165
ebi-a-GCST90026314	ebi-a-GCST90091033	Nonalcoholic fatty liver disease || id:ebi-a-GCST90091033	4-chlorobenzoic acid levels	Inverse variance weighted	174.91	147	0.0578424		-0.0152464	0.0122315	0.214581
ebi-a-GCST90026315	ebi-a-GCST90091033	Nonalcoholic fatty liver disease || id:ebi-a-GCST90091033	X-23308 levels	Inverse variance weighted	82.7828	73	0.20308		-0.00787601	0.00980518	0.424474
ebi-a-GCST90026316	ebi-a-GCST90091033	Nonalcoholic fatty liver disease || id:ebi-a-GCST90091033	Ethyl beta-glucopyranoside levels	Inverse variance weighted	11.0814	11	0.436469		-0.00034267	0.0184817	0.985572
ebi-a-GCST90026317	ebi-a-GCST90091033	Nonalcoholic fatty liver disease || id:ebi-a-GCST90091033	X-23587 levels	Inverse variance weighted	9.40748	6	0.151925		0.0950658	0.036132	0.0464733
ebi-a-GCST90026318	ebi-a-GCST90091033	Nonalcoholic fatty liver disease || id:ebi-a-GCST90091033	X-23590 levels	Inverse variance weighted	4.56969	6	0.600062		-0.0157079	0.0265139	0.57933
ebi-a-GCST90026319	ebi-a-GCST90091033	Nonalcoholic fatty liver disease || id:ebi-a-GCST90091033	X-23593 levels	Inverse variance weighted	0.0215768	1	0.883218		NA	NA	NA
ebi-a-GCST90026320	ebi-a-GCST90091033	Nonalcoholic fatty liver disease || id:ebi-a-GCST90091033	X-23639 levels	Inverse variance weighted	26.3482	28	0.553911		-0.0173915	0.0101293	0.0974408
ebi-a-GCST90026321	ebi-a-GCST90091033	Nonalcoholic fatty liver disease || id:ebi-a-GCST90091033	X-23644 levels	Inverse variance weighted	24.8548	19	0.165378		-0.0326171	0.0158165	0.0539247
ebi-a-GCST90026322	ebi-a-GCST90091033	Nonalcoholic fatty liver disease || id:ebi-a-GCST90091033	X-23652 levels	Inverse variance weighted	19.6616	9	0.0201198		-0.0430472	0.0360374	0.266488
ebi-a-GCST90026323	ebi-a-GCST90091033	Nonalcoholic fatty liver disease || id:ebi-a-GCST90091033	X-23739 levels	Inverse variance weighted	67.5956	47	0.0260854		-0.0170253	0.0122265	0.170469
ebi-a-GCST90026324	ebi-a-GCST90091033	Nonalcoholic fatty liver disease || id:ebi-a-GCST90091033	X-24228 levels	Inverse variance weighted	8.15087	12	0.773232		-0.0209825	0.0205991	0.330267
ebi-a-GCST90026325	ebi-a-GCST90091033	Nonalcoholic fatty liver disease || id:ebi-a-GCST90091033	X-24295 levels	Inverse variance weighted	69.5671	69	0.458229		0.0133197	0.00841729	0.118193
ebi-a-GCST90026326	ebi-a-GCST90091033	Nonalcoholic fatty liver disease || id:ebi-a-GCST90091033	3-(3-amino-3-carboxypropyl)uridine levels	Inverse variance weighted	4.1276	3	0.248011		-0.0079073	0.0966829	0.942265
ebi-a-GCST90026327	ebi-a-GCST90091033	Nonalcoholic fatty liver disease || id:ebi-a-GCST90091033	X-24337 levels	Inverse variance weighted	7.15424	11	0.786459		0.0157474	0.0243672	0.532665
ebi-a-GCST90026328	ebi-a-GCST90091033	Nonalcoholic fatty liver disease || id:ebi-a-GCST90091033	X-24431 levels	Inverse variance weighted	24.2346	32	0.835802		0.00825552	0.0116622	0.484302
ebi-a-GCST90026329	ebi-a-GCST90091033	Nonalcoholic fatty liver disease || id:ebi-a-GCST90091033	X-24452 levels	Inverse variance weighted	14.5717	17	0.626303		0.0130995	0.0113177	0.264082
ebi-a-GCST90026330	ebi-a-GCST90091033	Nonalcoholic fatty liver disease || id:ebi-a-GCST90091033	X-24686 levels	Inverse variance weighted	32.1866	36	0.650605		0.00279018	0.0095286	0.771387
ebi-a-GCST90026331	ebi-a-GCST90091033	Nonalcoholic fatty liver disease || id:ebi-a-GCST90091033	X-24699 levels	Inverse variance weighted	26.6961	16	0.0449872		0.0411804	0.0200817	0.0581978
ebi-a-GCST90026332	ebi-a-GCST90091033	Nonalcoholic fatty liver disease || id:ebi-a-GCST90091033	3-amino-2-piperidone levels	Inverse variance weighted	13.0714	15	0.596782		-0.0018279	0.018075	0.920882
ebi-a-GCST90026333	ebi-a-GCST90091033	Nonalcoholic fatty liver disease || id:ebi-a-GCST90091033	X-24813 levels	Inverse variance weighted	18.4154	11	0.0724285		-0.00499528	0.0246877	0.843709
ebi-a-GCST90026334	ebi-a-GCST90091033	Nonalcoholic fatty liver disease || id:ebi-a-GCST90091033	X-24952 levels	Inverse variance weighted	14.0347	14	0.447128		-0.0149798	0.0144801	0.319761
ebi-a-GCST90026335	ebi-a-GCST90091033	Nonalcoholic fatty liver disease || id:ebi-a-GCST90091033	X-25109 levels	Inverse variance weighted	50.077	32	0.0219149		-0.00422842	0.0175715	0.811417
ebi-a-GCST90026336	ebi-a-GCST90091033	Nonalcoholic fatty liver disease || id:ebi-a-GCST90091033	N6-methyllysine levels	Inverse variance weighted	10.6188	9	0.302743		0.00298254	0.0164578	0.860699
Validation Group
ebi-a-GCST90025999	NAFLD	Nonalcoholic fatty liver disease	Glucose levels	Inverse variance weighted	21.1983	29	0.851824		0.015029	0.0137996	0.285399
ebi-a-GCST90026000	NAFLD	Nonalcoholic fatty liver disease	Creatinine levels	Inverse variance weighted	15.1301	11	0.176617		-0.0358082	0.0313983	0.280675
ebi-a-GCST90026001	NAFLD	Nonalcoholic fatty liver disease	Urate levels	Inverse variance weighted	6.8934	11	0.807649		0.0231576	0.0424102	0.597009
ebi-a-GCST90026002	NAFLD	Nonalcoholic fatty liver disease	Bilirubin (z,z) levels	Inverse variance weighted	34.5757	30	0.258406		0.01699	0.0219621	0.445426
ebi-a-GCST90026003	NAFLD	Nonalcoholic fatty liver disease	Cholesterol levels	Inverse variance weighted	83.7819	66	0.0689012		0.00556385	0.015421	0.719421
ebi-a-GCST90026004	NAFLD	Nonalcoholic fatty liver disease	Lysine levels	Inverse variance weighted	12.3363	11	0.338902		-0.0125834	0.0276841	0.65915
ebi-a-GCST90026005	NAFLD	Nonalcoholic fatty liver disease	Tyrosine levels	Inverse variance weighted	15.5614	15	0.411783		0.0079251	0.024606	0.752151
ebi-a-GCST90026006	NAFLD	Nonalcoholic fatty liver disease	Pyroglutamine levels	Inverse variance weighted	5.48678	11	0.905324		0.0310911	0.0277222	0.288274
ebi-a-GCST90026007	NAFLD	Nonalcoholic fatty liver disease	Cortisol levels	Inverse variance weighted	41.3711	43	0.5421		0.00199324	0.0161814	0.902551
ebi-a-GCST90026008	NAFLD	Nonalcoholic fatty liver disease	Lactate levels	Inverse variance weighted	10.366	13	0.663768		-0.0215152	0.0215428	0.337644
ebi-a-GCST90026009	NAFLD	Nonalcoholic fatty liver disease	Sulfate levels	Inverse variance weighted	12.291	21	0.931427		-0.00621126	0.0193642	0.751719
ebi-a-GCST90026010	NAFLD	Nonalcoholic fatty liver disease	1,5-anhydroglucitol (1,5-ag) levels	Inverse variance weighted	99.8853	86	0.1453		-0.00855934	0.0121353	0.482535
ebi-a-GCST90026011	NAFLD	Nonalcoholic fatty liver disease	Kynurenine levels	Inverse variance weighted	19.4892	19	0.425881		-0.00781988	0.0230947	0.738829
ebi-a-GCST90026012	NAFLD	Nonalcoholic fatty liver disease	Asparagine levels	Inverse variance weighted	12.1984	17	0.78798		0.0128915	0.0200662	0.529681
ebi-a-GCST90026013	NAFLD	Nonalcoholic fatty liver disease	Glycine levels	Inverse variance weighted	33.6054	38	0.672789		-0.00550226	0.0149338	0.714642
ebi-a-GCST90026014	NAFLD	Nonalcoholic fatty liver disease	Proline levels	Inverse variance weighted	27.442	32	0.696658		0.00641448	0.0204958	0.756403
ebi-a-GCST90026015	NAFLD	Nonalcoholic fatty liver disease	Ornithine levels	Inverse variance weighted	12.9797	17	0.737546		0.00676706	0.0218978	0.761287
ebi-a-GCST90026016	NAFLD	Nonalcoholic fatty liver disease	Citrulline levels	Inverse variance weighted	29.0572	19	0.0650909		-0.0192303	0.026742	0.481308
ebi-a-GCST90026017	NAFLD	Nonalcoholic fatty liver disease	Acetoacetate levels	Inverse variance weighted	6.70181	13	0.916858		0.0308718	0.0311411	0.341084
ebi-a-GCST90026018	NAFLD	Nonalcoholic fatty liver disease	Sphingomyelin (d18:1/14:0, d16:1/16:0) levels	Inverse variance weighted	53.7325	61	0.734032		-0.027576	0.0152742	0.0760302
ebi-a-GCST90026019	NAFLD	Nonalcoholic fatty liver disease	Sphingomyelin (d18:1/18:1, d18:2/18:0) levels	Inverse variance weighted	66.3934	47	0.032621		0.000792708	0.0181076	0.965271
ebi-a-GCST90026020	NAFLD	Nonalcoholic fatty liver disease	Sphingomyelin (d18:1/20:0, d16:1/22:0) levels	Inverse variance weighted	185.91	178	0.326935		-0.0202695	0.0154584	0.19148
ebi-a-GCST90026021	NAFLD	Nonalcoholic fatty liver disease	Sphingomyelin (d18:1/20:1, d18:2/20:0) levels	Inverse variance weighted	39.1025	32	0.18101		0.0101973	0.0267309	0.705449
ebi-a-GCST90026022	NAFLD	Nonalcoholic fatty liver disease	Sphingomyelin (d18:1/22:1, d18:2/22:0, d16:1/24:1) levels	Inverse variance weighted	91.8789	86	0.312417		0.00413678	0.0142864	0.772857
ebi-a-GCST90026023	NAFLD	Nonalcoholic fatty liver disease	Sphingomyelin (d18:1/24:1, d18:2/24:0) levels	Inverse variance weighted	49.6849	64	0.905593		-0.0127707	0.0112997	0.262683
ebi-a-GCST90026024	NAFLD	Nonalcoholic fatty liver disease	Sphingomyelin (d18:2/16:0, d18:1/16:1) levels	Inverse variance weighted	118.346	106	0.194214		-0.0116208	0.0170986	0.498231
ebi-a-GCST90026025	NAFLD	Nonalcoholic fatty liver disease	Sphingomyelin (d18:2/24:1, d18:1/24:2) levels	Inverse variance weighted	107.106	95	0.186354		0.0133641	0.0137244	0.332683
ebi-a-GCST90026026	NAFLD	Nonalcoholic fatty liver disease	Allantoin levels	Inverse variance weighted	24.5028	19	0.177568		-0.0438971	0.0200028	0.0415573
ebi-a-GCST90026027	NAFLD	Nonalcoholic fatty liver disease	Alpha-ketoglutarate levels	Inverse variance weighted	22.5041	19	0.259892		-0.00962673	0.0354163	0.788856
ebi-a-GCST90026028	NAFLD	Nonalcoholic fatty liver disease	Dimethylglycine levels	Inverse variance weighted	56.9183	63	0.691591		-0.0126177	0.0142716	0.380053
ebi-a-GCST90026029	NAFLD	Nonalcoholic fatty liver disease	Glucuronate levels	Inverse variance weighted	210.509	216	0.592624		0.00156775	0.0143643	0.913191
ebi-a-GCST90026030	NAFLD	Nonalcoholic fatty liver disease	Glycerol 3-phosphate levels	Inverse variance weighted	4.46342	8	0.813081		0.0260161	0.0331461	0.458252
ebi-a-GCST90026031	NAFLD	Nonalcoholic fatty liver disease	Hypoxanthine levels	Inverse variance weighted	3.05728	6	0.801625		-0.0433309	0.0567862	0.479865
ebi-a-GCST90026032	NAFLD	Nonalcoholic fatty liver disease	3-indoxyl sulfate levels	Inverse variance weighted	55.7936	41	0.0615252		0.00618082	0.0244334	0.80159
ebi-a-GCST90026033	NAFLD	Nonalcoholic fatty liver disease	Inosine levels	Inverse variance weighted	28.1966	26	0.348851		-0.00588691	0.0163635	0.722048
ebi-a-GCST90026034	NAFLD	Nonalcoholic fatty liver disease	Malate levels	Inverse variance weighted	15.7549	19	0.673565		0.0322379	0.0242673	0.200628
ebi-a-GCST90026035	NAFLD	Nonalcoholic fatty liver disease	Taurine levels	Inverse variance weighted	17.7057	12	0.124922		-0.0814804	0.0448775	0.0967579
ebi-a-GCST90026036	NAFLD	Nonalcoholic fatty liver disease	Uridine levels	Inverse variance weighted	8.90686	13	0.779941		0.00790671	0.0275165	0.778751
ebi-a-GCST90026037	NAFLD	Nonalcoholic fatty liver disease	Xanthine levels	Inverse variance weighted	14.2008	11	0.222079		-0.0261823	0.0292164	0.391235
ebi-a-GCST90026038	NAFLD	Nonalcoholic fatty liver disease	Phosphate levels	Inverse variance weighted	6.09695	10	0.807053		-0.0518723	0.0408458	0.235951
ebi-a-GCST90026039	NAFLD	Nonalcoholic fatty liver disease	3-hydroxyisobutyrate levels	Inverse variance weighted	35.2687	20	0.018719		-0.0249157	0.03465	0.48085
ebi-a-GCST90026040	NAFLD	Nonalcoholic fatty liver disease	5-oxoproline levels	Inverse variance weighted	25.7514	23	0.312741		-0.00924335	0.0234404	0.697131
ebi-a-GCST90026041	NAFLD	Nonalcoholic fatty liver disease	P-cresol sulfate levels	Inverse variance weighted	58.7419	69	0.805978		0.00170823	0.0156608	0.913462
ebi-a-GCST90026042	NAFLD	Nonalcoholic fatty liver disease	(N(1) + N(8))-acetylspermidine levels	Inverse variance weighted	106.045	96	0.226983		0.00382693	0.0158832	0.810119
ebi-a-GCST90026043	NAFLD	Nonalcoholic fatty liver disease	1,2-dipalmitoyl-gpc (16:0/16:0) levels	Inverse variance weighted	8.91811	14	0.83626		-0.0456279	0.0281959	0.129605
ebi-a-GCST90026044	NAFLD	Nonalcoholic fatty liver disease	1-(1-enyl-palmitoyl)-2-arachidonoyl-gpc (p-16:0/20:4) levels	Inverse variance weighted	32.222	35	0.602923		-0.0047114	0.0189376	0.805023
ebi-a-GCST90026045	NAFLD	Nonalcoholic fatty liver disease	1-(1-enyl-palmitoyl)-2-oleoyl-gpc (p-16:0/18:1) levels	Inverse variance weighted	72.8195	76	0.582137		-0.0200955	0.015935	0.211185
ebi-a-GCST90026046	NAFLD	Nonalcoholic fatty liver disease	1-arachidonoyl-gpc (20:4n6) levels	Inverse variance weighted	72.4638	58	0.0957891		-0.0306779	0.0236955	0.200654
ebi-a-GCST90026047	NAFLD	Nonalcoholic fatty liver disease	1-linoleoyl-gpc (18:2) levels	Inverse variance weighted	59.4986	42	0.0387904		-0.00480824	0.0207821	0.818183
ebi-a-GCST90026048	NAFLD	Nonalcoholic fatty liver disease	1-methylhistidine levels	Inverse variance weighted	19.749	22	0.598738		0.0309799	0.0367305	0.408488
ebi-a-GCST90026049	NAFLD	Nonalcoholic fatty liver disease	1-methylnicotinamide levels	Inverse variance weighted	115.871	129	0.789589		-0.00587514	0.0162338	0.718017
ebi-a-GCST90026050	NAFLD	Nonalcoholic fatty liver disease	1-myristoyl-2-palmitoyl-gpc (14:0/16:0) levels	Inverse variance weighted	38.7899	57	0.969025		-0.00945528	0.0169531	0.57925
ebi-a-GCST90026051	NAFLD	Nonalcoholic fatty liver disease	1-oleoyl-GPC (18:1) levels	Inverse variance weighted	11.7965	20	0.922904		0.00603871	0.0210622	0.777439
ebi-a-GCST90026052	NAFLD	Nonalcoholic fatty liver disease	1-palmitoyl-2-arachidonoyl-gpc (16:0/20:4n6) levels	Inverse variance weighted	188.531	194	0.597304		0.0154264	0.0142272	0.279589
ebi-a-GCST90026053	NAFLD	Nonalcoholic fatty liver disease	1-palmitoyl-2-docosahexaenoyl-gpc (16:0/22:6) levels	Inverse variance weighted	79.8084	97	0.897455		-0.00726714	0.0142079	0.610187
ebi-a-GCST90026054	NAFLD	Nonalcoholic fatty liver disease	1-palmitoyl-2-linoleoyl-gpc (16:0/18:2) levels	Inverse variance weighted	151.768	146	0.354918		-0.0148961	0.0138238	0.283016
ebi-a-GCST90026055	NAFLD	Nonalcoholic fatty liver disease	1-palmitoyl-2-oleoyl-gpc (16:0/18:1) levels	Inverse variance weighted	29.5266	42	0.926538		-0.0023828	0.0217098	0.913138
ebi-a-GCST90026056	NAFLD	Nonalcoholic fatty liver disease	1-palmitoyl-2-palmitoleoyl-gpc (16:0/16:1) levels	Inverse variance weighted	25.9982	32	0.763687		-0.0159956	0.0231295	0.494357
ebi-a-GCST90026057	NAFLD	Nonalcoholic fatty liver disease	1-palmitoyl-2-stearoyl-gpc (16:0/18:0) levels	Inverse variance weighted	50.6905	42	0.168182		0.00450645	0.0192673	0.816233
ebi-a-GCST90026058	NAFLD	Nonalcoholic fatty liver disease	1-palmitoyl-2-stearoyl-gpc (16:0/18:0) levels	Inverse variance weighted	23.2669	31	0.83928		0.0107949	0.0201819	0.596675
ebi-a-GCST90026059	NAFLD	Nonalcoholic fatty liver disease	1-ribosyl-imidazoleacetate levels	Inverse variance weighted	62.8683	60	0.375074		0.0425218	0.0193249	0.0317086
ebi-a-GCST90026060	NAFLD	Nonalcoholic fatty liver disease	1-stearoyl-2-arachidonoyl-gpc (18:0/20:4) levels	Inverse variance weighted	161.046	188	0.923328		0.0229803	0.016385	0.162417
ebi-a-GCST90026061	NAFLD	Nonalcoholic fatty liver disease	1-stearoyl-2-docosahexaenoyl-gpc (18:0/22:6) levels	Inverse variance weighted	55.8056	80	0.981901		-0.0154749	0.0160147	0.336846
ebi-a-GCST90026062	NAFLD	Nonalcoholic fatty liver disease	1-stearoyl-2-linoleoyl-gpc (18:0/18:2) levels	Inverse variance weighted	177.96	216	0.972422		-0.00473147	0.0128265	0.712578
ebi-a-GCST90026063	NAFLD	Nonalcoholic fatty liver disease	1-stearoyl-2-oleoyl-gpc (18:0/18:1) levels	Inverse variance weighted	147.513	157	0.694535		0.00349125	0.0168271	0.835907
ebi-a-GCST90026064	NAFLD	Nonalcoholic fatty liver disease	1-stearoyl-gpc (18:0) levels	Inverse variance weighted	68.4213	58	0.164502		-0.0154776	0.0235335	0.51339
ebi-a-GCST90026065	NAFLD	Nonalcoholic fatty liver disease	2'-deoxyuridine levels	Inverse variance weighted	79.5044	91	0.799801		0.0229703	0.0134472	0.0910496
ebi-a-GCST90026066	NAFLD	Nonalcoholic fatty liver disease	2'-o-methylcytidine levels	Inverse variance weighted	26.0876	32	0.759717		0.0272911	0.0166039	0.110354
ebi-a-GCST90026067	NAFLD	Nonalcoholic fatty liver disease	2,3-dihydroxy-2-methylbutyrate levels	Inverse variance weighted	251.911	271	0.79138		0.00159988	0.011497	0.889431
ebi-a-GCST90026068	NAFLD	Nonalcoholic fatty liver disease	2,3-dihydroxyisovalerate levels	Inverse variance weighted	10.055	9	0.346048		-0.0117456	0.0288242	0.694335
ebi-a-GCST90026069	NAFLD	Nonalcoholic fatty liver disease	2-aminobutyrate levels	Inverse variance weighted	12.3569	12	0.417458		0.0203202	0.027534	0.475962
ebi-a-GCST90026070	NAFLD	Nonalcoholic fatty liver disease	2-aminophenol sulfate levels	Inverse variance weighted	10.5509	9	0.307755		0.0253437	0.05275	0.64377
ebi-a-GCST90026071	NAFLD	Nonalcoholic fatty liver disease	2-hydroxy-3-methylvalerate levels	Inverse variance weighted	16.1472	14	0.304468		0.00910357	0.0292566	0.76061
ebi-a-GCST90026072	NAFLD	Nonalcoholic fatty liver disease	2-hydroxyadipate levels	Inverse variance weighted	84.8165	99	0.844373		0.0154469	0.016363	0.347485
ebi-a-GCST90026073	NAFLD	Nonalcoholic fatty liver disease	2-hydroxybutyrate/2-hydroxyisobutyrate levels	Inverse variance weighted	11.3181	15	0.729734		-0.0250296	0.0266229	0.363079
ebi-a-GCST90026074	NAFLD	Nonalcoholic fatty liver disease	2-hydroxyglutarate levels	Inverse variance weighted	15.6243	21	0.790374		0.014589	0.0257242	0.576936
ebi-a-GCST90026075	NAFLD	Nonalcoholic fatty liver disease	2-oxoadipate levels	Inverse variance weighted	14.6949	15	0.473608		-0.0200311	0.0291373	0.503016
ebi-a-GCST90026076	NAFLD	Nonalcoholic fatty liver disease	2-piperidinone levels	Inverse variance weighted	32.3896	31	0.398052		0.0380833	0.0177543	0.040169
ebi-a-GCST90026077	NAFLD	Nonalcoholic fatty liver disease	3-(4-hydroxyphenyl)lactate levels	Inverse variance weighted	10.0712	9	0.344748		-0.0378392	0.0444866	0.419732
ebi-a-GCST90026078	NAFLD	Nonalcoholic fatty liver disease	3-carboxy-4-methyl-5-propyl-2-furanpropanoate (cmpf) levels	Inverse variance weighted	17.1546	13	0.192333		-0.0922335	0.0313449	0.0123138
ebi-a-GCST90026079	NAFLD	Nonalcoholic fatty liver disease	3-hydroxy-2-ethylpropionate levels	Inverse variance weighted	31.8649	17	0.01564		-0.0418612	0.0316854	0.205035
ebi-a-GCST90026080	NAFLD	Nonalcoholic fatty liver disease	3-hydroxy-3-methylglutarate levels	Inverse variance weighted	16.9701	15	0.320654		0.0167322	0.0352835	0.642654
ebi-a-GCST90026081	NAFLD	Nonalcoholic fatty liver disease	3-hydroxybutyrate (bhba) levels	Inverse variance weighted	14.138	13	0.364196		-0.0260688	0.0508248	0.617322
ebi-a-GCST90026082	NAFLD	Nonalcoholic fatty liver disease	3-hydroxyhexanoate levels	Inverse variance weighted	8.98904	11	0.622904		-0.00632794	0.0231481	0.790133
ebi-a-GCST90026083	NAFLD	Nonalcoholic fatty liver disease	3-hydroxyoctanoate levels	Inverse variance weighted	23.9839	24	0.462518		0.0177856	0.0253514	0.48999
ebi-a-GCST90026084	NAFLD	Nonalcoholic fatty liver disease	3-hydroxypyridine sulfate levels	Inverse variance weighted	12.0826	13	0.520887		-0.000606118	0.0222745	0.978738
ebi-a-GCST90026085	NAFLD	Nonalcoholic fatty liver disease	3-hydroxystachydrine levels	Inverse variance weighted	4.77306	8	0.781533		0.0356291	0.04701	0.473246
ebi-a-GCST90026086	NAFLD	Nonalcoholic fatty liver disease	3-methoxytyramine sulfate levels	Inverse variance weighted	18.8703	26	0.841859		-0.0133593	0.0154203	0.39454
ebi-a-GCST90026087	NAFLD	Nonalcoholic fatty liver disease	3-methoxytyrosine levels	Inverse variance weighted	12.3148	13	0.502014		0.0306787	0.0276346	0.288682
ebi-a-GCST90026088	NAFLD	Nonalcoholic fatty liver disease	3-methyl-2-oxobutyrate levels	Inverse variance weighted	4.4399	14	0.992185		0.0207587	0.0275666	0.464846
ebi-a-GCST90026089	NAFLD	Nonalcoholic fatty liver disease	3-methyl-2-oxovalerate levels	Inverse variance weighted	26.858	25	0.363017		-0.0287302	0.0229411	0.222512
ebi-a-GCST90026090	NAFLD	Nonalcoholic fatty liver disease	3-methylglutaconate levels	Inverse variance weighted	7.0136	13	0.901449		0.0289359	0.0253179	0.275369
ebi-a-GCST90026091	NAFLD	Nonalcoholic fatty liver disease	3-methylglutarylcarnitine (2) levels	Inverse variance weighted	56.8591	59	0.554845		-0.016244	0.0177793	0.364684
ebi-a-GCST90026092	NAFLD	Nonalcoholic fatty liver disease	3-methylhistidine levels	Inverse variance weighted	26.5879	24	0.324026		-0.0108147	0.021461	0.619109
ebi-a-GCST90026093	NAFLD	Nonalcoholic fatty liver disease	3-methylxanthine levels	Inverse variance weighted	11.9083	14	0.613664		-0.0442982	0.0280621	0.138448
ebi-a-GCST90026094	NAFLD	Nonalcoholic fatty liver disease	3-ureidopropionate levels	Inverse variance weighted	10.7338	16	0.825608		0.0248085	0.0225938	0.289509
ebi-a-GCST90026095	NAFLD	Nonalcoholic fatty liver disease	4-acetamidobutanoate levels	Inverse variance weighted	8.70459	9	0.464978		0.0800073	0.0562389	0.192642
ebi-a-GCST90026096	NAFLD	Nonalcoholic fatty liver disease	4-methyl-2-oxopentanoate levels	Inverse variance weighted	17.3158	17	0.433176		0.00851639	0.024108	0.728505
ebi-a-GCST90026097	NAFLD	Nonalcoholic fatty liver disease	4-methylcatechol sulfate levels	Inverse variance weighted	17.8316	13	0.164017		0.0611463	0.0403971	0.156005
ebi-a-GCST90026098	NAFLD	Nonalcoholic fatty liver disease	5,6-dihydrothymine levels	Inverse variance weighted	26.0481	27	0.515935		-0.0139472	0.0184512	0.456504
ebi-a-GCST90026099	NAFLD	Nonalcoholic fatty liver disease	5,6-dihydrouridine levels	Inverse variance weighted	20.2622	9	0.0163616		0.0495488	0.0479982	0.332124
ebi-a-GCST90026100	NAFLD	Nonalcoholic fatty liver disease	5-acetylamino-6-amino-3-methyluracil levels	Inverse variance weighted	24.147	34	0.89467		-0.00362933	0.0182963	0.843977
ebi-a-GCST90026101	NAFLD	Nonalcoholic fatty liver disease	5-hydroxyhexanoate levels	Inverse variance weighted	18.2279	19	0.507269		0.0078748	0.0247254	0.753779
ebi-a-GCST90026102	NAFLD	Nonalcoholic fatty liver disease	5-hydroxyindoleacetate levels	Inverse variance weighted	45.5373	61	0.930263		0.0478072	0.0154198	0.00294261
ebi-a-GCST90026103	NAFLD	Nonalcoholic fatty liver disease	5-methylcytidine levels	Inverse variance weighted	7.41658	16	0.964372		0.022032	0.0267159	0.422476
ebi-a-GCST90026104	NAFLD	Nonalcoholic fatty liver disease	5-methylthioadenosine (mta) levels	Inverse variance weighted	79.076	69	0.190696		-0.026566	0.0183002	0.15119
ebi-a-GCST90026105	NAFLD	Nonalcoholic fatty liver disease	5-methyluridine (ribothymidine) levels	Inverse variance weighted	11.8651	9	0.221019		0.100248	0.0548786	0.105165
ebi-a-GCST90026106	NAFLD	Nonalcoholic fatty liver disease	6-oxopiperidine-2-carboxylate levels	Inverse variance weighted	135.952	123	0.200285		0.0105733	0.0141969	0.457848
ebi-a-GCST90026107	NAFLD	Nonalcoholic fatty liver disease	7-alpha-hydroxy-3-oxo-4-cholestenoate (7-hoca) levels	Inverse variance weighted	3.79892	10	0.955962		0.0305484	0.0344418	0.398183
ebi-a-GCST90026108	NAFLD	Nonalcoholic fatty liver disease	7-methylguanine levels	Inverse variance weighted	14.3659	15	0.497978		0.0249263	0.0287296	0.400232
ebi-a-GCST90026109	NAFLD	Nonalcoholic fatty liver disease	7-methylxanthine levels	Inverse variance weighted	12.2339	15	0.661243		-0.0218541	0.027576	0.44129
ebi-a-GCST90026110	NAFLD	Nonalcoholic fatty liver disease	Acetylcarnitine (c2) levels	Inverse variance weighted	74.2563	84	0.767602		-0.0161622	0.018186	0.376722
ebi-a-GCST90026111	NAFLD	Nonalcoholic fatty liver disease	Acisoga levels	Inverse variance weighted	86.7203	93	0.663507		0.00427995	0.01494	0.775158
ebi-a-GCST90026112	NAFLD	Nonalcoholic fatty liver disease	Adenine levels	Inverse variance weighted	64.7477	52	0.110369		0.0119311	0.0162554	0.466324
ebi-a-GCST90026113	NAFLD	Nonalcoholic fatty liver disease	Adenosine 3',5'-cyclic monophosphate (camp) levels	Inverse variance weighted	59.4748	66	0.701688		0.00695758	0.0174166	0.690849
ebi-a-GCST90026114	NAFLD	Nonalcoholic fatty liver disease	Alanine levels	Inverse variance weighted	2.92359	6	0.818374		-0.0305299	0.0360002	0.435118
ebi-a-GCST90026115	NAFLD	Nonalcoholic fatty liver disease	Alpha-hydroxyisocaproate levels	Inverse variance weighted	22.3104	22	0.441498		-0.00891296	0.023049	0.702872
ebi-a-GCST90026116	NAFLD	Nonalcoholic fatty liver disease	Alpha-hydroxyisovalerate levels	Inverse variance weighted	42.9968	38	0.265796		-0.000151112	0.0169508	0.992935
ebi-a-GCST90026117	NAFLD	Nonalcoholic fatty liver disease	Alpha-ketoglutaramate levels	Inverse variance weighted	16.2208	16	0.437663		-0.000534478	0.0272049	0.984584
ebi-a-GCST90026118	NAFLD	Nonalcoholic fatty liver disease	Alpha-tocopherol levels	Inverse variance weighted	46.5171	56	0.812814		0.0168886	0.0173675	0.335098
ebi-a-GCST90026119	NAFLD	Nonalcoholic fatty liver disease	Arabinose levels	Inverse variance weighted	17.0627	19	0.585622		0.0108437	0.0195156	0.585297
ebi-a-GCST90026120	NAFLD	Nonalcoholic fatty liver disease	Arabitol/xylitol levels	Inverse variance weighted	15.5296	21	0.795472		0.0191162	0.0207674	0.368288
ebi-a-GCST90026121	NAFLD	Nonalcoholic fatty liver disease	Arabonate/xylonate levels	Inverse variance weighted	16.8814	7	0.0181772		-0.0682323	0.0624585	0.31655
ebi-a-GCST90026122	NAFLD	Nonalcoholic fatty liver disease	Arachidonate (20:4n6) levels	Inverse variance weighted	12.8628	11	0.30239		0.0383078	0.0365461	0.319218
ebi-a-GCST90026123	NAFLD	Nonalcoholic fatty liver disease	Argininate levels	Inverse variance weighted	61.2351	58	0.360686		0.0136932	0.020488	0.506605
ebi-a-GCST90026124	NAFLD	Nonalcoholic fatty liver disease	Arginine levels	Inverse variance weighted	14.6257	15	0.4787		0.0196072	0.0275559	0.488435
ebi-a-GCST90026125	NAFLD	Nonalcoholic fatty liver disease	Argininosuccinate levels	Inverse variance weighted	26.1407	25	0.400121		0.0118424	0.0204421	0.567775
ebi-a-GCST90026126	NAFLD	Nonalcoholic fatty liver disease	Ascorbate (vitamin c) levels	Inverse variance weighted	226.106	236	0.666808		-0.00681531	0.0121044	0.573941
ebi-a-GCST90026127	NAFLD	Nonalcoholic fatty liver disease	Behenoyl sphingomyelin (d18:1/22:0) levels	Inverse variance weighted	19.1425	26	0.830358		0.0107186	0.0210087	0.614389
ebi-a-GCST90026128	NAFLD	Nonalcoholic fatty liver disease	Benzoate levels	Inverse variance weighted	63.4849	49	0.0799236		-0.00192717	0.0169338	0.909866
ebi-a-GCST90026129	NAFLD	Nonalcoholic fatty liver disease	Beta-alanine levels	Inverse variance weighted	10.5062	13	0.652107		-0.0281483	0.0246271	0.275338
ebi-a-GCST90026130	NAFLD	Nonalcoholic fatty liver disease	Beta-citrylglutamate levels	Inverse variance weighted	14.9188	12	0.245905		-0.00202444	0.0317795	0.95035
ebi-a-GCST90026131	NAFLD	Nonalcoholic fatty liver disease	Beta-hydroxyisovalerate levels	Inverse variance weighted	41.2287	38	0.331272		0.0108702	0.0128943	0.404633
ebi-a-GCST90026132	NAFLD	Nonalcoholic fatty liver disease	Betaine levels	Inverse variance weighted	11.896	15	0.686887		-0.0213416	0.0245286	0.398936
ebi-a-GCST90026133	NAFLD	Nonalcoholic fatty liver disease	C-glycosyltryptophan levels	Inverse variance weighted	30.2565	15	0.0110294		0.0227159	0.0458948	0.628308
ebi-a-GCST90026134	NAFLD	Nonalcoholic fatty liver disease	Caffeine levels	Inverse variance weighted	20.8473	16	0.184455		-0.00586567	0.0293905	0.844492
ebi-a-GCST90026135	NAFLD	Nonalcoholic fatty liver disease	Carboxyethyl-gaba levels	Inverse variance weighted	3.12751	9	0.959024		-0.042066	0.0380192	0.300695
ebi-a-GCST90026136	NAFLD	Nonalcoholic fatty liver disease	Carnitine levels	Inverse variance weighted	12.709	13	0.470532		0.0172205	0.0195554	0.395827
ebi-a-GCST90026137	NAFLD	Nonalcoholic fatty liver disease	Catechol sulfate levels	Inverse variance weighted	16.1394	16	0.443274		-0.0219969	0.0236007	0.366074
ebi-a-GCST90026138	NAFLD	Nonalcoholic fatty liver disease	Choline levels	Inverse variance weighted	10.474	14	0.726776		0.0318183	0.028014	0.276548
ebi-a-GCST90026139	NAFLD	Nonalcoholic fatty liver disease	Choline phosphate levels	Inverse variance weighted	125.245	125	0.47701		0.00611934	0.0168822	0.717615
ebi-a-GCST90026140	NAFLD	Nonalcoholic fatty liver disease	Citramalate levels	Inverse variance weighted	217.651	203	0.228667		0.00899204	0.0152387	0.555798
ebi-a-GCST90026141	NAFLD	Nonalcoholic fatty liver disease	Citrate levels	Inverse variance weighted	17.1916	14	0.246113		0.0263062	0.0301879	0.399335
ebi-a-GCST90026142	NAFLD	Nonalcoholic fatty liver disease	Cortisone levels	Inverse variance weighted	6.39334	14	0.955583		0.0201604	0.0261804	0.455031
ebi-a-GCST90026143	NAFLD	Nonalcoholic fatty liver disease	Creatine levels	Inverse variance weighted	9.74615	11	0.553356		-0.0281558	0.0260703	0.305504
ebi-a-GCST90026144	NAFLD	Nonalcoholic fatty liver disease	Cys-gly, oxidized levels	Inverse variance weighted	58.8661	56	0.371035		-0.00939409	0.0188295	0.619837
ebi-a-GCST90026145	NAFLD	Nonalcoholic fatty liver disease	Cysteine levels	Inverse variance weighted	13.309	13	0.424236		0.00766111	0.0337897	0.824451
ebi-a-GCST90026146	NAFLD	Nonalcoholic fatty liver disease	Cysteinylglycine levels	Inverse variance weighted	40.9169	33	0.16192		-0.00172308	0.022074	0.938267
ebi-a-GCST90026147	NAFLD	Nonalcoholic fatty liver disease	Cysteinylglycine disulfide levels	Inverse variance weighted	17.2251	9	0.0453052		0.0227552	0.0542169	0.685744
ebi-a-GCST90026148	NAFLD	Nonalcoholic fatty liver disease	Cytidine levels	Inverse variance weighted	24.0096	13	0.0310421		0.0220673	0.0375932	0.568083
ebi-a-GCST90026149	NAFLD	Nonalcoholic fatty liver disease	Deoxycarnitine levels	Inverse variance weighted	38.0742	35	0.331266		-0.00623043	0.0214602	0.773331
ebi-a-GCST90026150	NAFLD	Nonalcoholic fatty liver disease	Diglycerol levels	Inverse variance weighted	16.4378	13	0.226293		-0.0497413	0.0332649	0.160661
ebi-a-GCST90026151	NAFLD	Nonalcoholic fatty liver disease	Dimethyl sulfone levels	Inverse variance weighted	72.3042	56	0.0702529		-0.00458813	0.0196307	0.816069
ebi-a-GCST90026152	NAFLD	Nonalcoholic fatty liver disease	Dimethylarginine (sdma + adma) levels	Inverse variance weighted	27.6222	31	0.640595		-0.0331049	0.0280501	0.247193
ebi-a-GCST90026153	NAFLD	Nonalcoholic fatty liver disease	Dimethylmalonic acid levels	Inverse variance weighted	25.9143	25	0.412182		0.0148186	0.0208322	0.483735
ebi-a-GCST90026154	NAFLD	Nonalcoholic fatty liver disease	Dopamine 3-o-sulfate levels	Inverse variance weighted	7.51468	12	0.821814		-0.019017	0.0311203	0.553565
ebi-a-GCST90026155	NAFLD	Nonalcoholic fatty liver disease	Ergothioneine levels	Inverse variance weighted	19.564	27	0.848547		0.00737494	0.0156743	0.641913
ebi-a-GCST90026156	NAFLD	Nonalcoholic fatty liver disease	Erythritol levels	Inverse variance weighted	192.091	176	0.192668		0.00216189	0.0118852	0.855874
ebi-a-GCST90026157	NAFLD	Nonalcoholic fatty liver disease	Erythronate levels	Inverse variance weighted	13.7644	16	0.616257		-0.01384	0.0250665	0.588992
ebi-a-GCST90026158	NAFLD	Nonalcoholic fatty liver disease	Ethylmalonate levels	Inverse variance weighted	40.8105	45	0.649956		0.0125059	0.0167932	0.460412
ebi-a-GCST90026159	NAFLD	Nonalcoholic fatty liver disease	Fructose levels	Inverse variance weighted	24.3474	19	0.183163		-0.0383147	0.024658	0.137627
ebi-a-GCST90026160	NAFLD	Nonalcoholic fatty liver disease	Galactonate levels	Inverse variance weighted	12.3558	16	0.719144		0.0274902	0.0313701	0.394674
ebi-a-GCST90026161	NAFLD	Nonalcoholic fatty liver disease	Galactosylglycerol levels	Inverse variance weighted	18.9961	24	0.752197		-0.0293037	0.0191462	0.139526
ebi-a-GCST90026162	NAFLD	Nonalcoholic fatty liver disease	Gamma-glutamyl-alpha-lysine levels	Inverse variance weighted	44.2158	58	0.909037		0.00122257	0.0162401	0.940255
ebi-a-GCST90026163	NAFLD	Nonalcoholic fatty liver disease	Gamma-glutamylglutamine levels	Inverse variance weighted	68.3245	64	0.332653		0.0127366	0.0144678	0.382019
ebi-a-GCST90026164	NAFLD	Nonalcoholic fatty liver disease	Gamma-glutamylleucine levels	Inverse variance weighted	50.7018	53	0.564145		0.0122009	0.0176667	0.492877
ebi-a-GCST90026165	NAFLD	Nonalcoholic fatty liver disease	Gamma-glutamylphenylalanine levels	Inverse variance weighted	37.8011	27	0.0810578		0.00422923	0.0229753	0.855381
ebi-a-GCST90026166	NAFLD	Nonalcoholic fatty liver disease	Gamma-glutamylthreonine levels	Inverse variance weighted	21.2301	23	0.567035		0.00130923	0.0212171	0.951354
ebi-a-GCST90026167	NAFLD	Nonalcoholic fatty liver disease	Gamma-glutamylvaline levels	Inverse variance weighted	49.7984	43	0.221026		0.0175646	0.0196299	0.376
ebi-a-GCST90026168	NAFLD	Nonalcoholic fatty liver disease	Gluconate levels	Inverse variance weighted	48.43	33	0.040583		0.0021608	0.0167549	0.898192
ebi-a-GCST90026169	NAFLD	Nonalcoholic fatty liver disease	Glutamate levels	Inverse variance weighted	31.7633	37	0.71279		0.00947932	0.0192477	0.625363
ebi-a-GCST90026170	NAFLD	Nonalcoholic fatty liver disease	Glutamine levels	Inverse variance weighted	154.733	112	0.00466738		-0.00990419	0.0172148	0.566233
ebi-a-GCST90026171	NAFLD	Nonalcoholic fatty liver disease	Glutarylcarnitine (c5-dc) levels	Inverse variance weighted	49.8219	53	0.598682		0.0114637	0.0142243	0.423957
ebi-a-GCST90026172	NAFLD	Nonalcoholic fatty liver disease	Glycerate levels	Inverse variance weighted	17.7008	24	0.817275		0.00403155	0.0234697	0.865116
ebi-a-GCST90026173	NAFLD	Nonalcoholic fatty liver disease	Glycerol levels	Inverse variance weighted	16.5293	20	0.683295		-0.0148399	0.0243378	0.549253
ebi-a-GCST90026174	NAFLD	Nonalcoholic fatty liver disease	Glycerophosphoinositol levels	Inverse variance weighted	9.7285	10	0.464627		0.0214639	0.0275495	0.455916
ebi-a-GCST90026175	NAFLD	Nonalcoholic fatty liver disease	Guaiacol sulfate levels	Inverse variance weighted	6.52655	6	0.366855		0.0383368	0.0338441	0.308698
ebi-a-GCST90026176	NAFLD	Nonalcoholic fatty liver disease	Guanosine levels	Inverse variance weighted	45.221	36	0.139441		0.0108877	0.0186329	0.562749
ebi-a-GCST90026177	NAFLD	Nonalcoholic fatty liver disease	Gulonate levels	Inverse variance weighted	35.2523	45	0.851075		0.0058449	0.0164822	0.724568
ebi-a-GCST90026178	NAFLD	Nonalcoholic fatty liver disease	Hippurate levels	Inverse variance weighted	210.626	174	0.0303602		0.0101955	0.0159265	0.522915
ebi-a-GCST90026179	NAFLD	Nonalcoholic fatty liver disease	Histidine levels	Inverse variance weighted	21.7237	16	0.152339		0.0118856	0.041657	0.7793
ebi-a-GCST90026180	NAFLD	Nonalcoholic fatty liver disease	Homoarginine levels	Inverse variance weighted	18.3743	14	0.190259		0.0235401	0.0336593	0.496649
ebi-a-GCST90026181	NAFLD	Nonalcoholic fatty liver disease	Homocarnosine levels	Inverse variance weighted	48.0716	68	0.968065		0.00192224	0.0112573	0.864931
ebi-a-GCST90026182	NAFLD	Nonalcoholic fatty liver disease	Homostachydrine levels	Inverse variance weighted	7.33169	13	0.884259		0.0309367	0.0401057	0.455404
ebi-a-GCST90026183	NAFLD	Nonalcoholic fatty liver disease	Homovanillate (hva) levels	Inverse variance weighted	7.47073	13	0.876293		0.00254243	0.0370092	0.946362
ebi-a-GCST90026184	NAFLD	Nonalcoholic fatty liver disease	Hydroxy-cmpf levels	Inverse variance weighted	18.5835	15	0.233231		0.0126941	0.0265623	0.640099
ebi-a-GCST90026185	NAFLD	Nonalcoholic fatty liver disease	Hydroxyasparagine levels	Inverse variance weighted	177.543	189	0.714705		0.0205518	0.0116698	0.079847
ebi-a-GCST90026186	NAFLD	Nonalcoholic fatty liver disease	Indoleacetate levels	Inverse variance weighted	22.9195	22	0.406286		-0.0356943	0.0223092	0.124539
ebi-a-GCST90026187	NAFLD	Nonalcoholic fatty liver disease	Isobutyrylcarnitine (c4) levels	Inverse variance weighted	35.0153	42	0.768862		-0.00817008	0.0139947	0.562554
ebi-a-GCST90026188	NAFLD	Nonalcoholic fatty liver disease	Isocitrate levels	Inverse variance weighted	7.23191	18	0.988021		0.000193281	0.0257608	0.994101
ebi-a-GCST90026189	NAFLD	Nonalcoholic fatty liver disease	Isoleucine levels	Inverse variance weighted	17.2181	20	0.63877		-0.0477225	0.024078	0.0621338
ebi-a-GCST90026190	NAFLD	Nonalcoholic fatty liver disease	Isovalerate (i5:0) levels	Inverse variance weighted	33.8321	36	0.572107		0.00892589	0.0223163	0.691608
ebi-a-GCST90026191	NAFLD	Nonalcoholic fatty liver disease	Kynurenate levels	Inverse variance weighted	12.8438	13	0.459946		0.0251305	0.0298532	0.416359
ebi-a-GCST90026192	NAFLD	Nonalcoholic fatty liver disease	Leucine levels	Inverse variance weighted	27.9578	12	0.00561127		-0.0196883	0.0418581	0.647286
ebi-a-GCST90026193	NAFLD	Nonalcoholic fatty liver disease	Maleate levels	Inverse variance weighted	15.9354	22	0.819077		-0.0411478	0.0190198	0.0421884
ebi-a-GCST90026194	NAFLD	Nonalcoholic fatty liver disease	Mannitol/sorbitol levels	Inverse variance weighted	11.2464	19	0.915273		0.0235871	0.0221437	0.300874
ebi-a-GCST90026195	NAFLD	Nonalcoholic fatty liver disease	Mannose levels	Inverse variance weighted	10.6227	8	0.224009		-0.0410297	0.0955011	0.680383
ebi-a-GCST90026196	NAFLD	Nonalcoholic fatty liver disease	Methionine levels	Inverse variance weighted	64.2398	59	0.29814		-0.0199133	0.0137084	0.151714
ebi-a-GCST90026197	NAFLD	Nonalcoholic fatty liver disease	Methionine sulfone levels	Inverse variance weighted	33.7997	46	0.908996		0.0135667	0.0141539	0.342926
ebi-a-GCST90026198	NAFLD	Nonalcoholic fatty liver disease	Methionine sulfoxide levels	Inverse variance weighted	90.9204	80	0.189681		0.00568659	0.018591	0.760501
ebi-a-GCST90026199	NAFLD	Nonalcoholic fatty liver disease	Methyl glucopyranoside (alpha + beta) levels	Inverse variance weighted	25.3426	17	0.0872993		-0.0103851	0.0305704	0.738494
ebi-a-GCST90026200	NAFLD	Nonalcoholic fatty liver disease	Methylmalonate (mma) levels	Inverse variance weighted	209.414	275	0.998765		0.00441639	0.0119777	0.712624
ebi-a-GCST90026201	NAFLD	Nonalcoholic fatty liver disease	Methylsuccinate levels	Inverse variance weighted	35.0491	18	0.00931876		0.0470476	0.0315495	0.154223
ebi-a-GCST90026202	NAFLD	Nonalcoholic fatty liver disease	Methylsuccinoylcarnitine levels	Inverse variance weighted	40.4735	65	0.992711		-0.0291544	0.0200101	0.150009
ebi-a-GCST90026203	NAFLD	Nonalcoholic fatty liver disease	Myo-inositol levels	Inverse variance weighted	116.969	114	0.405537		0.0192971	0.0162313	0.236979
ebi-a-GCST90026204	NAFLD	Nonalcoholic fatty liver disease	N-acetyl-3-methylhistidine levels	Inverse variance weighted	81.5663	95	0.835405		0.0060338	0.020719	0.771524
ebi-a-GCST90026205	NAFLD	Nonalcoholic fatty liver disease	N-acetyl-aspartyl-glutamate (naag) levels	Inverse variance weighted	22.727	20	0.302396		-0.00764522	0.0224417	0.73709
ebi-a-GCST90026206	NAFLD	Nonalcoholic fatty liver disease	N-acetyl-beta-alanine levels	Inverse variance weighted	24.8978	16	0.0716477		0.00488664	0.0321578	0.881245
ebi-a-GCST90026207	NAFLD	Nonalcoholic fatty liver disease	N-acetyl-isoputreanine levels	Inverse variance weighted	8.49916	9	0.484728		0.0088753	0.0368807	0.81588
ebi-a-GCST90026208	NAFLD	Nonalcoholic fatty liver disease	N-acetylalanine levels	Inverse variance weighted	8.16664	10	0.612564		-0.0141166	0.0430104	0.750258
ebi-a-GCST90026209	NAFLD	Nonalcoholic fatty liver disease	N-acetylarginine levels	Inverse variance weighted	5.03147	15	0.991857		-0.0122395	0.023988	0.617837
ebi-a-GCST90026210	NAFLD	Nonalcoholic fatty liver disease	N-acetylasparagine levels	Inverse variance weighted	12.8905	12	0.377052		0.0415177	0.0351689	0.262691
ebi-a-GCST90026211	NAFLD	Nonalcoholic fatty liver disease	N-acetylaspartate (naa) levels	Inverse variance weighted	12.7167	15	0.624167		0.0314105	0.0312845	0.332405
ebi-a-GCST90026212	NAFLD	Nonalcoholic fatty liver disease	N-acetylglucosamine/n-acetylgalactosamine levels	Inverse variance weighted	397.868	363	0.100382		0.00777566	0.0116649	0.505462
ebi-a-GCST90026213	NAFLD	Nonalcoholic fatty liver disease	N-acetylglutamate levels	Inverse variance weighted	42.6792	22	0.00516702		-0.00896216	0.0309197	0.774771
ebi-a-GCST90026214	NAFLD	Nonalcoholic fatty liver disease	N-acetylglutamine levels	Inverse variance weighted	10.24	15	0.804378		-0.025811	0.0206546	0.231917
ebi-a-GCST90026215	NAFLD	Nonalcoholic fatty liver disease	N-acetylglycine levels	Inverse variance weighted	18.7275	21	0.602617		0.00180218	0.0198305	0.928493
ebi-a-GCST90026216	NAFLD	Nonalcoholic fatty liver disease	N-acetylhistidine levels	Inverse variance weighted	247.652	256	0.634382		-0.0151768	0.0113942	0.18406
ebi-a-GCST90026217	NAFLD	Nonalcoholic fatty liver disease	N-acetylisoleucine levels	Inverse variance weighted	9.00978	4	0.0608556		-0.00866818	0.0857969	0.925899
ebi-a-GCST90026218	NAFLD	Nonalcoholic fatty liver disease	N-acetylleucine levels	Inverse variance weighted	74.3429	76	0.532354		-0.00687806	0.0142613	0.631006
ebi-a-GCST90026219	NAFLD	Nonalcoholic fatty liver disease	N-acetylmethionine levels	Inverse variance weighted	3.42266	7	0.843348		0.0554164	0.0422543	0.237638
ebi-a-GCST90026220	NAFLD	Nonalcoholic fatty liver disease	N-acetylneuraminate levels	Inverse variance weighted	3.60238	7	0.824266		-0.00104675	0.0371391	0.978429
ebi-a-GCST90026221	NAFLD	Nonalcoholic fatty liver disease	N-acetylphenylalanine levels	Inverse variance weighted	71.9455	41	0.00199612		0.00576372	0.0308465	0.852721
ebi-a-GCST90026222	NAFLD	Nonalcoholic fatty liver disease	N-acetylputrescine levels	Inverse variance weighted	9.62752	12	0.648602		0.0396589	0.0392623	0.334151
ebi-a-GCST90026223	NAFLD	Nonalcoholic fatty liver disease	N-acetylserine levels	Inverse variance weighted	17.4824	13	0.17818		0.00457621	0.0267151	0.866845
ebi-a-GCST90026224	NAFLD	Nonalcoholic fatty liver disease	N-acetyltaurine levels	Inverse variance weighted	2.76865	5	0.735601		-0.00579302	0.0385327	0.887772
ebi-a-GCST90026225	NAFLD	Nonalcoholic fatty liver disease	N-acetylthreonine levels	Inverse variance weighted	8.4502	8	0.390773		-0.0183785	0.0415203	0.671381
ebi-a-GCST90026226	NAFLD	Nonalcoholic fatty liver disease	N-acetylvaline levels	Inverse variance weighted	15.9329	7	0.0257362		-0.0173606	0.0512784	0.746478
ebi-a-GCST90026227	NAFLD	Nonalcoholic fatty liver disease	N-delta-acetylornithine levels	Inverse variance weighted	17.9317	29	0.945653		0.00595537	0.0222911	0.791301
ebi-a-GCST90026228	NAFLD	Nonalcoholic fatty liver disease	N-formylanthranilic acid levels	Inverse variance weighted	69.3519	78	0.747252		-0.00420624	0.0209515	0.841415
ebi-a-GCST90026229	NAFLD	Nonalcoholic fatty liver disease	N-formylmethionine levels	Inverse variance weighted	24.1978	13	0.029359		-0.000279218	0.033971	0.993577
ebi-a-GCST90026230	NAFLD	Nonalcoholic fatty liver disease	N-trimethyl 5-aminovalerate levels	Inverse variance weighted	34.6311	38	0.626028		0.0022172	0.0131441	0.866965
ebi-a-GCST90026231	NAFLD	Nonalcoholic fatty liver disease	N1-methyl-2-pyridone-5-carboxamide levels	Inverse variance weighted	80.9519	89	0.716359		0.00261847	0.0172627	0.879784
ebi-a-GCST90026232	NAFLD	Nonalcoholic fatty liver disease	N1-methyladenosine levels	Inverse variance weighted	58.4084	44	0.0716182		0.0180666	0.0165186	0.28017
ebi-a-GCST90026233	NAFLD	Nonalcoholic fatty liver disease	N1-methylinosine levels	Inverse variance weighted	32.4136	35	0.593596		-0.0236317	0.0256804	0.36394
ebi-a-GCST90026234	NAFLD	Nonalcoholic fatty liver disease	N2,n2-dimethylguanosine levels	Inverse variance weighted	29.628	11	0.00181219		0.0846395	0.0723388	0.269114
ebi-a-GCST90026235	NAFLD	Nonalcoholic fatty liver disease	N6,n6,n6-trimethyllysine levels	Inverse variance weighted	35.7119	31	0.256459		-0.0323686	0.0202599	0.120599
ebi-a-GCST90026236	NAFLD	Nonalcoholic fatty liver disease	N6-carbamoylthreonyladenosine levels	Inverse variance weighted	10.4598	6	0.106576		-0.0722751	0.0666238	0.327514
ebi-a-GCST90026237	NAFLD	Nonalcoholic fatty liver disease	N6-succinyladenosine levels	Inverse variance weighted	65.448	57	0.206975		0.00797793	0.0164122	0.628795
ebi-a-GCST90026238	NAFLD	Nonalcoholic fatty liver disease	Nicotinamide riboside levels	Inverse variance weighted	14.5996	14	0.406064		-0.0574047	0.0266122	0.050301
ebi-a-GCST90026239	NAFLD	Nonalcoholic fatty liver disease	O-sulfo-l-tyrosine levels	Inverse variance weighted	1.1161	6	0.980826		0.029386	0.043314	0.527615
ebi-a-GCST90026240	NAFLD	Nonalcoholic fatty liver disease	Octanoylcarnitine (c8) levels	Inverse variance weighted	16.5143	18	0.556704		-0.0493089	0.0256755	0.0717355
ebi-a-GCST90026241	NAFLD	Nonalcoholic fatty liver disease	Orotate levels	Inverse variance weighted	2.50184	7	0.926958		-0.00137568	0.0300327	0.964951
ebi-a-GCST90026242	NAFLD	Nonalcoholic fatty liver disease	Orotidine levels	Inverse variance weighted	6.19647	13	0.938709		-0.00711767	0.0340456	0.837906
ebi-a-GCST90026243	NAFLD	Nonalcoholic fatty liver disease	Oxalate (ethanedioate) levels	Inverse variance weighted	304.2	336	0.892841		-0.0032775	0.0106385	0.758214
ebi-a-GCST90026244	NAFLD	Nonalcoholic fatty liver disease	Palmitoyl dihydrosphingomyelin (d18:0/16:0) levels	Inverse variance weighted	27.6392	26	0.376438		0.0369718	0.0209282	0.0895042
ebi-a-GCST90026245	NAFLD	Nonalcoholic fatty liver disease	Palmitoyl sphingomyelin (d18:1/16:0) levels	Inverse variance weighted	64.5582	76	0.822355		0.0170944	0.0145147	0.242627
ebi-a-GCST90026246	NAFLD	Nonalcoholic fatty liver disease	Pantothenate levels	Inverse variance weighted	15.8737	21	0.776703		-0.0137395	0.0220149	0.539618
ebi-a-GCST90026247	NAFLD	Nonalcoholic fatty liver disease	Phenol sulfate levels	Inverse variance weighted	16.9759	12	0.150506		-0.0323665	0.0260946	0.240649
ebi-a-GCST90026248	NAFLD	Nonalcoholic fatty liver disease	Phenylacetylglutamine levels	Inverse variance weighted	33.4855	48	0.94456		0.00336272	0.0150661	0.824349
ebi-a-GCST90026249	NAFLD	Nonalcoholic fatty liver disease	Phenylalanine levels	Inverse variance weighted	87.8435	66	0.0374453		0.00940763	0.0198669	0.63742
ebi-a-GCST90026250	NAFLD	Nonalcoholic fatty liver disease	Phenyllactate (pla) levels	Inverse variance weighted	98.5721	95	0.380484		-0.00852503	0.0136264	0.533076
ebi-a-GCST90026251	NAFLD	Nonalcoholic fatty liver disease	Pipecolate levels	Inverse variance weighted	77.5873	68	0.199635		0.037023	0.0222012	0.10006
ebi-a-GCST90026252	NAFLD	Nonalcoholic fatty liver disease	Propionylcarnitine (c3) levels	Inverse variance weighted	46.9378	47	0.475113		-0.0014088	0.0186121	0.939992
ebi-a-GCST90026253	NAFLD	Nonalcoholic fatty liver disease	Pseudouridine levels	Inverse variance weighted	10.2332	8	0.249039		0.0294469	0.0583439	0.629258
ebi-a-GCST90026254	NAFLD	Nonalcoholic fatty liver disease	Pyridoxal levels	Inverse variance weighted	28.992	31	0.56965		0.0241738	0.0205883	0.249572
ebi-a-GCST90026255	NAFLD	Nonalcoholic fatty liver disease	Pyridoxate levels	Inverse variance weighted	40.5307	37	0.31737		-0.0181116	0.0167595	0.287028
ebi-a-GCST90026256	NAFLD	Nonalcoholic fatty liver disease	Pyruvate levels	Inverse variance weighted	16.8952	15	0.32517		0.0105264	0.0284961	0.717358
ebi-a-GCST90026257	NAFLD	Nonalcoholic fatty liver disease	Quinate levels	Inverse variance weighted	22.7898	24	0.532231		-0.024422	0.0211354	0.259749
ebi-a-GCST90026258	NAFLD	Nonalcoholic fatty liver disease	Ribitol levels	Inverse variance weighted	20.2432	19	0.380077		-0.0500672	0.0235098	0.0472583
ebi-a-GCST90026259	NAFLD	Nonalcoholic fatty liver disease	Ribonate levels	Inverse variance weighted	23.8198	20	0.250352		0.00923613	0.0274196	0.739926
ebi-a-GCST90026260	NAFLD	Nonalcoholic fatty liver disease	Ribulonate/xylulonate levels	Inverse variance weighted	66.3176	71	0.635189		0.00470203	0.0182996	0.797973
ebi-a-GCST90026261	NAFLD	Nonalcoholic fatty liver disease	S-1-pyrroline-5-carboxylate levels	Inverse variance weighted	42.6794	30	0.0625168		0.00613789	0.0241715	0.801341
ebi-a-GCST90026262	NAFLD	Nonalcoholic fatty liver disease	S-methylcysteine levels	Inverse variance weighted	13.1314	11	0.284825		-0.00865401	0.0608734	0.889774
ebi-a-GCST90026263	NAFLD	Nonalcoholic fatty liver disease	Salicylate levels	Inverse variance weighted	76.5987	73	0.363896		0.0394116	0.0150457	0.010733
ebi-a-GCST90026264	NAFLD	Nonalcoholic fatty liver disease	Serine levels	Inverse variance weighted	9.53316	13	0.731591		0.00325796	0.0263435	0.903622
ebi-a-GCST90026265	NAFLD	Nonalcoholic fatty liver disease	Spermidine levels	Inverse variance weighted	12.2159	11	0.347635		-0.0586531	0.0343412	0.118446
ebi-a-GCST90026266	NAFLD	Nonalcoholic fatty liver disease	Stachydrine levels	Inverse variance weighted	6.52942	10	0.768997		0.0138451	0.0263408	0.611859
ebi-a-GCST90026267	NAFLD	Nonalcoholic fatty liver disease	Stearoyl sphingomyelin (d18:1/18:0) levels	Inverse variance weighted	21.2324	21	0.444829		0.00571998	0.0221293	0.798678
ebi-a-GCST90026268	NAFLD	Nonalcoholic fatty liver disease	Succinimide levels	Inverse variance weighted	35.5889	38	0.581478		0.022126	0.0170731	0.203018
ebi-a-GCST90026269	NAFLD	Nonalcoholic fatty liver disease	Succinylcarnitine (c4-dc) levels	Inverse variance weighted	19.3363	16	0.25161		-0.0120875	0.0184702	0.522742
ebi-a-GCST90026270	NAFLD	Nonalcoholic fatty liver disease	Tartarate levels	Inverse variance weighted	10.336	14	0.737232		0.0376371	0.0280726	0.202975
ebi-a-GCST90026271	NAFLD	Nonalcoholic fatty liver disease	Tartronate (hydroxymalonate) levels	Inverse variance weighted	88.406	97	0.72173		-0.000736701	0.0137264	0.957309
ebi-a-GCST90026272	NAFLD	Nonalcoholic fatty liver disease	Theobromine levels	Inverse variance weighted	48.0758	43	0.274766		-0.0203099	0.0189159	0.289089
ebi-a-GCST90026273	NAFLD	Nonalcoholic fatty liver disease	Theophylline levels	Inverse variance weighted	17.0996	22	0.75784		-0.0312964	0.0325551	0.347322
ebi-a-GCST90026274	NAFLD	Nonalcoholic fatty liver disease	Thioproline levels	Inverse variance weighted	25.2371	19	0.152884		0.0563569	0.0401116	0.177044
ebi-a-GCST90026275	NAFLD	Nonalcoholic fatty liver disease	Threonate levels	Inverse variance weighted	98.3941	136	0.993632		-0.0175676	0.0136949	0.201766
ebi-a-GCST90026276	NAFLD	Nonalcoholic fatty liver disease	Threonine levels	Inverse variance weighted	20.8035	28	0.833445		0.0283595	0.0209305	0.186667
ebi-a-GCST90026277	NAFLD	Nonalcoholic fatty liver disease	Trans-4-hydroxyproline levels	Inverse variance weighted	30.468	31	0.493233		0.00114267	0.0213059	0.957584
ebi-a-GCST90026278	NAFLD	Nonalcoholic fatty liver disease	Trigonelline (n'-methylnicotinate) levels	Inverse variance weighted	10.0045	9	0.350118		0.0371098	0.0422998	0.405895
ebi-a-GCST90026279	NAFLD	Nonalcoholic fatty liver disease	Trimethylamine n-oxide levels	Inverse variance weighted	32.3919	35	0.594654		0.0251622	0.0155488	0.114843
ebi-a-GCST90026280	NAFLD	Nonalcoholic fatty liver disease	Tryptophan levels	Inverse variance weighted	14.4994	12	0.269961		0.0251975	0.031425	0.43963
ebi-a-GCST90026281	NAFLD	Nonalcoholic fatty liver disease	Tryptophan betaine levels	Inverse variance weighted	38.3241	46	0.78204		-0.0345839	0.0160237	0.036278
ebi-a-GCST90026282	NAFLD	Nonalcoholic fatty liver disease	Uracil levels	Inverse variance weighted	8.23211	10	0.606177		0.0524339	0.043921	0.263063
ebi-a-GCST90026283	NAFLD	Nonalcoholic fatty liver disease	Urea levels	Inverse variance weighted	10.3154	18	0.921122		0.00278642	0.0228936	0.904554
ebi-a-GCST90026284	NAFLD	Nonalcoholic fatty liver disease	Valine levels	Inverse variance weighted	21.8604	12	0.0391141		-0.0467086	0.0445536	0.316957
ebi-a-GCST90026285	NAFLD	Nonalcoholic fatty liver disease	X-10457 levels	Inverse variance weighted	13.7743	10	0.183535		0.0637094	0.0364348	0.114297
ebi-a-GCST90026286	NAFLD	Nonalcoholic fatty liver disease	X-11261 levels	Inverse variance weighted	10.2003	10	0.423097		-0.00961049	0.0549663	0.865073
ebi-a-GCST90026287	NAFLD	Nonalcoholic fatty liver disease	2,3-dihydroxy-5-methylthio-4-pentenoate (dmtpa) levels	Inverse variance weighted	8.46121	12	0.74813		-0.0235486	0.024071	0.348953
ebi-a-GCST90026288	NAFLD	Nonalcoholic fatty liver disease	X-11612 levels	Inverse variance weighted	67.8967	67	0.446429		-0.0231016	0.0156555	0.144801
ebi-a-GCST90026289	NAFLD	Nonalcoholic fatty liver disease	X-11787 levels	Inverse variance weighted	54.9996	53	0.398806		-0.0225737	0.0201775	0.268388
ebi-a-GCST90026290	NAFLD	Nonalcoholic fatty liver disease	X-11795 levels	Inverse variance weighted	15.3919	13	0.283531		0.00193484	0.0341384	0.955736
ebi-a-GCST90026291	NAFLD	Nonalcoholic fatty liver disease	X-12007 levels	Inverse variance weighted	60.4772	35	0.00476043		-0.0707339	0.0202303	0.00133393
ebi-a-GCST90026293	NAFLD	Nonalcoholic fatty liver disease	X-12100 levels	Inverse variance weighted	59.6013	40	0.0237222		-0.0101438	0.0190161	0.596762
ebi-a-GCST90026294	NAFLD	Nonalcoholic fatty liver disease	X-12101 levels	Inverse variance weighted	16.485	23	0.833733		-0.00937985	0.0264555	0.726302
ebi-a-GCST90026295	NAFLD	Nonalcoholic fatty liver disease	X-12104 levels	Inverse variance weighted	11.2857	8	0.186032		0.0472657	0.033139	0.196824
ebi-a-GCST90026296	NAFLD	Nonalcoholic fatty liver disease	Ascorbic acid 3-sulfate levels	Inverse variance weighted	93.3641	97	0.585637		-0.0156547	0.0135164	0.249655
ebi-a-GCST90026297	NAFLD	Nonalcoholic fatty liver disease	X-12411 levels	Inverse variance weighted	25.6967	27	0.535477		-0.0187004	0.0165054	0.267559
ebi-a-GCST90026298	NAFLD	Nonalcoholic fatty liver disease	X-12906 levels	Inverse variance weighted	12.4709	13	0.489459		0.0159625	0.0286757	0.587994
ebi-a-GCST90026299	NAFLD	Nonalcoholic fatty liver disease	1-carboxyethylvaline levels	Inverse variance weighted	77.5655	75	0.396875		-0.0176746	0.0158059	0.267088
ebi-a-GCST90026300	NAFLD	Nonalcoholic fatty liver disease	X-13728 levels	Inverse variance weighted	24.9624	33	0.841223		-0.00497696	0.0172977	0.775413
ebi-a-GCST90026301	NAFLD	Nonalcoholic fatty liver disease	X-14056 levels	Inverse variance weighted	6.98505	15	0.958063		0.00371515	0.0176093	0.835946
ebi-a-GCST90026302	NAFLD	Nonalcoholic fatty liver disease	1-methyl-5-imidazoleacetate levels	Inverse variance weighted	34.5119	29	0.221016		-0.0122929	0.020351	0.550677
ebi-a-GCST90026303	NAFLD	Nonalcoholic fatty liver disease	X-15245 levels	Inverse variance weighted	45.4044	49	0.619689		-0.0198062	0.0159757	0.221089
ebi-a-GCST90026304	NAFLD	Nonalcoholic fatty liver disease	1-carboxyethylphenylalanine levels	Inverse variance weighted	61.8873	65	0.586572		0.0488427	0.0170941	0.00575769
ebi-a-GCST90026305	NAFLD	Nonalcoholic fatty liver disease	X-15674 levels	Inverse variance weighted	46.4139	40	0.224924		-0.00133956	0.0192581	0.944901
ebi-a-GCST90026306	NAFLD	Nonalcoholic fatty liver disease	N,n,n-trimethyl-alanylproline betaine (tmap) levels	Inverse variance weighted	159.525	143	0.163318		-0.0195912	0.0172228	0.257239
ebi-a-GCST90026307	NAFLD	Nonalcoholic fatty liver disease	X-18887 levels	Inverse variance weighted	63.0684	67	0.613557		0.00267682	0.0155106	0.863509
ebi-a-GCST90026308	NAFLD	Nonalcoholic fatty liver disease	X-19438 levels	Inverse variance weighted	9.62885	11	0.564049		0.0503238	0.0377314	0.21187
ebi-a-GCST90026309	NAFLD	Nonalcoholic fatty liver disease	X-21286 levels	Inverse variance weighted	30.2739	31	0.503186		-0.00724145	0.0200258	0.720181
ebi-a-GCST90026310	NAFLD	Nonalcoholic fatty liver disease	Butyrate (4:0) levels	Inverse variance weighted	204.71	156	0.00537746		-0.0223181	0.0190799	0.24391
ebi-a-GCST90026311	NAFLD	Nonalcoholic fatty liver disease	X-21733 levels	Inverse variance weighted	37.291	26	0.0703574		-0.0065803	0.0282414	0.817657
ebi-a-GCST90026312	NAFLD	Nonalcoholic fatty liver disease	2-o-methylascorbic acid levels	Inverse variance weighted	15.249	12	0.228103		-0.00481155	0.040756	0.90815
ebi-a-GCST90026313	NAFLD	Nonalcoholic fatty liver disease	X-22162 levels	Inverse variance weighted	17.5884	17	0.415243		-0.0149381	0.0343666	0.669608
ebi-a-GCST90026314	NAFLD	Nonalcoholic fatty liver disease	4-chlorobenzoic acid levels	Inverse variance weighted	204.957	200	0.390091		-0.0260992	0.0159024	0.102333
ebi-a-GCST90026315	NAFLD	Nonalcoholic fatty liver disease	X-23308 levels	Inverse variance weighted	91.7407	93	0.517467		0.00587048	0.0145029	0.686579
ebi-a-GCST90026316	NAFLD	Nonalcoholic fatty liver disease	Ethyl beta-glucopyranoside levels	Inverse variance weighted	11.1993	11	0.426725		-0.00172488	0.0337653	0.960264
ebi-a-GCST90026317	NAFLD	Nonalcoholic fatty liver disease	X-23587 levels	Inverse variance weighted	7.76833	7	0.353465		0.0632677	0.0531299	0.278697
ebi-a-GCST90026318	NAFLD	Nonalcoholic fatty liver disease	X-23590 levels	Inverse variance weighted	7.36477	6	0.288426		0.0283281	0.0495302	0.592118
ebi-a-GCST90026319	NAFLD	Nonalcoholic fatty liver disease	X-23593 levels	Inverse variance weighted	0.279521	2	0.869567		0.0161514	0.0309371	0.693691
ebi-a-GCST90026320	NAFLD	Nonalcoholic fatty liver disease	X-23639 levels	Inverse variance weighted	41.3246	31	0.101799		-0.00202791	0.0193676	0.917306
ebi-a-GCST90026321	NAFLD	Nonalcoholic fatty liver disease	X-23644 levels	Inverse variance weighted	26.5585	24	0.325447		-0.0340692	0.0211268	0.120469
ebi-a-GCST90026322	NAFLD	Nonalcoholic fatty liver disease	X-23652 levels	Inverse variance weighted	2.41813	9	0.983005		-0.05221	0.0415162	0.24401
ebi-a-GCST90026323	NAFLD	Nonalcoholic fatty liver disease	X-23739 levels	Inverse variance weighted	66.6639	63	0.35218		-0.00643593	0.0147737	0.664614
ebi-a-GCST90026324	NAFLD	Nonalcoholic fatty liver disease	X-24228 levels	Inverse variance weighted	18.7321	14	0.17544		0.0248556	0.0410119	0.554911
ebi-a-GCST90026325	NAFLD	Nonalcoholic fatty liver disease	X-24295 levels	Inverse variance weighted	80.4352	93	0.820408		-0.0259723	0.0126126	0.0422982
ebi-a-GCST90026326	NAFLD	Nonalcoholic fatty liver disease	3-(3-amino-3-carboxypropyl)uridine levels	Inverse variance weighted	1.17982	3	0.757847		0.0182612	0.103501	0.876201
ebi-a-GCST90026327	NAFLD	Nonalcoholic fatty liver disease	X-24337 levels	Inverse variance weighted	13.9173	11	0.237601		0.0612355	0.0481229	0.231993
ebi-a-GCST90026328	NAFLD	Nonalcoholic fatty liver disease	X-24431 levels	Inverse variance weighted	39.0695	41	0.556709		0.0109569	0.017074	0.524709
ebi-a-GCST90026329	NAFLD	Nonalcoholic fatty liver disease	X-24452 levels	Inverse variance weighted	9.28528	18	0.952763		0.0125308	0.0184791	0.506829
ebi-a-GCST90026330	NAFLD	Nonalcoholic fatty liver disease	X-24686 levels	Inverse variance weighted	38.3547	50	0.885226		0.00618088	0.0142396	0.666149
ebi-a-GCST90026331	NAFLD	Nonalcoholic fatty liver disease	X-24699 levels	Inverse variance weighted	8.21153	18	0.975319		0.0142722	0.0283562	0.6212
ebi-a-GCST90026332	NAFLD	Nonalcoholic fatty liver disease	3-amino-2-piperidone levels	Inverse variance weighted	16.73	18	0.541735		0.00105758	0.0294687	0.97179
ebi-a-GCST90026333	NAFLD	Nonalcoholic fatty liver disease	X-24813 levels	Inverse variance weighted	9.10051	11	0.612615		0.036012	0.0294383	0.249259
ebi-a-GCST90026334	NAFLD	Nonalcoholic fatty liver disease	X-24952 levels	Inverse variance weighted	11.7332	17	0.816014		-0.0148665	0.0209722	0.48861
ebi-a-GCST90026335	NAFLD	Nonalcoholic fatty liver disease	X-25109 levels	Inverse variance weighted	50.1207	44	0.243587		-0.0185906	0.0217918	0.39833
ebi-a-GCST90026336	NAFLD	Nonalcoholic fatty liver disease	N6-methyllysine levels	Inverse variance weighted	6.0448	10	0.811486		0.0120345	0.0242898	0.632151
