# Supplementary material for: The Role of Metabolites in CSF on NAFLD Development: A Mendelian Randomisation Analysis
Source: Endocrinol Diabetes Metab. 2025 Nov 23;8(6):e70088. doi: 10.1002/edm2.70088 (PMC12640884; doi:10.1002/edm2.70088)
Supplement: Supplementary file 10 — Table S6: NAFLD‐associated SNPs for inverse MR analysis in discovery cohort. [file EDM2-8-e70088-s005.csv]

Table S6 NAFLD-associated SNPs for inverse MR analysis in discovery cohort
SNP	effect_allele.exposure	other_allele.exposure	effect_allele.outcome	other_allele.outcome	beta.exposure	beta.outcome	eaf.exposure	eaf.outcome	remove	palindromic	ambiguous	id.outcome	chr	pos	se.outcome	samplesize.outcome	pval.outcome	outcome	originalname.outcome	outcome.deprecated	mr_keep.outcome	data_source.outcome	chr.exposure	pos.exposure	se.exposure	pval.exposure	samplesize.exposure	id.exposure	exposure	mr_keep.exposure	pval_origin.exposure	data_source.exposure	action	SNP_index	mr_keep
rs1397844	C	T	C	T	0.101063	-0.0014	0.200795	0.21	FALSE	FALSE	FALSE	ebi-a-GCST90025999	6	24006893	0.006	291	0.8165	Glucose levels || id:ebi-a-GCST90025999	Glucose levels	Glucose levels || ||	TRUE	igd	6	24006893	0.0211625	1.79201e-06	778614	ebi-a-GCST90091033	Nonalcoholic fatty liver disease	TRUE	reported	igd	2	1	TRUE
rs2933904	A	G	A	G	0.0804682	-0.0091	0.33002	0.33	FALSE	FALSE	FALSE	ebi-a-GCST90025999	11	129395267	0.0052	291	0.0785308	Glucose levels || id:ebi-a-GCST90025999	Glucose levels	Glucose levels || ||	TRUE	igd	11	129395267	0.0169093	1.94702e-06	778614	ebi-a-GCST90091033	Nonalcoholic fatty liver disease	TRUE	reported	igd	2	1	TRUE
rs3747207	A	G	A	G	0.288601	0.0054	0.222664	0.2416	FALSE	FALSE	FALSE	ebi-a-GCST90025999	22	44324855	0.0059	291	0.3589	Glucose levels || id:ebi-a-GCST90025999	Glucose levels	Glucose levels || ||	TRUE	igd	22	44324855	0.019822	5.07341e-48	778614	ebi-a-GCST90091033	Nonalcoholic fatty liver disease	TRUE	reported	igd	2	1	TRUE
rs429358	C	T	C	T	-0.136615	-0.0014	0.15507	0.2065	FALSE	FALSE	FALSE	ebi-a-GCST90025999	19	45411941	0.0062	291	0.8213	Glucose levels || id:ebi-a-GCST90025999	Glucose levels	Glucose levels || ||	TRUE	igd	19	45411941	0.0239288	1.13501e-08	778614	ebi-a-GCST90091033	Nonalcoholic fatty liver disease	TRUE	reported	igd	2	1	TRUE
rs710462	T	G	T	G	-0.0759048	0.0113	0.537773	0.5642	FALSE	FALSE	FALSE	ebi-a-GCST90025999	3	186963130	0.0049	291	0.0222602	Glucose levels || id:ebi-a-GCST90025999	Glucose levels	Glucose levels || ||	TRUE	igd	3	186963130	0.0164732	4.06996e-06	778614	ebi-a-GCST90091033	Nonalcoholic fatty liver disease	TRUE	reported	igd	2	1	TRUE
rs7144175	C	G	C	G	0.114681	6e-04	0.109344	0.105	FALSE	TRUE	FALSE	ebi-a-GCST90025999	14	94376783	0.0082	291	0.9446	Glucose levels || id:ebi-a-GCST90025999	Glucose levels	Glucose levels || ||	TRUE	igd	14	94376783	0.0243596	2.503e-06	778614	ebi-a-GCST90091033	Nonalcoholic fatty liver disease	TRUE	reported	igd	2	1	TRUE
rs73001065	C	G	C	G	0.281009	-0.0066	0.063618	0.0546	FALSE	TRUE	FALSE	ebi-a-GCST90025999	19	19460541	0.0124	291	0.595899	Glucose levels || id:ebi-a-GCST90025999	Glucose levels	Glucose levels || ||	TRUE	igd	19	19460541	0.0326406	7.35699e-18	778614	ebi-a-GCST90091033	Nonalcoholic fatty liver disease	TRUE	reported	igd	2	1	TRUE
rs77888509	A	G	A	G	-0.114621	0.009	0.084493	0.1043	FALSE	FALSE	FALSE	ebi-a-GCST90025999	4	8242138	0.0083	291	0.2738	Glucose levels || id:ebi-a-GCST90025999	Glucose levels	Glucose levels || ||	TRUE	igd	4	8242138	0.0243933	2.61601e-06	778614	ebi-a-GCST90091033	Nonalcoholic fatty liver disease	TRUE	reported	igd	2	1	TRUE
rs780093	C	T	C	T	-0.0769064	0.0083	0.588469	0.6056	FALSE	FALSE	FALSE	ebi-a-GCST90025999	2	27742603	0.0052	291	0.1123	Glucose levels || id:ebi-a-GCST90025999	Glucose levels	Glucose levels || ||	TRUE	igd	2	27742603	0.0166949	4.09298e-06	778614	ebi-a-GCST90091033	Nonalcoholic fatty liver disease	TRUE	reported	igd	2	1	TRUE
rs8108364	T	C	T	C	-0.129307	0.0072	0.861829	0.8768	FALSE	FALSE	FALSE	ebi-a-GCST90025999	19	17503724	0.0078	291	0.3593	Glucose levels || id:ebi-a-GCST90025999	Glucose levels	Glucose levels || ||	TRUE	igd	19	17503724	0.024517	1.33401e-07	778614	ebi-a-GCST90091033	Nonalcoholic fatty liver disease	TRUE	reported	igd	2	1	TRUE
rs9922619	T	G	T	G	0.0766643	-0.0032	0.437376	0.4321	FALSE	FALSE	FALSE	ebi-a-GCST90025999	16	53831771	0.0054	291	0.5598	Glucose levels || id:ebi-a-GCST90025999	Glucose levels	Glucose levels || ||	TRUE	igd	16	53831771	0.0162305	2.31798e-06	778614	ebi-a-GCST90091033	Nonalcoholic fatty liver disease	TRUE	reported	igd	2	1	TRUE
rs1397844	C	T	C	T	0.101063	0.0034	0.200795	0.2105	FALSE	FALSE	FALSE	ebi-a-GCST90026000	6	24006893	0.0055	291	0.5413	Creatinine levels || id:ebi-a-GCST90026000	Creatinine levels	Creatinine levels || ||	TRUE	igd	6	24006893	0.0211625	1.79201e-06	778614	ebi-a-GCST90091033	Nonalcoholic fatty liver disease	TRUE	reported	igd	2	1	TRUE
rs2933904	A	G	A	G	0.0804682	-0.0077	0.33002	0.331	FALSE	FALSE	FALSE	ebi-a-GCST90026000	11	129395267	0.0048	291	0.1116	Creatinine levels || id:ebi-a-GCST90026000	Creatinine levels	Creatinine levels || ||	TRUE	igd	11	129395267	0.0169093	1.94702e-06	778614	ebi-a-GCST90091033	Nonalcoholic fatty liver disease	TRUE	reported	igd	2	1	TRUE
rs3747207	A	G	A	G	0.288601	0.0084	0.222664	0.2407	FALSE	FALSE	FALSE	ebi-a-GCST90026000	22	44324855	0.0054	291	0.1234	Creatinine levels || id:ebi-a-GCST90026000	Creatinine levels	Creatinine levels || ||	TRUE	igd	22	44324855	0.019822	5.07341e-48	778614	ebi-a-GCST90091033	Nonalcoholic fatty liver disease	TRUE	reported	igd	2	1	TRUE
rs429358	C	T	C	T	-0.136615	0.0021	0.15507	0.2062	FALSE	FALSE	FALSE	ebi-a-GCST90026000	19	45411941	0.0057	291	0.7181	Creatinine levels || id:ebi-a-GCST90026000	Creatinine levels	Creatinine levels || ||	TRUE	igd	19	45411941	0.0239288	1.13501e-08	778614	ebi-a-GCST90091033	Nonalcoholic fatty liver disease	TRUE	reported	igd	2	1	TRUE
rs710462	T	G	T	G	-0.0759048	0.0045	0.537773	0.5596	FALSE	FALSE	FALSE	ebi-a-GCST90026000	3	186963130	0.0047	291	0.3303	Creatinine levels || id:ebi-a-GCST90026000	Creatinine levels	Creatinine levels || ||	TRUE	igd	3	186963130	0.0164732	4.06996e-06	778614	ebi-a-GCST90091033	Nonalcoholic fatty liver disease	TRUE	reported	igd	2	1	TRUE
rs7144175	C	G	C	G	0.114681	5e-04	0.109344	0.1043	FALSE	TRUE	FALSE	ebi-a-GCST90026000	14	94376783	0.0076	291	0.9445	Creatinine levels || id:ebi-a-GCST90026000	Creatinine levels	Creatinine levels || ||	TRUE	igd	14	94376783	0.0243596	2.503e-06	778614	ebi-a-GCST90091033	Nonalcoholic fatty liver disease	TRUE	reported	igd	2	1	TRUE
rs73001065	C	G	C	G	0.281009	0.0205	0.063618	0.0556	FALSE	TRUE	FALSE	ebi-a-GCST90026000	19	19460541	0.0113	291	0.0686594	Creatinine levels || id:ebi-a-GCST90026000	Creatinine levels	Creatinine levels || ||	TRUE	igd	19	19460541	0.0326406	7.35699e-18	778614	ebi-a-GCST90091033	Nonalcoholic fatty liver disease	TRUE	reported	igd	2	1	TRUE
rs77888509	A	G	A	G	-0.114621	-0.0021	0.084493	0.1055	FALSE	FALSE	FALSE	ebi-a-GCST90026000	4	8242138	0.0075	291	0.781399	Creatinine levels || id:ebi-a-GCST90026000	Creatinine levels	Creatinine levels || ||	TRUE	igd	4	8242138	0.0243933	2.61601e-06	778614	ebi-a-GCST90091033	Nonalcoholic fatty liver disease	TRUE	reported	igd	2	1	TRUE
rs780093	C	T	C	T	-0.0769064	0.0072	0.588469	0.6046	FALSE	FALSE	FALSE	ebi-a-GCST90026000	2	27742603	0.0048	291	0.1376	Creatinine levels || id:ebi-a-GCST90026000	Creatinine levels	Creatinine levels || ||	TRUE	igd	2	27742603	0.0166949	4.09298e-06	778614	ebi-a-GCST90091033	Nonalcoholic fatty liver disease	TRUE	reported	igd	2	1	TRUE
rs8108364	T	C	T	C	-0.129307	-0.0042	0.861829	0.876	FALSE	FALSE	FALSE	ebi-a-GCST90026000	19	17503724	0.0073	291	0.562501	Creatinine levels || id:ebi-a-GCST90026000	Creatinine levels	Creatinine levels || ||	TRUE	igd	19	17503724	0.024517	1.33401e-07	778614	ebi-a-GCST90091033	Nonalcoholic fatty liver disease	TRUE	reported	igd	2	1	TRUE
rs9922619	T	G	T	G	0.0766643	-0.0085	0.437376	0.433	FALSE	FALSE	FALSE	ebi-a-GCST90026000	16	53831771	0.005	291	0.0892791	Creatinine levels || id:ebi-a-GCST90026000	Creatinine levels	Creatinine levels || ||	TRUE	igd	16	53831771	0.0162305	2.31798e-06	778614	ebi-a-GCST90091033	Nonalcoholic fatty liver disease	TRUE	reported	igd	2	1	TRUE
rs1397844	C	T	C	T	0.101063	-0.0099	0.200795	0.2105	FALSE	FALSE	FALSE	ebi-a-GCST90026001	6	24006893	0.0141	291	0.4846	Urate levels || id:ebi-a-GCST90026001	Urate levels	Urate levels || ||	TRUE	igd	6	24006893	0.0211625	1.79201e-06	778614	ebi-a-GCST90091033	Nonalcoholic fatty liver disease	TRUE	reported	igd	2	1	TRUE
rs2933904	A	G	A	G	0.0804682	-0.0201	0.33002	0.3306	FALSE	FALSE	FALSE	ebi-a-GCST90026001	11	129395267	0.0122	291	0.0987507	Urate levels || id:ebi-a-GCST90026001	Urate levels	Urate levels || ||	TRUE	igd	11	129395267	0.0169093	1.94702e-06	778614	ebi-a-GCST90091033	Nonalcoholic fatty liver disease	TRUE	reported	igd	2	1	TRUE
rs3747207	A	G	A	G	0.288601	0.0114	0.222664	0.2405	FALSE	FALSE	FALSE	ebi-a-GCST90026001	22	44324855	0.014	291	0.4189	Urate levels || id:ebi-a-GCST90026001	Urate levels	Urate levels || ||	TRUE	igd	22	44324855	0.019822	5.07341e-48	778614	ebi-a-GCST90091033	Nonalcoholic fatty liver disease	TRUE	reported	igd	2	1	TRUE
rs429358	C	T	C	T	-0.136615	0.0015	0.15507	0.2062	FALSE	FALSE	FALSE	ebi-a-GCST90026001	19	45411941	0.0147	291	0.9201	Urate levels || id:ebi-a-GCST90026001	Urate levels	Urate levels || ||	TRUE	igd	19	45411941	0.0239288	1.13501e-08	778614	ebi-a-GCST90091033	Nonalcoholic fatty liver disease	TRUE	reported	igd	2	1	TRUE
rs710462	T	G	T	G	-0.0759048	0.0206	0.537773	0.5606	FALSE	FALSE	FALSE	ebi-a-GCST90026001	3	186963130	0.0119	291	0.0829793	Urate levels || id:ebi-a-GCST90026001	Urate levels	Urate levels || ||	TRUE	igd	3	186963130	0.0164732	4.06996e-06	778614	ebi-a-GCST90091033	Nonalcoholic fatty liver disease	TRUE	reported	igd	2	1	TRUE
rs7144175	C	G	C	G	0.114681	-0.0253	0.109344	0.1042	FALSE	TRUE	FALSE	ebi-a-GCST90026001	14	94376783	0.0195	291	0.1957	Urate levels || id:ebi-a-GCST90026001	Urate levels	Urate levels || ||	TRUE	igd	14	94376783	0.0243596	2.503e-06	778614	ebi-a-GCST90091033	Nonalcoholic fatty liver disease	TRUE	reported	igd	2	1	TRUE
rs73001065	C	G	C	G	0.281009	0.0758	0.063618	0.0556	FALSE	TRUE	FALSE	ebi-a-GCST90026001	19	19460541	0.0288	291	0.00844792	Urate levels || id:ebi-a-GCST90026001	Urate levels	Urate levels || ||	TRUE	igd	19	19460541	0.0326406	7.35699e-18	778614	ebi-a-GCST90091033	Nonalcoholic fatty liver disease	TRUE	reported	igd	2	1	TRUE
rs77888509	A	G	A	G	-0.114621	0.0017	0.084493	0.1058	FALSE	FALSE	FALSE	ebi-a-GCST90026001	4	8242138	0.0196	291	0.9319	Urate levels || id:ebi-a-GCST90026001	Urate levels	Urate levels || ||	TRUE	igd	4	8242138	0.0243933	2.61601e-06	778614	ebi-a-GCST90091033	Nonalcoholic fatty liver disease	TRUE	reported	igd	2	1	TRUE
rs780093	C	T	C	T	-0.0769064	-0.0122	0.588469	0.6047	FALSE	FALSE	FALSE	ebi-a-GCST90026001	2	27742603	0.0125	291	0.3292	Urate levels || id:ebi-a-GCST90026001	Urate levels	Urate levels || ||	TRUE	igd	2	27742603	0.0166949	4.09298e-06	778614	ebi-a-GCST90091033	Nonalcoholic fatty liver disease	TRUE	reported	igd	2	1	TRUE
rs8108364	T	C	T	C	-0.129307	0.0191	0.861829	0.876	FALSE	FALSE	FALSE	ebi-a-GCST90026001	19	17503724	0.0187	291	0.3049	Urate levels || id:ebi-a-GCST90026001	Urate levels	Urate levels || ||	TRUE	igd	19	17503724	0.024517	1.33401e-07	778614	ebi-a-GCST90091033	Nonalcoholic fatty liver disease	TRUE	reported	igd	2	1	TRUE
rs9922619	T	G	T	G	0.0766643	-0.0142	0.437376	0.4331	FALSE	FALSE	FALSE	ebi-a-GCST90026001	16	53831771	0.013	291	0.2722	Urate levels || id:ebi-a-GCST90026001	Urate levels	Urate levels || ||	TRUE	igd	16	53831771	0.0162305	2.31798e-06	778614	ebi-a-GCST90091033	Nonalcoholic fatty liver disease	TRUE	reported	igd	2	1	TRUE
rs1397844	C	T	C	T	0.101063	-0.0044	0.200795	0.2112	FALSE	FALSE	FALSE	ebi-a-GCST90026002	6	24006893	0.0263	291	0.868	Bilirubin (z,z) levels || id:ebi-a-GCST90026002	Bilirubin (z,z) levels	Bilirubin (z,z) levels || ||	TRUE	igd	6	24006893	0.0211625	1.79201e-06	778614	ebi-a-GCST90091033	Nonalcoholic fatty liver disease	TRUE	reported	igd	2	1	TRUE
rs2933904	A	G	A	G	0.0804682	0.0232	0.33002	0.3325	FALSE	FALSE	FALSE	ebi-a-GCST90026002	11	129395267	0.0232	291	0.316	Bilirubin (z,z) levels || id:ebi-a-GCST90026002	Bilirubin (z,z) levels	Bilirubin (z,z) levels || ||	TRUE	igd	11	129395267	0.0169093	1.94702e-06	778614	ebi-a-GCST90091033	Nonalcoholic fatty liver disease	TRUE	reported	igd	2	1	TRUE
rs3747207	A	G	A	G	0.288601	0.0112	0.222664	0.2382	FALSE	FALSE	FALSE	ebi-a-GCST90026002	22	44324855	0.0264	291	0.6707	Bilirubin (z,z) levels || id:ebi-a-GCST90026002	Bilirubin (z,z) levels	Bilirubin (z,z) levels || ||	TRUE	igd	22	44324855	0.019822	5.07341e-48	778614	ebi-a-GCST90091033	Nonalcoholic fatty liver disease	TRUE	reported	igd	2	1	TRUE
rs429358	C	T	C	T	-0.136615	-0.004	0.15507	0.2059	FALSE	FALSE	FALSE	ebi-a-GCST90026002	19	45411941	0.0277	291	0.8838	Bilirubin (z,z) levels || id:ebi-a-GCST90026002	Bilirubin (z,z) levels	Bilirubin (z,z) levels || ||	TRUE	igd	19	45411941	0.0239288	1.13501e-08	778614	ebi-a-GCST90091033	Nonalcoholic fatty liver disease	TRUE	reported	igd	2	1	TRUE
rs710462	T	G	T	G	-0.0759048	0.0174	0.537773	0.554	FALSE	FALSE	FALSE	ebi-a-GCST90026002	3	186963130	0.0225	291	0.4403	Bilirubin (z,z) levels || id:ebi-a-GCST90026002	Bilirubin (z,z) levels	Bilirubin (z,z) levels || ||	TRUE	igd	3	186963130	0.0164732	4.06996e-06	778614	ebi-a-GCST90091033	Nonalcoholic fatty liver disease	TRUE	reported	igd	2	1	TRUE
rs7144175	C	G	C	G	0.114681	-0.0757	0.109344	0.103	FALSE	TRUE	FALSE	ebi-a-GCST90026002	14	94376783	0.0368	291	0.0396598	Bilirubin (z,z) levels || id:ebi-a-GCST90026002	Bilirubin (z,z) levels	Bilirubin (z,z) levels || ||	TRUE	igd	14	94376783	0.0243596	2.503e-06	778614	ebi-a-GCST90091033	Nonalcoholic fatty liver disease	TRUE	reported	igd	2	1	TRUE
rs73001065	C	G	C	G	0.281009	0.0402	0.063618	0.0576	FALSE	TRUE	FALSE	ebi-a-GCST90026002	19	19460541	0.0537	291	0.4542	Bilirubin (z,z) levels || id:ebi-a-GCST90026002	Bilirubin (z,z) levels	Bilirubin (z,z) levels || ||	TRUE	igd	19	19460541	0.0326406	7.35699e-18	778614	ebi-a-GCST90091033	Nonalcoholic fatty liver disease	TRUE	reported	igd	2	1	TRUE
rs77888509	A	G	A	G	-0.114621	0.0199	0.084493	0.1082	FALSE	FALSE	FALSE	ebi-a-GCST90026002	4	8242138	0.0363	291	0.5829	Bilirubin (z,z) levels || id:ebi-a-GCST90026002	Bilirubin (z,z) levels	Bilirubin (z,z) levels || ||	TRUE	igd	4	8242138	0.0243933	2.61601e-06	778614	ebi-a-GCST90091033	Nonalcoholic fatty liver disease	TRUE	reported	igd	2	1	TRUE
rs780093	C	T	C	T	-0.0769064	-0.0148	0.588469	0.6033	FALSE	FALSE	FALSE	ebi-a-GCST90026002	2	27742603	0.0235	291	0.5273	Bilirubin (z,z) levels || id:ebi-a-GCST90026002	Bilirubin (z,z) levels	Bilirubin (z,z) levels || ||	TRUE	igd	2	27742603	0.0166949	4.09298e-06	778614	ebi-a-GCST90091033	Nonalcoholic fatty liver disease	TRUE	reported	igd	2	1	TRUE
rs8108364	T	C	T	C	-0.129307	-0.0175	0.861829	0.8746	FALSE	FALSE	FALSE	ebi-a-GCST90026002	19	17503724	0.035	291	0.6178	Bilirubin (z,z) levels || id:ebi-a-GCST90026002	Bilirubin (z,z) levels	Bilirubin (z,z) levels || ||	TRUE	igd	19	17503724	0.024517	1.33401e-07	778614	ebi-a-GCST90091033	Nonalcoholic fatty liver disease	TRUE	reported	igd	2	1	TRUE
rs9922619	T	G	T	G	0.0766643	0.0152	0.437376	0.4348	FALSE	FALSE	FALSE	ebi-a-GCST90026002	16	53831771	0.0245	291	0.536	Bilirubin (z,z) levels || id:ebi-a-GCST90026002	Bilirubin (z,z) levels	Bilirubin (z,z) levels || ||	TRUE	igd	16	53831771	0.0162305	2.31798e-06	778614	ebi-a-GCST90091033	Nonalcoholic fatty liver disease	TRUE	reported	igd	2	1	TRUE
rs1397844	C	T	C	T	0.101063	4e-04	0.200795	0.2122	FALSE	FALSE	FALSE	ebi-a-GCST90026003	6	24006893	0.0126	291	0.9738	Cholesterol levels || id:ebi-a-GCST90026003	Cholesterol levels	Cholesterol levels || ||	TRUE	igd	6	24006893	0.0211625	1.79201e-06	778614	ebi-a-GCST90091033	Nonalcoholic fatty liver disease	TRUE	reported	igd	2	1	TRUE
rs2933904	A	G	A	G	0.0804682	0.007	0.33002	0.3342	FALSE	FALSE	FALSE	ebi-a-GCST90026003	11	129395267	0.0111	291	0.528901	Cholesterol levels || id:ebi-a-GCST90026003	Cholesterol levels	Cholesterol levels || ||	TRUE	igd	11	129395267	0.0169093	1.94702e-06	778614	ebi-a-GCST90091033	Nonalcoholic fatty liver disease	TRUE	reported	igd	2	1	TRUE
rs3747207	A	G	A	G	0.288601	0.0172	0.222664	0.2353	FALSE	FALSE	FALSE	ebi-a-GCST90026003	22	44324855	0.0127	291	0.1768	Cholesterol levels || id:ebi-a-GCST90026003	Cholesterol levels	Cholesterol levels || ||	TRUE	igd	22	44324855	0.019822	5.07341e-48	778614	ebi-a-GCST90091033	Nonalcoholic fatty liver disease	TRUE	reported	igd	2	1	TRUE
rs429358	C	T	C	T	-0.136615	-0.0085	0.15507	0.2054	FALSE	FALSE	FALSE	ebi-a-GCST90026003	19	45411941	0.0134	291	0.526	Cholesterol levels || id:ebi-a-GCST90026003	Cholesterol levels	Cholesterol levels || ||	TRUE	igd	19	45411941	0.0239288	1.13501e-08	778614	ebi-a-GCST90091033	Nonalcoholic fatty liver disease	TRUE	reported	igd	2	1	TRUE
rs710462	T	G	T	G	-0.0759048	0.0068	0.537773	0.5466	FALSE	FALSE	FALSE	ebi-a-GCST90026003	3	186963130	0.0109	291	0.5309	Cholesterol levels || id:ebi-a-GCST90026003	Cholesterol levels	Cholesterol levels || ||	TRUE	igd	3	186963130	0.0164732	4.06996e-06	778614	ebi-a-GCST90091033	Nonalcoholic fatty liver disease	TRUE	reported	igd	2	1	TRUE
rs7144175	C	G	C	G	0.114681	-0.0266	0.109344	0.1014	FALSE	TRUE	FALSE	ebi-a-GCST90026003	14	94376783	0.0179	291	0.1384	Cholesterol levels || id:ebi-a-GCST90026003	Cholesterol levels	Cholesterol levels || ||	TRUE	igd	14	94376783	0.0243596	2.503e-06	778614	ebi-a-GCST90091033	Nonalcoholic fatty liver disease	TRUE	reported	igd	2	1	TRUE
rs73001065	C	G	C	G	0.281009	-0.0029	0.063618	0.0598	FALSE	TRUE	FALSE	ebi-a-GCST90026003	19	19460541	0.0254	291	0.91	Cholesterol levels || id:ebi-a-GCST90026003	Cholesterol levels	Cholesterol levels || ||	TRUE	igd	19	19460541	0.0326406	7.35699e-18	778614	ebi-a-GCST90091033	Nonalcoholic fatty liver disease	TRUE	reported	igd	2	1	TRUE
rs77888509	A	G	A	G	-0.114621	-0.0029	0.084493	0.111	FALSE	FALSE	FALSE	ebi-a-GCST90026003	4	8242138	0.0173	291	0.8657	Cholesterol levels || id:ebi-a-GCST90026003	Cholesterol levels	Cholesterol levels || ||	TRUE	igd	4	8242138	0.0243933	2.61601e-06	778614	ebi-a-GCST90091033	Nonalcoholic fatty liver disease	TRUE	reported	igd	2	1	TRUE
rs780093	C	T	C	T	-0.0769064	0.0032	0.588469	0.6016	FALSE	FALSE	FALSE	ebi-a-GCST90026003	2	27742603	0.0113	291	0.777499	Cholesterol levels || id:ebi-a-GCST90026003	Cholesterol levels	Cholesterol levels || ||	TRUE	igd	2	27742603	0.0166949	4.09298e-06	778614	ebi-a-GCST90091033	Nonalcoholic fatty liver disease	TRUE	reported	igd	2	1	TRUE
rs8108364	T	C	T	C	-0.129307	0.0218	0.861829	0.8726	FALSE	FALSE	FALSE	ebi-a-GCST90026003	19	17503724	0.0168	291	0.1945	Cholesterol levels || id:ebi-a-GCST90026003	Cholesterol levels	Cholesterol levels || ||	TRUE	igd	19	17503724	0.024517	1.33401e-07	778614	ebi-a-GCST90091033	Nonalcoholic fatty liver disease	TRUE	reported	igd	2	1	TRUE
rs9922619	T	G	T	G	0.0766643	0.0034	0.437376	0.4371	FALSE	FALSE	FALSE	ebi-a-GCST90026003	16	53831771	0.0119	291	0.7728	Cholesterol levels || id:ebi-a-GCST90026003	Cholesterol levels	Cholesterol levels || ||	TRUE	igd	16	53831771	0.0162305	2.31798e-06	778614	ebi-a-GCST90091033	Nonalcoholic fatty liver disease	TRUE	reported	igd	2	1	TRUE
rs1397844	C	T	C	T	0.101063	-0.0133	0.200795	0.2104	FALSE	FALSE	FALSE	ebi-a-GCST90026004	6	24006893	0.0084	291	0.1136	Lysine levels || id:ebi-a-GCST90026004	Lysine levels	Lysine levels || ||	TRUE	igd	6	24006893	0.0211625	1.79201e-06	778614	ebi-a-GCST90091033	Nonalcoholic fatty liver disease	TRUE	reported	igd	2	1	TRUE
rs2933904	A	G	A	G	0.0804682	-0.0114	0.33002	0.3312	FALSE	FALSE	FALSE	ebi-a-GCST90026004	11	129395267	0.0074	291	0.1233	Lysine levels || id:ebi-a-GCST90026004	Lysine levels	Lysine levels || ||	TRUE	igd	11	129395267	0.0169093	1.94702e-06	778614	ebi-a-GCST90091033	Nonalcoholic fatty liver disease	TRUE	reported	igd	2	1	TRUE
rs3747207	A	G	A	G	0.288601	0.0019	0.222664	0.2403	FALSE	FALSE	FALSE	ebi-a-GCST90026004	22	44324855	0.0084	291	0.8184	Lysine levels || id:ebi-a-GCST90026004	Lysine levels	Lysine levels || ||	TRUE	igd	22	44324855	0.019822	5.07341e-48	778614	ebi-a-GCST90091033	Nonalcoholic fatty liver disease	TRUE	reported	igd	2	1	TRUE
rs429358	C	T	C	T	-0.136615	0.0117	0.15507	0.2062	FALSE	FALSE	FALSE	ebi-a-GCST90026004	19	45411941	0.0087	291	0.1809	Lysine levels || id:ebi-a-GCST90026004	Lysine levels	Lysine levels || ||	TRUE	igd	19	45411941	0.0239288	1.13501e-08	778614	ebi-a-GCST90091033	Nonalcoholic fatty liver disease	TRUE	reported	igd	2	1	TRUE
rs710462	T	G	T	G	-0.0759048	6e-04	0.537773	0.5594	FALSE	FALSE	FALSE	ebi-a-GCST90026004	3	186963130	0.0072	291	0.9385	Lysine levels || id:ebi-a-GCST90026004	Lysine levels	Lysine levels || ||	TRUE	igd	3	186963130	0.0164732	4.06996e-06	778614	ebi-a-GCST90091033	Nonalcoholic fatty liver disease	TRUE	reported	igd	2	1	TRUE
rs7144175	C	G	C	G	0.114681	0.0075	0.109344	0.1043	FALSE	TRUE	FALSE	ebi-a-GCST90026004	14	94376783	0.0117	291	0.5191	Lysine levels || id:ebi-a-GCST90026004	Lysine levels	Lysine levels || ||	TRUE	igd	14	94376783	0.0243596	2.503e-06	778614	ebi-a-GCST90091033	Nonalcoholic fatty liver disease	TRUE	reported	igd	2	1	TRUE
rs73001065	C	G	C	G	0.281009	-0.0062	0.063618	0.0557	FALSE	TRUE	FALSE	ebi-a-GCST90026004	19	19460541	0.0172	291	0.719999	Lysine levels || id:ebi-a-GCST90026004	Lysine levels	Lysine levels || ||	TRUE	igd	19	19460541	0.0326406	7.35699e-18	778614	ebi-a-GCST90091033	Nonalcoholic fatty liver disease	TRUE	reported	igd	2	1	TRUE
rs77888509	A	G	A	G	-0.114621	-0.0027	0.084493	0.1058	FALSE	FALSE	FALSE	ebi-a-GCST90026004	4	8242138	0.0117	291	0.8181	Lysine levels || id:ebi-a-GCST90026004	Lysine levels	Lysine levels || ||	TRUE	igd	4	8242138	0.0243933	2.61601e-06	778614	ebi-a-GCST90091033	Nonalcoholic fatty liver disease	TRUE	reported	igd	2	1	TRUE
rs780093	C	T	C	T	-0.0769064	-0.0143	0.588469	0.6047	FALSE	FALSE	FALSE	ebi-a-GCST90026004	2	27742603	0.0074	291	0.0537502	Lysine levels || id:ebi-a-GCST90026004	Lysine levels	Lysine levels || ||	TRUE	igd	2	27742603	0.0166949	4.09298e-06	778614	ebi-a-GCST90091033	Nonalcoholic fatty liver disease	TRUE	reported	igd	2	1	TRUE
rs8108364	T	C	T	C	-0.129307	0.0105	0.861829	0.8759	FALSE	FALSE	FALSE	ebi-a-GCST90026004	19	17503724	0.0111	291	0.3463	Lysine levels || id:ebi-a-GCST90026004	Lysine levels	Lysine levels || ||	TRUE	igd	19	17503724	0.024517	1.33401e-07	778614	ebi-a-GCST90091033	Nonalcoholic fatty liver disease	TRUE	reported	igd	2	1	TRUE
rs9922619	T	G	T	G	0.0766643	-5.00E-04	0.437376	0.4331	FALSE	FALSE	FALSE	ebi-a-GCST90026004	16	53831771	0.0077	291	0.9521	Lysine levels || id:ebi-a-GCST90026004	Lysine levels	Lysine levels || ||	TRUE	igd	16	53831771	0.0162305	2.31798e-06	778614	ebi-a-GCST90091033	Nonalcoholic fatty liver disease	TRUE	reported	igd	2	1	TRUE
rs1397844	C	T	C	T	0.101063	0.0122	0.200795	0.2105	FALSE	FALSE	FALSE	ebi-a-GCST90026005	6	24006893	0.0096	291	0.2037	Tyrosine levels || id:ebi-a-GCST90026005	Tyrosine levels	Tyrosine levels || ||	TRUE	igd	6	24006893	0.0211625	1.79201e-06	778614	ebi-a-GCST90091033	Nonalcoholic fatty liver disease	TRUE	reported	igd	2	1	TRUE
rs2933904	A	G	A	G	0.0804682	-0.0071	0.33002	0.331	FALSE	FALSE	FALSE	ebi-a-GCST90026005	11	129395267	0.0084	291	0.3971	Tyrosine levels || id:ebi-a-GCST90026005	Tyrosine levels	Tyrosine levels || ||	TRUE	igd	11	129395267	0.0169093	1.94702e-06	778614	ebi-a-GCST90091033	Nonalcoholic fatty liver disease	TRUE	reported	igd	2	1	TRUE
rs3747207	A	G	A	G	0.288601	0.008	0.222664	0.2403	FALSE	FALSE	FALSE	ebi-a-GCST90026005	22	44324855	0.0096	291	0.4004	Tyrosine levels || id:ebi-a-GCST90026005	Tyrosine levels	Tyrosine levels || ||	TRUE	igd	22	44324855	0.019822	5.07341e-48	778614	ebi-a-GCST90091033	Nonalcoholic fatty liver disease	TRUE	reported	igd	2	1	TRUE
rs429358	C	T	C	T	-0.136615	0.009	0.15507	0.2062	FALSE	FALSE	FALSE	ebi-a-GCST90026005	19	45411941	0.01	291	0.3675	Tyrosine levels || id:ebi-a-GCST90026005	Tyrosine levels	Tyrosine levels || ||	TRUE	igd	19	45411941	0.0239288	1.13501e-08	778614	ebi-a-GCST90091033	Nonalcoholic fatty liver disease	TRUE	reported	igd	2	1	TRUE
rs710462	T	G	T	G	-0.0759048	0.0146	0.537773	0.5597	FALSE	FALSE	FALSE	ebi-a-GCST90026005	3	186963130	0.0081	291	0.0718605	Tyrosine levels || id:ebi-a-GCST90026005	Tyrosine levels	Tyrosine levels || ||	TRUE	igd	3	186963130	0.0164732	4.06996e-06	778614	ebi-a-GCST90091033	Nonalcoholic fatty liver disease	TRUE	reported	igd	2	1	TRUE
rs7144175	C	G	C	G	0.114681	0.0102	0.109344	0.1043	FALSE	TRUE	FALSE	ebi-a-GCST90026005	14	94376783	0.0133	291	0.4452	Tyrosine levels || id:ebi-a-GCST90026005	Tyrosine levels	Tyrosine levels || ||	TRUE	igd	14	94376783	0.0243596	2.503e-06	778614	ebi-a-GCST90091033	Nonalcoholic fatty liver disease	TRUE	reported	igd	2	1	TRUE
rs73001065	C	G	C	G	0.281009	0.0242	0.063618	0.0558	FALSE	TRUE	FALSE	ebi-a-GCST90026005	19	19460541	0.0197	291	0.2194	Tyrosine levels || id:ebi-a-GCST90026005	Tyrosine levels	Tyrosine levels || ||	TRUE	igd	19	19460541	0.0326406	7.35699e-18	778614	ebi-a-GCST90091033	Nonalcoholic fatty liver disease	TRUE	reported	igd	2	1	TRUE
rs77888509	A	G	A	G	-0.114621	-0.0097	0.084493	0.1056	FALSE	FALSE	FALSE	ebi-a-GCST90026005	4	8242138	0.0132	291	0.4609	Tyrosine levels || id:ebi-a-GCST90026005	Tyrosine levels	Tyrosine levels || ||	TRUE	igd	4	8242138	0.0243933	2.61601e-06	778614	ebi-a-GCST90091033	Nonalcoholic fatty liver disease	TRUE	reported	igd	2	1	TRUE
rs780093	C	T	C	T	-0.0769064	0.0055	0.588469	0.6046	FALSE	FALSE	FALSE	ebi-a-GCST90026005	2	27742603	0.0085	291	0.5164	Tyrosine levels || id:ebi-a-GCST90026005	Tyrosine levels	Tyrosine levels || ||	TRUE	igd	2	27742603	0.0166949	4.09298e-06	778614	ebi-a-GCST90091033	Nonalcoholic fatty liver disease	TRUE	reported	igd	2	1	TRUE
rs8108364	T	C	T	C	-0.129307	-0.0031	0.861829	0.876	FALSE	FALSE	FALSE	ebi-a-GCST90026005	19	17503724	0.0127	291	0.8063	Tyrosine levels || id:ebi-a-GCST90026005	Tyrosine levels	Tyrosine levels || ||	TRUE	igd	19	17503724	0.024517	1.33401e-07	778614	ebi-a-GCST90091033	Nonalcoholic fatty liver disease	TRUE	reported	igd	2	1	TRUE
rs9922619	T	G	T	G	0.0766643	-0.0023	0.437376	0.4331	FALSE	FALSE	FALSE	ebi-a-GCST90026005	16	53831771	0.0088	291	0.7948	Tyrosine levels || id:ebi-a-GCST90026005	Tyrosine levels	Tyrosine levels || ||	TRUE	igd	16	53831771	0.0162305	2.31798e-06	778614	ebi-a-GCST90091033	Nonalcoholic fatty liver disease	TRUE	reported	igd	2	1	TRUE
rs1397844	C	T	C	T	0.101063	-0.0151	0.200795	0.2099	FALSE	FALSE	FALSE	ebi-a-GCST90026006	6	24006893	0.0189	291	0.4233	Pyroglutamine levels || id:ebi-a-GCST90026006	Pyroglutamine levels	Pyroglutamine levels || ||	TRUE	igd	6	24006893	0.0211625	1.79201e-06	778614	ebi-a-GCST90091033	Nonalcoholic fatty liver disease	TRUE	reported	igd	2	1	TRUE
rs2933904	A	G	A	G	0.0804682	-6.00E-04	0.33002	0.33	FALSE	FALSE	FALSE	ebi-a-GCST90026006	11	129395267	0.0166	291	0.97	Pyroglutamine levels || id:ebi-a-GCST90026006	Pyroglutamine levels	Pyroglutamine levels || ||	TRUE	igd	11	129395267	0.0169093	1.94702e-06	778614	ebi-a-GCST90091033	Nonalcoholic fatty liver disease	TRUE	reported	igd	2	1	TRUE
rs3747207	A	G	A	G	0.288601	-0.0144	0.222664	0.2421	FALSE	FALSE	FALSE	ebi-a-GCST90026006	22	44324855	0.0187	291	0.4434	Pyroglutamine levels || id:ebi-a-GCST90026006	Pyroglutamine levels	Pyroglutamine levels || ||	TRUE	igd	22	44324855	0.019822	5.07341e-48	778614	ebi-a-GCST90091033	Nonalcoholic fatty liver disease	TRUE	reported	igd	2	1	TRUE
rs429358	C	T	C	T	-0.136615	0.0251	0.15507	0.2065	FALSE	FALSE	FALSE	ebi-a-GCST90026006	19	45411941	0.0195	291	0.1986	Pyroglutamine levels || id:ebi-a-GCST90026006	Pyroglutamine levels	Pyroglutamine levels || ||	TRUE	igd	19	45411941	0.0239288	1.13501e-08	778614	ebi-a-GCST90091033	Nonalcoholic fatty liver disease	TRUE	reported	igd	2	1	TRUE
rs710462	T	G	T	G	-0.0759048	0.0167	0.537773	0.5637	FALSE	FALSE	FALSE	ebi-a-GCST90026006	3	186963130	0.0159	291	0.2928	Pyroglutamine levels || id:ebi-a-GCST90026006	Pyroglutamine levels	Pyroglutamine levels || ||	TRUE	igd	3	186963130	0.0164732	4.06996e-06	778614	ebi-a-GCST90091033	Nonalcoholic fatty liver disease	TRUE	reported	igd	2	1	TRUE
rs7144175	C	G	C	G	0.114681	0.0286	0.109344	0.1051	FALSE	TRUE	FALSE	ebi-a-GCST90026006	14	94376783	0.0259	291	0.2702	Pyroglutamine levels || id:ebi-a-GCST90026006	Pyroglutamine levels	Pyroglutamine levels || ||	TRUE	igd	14	94376783	0.0243596	2.503e-06	778614	ebi-a-GCST90091033	Nonalcoholic fatty liver disease	TRUE	reported	igd	2	1	TRUE
rs73001065	C	G	C	G	0.281009	0.0525	0.063618	0.0545	FALSE	TRUE	FALSE	ebi-a-GCST90026006	19	19460541	0.039	291	0.1781	Pyroglutamine levels || id:ebi-a-GCST90026006	Pyroglutamine levels	Pyroglutamine levels || ||	TRUE	igd	19	19460541	0.0326406	7.35699e-18	778614	ebi-a-GCST90091033	Nonalcoholic fatty liver disease	TRUE	reported	igd	2	1	TRUE
rs77888509	A	G	A	G	-0.114621	0.0308	0.084493	0.104	FALSE	FALSE	FALSE	ebi-a-GCST90026006	4	8242138	0.0262	291	0.2385	Pyroglutamine levels || id:ebi-a-GCST90026006	Pyroglutamine levels	Pyroglutamine levels || ||	TRUE	igd	4	8242138	0.0243933	2.61601e-06	778614	ebi-a-GCST90091033	Nonalcoholic fatty liver disease	TRUE	reported	igd	2	1	TRUE
rs780093	C	T	C	T	-0.0769064	-0.0103	0.588469	0.6058	FALSE	FALSE	FALSE	ebi-a-GCST90026006	2	27742603	0.0166	291	0.5343	Pyroglutamine levels || id:ebi-a-GCST90026006	Pyroglutamine levels	Pyroglutamine levels || ||	TRUE	igd	2	27742603	0.0166949	4.09298e-06	778614	ebi-a-GCST90091033	Nonalcoholic fatty liver disease	TRUE	reported	igd	2	1	TRUE
rs8108364	T	C	T	C	-0.129307	0.03	0.861829	0.8773	FALSE	FALSE	FALSE	ebi-a-GCST90026006	19	17503724	0.0247	291	0.2247	Pyroglutamine levels || id:ebi-a-GCST90026006	Pyroglutamine levels	Pyroglutamine levels || ||	TRUE	igd	19	17503724	0.024517	1.33401e-07	778614	ebi-a-GCST90091033	Nonalcoholic fatty liver disease	TRUE	reported	igd	2	1	TRUE
rs9922619	T	G	T	G	0.0766643	-0.0145	0.437376	0.4319	FALSE	FALSE	FALSE	ebi-a-GCST90026006	16	53831771	0.0172	291	0.3984	Pyroglutamine levels || id:ebi-a-GCST90026006	Pyroglutamine levels	Pyroglutamine levels || ||	TRUE	igd	16	53831771	0.0162305	2.31798e-06	778614	ebi-a-GCST90091033	Nonalcoholic fatty liver disease	TRUE	reported	igd	2	1	TRUE
rs1397844	C	T	C	T	0.101063	0.0041	0.200795	0.2105	FALSE	FALSE	FALSE	ebi-a-GCST90026007	6	24006893	0.0162	291	0.8018	Cortisol levels || id:ebi-a-GCST90026007	Cortisol levels	Cortisol levels || ||	TRUE	igd	6	24006893	0.0211625	1.79201e-06	778614	ebi-a-GCST90091033	Nonalcoholic fatty liver disease	TRUE	reported	igd	2	1	TRUE
rs2933904	A	G	A	G	0.0804682	0.0153	0.33002	0.331	FALSE	FALSE	FALSE	ebi-a-GCST90026007	11	129395267	0.0142	291	0.2799	Cortisol levels || id:ebi-a-GCST90026007	Cortisol levels	Cortisol levels || ||	TRUE	igd	11	129395267	0.0169093	1.94702e-06	778614	ebi-a-GCST90091033	Nonalcoholic fatty liver disease	TRUE	reported	igd	2	1	TRUE
rs3747207	A	G	A	G	0.288601	0.0075	0.222664	0.2403	FALSE	FALSE	FALSE	ebi-a-GCST90026007	22	44324855	0.0162	291	0.6417	Cortisol levels || id:ebi-a-GCST90026007	Cortisol levels	Cortisol levels || ||	TRUE	igd	22	44324855	0.019822	5.07341e-48	778614	ebi-a-GCST90091033	Nonalcoholic fatty liver disease	TRUE	reported	igd	2	1	TRUE
rs429358	C	T	C	T	-0.136615	-0.0382	0.15507	0.2061	FALSE	FALSE	FALSE	ebi-a-GCST90026007	19	45411941	0.0166	291	0.02119	Cortisol levels || id:ebi-a-GCST90026007	Cortisol levels	Cortisol levels || ||	TRUE	igd	19	45411941	0.0239288	1.13501e-08	778614	ebi-a-GCST90091033	Nonalcoholic fatty liver disease	TRUE	reported	igd	2	1	TRUE
rs710462	T	G	T	G	-0.0759048	0.0265	0.537773	0.5598	FALSE	FALSE	FALSE	ebi-a-GCST90026007	3	186963130	0.0137	291	0.0524204	Cortisol levels || id:ebi-a-GCST90026007	Cortisol levels	Cortisol levels || ||	TRUE	igd	3	186963130	0.0164732	4.06996e-06	778614	ebi-a-GCST90091033	Nonalcoholic fatty liver disease	TRUE	reported	igd	2	1	TRUE
rs7144175	C	G	C	G	0.114681	-0.0101	0.109344	0.1043	FALSE	TRUE	FALSE	ebi-a-GCST90026007	14	94376783	0.0225	291	0.654501	Cortisol levels || id:ebi-a-GCST90026007	Cortisol levels	Cortisol levels || ||	TRUE	igd	14	94376783	0.0243596	2.503e-06	778614	ebi-a-GCST90091033	Nonalcoholic fatty liver disease	TRUE	reported	igd	2	1	TRUE
rs73001065	C	G	C	G	0.281009	-0.0651	0.063618	0.056	FALSE	TRUE	FALSE	ebi-a-GCST90026007	19	19460541	0.0331	291	0.0489598	Cortisol levels || id:ebi-a-GCST90026007	Cortisol levels	Cortisol levels || ||	TRUE	igd	19	19460541	0.0326406	7.35699e-18	778614	ebi-a-GCST90091033	Nonalcoholic fatty liver disease	TRUE	reported	igd	2	1	TRUE
rs77888509	A	G	A	G	-0.114621	0.0404	0.084493	0.1059	FALSE	FALSE	FALSE	ebi-a-GCST90026007	4	8242138	0.0223	291	0.07011	Cortisol levels || id:ebi-a-GCST90026007	Cortisol levels	Cortisol levels || ||	TRUE	igd	4	8242138	0.0243933	2.61601e-06	778614	ebi-a-GCST90091033	Nonalcoholic fatty liver disease	TRUE	reported	igd	2	1	TRUE
rs780093	C	T	C	T	-0.0769064	-0.0031	0.588469	0.6047	FALSE	FALSE	FALSE	ebi-a-GCST90026007	2	27742603	0.0143	291	0.8304	Cortisol levels || id:ebi-a-GCST90026007	Cortisol levels	Cortisol levels || ||	TRUE	igd	2	27742603	0.0166949	4.09298e-06	778614	ebi-a-GCST90091033	Nonalcoholic fatty liver disease	TRUE	reported	igd	2	1	TRUE
rs8108364	T	C	T	C	-0.129307	0.0476	0.861829	0.8759	FALSE	FALSE	FALSE	ebi-a-GCST90026007	19	17503724	0.0212	291	0.0249597	Cortisol levels || id:ebi-a-GCST90026007	Cortisol levels	Cortisol levels || ||	TRUE	igd	19	17503724	0.024517	1.33401e-07	778614	ebi-a-GCST90091033	Nonalcoholic fatty liver disease	TRUE	reported	igd	2	1	TRUE
rs9922619	T	G	T	G	0.0766643	-0.0028	0.437376	0.4332	FALSE	FALSE	FALSE	ebi-a-GCST90026007	16	53831771	0.0149	291	0.8525	Cortisol levels || id:ebi-a-GCST90026007	Cortisol levels	Cortisol levels || ||	TRUE	igd	16	53831771	0.0162305	2.31798e-06	778614	ebi-a-GCST90091033	Nonalcoholic fatty liver disease	TRUE	reported	igd	2	1	TRUE
rs1397844	C	T	C	T	0.101063	0.0082	0.200795	0.211	FALSE	FALSE	FALSE	ebi-a-GCST90026008	6	24006893	0.0068	291	0.227	Lactate levels || id:ebi-a-GCST90026008	Lactate levels	Lactate levels || ||	TRUE	igd	6	24006893	0.0211625	1.79201e-06	778614	ebi-a-GCST90091033	Nonalcoholic fatty liver disease	TRUE	reported	igd	2	1	TRUE
rs2933904	A	G	A	G	0.0804682	-0.002	0.33002	0.3322	FALSE	FALSE	FALSE	ebi-a-GCST90026008	11	129395267	0.006	291	0.744801	Lactate levels || id:ebi-a-GCST90026008	Lactate levels	Lactate levels || ||	TRUE	igd	11	129395267	0.0169093	1.94702e-06	778614	ebi-a-GCST90091033	Nonalcoholic fatty liver disease	TRUE	reported	igd	2	1	TRUE
rs3747207	A	G	A	G	0.288601	0.0022	0.222664	0.2387	FALSE	FALSE	FALSE	ebi-a-GCST90026008	22	44324855	0.0068	291	0.748101	Lactate levels || id:ebi-a-GCST90026008	Lactate levels	Lactate levels || ||	TRUE	igd	22	44324855	0.019822	5.07341e-48	778614	ebi-a-GCST90091033	Nonalcoholic fatty liver disease	TRUE	reported	igd	2	1	TRUE
rs429358	C	T	C	T	-0.136615	0.0031	0.15507	0.206	FALSE	FALSE	FALSE	ebi-a-GCST90026008	19	45411941	0.0072	291	0.665001	Lactate levels || id:ebi-a-GCST90026008	Lactate levels	Lactate levels || ||	TRUE	igd	19	45411941	0.0239288	1.13501e-08	778614	ebi-a-GCST90091033	Nonalcoholic fatty liver disease	TRUE	reported	igd	2	1	TRUE
rs710462	T	G	T	G	-0.0759048	0.0024	0.537773	0.5553	FALSE	FALSE	FALSE	ebi-a-GCST90026008	3	186963130	0.0058	291	0.6787	Lactate levels || id:ebi-a-GCST90026008	Lactate levels	Lactate levels || ||	TRUE	igd	3	186963130	0.0164732	4.06996e-06	778614	ebi-a-GCST90091033	Nonalcoholic fatty liver disease	TRUE	reported	igd	2	1	TRUE
rs7144175	C	G	C	G	0.114681	-0.0073	0.109344	0.1034	FALSE	TRUE	FALSE	ebi-a-GCST90026008	14	94376783	0.0096	291	0.4445	Lactate levels || id:ebi-a-GCST90026008	Lactate levels	Lactate levels || ||	TRUE	igd	14	94376783	0.0243596	2.503e-06	778614	ebi-a-GCST90091033	Nonalcoholic fatty liver disease	TRUE	reported	igd	2	1	TRUE
rs73001065	C	G	C	G	0.281009	-0.0214	0.063618	0.0571	FALSE	TRUE	FALSE	ebi-a-GCST90026008	19	19460541	0.0139	291	0.1226	Lactate levels || id:ebi-a-GCST90026008	Lactate levels	Lactate levels || ||	TRUE	igd	19	19460541	0.0326406	7.35699e-18	778614	ebi-a-GCST90091033	Nonalcoholic fatty liver disease	TRUE	reported	igd	2	1	TRUE
rs77888509	A	G	A	G	-0.114621	0.009	0.084493	0.1075	FALSE	FALSE	FALSE	ebi-a-GCST90026008	4	8242138	0.0094	291	0.339	Lactate levels || id:ebi-a-GCST90026008	Lactate levels	Lactate levels || ||	TRUE	igd	4	8242138	0.0243933	2.61601e-06	778614	ebi-a-GCST90091033	Nonalcoholic fatty liver disease	TRUE	reported	igd	2	1	TRUE
rs780093	C	T	C	T	-0.0769064	0.0022	0.588469	0.6037	FALSE	FALSE	FALSE	ebi-a-GCST90026008	2	27742603	0.0061	291	0.713801	Lactate levels || id:ebi-a-GCST90026008	Lactate levels	Lactate levels || ||	TRUE	igd	2	27742603	0.0166949	4.09298e-06	778614	ebi-a-GCST90091033	Nonalcoholic fatty liver disease	TRUE	reported	igd	2	1	TRUE
rs8108364	T	C	T	C	-0.129307	-0.0014	0.861829	0.8749	FALSE	FALSE	FALSE	ebi-a-GCST90026008	19	17503724	0.0091	291	0.8791	Lactate levels || id:ebi-a-GCST90026008	Lactate levels	Lactate levels || ||	TRUE	igd	19	17503724	0.024517	1.33401e-07	778614	ebi-a-GCST90091033	Nonalcoholic fatty liver disease	TRUE	reported	igd	2	1	TRUE
rs9922619	T	G	T	G	0.0766643	-0.0079	0.437376	0.4346	FALSE	FALSE	FALSE	ebi-a-GCST90026008	16	53831771	0.0063	291	0.2104	Lactate levels || id:ebi-a-GCST90026008	Lactate levels	Lactate levels || ||	TRUE	igd	16	53831771	0.0162305	2.31798e-06	778614	ebi-a-GCST90091033	Nonalcoholic fatty liver disease	TRUE	reported	igd	2	1	TRUE
rs1397844	C	T	C	T	0.101063	0.0078	0.200795	0.2098	FALSE	FALSE	FALSE	ebi-a-GCST90026009	6	24006893	0.0069	291	0.257	Sulfate levels || id:ebi-a-GCST90026009	Sulfate levels	Sulfate levels || ||	TRUE	igd	6	24006893	0.0211625	1.79201e-06	778614	ebi-a-GCST90091033	Nonalcoholic fatty liver disease	TRUE	reported	igd	2	1	TRUE
rs2933904	A	G	A	G	0.0804682	-0.0081	0.33002	0.33	FALSE	FALSE	FALSE	ebi-a-GCST90026009	11	129395267	0.0061	291	0.1848	Sulfate levels || id:ebi-a-GCST90026009	Sulfate levels	Sulfate levels || ||	TRUE	igd	11	129395267	0.0169093	1.94702e-06	778614	ebi-a-GCST90091033	Nonalcoholic fatty liver disease	TRUE	reported	igd	2	1	TRUE
rs3747207	A	G	A	G	0.288601	0.0041	0.222664	0.2421	FALSE	FALSE	FALSE	ebi-a-GCST90026009	22	44324855	0.0069	291	0.5539	Sulfate levels || id:ebi-a-GCST90026009	Sulfate levels	Sulfate levels || ||	TRUE	igd	22	44324855	0.019822	5.07341e-48	778614	ebi-a-GCST90091033	Nonalcoholic fatty liver disease	TRUE	reported	igd	2	1	TRUE
rs429358	C	T	C	T	-0.136615	0.0081	0.15507	0.2065	FALSE	FALSE	FALSE	ebi-a-GCST90026009	19	45411941	0.0072	291	0.2599	Sulfate levels || id:ebi-a-GCST90026009	Sulfate levels	Sulfate levels || ||	TRUE	igd	19	45411941	0.0239288	1.13501e-08	778614	ebi-a-GCST90091033	Nonalcoholic fatty liver disease	TRUE	reported	igd	2	1	TRUE
rs710462	T	G	T	G	-0.0759048	0.0131	0.537773	0.5653	FALSE	FALSE	FALSE	ebi-a-GCST90026009	3	186963130	0.0058	291	0.02256	Sulfate levels || id:ebi-a-GCST90026009	Sulfate levels	Sulfate levels || ||	TRUE	igd	3	186963130	0.0164732	4.06996e-06	778614	ebi-a-GCST90091033	Nonalcoholic fatty liver disease	TRUE	reported	igd	2	1	TRUE
rs7144175	C	G	C	G	0.114681	-2.00E-04	0.109344	0.1052	FALSE	TRUE	FALSE	ebi-a-GCST90026009	14	94376783	0.0095	291	0.986	Sulfate levels || id:ebi-a-GCST90026009	Sulfate levels	Sulfate levels || ||	TRUE	igd	14	94376783	0.0243596	2.503e-06	778614	ebi-a-GCST90091033	Nonalcoholic fatty liver disease	TRUE	reported	igd	2	1	TRUE
rs73001065	C	G	C	G	0.281009	-0.0068	0.063618	0.0543	FALSE	TRUE	FALSE	ebi-a-GCST90026009	19	19460541	0.0144	291	0.6353	Sulfate levels || id:ebi-a-GCST90026009	Sulfate levels	Sulfate levels || ||	TRUE	igd	19	19460541	0.0326406	7.35699e-18	778614	ebi-a-GCST90091033	Nonalcoholic fatty liver disease	TRUE	reported	igd	2	1	TRUE
rs77888509	A	G	A	G	-0.114621	-0.0034	0.084493	0.1036	FALSE	FALSE	FALSE	ebi-a-GCST90026009	4	8242138	0.0096	291	0.724201	Sulfate levels || id:ebi-a-GCST90026009	Sulfate levels	Sulfate levels || ||	TRUE	igd	4	8242138	0.0243933	2.61601e-06	778614	ebi-a-GCST90091033	Nonalcoholic fatty liver disease	TRUE	reported	igd	2	1	TRUE
rs780093	C	T	C	T	-0.0769064	0.0046	0.588469	0.6057	FALSE	FALSE	FALSE	ebi-a-GCST90026009	2	27742603	0.0061	291	0.4473	Sulfate levels || id:ebi-a-GCST90026009	Sulfate levels	Sulfate levels || ||	TRUE	igd	2	27742603	0.0166949	4.09298e-06	778614	ebi-a-GCST90091033	Nonalcoholic fatty liver disease	TRUE	reported	igd	2	1	TRUE
rs8108364	T	C	T	C	-0.129307	0.0104	0.861829	0.8772	FALSE	FALSE	FALSE	ebi-a-GCST90026009	19	17503724	0.0091	291	0.2535	Sulfate levels || id:ebi-a-GCST90026009	Sulfate levels	Sulfate levels || ||	TRUE	igd	19	17503724	0.024517	1.33401e-07	778614	ebi-a-GCST90091033	Nonalcoholic fatty liver disease	TRUE	reported	igd	2	1	TRUE
rs1397844	C	T	C	T	0.101063	-0.0109	0.200795	0.2081	FALSE	FALSE	FALSE	ebi-a-GCST90026010	6	24006893	0.0204	291	0.592	1,5-anhydroglucitol (1,5-ag) levels || id:ebi-a-GCST90026010	1,5-anhydroglucitol (1,5-ag) levels	1,5-anhydroglucitol (1,5-ag) levels || ||	TRUE	igd	6	24006893	0.0211625	1.79201e-06	778614	ebi-a-GCST90091033	Nonalcoholic fatty liver disease	TRUE	reported	igd	2	1	TRUE
rs2933904	A	G	A	G	0.0804682	0.0089	0.33002	0.3267	FALSE	FALSE	FALSE	ebi-a-GCST90026010	11	129395267	0.018	291	0.6195	1,5-anhydroglucitol (1,5-ag) levels || id:ebi-a-GCST90026010	1,5-anhydroglucitol (1,5-ag) levels	1,5-anhydroglucitol (1,5-ag) levels || ||	TRUE	igd	11	129395267	0.0169093	1.94702e-06	778614	ebi-a-GCST90091033	Nonalcoholic fatty liver disease	TRUE	reported	igd	2	1	TRUE
rs429358	C	T	C	T	-0.136615	0.0358	0.15507	0.2073	FALSE	FALSE	FALSE	ebi-a-GCST90026010	19	45411941	0.0208	291	0.0848809	1,5-anhydroglucitol (1,5-ag) levels || id:ebi-a-GCST90026010	1,5-anhydroglucitol (1,5-ag) levels	1,5-anhydroglucitol (1,5-ag) levels || ||	TRUE	igd	19	45411941	0.0239288	1.13501e-08	778614	ebi-a-GCST90091033	Nonalcoholic fatty liver disease	TRUE	reported	igd	2	1	TRUE
rs710462	T	G	T	G	-0.0759048	-0.0232	0.537773	0.5763	FALSE	FALSE	FALSE	ebi-a-GCST90026010	3	186963130	0.0169	291	0.1693	1,5-anhydroglucitol (1,5-ag) levels || id:ebi-a-GCST90026010	1,5-anhydroglucitol (1,5-ag) levels	1,5-anhydroglucitol (1,5-ag) levels || ||	TRUE	igd	3	186963130	0.0164732	4.06996e-06	778614	ebi-a-GCST90091033	Nonalcoholic fatty liver disease	TRUE	reported	igd	2	1	TRUE
rs7144175	C	G	C	G	0.114681	0.0209	0.109344	0.1077	FALSE	TRUE	FALSE	ebi-a-GCST90026010	14	94376783	0.0273	291	0.444	1,5-anhydroglucitol (1,5-ag) levels || id:ebi-a-GCST90026010	1,5-anhydroglucitol (1,5-ag) levels	1,5-anhydroglucitol (1,5-ag) levels || ||	TRUE	igd	14	94376783	0.0243596	2.503e-06	778614	ebi-a-GCST90091033	Nonalcoholic fatty liver disease	TRUE	reported	igd	2	1	TRUE
rs73001065	C	G	C	G	0.281009	-0.0033	0.063618	0.0494	FALSE	TRUE	FALSE	ebi-a-GCST90026010	19	19460541	0.0437	291	0.9393	1,5-anhydroglucitol (1,5-ag) levels || id:ebi-a-GCST90026010	1,5-anhydroglucitol (1,5-ag) levels	1,5-anhydroglucitol (1,5-ag) levels || ||	TRUE	igd	19	19460541	0.0326406	7.35699e-18	778614	ebi-a-GCST90091033	Nonalcoholic fatty liver disease	TRUE	reported	igd	2	1	TRUE
rs77888509	A	G	A	G	-0.114621	0.0053	0.084493	0.0979	FALSE	FALSE	FALSE	ebi-a-GCST90026010	4	8242138	0.0287	291	0.8538	1,5-anhydroglucitol (1,5-ag) levels || id:ebi-a-GCST90026010	1,5-anhydroglucitol (1,5-ag) levels	1,5-anhydroglucitol (1,5-ag) levels || ||	TRUE	igd	4	8242138	0.0243933	2.61601e-06	778614	ebi-a-GCST90091033	Nonalcoholic fatty liver disease	TRUE	reported	igd	2	1	TRUE
rs780093	C	T	C	T	-0.0769064	-0.0236	0.588469	0.6089	FALSE	FALSE	FALSE	ebi-a-GCST90026010	2	27742603	0.0177	291	0.1829	1,5-anhydroglucitol (1,5-ag) levels || id:ebi-a-GCST90026010	1,5-anhydroglucitol (1,5-ag) levels	1,5-anhydroglucitol (1,5-ag) levels || ||	TRUE	igd	2	27742603	0.0166949	4.09298e-06	778614	ebi-a-GCST90091033	Nonalcoholic fatty liver disease	TRUE	reported	igd	2	1	TRUE
rs8108364	T	C	T	C	-0.129307	0.0305	0.861829	0.8805	FALSE	FALSE	FALSE	ebi-a-GCST90026010	19	17503724	0.0264	291	0.2482	1,5-anhydroglucitol (1,5-ag) levels || id:ebi-a-GCST90026010	1,5-anhydroglucitol (1,5-ag) levels	1,5-anhydroglucitol (1,5-ag) levels || ||	TRUE	igd	19	17503724	0.024517	1.33401e-07	778614	ebi-a-GCST90091033	Nonalcoholic fatty liver disease	TRUE	reported	igd	2	1	TRUE
rs9922619	T	G	T	G	0.0766643	0.0318	0.437376	0.4282	FALSE	FALSE	FALSE	ebi-a-GCST90026010	16	53831771	0.018	291	0.0770407	1,5-anhydroglucitol (1,5-ag) levels || id:ebi-a-GCST90026010	1,5-anhydroglucitol (1,5-ag) levels	1,5-anhydroglucitol (1,5-ag) levels || ||	TRUE	igd	16	53831771	0.0162305	2.31798e-06	778614	ebi-a-GCST90091033	Nonalcoholic fatty liver disease	TRUE	reported	igd	2	1	TRUE
rs1397844	C	T	C	T	0.101063	-0.0128	0.200795	0.2094	FALSE	FALSE	FALSE	ebi-a-GCST90026011	6	24006893	0.0136	291	0.3488	Kynurenine levels || id:ebi-a-GCST90026011	Kynurenine levels	Kynurenine levels || ||	TRUE	igd	6	24006893	0.0211625	1.79201e-06	778614	ebi-a-GCST90091033	Nonalcoholic fatty liver disease	TRUE	reported	igd	2	1	TRUE
rs2933904	A	G	A	G	0.0804682	-0.0059	0.33002	0.329	FALSE	FALSE	FALSE	ebi-a-GCST90026011	11	129395267	0.0119	291	0.6187	Kynurenine levels || id:ebi-a-GCST90026011	Kynurenine levels	Kynurenine levels || ||	TRUE	igd	11	129395267	0.0169093	1.94702e-06	778614	ebi-a-GCST90091033	Nonalcoholic fatty liver disease	TRUE	reported	igd	2	1	TRUE
rs3747207	A	G	A	G	0.288601	0.0252	0.222664	0.2435	FALSE	FALSE	FALSE	ebi-a-GCST90026011	22	44324855	0.0134	291	0.0610099	Kynurenine levels || id:ebi-a-GCST90026011	Kynurenine levels	Kynurenine levels || ||	TRUE	igd	22	44324855	0.019822	5.07341e-48	778614	ebi-a-GCST90091033	Nonalcoholic fatty liver disease	TRUE	reported	igd	2	1	TRUE
rs429358	C	T	C	T	-0.136615	-0.0084	0.15507	0.2067	FALSE	FALSE	FALSE	ebi-a-GCST90026011	19	45411941	0.0141	291	0.5535	Kynurenine levels || id:ebi-a-GCST90026011	Kynurenine levels	Kynurenine levels || ||	TRUE	igd	19	45411941	0.0239288	1.13501e-08	778614	ebi-a-GCST90091033	Nonalcoholic fatty liver disease	TRUE	reported	igd	2	1	TRUE
rs710462	T	G	T	G	-0.0759048	0.0076	0.537773	0.567	FALSE	FALSE	FALSE	ebi-a-GCST90026011	3	186963130	0.0115	291	0.5059	Kynurenine levels || id:ebi-a-GCST90026011	Kynurenine levels	Kynurenine levels || ||	TRUE	igd	3	186963130	0.0164732	4.06996e-06	778614	ebi-a-GCST90091033	Nonalcoholic fatty liver disease	TRUE	reported	igd	2	1	TRUE
rs7144175	C	G	C	G	0.114681	-0.0025	0.109344	0.1059	FALSE	TRUE	FALSE	ebi-a-GCST90026011	14	94376783	0.0186	291	0.8924	Kynurenine levels || id:ebi-a-GCST90026011	Kynurenine levels	Kynurenine levels || ||	TRUE	igd	14	94376783	0.0243596	2.503e-06	778614	ebi-a-GCST90091033	Nonalcoholic fatty liver disease	TRUE	reported	igd	2	1	TRUE
rs73001065	C	G	C	G	0.281009	0.0304	0.063618	0.053	FALSE	TRUE	FALSE	ebi-a-GCST90026011	19	19460541	0.0286	291	0.2869	Kynurenine levels || id:ebi-a-GCST90026011	Kynurenine levels	Kynurenine levels || ||	TRUE	igd	19	19460541	0.0326406	7.35699e-18	778614	ebi-a-GCST90091033	Nonalcoholic fatty liver disease	TRUE	reported	igd	2	1	TRUE
rs77888509	A	G	A	G	-0.114621	-0.0011	0.084493	0.1023	FALSE	FALSE	FALSE	ebi-a-GCST90026011	4	8242138	0.019	291	0.9519	Kynurenine levels || id:ebi-a-GCST90026011	Kynurenine levels	Kynurenine levels || ||	TRUE	igd	4	8242138	0.0243933	2.61601e-06	778614	ebi-a-GCST90091033	Nonalcoholic fatty liver disease	TRUE	reported	igd	2	1	TRUE
rs780093	C	T	C	T	-0.0769064	-0.0122	0.588469	0.6067	FALSE	FALSE	FALSE	ebi-a-GCST90026011	2	27742603	0.0119	291	0.3066	Kynurenine levels || id:ebi-a-GCST90026011	Kynurenine levels	Kynurenine levels || ||	TRUE	igd	2	27742603	0.0166949	4.09298e-06	778614	ebi-a-GCST90091033	Nonalcoholic fatty liver disease	TRUE	reported	igd	2	1	TRUE
rs8108364	T	C	T	C	-0.129307	0.0123	0.861829	0.878	FALSE	FALSE	FALSE	ebi-a-GCST90026011	19	17503724	0.0179	291	0.493	Kynurenine levels || id:ebi-a-GCST90026011	Kynurenine levels	Kynurenine levels || ||	TRUE	igd	19	17503724	0.024517	1.33401e-07	778614	ebi-a-GCST90091033	Nonalcoholic fatty liver disease	TRUE	reported	igd	2	1	TRUE
rs9922619	T	G	T	G	0.0766643	-0.0176	0.437376	0.4307	FALSE	FALSE	FALSE	ebi-a-GCST90026011	16	53831771	0.0123	291	0.1512	Kynurenine levels || id:ebi-a-GCST90026011	Kynurenine levels	Kynurenine levels || ||	TRUE	igd	16	53831771	0.0162305	2.31798e-06	778614	ebi-a-GCST90091033	Nonalcoholic fatty liver disease	TRUE	reported	igd	2	1	TRUE
rs1397844	C	T	C	T	0.101063	0.0043	0.200795	0.2095	FALSE	FALSE	FALSE	ebi-a-GCST90026012	6	24006893	0.0076	291	0.5751	Asparagine levels || id:ebi-a-GCST90026012	Asparagine levels	Asparagine levels || ||	TRUE	igd	6	24006893	0.0211625	1.79201e-06	778614	ebi-a-GCST90091033	Nonalcoholic fatty liver disease	TRUE	reported	igd	2	1	TRUE
rs2933904	A	G	A	G	0.0804682	-0.0112	0.33002	0.3293	FALSE	FALSE	FALSE	ebi-a-GCST90026012	11	129395267	0.0066	291	0.0926296	Asparagine levels || id:ebi-a-GCST90026012	Asparagine levels	Asparagine levels || ||	TRUE	igd	11	129395267	0.0169093	1.94702e-06	778614	ebi-a-GCST90091033	Nonalcoholic fatty liver disease	TRUE	reported	igd	2	1	TRUE
rs3747207	A	G	A	G	0.288601	0.0111	0.222664	0.2434	FALSE	FALSE	FALSE	ebi-a-GCST90026012	22	44324855	0.0075	291	0.1378	Asparagine levels || id:ebi-a-GCST90026012	Asparagine levels	Asparagine levels || ||	TRUE	igd	22	44324855	0.019822	5.07341e-48	778614	ebi-a-GCST90091033	Nonalcoholic fatty liver disease	TRUE	reported	igd	2	1	TRUE
rs429358	C	T	C	T	-0.136615	0.0073	0.15507	0.2067	FALSE	FALSE	FALSE	ebi-a-GCST90026012	19	45411941	0.0078	291	0.3511	Asparagine levels || id:ebi-a-GCST90026012	Asparagine levels	Asparagine levels || ||	TRUE	igd	19	45411941	0.0239288	1.13501e-08	778614	ebi-a-GCST90091033	Nonalcoholic fatty liver disease	TRUE	reported	igd	2	1	TRUE
rs710462	T	G	T	G	-0.0759048	0.0112	0.537773	0.5664	FALSE	FALSE	FALSE	ebi-a-GCST90026012	3	186963130	0.0064	291	0.0784693	Asparagine levels || id:ebi-a-GCST90026012	Asparagine levels	Asparagine levels || ||	TRUE	igd	3	186963130	0.0164732	4.06996e-06	778614	ebi-a-GCST90091033	Nonalcoholic fatty liver disease	TRUE	reported	igd	2	1	TRUE
rs7144175	C	G	C	G	0.114681	-0.0046	0.109344	0.1057	FALSE	TRUE	FALSE	ebi-a-GCST90026012	14	94376783	0.0104	291	0.6569	Asparagine levels || id:ebi-a-GCST90026012	Asparagine levels	Asparagine levels || ||	TRUE	igd	14	94376783	0.0243596	2.503e-06	778614	ebi-a-GCST90091033	Nonalcoholic fatty liver disease	TRUE	reported	igd	2	1	TRUE
rs73001065	C	G	C	G	0.281009	0.0128	0.063618	0.053	FALSE	TRUE	FALSE	ebi-a-GCST90026012	19	19460541	0.0158	291	0.4204	Asparagine levels || id:ebi-a-GCST90026012	Asparagine levels	Asparagine levels || ||	TRUE	igd	19	19460541	0.0326406	7.35699e-18	778614	ebi-a-GCST90091033	Nonalcoholic fatty liver disease	TRUE	reported	igd	2	1	TRUE
rs77888509	A	G	A	G	-0.114621	8e-04	0.084493	0.1026	FALSE	FALSE	FALSE	ebi-a-GCST90026012	4	8242138	0.0106	291	0.9386	Asparagine levels || id:ebi-a-GCST90026012	Asparagine levels	Asparagine levels || ||	TRUE	igd	4	8242138	0.0243933	2.61601e-06	778614	ebi-a-GCST90091033	Nonalcoholic fatty liver disease	TRUE	reported	igd	2	1	TRUE
rs780093	C	T	C	T	-0.0769064	-0.0033	0.588469	0.6065	FALSE	FALSE	FALSE	ebi-a-GCST90026012	2	27742603	0.0067	291	0.6257	Asparagine levels || id:ebi-a-GCST90026012	Asparagine levels	Asparagine levels || ||	TRUE	igd	2	27742603	0.0166949	4.09298e-06	778614	ebi-a-GCST90091033	Nonalcoholic fatty liver disease	TRUE	reported	igd	2	1	TRUE
rs8108364	T	C	T	C	-0.129307	0.0014	0.861829	0.8778	FALSE	FALSE	FALSE	ebi-a-GCST90026012	19	17503724	0.0099	291	0.8869	Asparagine levels || id:ebi-a-GCST90026012	Asparagine levels	Asparagine levels || ||	TRUE	igd	19	17503724	0.024517	1.33401e-07	778614	ebi-a-GCST90091033	Nonalcoholic fatty liver disease	TRUE	reported	igd	2	1	TRUE
rs9922619	T	G	T	G	0.0766643	0.0013	0.437376	0.431	FALSE	FALSE	FALSE	ebi-a-GCST90026012	16	53831771	0.0069	291	0.8511	Asparagine levels || id:ebi-a-GCST90026012	Asparagine levels	Asparagine levels || ||	TRUE	igd	16	53831771	0.0162305	2.31798e-06	778614	ebi-a-GCST90091033	Nonalcoholic fatty liver disease	TRUE	reported	igd	2	1	TRUE
rs1397844	C	T	C	T	0.101063	0.0117	0.200795	0.2093	FALSE	FALSE	FALSE	ebi-a-GCST90026013	6	24006893	0.012	291	0.3284	Glycine levels || id:ebi-a-GCST90026013	Glycine levels	Glycine levels || ||	TRUE	igd	6	24006893	0.0211625	1.79201e-06	778614	ebi-a-GCST90091033	Nonalcoholic fatty liver disease	TRUE	reported	igd	2	1	TRUE
rs2933904	A	G	A	G	0.0804682	0.0091	0.33002	0.3287	FALSE	FALSE	FALSE	ebi-a-GCST90026013	11	129395267	0.0105	291	0.3854	Glycine levels || id:ebi-a-GCST90026013	Glycine levels	Glycine levels || ||	TRUE	igd	11	129395267	0.0169093	1.94702e-06	778614	ebi-a-GCST90091033	Nonalcoholic fatty liver disease	TRUE	reported	igd	2	1	TRUE
rs3747207	A	G	A	G	0.288601	5e-04	0.222664	0.2439	FALSE	FALSE	FALSE	ebi-a-GCST90026013	22	44324855	0.0118	291	0.9694	Glycine levels || id:ebi-a-GCST90026013	Glycine levels	Glycine levels || ||	TRUE	igd	22	44324855	0.019822	5.07341e-48	778614	ebi-a-GCST90091033	Nonalcoholic fatty liver disease	TRUE	reported	igd	2	1	TRUE
rs429358	C	T	C	T	-0.136615	0.0217	0.15507	0.2068	FALSE	FALSE	FALSE	ebi-a-GCST90026013	19	45411941	0.0123	291	0.0786901	Glycine levels || id:ebi-a-GCST90026013	Glycine levels	Glycine levels || ||	TRUE	igd	19	45411941	0.0239288	1.13501e-08	778614	ebi-a-GCST90091033	Nonalcoholic fatty liver disease	TRUE	reported	igd	2	1	TRUE
rs710462	T	G	T	G	-0.0759048	0.0063	0.537773	0.5685	FALSE	FALSE	FALSE	ebi-a-GCST90026013	3	186963130	0.0101	291	0.5336	Glycine levels || id:ebi-a-GCST90026013	Glycine levels	Glycine levels || ||	TRUE	igd	3	186963130	0.0164732	4.06996e-06	778614	ebi-a-GCST90091033	Nonalcoholic fatty liver disease	TRUE	reported	igd	2	1	TRUE
rs7144175	C	G	C	G	0.114681	0.0124	0.109344	0.1061	FALSE	TRUE	FALSE	ebi-a-GCST90026013	14	94376783	0.0163	291	0.4455	Glycine levels || id:ebi-a-GCST90026013	Glycine levels	Glycine levels || ||	TRUE	igd	14	94376783	0.0243596	2.503e-06	778614	ebi-a-GCST90091033	Nonalcoholic fatty liver disease	TRUE	reported	igd	2	1	TRUE
rs73001065	C	G	C	G	0.281009	0.0434	0.063618	0.0525	FALSE	TRUE	FALSE	ebi-a-GCST90026013	19	19460541	0.0251	291	0.0838398	Glycine levels || id:ebi-a-GCST90026013	Glycine levels	Glycine levels || ||	TRUE	igd	19	19460541	0.0326406	7.35699e-18	778614	ebi-a-GCST90091033	Nonalcoholic fatty liver disease	TRUE	reported	igd	2	1	TRUE
rs77888509	A	G	A	G	-0.114621	0.0117	0.084493	0.1017	FALSE	FALSE	FALSE	ebi-a-GCST90026013	4	8242138	0.0168	291	0.483499	Glycine levels || id:ebi-a-GCST90026013	Glycine levels	Glycine levels || ||	TRUE	igd	4	8242138	0.0243933	2.61601e-06	778614	ebi-a-GCST90091033	Nonalcoholic fatty liver disease	TRUE	reported	igd	2	1	TRUE
rs780093	C	T	C	T	-0.0769064	0.0063	0.588469	0.6069	FALSE	FALSE	FALSE	ebi-a-GCST90026013	2	27742603	0.0105	291	0.547299	Glycine levels || id:ebi-a-GCST90026013	Glycine levels	Glycine levels || ||	TRUE	igd	2	27742603	0.0166949	4.09298e-06	778614	ebi-a-GCST90091033	Nonalcoholic fatty liver disease	TRUE	reported	igd	2	1	TRUE
rs8108364	T	C	T	C	-0.129307	-0.0207	0.861829	0.8784	FALSE	FALSE	FALSE	ebi-a-GCST90026013	19	17503724	0.0157	291	0.1862	Glycine levels || id:ebi-a-GCST90026013	Glycine levels	Glycine levels || ||	TRUE	igd	19	17503724	0.024517	1.33401e-07	778614	ebi-a-GCST90091033	Nonalcoholic fatty liver disease	TRUE	reported	igd	2	1	TRUE
rs9922619	T	G	T	G	0.0766643	-0.0256	0.437376	0.4301	FALSE	FALSE	FALSE	ebi-a-GCST90026013	16	53831771	0.0106	291	0.0159001	Glycine levels || id:ebi-a-GCST90026013	Glycine levels	Glycine levels || ||	TRUE	igd	16	53831771	0.0162305	2.31798e-06	778614	ebi-a-GCST90091033	Nonalcoholic fatty liver disease	TRUE	reported	igd	2	1	TRUE
rs1397844	C	T	C	T	0.101063	0.0286	0.200795	0.2118	FALSE	FALSE	FALSE	ebi-a-GCST90026014	6	24006893	0.0169	291	0.090209	Proline levels || id:ebi-a-GCST90026014	Proline levels	Proline levels || ||	TRUE	igd	6	24006893	0.0211625	1.79201e-06	778614	ebi-a-GCST90091033	Nonalcoholic fatty liver disease	TRUE	reported	igd	2	1	TRUE
rs2933904	A	G	A	G	0.0804682	-0.0017	0.33002	0.3336	FALSE	FALSE	FALSE	ebi-a-GCST90026014	11	129395267	0.015	291	0.9118	Proline levels || id:ebi-a-GCST90026014	Proline levels	Proline levels || ||	TRUE	igd	11	129395267	0.0169093	1.94702e-06	778614	ebi-a-GCST90091033	Nonalcoholic fatty liver disease	TRUE	reported	igd	2	1	TRUE
rs3747207	A	G	A	G	0.288601	0.0013	0.222664	0.2366	FALSE	FALSE	FALSE	ebi-a-GCST90026014	22	44324855	0.0171	291	0.9393	Proline levels || id:ebi-a-GCST90026014	Proline levels	Proline levels || ||	TRUE	igd	22	44324855	0.019822	5.07341e-48	778614	ebi-a-GCST90091033	Nonalcoholic fatty liver disease	TRUE	reported	igd	2	1	TRUE
rs429358	C	T	C	T	-0.136615	0.0271	0.15507	0.2056	FALSE	FALSE	FALSE	ebi-a-GCST90026014	19	45411941	0.0179	291	0.1296	Proline levels || id:ebi-a-GCST90026014	Proline levels	Proline levels || ||	TRUE	igd	19	45411941	0.0239288	1.13501e-08	778614	ebi-a-GCST90091033	Nonalcoholic fatty liver disease	TRUE	reported	igd	2	1	TRUE
rs710462	T	G	T	G	-0.0759048	0.0296	0.537773	0.55	FALSE	FALSE	FALSE	ebi-a-GCST90026014	3	186963130	0.0145	291	0.0415796	Proline levels || id:ebi-a-GCST90026014	Proline levels	Proline levels || ||	TRUE	igd	3	186963130	0.0164732	4.06996e-06	778614	ebi-a-GCST90091033	Nonalcoholic fatty liver disease	TRUE	reported	igd	2	1	TRUE
rs7144175	C	G	C	G	0.114681	0.0154	0.109344	0.1023	FALSE	TRUE	FALSE	ebi-a-GCST90026014	14	94376783	0.0241	291	0.522001	Proline levels || id:ebi-a-GCST90026014	Proline levels	Proline levels || ||	TRUE	igd	14	94376783	0.0243596	2.503e-06	778614	ebi-a-GCST90091033	Nonalcoholic fatty liver disease	TRUE	reported	igd	2	1	TRUE
rs73001065	C	G	C	G	0.281009	0.047	0.063618	0.0587	FALSE	TRUE	FALSE	ebi-a-GCST90026014	19	19460541	0.0343	291	0.1704	Proline levels || id:ebi-a-GCST90026014	Proline levels	Proline levels || ||	TRUE	igd	19	19460541	0.0326406	7.35699e-18	778614	ebi-a-GCST90091033	Nonalcoholic fatty liver disease	TRUE	reported	igd	2	1	TRUE
rs77888509	A	G	A	G	-0.114621	-0.0049	0.084493	0.1098	FALSE	FALSE	FALSE	ebi-a-GCST90026014	4	8242138	0.0234	291	0.8354	Proline levels || id:ebi-a-GCST90026014	Proline levels	Proline levels || ||	TRUE	igd	4	8242138	0.0243933	2.61601e-06	778614	ebi-a-GCST90091033	Nonalcoholic fatty liver disease	TRUE	reported	igd	2	1	TRUE
rs780093	C	T	C	T	-0.0769064	0.0017	0.588469	0.6023	FALSE	FALSE	FALSE	ebi-a-GCST90026014	2	27742603	0.0152	291	0.9123	Proline levels || id:ebi-a-GCST90026014	Proline levels	Proline levels || ||	TRUE	igd	2	27742603	0.0166949	4.09298e-06	778614	ebi-a-GCST90091033	Nonalcoholic fatty liver disease	TRUE	reported	igd	2	1	TRUE
rs8108364	T	C	T	C	-0.129307	0.01	0.861829	0.8735	FALSE	FALSE	FALSE	ebi-a-GCST90026014	19	17503724	0.0226	291	0.658701	Proline levels || id:ebi-a-GCST90026014	Proline levels	Proline levels || ||	TRUE	igd	19	17503724	0.024517	1.33401e-07	778614	ebi-a-GCST90091033	Nonalcoholic fatty liver disease	TRUE	reported	igd	2	1	TRUE
rs9922619	T	G	T	G	0.0766643	-0.0273	0.437376	0.4361	FALSE	FALSE	FALSE	ebi-a-GCST90026014	16	53831771	0.0159	291	0.0852197	Proline levels || id:ebi-a-GCST90026014	Proline levels	Proline levels || ||	TRUE	igd	16	53831771	0.0162305	2.31798e-06	778614	ebi-a-GCST90091033	Nonalcoholic fatty liver disease	TRUE	reported	igd	2	1	TRUE
rs1397844	C	T	C	T	0.101063	-0.0047	0.200795	0.2098	FALSE	FALSE	FALSE	ebi-a-GCST90026015	6	24006893	0.0096	291	0.626599	Ornithine levels || id:ebi-a-GCST90026015	Ornithine levels	Ornithine levels || ||	TRUE	igd	6	24006893	0.0211625	1.79201e-06	778614	ebi-a-GCST90091033	Nonalcoholic fatty liver disease	TRUE	reported	igd	2	1	TRUE
rs2933904	A	G	A	G	0.0804682	-0.0097	0.33002	0.3298	FALSE	FALSE	FALSE	ebi-a-GCST90026015	11	129395267	0.0084	291	0.2473	Ornithine levels || id:ebi-a-GCST90026015	Ornithine levels	Ornithine levels || ||	TRUE	igd	11	129395267	0.0169093	1.94702e-06	778614	ebi-a-GCST90091033	Nonalcoholic fatty liver disease	TRUE	reported	igd	2	1	TRUE
rs3747207	A	G	A	G	0.288601	-0.0082	0.222664	0.2422	FALSE	FALSE	FALSE	ebi-a-GCST90026015	22	44324855	0.0095	291	0.389	Ornithine levels || id:ebi-a-GCST90026015	Ornithine levels	Ornithine levels || ||	TRUE	igd	22	44324855	0.019822	5.07341e-48	778614	ebi-a-GCST90091033	Nonalcoholic fatty liver disease	TRUE	reported	igd	2	1	TRUE
rs429358	C	T	C	T	-0.136615	0.0169	0.15507	0.2065	FALSE	FALSE	FALSE	ebi-a-GCST90026015	19	45411941	0.0098	291	0.0854398	Ornithine levels || id:ebi-a-GCST90026015	Ornithine levels	Ornithine levels || ||	TRUE	igd	19	45411941	0.0239288	1.13501e-08	778614	ebi-a-GCST90091033	Nonalcoholic fatty liver disease	TRUE	reported	igd	2	1	TRUE
rs710462	T	G	T	G	-0.0759048	0.0111	0.537773	0.5646	FALSE	FALSE	FALSE	ebi-a-GCST90026015	3	186963130	0.008	291	0.1675	Ornithine levels || id:ebi-a-GCST90026015	Ornithine levels	Ornithine levels || ||	TRUE	igd	3	186963130	0.0164732	4.06996e-06	778614	ebi-a-GCST90091033	Nonalcoholic fatty liver disease	TRUE	reported	igd	2	1	TRUE
rs7144175	C	G	C	G	0.114681	0.0283	0.109344	0.1056	FALSE	TRUE	FALSE	ebi-a-GCST90026015	14	94376783	0.013	291	0.0290402	Ornithine levels || id:ebi-a-GCST90026015	Ornithine levels	Ornithine levels || ||	TRUE	igd	14	94376783	0.0243596	2.503e-06	778614	ebi-a-GCST90091033	Nonalcoholic fatty liver disease	TRUE	reported	igd	2	1	TRUE
rs73001065	C	G	C	G	0.281009	0.0194	0.063618	0.0539	FALSE	TRUE	FALSE	ebi-a-GCST90026015	19	19460541	0.0199	291	0.3299	Ornithine levels || id:ebi-a-GCST90026015	Ornithine levels	Ornithine levels || ||	TRUE	igd	19	19460541	0.0326406	7.35699e-18	778614	ebi-a-GCST90091033	Nonalcoholic fatty liver disease	TRUE	reported	igd	2	1	TRUE
rs77888509	A	G	A	G	-0.114621	-0.0051	0.084493	0.1035	FALSE	FALSE	FALSE	ebi-a-GCST90026015	4	8242138	0.0133	291	0.702901	Ornithine levels || id:ebi-a-GCST90026015	Ornithine levels	Ornithine levels || ||	TRUE	igd	4	8242138	0.0243933	2.61601e-06	778614	ebi-a-GCST90091033	Nonalcoholic fatty liver disease	TRUE	reported	igd	2	1	TRUE
rs780093	C	T	C	T	-0.0769064	-0.0037	0.588469	0.606	FALSE	FALSE	FALSE	ebi-a-GCST90026015	2	27742603	0.0084	291	0.6586	Ornithine levels || id:ebi-a-GCST90026015	Ornithine levels	Ornithine levels || ||	TRUE	igd	2	27742603	0.0166949	4.09298e-06	778614	ebi-a-GCST90091033	Nonalcoholic fatty liver disease	TRUE	reported	igd	2	1	TRUE
rs8108364	T	C	T	C	-0.129307	-0.0157	0.861829	0.8773	FALSE	FALSE	FALSE	ebi-a-GCST90026015	19	17503724	0.0126	291	0.2118	Ornithine levels || id:ebi-a-GCST90026015	Ornithine levels	Ornithine levels || ||	TRUE	igd	19	17503724	0.024517	1.33401e-07	778614	ebi-a-GCST90091033	Nonalcoholic fatty liver disease	TRUE	reported	igd	2	1	TRUE
rs9922619	T	G	T	G	0.0766643	-0.0089	0.437376	0.4315	FALSE	FALSE	FALSE	ebi-a-GCST90026015	16	53831771	0.0087	291	0.3019	Ornithine levels || id:ebi-a-GCST90026015	Ornithine levels	Ornithine levels || ||	TRUE	igd	16	53831771	0.0162305	2.31798e-06	778614	ebi-a-GCST90091033	Nonalcoholic fatty liver disease	TRUE	reported	igd	2	1	TRUE
rs1397844	C	T	C	T	0.101063	0.0038	0.200795	0.2096	FALSE	FALSE	FALSE	ebi-a-GCST90026016	6	24006893	0.0112	291	0.7359	Citrulline levels || id:ebi-a-GCST90026016	Citrulline levels	Citrulline levels || ||	TRUE	igd	6	24006893	0.0211625	1.79201e-06	778614	ebi-a-GCST90091033	Nonalcoholic fatty liver disease	TRUE	reported	igd	2	1	TRUE
rs2933904	A	G	A	G	0.0804682	-0.0072	0.33002	0.3295	FALSE	FALSE	FALSE	ebi-a-GCST90026016	11	129395267	0.0098	291	0.4605	Citrulline levels || id:ebi-a-GCST90026016	Citrulline levels	Citrulline levels || ||	TRUE	igd	11	129395267	0.0169093	1.94702e-06	778614	ebi-a-GCST90091033	Nonalcoholic fatty liver disease	TRUE	reported	igd	2	1	TRUE
rs3747207	A	G	A	G	0.288601	0.0154	0.222664	0.2431	FALSE	FALSE	FALSE	ebi-a-GCST90026016	22	44324855	0.011	291	0.1588	Citrulline levels || id:ebi-a-GCST90026016	Citrulline levels	Citrulline levels || ||	TRUE	igd	22	44324855	0.019822	5.07341e-48	778614	ebi-a-GCST90091033	Nonalcoholic fatty liver disease	TRUE	reported	igd	2	1	TRUE
rs429358	C	T	C	T	-0.136615	0.0189	0.15507	0.2067	FALSE	FALSE	FALSE	ebi-a-GCST90026016	19	45411941	0.0115	291	0.1003	Citrulline levels || id:ebi-a-GCST90026016	Citrulline levels	Citrulline levels || ||	TRUE	igd	19	45411941	0.0239288	1.13501e-08	778614	ebi-a-GCST90091033	Nonalcoholic fatty liver disease	TRUE	reported	igd	2	1	TRUE
rs710462	T	G	T	G	-0.0759048	0.007	0.537773	0.5656	FALSE	FALSE	FALSE	ebi-a-GCST90026016	3	186963130	0.0094	291	0.4567	Citrulline levels || id:ebi-a-GCST90026016	Citrulline levels	Citrulline levels || ||	TRUE	igd	3	186963130	0.0164732	4.06996e-06	778614	ebi-a-GCST90091033	Nonalcoholic fatty liver disease	TRUE	reported	igd	2	1	TRUE
rs7144175	C	G	C	G	0.114681	-0.0043	0.109344	0.1056	FALSE	TRUE	FALSE	ebi-a-GCST90026016	14	94376783	0.0153	291	0.779399	Citrulline levels || id:ebi-a-GCST90026016	Citrulline levels	Citrulline levels || ||	TRUE	igd	14	94376783	0.0243596	2.503e-06	778614	ebi-a-GCST90091033	Nonalcoholic fatty liver disease	TRUE	reported	igd	2	1	TRUE
rs73001065	C	G	C	G	0.281009	0.0426	0.063618	0.0536	FALSE	TRUE	FALSE	ebi-a-GCST90026016	19	19460541	0.0232	291	0.0660998	Citrulline levels || id:ebi-a-GCST90026016	Citrulline levels	Citrulline levels || ||	TRUE	igd	19	19460541	0.0326406	7.35699e-18	778614	ebi-a-GCST90091033	Nonalcoholic fatty liver disease	TRUE	reported	igd	2	1	TRUE
rs77888509	A	G	A	G	-0.114621	-0.012	0.084493	0.1029	FALSE	FALSE	FALSE	ebi-a-GCST90026016	4	8242138	0.0155	291	0.4381	Citrulline levels || id:ebi-a-GCST90026016	Citrulline levels	Citrulline levels || ||	TRUE	igd	4	8242138	0.0243933	2.61601e-06	778614	ebi-a-GCST90091033	Nonalcoholic fatty liver disease	TRUE	reported	igd	2	1	TRUE
rs780093	C	T	C	T	-0.0769064	0.0106	0.588469	0.6061	FALSE	FALSE	FALSE	ebi-a-GCST90026016	2	27742603	0.0097	291	0.2752	Citrulline levels || id:ebi-a-GCST90026016	Citrulline levels	Citrulline levels || ||	TRUE	igd	2	27742603	0.0166949	4.09298e-06	778614	ebi-a-GCST90091033	Nonalcoholic fatty liver disease	TRUE	reported	igd	2	1	TRUE
rs8108364	T	C	T	C	-0.129307	-0.0061	0.861829	0.8777	FALSE	FALSE	FALSE	ebi-a-GCST90026016	19	17503724	0.0145	291	0.675601	Citrulline levels || id:ebi-a-GCST90026016	Citrulline levels	Citrulline levels || ||	TRUE	igd	19	17503724	0.024517	1.33401e-07	778614	ebi-a-GCST90091033	Nonalcoholic fatty liver disease	TRUE	reported	igd	2	1	TRUE
rs9922619	T	G	T	G	0.0766643	-0.0202	0.437376	0.431	FALSE	FALSE	FALSE	ebi-a-GCST90026016	16	53831771	0.01	291	0.04385	Citrulline levels || id:ebi-a-GCST90026016	Citrulline levels	Citrulline levels || ||	TRUE	igd	16	53831771	0.0162305	2.31798e-06	778614	ebi-a-GCST90091033	Nonalcoholic fatty liver disease	TRUE	reported	igd	2	1	TRUE
rs1397844	C	T	C	T	0.101063	0.042	0.200795	0.2113	FALSE	FALSE	FALSE	ebi-a-GCST90026017	6	24006893	0.0386	291	0.276	Acetoacetate levels || id:ebi-a-GCST90026017	Acetoacetate levels	Acetoacetate levels || ||	TRUE	igd	6	24006893	0.0211625	1.79201e-06	778614	ebi-a-GCST90091033	Nonalcoholic fatty liver disease	TRUE	reported	igd	2	1	TRUE
rs2933904	A	G	A	G	0.0804682	-0.0279	0.33002	0.3328	FALSE	FALSE	FALSE	ebi-a-GCST90026017	11	129395267	0.0341	291	0.4133	Acetoacetate levels || id:ebi-a-GCST90026017	Acetoacetate levels	Acetoacetate levels || ||	TRUE	igd	11	129395267	0.0169093	1.94702e-06	778614	ebi-a-GCST90091033	Nonalcoholic fatty liver disease	TRUE	reported	igd	2	1	TRUE
rs3747207	A	G	A	G	0.288601	4e-04	0.222664	0.2378	FALSE	FALSE	FALSE	ebi-a-GCST90026017	22	44324855	0.039	291	0.991	Acetoacetate levels || id:ebi-a-GCST90026017	Acetoacetate levels	Acetoacetate levels || ||	TRUE	igd	22	44324855	0.019822	5.07341e-48	778614	ebi-a-GCST90091033	Nonalcoholic fatty liver disease	TRUE	reported	igd	2	1	TRUE
rs429358	C	T	C	T	-0.136615	0.0268	0.15507	0.2058	FALSE	FALSE	FALSE	ebi-a-GCST90026017	19	45411941	0.0407	291	0.5099	Acetoacetate levels || id:ebi-a-GCST90026017	Acetoacetate levels	Acetoacetate levels || ||	TRUE	igd	19	45411941	0.0239288	1.13501e-08	778614	ebi-a-GCST90091033	Nonalcoholic fatty liver disease	TRUE	reported	igd	2	1	TRUE
rs710462	T	G	T	G	-0.0759048	0.0332	0.537773	0.5534	FALSE	FALSE	FALSE	ebi-a-GCST90026017	3	186963130	0.0331	291	0.3158	Acetoacetate levels || id:ebi-a-GCST90026017	Acetoacetate levels	Acetoacetate levels || ||	TRUE	igd	3	186963130	0.0164732	4.06996e-06	778614	ebi-a-GCST90091033	Nonalcoholic fatty liver disease	TRUE	reported	igd	2	1	TRUE
rs7144175	C	G	C	G	0.114681	0.0254	0.109344	0.103	FALSE	TRUE	FALSE	ebi-a-GCST90026017	14	94376783	0.0544	291	0.640301	Acetoacetate levels || id:ebi-a-GCST90026017	Acetoacetate levels	Acetoacetate levels || ||	TRUE	igd	14	94376783	0.0243596	2.503e-06	778614	ebi-a-GCST90091033	Nonalcoholic fatty liver disease	TRUE	reported	igd	2	1	TRUE
rs73001065	C	G	C	G	0.281009	-0.0164	0.063618	0.0578	FALSE	TRUE	FALSE	ebi-a-GCST90026017	19	19460541	0.0789	291	0.8349	Acetoacetate levels || id:ebi-a-GCST90026017	Acetoacetate levels	Acetoacetate levels || ||	TRUE	igd	19	19460541	0.0326406	7.35699e-18	778614	ebi-a-GCST90091033	Nonalcoholic fatty liver disease	TRUE	reported	igd	2	1	TRUE
rs77888509	A	G	A	G	-0.114621	0.0222	0.084493	0.1085	FALSE	FALSE	FALSE	ebi-a-GCST90026017	4	8242138	0.0534	291	0.6783	Acetoacetate levels || id:ebi-a-GCST90026017	Acetoacetate levels	Acetoacetate levels || ||	TRUE	igd	4	8242138	0.0243933	2.61601e-06	778614	ebi-a-GCST90091033	Nonalcoholic fatty liver disease	TRUE	reported	igd	2	1	TRUE
rs780093	C	T	C	T	-0.0769064	-0.0106	0.588469	0.6031	FALSE	FALSE	FALSE	ebi-a-GCST90026017	2	27742603	0.0346	291	0.759799	Acetoacetate levels || id:ebi-a-GCST90026017	Acetoacetate levels	Acetoacetate levels || ||	TRUE	igd	2	27742603	0.0166949	4.09298e-06	778614	ebi-a-GCST90091033	Nonalcoholic fatty liver disease	TRUE	reported	igd	2	1	TRUE
rs8108364	T	C	T	C	-0.129307	0.0071	0.861829	0.8744	FALSE	FALSE	FALSE	ebi-a-GCST90026017	19	17503724	0.0512	291	0.8903	Acetoacetate levels || id:ebi-a-GCST90026017	Acetoacetate levels	Acetoacetate levels || ||	TRUE	igd	19	17503724	0.024517	1.33401e-07	778614	ebi-a-GCST90091033	Nonalcoholic fatty liver disease	TRUE	reported	igd	2	1	TRUE
rs9922619	T	G	T	G	0.0766643	-0.0326	0.437376	0.4349	FALSE	FALSE	FALSE	ebi-a-GCST90026017	16	53831771	0.036	291	0.3656	Acetoacetate levels || id:ebi-a-GCST90026017	Acetoacetate levels	Acetoacetate levels || ||	TRUE	igd	16	53831771	0.0162305	2.31798e-06	778614	ebi-a-GCST90091033	Nonalcoholic fatty liver disease	TRUE	reported	igd	2	1	TRUE
rs1397844	C	T	C	T	0.101063	0.007	0.200795	0.2094	FALSE	FALSE	FALSE	ebi-a-GCST90026018	6	24006893	0.0243	291	0.775001	Sphingomyelin (d18:1/14:0, d16:1/16:0) levels || id:ebi-a-GCST90026018	Sphingomyelin (d18:1/14:0, d16:1/16:0) levels	Sphingomyelin (d18:1/14:0, d16:1/16:0) levels || ||	TRUE	igd	6	24006893	0.0211625	1.79201e-06	778614	ebi-a-GCST90091033	Nonalcoholic fatty liver disease	TRUE	reported	igd	2	1	TRUE
rs2933904	A	G	A	G	0.0804682	0.048	0.33002	0.3287	FALSE	FALSE	FALSE	ebi-a-GCST90026018	11	129395267	0.021	291	0.02231	Sphingomyelin (d18:1/14:0, d16:1/16:0) levels || id:ebi-a-GCST90026018	Sphingomyelin (d18:1/14:0, d16:1/16:0) levels	Sphingomyelin (d18:1/14:0, d16:1/16:0) levels || ||	TRUE	igd	11	129395267	0.0169093	1.94702e-06	778614	ebi-a-GCST90091033	Nonalcoholic fatty liver disease	TRUE	reported	igd	2	1	TRUE
rs3747207	A	G	A	G	0.288601	0.0186	0.222664	0.2434	FALSE	FALSE	FALSE	ebi-a-GCST90026018	22	44324855	0.024	291	0.4389	Sphingomyelin (d18:1/14:0, d16:1/16:0) levels || id:ebi-a-GCST90026018	Sphingomyelin (d18:1/14:0, d16:1/16:0) levels	Sphingomyelin (d18:1/14:0, d16:1/16:0) levels || ||	TRUE	igd	22	44324855	0.019822	5.07341e-48	778614	ebi-a-GCST90091033	Nonalcoholic fatty liver disease	TRUE	reported	igd	2	1	TRUE
rs429358	C	T	C	T	-0.136615	-0.0351	0.15507	0.2067	FALSE	FALSE	FALSE	ebi-a-GCST90026018	19	45411941	0.025	291	0.1603	Sphingomyelin (d18:1/14:0, d16:1/16:0) levels || id:ebi-a-GCST90026018	Sphingomyelin (d18:1/14:0, d16:1/16:0) levels	Sphingomyelin (d18:1/14:0, d16:1/16:0) levels || ||	TRUE	igd	19	45411941	0.0239288	1.13501e-08	778614	ebi-a-GCST90091033	Nonalcoholic fatty liver disease	TRUE	reported	igd	2	1	TRUE
rs710462	T	G	T	G	-0.0759048	0.0508	0.537773	0.5673	FALSE	FALSE	FALSE	ebi-a-GCST90026018	3	186963130	0.0202	291	0.0118899	Sphingomyelin (d18:1/14:0, d16:1/16:0) levels || id:ebi-a-GCST90026018	Sphingomyelin (d18:1/14:0, d16:1/16:0) levels	Sphingomyelin (d18:1/14:0, d16:1/16:0) levels || ||	TRUE	igd	3	186963130	0.0164732	4.06996e-06	778614	ebi-a-GCST90091033	Nonalcoholic fatty liver disease	TRUE	reported	igd	2	1	TRUE
rs7144175	C	G	C	G	0.114681	-0.0252	0.109344	0.1058	FALSE	TRUE	FALSE	ebi-a-GCST90026018	14	94376783	0.0331	291	0.4468	Sphingomyelin (d18:1/14:0, d16:1/16:0) levels || id:ebi-a-GCST90026018	Sphingomyelin (d18:1/14:0, d16:1/16:0) levels	Sphingomyelin (d18:1/14:0, d16:1/16:0) levels || ||	TRUE	igd	14	94376783	0.0243596	2.503e-06	778614	ebi-a-GCST90091033	Nonalcoholic fatty liver disease	TRUE	reported	igd	2	1	TRUE
rs73001065	C	G	C	G	0.281009	0.0277	0.063618	0.0531	FALSE	TRUE	FALSE	ebi-a-GCST90026018	19	19460541	0.0509	291	0.5865	Sphingomyelin (d18:1/14:0, d16:1/16:0) levels || id:ebi-a-GCST90026018	Sphingomyelin (d18:1/14:0, d16:1/16:0) levels	Sphingomyelin (d18:1/14:0, d16:1/16:0) levels || ||	TRUE	igd	19	19460541	0.0326406	7.35699e-18	778614	ebi-a-GCST90091033	Nonalcoholic fatty liver disease	TRUE	reported	igd	2	1	TRUE
rs77888509	A	G	A	G	-0.114621	-0.0373	0.084493	0.1022	FALSE	FALSE	FALSE	ebi-a-GCST90026018	4	8242138	0.0338	291	0.27	Sphingomyelin (d18:1/14:0, d16:1/16:0) levels || id:ebi-a-GCST90026018	Sphingomyelin (d18:1/14:0, d16:1/16:0) levels	Sphingomyelin (d18:1/14:0, d16:1/16:0) levels || ||	TRUE	igd	4	8242138	0.0243933	2.61601e-06	778614	ebi-a-GCST90091033	Nonalcoholic fatty liver disease	TRUE	reported	igd	2	1	TRUE
rs780093	C	T	C	T	-0.0769064	0.0162	0.588469	0.6066	FALSE	FALSE	FALSE	ebi-a-GCST90026018	2	27742603	0.0213	291	0.4479	Sphingomyelin (d18:1/14:0, d16:1/16:0) levels || id:ebi-a-GCST90026018	Sphingomyelin (d18:1/14:0, d16:1/16:0) levels	Sphingomyelin (d18:1/14:0, d16:1/16:0) levels || ||	TRUE	igd	2	27742603	0.0166949	4.09298e-06	778614	ebi-a-GCST90091033	Nonalcoholic fatty liver disease	TRUE	reported	igd	2	1	TRUE
rs8108364	T	C	T	C	-0.129307	-0.0169	0.861829	0.8779	FALSE	FALSE	FALSE	ebi-a-GCST90026018	19	17503724	0.0319	291	0.595799	Sphingomyelin (d18:1/14:0, d16:1/16:0) levels || id:ebi-a-GCST90026018	Sphingomyelin (d18:1/14:0, d16:1/16:0) levels	Sphingomyelin (d18:1/14:0, d16:1/16:0) levels || ||	TRUE	igd	19	17503724	0.024517	1.33401e-07	778614	ebi-a-GCST90091033	Nonalcoholic fatty liver disease	TRUE	reported	igd	2	1	TRUE
rs9922619	T	G	T	G	0.0766643	-0.0236	0.437376	0.431	FALSE	FALSE	FALSE	ebi-a-GCST90026018	16	53831771	0.0219	291	0.2812	Sphingomyelin (d18:1/14:0, d16:1/16:0) levels || id:ebi-a-GCST90026018	Sphingomyelin (d18:1/14:0, d16:1/16:0) levels	Sphingomyelin (d18:1/14:0, d16:1/16:0) levels || ||	TRUE	igd	16	53831771	0.0162305	2.31798e-06	778614	ebi-a-GCST90091033	Nonalcoholic fatty liver disease	TRUE	reported	igd	2	1	TRUE
rs1397844	C	T	C	T	0.101063	0.0031	0.200795	0.2101	FALSE	FALSE	FALSE	ebi-a-GCST90026019	6	24006893	0.0125	291	0.8015	Sphingomyelin (d18:1/18:1, d18:2/18:0) levels || id:ebi-a-GCST90026019	Sphingomyelin (d18:1/18:1, d18:2/18:0) levels	Sphingomyelin (d18:1/18:1, d18:2/18:0) levels || ||	TRUE	igd	6	24006893	0.0211625	1.79201e-06	778614	ebi-a-GCST90091033	Nonalcoholic fatty liver disease	TRUE	reported	igd	2	1	TRUE
rs2933904	A	G	A	G	0.0804682	0.0134	0.33002	0.3303	FALSE	FALSE	FALSE	ebi-a-GCST90026019	11	129395267	0.0109	291	0.2205	Sphingomyelin (d18:1/18:1, d18:2/18:0) levels || id:ebi-a-GCST90026019	Sphingomyelin (d18:1/18:1, d18:2/18:0) levels	Sphingomyelin (d18:1/18:1, d18:2/18:0) levels || ||	TRUE	igd	11	129395267	0.0169093	1.94702e-06	778614	ebi-a-GCST90091033	Nonalcoholic fatty liver disease	TRUE	reported	igd	2	1	TRUE
rs3747207	A	G	A	G	0.288601	3e-04	0.222664	0.2413	FALSE	FALSE	FALSE	ebi-a-GCST90026019	22	44324855	0.0124	291	0.9809	Sphingomyelin (d18:1/18:1, d18:2/18:0) levels || id:ebi-a-GCST90026019	Sphingomyelin (d18:1/18:1, d18:2/18:0) levels	Sphingomyelin (d18:1/18:1, d18:2/18:0) levels || ||	TRUE	igd	22	44324855	0.019822	5.07341e-48	778614	ebi-a-GCST90091033	Nonalcoholic fatty liver disease	TRUE	reported	igd	2	1	TRUE
rs429358	C	T	C	T	-0.136615	0.0091	0.15507	0.2064	FALSE	FALSE	FALSE	ebi-a-GCST90026019	19	45411941	0.013	291	0.481	Sphingomyelin (d18:1/18:1, d18:2/18:0) levels || id:ebi-a-GCST90026019	Sphingomyelin (d18:1/18:1, d18:2/18:0) levels	Sphingomyelin (d18:1/18:1, d18:2/18:0) levels || ||	TRUE	igd	19	45411941	0.0239288	1.13501e-08	778614	ebi-a-GCST90091033	Nonalcoholic fatty liver disease	TRUE	reported	igd	2	1	TRUE
rs710462	T	G	T	G	-0.0759048	0.0155	0.537773	0.562	FALSE	FALSE	FALSE	ebi-a-GCST90026019	3	186963130	0.0105	291	0.1413	Sphingomyelin (d18:1/18:1, d18:2/18:0) levels || id:ebi-a-GCST90026019	Sphingomyelin (d18:1/18:1, d18:2/18:0) levels	Sphingomyelin (d18:1/18:1, d18:2/18:0) levels || ||	TRUE	igd	3	186963130	0.0164732	4.06996e-06	778614	ebi-a-GCST90091033	Nonalcoholic fatty liver disease	TRUE	reported	igd	2	1	TRUE
rs7144175	C	G	C	G	0.114681	-0.0221	0.109344	0.1048	FALSE	TRUE	FALSE	ebi-a-GCST90026019	14	94376783	0.0172	291	0.1982	Sphingomyelin (d18:1/18:1, d18:2/18:0) levels || id:ebi-a-GCST90026019	Sphingomyelin (d18:1/18:1, d18:2/18:0) levels	Sphingomyelin (d18:1/18:1, d18:2/18:0) levels || ||	TRUE	igd	14	94376783	0.0243596	2.503e-06	778614	ebi-a-GCST90091033	Nonalcoholic fatty liver disease	TRUE	reported	igd	2	1	TRUE
rs73001065	C	G	C	G	0.281009	0.0104	0.063618	0.0549	FALSE	TRUE	FALSE	ebi-a-GCST90026019	19	19460541	0.0259	291	0.6885	Sphingomyelin (d18:1/18:1, d18:2/18:0) levels || id:ebi-a-GCST90026019	Sphingomyelin (d18:1/18:1, d18:2/18:0) levels	Sphingomyelin (d18:1/18:1, d18:2/18:0) levels || ||	TRUE	igd	19	19460541	0.0326406	7.35699e-18	778614	ebi-a-GCST90091033	Nonalcoholic fatty liver disease	TRUE	reported	igd	2	1	TRUE
rs77888509	A	G	A	G	-0.114621	-0.0026	0.084493	0.1046	FALSE	FALSE	FALSE	ebi-a-GCST90026019	4	8242138	0.0173	291	0.8788	Sphingomyelin (d18:1/18:1, d18:2/18:0) levels || id:ebi-a-GCST90026019	Sphingomyelin (d18:1/18:1, d18:2/18:0) levels	Sphingomyelin (d18:1/18:1, d18:2/18:0) levels || ||	TRUE	igd	4	8242138	0.0243933	2.61601e-06	778614	ebi-a-GCST90091033	Nonalcoholic fatty liver disease	TRUE	reported	igd	2	1	TRUE
rs780093	C	T	C	T	-0.0769064	-0.0016	0.588469	0.6053	FALSE	FALSE	FALSE	ebi-a-GCST90026019	2	27742603	0.011	291	0.8843	Sphingomyelin (d18:1/18:1, d18:2/18:0) levels || id:ebi-a-GCST90026019	Sphingomyelin (d18:1/18:1, d18:2/18:0) levels	Sphingomyelin (d18:1/18:1, d18:2/18:0) levels || ||	TRUE	igd	2	27742603	0.0166949	4.09298e-06	778614	ebi-a-GCST90091033	Nonalcoholic fatty liver disease	TRUE	reported	igd	2	1	TRUE
rs8108364	T	C	T	C	-0.129307	0.0114	0.861829	0.8766	FALSE	FALSE	FALSE	ebi-a-GCST90026019	19	17503724	0.0164	291	0.4852	Sphingomyelin (d18:1/18:1, d18:2/18:0) levels || id:ebi-a-GCST90026019	Sphingomyelin (d18:1/18:1, d18:2/18:0) levels	Sphingomyelin (d18:1/18:1, d18:2/18:0) levels || ||	TRUE	igd	19	17503724	0.024517	1.33401e-07	778614	ebi-a-GCST90091033	Nonalcoholic fatty liver disease	TRUE	reported	igd	2	1	TRUE
rs9922619	T	G	T	G	0.0766643	-0.0117	0.437376	0.4323	FALSE	FALSE	FALSE	ebi-a-GCST90026019	16	53831771	0.0114	291	0.3057	Sphingomyelin (d18:1/18:1, d18:2/18:0) levels || id:ebi-a-GCST90026019	Sphingomyelin (d18:1/18:1, d18:2/18:0) levels	Sphingomyelin (d18:1/18:1, d18:2/18:0) levels || ||	TRUE	igd	16	53831771	0.0162305	2.31798e-06	778614	ebi-a-GCST90091033	Nonalcoholic fatty liver disease	TRUE	reported	igd	2	1	TRUE
rs1397844	C	T	C	T	0.101063	0.0096	0.200795	0.2113	FALSE	FALSE	FALSE	ebi-a-GCST90026020	6	24006893	0.0219	291	0.660999	Sphingomyelin (d18:1/20:0, d16:1/22:0) levels || id:ebi-a-GCST90026020	Sphingomyelin (d18:1/20:0, d16:1/22:0) levels	Sphingomyelin (d18:1/20:0, d16:1/22:0) levels || ||	TRUE	igd	6	24006893	0.0211625	1.79201e-06	778614	ebi-a-GCST90091033	Nonalcoholic fatty liver disease	TRUE	reported	igd	2	1	TRUE
rs2933904	A	G	A	G	0.0804682	0.015	0.33002	0.3325	FALSE	FALSE	FALSE	ebi-a-GCST90026020	11	129395267	0.0192	291	0.4355	Sphingomyelin (d18:1/20:0, d16:1/22:0) levels || id:ebi-a-GCST90026020	Sphingomyelin (d18:1/20:0, d16:1/22:0) levels	Sphingomyelin (d18:1/20:0, d16:1/22:0) levels || ||	TRUE	igd	11	129395267	0.0169093	1.94702e-06	778614	ebi-a-GCST90091033	Nonalcoholic fatty liver disease	TRUE	reported	igd	2	1	TRUE
rs3747207	A	G	A	G	0.288601	0.0321	0.222664	0.238	FALSE	FALSE	FALSE	ebi-a-GCST90026020	22	44324855	0.0219	291	0.1431	Sphingomyelin (d18:1/20:0, d16:1/22:0) levels || id:ebi-a-GCST90026020	Sphingomyelin (d18:1/20:0, d16:1/22:0) levels	Sphingomyelin (d18:1/20:0, d16:1/22:0) levels || ||	TRUE	igd	22	44324855	0.019822	5.07341e-48	778614	ebi-a-GCST90091033	Nonalcoholic fatty liver disease	TRUE	reported	igd	2	1	TRUE
rs429358	C	T	C	T	-0.136615	-0.0132	0.15507	0.2058	FALSE	FALSE	FALSE	ebi-a-GCST90026020	19	45411941	0.023	291	0.5664	Sphingomyelin (d18:1/20:0, d16:1/22:0) levels || id:ebi-a-GCST90026020	Sphingomyelin (d18:1/20:0, d16:1/22:0) levels	Sphingomyelin (d18:1/20:0, d16:1/22:0) levels || ||	TRUE	igd	19	45411941	0.0239288	1.13501e-08	778614	ebi-a-GCST90091033	Nonalcoholic fatty liver disease	TRUE	reported	igd	2	1	TRUE
rs710462	T	G	T	G	-0.0759048	0.0517	0.537773	0.5528	FALSE	FALSE	FALSE	ebi-a-GCST90026020	3	186963130	0.0185	291	0.00516297	Sphingomyelin (d18:1/20:0, d16:1/22:0) levels || id:ebi-a-GCST90026020	Sphingomyelin (d18:1/20:0, d16:1/22:0) levels	Sphingomyelin (d18:1/20:0, d16:1/22:0) levels || ||	TRUE	igd	3	186963130	0.0164732	4.06996e-06	778614	ebi-a-GCST90091033	Nonalcoholic fatty liver disease	TRUE	reported	igd	2	1	TRUE
rs7144175	C	G	C	G	0.114681	-0.0327	0.109344	0.1029	FALSE	TRUE	FALSE	ebi-a-GCST90026020	14	94376783	0.0308	291	0.2889	Sphingomyelin (d18:1/20:0, d16:1/22:0) levels || id:ebi-a-GCST90026020	Sphingomyelin (d18:1/20:0, d16:1/22:0) levels	Sphingomyelin (d18:1/20:0, d16:1/22:0) levels || ||	TRUE	igd	14	94376783	0.0243596	2.503e-06	778614	ebi-a-GCST90091033	Nonalcoholic fatty liver disease	TRUE	reported	igd	2	1	TRUE
rs73001065	C	G	C	G	0.281009	-0.0329	0.063618	0.0578	FALSE	TRUE	FALSE	ebi-a-GCST90026020	19	19460541	0.0446	291	0.4601	Sphingomyelin (d18:1/20:0, d16:1/22:0) levels || id:ebi-a-GCST90026020	Sphingomyelin (d18:1/20:0, d16:1/22:0) levels	Sphingomyelin (d18:1/20:0, d16:1/22:0) levels || ||	TRUE	igd	19	19460541	0.0326406	7.35699e-18	778614	ebi-a-GCST90091033	Nonalcoholic fatty liver disease	TRUE	reported	igd	2	1	TRUE
rs77888509	A	G	A	G	-0.114621	-0.0262	0.084493	0.1079	FALSE	FALSE	FALSE	ebi-a-GCST90026020	4	8242138	0.0299	291	0.3805	Sphingomyelin (d18:1/20:0, d16:1/22:0) levels || id:ebi-a-GCST90026020	Sphingomyelin (d18:1/20:0, d16:1/22:0) levels	Sphingomyelin (d18:1/20:0, d16:1/22:0) levels || ||	TRUE	igd	4	8242138	0.0243933	2.61601e-06	778614	ebi-a-GCST90091033	Nonalcoholic fatty liver disease	TRUE	reported	igd	2	1	TRUE
rs780093	C	T	C	T	-0.0769064	-0.0063	0.588469	0.6032	FALSE	FALSE	FALSE	ebi-a-GCST90026020	2	27742603	0.0195	291	0.7457	Sphingomyelin (d18:1/20:0, d16:1/22:0) levels || id:ebi-a-GCST90026020	Sphingomyelin (d18:1/20:0, d16:1/22:0) levels	Sphingomyelin (d18:1/20:0, d16:1/22:0) levels || ||	TRUE	igd	2	27742603	0.0166949	4.09298e-06	778614	ebi-a-GCST90091033	Nonalcoholic fatty liver disease	TRUE	reported	igd	2	1	TRUE
rs8108364	T	C	T	C	-0.129307	0.0029	0.861829	0.8744	FALSE	FALSE	FALSE	ebi-a-GCST90026020	19	17503724	0.029	291	0.9194	Sphingomyelin (d18:1/20:0, d16:1/22:0) levels || id:ebi-a-GCST90026020	Sphingomyelin (d18:1/20:0, d16:1/22:0) levels	Sphingomyelin (d18:1/20:0, d16:1/22:0) levels || ||	TRUE	igd	19	17503724	0.024517	1.33401e-07	778614	ebi-a-GCST90091033	Nonalcoholic fatty liver disease	TRUE	reported	igd	2	1	TRUE
rs9922619	T	G	T	G	0.0766643	-0.0135	0.437376	0.435	FALSE	FALSE	FALSE	ebi-a-GCST90026020	16	53831771	0.0204	291	0.509	Sphingomyelin (d18:1/20:0, d16:1/22:0) levels || id:ebi-a-GCST90026020	Sphingomyelin (d18:1/20:0, d16:1/22:0) levels	Sphingomyelin (d18:1/20:0, d16:1/22:0) levels || ||	TRUE	igd	16	53831771	0.0162305	2.31798e-06	778614	ebi-a-GCST90091033	Nonalcoholic fatty liver disease	TRUE	reported	igd	2	1	TRUE
rs1397844	C	T	C	T	0.101063	0.0268	0.200795	0.2097	FALSE	FALSE	FALSE	ebi-a-GCST90026021	6	24006893	0.033	291	0.4173	Sphingomyelin (d18:1/20:1, d18:2/20:0) levels || id:ebi-a-GCST90026021	Sphingomyelin (d18:1/20:1, d18:2/20:0) levels	Sphingomyelin (d18:1/20:1, d18:2/20:0) levels || ||	TRUE	igd	6	24006893	0.0211625	1.79201e-06	778614	ebi-a-GCST90091033	Nonalcoholic fatty liver disease	TRUE	reported	igd	2	1	TRUE
rs2933904	A	G	A	G	0.0804682	0.0302	0.33002	0.3297	FALSE	FALSE	FALSE	ebi-a-GCST90026021	11	129395267	0.029	291	0.299	Sphingomyelin (d18:1/20:1, d18:2/20:0) levels || id:ebi-a-GCST90026021	Sphingomyelin (d18:1/20:1, d18:2/20:0) levels	Sphingomyelin (d18:1/20:1, d18:2/20:0) levels || ||	TRUE	igd	11	129395267	0.0169093	1.94702e-06	778614	ebi-a-GCST90091033	Nonalcoholic fatty liver disease	TRUE	reported	igd	2	1	TRUE
rs3747207	A	G	A	G	0.288601	-0.0041	0.222664	0.2423	FALSE	FALSE	FALSE	ebi-a-GCST90026021	22	44324855	0.0328	291	0.8995	Sphingomyelin (d18:1/20:1, d18:2/20:0) levels || id:ebi-a-GCST90026021	Sphingomyelin (d18:1/20:1, d18:2/20:0) levels	Sphingomyelin (d18:1/20:1, d18:2/20:0) levels || ||	TRUE	igd	22	44324855	0.019822	5.07341e-48	778614	ebi-a-GCST90091033	Nonalcoholic fatty liver disease	TRUE	reported	igd	2	1	TRUE
rs429358	C	T	C	T	-0.136615	0.052	0.15507	0.2066	FALSE	FALSE	FALSE	ebi-a-GCST90026021	19	45411941	0.0342	291	0.1281	Sphingomyelin (d18:1/20:1, d18:2/20:0) levels || id:ebi-a-GCST90026021	Sphingomyelin (d18:1/20:1, d18:2/20:0) levels	Sphingomyelin (d18:1/20:1, d18:2/20:0) levels || ||	TRUE	igd	19	45411941	0.0239288	1.13501e-08	778614	ebi-a-GCST90091033	Nonalcoholic fatty liver disease	TRUE	reported	igd	2	1	TRUE
rs710462	T	G	T	G	-0.0759048	0.0302	0.537773	0.5651	FALSE	FALSE	FALSE	ebi-a-GCST90026021	3	186963130	0.0278	291	0.2776	Sphingomyelin (d18:1/20:1, d18:2/20:0) levels || id:ebi-a-GCST90026021	Sphingomyelin (d18:1/20:1, d18:2/20:0) levels	Sphingomyelin (d18:1/20:1, d18:2/20:0) levels || ||	TRUE	igd	3	186963130	0.0164732	4.06996e-06	778614	ebi-a-GCST90091033	Nonalcoholic fatty liver disease	TRUE	reported	igd	2	1	TRUE
rs7144175	C	G	C	G	0.114681	-0.0497	0.109344	0.1054	FALSE	TRUE	FALSE	ebi-a-GCST90026021	14	94376783	0.0453	291	0.2731	Sphingomyelin (d18:1/20:1, d18:2/20:0) levels || id:ebi-a-GCST90026021	Sphingomyelin (d18:1/20:1, d18:2/20:0) levels	Sphingomyelin (d18:1/20:1, d18:2/20:0) levels || ||	TRUE	igd	14	94376783	0.0243596	2.503e-06	778614	ebi-a-GCST90091033	Nonalcoholic fatty liver disease	TRUE	reported	igd	2	1	TRUE
rs73001065	C	G	C	G	0.281009	-0.0153	0.063618	0.0539	FALSE	TRUE	FALSE	ebi-a-GCST90026021	19	19460541	0.069	291	0.8245	Sphingomyelin (d18:1/20:1, d18:2/20:0) levels || id:ebi-a-GCST90026021	Sphingomyelin (d18:1/20:1, d18:2/20:0) levels	Sphingomyelin (d18:1/20:1, d18:2/20:0) levels || ||	TRUE	igd	19	19460541	0.0326406	7.35699e-18	778614	ebi-a-GCST90091033	Nonalcoholic fatty liver disease	TRUE	reported	igd	2	1	TRUE
rs77888509	A	G	A	G	-0.114621	0.0172	0.084493	0.1035	FALSE	FALSE	FALSE	ebi-a-GCST90026021	4	8242138	0.0458	291	0.7067	Sphingomyelin (d18:1/20:1, d18:2/20:0) levels || id:ebi-a-GCST90026021	Sphingomyelin (d18:1/20:1, d18:2/20:0) levels	Sphingomyelin (d18:1/20:1, d18:2/20:0) levels || ||	TRUE	igd	4	8242138	0.0243933	2.61601e-06	778614	ebi-a-GCST90091033	Nonalcoholic fatty liver disease	TRUE	reported	igd	2	1	TRUE
rs780093	C	T	C	T	-0.0769064	0.0074	0.588469	0.606	FALSE	FALSE	FALSE	ebi-a-GCST90026021	2	27742603	0.0292	291	0.7985	Sphingomyelin (d18:1/20:1, d18:2/20:0) levels || id:ebi-a-GCST90026021	Sphingomyelin (d18:1/20:1, d18:2/20:0) levels	Sphingomyelin (d18:1/20:1, d18:2/20:0) levels || ||	TRUE	igd	2	27742603	0.0166949	4.09298e-06	778614	ebi-a-GCST90091033	Nonalcoholic fatty liver disease	TRUE	reported	igd	2	1	TRUE
rs8108364	T	C	T	C	-0.129307	0.0109	0.861829	0.8773	FALSE	FALSE	FALSE	ebi-a-GCST90026021	19	17503724	0.0435	291	0.8022	Sphingomyelin (d18:1/20:1, d18:2/20:0) levels || id:ebi-a-GCST90026021	Sphingomyelin (d18:1/20:1, d18:2/20:0) levels	Sphingomyelin (d18:1/20:1, d18:2/20:0) levels || ||	TRUE	igd	19	17503724	0.024517	1.33401e-07	778614	ebi-a-GCST90091033	Nonalcoholic fatty liver disease	TRUE	reported	igd	2	1	TRUE
rs9922619	T	G	T	G	0.0766643	-0.0351	0.437376	0.4314	FALSE	FALSE	FALSE	ebi-a-GCST90026021	16	53831771	0.0299	291	0.2409	Sphingomyelin (d18:1/20:1, d18:2/20:0) levels || id:ebi-a-GCST90026021	Sphingomyelin (d18:1/20:1, d18:2/20:0) levels	Sphingomyelin (d18:1/20:1, d18:2/20:0) levels || ||	TRUE	igd	16	53831771	0.0162305	2.31798e-06	778614	ebi-a-GCST90091033	Nonalcoholic fatty liver disease	TRUE	reported	igd	2	1	TRUE
rs1397844	C	T	C	T	0.101063	0.0303	0.200795	0.2112	FALSE	FALSE	FALSE	ebi-a-GCST90026022	6	24006893	0.0256	291	0.2373	Sphingomyelin (d18:1/22:1, d18:2/22:0, d16:1/24:1) levels || id:ebi-a-GCST90026022	Sphingomyelin (d18:1/22:1, d18:2/22:0, d16:1/24:1) levels	Sphingomyelin (d18:1/22:1, d18:2/22:0, d16:1/24:1) levels || ||	TRUE	igd	6	24006893	0.0211625	1.79201e-06	778614	ebi-a-GCST90091033	Nonalcoholic fatty liver disease	TRUE	reported	igd	2	1	TRUE
rs2933904	A	G	A	G	0.0804682	0.0252	0.33002	0.3324	FALSE	FALSE	FALSE	ebi-a-GCST90026022	11	129395267	0.0225	291	0.2643	Sphingomyelin (d18:1/22:1, d18:2/22:0, d16:1/24:1) levels || id:ebi-a-GCST90026022	Sphingomyelin (d18:1/22:1, d18:2/22:0, d16:1/24:1) levels	Sphingomyelin (d18:1/22:1, d18:2/22:0, d16:1/24:1) levels || ||	TRUE	igd	11	129395267	0.0169093	1.94702e-06	778614	ebi-a-GCST90091033	Nonalcoholic fatty liver disease	TRUE	reported	igd	2	1	TRUE
rs3747207	A	G	A	G	0.288601	0.0075	0.222664	0.2382	FALSE	FALSE	FALSE	ebi-a-GCST90026022	22	44324855	0.0256	291	0.7685	Sphingomyelin (d18:1/22:1, d18:2/22:0, d16:1/24:1) levels || id:ebi-a-GCST90026022	Sphingomyelin (d18:1/22:1, d18:2/22:0, d16:1/24:1) levels	Sphingomyelin (d18:1/22:1, d18:2/22:0, d16:1/24:1) levels || ||	TRUE	igd	22	44324855	0.019822	5.07341e-48	778614	ebi-a-GCST90091033	Nonalcoholic fatty liver disease	TRUE	reported	igd	2	1	TRUE
rs429358	C	T	C	T	-0.136615	0.0028	0.15507	0.2059	FALSE	FALSE	FALSE	ebi-a-GCST90026022	19	45411941	0.027	291	0.917	Sphingomyelin (d18:1/22:1, d18:2/22:0, d16:1/24:1) levels || id:ebi-a-GCST90026022	Sphingomyelin (d18:1/22:1, d18:2/22:0, d16:1/24:1) levels	Sphingomyelin (d18:1/22:1, d18:2/22:0, d16:1/24:1) levels || ||	TRUE	igd	19	45411941	0.0239288	1.13501e-08	778614	ebi-a-GCST90091033	Nonalcoholic fatty liver disease	TRUE	reported	igd	2	1	TRUE
rs710462	T	G	T	G	-0.0759048	0.0503	0.537773	0.5537	FALSE	FALSE	FALSE	ebi-a-GCST90026022	3	186963130	0.0218	291	0.0208901	Sphingomyelin (d18:1/22:1, d18:2/22:0, d16:1/24:1) levels || id:ebi-a-GCST90026022	Sphingomyelin (d18:1/22:1, d18:2/22:0, d16:1/24:1) levels	Sphingomyelin (d18:1/22:1, d18:2/22:0, d16:1/24:1) levels || ||	TRUE	igd	3	186963130	0.0164732	4.06996e-06	778614	ebi-a-GCST90091033	Nonalcoholic fatty liver disease	TRUE	reported	igd	2	1	TRUE
rs7144175	C	G	C	G	0.114681	-0.047	0.109344	0.1031	FALSE	TRUE	FALSE	ebi-a-GCST90026022	14	94376783	0.0361	291	0.1926	Sphingomyelin (d18:1/22:1, d18:2/22:0, d16:1/24:1) levels || id:ebi-a-GCST90026022	Sphingomyelin (d18:1/22:1, d18:2/22:0, d16:1/24:1) levels	Sphingomyelin (d18:1/22:1, d18:2/22:0, d16:1/24:1) levels || ||	TRUE	igd	14	94376783	0.0243596	2.503e-06	778614	ebi-a-GCST90091033	Nonalcoholic fatty liver disease	TRUE	reported	igd	2	1	TRUE
rs73001065	C	G	C	G	0.281009	-0.0218	0.063618	0.0576	FALSE	TRUE	FALSE	ebi-a-GCST90026022	19	19460541	0.0524	291	0.6771	Sphingomyelin (d18:1/22:1, d18:2/22:0, d16:1/24:1) levels || id:ebi-a-GCST90026022	Sphingomyelin (d18:1/22:1, d18:2/22:0, d16:1/24:1) levels	Sphingomyelin (d18:1/22:1, d18:2/22:0, d16:1/24:1) levels || ||	TRUE	igd	19	19460541	0.0326406	7.35699e-18	778614	ebi-a-GCST90091033	Nonalcoholic fatty liver disease	TRUE	reported	igd	2	1	TRUE
rs77888509	A	G	A	G	-0.114621	-0.03	0.084493	0.1082	FALSE	FALSE	FALSE	ebi-a-GCST90026022	4	8242138	0.0354	291	0.3965	Sphingomyelin (d18:1/22:1, d18:2/22:0, d16:1/24:1) levels || id:ebi-a-GCST90026022	Sphingomyelin (d18:1/22:1, d18:2/22:0, d16:1/24:1) levels	Sphingomyelin (d18:1/22:1, d18:2/22:0, d16:1/24:1) levels || ||	TRUE	igd	4	8242138	0.0243933	2.61601e-06	778614	ebi-a-GCST90091033	Nonalcoholic fatty liver disease	TRUE	reported	igd	2	1	TRUE
rs780093	C	T	C	T	-0.0769064	-0.0168	0.588469	0.6033	FALSE	FALSE	FALSE	ebi-a-GCST90026022	2	27742603	0.0229	291	0.4628	Sphingomyelin (d18:1/22:1, d18:2/22:0, d16:1/24:1) levels || id:ebi-a-GCST90026022	Sphingomyelin (d18:1/22:1, d18:2/22:0, d16:1/24:1) levels	Sphingomyelin (d18:1/22:1, d18:2/22:0, d16:1/24:1) levels || ||	TRUE	igd	2	27742603	0.0166949	4.09298e-06	778614	ebi-a-GCST90091033	Nonalcoholic fatty liver disease	TRUE	reported	igd	2	1	TRUE
rs8108364	T	C	T	C	-0.129307	0.0119	0.861829	0.8745	FALSE	FALSE	FALSE	ebi-a-GCST90026022	19	17503724	0.0341	291	0.7281	Sphingomyelin (d18:1/22:1, d18:2/22:0, d16:1/24:1) levels || id:ebi-a-GCST90026022	Sphingomyelin (d18:1/22:1, d18:2/22:0, d16:1/24:1) levels	Sphingomyelin (d18:1/22:1, d18:2/22:0, d16:1/24:1) levels || ||	TRUE	igd	19	17503724	0.024517	1.33401e-07	778614	ebi-a-GCST90091033	Nonalcoholic fatty liver disease	TRUE	reported	igd	2	1	TRUE
rs9922619	T	G	T	G	0.0766643	-0.0163	0.437376	0.4348	FALSE	FALSE	FALSE	ebi-a-GCST90026022	16	53831771	0.0239	291	0.4961	Sphingomyelin (d18:1/22:1, d18:2/22:0, d16:1/24:1) levels || id:ebi-a-GCST90026022	Sphingomyelin (d18:1/22:1, d18:2/22:0, d16:1/24:1) levels	Sphingomyelin (d18:1/22:1, d18:2/22:0, d16:1/24:1) levels || ||	TRUE	igd	16	53831771	0.0162305	2.31798e-06	778614	ebi-a-GCST90091033	Nonalcoholic fatty liver disease	TRUE	reported	igd	2	1	TRUE
rs1397844	C	T	C	T	0.101063	-0.0045	0.200795	0.2127	FALSE	FALSE	FALSE	ebi-a-GCST90026023	6	24006893	0.0171	291	0.7927	Sphingomyelin (d18:1/24:1, d18:2/24:0) levels || id:ebi-a-GCST90026023	Sphingomyelin (d18:1/24:1, d18:2/24:0) levels	Sphingomyelin (d18:1/24:1, d18:2/24:0) levels || ||	TRUE	igd	6	24006893	0.0211625	1.79201e-06	778614	ebi-a-GCST90091033	Nonalcoholic fatty liver disease	TRUE	reported	igd	2	1	TRUE
rs2933904	A	G	A	G	0.0804682	0.0137	0.33002	0.335	FALSE	FALSE	FALSE	ebi-a-GCST90026023	11	129395267	0.0151	291	0.3639	Sphingomyelin (d18:1/24:1, d18:2/24:0) levels || id:ebi-a-GCST90026023	Sphingomyelin (d18:1/24:1, d18:2/24:0) levels	Sphingomyelin (d18:1/24:1, d18:2/24:0) levels || ||	TRUE	igd	11	129395267	0.0169093	1.94702e-06	778614	ebi-a-GCST90091033	Nonalcoholic fatty liver disease	TRUE	reported	igd	2	1	TRUE
rs3747207	A	G	A	G	0.288601	0.0028	0.222664	0.2339	FALSE	FALSE	FALSE	ebi-a-GCST90026023	22	44324855	0.0175	291	0.8705	Sphingomyelin (d18:1/24:1, d18:2/24:0) levels || id:ebi-a-GCST90026023	Sphingomyelin (d18:1/24:1, d18:2/24:0) levels	Sphingomyelin (d18:1/24:1, d18:2/24:0) levels || ||	TRUE	igd	22	44324855	0.019822	5.07341e-48	778614	ebi-a-GCST90091033	Nonalcoholic fatty liver disease	TRUE	reported	igd	2	1	TRUE
rs429358	C	T	C	T	-0.136615	-0.0057	0.15507	0.2052	FALSE	FALSE	FALSE	ebi-a-GCST90026023	19	45411941	0.0183	291	0.7558	Sphingomyelin (d18:1/24:1, d18:2/24:0) levels || id:ebi-a-GCST90026023	Sphingomyelin (d18:1/24:1, d18:2/24:0) levels	Sphingomyelin (d18:1/24:1, d18:2/24:0) levels || ||	TRUE	igd	19	45411941	0.0239288	1.13501e-08	778614	ebi-a-GCST90091033	Nonalcoholic fatty liver disease	TRUE	reported	igd	2	1	TRUE
rs710462	T	G	T	G	-0.0759048	0.0361	0.537773	0.543	FALSE	FALSE	FALSE	ebi-a-GCST90026023	3	186963130	0.0148	291	0.0146201	Sphingomyelin (d18:1/24:1, d18:2/24:0) levels || id:ebi-a-GCST90026023	Sphingomyelin (d18:1/24:1, d18:2/24:0) levels	Sphingomyelin (d18:1/24:1, d18:2/24:0) levels || ||	TRUE	igd	3	186963130	0.0164732	4.06996e-06	778614	ebi-a-GCST90091033	Nonalcoholic fatty liver disease	TRUE	reported	igd	2	1	TRUE
rs7144175	C	G	C	G	0.114681	-0.0523	0.109344	0.1006	FALSE	TRUE	FALSE	ebi-a-GCST90026023	14	94376783	0.0246	291	0.0334804	Sphingomyelin (d18:1/24:1, d18:2/24:0) levels || id:ebi-a-GCST90026023	Sphingomyelin (d18:1/24:1, d18:2/24:0) levels	Sphingomyelin (d18:1/24:1, d18:2/24:0) levels || ||	TRUE	igd	14	94376783	0.0243596	2.503e-06	778614	ebi-a-GCST90091033	Nonalcoholic fatty liver disease	TRUE	reported	igd	2	1	TRUE
rs73001065	C	G	C	G	0.281009	0.0089	0.063618	0.0608	FALSE	TRUE	FALSE	ebi-a-GCST90026023	19	19460541	0.0343	291	0.7953	Sphingomyelin (d18:1/24:1, d18:2/24:0) levels || id:ebi-a-GCST90026023	Sphingomyelin (d18:1/24:1, d18:2/24:0) levels	Sphingomyelin (d18:1/24:1, d18:2/24:0) levels || ||	TRUE	igd	19	19460541	0.0326406	7.35699e-18	778614	ebi-a-GCST90091033	Nonalcoholic fatty liver disease	TRUE	reported	igd	2	1	TRUE
rs77888509	A	G	A	G	-0.114621	-0.0015	0.084493	0.1124	FALSE	FALSE	FALSE	ebi-a-GCST90026023	4	8242138	0.0235	291	0.9496	Sphingomyelin (d18:1/24:1, d18:2/24:0) levels || id:ebi-a-GCST90026023	Sphingomyelin (d18:1/24:1, d18:2/24:0) levels	Sphingomyelin (d18:1/24:1, d18:2/24:0) levels || ||	TRUE	igd	4	8242138	0.0243933	2.61601e-06	778614	ebi-a-GCST90091033	Nonalcoholic fatty liver disease	TRUE	reported	igd	2	1	TRUE
rs780093	C	T	C	T	-0.0769064	-0.0095	0.588469	0.6008	FALSE	FALSE	FALSE	ebi-a-GCST90026023	2	27742603	0.0155	291	0.5407	Sphingomyelin (d18:1/24:1, d18:2/24:0) levels || id:ebi-a-GCST90026023	Sphingomyelin (d18:1/24:1, d18:2/24:0) levels	Sphingomyelin (d18:1/24:1, d18:2/24:0) levels || ||	TRUE	igd	2	27742603	0.0166949	4.09298e-06	778614	ebi-a-GCST90091033	Nonalcoholic fatty liver disease	TRUE	reported	igd	2	1	TRUE
rs8108364	T	C	T	C	-0.129307	0.0108	0.861829	0.8718	FALSE	FALSE	FALSE	ebi-a-GCST90026023	19	17503724	0.023	291	0.6376	Sphingomyelin (d18:1/24:1, d18:2/24:0) levels || id:ebi-a-GCST90026023	Sphingomyelin (d18:1/24:1, d18:2/24:0) levels	Sphingomyelin (d18:1/24:1, d18:2/24:0) levels || ||	TRUE	igd	19	17503724	0.024517	1.33401e-07	778614	ebi-a-GCST90091033	Nonalcoholic fatty liver disease	TRUE	reported	igd	2	1	TRUE
rs9922619	T	G	T	G	0.0766643	0.0031	0.437376	0.4382	FALSE	FALSE	FALSE	ebi-a-GCST90026023	16	53831771	0.0164	291	0.8524	Sphingomyelin (d18:1/24:1, d18:2/24:0) levels || id:ebi-a-GCST90026023	Sphingomyelin (d18:1/24:1, d18:2/24:0) levels	Sphingomyelin (d18:1/24:1, d18:2/24:0) levels || ||	TRUE	igd	16	53831771	0.0162305	2.31798e-06	778614	ebi-a-GCST90091033	Nonalcoholic fatty liver disease	TRUE	reported	igd	2	1	TRUE
rs1397844	C	T	C	T	0.101063	0.0147	0.200795	0.2096	FALSE	FALSE	FALSE	ebi-a-GCST90026024	6	24006893	0.0193	291	0.4465	Sphingomyelin (d18:2/16:0, d18:1/16:1) levels || id:ebi-a-GCST90026024	Sphingomyelin (d18:2/16:0, d18:1/16:1) levels	Sphingomyelin (d18:2/16:0, d18:1/16:1) levels || ||	TRUE	igd	6	24006893	0.0211625	1.79201e-06	778614	ebi-a-GCST90091033	Nonalcoholic fatty liver disease	TRUE	reported	igd	2	1	TRUE
rs2933904	A	G	A	G	0.0804682	0.0226	0.33002	0.3293	FALSE	FALSE	FALSE	ebi-a-GCST90026024	11	129395267	0.0168	291	0.1779	Sphingomyelin (d18:2/16:0, d18:1/16:1) levels || id:ebi-a-GCST90026024	Sphingomyelin (d18:2/16:0, d18:1/16:1) levels	Sphingomyelin (d18:2/16:0, d18:1/16:1) levels || ||	TRUE	igd	11	129395267	0.0169093	1.94702e-06	778614	ebi-a-GCST90091033	Nonalcoholic fatty liver disease	TRUE	reported	igd	2	1	TRUE
rs3747207	A	G	A	G	0.288601	0.0123	0.222664	0.2429	FALSE	FALSE	FALSE	ebi-a-GCST90026024	22	44324855	0.019	291	0.516901	Sphingomyelin (d18:2/16:0, d18:1/16:1) levels || id:ebi-a-GCST90026024	Sphingomyelin (d18:2/16:0, d18:1/16:1) levels	Sphingomyelin (d18:2/16:0, d18:1/16:1) levels || ||	TRUE	igd	22	44324855	0.019822	5.07341e-48	778614	ebi-a-GCST90091033	Nonalcoholic fatty liver disease	TRUE	reported	igd	2	1	TRUE
rs429358	C	T	C	T	-0.136615	0.0041	0.15507	0.2066	FALSE	FALSE	FALSE	ebi-a-GCST90026024	19	45411941	0.02	291	0.836	Sphingomyelin (d18:2/16:0, d18:1/16:1) levels || id:ebi-a-GCST90026024	Sphingomyelin (d18:2/16:0, d18:1/16:1) levels	Sphingomyelin (d18:2/16:0, d18:1/16:1) levels || ||	TRUE	igd	19	45411941	0.0239288	1.13501e-08	778614	ebi-a-GCST90091033	Nonalcoholic fatty liver disease	TRUE	reported	igd	2	1	TRUE
rs710462	T	G	T	G	-0.0759048	0.0157	0.537773	0.5656	FALSE	FALSE	FALSE	ebi-a-GCST90026024	3	186963130	0.0162	291	0.3324	Sphingomyelin (d18:2/16:0, d18:1/16:1) levels || id:ebi-a-GCST90026024	Sphingomyelin (d18:2/16:0, d18:1/16:1) levels	Sphingomyelin (d18:2/16:0, d18:1/16:1) levels || ||	TRUE	igd	3	186963130	0.0164732	4.06996e-06	778614	ebi-a-GCST90091033	Nonalcoholic fatty liver disease	TRUE	reported	igd	2	1	TRUE
rs7144175	C	G	C	G	0.114681	-0.0293	0.109344	0.1056	FALSE	TRUE	FALSE	ebi-a-GCST90026024	14	94376783	0.0264	291	0.2658	Sphingomyelin (d18:2/16:0, d18:1/16:1) levels || id:ebi-a-GCST90026024	Sphingomyelin (d18:2/16:0, d18:1/16:1) levels	Sphingomyelin (d18:2/16:0, d18:1/16:1) levels || ||	TRUE	igd	14	94376783	0.0243596	2.503e-06	778614	ebi-a-GCST90091033	Nonalcoholic fatty liver disease	TRUE	reported	igd	2	1	TRUE
rs73001065	C	G	C	G	0.281009	-0.0111	0.063618	0.0535	FALSE	TRUE	FALSE	ebi-a-GCST90026024	19	19460541	0.0403	291	0.7837	Sphingomyelin (d18:2/16:0, d18:1/16:1) levels || id:ebi-a-GCST90026024	Sphingomyelin (d18:2/16:0, d18:1/16:1) levels	Sphingomyelin (d18:2/16:0, d18:1/16:1) levels || ||	TRUE	igd	19	19460541	0.0326406	7.35699e-18	778614	ebi-a-GCST90091033	Nonalcoholic fatty liver disease	TRUE	reported	igd	2	1	TRUE
rs77888509	A	G	A	G	-0.114621	-0.0388	0.084493	0.1031	FALSE	FALSE	FALSE	ebi-a-GCST90026024	4	8242138	0.0268	291	0.1469	Sphingomyelin (d18:2/16:0, d18:1/16:1) levels || id:ebi-a-GCST90026024	Sphingomyelin (d18:2/16:0, d18:1/16:1) levels	Sphingomyelin (d18:2/16:0, d18:1/16:1) levels || ||	TRUE	igd	4	8242138	0.0243933	2.61601e-06	778614	ebi-a-GCST90091033	Nonalcoholic fatty liver disease	TRUE	reported	igd	2	1	TRUE
rs780093	C	T	C	T	-0.0769064	0.0047	0.588469	0.6062	FALSE	FALSE	FALSE	ebi-a-GCST90026024	2	27742603	0.017	291	0.7837	Sphingomyelin (d18:2/16:0, d18:1/16:1) levels || id:ebi-a-GCST90026024	Sphingomyelin (d18:2/16:0, d18:1/16:1) levels	Sphingomyelin (d18:2/16:0, d18:1/16:1) levels || ||	TRUE	igd	2	27742603	0.0166949	4.09298e-06	778614	ebi-a-GCST90091033	Nonalcoholic fatty liver disease	TRUE	reported	igd	2	1	TRUE
rs8108364	T	C	T	C	-0.129307	-0.0193	0.861829	0.8776	FALSE	FALSE	FALSE	ebi-a-GCST90026024	19	17503724	0.0253	291	0.4468	Sphingomyelin (d18:2/16:0, d18:1/16:1) levels || id:ebi-a-GCST90026024	Sphingomyelin (d18:2/16:0, d18:1/16:1) levels	Sphingomyelin (d18:2/16:0, d18:1/16:1) levels || ||	TRUE	igd	19	17503724	0.024517	1.33401e-07	778614	ebi-a-GCST90091033	Nonalcoholic fatty liver disease	TRUE	reported	igd	2	1	TRUE
rs9922619	T	G	T	G	0.0766643	-0.0116	0.437376	0.4313	FALSE	FALSE	FALSE	ebi-a-GCST90026024	16	53831771	0.0175	291	0.5073	Sphingomyelin (d18:2/16:0, d18:1/16:1) levels || id:ebi-a-GCST90026024	Sphingomyelin (d18:2/16:0, d18:1/16:1) levels	Sphingomyelin (d18:2/16:0, d18:1/16:1) levels || ||	TRUE	igd	16	53831771	0.0162305	2.31798e-06	778614	ebi-a-GCST90091033	Nonalcoholic fatty liver disease	TRUE	reported	igd	2	1	TRUE
rs1397844	C	T	C	T	0.101063	6e-04	0.200795	0.2116	FALSE	FALSE	FALSE	ebi-a-GCST90026025	6	24006893	0.0176	291	0.9743	Sphingomyelin (d18:2/24:1, d18:1/24:2) levels || id:ebi-a-GCST90026025	Sphingomyelin (d18:2/24:1, d18:1/24:2) levels	Sphingomyelin (d18:2/24:1, d18:1/24:2) levels || ||	TRUE	igd	6	24006893	0.0211625	1.79201e-06	778614	ebi-a-GCST90091033	Nonalcoholic fatty liver disease	TRUE	reported	igd	2	1	TRUE
rs2933904	A	G	A	G	0.0804682	0.0178	0.33002	0.3329	FALSE	FALSE	FALSE	ebi-a-GCST90026025	11	129395267	0.0155	291	0.2499	Sphingomyelin (d18:2/24:1, d18:1/24:2) levels || id:ebi-a-GCST90026025	Sphingomyelin (d18:2/24:1, d18:1/24:2) levels	Sphingomyelin (d18:2/24:1, d18:1/24:2) levels || ||	TRUE	igd	11	129395267	0.0169093	1.94702e-06	778614	ebi-a-GCST90091033	Nonalcoholic fatty liver disease	TRUE	reported	igd	2	1	TRUE
rs3747207	A	G	A	G	0.288601	-0.0011	0.222664	0.2372	FALSE	FALSE	FALSE	ebi-a-GCST90026025	22	44324855	0.0177	291	0.9514	Sphingomyelin (d18:2/24:1, d18:1/24:2) levels || id:ebi-a-GCST90026025	Sphingomyelin (d18:2/24:1, d18:1/24:2) levels	Sphingomyelin (d18:2/24:1, d18:1/24:2) levels || ||	TRUE	igd	22	44324855	0.019822	5.07341e-48	778614	ebi-a-GCST90091033	Nonalcoholic fatty liver disease	TRUE	reported	igd	2	1	TRUE
rs429358	C	T	C	T	-0.136615	0.0056	0.15507	0.2057	FALSE	FALSE	FALSE	ebi-a-GCST90026025	19	45411941	0.0186	291	0.762	Sphingomyelin (d18:2/24:1, d18:1/24:2) levels || id:ebi-a-GCST90026025	Sphingomyelin (d18:2/24:1, d18:1/24:2) levels	Sphingomyelin (d18:2/24:1, d18:1/24:2) levels || ||	TRUE	igd	19	45411941	0.0239288	1.13501e-08	778614	ebi-a-GCST90091033	Nonalcoholic fatty liver disease	TRUE	reported	igd	2	1	TRUE
rs710462	T	G	T	G	-0.0759048	0.0241	0.537773	0.5517	FALSE	FALSE	FALSE	ebi-a-GCST90026025	3	186963130	0.0151	291	0.11	Sphingomyelin (d18:2/24:1, d18:1/24:2) levels || id:ebi-a-GCST90026025	Sphingomyelin (d18:2/24:1, d18:1/24:2) levels	Sphingomyelin (d18:2/24:1, d18:1/24:2) levels || ||	TRUE	igd	3	186963130	0.0164732	4.06996e-06	778614	ebi-a-GCST90091033	Nonalcoholic fatty liver disease	TRUE	reported	igd	2	1	TRUE
rs7144175	C	G	C	G	0.114681	-0.0496	0.109344	0.1025	FALSE	TRUE	FALSE	ebi-a-GCST90026025	14	94376783	0.0248	291	0.0453398	Sphingomyelin (d18:2/24:1, d18:1/24:2) levels || id:ebi-a-GCST90026025	Sphingomyelin (d18:2/24:1, d18:1/24:2) levels	Sphingomyelin (d18:2/24:1, d18:1/24:2) levels || ||	TRUE	igd	14	94376783	0.0243596	2.503e-06	778614	ebi-a-GCST90091033	Nonalcoholic fatty liver disease	TRUE	reported	igd	2	1	TRUE
rs73001065	C	G	C	G	0.281009	0.0222	0.063618	0.0583	FALSE	TRUE	FALSE	ebi-a-GCST90026025	19	19460541	0.0358	291	0.5347	Sphingomyelin (d18:2/24:1, d18:1/24:2) levels || id:ebi-a-GCST90026025	Sphingomyelin (d18:2/24:1, d18:1/24:2) levels	Sphingomyelin (d18:2/24:1, d18:1/24:2) levels || ||	TRUE	igd	19	19460541	0.0326406	7.35699e-18	778614	ebi-a-GCST90091033	Nonalcoholic fatty liver disease	TRUE	reported	igd	2	1	TRUE
rs77888509	A	G	A	G	-0.114621	-4.00E-04	0.084493	0.1091	FALSE	FALSE	FALSE	ebi-a-GCST90026025	4	8242138	0.0243	291	0.9852	Sphingomyelin (d18:2/24:1, d18:1/24:2) levels || id:ebi-a-GCST90026025	Sphingomyelin (d18:2/24:1, d18:1/24:2) levels	Sphingomyelin (d18:2/24:1, d18:1/24:2) levels || ||	TRUE	igd	4	8242138	0.0243933	2.61601e-06	778614	ebi-a-GCST90091033	Nonalcoholic fatty liver disease	TRUE	reported	igd	2	1	TRUE
rs780093	C	T	C	T	-0.0769064	-0.0083	0.588469	0.6028	FALSE	FALSE	FALSE	ebi-a-GCST90026025	2	27742603	0.0158	291	0.6004	Sphingomyelin (d18:2/24:1, d18:1/24:2) levels || id:ebi-a-GCST90026025	Sphingomyelin (d18:2/24:1, d18:1/24:2) levels	Sphingomyelin (d18:2/24:1, d18:1/24:2) levels || ||	TRUE	igd	2	27742603	0.0166949	4.09298e-06	778614	ebi-a-GCST90091033	Nonalcoholic fatty liver disease	TRUE	reported	igd	2	1	TRUE
rs8108364	T	C	T	C	-0.129307	0.0068	0.861829	0.874	FALSE	FALSE	FALSE	ebi-a-GCST90026025	19	17503724	0.0234	291	0.770699	Sphingomyelin (d18:2/24:1, d18:1/24:2) levels || id:ebi-a-GCST90026025	Sphingomyelin (d18:2/24:1, d18:1/24:2) levels	Sphingomyelin (d18:2/24:1, d18:1/24:2) levels || ||	TRUE	igd	19	17503724	0.024517	1.33401e-07	778614	ebi-a-GCST90091033	Nonalcoholic fatty liver disease	TRUE	reported	igd	2	1	TRUE
rs9922619	T	G	T	G	0.0766643	-0.0117	0.437376	0.4355	FALSE	FALSE	FALSE	ebi-a-GCST90026025	16	53831771	0.0165	291	0.4774	Sphingomyelin (d18:2/24:1, d18:1/24:2) levels || id:ebi-a-GCST90026025	Sphingomyelin (d18:2/24:1, d18:1/24:2) levels	Sphingomyelin (d18:2/24:1, d18:1/24:2) levels || ||	TRUE	igd	16	53831771	0.0162305	2.31798e-06	778614	ebi-a-GCST90091033	Nonalcoholic fatty liver disease	TRUE	reported	igd	2	1	TRUE
rs1397844	C	T	C	T	0.101063	-2.00E-04	0.200795	0.211	FALSE	FALSE	FALSE	ebi-a-GCST90026026	6	24006893	0.0148	291	0.9905	Allantoin levels || id:ebi-a-GCST90026026	Allantoin levels	Allantoin levels || ||	TRUE	igd	6	24006893	0.0211625	1.79201e-06	778614	ebi-a-GCST90091033	Nonalcoholic fatty liver disease	TRUE	reported	igd	2	1	TRUE
rs2933904	A	G	A	G	0.0804682	-0.0038	0.33002	0.332	FALSE	FALSE	FALSE	ebi-a-GCST90026026	11	129395267	0.013	291	0.771101	Allantoin levels || id:ebi-a-GCST90026026	Allantoin levels	Allantoin levels || ||	TRUE	igd	11	129395267	0.0169093	1.94702e-06	778614	ebi-a-GCST90091033	Nonalcoholic fatty liver disease	TRUE	reported	igd	2	1	TRUE
rs3747207	A	G	A	G	0.288601	0.0198	0.222664	0.2389	FALSE	FALSE	FALSE	ebi-a-GCST90026026	22	44324855	0.0148	291	0.1803	Allantoin levels || id:ebi-a-GCST90026026	Allantoin levels	Allantoin levels || ||	TRUE	igd	22	44324855	0.019822	5.07341e-48	778614	ebi-a-GCST90091033	Nonalcoholic fatty liver disease	TRUE	reported	igd	2	1	TRUE
rs429358	C	T	C	T	-0.136615	0.0028	0.15507	0.206	FALSE	FALSE	FALSE	ebi-a-GCST90026026	19	45411941	0.0155	291	0.8569	Allantoin levels || id:ebi-a-GCST90026026	Allantoin levels	Allantoin levels || ||	TRUE	igd	19	45411941	0.0239288	1.13501e-08	778614	ebi-a-GCST90091033	Nonalcoholic fatty liver disease	TRUE	reported	igd	2	1	TRUE
rs710462	T	G	T	G	-0.0759048	0.0336	0.537773	0.5572	FALSE	FALSE	FALSE	ebi-a-GCST90026026	3	186963130	0.0124	291	0.00674792	Allantoin levels || id:ebi-a-GCST90026026	Allantoin levels	Allantoin levels || ||	TRUE	igd	3	186963130	0.0164732	4.06996e-06	778614	ebi-a-GCST90091033	Nonalcoholic fatty liver disease	TRUE	reported	igd	2	1	TRUE
rs7144175	C	G	C	G	0.114681	-0.0032	0.109344	0.1035	FALSE	TRUE	FALSE	ebi-a-GCST90026026	14	94376783	0.0206	291	0.8769	Allantoin levels || id:ebi-a-GCST90026026	Allantoin levels	Allantoin levels || ||	TRUE	igd	14	94376783	0.0243596	2.503e-06	778614	ebi-a-GCST90091033	Nonalcoholic fatty liver disease	TRUE	reported	igd	2	1	TRUE
rs73001065	C	G	C	G	0.281009	0.0118	0.063618	0.0569	FALSE	TRUE	FALSE	ebi-a-GCST90026026	19	19460541	0.0303	291	0.6967	Allantoin levels || id:ebi-a-GCST90026026	Allantoin levels	Allantoin levels || ||	TRUE	igd	19	19460541	0.0326406	7.35699e-18	778614	ebi-a-GCST90091033	Nonalcoholic fatty liver disease	TRUE	reported	igd	2	1	TRUE
rs77888509	A	G	A	G	-0.114621	-0.012	0.084493	0.1071	FALSE	FALSE	FALSE	ebi-a-GCST90026026	4	8242138	0.0204	291	0.5571	Allantoin levels || id:ebi-a-GCST90026026	Allantoin levels	Allantoin levels || ||	TRUE	igd	4	8242138	0.0243933	2.61601e-06	778614	ebi-a-GCST90091033	Nonalcoholic fatty liver disease	TRUE	reported	igd	2	1	TRUE
rs780093	C	T	C	T	-0.0769064	-0.0065	0.588469	0.6039	FALSE	FALSE	FALSE	ebi-a-GCST90026026	2	27742603	0.0132	291	0.6192	Allantoin levels || id:ebi-a-GCST90026026	Allantoin levels	Allantoin levels || ||	TRUE	igd	2	27742603	0.0166949	4.09298e-06	778614	ebi-a-GCST90091033	Nonalcoholic fatty liver disease	TRUE	reported	igd	2	1	TRUE
rs8108364	T	C	T	C	-0.129307	0.0034	0.861829	0.8751	FALSE	FALSE	FALSE	ebi-a-GCST90026026	19	17503724	0.0196	291	0.8631	Allantoin levels || id:ebi-a-GCST90026026	Allantoin levels	Allantoin levels || ||	TRUE	igd	19	17503724	0.024517	1.33401e-07	778614	ebi-a-GCST90091033	Nonalcoholic fatty liver disease	TRUE	reported	igd	2	1	TRUE
rs9922619	T	G	T	G	0.0766643	-0.0273	0.437376	0.434	FALSE	FALSE	FALSE	ebi-a-GCST90026026	16	53831771	0.0136	291	0.0446498	Allantoin levels || id:ebi-a-GCST90026026	Allantoin levels	Allantoin levels || ||	TRUE	igd	16	53831771	0.0162305	2.31798e-06	778614	ebi-a-GCST90091033	Nonalcoholic fatty liver disease	TRUE	reported	igd	2	1	TRUE
rs1397844	C	T	C	T	0.101063	0.0126	0.200795	0.2108	FALSE	FALSE	FALSE	ebi-a-GCST90026027	6	24006893	0.0117	291	0.2797	Alpha-ketoglutarate levels || id:ebi-a-GCST90026027	Alpha-ketoglutarate levels	Alpha-ketoglutarate levels || ||	TRUE	igd	6	24006893	0.0211625	1.79201e-06	778614	ebi-a-GCST90091033	Nonalcoholic fatty liver disease	TRUE	reported	igd	2	1	TRUE
rs2933904	A	G	A	G	0.0804682	-0.0123	0.33002	0.3316	FALSE	FALSE	FALSE	ebi-a-GCST90026027	11	129395267	0.0102	291	0.2299	Alpha-ketoglutarate levels || id:ebi-a-GCST90026027	Alpha-ketoglutarate levels	Alpha-ketoglutarate levels || ||	TRUE	igd	11	129395267	0.0169093	1.94702e-06	778614	ebi-a-GCST90091033	Nonalcoholic fatty liver disease	TRUE	reported	igd	2	1	TRUE
rs3747207	A	G	A	G	0.288601	0.0062	0.222664	0.2398	FALSE	FALSE	FALSE	ebi-a-GCST90026027	22	44324855	0.0116	291	0.592899	Alpha-ketoglutarate levels || id:ebi-a-GCST90026027	Alpha-ketoglutarate levels	Alpha-ketoglutarate levels || ||	TRUE	igd	22	44324855	0.019822	5.07341e-48	778614	ebi-a-GCST90091033	Nonalcoholic fatty liver disease	TRUE	reported	igd	2	1	TRUE
rs429358	C	T	C	T	-0.136615	0.0066	0.15507	0.2061	FALSE	FALSE	FALSE	ebi-a-GCST90026027	19	45411941	0.0122	291	0.5861	Alpha-ketoglutarate levels || id:ebi-a-GCST90026027	Alpha-ketoglutarate levels	Alpha-ketoglutarate levels || ||	TRUE	igd	19	45411941	0.0239288	1.13501e-08	778614	ebi-a-GCST90091033	Nonalcoholic fatty liver disease	TRUE	reported	igd	2	1	TRUE
rs710462	T	G	T	G	-0.0759048	0.0222	0.537773	0.5574	FALSE	FALSE	FALSE	ebi-a-GCST90026027	3	186963130	0.0098	291	0.0242801	Alpha-ketoglutarate levels || id:ebi-a-GCST90026027	Alpha-ketoglutarate levels	Alpha-ketoglutarate levels || ||	TRUE	igd	3	186963130	0.0164732	4.06996e-06	778614	ebi-a-GCST90091033	Nonalcoholic fatty liver disease	TRUE	reported	igd	2	1	TRUE
rs7144175	C	G	C	G	0.114681	0.015	0.109344	0.1039	FALSE	TRUE	FALSE	ebi-a-GCST90026027	14	94376783	0.0163	291	0.3576	Alpha-ketoglutarate levels || id:ebi-a-GCST90026027	Alpha-ketoglutarate levels	Alpha-ketoglutarate levels || ||	TRUE	igd	14	94376783	0.0243596	2.503e-06	778614	ebi-a-GCST90091033	Nonalcoholic fatty liver disease	TRUE	reported	igd	2	1	TRUE
rs73001065	C	G	C	G	0.281009	0.0331	0.063618	0.0564	FALSE	TRUE	FALSE	ebi-a-GCST90026027	19	19460541	0.0239	291	0.166	Alpha-ketoglutarate levels || id:ebi-a-GCST90026027	Alpha-ketoglutarate levels	Alpha-ketoglutarate levels || ||	TRUE	igd	19	19460541	0.0326406	7.35699e-18	778614	ebi-a-GCST90091033	Nonalcoholic fatty liver disease	TRUE	reported	igd	2	1	TRUE
rs77888509	A	G	A	G	-0.114621	0.023	0.084493	0.1067	FALSE	FALSE	FALSE	ebi-a-GCST90026027	4	8242138	0.0161	291	0.1524	Alpha-ketoglutarate levels || id:ebi-a-GCST90026027	Alpha-ketoglutarate levels	Alpha-ketoglutarate levels || ||	TRUE	igd	4	8242138	0.0243933	2.61601e-06	778614	ebi-a-GCST90091033	Nonalcoholic fatty liver disease	TRUE	reported	igd	2	1	TRUE
rs780093	C	T	C	T	-0.0769064	0.0187	0.588469	0.6045	FALSE	FALSE	FALSE	ebi-a-GCST90026027	2	27742603	0.0103	291	0.0692899	Alpha-ketoglutarate levels || id:ebi-a-GCST90026027	Alpha-ketoglutarate levels	Alpha-ketoglutarate levels || ||	TRUE	igd	2	27742603	0.0166949	4.09298e-06	778614	ebi-a-GCST90091033	Nonalcoholic fatty liver disease	TRUE	reported	igd	2	1	TRUE
rs8108364	T	C	T	C	-0.129307	0.0172	0.861829	0.8755	FALSE	FALSE	FALSE	ebi-a-GCST90026027	19	17503724	0.0154	291	0.2652	Alpha-ketoglutarate levels || id:ebi-a-GCST90026027	Alpha-ketoglutarate levels	Alpha-ketoglutarate levels || ||	TRUE	igd	19	17503724	0.024517	1.33401e-07	778614	ebi-a-GCST90091033	Nonalcoholic fatty liver disease	TRUE	reported	igd	2	1	TRUE
rs9922619	T	G	T	G	0.0766643	0.0058	0.437376	0.4337	FALSE	FALSE	FALSE	ebi-a-GCST90026027	16	53831771	0.0107	291	0.589599	Alpha-ketoglutarate levels || id:ebi-a-GCST90026027	Alpha-ketoglutarate levels	Alpha-ketoglutarate levels || ||	TRUE	igd	16	53831771	0.0162305	2.31798e-06	778614	ebi-a-GCST90091033	Nonalcoholic fatty liver disease	TRUE	reported	igd	2	1	TRUE
rs1397844	C	T	C	T	0.101063	0.0221	0.200795	0.212	FALSE	FALSE	FALSE	ebi-a-GCST90026028	6	24006893	0.0219	291	0.3127	Dimethylglycine levels || id:ebi-a-GCST90026028	Dimethylglycine levels	Dimethylglycine levels || ||	TRUE	igd	6	24006893	0.0211625	1.79201e-06	778614	ebi-a-GCST90091033	Nonalcoholic fatty liver disease	TRUE	reported	igd	2	1	TRUE
rs2933904	A	G	A	G	0.0804682	-0.0278	0.33002	0.3341	FALSE	FALSE	FALSE	ebi-a-GCST90026028	11	129395267	0.0192	291	0.1472	Dimethylglycine levels || id:ebi-a-GCST90026028	Dimethylglycine levels	Dimethylglycine levels || ||	TRUE	igd	11	129395267	0.0169093	1.94702e-06	778614	ebi-a-GCST90091033	Nonalcoholic fatty liver disease	TRUE	reported	igd	2	1	TRUE
rs3747207	A	G	A	G	0.288601	0.0078	0.222664	0.2359	FALSE	FALSE	FALSE	ebi-a-GCST90026028	22	44324855	0.0221	291	0.725401	Dimethylglycine levels || id:ebi-a-GCST90026028	Dimethylglycine levels	Dimethylglycine levels || ||	TRUE	igd	22	44324855	0.019822	5.07341e-48	778614	ebi-a-GCST90091033	Nonalcoholic fatty liver disease	TRUE	reported	igd	2	1	TRUE
rs429358	C	T	C	T	-0.136615	0.0253	0.15507	0.2055	FALSE	FALSE	FALSE	ebi-a-GCST90026028	19	45411941	0.0232	291	0.2752	Dimethylglycine levels || id:ebi-a-GCST90026028	Dimethylglycine levels	Dimethylglycine levels || ||	TRUE	igd	19	45411941	0.0239288	1.13501e-08	778614	ebi-a-GCST90091033	Nonalcoholic fatty liver disease	TRUE	reported	igd	2	1	TRUE
rs710462	T	G	T	G	-0.0759048	0.0459	0.537773	0.5479	FALSE	FALSE	FALSE	ebi-a-GCST90026028	3	186963130	0.0187	291	0.0140602	Dimethylglycine levels || id:ebi-a-GCST90026028	Dimethylglycine levels	Dimethylglycine levels || ||	TRUE	igd	3	186963130	0.0164732	4.06996e-06	778614	ebi-a-GCST90091033	Nonalcoholic fatty liver disease	TRUE	reported	igd	2	1	TRUE
rs7144175	C	G	C	G	0.114681	-0.026	0.109344	0.1018	FALSE	TRUE	FALSE	ebi-a-GCST90026028	14	94376783	0.0312	291	0.4053	Dimethylglycine levels || id:ebi-a-GCST90026028	Dimethylglycine levels	Dimethylglycine levels || ||	TRUE	igd	14	94376783	0.0243596	2.503e-06	778614	ebi-a-GCST90091033	Nonalcoholic fatty liver disease	TRUE	reported	igd	2	1	TRUE
rs73001065	C	G	C	G	0.281009	-0.0052	0.063618	0.0593	FALSE	TRUE	FALSE	ebi-a-GCST90026028	19	19460541	0.0442	291	0.9061	Dimethylglycine levels || id:ebi-a-GCST90026028	Dimethylglycine levels	Dimethylglycine levels || ||	TRUE	igd	19	19460541	0.0326406	7.35699e-18	778614	ebi-a-GCST90091033	Nonalcoholic fatty liver disease	TRUE	reported	igd	2	1	TRUE
rs77888509	A	G	A	G	-0.114621	0.0324	0.084493	0.1106	FALSE	FALSE	FALSE	ebi-a-GCST90026028	4	8242138	0.03	291	0.2807	Dimethylglycine levels || id:ebi-a-GCST90026028	Dimethylglycine levels	Dimethylglycine levels || ||	TRUE	igd	4	8242138	0.0243933	2.61601e-06	778614	ebi-a-GCST90091033	Nonalcoholic fatty liver disease	TRUE	reported	igd	2	1	TRUE
rs780093	C	T	C	T	-0.0769064	0.0325	0.588469	0.602	FALSE	FALSE	FALSE	ebi-a-GCST90026028	2	27742603	0.0196	291	0.0975394	Dimethylglycine levels || id:ebi-a-GCST90026028	Dimethylglycine levels	Dimethylglycine levels || ||	TRUE	igd	2	27742603	0.0166949	4.09298e-06	778614	ebi-a-GCST90091033	Nonalcoholic fatty liver disease	TRUE	reported	igd	2	1	TRUE
rs8108364	T	C	T	C	-0.129307	0.0146	0.861829	0.8731	FALSE	FALSE	FALSE	ebi-a-GCST90026028	19	17503724	0.0289	291	0.6136	Dimethylglycine levels || id:ebi-a-GCST90026028	Dimethylglycine levels	Dimethylglycine levels || ||	TRUE	igd	19	17503724	0.024517	1.33401e-07	778614	ebi-a-GCST90091033	Nonalcoholic fatty liver disease	TRUE	reported	igd	2	1	TRUE
rs9922619	T	G	T	G	0.0766643	-0.0353	0.437376	0.4368	FALSE	FALSE	FALSE	ebi-a-GCST90026028	16	53831771	0.0205	291	0.0857591	Dimethylglycine levels || id:ebi-a-GCST90026028	Dimethylglycine levels	Dimethylglycine levels || ||	TRUE	igd	16	53831771	0.0162305	2.31798e-06	778614	ebi-a-GCST90091033	Nonalcoholic fatty liver disease	TRUE	reported	igd	2	1	TRUE
rs1397844	C	T	C	T	0.101063	-0.0164	0.200795	0.2086	FALSE	FALSE	FALSE	ebi-a-GCST90026029	6	24006893	0.021	291	0.4336	Glucuronate levels || id:ebi-a-GCST90026029	Glucuronate levels	Glucuronate levels || ||	TRUE	igd	6	24006893	0.0211625	1.79201e-06	778614	ebi-a-GCST90091033	Nonalcoholic fatty liver disease	TRUE	reported	igd	2	1	TRUE
rs2933904	A	G	A	G	0.0804682	0.0207	0.33002	0.3276	FALSE	FALSE	FALSE	ebi-a-GCST90026029	11	129395267	0.0183	291	0.2583	Glucuronate levels || id:ebi-a-GCST90026029	Glucuronate levels	Glucuronate levels || ||	TRUE	igd	11	129395267	0.0169093	1.94702e-06	778614	ebi-a-GCST90091033	Nonalcoholic fatty liver disease	TRUE	reported	igd	2	1	TRUE
rs3747207	A	G	A	G	0.288601	0.0028	0.222664	0.2455	FALSE	FALSE	FALSE	ebi-a-GCST90026029	22	44324855	0.0206	291	0.8937	Glucuronate levels || id:ebi-a-GCST90026029	Glucuronate levels	Glucuronate levels || ||	TRUE	igd	22	44324855	0.019822	5.07341e-48	778614	ebi-a-GCST90091033	Nonalcoholic fatty liver disease	TRUE	reported	igd	2	1	TRUE
rs429358	C	T	C	T	-0.136615	-0.0169	0.15507	0.2071	FALSE	FALSE	FALSE	ebi-a-GCST90026029	19	45411941	0.0215	291	0.431	Glucuronate levels || id:ebi-a-GCST90026029	Glucuronate levels	Glucuronate levels || ||	TRUE	igd	19	45411941	0.0239288	1.13501e-08	778614	ebi-a-GCST90091033	Nonalcoholic fatty liver disease	TRUE	reported	igd	2	1	TRUE
rs710462	T	G	T	G	-0.0759048	0.0292	0.537773	0.5733	FALSE	FALSE	FALSE	ebi-a-GCST90026029	3	186963130	0.0173	291	0.0908804	Glucuronate levels || id:ebi-a-GCST90026029	Glucuronate levels	Glucuronate levels || ||	TRUE	igd	3	186963130	0.0164732	4.06996e-06	778614	ebi-a-GCST90091033	Nonalcoholic fatty liver disease	TRUE	reported	igd	2	1	TRUE
rs7144175	C	G	C	G	0.114681	-0.0476	0.109344	0.107	FALSE	TRUE	FALSE	ebi-a-GCST90026029	14	94376783	0.028	291	0.0899001	Glucuronate levels || id:ebi-a-GCST90026029	Glucuronate levels	Glucuronate levels || ||	TRUE	igd	14	94376783	0.0243596	2.503e-06	778614	ebi-a-GCST90091033	Nonalcoholic fatty liver disease	TRUE	reported	igd	2	1	TRUE
rs73001065	C	G	C	G	0.281009	-0.026	0.063618	0.0507	FALSE	TRUE	FALSE	ebi-a-GCST90026029	19	19460541	0.0442	291	0.5559	Glucuronate levels || id:ebi-a-GCST90026029	Glucuronate levels	Glucuronate levels || ||	TRUE	igd	19	19460541	0.0326406	7.35699e-18	778614	ebi-a-GCST90091033	Nonalcoholic fatty liver disease	TRUE	reported	igd	2	1	TRUE
rs77888509	A	G	A	G	-0.114621	-0.0093	0.084493	0.0998	FALSE	FALSE	FALSE	ebi-a-GCST90026029	4	8242138	0.0293	291	0.75	Glucuronate levels || id:ebi-a-GCST90026029	Glucuronate levels	Glucuronate levels || ||	TRUE	igd	4	8242138	0.0243933	2.61601e-06	778614	ebi-a-GCST90091033	Nonalcoholic fatty liver disease	TRUE	reported	igd	2	1	TRUE
rs780093	C	T	C	T	-0.0769064	-0.0018	0.588469	0.608	FALSE	FALSE	FALSE	ebi-a-GCST90026029	2	27742603	0.0182	291	0.9221	Glucuronate levels || id:ebi-a-GCST90026029	Glucuronate levels	Glucuronate levels || ||	TRUE	igd	2	27742603	0.0166949	4.09298e-06	778614	ebi-a-GCST90091033	Nonalcoholic fatty liver disease	TRUE	reported	igd	2	1	TRUE
rs8108364	T	C	T	C	-0.129307	0.0135	0.861829	0.8794	FALSE	FALSE	FALSE	ebi-a-GCST90026029	19	17503724	0.0273	291	0.6218	Glucuronate levels || id:ebi-a-GCST90026029	Glucuronate levels	Glucuronate levels || ||	TRUE	igd	19	17503724	0.024517	1.33401e-07	778614	ebi-a-GCST90091033	Nonalcoholic fatty liver disease	TRUE	reported	igd	2	1	TRUE
rs9922619	T	G	T	G	0.0766643	0.0041	0.437376	0.4294	FALSE	FALSE	FALSE	ebi-a-GCST90026029	16	53831771	0.0185	291	0.8263	Glucuronate levels || id:ebi-a-GCST90026029	Glucuronate levels	Glucuronate levels || ||	TRUE	igd	16	53831771	0.0162305	2.31798e-06	778614	ebi-a-GCST90091033	Nonalcoholic fatty liver disease	TRUE	reported	igd	2	1	TRUE
rs1397844	C	T	C	T	0.101063	0.0406	0.200795	0.2097	FALSE	FALSE	FALSE	ebi-a-GCST90026030	6	24006893	0.0671	291	0.5457	Glycerol 3-phosphate levels || id:ebi-a-GCST90026030	Glycerol 3-phosphate levels	Glycerol 3-phosphate levels || ||	TRUE	igd	6	24006893	0.0211625	1.79201e-06	778614	ebi-a-GCST90091033	Nonalcoholic fatty liver disease	TRUE	reported	igd	2	1	TRUE
rs2933904	A	G	A	G	0.0804682	-0.0771	0.33002	0.3295	FALSE	FALSE	FALSE	ebi-a-GCST90026030	11	129395267	0.0587	291	0.1888	Glycerol 3-phosphate levels || id:ebi-a-GCST90026030	Glycerol 3-phosphate levels	Glycerol 3-phosphate levels || ||	TRUE	igd	11	129395267	0.0169093	1.94702e-06	778614	ebi-a-GCST90091033	Nonalcoholic fatty liver disease	TRUE	reported	igd	2	1	TRUE
rs3747207	A	G	A	G	0.288601	-0.0839	0.222664	0.2427	FALSE	FALSE	FALSE	ebi-a-GCST90026030	22	44324855	0.0663	291	0.2058	Glycerol 3-phosphate levels || id:ebi-a-GCST90026030	Glycerol 3-phosphate levels	Glycerol 3-phosphate levels || ||	TRUE	igd	22	44324855	0.019822	5.07341e-48	778614	ebi-a-GCST90091033	Nonalcoholic fatty liver disease	TRUE	reported	igd	2	1	TRUE
rs429358	C	T	C	T	-0.136615	0.0229	0.15507	0.2066	FALSE	FALSE	FALSE	ebi-a-GCST90026030	19	45411941	0.0695	291	0.7422	Glycerol 3-phosphate levels || id:ebi-a-GCST90026030	Glycerol 3-phosphate levels	Glycerol 3-phosphate levels || ||	TRUE	igd	19	45411941	0.0239288	1.13501e-08	778614	ebi-a-GCST90091033	Nonalcoholic fatty liver disease	TRUE	reported	igd	2	1	TRUE
rs710462	T	G	T	G	-0.0759048	-0.0033	0.537773	0.5652	FALSE	FALSE	FALSE	ebi-a-GCST90026030	3	186963130	0.0565	291	0.9539	Glycerol 3-phosphate levels || id:ebi-a-GCST90026030	Glycerol 3-phosphate levels	Glycerol 3-phosphate levels || ||	TRUE	igd	3	186963130	0.0164732	4.06996e-06	778614	ebi-a-GCST90091033	Nonalcoholic fatty liver disease	TRUE	reported	igd	2	1	TRUE
rs7144175	C	G	C	G	0.114681	0.1351	0.109344	0.1054	FALSE	TRUE	FALSE	ebi-a-GCST90026030	14	94376783	0.0915	291	0.14	Glycerol 3-phosphate levels || id:ebi-a-GCST90026030	Glycerol 3-phosphate levels	Glycerol 3-phosphate levels || ||	TRUE	igd	14	94376783	0.0243596	2.503e-06	778614	ebi-a-GCST90091033	Nonalcoholic fatty liver disease	TRUE	reported	igd	2	1	TRUE
rs73001065	C	G	C	G	0.281009	-0.2464	0.063618	0.0537	FALSE	TRUE	FALSE	ebi-a-GCST90026030	19	19460541	0.1391	291	0.0765508	Glycerol 3-phosphate levels || id:ebi-a-GCST90026030	Glycerol 3-phosphate levels	Glycerol 3-phosphate levels || ||	TRUE	igd	19	19460541	0.0326406	7.35699e-18	778614	ebi-a-GCST90091033	Nonalcoholic fatty liver disease	TRUE	reported	igd	2	1	TRUE
rs77888509	A	G	A	G	-0.114621	0.1107	0.084493	0.1033	FALSE	FALSE	FALSE	ebi-a-GCST90026030	4	8242138	0.0931	291	0.2343	Glycerol 3-phosphate levels || id:ebi-a-GCST90026030	Glycerol 3-phosphate levels	Glycerol 3-phosphate levels || ||	TRUE	igd	4	8242138	0.0243933	2.61601e-06	778614	ebi-a-GCST90091033	Nonalcoholic fatty liver disease	TRUE	reported	igd	2	1	TRUE
rs780093	C	T	C	T	-0.0769064	0.0304	0.588469	0.6062	FALSE	FALSE	FALSE	ebi-a-GCST90026030	2	27742603	0.059	291	0.606001	Glycerol 3-phosphate levels || id:ebi-a-GCST90026030	Glycerol 3-phosphate levels	Glycerol 3-phosphate levels || ||	TRUE	igd	2	27742603	0.0166949	4.09298e-06	778614	ebi-a-GCST90091033	Nonalcoholic fatty liver disease	TRUE	reported	igd	2	1	TRUE
rs8108364	T	C	T	C	-0.129307	0.0317	0.861829	0.8775	FALSE	FALSE	FALSE	ebi-a-GCST90026030	19	17503724	0.0878	291	0.7181	Glycerol 3-phosphate levels || id:ebi-a-GCST90026030	Glycerol 3-phosphate levels	Glycerol 3-phosphate levels || ||	TRUE	igd	19	17503724	0.024517	1.33401e-07	778614	ebi-a-GCST90091033	Nonalcoholic fatty liver disease	TRUE	reported	igd	2	1	TRUE
rs9922619	T	G	T	G	0.0766643	0.0311	0.437376	0.4314	FALSE	FALSE	FALSE	ebi-a-GCST90026030	16	53831771	0.0608	291	0.6093	Glycerol 3-phosphate levels || id:ebi-a-GCST90026030	Glycerol 3-phosphate levels	Glycerol 3-phosphate levels || ||	TRUE	igd	16	53831771	0.0162305	2.31798e-06	778614	ebi-a-GCST90091033	Nonalcoholic fatty liver disease	TRUE	reported	igd	2	1	TRUE
rs1397844	C	T	C	T	0.101063	-0.0189	0.200795	0.2108	FALSE	FALSE	FALSE	ebi-a-GCST90026031	6	24006893	0.0181	291	0.2947	Hypoxanthine levels || id:ebi-a-GCST90026031	Hypoxanthine levels	Hypoxanthine levels || ||	TRUE	igd	6	24006893	0.0211625	1.79201e-06	778614	ebi-a-GCST90091033	Nonalcoholic fatty liver disease	TRUE	reported	igd	2	1	TRUE
rs2933904	A	G	A	G	0.0804682	0.0207	0.33002	0.3318	FALSE	FALSE	FALSE	ebi-a-GCST90026031	11	129395267	0.0159	291	0.1916	Hypoxanthine levels || id:ebi-a-GCST90026031	Hypoxanthine levels	Hypoxanthine levels || ||	TRUE	igd	11	129395267	0.0169093	1.94702e-06	778614	ebi-a-GCST90091033	Nonalcoholic fatty liver disease	TRUE	reported	igd	2	1	TRUE
rs3747207	A	G	A	G	0.288601	-0.0351	0.222664	0.2397	FALSE	FALSE	FALSE	ebi-a-GCST90026031	22	44324855	0.018	291	0.0502701	Hypoxanthine levels || id:ebi-a-GCST90026031	Hypoxanthine levels	Hypoxanthine levels || ||	TRUE	igd	22	44324855	0.019822	5.07341e-48	778614	ebi-a-GCST90091033	Nonalcoholic fatty liver disease	TRUE	reported	igd	2	1	TRUE
rs429358	C	T	C	T	-0.136615	0.0171	0.15507	0.2061	FALSE	FALSE	FALSE	ebi-a-GCST90026031	19	45411941	0.0189	291	0.3659	Hypoxanthine levels || id:ebi-a-GCST90026031	Hypoxanthine levels	Hypoxanthine levels || ||	TRUE	igd	19	45411941	0.0239288	1.13501e-08	778614	ebi-a-GCST90091033	Nonalcoholic fatty liver disease	TRUE	reported	igd	2	1	TRUE
rs710462	T	G	T	G	-0.0759048	-0.0128	0.537773	0.5571	FALSE	FALSE	FALSE	ebi-a-GCST90026031	3	186963130	0.0154	291	0.4033	Hypoxanthine levels || id:ebi-a-GCST90026031	Hypoxanthine levels	Hypoxanthine levels || ||	TRUE	igd	3	186963130	0.0164732	4.06996e-06	778614	ebi-a-GCST90091033	Nonalcoholic fatty liver disease	TRUE	reported	igd	2	1	TRUE
rs7144175	C	G	C	G	0.114681	0.0237	0.109344	0.1038	FALSE	TRUE	FALSE	ebi-a-GCST90026031	14	94376783	0.0252	291	0.3472	Hypoxanthine levels || id:ebi-a-GCST90026031	Hypoxanthine levels	Hypoxanthine levels || ||	TRUE	igd	14	94376783	0.0243596	2.503e-06	778614	ebi-a-GCST90091033	Nonalcoholic fatty liver disease	TRUE	reported	igd	2	1	TRUE
rs73001065	C	G	C	G	0.281009	-0.0198	0.063618	0.0565	FALSE	TRUE	FALSE	ebi-a-GCST90026031	19	19460541	0.0371	291	0.5931	Hypoxanthine levels || id:ebi-a-GCST90026031	Hypoxanthine levels	Hypoxanthine levels || ||	TRUE	igd	19	19460541	0.0326406	7.35699e-18	778614	ebi-a-GCST90091033	Nonalcoholic fatty liver disease	TRUE	reported	igd	2	1	TRUE
rs77888509	A	G	A	G	-0.114621	-0.0089	0.084493	0.1067	FALSE	FALSE	FALSE	ebi-a-GCST90026031	4	8242138	0.025	291	0.7226	Hypoxanthine levels || id:ebi-a-GCST90026031	Hypoxanthine levels	Hypoxanthine levels || ||	TRUE	igd	4	8242138	0.0243933	2.61601e-06	778614	ebi-a-GCST90091033	Nonalcoholic fatty liver disease	TRUE	reported	igd	2	1	TRUE
rs780093	C	T	C	T	-0.0769064	0.0291	0.588469	0.6042	FALSE	FALSE	FALSE	ebi-a-GCST90026031	2	27742603	0.016	291	0.0680707	Hypoxanthine levels || id:ebi-a-GCST90026031	Hypoxanthine levels	Hypoxanthine levels || ||	TRUE	igd	2	27742603	0.0166949	4.09298e-06	778614	ebi-a-GCST90091033	Nonalcoholic fatty liver disease	TRUE	reported	igd	2	1	TRUE
rs8108364	T	C	T	C	-0.129307	0.0284	0.861829	0.8754	FALSE	FALSE	FALSE	ebi-a-GCST90026031	19	17503724	0.0239	291	0.2338	Hypoxanthine levels || id:ebi-a-GCST90026031	Hypoxanthine levels	Hypoxanthine levels || ||	TRUE	igd	19	17503724	0.024517	1.33401e-07	778614	ebi-a-GCST90091033	Nonalcoholic fatty liver disease	TRUE	reported	igd	2	1	TRUE
rs9922619	T	G	T	G	0.0766643	0.0028	0.437376	0.4337	FALSE	FALSE	FALSE	ebi-a-GCST90026031	16	53831771	0.0166	291	0.8669	Hypoxanthine levels || id:ebi-a-GCST90026031	Hypoxanthine levels	Hypoxanthine levels || ||	TRUE	igd	16	53831771	0.0162305	2.31798e-06	778614	ebi-a-GCST90091033	Nonalcoholic fatty liver disease	TRUE	reported	igd	2	1	TRUE
rs1397844	C	T	C	T	0.101063	0.0352	0.200795	0.2091	FALSE	FALSE	FALSE	ebi-a-GCST90026032	6	24006893	0.0372	291	0.3444	3-indoxyl sulfate levels || id:ebi-a-GCST90026032	3-indoxyl sulfate levels	3-indoxyl sulfate levels || ||	TRUE	igd	6	24006893	0.0211625	1.79201e-06	778614	ebi-a-GCST90091033	Nonalcoholic fatty liver disease	TRUE	reported	igd	2	1	TRUE
rs2933904	A	G	A	G	0.0804682	0.0142	0.33002	0.3286	FALSE	FALSE	FALSE	ebi-a-GCST90026032	11	129395267	0.0327	291	0.663901	3-indoxyl sulfate levels || id:ebi-a-GCST90026032	3-indoxyl sulfate levels	3-indoxyl sulfate levels || ||	TRUE	igd	11	129395267	0.0169093	1.94702e-06	778614	ebi-a-GCST90091033	Nonalcoholic fatty liver disease	TRUE	reported	igd	2	1	TRUE
rs3747207	A	G	A	G	0.288601	0.0333	0.222664	0.2442	FALSE	FALSE	FALSE	ebi-a-GCST90026032	22	44324855	0.0367	291	0.3645	3-indoxyl sulfate levels || id:ebi-a-GCST90026032	3-indoxyl sulfate levels	3-indoxyl sulfate levels || ||	TRUE	igd	22	44324855	0.019822	5.07341e-48	778614	ebi-a-GCST90091033	Nonalcoholic fatty liver disease	TRUE	reported	igd	2	1	TRUE
rs429358	C	T	C	T	-0.136615	0.0462	0.15507	0.2069	FALSE	FALSE	FALSE	ebi-a-GCST90026032	19	45411941	0.0381	291	0.2256	3-indoxyl sulfate levels || id:ebi-a-GCST90026032	3-indoxyl sulfate levels	3-indoxyl sulfate levels || ||	TRUE	igd	19	45411941	0.0239288	1.13501e-08	778614	ebi-a-GCST90091033	Nonalcoholic fatty liver disease	TRUE	reported	igd	2	1	TRUE
rs710462	T	G	T	G	-0.0759048	0.0515	0.537773	0.569	FALSE	FALSE	FALSE	ebi-a-GCST90026032	3	186963130	0.031	291	0.0965806	3-indoxyl sulfate levels || id:ebi-a-GCST90026032	3-indoxyl sulfate levels	3-indoxyl sulfate levels || ||	TRUE	igd	3	186963130	0.0164732	4.06996e-06	778614	ebi-a-GCST90091033	Nonalcoholic fatty liver disease	TRUE	reported	igd	2	1	TRUE
rs7144175	C	G	C	G	0.114681	-0.0561	0.109344	0.1061	FALSE	TRUE	FALSE	ebi-a-GCST90026032	14	94376783	0.0501	291	0.2632	3-indoxyl sulfate levels || id:ebi-a-GCST90026032	3-indoxyl sulfate levels	3-indoxyl sulfate levels || ||	TRUE	igd	14	94376783	0.0243596	2.503e-06	778614	ebi-a-GCST90091033	Nonalcoholic fatty liver disease	TRUE	reported	igd	2	1	TRUE
rs73001065	C	G	C	G	0.281009	0.0967	0.063618	0.0524	FALSE	TRUE	FALSE	ebi-a-GCST90026032	19	19460541	0.078	291	0.2151	3-indoxyl sulfate levels || id:ebi-a-GCST90026032	3-indoxyl sulfate levels	3-indoxyl sulfate levels || ||	TRUE	igd	19	19460541	0.0326406	7.35699e-18	778614	ebi-a-GCST90091033	Nonalcoholic fatty liver disease	TRUE	reported	igd	2	1	TRUE
rs77888509	A	G	A	G	-0.114621	-0.0629	0.084493	0.1012	FALSE	FALSE	FALSE	ebi-a-GCST90026032	4	8242138	0.0517	291	0.2236	3-indoxyl sulfate levels || id:ebi-a-GCST90026032	3-indoxyl sulfate levels	3-indoxyl sulfate levels || ||	TRUE	igd	4	8242138	0.0243933	2.61601e-06	778614	ebi-a-GCST90091033	Nonalcoholic fatty liver disease	TRUE	reported	igd	2	1	TRUE
rs780093	C	T	C	T	-0.0769064	-0.0315	0.588469	0.6071	FALSE	FALSE	FALSE	ebi-a-GCST90026032	2	27742603	0.0325	291	0.3331	3-indoxyl sulfate levels || id:ebi-a-GCST90026032	3-indoxyl sulfate levels	3-indoxyl sulfate levels || ||	TRUE	igd	2	27742603	0.0166949	4.09298e-06	778614	ebi-a-GCST90091033	Nonalcoholic fatty liver disease	TRUE	reported	igd	2	1	TRUE
rs8108364	T	C	T	C	-0.129307	0.0334	0.861829	0.8784	FALSE	FALSE	FALSE	ebi-a-GCST90026032	19	17503724	0.0486	291	0.4923	3-indoxyl sulfate levels || id:ebi-a-GCST90026032	3-indoxyl sulfate levels	3-indoxyl sulfate levels || ||	TRUE	igd	19	17503724	0.024517	1.33401e-07	778614	ebi-a-GCST90091033	Nonalcoholic fatty liver disease	TRUE	reported	igd	2	1	TRUE
rs9922619	T	G	T	G	0.0766643	-0.0635	0.437376	0.4305	FALSE	FALSE	FALSE	ebi-a-GCST90026032	16	53831771	0.0332	291	0.0560596	3-indoxyl sulfate levels || id:ebi-a-GCST90026032	3-indoxyl sulfate levels	3-indoxyl sulfate levels || ||	TRUE	igd	16	53831771	0.0162305	2.31798e-06	778614	ebi-a-GCST90091033	Nonalcoholic fatty liver disease	TRUE	reported	igd	2	1	TRUE
rs1397844	C	T	C	T	0.101063	0.001	0.200795	0.2108	FALSE	FALSE	FALSE	ebi-a-GCST90026033	6	24006893	0.0082	291	0.9043	Inosine levels || id:ebi-a-GCST90026033	Inosine levels	Inosine levels || ||	TRUE	igd	6	24006893	0.0211625	1.79201e-06	778614	ebi-a-GCST90091033	Nonalcoholic fatty liver disease	TRUE	reported	igd	2	1	TRUE
rs2933904	A	G	A	G	0.0804682	0.0077	0.33002	0.3317	FALSE	FALSE	FALSE	ebi-a-GCST90026033	11	129395267	0.0073	291	0.2873	Inosine levels || id:ebi-a-GCST90026033	Inosine levels	Inosine levels || ||	TRUE	igd	11	129395267	0.0169093	1.94702e-06	778614	ebi-a-GCST90091033	Nonalcoholic fatty liver disease	TRUE	reported	igd	2	1	TRUE
rs3747207	A	G	A	G	0.288601	-0.0091	0.222664	0.2394	FALSE	FALSE	FALSE	ebi-a-GCST90026033	22	44324855	0.0082	291	0.2711	Inosine levels || id:ebi-a-GCST90026033	Inosine levels	Inosine levels || ||	TRUE	igd	22	44324855	0.019822	5.07341e-48	778614	ebi-a-GCST90091033	Nonalcoholic fatty liver disease	TRUE	reported	igd	2	1	TRUE
rs429358	C	T	C	T	-0.136615	0.0098	0.15507	0.2061	FALSE	FALSE	FALSE	ebi-a-GCST90026033	19	45411941	0.0086	291	0.2525	Inosine levels || id:ebi-a-GCST90026033	Inosine levels	Inosine levels || ||	TRUE	igd	19	45411941	0.0239288	1.13501e-08	778614	ebi-a-GCST90091033	Nonalcoholic fatty liver disease	TRUE	reported	igd	2	1	TRUE
rs710462	T	G	T	G	-0.0759048	-0.0014	0.537773	0.5574	FALSE	FALSE	FALSE	ebi-a-GCST90026033	3	186963130	0.007	291	0.8387	Inosine levels || id:ebi-a-GCST90026033	Inosine levels	Inosine levels || ||	TRUE	igd	3	186963130	0.0164732	4.06996e-06	778614	ebi-a-GCST90091033	Nonalcoholic fatty liver disease	TRUE	reported	igd	2	1	TRUE
rs7144175	C	G	C	G	0.114681	-0.0077	0.109344	0.1039	FALSE	TRUE	FALSE	ebi-a-GCST90026033	14	94376783	0.0115	291	0.5021	Inosine levels || id:ebi-a-GCST90026033	Inosine levels	Inosine levels || ||	TRUE	igd	14	94376783	0.0243596	2.503e-06	778614	ebi-a-GCST90091033	Nonalcoholic fatty liver disease	TRUE	reported	igd	2	1	TRUE
rs73001065	C	G	C	G	0.281009	0.0128	0.063618	0.0562	FALSE	TRUE	FALSE	ebi-a-GCST90026033	19	19460541	0.0169	291	0.449	Inosine levels || id:ebi-a-GCST90026033	Inosine levels	Inosine levels || ||	TRUE	igd	19	19460541	0.0326406	7.35699e-18	778614	ebi-a-GCST90091033	Nonalcoholic fatty liver disease	TRUE	reported	igd	2	1	TRUE
rs77888509	A	G	A	G	-0.114621	0.0083	0.084493	0.1067	FALSE	FALSE	FALSE	ebi-a-GCST90026033	4	8242138	0.0114	291	0.4655	Inosine levels || id:ebi-a-GCST90026033	Inosine levels	Inosine levels || ||	TRUE	igd	4	8242138	0.0243933	2.61601e-06	778614	ebi-a-GCST90091033	Nonalcoholic fatty liver disease	TRUE	reported	igd	2	1	TRUE
rs780093	C	T	C	T	-0.0769064	0.009	0.588469	0.6042	FALSE	FALSE	FALSE	ebi-a-GCST90026033	2	27742603	0.0073	291	0.2169	Inosine levels || id:ebi-a-GCST90026033	Inosine levels	Inosine levels || ||	TRUE	igd	2	27742603	0.0166949	4.09298e-06	778614	ebi-a-GCST90091033	Nonalcoholic fatty liver disease	TRUE	reported	igd	2	1	TRUE
rs8108364	T	C	T	C	-0.129307	0.016	0.861829	0.8754	FALSE	FALSE	FALSE	ebi-a-GCST90026033	19	17503724	0.0109	291	0.1422	Inosine levels || id:ebi-a-GCST90026033	Inosine levels	Inosine levels || ||	TRUE	igd	19	17503724	0.024517	1.33401e-07	778614	ebi-a-GCST90091033	Nonalcoholic fatty liver disease	TRUE	reported	igd	2	1	TRUE
rs9922619	T	G	T	G	0.0766643	-0.0089	0.437376	0.4338	FALSE	FALSE	FALSE	ebi-a-GCST90026033	16	53831771	0.0076	291	0.244	Inosine levels || id:ebi-a-GCST90026033	Inosine levels	Inosine levels || ||	TRUE	igd	16	53831771	0.0162305	2.31798e-06	778614	ebi-a-GCST90091033	Nonalcoholic fatty liver disease	TRUE	reported	igd	2	1	TRUE
rs1397844	C	T	C	T	0.101063	-0.0084	0.200795	0.2099	FALSE	FALSE	FALSE	ebi-a-GCST90026034	6	24006893	0.0054	291	0.1181	Malate levels || id:ebi-a-GCST90026034	Malate levels	Malate levels || ||	TRUE	igd	6	24006893	0.0211625	1.79201e-06	778614	ebi-a-GCST90091033	Nonalcoholic fatty liver disease	TRUE	reported	igd	2	1	TRUE
rs2933904	A	G	A	G	0.0804682	-3.00E-04	0.33002	0.3301	FALSE	FALSE	FALSE	ebi-a-GCST90026034	11	129395267	0.0047	291	0.9444	Malate levels || id:ebi-a-GCST90026034	Malate levels	Malate levels || ||	TRUE	igd	11	129395267	0.0169093	1.94702e-06	778614	ebi-a-GCST90091033	Nonalcoholic fatty liver disease	TRUE	reported	igd	2	1	TRUE
rs3747207	A	G	A	G	0.288601	-0.0032	0.222664	0.2418	FALSE	FALSE	FALSE	ebi-a-GCST90026034	22	44324855	0.0054	291	0.5533	Malate levels || id:ebi-a-GCST90026034	Malate levels	Malate levels || ||	TRUE	igd	22	44324855	0.019822	5.07341e-48	778614	ebi-a-GCST90091033	Nonalcoholic fatty liver disease	TRUE	reported	igd	2	1	TRUE
rs429358	C	T	C	T	-0.136615	0.0071	0.15507	0.2065	FALSE	FALSE	FALSE	ebi-a-GCST90026034	19	45411941	0.0056	291	0.2082	Malate levels || id:ebi-a-GCST90026034	Malate levels	Malate levels || ||	TRUE	igd	19	45411941	0.0239288	1.13501e-08	778614	ebi-a-GCST90091033	Nonalcoholic fatty liver disease	TRUE	reported	igd	2	1	TRUE
rs710462	T	G	T	G	-0.0759048	-0.0036	0.537773	0.5631	FALSE	FALSE	FALSE	ebi-a-GCST90026034	3	186963130	0.0046	291	0.4271	Malate levels || id:ebi-a-GCST90026034	Malate levels	Malate levels || ||	TRUE	igd	3	186963130	0.0164732	4.06996e-06	778614	ebi-a-GCST90091033	Nonalcoholic fatty liver disease	TRUE	reported	igd	2	1	TRUE
rs7144175	C	G	C	G	0.114681	-0.01	0.109344	0.1051	FALSE	TRUE	FALSE	ebi-a-GCST90026034	14	94376783	0.0074	291	0.1766	Malate levels || id:ebi-a-GCST90026034	Malate levels	Malate levels || ||	TRUE	igd	14	94376783	0.0243596	2.503e-06	778614	ebi-a-GCST90091033	Nonalcoholic fatty liver disease	TRUE	reported	igd	2	1	TRUE
rs73001065	C	G	C	G	0.281009	0.0154	0.063618	0.0546	FALSE	TRUE	FALSE	ebi-a-GCST90026034	19	19460541	0.0112	291	0.1675	Malate levels || id:ebi-a-GCST90026034	Malate levels	Malate levels || ||	TRUE	igd	19	19460541	0.0326406	7.35699e-18	778614	ebi-a-GCST90091033	Nonalcoholic fatty liver disease	TRUE	reported	igd	2	1	TRUE
rs77888509	A	G	A	G	-0.114621	0.0115	0.084493	0.1042	FALSE	FALSE	FALSE	ebi-a-GCST90026034	4	8242138	0.0075	291	0.1256	Malate levels || id:ebi-a-GCST90026034	Malate levels	Malate levels || ||	TRUE	igd	4	8242138	0.0243933	2.61601e-06	778614	ebi-a-GCST90091033	Nonalcoholic fatty liver disease	TRUE	reported	igd	2	1	TRUE
rs780093	C	T	C	T	-0.0769064	-2.00E-04	0.588469	0.6057	FALSE	FALSE	FALSE	ebi-a-GCST90026034	2	27742603	0.0048	291	0.9617	Malate levels || id:ebi-a-GCST90026034	Malate levels	Malate levels || ||	TRUE	igd	2	27742603	0.0166949	4.09298e-06	778614	ebi-a-GCST90091033	Nonalcoholic fatty liver disease	TRUE	reported	igd	2	1	TRUE
rs8108364	T	C	T	C	-0.129307	0.0152	0.861829	0.8774	FALSE	FALSE	FALSE	ebi-a-GCST90026034	19	17503724	0.007	291	0.0298298	Malate levels || id:ebi-a-GCST90026034	Malate levels	Malate levels || ||	TRUE	igd	19	17503724	0.024517	1.33401e-07	778614	ebi-a-GCST90091033	Nonalcoholic fatty liver disease	TRUE	reported	igd	2	1	TRUE
rs9922619	T	G	T	G	0.0766643	-0.0025	0.437376	0.432	FALSE	FALSE	FALSE	ebi-a-GCST90026034	16	53831771	0.0049	291	0.611699	Malate levels || id:ebi-a-GCST90026034	Malate levels	Malate levels || ||	TRUE	igd	16	53831771	0.0162305	2.31798e-06	778614	ebi-a-GCST90091033	Nonalcoholic fatty liver disease	TRUE	reported	igd	2	1	TRUE
rs1397844	C	T	C	T	0.101063	-0.0107	0.200795	0.21	FALSE	FALSE	FALSE	ebi-a-GCST90026035	6	24006893	0.0092	291	0.2458	Taurine levels || id:ebi-a-GCST90026035	Taurine levels	Taurine levels || ||	TRUE	igd	6	24006893	0.0211625	1.79201e-06	778614	ebi-a-GCST90091033	Nonalcoholic fatty liver disease	TRUE	reported	igd	2	1	TRUE
rs2933904	A	G	A	G	0.0804682	-0.0145	0.33002	0.3301	FALSE	FALSE	FALSE	ebi-a-GCST90026035	11	129395267	0.0081	291	0.0714299	Taurine levels || id:ebi-a-GCST90026035	Taurine levels	Taurine levels || ||	TRUE	igd	11	129395267	0.0169093	1.94702e-06	778614	ebi-a-GCST90091033	Nonalcoholic fatty liver disease	TRUE	reported	igd	2	1	TRUE
rs3747207	A	G	A	G	0.288601	0.0134	0.222664	0.2418	FALSE	FALSE	FALSE	ebi-a-GCST90026035	22	44324855	0.0091	291	0.1418	Taurine levels || id:ebi-a-GCST90026035	Taurine levels	Taurine levels || ||	TRUE	igd	22	44324855	0.019822	5.07341e-48	778614	ebi-a-GCST90091033	Nonalcoholic fatty liver disease	TRUE	reported	igd	2	1	TRUE
rs429358	C	T	C	T	-0.136615	0.0151	0.15507	0.2064	FALSE	FALSE	FALSE	ebi-a-GCST90026035	19	45411941	0.0095	291	0.1142	Taurine levels || id:ebi-a-GCST90026035	Taurine levels	Taurine levels || ||	TRUE	igd	19	45411941	0.0239288	1.13501e-08	778614	ebi-a-GCST90091033	Nonalcoholic fatty liver disease	TRUE	reported	igd	2	1	TRUE
rs710462	T	G	T	G	-0.0759048	0.0097	0.537773	0.5632	FALSE	FALSE	FALSE	ebi-a-GCST90026035	3	186963130	0.0078	291	0.2119	Taurine levels || id:ebi-a-GCST90026035	Taurine levels	Taurine levels || ||	TRUE	igd	3	186963130	0.0164732	4.06996e-06	778614	ebi-a-GCST90091033	Nonalcoholic fatty liver disease	TRUE	reported	igd	2	1	TRUE
rs7144175	C	G	C	G	0.114681	0.0061	0.109344	0.1051	FALSE	TRUE	FALSE	ebi-a-GCST90026035	14	94376783	0.0127	291	0.630001	Taurine levels || id:ebi-a-GCST90026035	Taurine levels	Taurine levels || ||	TRUE	igd	14	94376783	0.0243596	2.503e-06	778614	ebi-a-GCST90091033	Nonalcoholic fatty liver disease	TRUE	reported	igd	2	1	TRUE
rs73001065	C	G	C	G	0.281009	0.0107	0.063618	0.0544	FALSE	TRUE	FALSE	ebi-a-GCST90026035	19	19460541	0.0191	291	0.576301	Taurine levels || id:ebi-a-GCST90026035	Taurine levels	Taurine levels || ||	TRUE	igd	19	19460541	0.0326406	7.35699e-18	778614	ebi-a-GCST90091033	Nonalcoholic fatty liver disease	TRUE	reported	igd	2	1	TRUE
rs77888509	A	G	A	G	-0.114621	0.0241	0.084493	0.1045	FALSE	FALSE	FALSE	ebi-a-GCST90026035	4	8242138	0.0127	291	0.0575997	Taurine levels || id:ebi-a-GCST90026035	Taurine levels	Taurine levels || ||	TRUE	igd	4	8242138	0.0243933	2.61601e-06	778614	ebi-a-GCST90091033	Nonalcoholic fatty liver disease	TRUE	reported	igd	2	1	TRUE
rs780093	C	T	C	T	-0.0769064	0.0176	0.588469	0.6058	FALSE	FALSE	FALSE	ebi-a-GCST90026035	2	27742603	0.008	291	0.0285299	Taurine levels || id:ebi-a-GCST90026035	Taurine levels	Taurine levels || ||	TRUE	igd	2	27742603	0.0166949	4.09298e-06	778614	ebi-a-GCST90091033	Nonalcoholic fatty liver disease	TRUE	reported	igd	2	1	TRUE
rs8108364	T	C	T	C	-0.129307	0.0194	0.861829	0.8768	FALSE	FALSE	FALSE	ebi-a-GCST90026035	19	17503724	0.0121	291	0.1074	Taurine levels || id:ebi-a-GCST90026035	Taurine levels	Taurine levels || ||	TRUE	igd	19	17503724	0.024517	1.33401e-07	778614	ebi-a-GCST90091033	Nonalcoholic fatty liver disease	TRUE	reported	igd	2	1	TRUE
rs9922619	T	G	T	G	0.0766643	-0.0101	0.437376	0.4321	FALSE	FALSE	FALSE	ebi-a-GCST90026035	16	53831771	0.0084	291	0.2288	Taurine levels || id:ebi-a-GCST90026035	Taurine levels	Taurine levels || ||	TRUE	igd	16	53831771	0.0162305	2.31798e-06	778614	ebi-a-GCST90091033	Nonalcoholic fatty liver disease	TRUE	reported	igd	2	1	TRUE
rs1397844	C	T	C	T	0.101063	0.0145	0.200795	0.2101	FALSE	FALSE	FALSE	ebi-a-GCST90026036	6	24006893	0.012	291	0.2271	Uridine levels || id:ebi-a-GCST90026036	Uridine levels	Uridine levels || ||	TRUE	igd	6	24006893	0.0211625	1.79201e-06	778614	ebi-a-GCST90091033	Nonalcoholic fatty liver disease	TRUE	reported	igd	2	1	TRUE
rs2933904	A	G	A	G	0.0804682	-0.0185	0.33002	0.3307	FALSE	FALSE	FALSE	ebi-a-GCST90026036	11	129395267	0.0105	291	0.0784007	Uridine levels || id:ebi-a-GCST90026036	Uridine levels	Uridine levels || ||	TRUE	igd	11	129395267	0.0169093	1.94702e-06	778614	ebi-a-GCST90091033	Nonalcoholic fatty liver disease	TRUE	reported	igd	2	1	TRUE
rs3747207	A	G	A	G	0.288601	0.0032	0.222664	0.2413	FALSE	FALSE	FALSE	ebi-a-GCST90026036	22	44324855	0.012	291	0.7886	Uridine levels || id:ebi-a-GCST90026036	Uridine levels	Uridine levels || ||	TRUE	igd	22	44324855	0.019822	5.07341e-48	778614	ebi-a-GCST90091033	Nonalcoholic fatty liver disease	TRUE	reported	igd	2	1	TRUE
rs429358	C	T	C	T	-0.136615	-5.00E-04	0.15507	0.2064	FALSE	FALSE	FALSE	ebi-a-GCST90026036	19	45411941	0.0125	291	0.9649	Uridine levels || id:ebi-a-GCST90026036	Uridine levels	Uridine levels || ||	TRUE	igd	19	45411941	0.0239288	1.13501e-08	778614	ebi-a-GCST90091033	Nonalcoholic fatty liver disease	TRUE	reported	igd	2	1	TRUE
rs710462	T	G	T	G	-0.0759048	0.0112	0.537773	0.562	FALSE	FALSE	FALSE	ebi-a-GCST90026036	3	186963130	0.0102	291	0.2692	Uridine levels || id:ebi-a-GCST90026036	Uridine levels	Uridine levels || ||	TRUE	igd	3	186963130	0.0164732	4.06996e-06	778614	ebi-a-GCST90091033	Nonalcoholic fatty liver disease	TRUE	reported	igd	2	1	TRUE
rs7144175	C	G	C	G	0.114681	0.0041	0.109344	0.1048	FALSE	TRUE	FALSE	ebi-a-GCST90026036	14	94376783	0.0166	291	0.8034	Uridine levels || id:ebi-a-GCST90026036	Uridine levels	Uridine levels || ||	TRUE	igd	14	94376783	0.0243596	2.503e-06	778614	ebi-a-GCST90091033	Nonalcoholic fatty liver disease	TRUE	reported	igd	2	1	TRUE
rs73001065	C	G	C	G	0.281009	-0.0533	0.063618	0.0554	FALSE	TRUE	FALSE	ebi-a-GCST90026036	19	19460541	0.0245	291	0.0296599	Uridine levels || id:ebi-a-GCST90026036	Uridine levels	Uridine levels || ||	TRUE	igd	19	19460541	0.0326406	7.35699e-18	778614	ebi-a-GCST90091033	Nonalcoholic fatty liver disease	TRUE	reported	igd	2	1	TRUE
rs77888509	A	G	A	G	-0.114621	-0.0311	0.084493	0.1047	FALSE	FALSE	FALSE	ebi-a-GCST90026036	4	8242138	0.0166	291	0.0610099	Uridine levels || id:ebi-a-GCST90026036	Uridine levels	Uridine levels || ||	TRUE	igd	4	8242138	0.0243933	2.61601e-06	778614	ebi-a-GCST90091033	Nonalcoholic fatty liver disease	TRUE	reported	igd	2	1	TRUE
rs780093	C	T	C	T	-0.0769064	0.0058	0.588469	0.6053	FALSE	FALSE	FALSE	ebi-a-GCST90026036	2	27742603	0.0107	291	0.5833	Uridine levels || id:ebi-a-GCST90026036	Uridine levels	Uridine levels || ||	TRUE	igd	2	27742603	0.0166949	4.09298e-06	778614	ebi-a-GCST90091033	Nonalcoholic fatty liver disease	TRUE	reported	igd	2	1	TRUE
rs8108364	T	C	T	C	-0.129307	-0.0036	0.861829	0.8767	FALSE	FALSE	FALSE	ebi-a-GCST90026036	19	17503724	0.0159	291	0.8187	Uridine levels || id:ebi-a-GCST90026036	Uridine levels	Uridine levels || ||	TRUE	igd	19	17503724	0.024517	1.33401e-07	778614	ebi-a-GCST90091033	Nonalcoholic fatty liver disease	TRUE	reported	igd	2	1	TRUE
rs9922619	T	G	T	G	0.0766643	-0.0043	0.437376	0.4324	FALSE	FALSE	FALSE	ebi-a-GCST90026036	16	53831771	0.011	291	0.6944	Uridine levels || id:ebi-a-GCST90026036	Uridine levels	Uridine levels || ||	TRUE	igd	16	53831771	0.0162305	2.31798e-06	778614	ebi-a-GCST90091033	Nonalcoholic fatty liver disease	TRUE	reported	igd	2	1	TRUE
rs1397844	C	T	C	T	0.101063	0.0037	0.200795	0.2105	FALSE	FALSE	FALSE	ebi-a-GCST90026037	6	24006893	0.0097	291	0.704901	Xanthine levels || id:ebi-a-GCST90026037	Xanthine levels	Xanthine levels || ||	TRUE	igd	6	24006893	0.0211625	1.79201e-06	778614	ebi-a-GCST90091033	Nonalcoholic fatty liver disease	TRUE	reported	igd	2	1	TRUE
rs2933904	A	G	A	G	0.0804682	-0.0082	0.33002	0.3311	FALSE	FALSE	FALSE	ebi-a-GCST90026037	11	129395267	0.0085	291	0.3339	Xanthine levels || id:ebi-a-GCST90026037	Xanthine levels	Xanthine levels || ||	TRUE	igd	11	129395267	0.0169093	1.94702e-06	778614	ebi-a-GCST90091033	Nonalcoholic fatty liver disease	TRUE	reported	igd	2	1	TRUE
rs3747207	A	G	A	G	0.288601	-0.0046	0.222664	0.2405	FALSE	FALSE	FALSE	ebi-a-GCST90026037	22	44324855	0.0097	291	0.635199	Xanthine levels || id:ebi-a-GCST90026037	Xanthine levels	Xanthine levels || ||	TRUE	igd	22	44324855	0.019822	5.07341e-48	778614	ebi-a-GCST90091033	Nonalcoholic fatty liver disease	TRUE	reported	igd	2	1	TRUE
rs429358	C	T	C	T	-0.136615	-9.00E-04	0.15507	0.2063	FALSE	FALSE	FALSE	ebi-a-GCST90026037	19	45411941	0.0101	291	0.931	Xanthine levels || id:ebi-a-GCST90026037	Xanthine levels	Xanthine levels || ||	TRUE	igd	19	45411941	0.0239288	1.13501e-08	778614	ebi-a-GCST90091033	Nonalcoholic fatty liver disease	TRUE	reported	igd	2	1	TRUE
rs710462	T	G	T	G	-0.0759048	0.0154	0.537773	0.5606	FALSE	FALSE	FALSE	ebi-a-GCST90026037	3	186963130	0.0082	291	0.0597902	Xanthine levels || id:ebi-a-GCST90026037	Xanthine levels	Xanthine levels || ||	TRUE	igd	3	186963130	0.0164732	4.06996e-06	778614	ebi-a-GCST90091033	Nonalcoholic fatty liver disease	TRUE	reported	igd	2	1	TRUE
rs7144175	C	G	C	G	0.114681	0.0051	0.109344	0.1044	FALSE	TRUE	FALSE	ebi-a-GCST90026037	14	94376783	0.0135	291	0.7031	Xanthine levels || id:ebi-a-GCST90026037	Xanthine levels	Xanthine levels || ||	TRUE	igd	14	94376783	0.0243596	2.503e-06	778614	ebi-a-GCST90091033	Nonalcoholic fatty liver disease	TRUE	reported	igd	2	1	TRUE
rs73001065	C	G	C	G	0.281009	0.0052	0.063618	0.0556	FALSE	TRUE	FALSE	ebi-a-GCST90026037	19	19460541	0.02	291	0.7931	Xanthine levels || id:ebi-a-GCST90026037	Xanthine levels	Xanthine levels || ||	TRUE	igd	19	19460541	0.0326406	7.35699e-18	778614	ebi-a-GCST90091033	Nonalcoholic fatty liver disease	TRUE	reported	igd	2	1	TRUE
rs77888509	A	G	A	G	-0.114621	-0.0136	0.084493	0.1055	FALSE	FALSE	FALSE	ebi-a-GCST90026037	4	8242138	0.0134	291	0.3097	Xanthine levels || id:ebi-a-GCST90026037	Xanthine levels	Xanthine levels || ||	TRUE	igd	4	8242138	0.0243933	2.61601e-06	778614	ebi-a-GCST90091033	Nonalcoholic fatty liver disease	TRUE	reported	igd	2	1	TRUE
rs780093	C	T	C	T	-0.0769064	0.0098	0.588469	0.6048	FALSE	FALSE	FALSE	ebi-a-GCST90026037	2	27742603	0.0086	291	0.2558	Xanthine levels || id:ebi-a-GCST90026037	Xanthine levels	Xanthine levels || ||	TRUE	igd	2	27742603	0.0166949	4.09298e-06	778614	ebi-a-GCST90091033	Nonalcoholic fatty liver disease	TRUE	reported	igd	2	1	TRUE
rs8108364	T	C	T	C	-0.129307	0.0166	0.861829	0.8761	FALSE	FALSE	FALSE	ebi-a-GCST90026037	19	17503724	0.0128	291	0.1931	Xanthine levels || id:ebi-a-GCST90026037	Xanthine levels	Xanthine levels || ||	TRUE	igd	19	17503724	0.024517	1.33401e-07	778614	ebi-a-GCST90091033	Nonalcoholic fatty liver disease	TRUE	reported	igd	2	1	TRUE
rs9922619	T	G	T	G	0.0766643	-0.0078	0.437376	0.4329	FALSE	FALSE	FALSE	ebi-a-GCST90026037	16	53831771	0.0089	291	0.3761	Xanthine levels || id:ebi-a-GCST90026037	Xanthine levels	Xanthine levels || ||	TRUE	igd	16	53831771	0.0162305	2.31798e-06	778614	ebi-a-GCST90091033	Nonalcoholic fatty liver disease	TRUE	reported	igd	2	1	TRUE
rs1397844	C	T	C	T	0.101063	-0.0012	0.200795	0.2108	FALSE	FALSE	FALSE	ebi-a-GCST90026038	6	24006893	0.0032	291	0.716401	Phosphate levels || id:ebi-a-GCST90026038	Phosphate levels	Phosphate levels || ||	TRUE	igd	6	24006893	0.0211625	1.79201e-06	778614	ebi-a-GCST90091033	Nonalcoholic fatty liver disease	TRUE	reported	igd	2	1	TRUE
rs2933904	A	G	A	G	0.0804682	-0.0045	0.33002	0.3317	FALSE	FALSE	FALSE	ebi-a-GCST90026038	11	129395267	0.0028	291	0.1088	Phosphate levels || id:ebi-a-GCST90026038	Phosphate levels	Phosphate levels || ||	TRUE	igd	11	129395267	0.0169093	1.94702e-06	778614	ebi-a-GCST90091033	Nonalcoholic fatty liver disease	TRUE	reported	igd	2	1	TRUE
rs3747207	A	G	A	G	0.288601	0.0032	0.222664	0.2396	FALSE	FALSE	FALSE	ebi-a-GCST90026038	22	44324855	0.0032	291	0.3207	Phosphate levels || id:ebi-a-GCST90026038	Phosphate levels	Phosphate levels || ||	TRUE	igd	22	44324855	0.019822	5.07341e-48	778614	ebi-a-GCST90091033	Nonalcoholic fatty liver disease	TRUE	reported	igd	2	1	TRUE
rs429358	C	T	C	T	-0.136615	-0.0072	0.15507	0.2061	FALSE	FALSE	FALSE	ebi-a-GCST90026038	19	45411941	0.0033	291	0.02954	Phosphate levels || id:ebi-a-GCST90026038	Phosphate levels	Phosphate levels || ||	TRUE	igd	19	45411941	0.0239288	1.13501e-08	778614	ebi-a-GCST90091033	Nonalcoholic fatty liver disease	TRUE	reported	igd	2	1	TRUE
rs710462	T	G	T	G	-0.0759048	0.0059	0.537773	0.5575	FALSE	FALSE	FALSE	ebi-a-GCST90026038	3	186963130	0.0027	291	0.0278099	Phosphate levels || id:ebi-a-GCST90026038	Phosphate levels	Phosphate levels || ||	TRUE	igd	3	186963130	0.0164732	4.06996e-06	778614	ebi-a-GCST90091033	Nonalcoholic fatty liver disease	TRUE	reported	igd	2	1	TRUE
rs7144175	C	G	C	G	0.114681	-0.0061	0.109344	0.1039	FALSE	TRUE	FALSE	ebi-a-GCST90026038	14	94376783	0.0045	291	0.171	Phosphate levels || id:ebi-a-GCST90026038	Phosphate levels	Phosphate levels || ||	TRUE	igd	14	94376783	0.0243596	2.503e-06	778614	ebi-a-GCST90091033	Nonalcoholic fatty liver disease	TRUE	reported	igd	2	1	TRUE
rs73001065	C	G	C	G	0.281009	-0.0015	0.063618	0.0564	FALSE	TRUE	FALSE	ebi-a-GCST90026038	19	19460541	0.0066	291	0.8178	Phosphate levels || id:ebi-a-GCST90026038	Phosphate levels	Phosphate levels || ||	TRUE	igd	19	19460541	0.0326406	7.35699e-18	778614	ebi-a-GCST90091033	Nonalcoholic fatty liver disease	TRUE	reported	igd	2	1	TRUE
rs77888509	A	G	A	G	-0.114621	0.0066	0.084493	0.1068	FALSE	FALSE	FALSE	ebi-a-GCST90026038	4	8242138	0.0044	291	0.1329	Phosphate levels || id:ebi-a-GCST90026038	Phosphate levels	Phosphate levels || ||	TRUE	igd	4	8242138	0.0243933	2.61601e-06	778614	ebi-a-GCST90091033	Nonalcoholic fatty liver disease	TRUE	reported	igd	2	1	TRUE
rs780093	C	T	C	T	-0.0769064	0.0028	0.588469	0.6043	FALSE	FALSE	FALSE	ebi-a-GCST90026038	2	27742603	0.0028	291	0.3211	Phosphate levels || id:ebi-a-GCST90026038	Phosphate levels	Phosphate levels || ||	TRUE	igd	2	27742603	0.0166949	4.09298e-06	778614	ebi-a-GCST90091033	Nonalcoholic fatty liver disease	TRUE	reported	igd	2	1	TRUE
rs8108364	T	C	T	C	-0.129307	-0.003	0.861829	0.8755	FALSE	FALSE	FALSE	ebi-a-GCST90026038	19	17503724	0.0042	291	0.4731	Phosphate levels || id:ebi-a-GCST90026038	Phosphate levels	Phosphate levels || ||	TRUE	igd	19	17503724	0.024517	1.33401e-07	778614	ebi-a-GCST90091033	Nonalcoholic fatty liver disease	TRUE	reported	igd	2	1	TRUE
rs9922619	T	G	T	G	0.0766643	-0.0013	0.437376	0.4337	FALSE	FALSE	FALSE	ebi-a-GCST90026038	16	53831771	0.003	291	0.6574	Phosphate levels || id:ebi-a-GCST90026038	Phosphate levels	Phosphate levels || ||	TRUE	igd	16	53831771	0.0162305	2.31798e-06	778614	ebi-a-GCST90091033	Nonalcoholic fatty liver disease	TRUE	reported	igd	2	1	TRUE
rs1397844	C	T	C	T	0.101063	-0.0018	0.200795	0.2101	FALSE	FALSE	FALSE	ebi-a-GCST90026039	6	24006893	0.0091	291	0.8476	3-hydroxyisobutyrate levels || id:ebi-a-GCST90026039	3-hydroxyisobutyrate levels	3-hydroxyisobutyrate levels || ||	TRUE	igd	6	24006893	0.0211625	1.79201e-06	778614	ebi-a-GCST90091033	Nonalcoholic fatty liver disease	TRUE	reported	igd	2	1	TRUE
rs2933904	A	G	A	G	0.0804682	-0.0161	0.33002	0.3301	FALSE	FALSE	FALSE	ebi-a-GCST90026039	11	129395267	0.008	291	0.0430299	3-hydroxyisobutyrate levels || id:ebi-a-GCST90026039	3-hydroxyisobutyrate levels	3-hydroxyisobutyrate levels || ||	TRUE	igd	11	129395267	0.0169093	1.94702e-06	778614	ebi-a-GCST90091033	Nonalcoholic fatty liver disease	TRUE	reported	igd	2	1	TRUE
rs3747207	A	G	A	G	0.288601	0.0038	0.222664	0.2415	FALSE	FALSE	FALSE	ebi-a-GCST90026039	22	44324855	0.0091	291	0.674599	3-hydroxyisobutyrate levels || id:ebi-a-GCST90026039	3-hydroxyisobutyrate levels	3-hydroxyisobutyrate levels || ||	TRUE	igd	22	44324855	0.019822	5.07341e-48	778614	ebi-a-GCST90091033	Nonalcoholic fatty liver disease	TRUE	reported	igd	2	1	TRUE
rs429358	C	T	C	T	-0.136615	0.0028	0.15507	0.2064	FALSE	FALSE	FALSE	ebi-a-GCST90026039	19	45411941	0.0095	291	0.770801	3-hydroxyisobutyrate levels || id:ebi-a-GCST90026039	3-hydroxyisobutyrate levels	3-hydroxyisobutyrate levels || ||	TRUE	igd	19	45411941	0.0239288	1.13501e-08	778614	ebi-a-GCST90091033	Nonalcoholic fatty liver disease	TRUE	reported	igd	2	1	TRUE
rs710462	T	G	T	G	-0.0759048	0.0051	0.537773	0.563	FALSE	FALSE	FALSE	ebi-a-GCST90026039	3	186963130	0.0076	291	0.5058	3-hydroxyisobutyrate levels || id:ebi-a-GCST90026039	3-hydroxyisobutyrate levels	3-hydroxyisobutyrate levels || ||	TRUE	igd	3	186963130	0.0164732	4.06996e-06	778614	ebi-a-GCST90091033	Nonalcoholic fatty liver disease	TRUE	reported	igd	2	1	TRUE
rs7144175	C	G	C	G	0.114681	0.0167	0.109344	0.1051	FALSE	TRUE	FALSE	ebi-a-GCST90026039	14	94376783	0.0124	291	0.1788	3-hydroxyisobutyrate levels || id:ebi-a-GCST90026039	3-hydroxyisobutyrate levels	3-hydroxyisobutyrate levels || ||	TRUE	igd	14	94376783	0.0243596	2.503e-06	778614	ebi-a-GCST90091033	Nonalcoholic fatty liver disease	TRUE	reported	igd	2	1	TRUE
rs73001065	C	G	C	G	0.281009	-0.0036	0.063618	0.0547	FALSE	TRUE	FALSE	ebi-a-GCST90026039	19	19460541	0.0189	291	0.8474	3-hydroxyisobutyrate levels || id:ebi-a-GCST90026039	3-hydroxyisobutyrate levels	3-hydroxyisobutyrate levels || ||	TRUE	igd	19	19460541	0.0326406	7.35699e-18	778614	ebi-a-GCST90091033	Nonalcoholic fatty liver disease	TRUE	reported	igd	2	1	TRUE
rs77888509	A	G	A	G	-0.114621	-0.0051	0.084493	0.1044	FALSE	FALSE	FALSE	ebi-a-GCST90026039	4	8242138	0.0127	291	0.6893	3-hydroxyisobutyrate levels || id:ebi-a-GCST90026039	3-hydroxyisobutyrate levels	3-hydroxyisobutyrate levels || ||	TRUE	igd	4	8242138	0.0243933	2.61601e-06	778614	ebi-a-GCST90091033	Nonalcoholic fatty liver disease	TRUE	reported	igd	2	1	TRUE
rs780093	C	T	C	T	-0.0769064	-0.0086	0.588469	0.6053	FALSE	FALSE	FALSE	ebi-a-GCST90026039	2	27742603	0.008	291	0.285	3-hydroxyisobutyrate levels || id:ebi-a-GCST90026039	3-hydroxyisobutyrate levels	3-hydroxyisobutyrate levels || ||	TRUE	igd	2	27742603	0.0166949	4.09298e-06	778614	ebi-a-GCST90091033	Nonalcoholic fatty liver disease	TRUE	reported	igd	2	1	TRUE
rs8108364	T	C	T	C	-0.129307	-0.0056	0.861829	0.8768	FALSE	FALSE	FALSE	ebi-a-GCST90026039	19	17503724	0.012	291	0.6447	3-hydroxyisobutyrate levels || id:ebi-a-GCST90026039	3-hydroxyisobutyrate levels	3-hydroxyisobutyrate levels || ||	TRUE	igd	19	17503724	0.024517	1.33401e-07	778614	ebi-a-GCST90091033	Nonalcoholic fatty liver disease	TRUE	reported	igd	2	1	TRUE
rs9922619	T	G	T	G	0.0766643	-0.0066	0.437376	0.4322	FALSE	FALSE	FALSE	ebi-a-GCST90026039	16	53831771	0.0083	291	0.4296	3-hydroxyisobutyrate levels || id:ebi-a-GCST90026039	3-hydroxyisobutyrate levels	3-hydroxyisobutyrate levels || ||	TRUE	igd	16	53831771	0.0162305	2.31798e-06	778614	ebi-a-GCST90091033	Nonalcoholic fatty liver disease	TRUE	reported	igd	2	1	TRUE
rs1397844	C	T	C	T	0.101063	0.0047	0.200795	0.2106	FALSE	FALSE	FALSE	ebi-a-GCST90026040	6	24006893	0.007	291	0.5017	5-oxoproline levels || id:ebi-a-GCST90026040	5-oxoproline levels	5-oxoproline levels || ||	TRUE	igd	6	24006893	0.0211625	1.79201e-06	778614	ebi-a-GCST90091033	Nonalcoholic fatty liver disease	TRUE	reported	igd	2	1	TRUE
rs2933904	A	G	A	G	0.0804682	-0.0044	0.33002	0.3312	FALSE	FALSE	FALSE	ebi-a-GCST90026040	11	129395267	0.0062	291	0.4774	5-oxoproline levels || id:ebi-a-GCST90026040	5-oxoproline levels	5-oxoproline levels || ||	TRUE	igd	11	129395267	0.0169093	1.94702e-06	778614	ebi-a-GCST90091033	Nonalcoholic fatty liver disease	TRUE	reported	igd	2	1	TRUE
rs3747207	A	G	A	G	0.288601	5e-04	0.222664	0.2402	FALSE	FALSE	FALSE	ebi-a-GCST90026040	22	44324855	0.0069	291	0.9404	5-oxoproline levels || id:ebi-a-GCST90026040	5-oxoproline levels	5-oxoproline levels || ||	TRUE	igd	22	44324855	0.019822	5.07341e-48	778614	ebi-a-GCST90091033	Nonalcoholic fatty liver disease	TRUE	reported	igd	2	1	TRUE
rs429358	C	T	C	T	-0.136615	0.0164	0.15507	0.2061	FALSE	FALSE	FALSE	ebi-a-GCST90026040	19	45411941	0.0071	291	0.0213698	5-oxoproline levels || id:ebi-a-GCST90026040	5-oxoproline levels	5-oxoproline levels || ||	TRUE	igd	19	45411941	0.0239288	1.13501e-08	778614	ebi-a-GCST90091033	Nonalcoholic fatty liver disease	TRUE	reported	igd	2	1	TRUE
rs710462	T	G	T	G	-0.0759048	-0.0065	0.537773	0.5587	FALSE	FALSE	FALSE	ebi-a-GCST90026040	3	186963130	0.0059	291	0.2752	5-oxoproline levels || id:ebi-a-GCST90026040	5-oxoproline levels	5-oxoproline levels || ||	TRUE	igd	3	186963130	0.0164732	4.06996e-06	778614	ebi-a-GCST90091033	Nonalcoholic fatty liver disease	TRUE	reported	igd	2	1	TRUE
rs7144175	C	G	C	G	0.114681	-0.0043	0.109344	0.1042	FALSE	TRUE	FALSE	ebi-a-GCST90026040	14	94376783	0.0097	291	0.6599	5-oxoproline levels || id:ebi-a-GCST90026040	5-oxoproline levels	5-oxoproline levels || ||	TRUE	igd	14	94376783	0.0243596	2.503e-06	778614	ebi-a-GCST90091033	Nonalcoholic fatty liver disease	TRUE	reported	igd	2	1	TRUE
rs73001065	C	G	C	G	0.281009	-0.0059	0.063618	0.0559	FALSE	TRUE	FALSE	ebi-a-GCST90026040	19	19460541	0.0144	291	0.680299	5-oxoproline levels || id:ebi-a-GCST90026040	5-oxoproline levels	5-oxoproline levels || ||	TRUE	igd	19	19460541	0.0326406	7.35699e-18	778614	ebi-a-GCST90091033	Nonalcoholic fatty liver disease	TRUE	reported	igd	2	1	TRUE
rs77888509	A	G	A	G	-0.114621	-4.00E-04	0.084493	0.106	FALSE	FALSE	FALSE	ebi-a-GCST90026040	4	8242138	0.0097	291	0.9637	5-oxoproline levels || id:ebi-a-GCST90026040	5-oxoproline levels	5-oxoproline levels || ||	TRUE	igd	4	8242138	0.0243933	2.61601e-06	778614	ebi-a-GCST90091033	Nonalcoholic fatty liver disease	TRUE	reported	igd	2	1	TRUE
rs780093	C	T	C	T	-0.0769064	0.0062	0.588469	0.6045	FALSE	FALSE	FALSE	ebi-a-GCST90026040	2	27742603	0.0062	291	0.316	5-oxoproline levels || id:ebi-a-GCST90026040	5-oxoproline levels	5-oxoproline levels || ||	TRUE	igd	2	27742603	0.0166949	4.09298e-06	778614	ebi-a-GCST90091033	Nonalcoholic fatty liver disease	TRUE	reported	igd	2	1	TRUE
rs8108364	T	C	T	C	-0.129307	-0.0053	0.861829	0.876	FALSE	FALSE	FALSE	ebi-a-GCST90026040	19	17503724	0.0092	291	0.568801	5-oxoproline levels || id:ebi-a-GCST90026040	5-oxoproline levels	5-oxoproline levels || ||	TRUE	igd	19	17503724	0.024517	1.33401e-07	778614	ebi-a-GCST90091033	Nonalcoholic fatty liver disease	TRUE	reported	igd	2	1	TRUE
rs9922619	T	G	T	G	0.0766643	-0.0095	0.437376	0.4331	FALSE	FALSE	FALSE	ebi-a-GCST90026040	16	53831771	0.0064	291	0.1387	5-oxoproline levels || id:ebi-a-GCST90026040	5-oxoproline levels	5-oxoproline levels || ||	TRUE	igd	16	53831771	0.0162305	2.31798e-06	778614	ebi-a-GCST90091033	Nonalcoholic fatty liver disease	TRUE	reported	igd	2	1	TRUE
rs1397844	C	T	C	T	0.101063	-0.0333	0.200795	0.2099	FALSE	FALSE	FALSE	ebi-a-GCST90026041	6	24006893	0.0371	291	0.3697	P-cresol sulfate levels || id:ebi-a-GCST90026041	P-cresol sulfate levels	P-cresol sulfate levels || ||	TRUE	igd	6	24006893	0.0211625	1.79201e-06	778614	ebi-a-GCST90091033	Nonalcoholic fatty liver disease	TRUE	reported	igd	2	1	TRUE
rs2933904	A	G	A	G	0.0804682	-0.0125	0.33002	0.3301	FALSE	FALSE	FALSE	ebi-a-GCST90026041	11	129395267	0.0327	291	0.703701	P-cresol sulfate levels || id:ebi-a-GCST90026041	P-cresol sulfate levels	P-cresol sulfate levels || ||	TRUE	igd	11	129395267	0.0169093	1.94702e-06	778614	ebi-a-GCST90091033	Nonalcoholic fatty liver disease	TRUE	reported	igd	2	1	TRUE
rs3747207	A	G	A	G	0.288601	-0.0111	0.222664	0.2417	FALSE	FALSE	FALSE	ebi-a-GCST90026041	22	44324855	0.0371	291	0.7641	P-cresol sulfate levels || id:ebi-a-GCST90026041	P-cresol sulfate levels	P-cresol sulfate levels || ||	TRUE	igd	22	44324855	0.019822	5.07341e-48	778614	ebi-a-GCST90091033	Nonalcoholic fatty liver disease	TRUE	reported	igd	2	1	TRUE
rs429358	C	T	C	T	-0.136615	-6.00E-04	0.15507	0.2065	FALSE	FALSE	FALSE	ebi-a-GCST90026041	19	45411941	0.0387	291	0.9871	P-cresol sulfate levels || id:ebi-a-GCST90026041	P-cresol sulfate levels	P-cresol sulfate levels || ||	TRUE	igd	19	45411941	0.0239288	1.13501e-08	778614	ebi-a-GCST90091033	Nonalcoholic fatty liver disease	TRUE	reported	igd	2	1	TRUE
rs710462	T	G	T	G	-0.0759048	0.0395	0.537773	0.563	FALSE	FALSE	FALSE	ebi-a-GCST90026041	3	186963130	0.0314	291	0.2088	P-cresol sulfate levels || id:ebi-a-GCST90026041	P-cresol sulfate levels	P-cresol sulfate levels || ||	TRUE	igd	3	186963130	0.0164732	4.06996e-06	778614	ebi-a-GCST90091033	Nonalcoholic fatty liver disease	TRUE	reported	igd	2	1	TRUE
rs7144175	C	G	C	G	0.114681	-0.0328	0.109344	0.105	FALSE	TRUE	FALSE	ebi-a-GCST90026041	14	94376783	0.0512	291	0.5218	P-cresol sulfate levels || id:ebi-a-GCST90026041	P-cresol sulfate levels	P-cresol sulfate levels || ||	TRUE	igd	14	94376783	0.0243596	2.503e-06	778614	ebi-a-GCST90091033	Nonalcoholic fatty liver disease	TRUE	reported	igd	2	1	TRUE
rs73001065	C	G	C	G	0.281009	0.0987	0.063618	0.0546	FALSE	TRUE	FALSE	ebi-a-GCST90026041	19	19460541	0.0772	291	0.2009	P-cresol sulfate levels || id:ebi-a-GCST90026041	P-cresol sulfate levels	P-cresol sulfate levels || ||	TRUE	igd	19	19460541	0.0326406	7.35699e-18	778614	ebi-a-GCST90091033	Nonalcoholic fatty liver disease	TRUE	reported	igd	2	1	TRUE
rs77888509	A	G	A	G	-0.114621	0.0016	0.084493	0.1041	FALSE	FALSE	FALSE	ebi-a-GCST90026041	4	8242138	0.0516	291	0.9753	P-cresol sulfate levels || id:ebi-a-GCST90026041	P-cresol sulfate levels	P-cresol sulfate levels || ||	TRUE	igd	4	8242138	0.0243933	2.61601e-06	778614	ebi-a-GCST90091033	Nonalcoholic fatty liver disease	TRUE	reported	igd	2	1	TRUE
rs780093	C	T	C	T	-0.0769064	-0.0506	0.588469	0.6056	FALSE	FALSE	FALSE	ebi-a-GCST90026041	2	27742603	0.0328	291	0.1222	P-cresol sulfate levels || id:ebi-a-GCST90026041	P-cresol sulfate levels	P-cresol sulfate levels || ||	TRUE	igd	2	27742603	0.0166949	4.09298e-06	778614	ebi-a-GCST90091033	Nonalcoholic fatty liver disease	TRUE	reported	igd	2	1	TRUE
rs8108364	T	C	T	C	-0.129307	0.0267	0.861829	0.8769	FALSE	FALSE	FALSE	ebi-a-GCST90026041	19	17503724	0.049	291	0.5866	P-cresol sulfate levels || id:ebi-a-GCST90026041	P-cresol sulfate levels	P-cresol sulfate levels || ||	TRUE	igd	19	17503724	0.024517	1.33401e-07	778614	ebi-a-GCST90091033	Nonalcoholic fatty liver disease	TRUE	reported	igd	2	1	TRUE
rs9922619	T	G	T	G	0.0766643	-0.0823	0.437376	0.4321	FALSE	FALSE	FALSE	ebi-a-GCST90026041	16	53831771	0.0336	291	0.0143599	P-cresol sulfate levels || id:ebi-a-GCST90026041	P-cresol sulfate levels	P-cresol sulfate levels || ||	TRUE	igd	16	53831771	0.0162305	2.31798e-06	778614	ebi-a-GCST90091033	Nonalcoholic fatty liver disease	TRUE	reported	igd	2	1	TRUE
rs1397844	C	T	C	T	0.101063	-0.0252	0.200795	0.2096	FALSE	FALSE	FALSE	ebi-a-GCST90026042	6	24006893	0.0262	291	0.3371	(N(1) + N(8))-acetylspermidine levels || id:ebi-a-GCST90026042	(N(1) + N(8))-acetylspermidine levels	(N(1) + N(8))-acetylspermidine levels || ||	TRUE	igd	6	24006893	0.0211625	1.79201e-06	778614	ebi-a-GCST90091033	Nonalcoholic fatty liver disease	TRUE	reported	igd	2	1	TRUE
rs2933904	A	G	A	G	0.0804682	-0.0144	0.33002	0.3294	FALSE	FALSE	FALSE	ebi-a-GCST90026042	11	129395267	0.023	291	0.5324	(N(1) + N(8))-acetylspermidine levels || id:ebi-a-GCST90026042	(N(1) + N(8))-acetylspermidine levels	(N(1) + N(8))-acetylspermidine levels || ||	TRUE	igd	11	129395267	0.0169093	1.94702e-06	778614	ebi-a-GCST90091033	Nonalcoholic fatty liver disease	TRUE	reported	igd	2	1	TRUE
rs3747207	A	G	A	G	0.288601	-0.0369	0.222664	0.2428	FALSE	FALSE	FALSE	ebi-a-GCST90026042	22	44324855	0.0259	291	0.154	(N(1) + N(8))-acetylspermidine levels || id:ebi-a-GCST90026042	(N(1) + N(8))-acetylspermidine levels	(N(1) + N(8))-acetylspermidine levels || ||	TRUE	igd	22	44324855	0.019822	5.07341e-48	778614	ebi-a-GCST90091033	Nonalcoholic fatty liver disease	TRUE	reported	igd	2	1	TRUE
rs429358	C	T	C	T	-0.136615	0.0407	0.15507	0.2067	FALSE	FALSE	FALSE	ebi-a-GCST90026042	19	45411941	0.027	291	0.1318	(N(1) + N(8))-acetylspermidine levels || id:ebi-a-GCST90026042	(N(1) + N(8))-acetylspermidine levels	(N(1) + N(8))-acetylspermidine levels || ||	TRUE	igd	19	45411941	0.0239288	1.13501e-08	778614	ebi-a-GCST90091033	Nonalcoholic fatty liver disease	TRUE	reported	igd	2	1	TRUE
rs710462	T	G	T	G	-0.0759048	0.005	0.537773	0.5658	FALSE	FALSE	FALSE	ebi-a-GCST90026042	3	186963130	0.0219	291	0.8199	(N(1) + N(8))-acetylspermidine levels || id:ebi-a-GCST90026042	(N(1) + N(8))-acetylspermidine levels	(N(1) + N(8))-acetylspermidine levels || ||	TRUE	igd	3	186963130	0.0164732	4.06996e-06	778614	ebi-a-GCST90091033	Nonalcoholic fatty liver disease	TRUE	reported	igd	2	1	TRUE
rs7144175	C	G	C	G	0.114681	0.018	0.109344	0.1056	FALSE	TRUE	FALSE	ebi-a-GCST90026042	14	94376783	0.0358	291	0.6161	(N(1) + N(8))-acetylspermidine levels || id:ebi-a-GCST90026042	(N(1) + N(8))-acetylspermidine levels	(N(1) + N(8))-acetylspermidine levels || ||	TRUE	igd	14	94376783	0.0243596	2.503e-06	778614	ebi-a-GCST90091033	Nonalcoholic fatty liver disease	TRUE	reported	igd	2	1	TRUE
rs73001065	C	G	C	G	0.281009	0.0124	0.063618	0.0535	FALSE	TRUE	FALSE	ebi-a-GCST90026042	19	19460541	0.0547	291	0.821	(N(1) + N(8))-acetylspermidine levels || id:ebi-a-GCST90026042	(N(1) + N(8))-acetylspermidine levels	(N(1) + N(8))-acetylspermidine levels || ||	TRUE	igd	19	19460541	0.0326406	7.35699e-18	778614	ebi-a-GCST90091033	Nonalcoholic fatty liver disease	TRUE	reported	igd	2	1	TRUE
rs77888509	A	G	A	G	-0.114621	-0.0207	0.084493	0.1028	FALSE	FALSE	FALSE	ebi-a-GCST90026042	4	8242138	0.0365	291	0.5712	(N(1) + N(8))-acetylspermidine levels || id:ebi-a-GCST90026042	(N(1) + N(8))-acetylspermidine levels	(N(1) + N(8))-acetylspermidine levels || ||	TRUE	igd	4	8242138	0.0243933	2.61601e-06	778614	ebi-a-GCST90091033	Nonalcoholic fatty liver disease	TRUE	reported	igd	2	1	TRUE
rs780093	C	T	C	T	-0.0769064	0.017	0.588469	0.6063	FALSE	FALSE	FALSE	ebi-a-GCST90026042	2	27742603	0.023	291	0.4583	(N(1) + N(8))-acetylspermidine levels || id:ebi-a-GCST90026042	(N(1) + N(8))-acetylspermidine levels	(N(1) + N(8))-acetylspermidine levels || ||	TRUE	igd	2	27742603	0.0166949	4.09298e-06	778614	ebi-a-GCST90091033	Nonalcoholic fatty liver disease	TRUE	reported	igd	2	1	TRUE
rs8108364	T	C	T	C	-0.129307	-0.007	0.861829	0.8777	FALSE	FALSE	FALSE	ebi-a-GCST90026042	19	17503724	0.0343	291	0.8377	(N(1) + N(8))-acetylspermidine levels || id:ebi-a-GCST90026042	(N(1) + N(8))-acetylspermidine levels	(N(1) + N(8))-acetylspermidine levels || ||	TRUE	igd	19	17503724	0.024517	1.33401e-07	778614	ebi-a-GCST90091033	Nonalcoholic fatty liver disease	TRUE	reported	igd	2	1	TRUE
rs9922619	T	G	T	G	0.0766643	0.0281	0.437376	0.4313	FALSE	FALSE	FALSE	ebi-a-GCST90026042	16	53831771	0.0236	291	0.2341	(N(1) + N(8))-acetylspermidine levels || id:ebi-a-GCST90026042	(N(1) + N(8))-acetylspermidine levels	(N(1) + N(8))-acetylspermidine levels || ||	TRUE	igd	16	53831771	0.0162305	2.31798e-06	778614	ebi-a-GCST90091033	Nonalcoholic fatty liver disease	TRUE	reported	igd	2	1	TRUE
rs1397844	C	T	C	T	0.101063	0.0025	0.200795	0.2096	FALSE	FALSE	FALSE	ebi-a-GCST90026043	6	24006893	0.0125	291	0.8384	1,2-dipalmitoyl-gpc (16:0/16:0) levels || id:ebi-a-GCST90026043	1,2-dipalmitoyl-gpc (16:0/16:0) levels	1,2-dipalmitoyl-gpc (16:0/16:0) levels || ||	TRUE	igd	6	24006893	0.0211625	1.79201e-06	778614	ebi-a-GCST90091033	Nonalcoholic fatty liver disease	TRUE	reported	igd	2	1	TRUE
rs2933904	A	G	A	G	0.0804682	7e-04	0.33002	0.3295	FALSE	FALSE	FALSE	ebi-a-GCST90026043	11	129395267	0.0109	291	0.9479	1,2-dipalmitoyl-gpc (16:0/16:0) levels || id:ebi-a-GCST90026043	1,2-dipalmitoyl-gpc (16:0/16:0) levels	1,2-dipalmitoyl-gpc (16:0/16:0) levels || ||	TRUE	igd	11	129395267	0.0169093	1.94702e-06	778614	ebi-a-GCST90091033	Nonalcoholic fatty liver disease	TRUE	reported	igd	2	1	TRUE
rs3747207	A	G	A	G	0.288601	0.0107	0.222664	0.2429	FALSE	FALSE	FALSE	ebi-a-GCST90026043	22	44324855	0.0123	291	0.3857	1,2-dipalmitoyl-gpc (16:0/16:0) levels || id:ebi-a-GCST90026043	1,2-dipalmitoyl-gpc (16:0/16:0) levels	1,2-dipalmitoyl-gpc (16:0/16:0) levels || ||	TRUE	igd	22	44324855	0.019822	5.07341e-48	778614	ebi-a-GCST90091033	Nonalcoholic fatty liver disease	TRUE	reported	igd	2	1	TRUE
rs429358	C	T	C	T	-0.136615	-0.0055	0.15507	0.2066	FALSE	FALSE	FALSE	ebi-a-GCST90026043	19	45411941	0.0129	291	0.667899	1,2-dipalmitoyl-gpc (16:0/16:0) levels || id:ebi-a-GCST90026043	1,2-dipalmitoyl-gpc (16:0/16:0) levels	1,2-dipalmitoyl-gpc (16:0/16:0) levels || ||	TRUE	igd	19	45411941	0.0239288	1.13501e-08	778614	ebi-a-GCST90091033	Nonalcoholic fatty liver disease	TRUE	reported	igd	2	1	TRUE
rs710462	T	G	T	G	-0.0759048	0.0126	0.537773	0.5654	FALSE	FALSE	FALSE	ebi-a-GCST90026043	3	186963130	0.0105	291	0.2286	1,2-dipalmitoyl-gpc (16:0/16:0) levels || id:ebi-a-GCST90026043	1,2-dipalmitoyl-gpc (16:0/16:0) levels	1,2-dipalmitoyl-gpc (16:0/16:0) levels || ||	TRUE	igd	3	186963130	0.0164732	4.06996e-06	778614	ebi-a-GCST90091033	Nonalcoholic fatty liver disease	TRUE	reported	igd	2	1	TRUE
rs7144175	C	G	C	G	0.114681	-0.0151	0.109344	0.1055	FALSE	TRUE	FALSE	ebi-a-GCST90026043	14	94376783	0.0171	291	0.3782	1,2-dipalmitoyl-gpc (16:0/16:0) levels || id:ebi-a-GCST90026043	1,2-dipalmitoyl-gpc (16:0/16:0) levels	1,2-dipalmitoyl-gpc (16:0/16:0) levels || ||	TRUE	igd	14	94376783	0.0243596	2.503e-06	778614	ebi-a-GCST90091033	Nonalcoholic fatty liver disease	TRUE	reported	igd	2	1	TRUE
rs73001065	C	G	C	G	0.281009	-0.0036	0.063618	0.0536	FALSE	TRUE	FALSE	ebi-a-GCST90026043	19	19460541	0.0261	291	0.8896	1,2-dipalmitoyl-gpc (16:0/16:0) levels || id:ebi-a-GCST90026043	1,2-dipalmitoyl-gpc (16:0/16:0) levels	1,2-dipalmitoyl-gpc (16:0/16:0) levels || ||	TRUE	igd	19	19460541	0.0326406	7.35699e-18	778614	ebi-a-GCST90091033	Nonalcoholic fatty liver disease	TRUE	reported	igd	2	1	TRUE
rs77888509	A	G	A	G	-0.114621	-0.0088	0.084493	0.1029	FALSE	FALSE	FALSE	ebi-a-GCST90026043	4	8242138	0.0173	291	0.609901	1,2-dipalmitoyl-gpc (16:0/16:0) levels || id:ebi-a-GCST90026043	1,2-dipalmitoyl-gpc (16:0/16:0) levels	1,2-dipalmitoyl-gpc (16:0/16:0) levels || ||	TRUE	igd	4	8242138	0.0243933	2.61601e-06	778614	ebi-a-GCST90091033	Nonalcoholic fatty liver disease	TRUE	reported	igd	2	1	TRUE
rs780093	C	T	C	T	-0.0769064	0.0077	0.588469	0.6062	FALSE	FALSE	FALSE	ebi-a-GCST90026043	2	27742603	0.011	291	0.4832	1,2-dipalmitoyl-gpc (16:0/16:0) levels || id:ebi-a-GCST90026043	1,2-dipalmitoyl-gpc (16:0/16:0) levels	1,2-dipalmitoyl-gpc (16:0/16:0) levels || ||	TRUE	igd	2	27742603	0.0166949	4.09298e-06	778614	ebi-a-GCST90091033	Nonalcoholic fatty liver disease	TRUE	reported	igd	2	1	TRUE
rs8108364	T	C	T	C	-0.129307	0.0014	0.861829	0.8776	FALSE	FALSE	FALSE	ebi-a-GCST90026043	19	17503724	0.0164	291	0.9323	1,2-dipalmitoyl-gpc (16:0/16:0) levels || id:ebi-a-GCST90026043	1,2-dipalmitoyl-gpc (16:0/16:0) levels	1,2-dipalmitoyl-gpc (16:0/16:0) levels || ||	TRUE	igd	19	17503724	0.024517	1.33401e-07	778614	ebi-a-GCST90091033	Nonalcoholic fatty liver disease	TRUE	reported	igd	2	1	TRUE
rs9922619	T	G	T	G	0.0766643	-0.0133	0.437376	0.4313	FALSE	FALSE	FALSE	ebi-a-GCST90026043	16	53831771	0.0113	291	0.2375	1,2-dipalmitoyl-gpc (16:0/16:0) levels || id:ebi-a-GCST90026043	1,2-dipalmitoyl-gpc (16:0/16:0) levels	1,2-dipalmitoyl-gpc (16:0/16:0) levels || ||	TRUE	igd	16	53831771	0.0162305	2.31798e-06	778614	ebi-a-GCST90091033	Nonalcoholic fatty liver disease	TRUE	reported	igd	2	1	TRUE
rs1397844	C	T	C	T	0.101063	0.0457	0.200795	0.2111	FALSE	FALSE	FALSE	ebi-a-GCST90026044	6	24006893	0.0291	291	0.1166	1-(1-enyl-palmitoyl)-2-arachidonoyl-gpc (p-16:0/20:4) levels || id:ebi-a-GCST90026044	1-(1-enyl-palmitoyl)-2-arachidonoyl-gpc (p-16:0/20:4) levels	1-(1-enyl-palmitoyl)-2-arachidonoyl-gpc (p-16:0/20:4) levels || ||	TRUE	igd	6	24006893	0.0211625	1.79201e-06	778614	ebi-a-GCST90091033	Nonalcoholic fatty liver disease	TRUE	reported	igd	2	1	TRUE
rs2933904	A	G	A	G	0.0804682	-0.0146	0.33002	0.3324	FALSE	FALSE	FALSE	ebi-a-GCST90026044	11	129395267	0.0256	291	0.5671	1-(1-enyl-palmitoyl)-2-arachidonoyl-gpc (p-16:0/20:4) levels || id:ebi-a-GCST90026044	1-(1-enyl-palmitoyl)-2-arachidonoyl-gpc (p-16:0/20:4) levels	1-(1-enyl-palmitoyl)-2-arachidonoyl-gpc (p-16:0/20:4) levels || ||	TRUE	igd	11	129395267	0.0169093	1.94702e-06	778614	ebi-a-GCST90091033	Nonalcoholic fatty liver disease	TRUE	reported	igd	2	1	TRUE
rs3747207	A	G	A	G	0.288601	0.0323	0.222664	0.2387	FALSE	FALSE	FALSE	ebi-a-GCST90026044	22	44324855	0.0292	291	0.2681	1-(1-enyl-palmitoyl)-2-arachidonoyl-gpc (p-16:0/20:4) levels || id:ebi-a-GCST90026044	1-(1-enyl-palmitoyl)-2-arachidonoyl-gpc (p-16:0/20:4) levels	1-(1-enyl-palmitoyl)-2-arachidonoyl-gpc (p-16:0/20:4) levels || ||	TRUE	igd	22	44324855	0.019822	5.07341e-48	778614	ebi-a-GCST90091033	Nonalcoholic fatty liver disease	TRUE	reported	igd	2	1	TRUE
rs429358	C	T	C	T	-0.136615	-0.0158	0.15507	0.2059	FALSE	FALSE	FALSE	ebi-a-GCST90026044	19	45411941	0.0307	291	0.606301	1-(1-enyl-palmitoyl)-2-arachidonoyl-gpc (p-16:0/20:4) levels || id:ebi-a-GCST90026044	1-(1-enyl-palmitoyl)-2-arachidonoyl-gpc (p-16:0/20:4) levels	1-(1-enyl-palmitoyl)-2-arachidonoyl-gpc (p-16:0/20:4) levels || ||	TRUE	igd	19	45411941	0.0239288	1.13501e-08	778614	ebi-a-GCST90091033	Nonalcoholic fatty liver disease	TRUE	reported	igd	2	1	TRUE
rs710462	T	G	T	G	-0.0759048	0.0317	0.537773	0.5547	FALSE	FALSE	FALSE	ebi-a-GCST90026044	3	186963130	0.0249	291	0.2043	1-(1-enyl-palmitoyl)-2-arachidonoyl-gpc (p-16:0/20:4) levels || id:ebi-a-GCST90026044	1-(1-enyl-palmitoyl)-2-arachidonoyl-gpc (p-16:0/20:4) levels	1-(1-enyl-palmitoyl)-2-arachidonoyl-gpc (p-16:0/20:4) levels || ||	TRUE	igd	3	186963130	0.0164732	4.06996e-06	778614	ebi-a-GCST90091033	Nonalcoholic fatty liver disease	TRUE	reported	igd	2	1	TRUE
rs7144175	C	G	C	G	0.114681	-0.0516	0.109344	0.1034	FALSE	TRUE	FALSE	ebi-a-GCST90026044	14	94376783	0.041	291	0.2075	1-(1-enyl-palmitoyl)-2-arachidonoyl-gpc (p-16:0/20:4) levels || id:ebi-a-GCST90026044	1-(1-enyl-palmitoyl)-2-arachidonoyl-gpc (p-16:0/20:4) levels	1-(1-enyl-palmitoyl)-2-arachidonoyl-gpc (p-16:0/20:4) levels || ||	TRUE	igd	14	94376783	0.0243596	2.503e-06	778614	ebi-a-GCST90091033	Nonalcoholic fatty liver disease	TRUE	reported	igd	2	1	TRUE
rs73001065	C	G	C	G	0.281009	0.0237	0.063618	0.0574	FALSE	TRUE	FALSE	ebi-a-GCST90026044	19	19460541	0.0596	291	0.6904	1-(1-enyl-palmitoyl)-2-arachidonoyl-gpc (p-16:0/20:4) levels || id:ebi-a-GCST90026044	1-(1-enyl-palmitoyl)-2-arachidonoyl-gpc (p-16:0/20:4) levels	1-(1-enyl-palmitoyl)-2-arachidonoyl-gpc (p-16:0/20:4) levels || ||	TRUE	igd	19	19460541	0.0326406	7.35699e-18	778614	ebi-a-GCST90091033	Nonalcoholic fatty liver disease	TRUE	reported	igd	2	1	TRUE
rs77888509	A	G	A	G	-0.114621	0.0307	0.084493	0.1079	FALSE	FALSE	FALSE	ebi-a-GCST90026044	4	8242138	0.0403	291	0.4461	1-(1-enyl-palmitoyl)-2-arachidonoyl-gpc (p-16:0/20:4) levels || id:ebi-a-GCST90026044	1-(1-enyl-palmitoyl)-2-arachidonoyl-gpc (p-16:0/20:4) levels	1-(1-enyl-palmitoyl)-2-arachidonoyl-gpc (p-16:0/20:4) levels || ||	TRUE	igd	4	8242138	0.0243933	2.61601e-06	778614	ebi-a-GCST90091033	Nonalcoholic fatty liver disease	TRUE	reported	igd	2	1	TRUE
rs780093	C	T	C	T	-0.0769064	-0.0036	0.588469	0.6035	FALSE	FALSE	FALSE	ebi-a-GCST90026044	2	27742603	0.026	291	0.8913	1-(1-enyl-palmitoyl)-2-arachidonoyl-gpc (p-16:0/20:4) levels || id:ebi-a-GCST90026044	1-(1-enyl-palmitoyl)-2-arachidonoyl-gpc (p-16:0/20:4) levels	1-(1-enyl-palmitoyl)-2-arachidonoyl-gpc (p-16:0/20:4) levels || ||	TRUE	igd	2	27742603	0.0166949	4.09298e-06	778614	ebi-a-GCST90091033	Nonalcoholic fatty liver disease	TRUE	reported	igd	2	1	TRUE
rs8108364	T	C	T	C	-0.129307	-0.0189	0.861829	0.8748	FALSE	FALSE	FALSE	ebi-a-GCST90026044	19	17503724	0.0388	291	0.6259	1-(1-enyl-palmitoyl)-2-arachidonoyl-gpc (p-16:0/20:4) levels || id:ebi-a-GCST90026044	1-(1-enyl-palmitoyl)-2-arachidonoyl-gpc (p-16:0/20:4) levels	1-(1-enyl-palmitoyl)-2-arachidonoyl-gpc (p-16:0/20:4) levels || ||	TRUE	igd	19	17503724	0.024517	1.33401e-07	778614	ebi-a-GCST90091033	Nonalcoholic fatty liver disease	TRUE	reported	igd	2	1	TRUE
rs9922619	T	G	T	G	0.0766643	-0.024	0.437376	0.4345	FALSE	FALSE	FALSE	ebi-a-GCST90026044	16	53831771	0.0271	291	0.3755	1-(1-enyl-palmitoyl)-2-arachidonoyl-gpc (p-16:0/20:4) levels || id:ebi-a-GCST90026044	1-(1-enyl-palmitoyl)-2-arachidonoyl-gpc (p-16:0/20:4) levels	1-(1-enyl-palmitoyl)-2-arachidonoyl-gpc (p-16:0/20:4) levels || ||	TRUE	igd	16	53831771	0.0162305	2.31798e-06	778614	ebi-a-GCST90091033	Nonalcoholic fatty liver disease	TRUE	reported	igd	2	1	TRUE
rs1397844	C	T	C	T	0.101063	0.0153	0.200795	0.2098	FALSE	FALSE	FALSE	ebi-a-GCST90026045	6	24006893	0.0163	291	0.3482	1-(1-enyl-palmitoyl)-2-oleoyl-gpc (p-16:0/18:1) levels || id:ebi-a-GCST90026045	1-(1-enyl-palmitoyl)-2-oleoyl-gpc (p-16:0/18:1) levels	1-(1-enyl-palmitoyl)-2-oleoyl-gpc (p-16:0/18:1) levels || ||	TRUE	igd	6	24006893	0.0211625	1.79201e-06	778614	ebi-a-GCST90091033	Nonalcoholic fatty liver disease	TRUE	reported	igd	2	1	TRUE
rs2933904	A	G	A	G	0.0804682	0.0091	0.33002	0.3296	FALSE	FALSE	FALSE	ebi-a-GCST90026045	11	129395267	0.0142	291	0.5236	1-(1-enyl-palmitoyl)-2-oleoyl-gpc (p-16:0/18:1) levels || id:ebi-a-GCST90026045	1-(1-enyl-palmitoyl)-2-oleoyl-gpc (p-16:0/18:1) levels	1-(1-enyl-palmitoyl)-2-oleoyl-gpc (p-16:0/18:1) levels || ||	TRUE	igd	11	129395267	0.0169093	1.94702e-06	778614	ebi-a-GCST90091033	Nonalcoholic fatty liver disease	TRUE	reported	igd	2	1	TRUE
rs3747207	A	G	A	G	0.288601	0.0057	0.222664	0.2424	FALSE	FALSE	FALSE	ebi-a-GCST90026045	22	44324855	0.0162	291	0.723601	1-(1-enyl-palmitoyl)-2-oleoyl-gpc (p-16:0/18:1) levels || id:ebi-a-GCST90026045	1-(1-enyl-palmitoyl)-2-oleoyl-gpc (p-16:0/18:1) levels	1-(1-enyl-palmitoyl)-2-oleoyl-gpc (p-16:0/18:1) levels || ||	TRUE	igd	22	44324855	0.019822	5.07341e-48	778614	ebi-a-GCST90091033	Nonalcoholic fatty liver disease	TRUE	reported	igd	2	1	TRUE
rs429358	C	T	C	T	-0.136615	-3.00E-04	0.15507	0.2066	FALSE	FALSE	FALSE	ebi-a-GCST90026045	19	45411941	0.0169	291	0.9855	1-(1-enyl-palmitoyl)-2-oleoyl-gpc (p-16:0/18:1) levels || id:ebi-a-GCST90026045	1-(1-enyl-palmitoyl)-2-oleoyl-gpc (p-16:0/18:1) levels	1-(1-enyl-palmitoyl)-2-oleoyl-gpc (p-16:0/18:1) levels || ||	TRUE	igd	19	45411941	0.0239288	1.13501e-08	778614	ebi-a-GCST90091033	Nonalcoholic fatty liver disease	TRUE	reported	igd	2	1	TRUE
rs710462	T	G	T	G	-0.0759048	0.0249	0.537773	0.5646	FALSE	FALSE	FALSE	ebi-a-GCST90026045	3	186963130	0.0137	291	0.0696402	1-(1-enyl-palmitoyl)-2-oleoyl-gpc (p-16:0/18:1) levels || id:ebi-a-GCST90026045	1-(1-enyl-palmitoyl)-2-oleoyl-gpc (p-16:0/18:1) levels	1-(1-enyl-palmitoyl)-2-oleoyl-gpc (p-16:0/18:1) levels || ||	TRUE	igd	3	186963130	0.0164732	4.06996e-06	778614	ebi-a-GCST90091033	Nonalcoholic fatty liver disease	TRUE	reported	igd	2	1	TRUE
rs7144175	C	G	C	G	0.114681	-0.0364	0.109344	0.1053	FALSE	TRUE	FALSE	ebi-a-GCST90026045	14	94376783	0.0223	291	0.1029	1-(1-enyl-palmitoyl)-2-oleoyl-gpc (p-16:0/18:1) levels || id:ebi-a-GCST90026045	1-(1-enyl-palmitoyl)-2-oleoyl-gpc (p-16:0/18:1) levels	1-(1-enyl-palmitoyl)-2-oleoyl-gpc (p-16:0/18:1) levels || ||	TRUE	igd	14	94376783	0.0243596	2.503e-06	778614	ebi-a-GCST90091033	Nonalcoholic fatty liver disease	TRUE	reported	igd	2	1	TRUE
rs73001065	C	G	C	G	0.281009	-0.0018	0.063618	0.054	FALSE	TRUE	FALSE	ebi-a-GCST90026045	19	19460541	0.034	291	0.9572	1-(1-enyl-palmitoyl)-2-oleoyl-gpc (p-16:0/18:1) levels || id:ebi-a-GCST90026045	1-(1-enyl-palmitoyl)-2-oleoyl-gpc (p-16:0/18:1) levels	1-(1-enyl-palmitoyl)-2-oleoyl-gpc (p-16:0/18:1) levels || ||	TRUE	igd	19	19460541	0.0326406	7.35699e-18	778614	ebi-a-GCST90091033	Nonalcoholic fatty liver disease	TRUE	reported	igd	2	1	TRUE
rs77888509	A	G	A	G	-0.114621	0.0029	0.084493	0.1035	FALSE	FALSE	FALSE	ebi-a-GCST90026045	4	8242138	0.0227	291	0.8976	1-(1-enyl-palmitoyl)-2-oleoyl-gpc (p-16:0/18:1) levels || id:ebi-a-GCST90026045	1-(1-enyl-palmitoyl)-2-oleoyl-gpc (p-16:0/18:1) levels	1-(1-enyl-palmitoyl)-2-oleoyl-gpc (p-16:0/18:1) levels || ||	TRUE	igd	4	8242138	0.0243933	2.61601e-06	778614	ebi-a-GCST90091033	Nonalcoholic fatty liver disease	TRUE	reported	igd	2	1	TRUE
rs780093	C	T	C	T	-0.0769064	0.0028	0.588469	0.606	FALSE	FALSE	FALSE	ebi-a-GCST90026045	2	27742603	0.0144	291	0.8465	1-(1-enyl-palmitoyl)-2-oleoyl-gpc (p-16:0/18:1) levels || id:ebi-a-GCST90026045	1-(1-enyl-palmitoyl)-2-oleoyl-gpc (p-16:0/18:1) levels	1-(1-enyl-palmitoyl)-2-oleoyl-gpc (p-16:0/18:1) levels || ||	TRUE	igd	2	27742603	0.0166949	4.09298e-06	778614	ebi-a-GCST90091033	Nonalcoholic fatty liver disease	TRUE	reported	igd	2	1	TRUE
rs8108364	T	C	T	C	-0.129307	-0.0073	0.861829	0.8773	FALSE	FALSE	FALSE	ebi-a-GCST90026045	19	17503724	0.0215	291	0.732	1-(1-enyl-palmitoyl)-2-oleoyl-gpc (p-16:0/18:1) levels || id:ebi-a-GCST90026045	1-(1-enyl-palmitoyl)-2-oleoyl-gpc (p-16:0/18:1) levels	1-(1-enyl-palmitoyl)-2-oleoyl-gpc (p-16:0/18:1) levels || ||	TRUE	igd	19	17503724	0.024517	1.33401e-07	778614	ebi-a-GCST90091033	Nonalcoholic fatty liver disease	TRUE	reported	igd	2	1	TRUE
rs9922619	T	G	T	G	0.0766643	-0.0065	0.437376	0.4316	FALSE	FALSE	FALSE	ebi-a-GCST90026045	16	53831771	0.0148	291	0.663201	1-(1-enyl-palmitoyl)-2-oleoyl-gpc (p-16:0/18:1) levels || id:ebi-a-GCST90026045	1-(1-enyl-palmitoyl)-2-oleoyl-gpc (p-16:0/18:1) levels	1-(1-enyl-palmitoyl)-2-oleoyl-gpc (p-16:0/18:1) levels || ||	TRUE	igd	16	53831771	0.0162305	2.31798e-06	778614	ebi-a-GCST90091033	Nonalcoholic fatty liver disease	TRUE	reported	igd	2	1	TRUE
rs1397844	C	T	C	T	0.101063	0.0188	0.200795	0.2111	FALSE	FALSE	FALSE	ebi-a-GCST90026046	6	24006893	0.0205	291	0.3603	1-arachidonoyl-gpc (20:4n6) levels || id:ebi-a-GCST90026046	1-arachidonoyl-gpc (20:4n6) levels	1-arachidonoyl-gpc (20:4n6) levels || ||	TRUE	igd	6	24006893	0.0211625	1.79201e-06	778614	ebi-a-GCST90091033	Nonalcoholic fatty liver disease	TRUE	reported	igd	2	1	TRUE
rs2933904	A	G	A	G	0.0804682	0.0166	0.33002	0.3324	FALSE	FALSE	FALSE	ebi-a-GCST90026046	11	129395267	0.0181	291	0.3586	1-arachidonoyl-gpc (20:4n6) levels || id:ebi-a-GCST90026046	1-arachidonoyl-gpc (20:4n6) levels	1-arachidonoyl-gpc (20:4n6) levels || ||	TRUE	igd	11	129395267	0.0169093	1.94702e-06	778614	ebi-a-GCST90091033	Nonalcoholic fatty liver disease	TRUE	reported	igd	2	1	TRUE
rs3747207	A	G	A	G	0.288601	0.0136	0.222664	0.2382	FALSE	FALSE	FALSE	ebi-a-GCST90026046	22	44324855	0.0207	291	0.5115	1-arachidonoyl-gpc (20:4n6) levels || id:ebi-a-GCST90026046	1-arachidonoyl-gpc (20:4n6) levels	1-arachidonoyl-gpc (20:4n6) levels || ||	TRUE	igd	22	44324855	0.019822	5.07341e-48	778614	ebi-a-GCST90091033	Nonalcoholic fatty liver disease	TRUE	reported	igd	2	1	TRUE
rs429358	C	T	C	T	-0.136615	0.0099	0.15507	0.2059	FALSE	FALSE	FALSE	ebi-a-GCST90026046	19	45411941	0.0217	291	0.6485	1-arachidonoyl-gpc (20:4n6) levels || id:ebi-a-GCST90026046	1-arachidonoyl-gpc (20:4n6) levels	1-arachidonoyl-gpc (20:4n6) levels || ||	TRUE	igd	19	45411941	0.0239288	1.13501e-08	778614	ebi-a-GCST90091033	Nonalcoholic fatty liver disease	TRUE	reported	igd	2	1	TRUE
rs710462	T	G	T	G	-0.0759048	0.0222	0.537773	0.554	FALSE	FALSE	FALSE	ebi-a-GCST90026046	3	186963130	0.0176	291	0.2069	1-arachidonoyl-gpc (20:4n6) levels || id:ebi-a-GCST90026046	1-arachidonoyl-gpc (20:4n6) levels	1-arachidonoyl-gpc (20:4n6) levels || ||	TRUE	igd	3	186963130	0.0164732	4.06996e-06	778614	ebi-a-GCST90091033	Nonalcoholic fatty liver disease	TRUE	reported	igd	2	1	TRUE
rs7144175	C	G	C	G	0.114681	-0.0309	0.109344	0.1031	FALSE	TRUE	FALSE	ebi-a-GCST90026046	14	94376783	0.029	291	0.2855	1-arachidonoyl-gpc (20:4n6) levels || id:ebi-a-GCST90026046	1-arachidonoyl-gpc (20:4n6) levels	1-arachidonoyl-gpc (20:4n6) levels || ||	TRUE	igd	14	94376783	0.0243596	2.503e-06	778614	ebi-a-GCST90091033	Nonalcoholic fatty liver disease	TRUE	reported	igd	2	1	TRUE
rs73001065	C	G	C	G	0.281009	-0.0222	0.063618	0.0575	FALSE	TRUE	FALSE	ebi-a-GCST90026046	19	19460541	0.0421	291	0.598	1-arachidonoyl-gpc (20:4n6) levels || id:ebi-a-GCST90026046	1-arachidonoyl-gpc (20:4n6) levels	1-arachidonoyl-gpc (20:4n6) levels || ||	TRUE	igd	19	19460541	0.0326406	7.35699e-18	778614	ebi-a-GCST90091033	Nonalcoholic fatty liver disease	TRUE	reported	igd	2	1	TRUE
rs77888509	A	G	A	G	-0.114621	-0.0012	0.084493	0.1081	FALSE	FALSE	FALSE	ebi-a-GCST90026046	4	8242138	0.0284	291	0.967	1-arachidonoyl-gpc (20:4n6) levels || id:ebi-a-GCST90026046	1-arachidonoyl-gpc (20:4n6) levels	1-arachidonoyl-gpc (20:4n6) levels || ||	TRUE	igd	4	8242138	0.0243933	2.61601e-06	778614	ebi-a-GCST90091033	Nonalcoholic fatty liver disease	TRUE	reported	igd	2	1	TRUE
rs780093	C	T	C	T	-0.0769064	-0.0143	0.588469	0.6034	FALSE	FALSE	FALSE	ebi-a-GCST90026046	2	27742603	0.0184	291	0.4353	1-arachidonoyl-gpc (20:4n6) levels || id:ebi-a-GCST90026046	1-arachidonoyl-gpc (20:4n6) levels	1-arachidonoyl-gpc (20:4n6) levels || ||	TRUE	igd	2	27742603	0.0166949	4.09298e-06	778614	ebi-a-GCST90091033	Nonalcoholic fatty liver disease	TRUE	reported	igd	2	1	TRUE
rs8108364	T	C	T	C	-0.129307	-0.0031	0.861829	0.8746	FALSE	FALSE	FALSE	ebi-a-GCST90026046	19	17503724	0.0274	291	0.9096	1-arachidonoyl-gpc (20:4n6) levels || id:ebi-a-GCST90026046	1-arachidonoyl-gpc (20:4n6) levels	1-arachidonoyl-gpc (20:4n6) levels || ||	TRUE	igd	19	17503724	0.024517	1.33401e-07	778614	ebi-a-GCST90091033	Nonalcoholic fatty liver disease	TRUE	reported	igd	2	1	TRUE
rs9922619	T	G	T	G	0.0766643	-0.0314	0.437376	0.4345	FALSE	FALSE	FALSE	ebi-a-GCST90026046	16	53831771	0.019	291	0.09891	1-arachidonoyl-gpc (20:4n6) levels || id:ebi-a-GCST90026046	1-arachidonoyl-gpc (20:4n6) levels	1-arachidonoyl-gpc (20:4n6) levels || ||	TRUE	igd	16	53831771	0.0162305	2.31798e-06	778614	ebi-a-GCST90091033	Nonalcoholic fatty liver disease	TRUE	reported	igd	2	1	TRUE
rs1397844	C	T	C	T	0.101063	0.0057	0.200795	0.2119	FALSE	FALSE	FALSE	ebi-a-GCST90026047	6	24006893	0.025	291	0.819	1-linoleoyl-gpc (18:2) levels || id:ebi-a-GCST90026047	1-linoleoyl-gpc (18:2) levels	1-linoleoyl-gpc (18:2) levels || ||	TRUE	igd	6	24006893	0.0211625	1.79201e-06	778614	ebi-a-GCST90091033	Nonalcoholic fatty liver disease	TRUE	reported	igd	2	1	TRUE
rs2933904	A	G	A	G	0.0804682	0.0172	0.33002	0.3336	FALSE	FALSE	FALSE	ebi-a-GCST90026047	11	129395267	0.022	291	0.4338	1-linoleoyl-gpc (18:2) levels || id:ebi-a-GCST90026047	1-linoleoyl-gpc (18:2) levels	1-linoleoyl-gpc (18:2) levels || ||	TRUE	igd	11	129395267	0.0169093	1.94702e-06	778614	ebi-a-GCST90091033	Nonalcoholic fatty liver disease	TRUE	reported	igd	2	1	TRUE
rs3747207	A	G	A	G	0.288601	0.0294	0.222664	0.2364	FALSE	FALSE	FALSE	ebi-a-GCST90026047	22	44324855	0.0252	291	0.2423	1-linoleoyl-gpc (18:2) levels || id:ebi-a-GCST90026047	1-linoleoyl-gpc (18:2) levels	1-linoleoyl-gpc (18:2) levels || ||	TRUE	igd	22	44324855	0.019822	5.07341e-48	778614	ebi-a-GCST90091033	Nonalcoholic fatty liver disease	TRUE	reported	igd	2	1	TRUE
rs429358	C	T	C	T	-0.136615	4e-04	0.15507	0.2056	FALSE	FALSE	FALSE	ebi-a-GCST90026047	19	45411941	0.0265	291	0.9888	1-linoleoyl-gpc (18:2) levels || id:ebi-a-GCST90026047	1-linoleoyl-gpc (18:2) levels	1-linoleoyl-gpc (18:2) levels || ||	TRUE	igd	19	45411941	0.0239288	1.13501e-08	778614	ebi-a-GCST90091033	Nonalcoholic fatty liver disease	TRUE	reported	igd	2	1	TRUE
rs710462	T	G	T	G	-0.0759048	0.0194	0.537773	0.549	FALSE	FALSE	FALSE	ebi-a-GCST90026047	3	186963130	0.0215	291	0.3675	1-linoleoyl-gpc (18:2) levels || id:ebi-a-GCST90026047	1-linoleoyl-gpc (18:2) levels	1-linoleoyl-gpc (18:2) levels || ||	TRUE	igd	3	186963130	0.0164732	4.06996e-06	778614	ebi-a-GCST90091033	Nonalcoholic fatty liver disease	TRUE	reported	igd	2	1	TRUE
rs7144175	C	G	C	G	0.114681	-0.0691	0.109344	0.1024	FALSE	TRUE	FALSE	ebi-a-GCST90026047	14	94376783	0.0352	291	0.0496398	1-linoleoyl-gpc (18:2) levels || id:ebi-a-GCST90026047	1-linoleoyl-gpc (18:2) levels	1-linoleoyl-gpc (18:2) levels || ||	TRUE	igd	14	94376783	0.0243596	2.503e-06	778614	ebi-a-GCST90091033	Nonalcoholic fatty liver disease	TRUE	reported	igd	2	1	TRUE
rs73001065	C	G	C	G	0.281009	0.0121	0.063618	0.059	FALSE	TRUE	FALSE	ebi-a-GCST90026047	19	19460541	0.0506	291	0.8106	1-linoleoyl-gpc (18:2) levels || id:ebi-a-GCST90026047	1-linoleoyl-gpc (18:2) levels	1-linoleoyl-gpc (18:2) levels || ||	TRUE	igd	19	19460541	0.0326406	7.35699e-18	778614	ebi-a-GCST90091033	Nonalcoholic fatty liver disease	TRUE	reported	igd	2	1	TRUE
rs77888509	A	G	A	G	-0.114621	-0.0643	0.084493	0.1103	FALSE	FALSE	FALSE	ebi-a-GCST90026047	4	8242138	0.034	291	0.0588505	1-linoleoyl-gpc (18:2) levels || id:ebi-a-GCST90026047	1-linoleoyl-gpc (18:2) levels	1-linoleoyl-gpc (18:2) levels || ||	TRUE	igd	4	8242138	0.0243933	2.61601e-06	778614	ebi-a-GCST90091033	Nonalcoholic fatty liver disease	TRUE	reported	igd	2	1	TRUE
rs780093	C	T	C	T	-0.0769064	-0.0233	0.588469	0.6021	FALSE	FALSE	FALSE	ebi-a-GCST90026047	2	27742603	0.0223	291	0.2962	1-linoleoyl-gpc (18:2) levels || id:ebi-a-GCST90026047	1-linoleoyl-gpc (18:2) levels	1-linoleoyl-gpc (18:2) levels || ||	TRUE	igd	2	27742603	0.0166949	4.09298e-06	778614	ebi-a-GCST90091033	Nonalcoholic fatty liver disease	TRUE	reported	igd	2	1	TRUE
rs8108364	T	C	T	C	-0.129307	-0.0324	0.861829	0.8734	FALSE	FALSE	FALSE	ebi-a-GCST90026047	19	17503724	0.0333	291	0.3309	1-linoleoyl-gpc (18:2) levels || id:ebi-a-GCST90026047	1-linoleoyl-gpc (18:2) levels	1-linoleoyl-gpc (18:2) levels || ||	TRUE	igd	19	17503724	0.024517	1.33401e-07	778614	ebi-a-GCST90091033	Nonalcoholic fatty liver disease	TRUE	reported	igd	2	1	TRUE
rs9922619	T	G	T	G	0.0766643	-0.0137	0.437376	0.4363	FALSE	FALSE	FALSE	ebi-a-GCST90026047	16	53831771	0.0235	291	0.562	1-linoleoyl-gpc (18:2) levels || id:ebi-a-GCST90026047	1-linoleoyl-gpc (18:2) levels	1-linoleoyl-gpc (18:2) levels || ||	TRUE	igd	16	53831771	0.0162305	2.31798e-06	778614	ebi-a-GCST90091033	Nonalcoholic fatty liver disease	TRUE	reported	igd	2	1	TRUE
rs1397844	C	T	C	T	0.101063	0.0224	0.200795	0.2103	FALSE	FALSE	FALSE	ebi-a-GCST90026048	6	24006893	0.0205	291	0.276	1-methylhistidine levels || id:ebi-a-GCST90026048	1-methylhistidine levels	1-methylhistidine levels || ||	TRUE	igd	6	24006893	0.0211625	1.79201e-06	778614	ebi-a-GCST90091033	Nonalcoholic fatty liver disease	TRUE	reported	igd	2	1	TRUE
rs2933904	A	G	A	G	0.0804682	-0.0324	0.33002	0.3307	FALSE	FALSE	FALSE	ebi-a-GCST90026048	11	129395267	0.018	291	0.0712804	1-methylhistidine levels || id:ebi-a-GCST90026048	1-methylhistidine levels	1-methylhistidine levels || ||	TRUE	igd	11	129395267	0.0169093	1.94702e-06	778614	ebi-a-GCST90091033	Nonalcoholic fatty liver disease	TRUE	reported	igd	2	1	TRUE
rs3747207	A	G	A	G	0.288601	0.0067	0.222664	0.2409	FALSE	FALSE	FALSE	ebi-a-GCST90026048	22	44324855	0.0204	291	0.7435	1-methylhistidine levels || id:ebi-a-GCST90026048	1-methylhistidine levels	1-methylhistidine levels || ||	TRUE	igd	22	44324855	0.019822	5.07341e-48	778614	ebi-a-GCST90091033	Nonalcoholic fatty liver disease	TRUE	reported	igd	2	1	TRUE
rs429358	C	T	C	T	-0.136615	0.0097	0.15507	0.2063	FALSE	FALSE	FALSE	ebi-a-GCST90026048	19	45411941	0.0214	291	0.651	1-methylhistidine levels || id:ebi-a-GCST90026048	1-methylhistidine levels	1-methylhistidine levels || ||	TRUE	igd	19	45411941	0.0239288	1.13501e-08	778614	ebi-a-GCST90091033	Nonalcoholic fatty liver disease	TRUE	reported	igd	2	1	TRUE
rs710462	T	G	T	G	-0.0759048	0.0086	0.537773	0.561	FALSE	FALSE	FALSE	ebi-a-GCST90026048	3	186963130	0.0174	291	0.6221	1-methylhistidine levels || id:ebi-a-GCST90026048	1-methylhistidine levels	1-methylhistidine levels || ||	TRUE	igd	3	186963130	0.0164732	4.06996e-06	778614	ebi-a-GCST90091033	Nonalcoholic fatty liver disease	TRUE	reported	igd	2	1	TRUE
rs7144175	C	G	C	G	0.114681	0.019	0.109344	0.1046	FALSE	TRUE	FALSE	ebi-a-GCST90026048	14	94376783	0.0284	291	0.5034	1-methylhistidine levels || id:ebi-a-GCST90026048	1-methylhistidine levels	1-methylhistidine levels || ||	TRUE	igd	14	94376783	0.0243596	2.503e-06	778614	ebi-a-GCST90091033	Nonalcoholic fatty liver disease	TRUE	reported	igd	2	1	TRUE
rs73001065	C	G	C	G	0.281009	0.0192	0.063618	0.0553	FALSE	TRUE	FALSE	ebi-a-GCST90026048	19	19460541	0.0425	291	0.6507	1-methylhistidine levels || id:ebi-a-GCST90026048	1-methylhistidine levels	1-methylhistidine levels || ||	TRUE	igd	19	19460541	0.0326406	7.35699e-18	778614	ebi-a-GCST90091033	Nonalcoholic fatty liver disease	TRUE	reported	igd	2	1	TRUE
rs77888509	A	G	A	G	-0.114621	0.0254	0.084493	0.1052	FALSE	FALSE	FALSE	ebi-a-GCST90026048	4	8242138	0.0285	291	0.3726	1-methylhistidine levels || id:ebi-a-GCST90026048	1-methylhistidine levels	1-methylhistidine levels || ||	TRUE	igd	4	8242138	0.0243933	2.61601e-06	778614	ebi-a-GCST90091033	Nonalcoholic fatty liver disease	TRUE	reported	igd	2	1	TRUE
rs780093	C	T	C	T	-0.0769064	-0.0149	0.588469	0.6051	FALSE	FALSE	FALSE	ebi-a-GCST90026048	2	27742603	0.0181	291	0.4103	1-methylhistidine levels || id:ebi-a-GCST90026048	1-methylhistidine levels	1-methylhistidine levels || ||	TRUE	igd	2	27742603	0.0166949	4.09298e-06	778614	ebi-a-GCST90091033	Nonalcoholic fatty liver disease	TRUE	reported	igd	2	1	TRUE
rs8108364	T	C	T	C	-0.129307	-0.0168	0.861829	0.8764	FALSE	FALSE	FALSE	ebi-a-GCST90026048	19	17503724	0.0271	291	0.5343	1-methylhistidine levels || id:ebi-a-GCST90026048	1-methylhistidine levels	1-methylhistidine levels || ||	TRUE	igd	19	17503724	0.024517	1.33401e-07	778614	ebi-a-GCST90091033	Nonalcoholic fatty liver disease	TRUE	reported	igd	2	1	TRUE
rs9922619	T	G	T	G	0.0766643	-0.0288	0.437376	0.4328	FALSE	FALSE	FALSE	ebi-a-GCST90026048	16	53831771	0.0187	291	0.125	1-methylhistidine levels || id:ebi-a-GCST90026048	1-methylhistidine levels	1-methylhistidine levels || ||	TRUE	igd	16	53831771	0.0162305	2.31798e-06	778614	ebi-a-GCST90091033	Nonalcoholic fatty liver disease	TRUE	reported	igd	2	1	TRUE
rs1397844	C	T	C	T	0.101063	0.0017	0.200795	0.2097	FALSE	FALSE	FALSE	ebi-a-GCST90026049	6	24006893	0.0324	291	0.9591	1-methylnicotinamide levels || id:ebi-a-GCST90026049	1-methylnicotinamide levels	1-methylnicotinamide levels || ||	TRUE	igd	6	24006893	0.0211625	1.79201e-06	778614	ebi-a-GCST90091033	Nonalcoholic fatty liver disease	TRUE	reported	igd	2	1	TRUE
rs2933904	A	G	A	G	0.0804682	0.0025	0.33002	0.3297	FALSE	FALSE	FALSE	ebi-a-GCST90026049	11	129395267	0.0283	291	0.9309	1-methylnicotinamide levels || id:ebi-a-GCST90026049	1-methylnicotinamide levels	1-methylnicotinamide levels || ||	TRUE	igd	11	129395267	0.0169093	1.94702e-06	778614	ebi-a-GCST90091033	Nonalcoholic fatty liver disease	TRUE	reported	igd	2	1	TRUE
rs3747207	A	G	A	G	0.288601	-0.0013	0.222664	0.2425	FALSE	FALSE	FALSE	ebi-a-GCST90026049	22	44324855	0.032	291	0.9689	1-methylnicotinamide levels || id:ebi-a-GCST90026049	1-methylnicotinamide levels	1-methylnicotinamide levels || ||	TRUE	igd	22	44324855	0.019822	5.07341e-48	778614	ebi-a-GCST90091033	Nonalcoholic fatty liver disease	TRUE	reported	igd	2	1	TRUE
rs429358	C	T	C	T	-0.136615	-0.0436	0.15507	0.2066	FALSE	FALSE	FALSE	ebi-a-GCST90026049	19	45411941	0.0334	291	0.1917	1-methylnicotinamide levels || id:ebi-a-GCST90026049	1-methylnicotinamide levels	1-methylnicotinamide levels || ||	TRUE	igd	19	45411941	0.0239288	1.13501e-08	778614	ebi-a-GCST90091033	Nonalcoholic fatty liver disease	TRUE	reported	igd	2	1	TRUE
rs710462	T	G	T	G	-0.0759048	0.0049	0.537773	0.5649	FALSE	FALSE	FALSE	ebi-a-GCST90026049	3	186963130	0.0272	291	0.8585	1-methylnicotinamide levels || id:ebi-a-GCST90026049	1-methylnicotinamide levels	1-methylnicotinamide levels || ||	TRUE	igd	3	186963130	0.0164732	4.06996e-06	778614	ebi-a-GCST90091033	Nonalcoholic fatty liver disease	TRUE	reported	igd	2	1	TRUE
rs7144175	C	G	C	G	0.114681	-0.0539	0.109344	0.1055	FALSE	TRUE	FALSE	ebi-a-GCST90026049	14	94376783	0.0441	291	0.2221	1-methylnicotinamide levels || id:ebi-a-GCST90026049	1-methylnicotinamide levels	1-methylnicotinamide levels || ||	TRUE	igd	14	94376783	0.0243596	2.503e-06	778614	ebi-a-GCST90091033	Nonalcoholic fatty liver disease	TRUE	reported	igd	2	1	TRUE
rs73001065	C	G	C	G	0.281009	0.1402	0.063618	0.0539	FALSE	TRUE	FALSE	ebi-a-GCST90026049	19	19460541	0.0669	291	0.0360296	1-methylnicotinamide levels || id:ebi-a-GCST90026049	1-methylnicotinamide levels	1-methylnicotinamide levels || ||	TRUE	igd	19	19460541	0.0326406	7.35699e-18	778614	ebi-a-GCST90091033	Nonalcoholic fatty liver disease	TRUE	reported	igd	2	1	TRUE
rs77888509	A	G	A	G	-0.114621	0.0027	0.084493	0.1033	FALSE	FALSE	FALSE	ebi-a-GCST90026049	4	8242138	0.0445	291	0.9522	1-methylnicotinamide levels || id:ebi-a-GCST90026049	1-methylnicotinamide levels	1-methylnicotinamide levels || ||	TRUE	igd	4	8242138	0.0243933	2.61601e-06	778614	ebi-a-GCST90091033	Nonalcoholic fatty liver disease	TRUE	reported	igd	2	1	TRUE
rs780093	C	T	C	T	-0.0769064	-0.0522	0.588469	0.6061	FALSE	FALSE	FALSE	ebi-a-GCST90026049	2	27742603	0.0283	291	0.0650504	1-methylnicotinamide levels || id:ebi-a-GCST90026049	1-methylnicotinamide levels	1-methylnicotinamide levels || ||	TRUE	igd	2	27742603	0.0166949	4.09298e-06	778614	ebi-a-GCST90091033	Nonalcoholic fatty liver disease	TRUE	reported	igd	2	1	TRUE
rs8108364	T	C	T	C	-0.129307	-0.0315	0.861829	0.8776	FALSE	FALSE	FALSE	ebi-a-GCST90026049	19	17503724	0.042	291	0.4537	1-methylnicotinamide levels || id:ebi-a-GCST90026049	1-methylnicotinamide levels	1-methylnicotinamide levels || ||	TRUE	igd	19	17503724	0.024517	1.33401e-07	778614	ebi-a-GCST90091033	Nonalcoholic fatty liver disease	TRUE	reported	igd	2	1	TRUE
rs9922619	T	G	T	G	0.0766643	-0.0061	0.437376	0.4315	FALSE	FALSE	FALSE	ebi-a-GCST90026049	16	53831771	0.0293	291	0.8356	1-methylnicotinamide levels || id:ebi-a-GCST90026049	1-methylnicotinamide levels	1-methylnicotinamide levels || ||	TRUE	igd	16	53831771	0.0162305	2.31798e-06	778614	ebi-a-GCST90091033	Nonalcoholic fatty liver disease	TRUE	reported	igd	2	1	TRUE
rs1397844	C	T	C	T	0.101063	0.0115	0.200795	0.209	FALSE	FALSE	FALSE	ebi-a-GCST90026050	6	24006893	0.0134	291	0.3906	1-myristoyl-2-palmitoyl-gpc (14:0/16:0) levels || id:ebi-a-GCST90026050	1-myristoyl-2-palmitoyl-gpc (14:0/16:0) levels	1-myristoyl-2-palmitoyl-gpc (14:0/16:0) levels || ||	TRUE	igd	6	24006893	0.0211625	1.79201e-06	778614	ebi-a-GCST90091033	Nonalcoholic fatty liver disease	TRUE	reported	igd	2	1	TRUE
rs2933904	A	G	A	G	0.0804682	0.011	0.33002	0.3283	FALSE	FALSE	FALSE	ebi-a-GCST90026050	11	129395267	0.0117	291	0.3451	1-myristoyl-2-palmitoyl-gpc (14:0/16:0) levels || id:ebi-a-GCST90026050	1-myristoyl-2-palmitoyl-gpc (14:0/16:0) levels	1-myristoyl-2-palmitoyl-gpc (14:0/16:0) levels || ||	TRUE	igd	11	129395267	0.0169093	1.94702e-06	778614	ebi-a-GCST90091033	Nonalcoholic fatty liver disease	TRUE	reported	igd	2	1	TRUE
rs3747207	A	G	A	G	0.288601	0.0146	0.222664	0.2446	FALSE	FALSE	FALSE	ebi-a-GCST90026050	22	44324855	0.0131	291	0.2675	1-myristoyl-2-palmitoyl-gpc (14:0/16:0) levels || id:ebi-a-GCST90026050	1-myristoyl-2-palmitoyl-gpc (14:0/16:0) levels	1-myristoyl-2-palmitoyl-gpc (14:0/16:0) levels || ||	TRUE	igd	22	44324855	0.019822	5.07341e-48	778614	ebi-a-GCST90091033	Nonalcoholic fatty liver disease	TRUE	reported	igd	2	1	TRUE
rs429358	C	T	C	T	-0.136615	-0.013	0.15507	0.2069	FALSE	FALSE	FALSE	ebi-a-GCST90026050	19	45411941	0.0138	291	0.348	1-myristoyl-2-palmitoyl-gpc (14:0/16:0) levels || id:ebi-a-GCST90026050	1-myristoyl-2-palmitoyl-gpc (14:0/16:0) levels	1-myristoyl-2-palmitoyl-gpc (14:0/16:0) levels || ||	TRUE	igd	19	45411941	0.0239288	1.13501e-08	778614	ebi-a-GCST90091033	Nonalcoholic fatty liver disease	TRUE	reported	igd	2	1	TRUE
rs710462	T	G	T	G	-0.0759048	0.0187	0.537773	0.5695	FALSE	FALSE	FALSE	ebi-a-GCST90026050	3	186963130	0.0112	291	0.0957392	1-myristoyl-2-palmitoyl-gpc (14:0/16:0) levels || id:ebi-a-GCST90026050	1-myristoyl-2-palmitoyl-gpc (14:0/16:0) levels	1-myristoyl-2-palmitoyl-gpc (14:0/16:0) levels || ||	TRUE	igd	3	186963130	0.0164732	4.06996e-06	778614	ebi-a-GCST90091033	Nonalcoholic fatty liver disease	TRUE	reported	igd	2	1	TRUE
rs7144175	C	G	C	G	0.114681	-0.0106	0.109344	0.1064	FALSE	TRUE	FALSE	ebi-a-GCST90026050	14	94376783	0.0182	291	0.5598	1-myristoyl-2-palmitoyl-gpc (14:0/16:0) levels || id:ebi-a-GCST90026050	1-myristoyl-2-palmitoyl-gpc (14:0/16:0) levels	1-myristoyl-2-palmitoyl-gpc (14:0/16:0) levels || ||	TRUE	igd	14	94376783	0.0243596	2.503e-06	778614	ebi-a-GCST90091033	Nonalcoholic fatty liver disease	TRUE	reported	igd	2	1	TRUE
rs73001065	C	G	C	G	0.281009	-0.0073	0.063618	0.0521	FALSE	TRUE	FALSE	ebi-a-GCST90026050	19	19460541	0.0283	291	0.7971	1-myristoyl-2-palmitoyl-gpc (14:0/16:0) levels || id:ebi-a-GCST90026050	1-myristoyl-2-palmitoyl-gpc (14:0/16:0) levels	1-myristoyl-2-palmitoyl-gpc (14:0/16:0) levels || ||	TRUE	igd	19	19460541	0.0326406	7.35699e-18	778614	ebi-a-GCST90091033	Nonalcoholic fatty liver disease	TRUE	reported	igd	2	1	TRUE
rs77888509	A	G	A	G	-0.114621	-0.0013	0.084493	0.1011	FALSE	FALSE	FALSE	ebi-a-GCST90026050	4	8242138	0.0188	291	0.9456	1-myristoyl-2-palmitoyl-gpc (14:0/16:0) levels || id:ebi-a-GCST90026050	1-myristoyl-2-palmitoyl-gpc (14:0/16:0) levels	1-myristoyl-2-palmitoyl-gpc (14:0/16:0) levels || ||	TRUE	igd	4	8242138	0.0243933	2.61601e-06	778614	ebi-a-GCST90091033	Nonalcoholic fatty liver disease	TRUE	reported	igd	2	1	TRUE
rs780093	C	T	C	T	-0.0769064	0.0057	0.588469	0.6072	FALSE	FALSE	FALSE	ebi-a-GCST90026050	2	27742603	0.0118	291	0.6276	1-myristoyl-2-palmitoyl-gpc (14:0/16:0) levels || id:ebi-a-GCST90026050	1-myristoyl-2-palmitoyl-gpc (14:0/16:0) levels	1-myristoyl-2-palmitoyl-gpc (14:0/16:0) levels || ||	TRUE	igd	2	27742603	0.0166949	4.09298e-06	778614	ebi-a-GCST90091033	Nonalcoholic fatty liver disease	TRUE	reported	igd	2	1	TRUE
rs8108364	T	C	T	C	-0.129307	0.0039	0.861829	0.8786	FALSE	FALSE	FALSE	ebi-a-GCST90026050	19	17503724	0.0176	291	0.8249	1-myristoyl-2-palmitoyl-gpc (14:0/16:0) levels || id:ebi-a-GCST90026050	1-myristoyl-2-palmitoyl-gpc (14:0/16:0) levels	1-myristoyl-2-palmitoyl-gpc (14:0/16:0) levels || ||	TRUE	igd	19	17503724	0.024517	1.33401e-07	778614	ebi-a-GCST90091033	Nonalcoholic fatty liver disease	TRUE	reported	igd	2	1	TRUE
rs9922619	T	G	T	G	0.0766643	-0.0135	0.437376	0.4302	FALSE	FALSE	FALSE	ebi-a-GCST90026050	16	53831771	0.0121	291	0.2612	1-myristoyl-2-palmitoyl-gpc (14:0/16:0) levels || id:ebi-a-GCST90026050	1-myristoyl-2-palmitoyl-gpc (14:0/16:0) levels	1-myristoyl-2-palmitoyl-gpc (14:0/16:0) levels || ||	TRUE	igd	16	53831771	0.0162305	2.31798e-06	778614	ebi-a-GCST90091033	Nonalcoholic fatty liver disease	TRUE	reported	igd	2	1	TRUE
rs1397844	C	T	C	T	0.101063	0.0075	0.200795	0.2101	FALSE	FALSE	FALSE	ebi-a-GCST90026051	6	24006893	0.0144	291	0.6042	1-oleoyl-GPC (18:1) levels || id:ebi-a-GCST90026051	1-oleoyl-GPC (18:1) levels	1-oleoyl-GPC (18:1) levels || ||	TRUE	igd	6	24006893	0.0211625	1.79201e-06	778614	ebi-a-GCST90091033	Nonalcoholic fatty liver disease	TRUE	reported	igd	2	1	TRUE
rs2933904	A	G	A	G	0.0804682	0.0153	0.33002	0.3304	FALSE	FALSE	FALSE	ebi-a-GCST90026051	11	129395267	0.0127	291	0.227	1-oleoyl-GPC (18:1) levels || id:ebi-a-GCST90026051	1-oleoyl-GPC (18:1) levels	1-oleoyl-GPC (18:1) levels || ||	TRUE	igd	11	129395267	0.0169093	1.94702e-06	778614	ebi-a-GCST90091033	Nonalcoholic fatty liver disease	TRUE	reported	igd	2	1	TRUE
rs3747207	A	G	A	G	0.288601	0.0131	0.222664	0.2413	FALSE	FALSE	FALSE	ebi-a-GCST90026051	22	44324855	0.0144	291	0.3642	1-oleoyl-GPC (18:1) levels || id:ebi-a-GCST90026051	1-oleoyl-GPC (18:1) levels	1-oleoyl-GPC (18:1) levels || ||	TRUE	igd	22	44324855	0.019822	5.07341e-48	778614	ebi-a-GCST90091033	Nonalcoholic fatty liver disease	TRUE	reported	igd	2	1	TRUE
rs429358	C	T	C	T	-0.136615	0.0034	0.15507	0.2064	FALSE	FALSE	FALSE	ebi-a-GCST90026051	19	45411941	0.0151	291	0.8239	1-oleoyl-GPC (18:1) levels || id:ebi-a-GCST90026051	1-oleoyl-GPC (18:1) levels	1-oleoyl-GPC (18:1) levels || ||	TRUE	igd	19	45411941	0.0239288	1.13501e-08	778614	ebi-a-GCST90091033	Nonalcoholic fatty liver disease	TRUE	reported	igd	2	1	TRUE
rs710462	T	G	T	G	-0.0759048	0.0093	0.537773	0.5618	FALSE	FALSE	FALSE	ebi-a-GCST90026051	3	186963130	0.0122	291	0.4452	1-oleoyl-GPC (18:1) levels || id:ebi-a-GCST90026051	1-oleoyl-GPC (18:1) levels	1-oleoyl-GPC (18:1) levels || ||	TRUE	igd	3	186963130	0.0164732	4.06996e-06	778614	ebi-a-GCST90091033	Nonalcoholic fatty liver disease	TRUE	reported	igd	2	1	TRUE
rs7144175	C	G	C	G	0.114681	-0.023	0.109344	0.1048	FALSE	TRUE	FALSE	ebi-a-GCST90026051	14	94376783	0.0199	291	0.2491	1-oleoyl-GPC (18:1) levels || id:ebi-a-GCST90026051	1-oleoyl-GPC (18:1) levels	1-oleoyl-GPC (18:1) levels || ||	TRUE	igd	14	94376783	0.0243596	2.503e-06	778614	ebi-a-GCST90091033	Nonalcoholic fatty liver disease	TRUE	reported	igd	2	1	TRUE
rs73001065	C	G	C	G	0.281009	0.0098	0.063618	0.0549	FALSE	TRUE	FALSE	ebi-a-GCST90026051	19	19460541	0.03	291	0.7426	1-oleoyl-GPC (18:1) levels || id:ebi-a-GCST90026051	1-oleoyl-GPC (18:1) levels	1-oleoyl-GPC (18:1) levels || ||	TRUE	igd	19	19460541	0.0326406	7.35699e-18	778614	ebi-a-GCST90091033	Nonalcoholic fatty liver disease	TRUE	reported	igd	2	1	TRUE
rs77888509	A	G	A	G	-0.114621	-0.0072	0.084493	0.1046	FALSE	FALSE	FALSE	ebi-a-GCST90026051	4	8242138	0.0201	291	0.721601	1-oleoyl-GPC (18:1) levels || id:ebi-a-GCST90026051	1-oleoyl-GPC (18:1) levels	1-oleoyl-GPC (18:1) levels || ||	TRUE	igd	4	8242138	0.0243933	2.61601e-06	778614	ebi-a-GCST90091033	Nonalcoholic fatty liver disease	TRUE	reported	igd	2	1	TRUE
rs780093	C	T	C	T	-0.0769064	-0.0255	0.588469	0.6055	FALSE	FALSE	FALSE	ebi-a-GCST90026051	2	27742603	0.0127	291	0.04462	1-oleoyl-GPC (18:1) levels || id:ebi-a-GCST90026051	1-oleoyl-GPC (18:1) levels	1-oleoyl-GPC (18:1) levels || ||	TRUE	igd	2	27742603	0.0166949	4.09298e-06	778614	ebi-a-GCST90091033	Nonalcoholic fatty liver disease	TRUE	reported	igd	2	1	TRUE
rs8108364	T	C	T	C	-0.129307	-0.0105	0.861829	0.8766	FALSE	FALSE	FALSE	ebi-a-GCST90026051	19	17503724	0.0191	291	0.5825	1-oleoyl-GPC (18:1) levels || id:ebi-a-GCST90026051	1-oleoyl-GPC (18:1) levels	1-oleoyl-GPC (18:1) levels || ||	TRUE	igd	19	17503724	0.024517	1.33401e-07	778614	ebi-a-GCST90091033	Nonalcoholic fatty liver disease	TRUE	reported	igd	2	1	TRUE
rs9922619	T	G	T	G	0.0766643	-0.0117	0.437376	0.4322	FALSE	FALSE	FALSE	ebi-a-GCST90026051	16	53831771	0.0131	291	0.3726	1-oleoyl-GPC (18:1) levels || id:ebi-a-GCST90026051	1-oleoyl-GPC (18:1) levels	1-oleoyl-GPC (18:1) levels || ||	TRUE	igd	16	53831771	0.0162305	2.31798e-06	778614	ebi-a-GCST90091033	Nonalcoholic fatty liver disease	TRUE	reported	igd	2	1	TRUE
rs1397844	C	T	C	T	0.101063	0.0102	0.200795	0.2112	FALSE	FALSE	FALSE	ebi-a-GCST90026052	6	24006893	0.0151	291	0.4982	1-palmitoyl-2-arachidonoyl-gpc (16:0/20:4n6) levels || id:ebi-a-GCST90026052	1-palmitoyl-2-arachidonoyl-gpc (16:0/20:4n6) levels	1-palmitoyl-2-arachidonoyl-gpc (16:0/20:4n6) levels || ||	TRUE	igd	6	24006893	0.0211625	1.79201e-06	778614	ebi-a-GCST90091033	Nonalcoholic fatty liver disease	TRUE	reported	igd	2	1	TRUE
rs2933904	A	G	A	G	0.0804682	-0.001	0.33002	0.3324	FALSE	FALSE	FALSE	ebi-a-GCST90026052	11	129395267	0.0133	291	0.9394	1-palmitoyl-2-arachidonoyl-gpc (16:0/20:4n6) levels || id:ebi-a-GCST90026052	1-palmitoyl-2-arachidonoyl-gpc (16:0/20:4n6) levels	1-palmitoyl-2-arachidonoyl-gpc (16:0/20:4n6) levels || ||	TRUE	igd	11	129395267	0.0169093	1.94702e-06	778614	ebi-a-GCST90091033	Nonalcoholic fatty liver disease	TRUE	reported	igd	2	1	TRUE
rs3747207	A	G	A	G	0.288601	0.0037	0.222664	0.2383	FALSE	FALSE	FALSE	ebi-a-GCST90026052	22	44324855	0.0152	291	0.81	1-palmitoyl-2-arachidonoyl-gpc (16:0/20:4n6) levels || id:ebi-a-GCST90026052	1-palmitoyl-2-arachidonoyl-gpc (16:0/20:4n6) levels	1-palmitoyl-2-arachidonoyl-gpc (16:0/20:4n6) levels || ||	TRUE	igd	22	44324855	0.019822	5.07341e-48	778614	ebi-a-GCST90091033	Nonalcoholic fatty liver disease	TRUE	reported	igd	2	1	TRUE
rs429358	C	T	C	T	-0.136615	-8.00E-04	0.15507	0.2059	FALSE	FALSE	FALSE	ebi-a-GCST90026052	19	45411941	0.0159	291	0.9622	1-palmitoyl-2-arachidonoyl-gpc (16:0/20:4n6) levels || id:ebi-a-GCST90026052	1-palmitoyl-2-arachidonoyl-gpc (16:0/20:4n6) levels	1-palmitoyl-2-arachidonoyl-gpc (16:0/20:4n6) levels || ||	TRUE	igd	19	45411941	0.0239288	1.13501e-08	778614	ebi-a-GCST90091033	Nonalcoholic fatty liver disease	TRUE	reported	igd	2	1	TRUE
rs710462	T	G	T	G	-0.0759048	0.0268	0.537773	0.554	FALSE	FALSE	FALSE	ebi-a-GCST90026052	3	186963130	0.0129	291	0.0375898	1-palmitoyl-2-arachidonoyl-gpc (16:0/20:4n6) levels || id:ebi-a-GCST90026052	1-palmitoyl-2-arachidonoyl-gpc (16:0/20:4n6) levels	1-palmitoyl-2-arachidonoyl-gpc (16:0/20:4n6) levels || ||	TRUE	igd	3	186963130	0.0164732	4.06996e-06	778614	ebi-a-GCST90091033	Nonalcoholic fatty liver disease	TRUE	reported	igd	2	1	TRUE
rs7144175	C	G	C	G	0.114681	-0.0349	0.109344	0.1032	FALSE	TRUE	FALSE	ebi-a-GCST90026052	14	94376783	0.0212	291	0.1004	1-palmitoyl-2-arachidonoyl-gpc (16:0/20:4n6) levels || id:ebi-a-GCST90026052	1-palmitoyl-2-arachidonoyl-gpc (16:0/20:4n6) levels	1-palmitoyl-2-arachidonoyl-gpc (16:0/20:4n6) levels || ||	TRUE	igd	14	94376783	0.0243596	2.503e-06	778614	ebi-a-GCST90091033	Nonalcoholic fatty liver disease	TRUE	reported	igd	2	1	TRUE
rs73001065	C	G	C	G	0.281009	-0.0074	0.063618	0.0575	FALSE	TRUE	FALSE	ebi-a-GCST90026052	19	19460541	0.0309	291	0.8103	1-palmitoyl-2-arachidonoyl-gpc (16:0/20:4n6) levels || id:ebi-a-GCST90026052	1-palmitoyl-2-arachidonoyl-gpc (16:0/20:4n6) levels	1-palmitoyl-2-arachidonoyl-gpc (16:0/20:4n6) levels || ||	TRUE	igd	19	19460541	0.0326406	7.35699e-18	778614	ebi-a-GCST90091033	Nonalcoholic fatty liver disease	TRUE	reported	igd	2	1	TRUE
rs77888509	A	G	A	G	-0.114621	0.0058	0.084493	0.108	FALSE	FALSE	FALSE	ebi-a-GCST90026052	4	8242138	0.0209	291	0.7799	1-palmitoyl-2-arachidonoyl-gpc (16:0/20:4n6) levels || id:ebi-a-GCST90026052	1-palmitoyl-2-arachidonoyl-gpc (16:0/20:4n6) levels	1-palmitoyl-2-arachidonoyl-gpc (16:0/20:4n6) levels || ||	TRUE	igd	4	8242138	0.0243933	2.61601e-06	778614	ebi-a-GCST90091033	Nonalcoholic fatty liver disease	TRUE	reported	igd	2	1	TRUE
rs780093	C	T	C	T	-0.0769064	0.0038	0.588469	0.6034	FALSE	FALSE	FALSE	ebi-a-GCST90026052	2	27742603	0.0135	291	0.7799	1-palmitoyl-2-arachidonoyl-gpc (16:0/20:4n6) levels || id:ebi-a-GCST90026052	1-palmitoyl-2-arachidonoyl-gpc (16:0/20:4n6) levels	1-palmitoyl-2-arachidonoyl-gpc (16:0/20:4n6) levels || ||	TRUE	igd	2	27742603	0.0166949	4.09298e-06	778614	ebi-a-GCST90091033	Nonalcoholic fatty liver disease	TRUE	reported	igd	2	1	TRUE
rs8108364	T	C	T	C	-0.129307	0.0109	0.861829	0.8746	FALSE	FALSE	FALSE	ebi-a-GCST90026052	19	17503724	0.0201	291	0.5867	1-palmitoyl-2-arachidonoyl-gpc (16:0/20:4n6) levels || id:ebi-a-GCST90026052	1-palmitoyl-2-arachidonoyl-gpc (16:0/20:4n6) levels	1-palmitoyl-2-arachidonoyl-gpc (16:0/20:4n6) levels || ||	TRUE	igd	19	17503724	0.024517	1.33401e-07	778614	ebi-a-GCST90091033	Nonalcoholic fatty liver disease	TRUE	reported	igd	2	1	TRUE
rs9922619	T	G	T	G	0.0766643	6e-04	0.437376	0.4347	FALSE	FALSE	FALSE	ebi-a-GCST90026052	16	53831771	0.0141	291	0.9675	1-palmitoyl-2-arachidonoyl-gpc (16:0/20:4n6) levels || id:ebi-a-GCST90026052	1-palmitoyl-2-arachidonoyl-gpc (16:0/20:4n6) levels	1-palmitoyl-2-arachidonoyl-gpc (16:0/20:4n6) levels || ||	TRUE	igd	16	53831771	0.0162305	2.31798e-06	778614	ebi-a-GCST90091033	Nonalcoholic fatty liver disease	TRUE	reported	igd	2	1	TRUE
rs1397844	C	T	C	T	0.101063	0.0093	0.200795	0.2108	FALSE	FALSE	FALSE	ebi-a-GCST90026053	6	24006893	0.0162	291	0.5664	1-palmitoyl-2-docosahexaenoyl-gpc (16:0/22:6) levels || id:ebi-a-GCST90026053	1-palmitoyl-2-docosahexaenoyl-gpc (16:0/22:6) levels	1-palmitoyl-2-docosahexaenoyl-gpc (16:0/22:6) levels || ||	TRUE	igd	6	24006893	0.0211625	1.79201e-06	778614	ebi-a-GCST90091033	Nonalcoholic fatty liver disease	TRUE	reported	igd	2	1	TRUE
rs2933904	A	G	A	G	0.0804682	0.005	0.33002	0.3317	FALSE	FALSE	FALSE	ebi-a-GCST90026053	11	129395267	0.0142	291	0.7281	1-palmitoyl-2-docosahexaenoyl-gpc (16:0/22:6) levels || id:ebi-a-GCST90026053	1-palmitoyl-2-docosahexaenoyl-gpc (16:0/22:6) levels	1-palmitoyl-2-docosahexaenoyl-gpc (16:0/22:6) levels || ||	TRUE	igd	11	129395267	0.0169093	1.94702e-06	778614	ebi-a-GCST90091033	Nonalcoholic fatty liver disease	TRUE	reported	igd	2	1	TRUE
rs3747207	A	G	A	G	0.288601	-0.0235	0.222664	0.2391	FALSE	FALSE	FALSE	ebi-a-GCST90026053	22	44324855	0.0161	291	0.1454	1-palmitoyl-2-docosahexaenoyl-gpc (16:0/22:6) levels || id:ebi-a-GCST90026053	1-palmitoyl-2-docosahexaenoyl-gpc (16:0/22:6) levels	1-palmitoyl-2-docosahexaenoyl-gpc (16:0/22:6) levels || ||	TRUE	igd	22	44324855	0.019822	5.07341e-48	778614	ebi-a-GCST90091033	Nonalcoholic fatty liver disease	TRUE	reported	igd	2	1	TRUE
rs429358	C	T	C	T	-0.136615	0.0079	0.15507	0.2061	FALSE	FALSE	FALSE	ebi-a-GCST90026053	19	45411941	0.0169	291	0.642	1-palmitoyl-2-docosahexaenoyl-gpc (16:0/22:6) levels || id:ebi-a-GCST90026053	1-palmitoyl-2-docosahexaenoyl-gpc (16:0/22:6) levels	1-palmitoyl-2-docosahexaenoyl-gpc (16:0/22:6) levels || ||	TRUE	igd	19	45411941	0.0239288	1.13501e-08	778614	ebi-a-GCST90091033	Nonalcoholic fatty liver disease	TRUE	reported	igd	2	1	TRUE
rs710462	T	G	T	G	-0.0759048	0.023	0.537773	0.5565	FALSE	FALSE	FALSE	ebi-a-GCST90026053	3	186963130	0.0137	291	0.0931108	1-palmitoyl-2-docosahexaenoyl-gpc (16:0/22:6) levels || id:ebi-a-GCST90026053	1-palmitoyl-2-docosahexaenoyl-gpc (16:0/22:6) levels	1-palmitoyl-2-docosahexaenoyl-gpc (16:0/22:6) levels || ||	TRUE	igd	3	186963130	0.0164732	4.06996e-06	778614	ebi-a-GCST90091033	Nonalcoholic fatty liver disease	TRUE	reported	igd	2	1	TRUE
rs7144175	C	G	C	G	0.114681	-0.0136	0.109344	0.1038	FALSE	TRUE	FALSE	ebi-a-GCST90026053	14	94376783	0.0226	291	0.5485	1-palmitoyl-2-docosahexaenoyl-gpc (16:0/22:6) levels || id:ebi-a-GCST90026053	1-palmitoyl-2-docosahexaenoyl-gpc (16:0/22:6) levels	1-palmitoyl-2-docosahexaenoyl-gpc (16:0/22:6) levels || ||	TRUE	igd	14	94376783	0.0243596	2.503e-06	778614	ebi-a-GCST90091033	Nonalcoholic fatty liver disease	TRUE	reported	igd	2	1	TRUE
rs73001065	C	G	C	G	0.281009	-0.0158	0.063618	0.0566	FALSE	TRUE	FALSE	ebi-a-GCST90026053	19	19460541	0.0332	291	0.6344	1-palmitoyl-2-docosahexaenoyl-gpc (16:0/22:6) levels || id:ebi-a-GCST90026053	1-palmitoyl-2-docosahexaenoyl-gpc (16:0/22:6) levels	1-palmitoyl-2-docosahexaenoyl-gpc (16:0/22:6) levels || ||	TRUE	igd	19	19460541	0.0326406	7.35699e-18	778614	ebi-a-GCST90091033	Nonalcoholic fatty liver disease	TRUE	reported	igd	2	1	TRUE
rs77888509	A	G	A	G	-0.114621	0.0154	0.084493	0.1069	FALSE	FALSE	FALSE	ebi-a-GCST90026053	4	8242138	0.0223	291	0.4888	1-palmitoyl-2-docosahexaenoyl-gpc (16:0/22:6) levels || id:ebi-a-GCST90026053	1-palmitoyl-2-docosahexaenoyl-gpc (16:0/22:6) levels	1-palmitoyl-2-docosahexaenoyl-gpc (16:0/22:6) levels || ||	TRUE	igd	4	8242138	0.0243933	2.61601e-06	778614	ebi-a-GCST90091033	Nonalcoholic fatty liver disease	TRUE	reported	igd	2	1	TRUE
rs780093	C	T	C	T	-0.0769064	-0.0167	0.588469	0.6041	FALSE	FALSE	FALSE	ebi-a-GCST90026053	2	27742603	0.0144	291	0.244	1-palmitoyl-2-docosahexaenoyl-gpc (16:0/22:6) levels || id:ebi-a-GCST90026053	1-palmitoyl-2-docosahexaenoyl-gpc (16:0/22:6) levels	1-palmitoyl-2-docosahexaenoyl-gpc (16:0/22:6) levels || ||	TRUE	igd	2	27742603	0.0166949	4.09298e-06	778614	ebi-a-GCST90091033	Nonalcoholic fatty liver disease	TRUE	reported	igd	2	1	TRUE
rs8108364	T	C	T	C	-0.129307	0.0261	0.861829	0.8752	FALSE	FALSE	FALSE	ebi-a-GCST90026053	19	17503724	0.0213	291	0.2211	1-palmitoyl-2-docosahexaenoyl-gpc (16:0/22:6) levels || id:ebi-a-GCST90026053	1-palmitoyl-2-docosahexaenoyl-gpc (16:0/22:6) levels	1-palmitoyl-2-docosahexaenoyl-gpc (16:0/22:6) levels || ||	TRUE	igd	19	17503724	0.024517	1.33401e-07	778614	ebi-a-GCST90091033	Nonalcoholic fatty liver disease	TRUE	reported	igd	2	1	TRUE
rs9922619	T	G	T	G	0.0766643	-0.0106	0.437376	0.4339	FALSE	FALSE	FALSE	ebi-a-GCST90026053	16	53831771	0.015	291	0.4775	1-palmitoyl-2-docosahexaenoyl-gpc (16:0/22:6) levels || id:ebi-a-GCST90026053	1-palmitoyl-2-docosahexaenoyl-gpc (16:0/22:6) levels	1-palmitoyl-2-docosahexaenoyl-gpc (16:0/22:6) levels || ||	TRUE	igd	16	53831771	0.0162305	2.31798e-06	778614	ebi-a-GCST90091033	Nonalcoholic fatty liver disease	TRUE	reported	igd	2	1	TRUE
rs1397844	C	T	C	T	0.101063	0.0071	0.200795	0.2125	FALSE	FALSE	FALSE	ebi-a-GCST90026054	6	24006893	0.0172	291	0.6775	1-palmitoyl-2-linoleoyl-gpc (16:0/18:2) levels || id:ebi-a-GCST90026054	1-palmitoyl-2-linoleoyl-gpc (16:0/18:2) levels	1-palmitoyl-2-linoleoyl-gpc (16:0/18:2) levels || ||	TRUE	igd	6	24006893	0.0211625	1.79201e-06	778614	ebi-a-GCST90091033	Nonalcoholic fatty liver disease	TRUE	reported	igd	2	1	TRUE
rs2933904	A	G	A	G	0.0804682	0.0069	0.33002	0.3347	FALSE	FALSE	FALSE	ebi-a-GCST90026054	11	129395267	0.0151	291	0.6497	1-palmitoyl-2-linoleoyl-gpc (16:0/18:2) levels || id:ebi-a-GCST90026054	1-palmitoyl-2-linoleoyl-gpc (16:0/18:2) levels	1-palmitoyl-2-linoleoyl-gpc (16:0/18:2) levels || ||	TRUE	igd	11	129395267	0.0169093	1.94702e-06	778614	ebi-a-GCST90091033	Nonalcoholic fatty liver disease	TRUE	reported	igd	2	1	TRUE
rs3747207	A	G	A	G	0.288601	-0.0078	0.222664	0.2345	FALSE	FALSE	FALSE	ebi-a-GCST90026054	22	44324855	0.0174	291	0.652001	1-palmitoyl-2-linoleoyl-gpc (16:0/18:2) levels || id:ebi-a-GCST90026054	1-palmitoyl-2-linoleoyl-gpc (16:0/18:2) levels	1-palmitoyl-2-linoleoyl-gpc (16:0/18:2) levels || ||	TRUE	igd	22	44324855	0.019822	5.07341e-48	778614	ebi-a-GCST90091033	Nonalcoholic fatty liver disease	TRUE	reported	igd	2	1	TRUE
rs429358	C	T	C	T	-0.136615	0.0039	0.15507	0.2053	FALSE	FALSE	FALSE	ebi-a-GCST90026054	19	45411941	0.0183	291	0.8326	1-palmitoyl-2-linoleoyl-gpc (16:0/18:2) levels || id:ebi-a-GCST90026054	1-palmitoyl-2-linoleoyl-gpc (16:0/18:2) levels	1-palmitoyl-2-linoleoyl-gpc (16:0/18:2) levels || ||	TRUE	igd	19	45411941	0.0239288	1.13501e-08	778614	ebi-a-GCST90091033	Nonalcoholic fatty liver disease	TRUE	reported	igd	2	1	TRUE
rs710462	T	G	T	G	-0.0759048	0.036	0.537773	0.5443	FALSE	FALSE	FALSE	ebi-a-GCST90026054	3	186963130	0.0147	291	0.0145101	1-palmitoyl-2-linoleoyl-gpc (16:0/18:2) levels || id:ebi-a-GCST90026054	1-palmitoyl-2-linoleoyl-gpc (16:0/18:2) levels	1-palmitoyl-2-linoleoyl-gpc (16:0/18:2) levels || ||	TRUE	igd	3	186963130	0.0164732	4.06996e-06	778614	ebi-a-GCST90091033	Nonalcoholic fatty liver disease	TRUE	reported	igd	2	1	TRUE
rs7144175	C	G	C	G	0.114681	-0.0516	0.109344	0.1011	FALSE	TRUE	FALSE	ebi-a-GCST90026054	14	94376783	0.0245	291	0.0354903	1-palmitoyl-2-linoleoyl-gpc (16:0/18:2) levels || id:ebi-a-GCST90026054	1-palmitoyl-2-linoleoyl-gpc (16:0/18:2) levels	1-palmitoyl-2-linoleoyl-gpc (16:0/18:2) levels || ||	TRUE	igd	14	94376783	0.0243596	2.503e-06	778614	ebi-a-GCST90091033	Nonalcoholic fatty liver disease	TRUE	reported	igd	2	1	TRUE
rs73001065	C	G	C	G	0.281009	0.0059	0.063618	0.0604	FALSE	TRUE	FALSE	ebi-a-GCST90026054	19	19460541	0.0344	291	0.8628	1-palmitoyl-2-linoleoyl-gpc (16:0/18:2) levels || id:ebi-a-GCST90026054	1-palmitoyl-2-linoleoyl-gpc (16:0/18:2) levels	1-palmitoyl-2-linoleoyl-gpc (16:0/18:2) levels || ||	TRUE	igd	19	19460541	0.0326406	7.35699e-18	778614	ebi-a-GCST90091033	Nonalcoholic fatty liver disease	TRUE	reported	igd	2	1	TRUE
rs77888509	A	G	A	G	-0.114621	-0.0041	0.084493	0.1119	FALSE	FALSE	FALSE	ebi-a-GCST90026054	4	8242138	0.0235	291	0.8616	1-palmitoyl-2-linoleoyl-gpc (16:0/18:2) levels || id:ebi-a-GCST90026054	1-palmitoyl-2-linoleoyl-gpc (16:0/18:2) levels	1-palmitoyl-2-linoleoyl-gpc (16:0/18:2) levels || ||	TRUE	igd	4	8242138	0.0243933	2.61601e-06	778614	ebi-a-GCST90091033	Nonalcoholic fatty liver disease	TRUE	reported	igd	2	1	TRUE
rs780093	C	T	C	T	-0.0769064	-0.0118	0.588469	0.601	FALSE	FALSE	FALSE	ebi-a-GCST90026054	2	27742603	0.0155	291	0.4469	1-palmitoyl-2-linoleoyl-gpc (16:0/18:2) levels || id:ebi-a-GCST90026054	1-palmitoyl-2-linoleoyl-gpc (16:0/18:2) levels	1-palmitoyl-2-linoleoyl-gpc (16:0/18:2) levels || ||	TRUE	igd	2	27742603	0.0166949	4.09298e-06	778614	ebi-a-GCST90091033	Nonalcoholic fatty liver disease	TRUE	reported	igd	2	1	TRUE
rs8108364	T	C	T	C	-0.129307	0.0213	0.861829	0.8721	FALSE	FALSE	FALSE	ebi-a-GCST90026054	19	17503724	0.0229	291	0.3518	1-palmitoyl-2-linoleoyl-gpc (16:0/18:2) levels || id:ebi-a-GCST90026054	1-palmitoyl-2-linoleoyl-gpc (16:0/18:2) levels	1-palmitoyl-2-linoleoyl-gpc (16:0/18:2) levels || ||	TRUE	igd	19	17503724	0.024517	1.33401e-07	778614	ebi-a-GCST90091033	Nonalcoholic fatty liver disease	TRUE	reported	igd	2	1	TRUE
rs9922619	T	G	T	G	0.0766643	-0.0014	0.437376	0.4377	FALSE	FALSE	FALSE	ebi-a-GCST90026054	16	53831771	0.0163	291	0.9328	1-palmitoyl-2-linoleoyl-gpc (16:0/18:2) levels || id:ebi-a-GCST90026054	1-palmitoyl-2-linoleoyl-gpc (16:0/18:2) levels	1-palmitoyl-2-linoleoyl-gpc (16:0/18:2) levels || ||	TRUE	igd	16	53831771	0.0162305	2.31798e-06	778614	ebi-a-GCST90091033	Nonalcoholic fatty liver disease	TRUE	reported	igd	2	1	TRUE
rs1397844	C	T	C	T	0.101063	0.0072	0.200795	0.2101	FALSE	FALSE	FALSE	ebi-a-GCST90026055	6	24006893	0.0118	291	0.5439	1-palmitoyl-2-oleoyl-gpc (16:0/18:1) levels || id:ebi-a-GCST90026055	1-palmitoyl-2-oleoyl-gpc (16:0/18:1) levels	1-palmitoyl-2-oleoyl-gpc (16:0/18:1) levels || ||	TRUE	igd	6	24006893	0.0211625	1.79201e-06	778614	ebi-a-GCST90091033	Nonalcoholic fatty liver disease	TRUE	reported	igd	2	1	TRUE
rs2933904	A	G	A	G	0.0804682	3e-04	0.33002	0.3304	FALSE	FALSE	FALSE	ebi-a-GCST90026055	11	129395267	0.0104	291	0.9802	1-palmitoyl-2-oleoyl-gpc (16:0/18:1) levels || id:ebi-a-GCST90026055	1-palmitoyl-2-oleoyl-gpc (16:0/18:1) levels	1-palmitoyl-2-oleoyl-gpc (16:0/18:1) levels || ||	TRUE	igd	11	129395267	0.0169093	1.94702e-06	778614	ebi-a-GCST90091033	Nonalcoholic fatty liver disease	TRUE	reported	igd	2	1	TRUE
rs3747207	A	G	A	G	0.288601	0.0054	0.222664	0.2415	FALSE	FALSE	FALSE	ebi-a-GCST90026055	22	44324855	0.0117	291	0.6427	1-palmitoyl-2-oleoyl-gpc (16:0/18:1) levels || id:ebi-a-GCST90026055	1-palmitoyl-2-oleoyl-gpc (16:0/18:1) levels	1-palmitoyl-2-oleoyl-gpc (16:0/18:1) levels || ||	TRUE	igd	22	44324855	0.019822	5.07341e-48	778614	ebi-a-GCST90091033	Nonalcoholic fatty liver disease	TRUE	reported	igd	2	1	TRUE
rs429358	C	T	C	T	-0.136615	-4.00E-04	0.15507	0.2064	FALSE	FALSE	FALSE	ebi-a-GCST90026055	19	45411941	0.0123	291	0.9721	1-palmitoyl-2-oleoyl-gpc (16:0/18:1) levels || id:ebi-a-GCST90026055	1-palmitoyl-2-oleoyl-gpc (16:0/18:1) levels	1-palmitoyl-2-oleoyl-gpc (16:0/18:1) levels || ||	TRUE	igd	19	45411941	0.0239288	1.13501e-08	778614	ebi-a-GCST90091033	Nonalcoholic fatty liver disease	TRUE	reported	igd	2	1	TRUE
rs710462	T	G	T	G	-0.0759048	0.0131	0.537773	0.562	FALSE	FALSE	FALSE	ebi-a-GCST90026055	3	186963130	0.01	291	0.1895	1-palmitoyl-2-oleoyl-gpc (16:0/18:1) levels || id:ebi-a-GCST90026055	1-palmitoyl-2-oleoyl-gpc (16:0/18:1) levels	1-palmitoyl-2-oleoyl-gpc (16:0/18:1) levels || ||	TRUE	igd	3	186963130	0.0164732	4.06996e-06	778614	ebi-a-GCST90091033	Nonalcoholic fatty liver disease	TRUE	reported	igd	2	1	TRUE
rs7144175	C	G	C	G	0.114681	-0.0161	0.109344	0.1049	FALSE	TRUE	FALSE	ebi-a-GCST90026055	14	94376783	0.0163	291	0.3234	1-palmitoyl-2-oleoyl-gpc (16:0/18:1) levels || id:ebi-a-GCST90026055	1-palmitoyl-2-oleoyl-gpc (16:0/18:1) levels	1-palmitoyl-2-oleoyl-gpc (16:0/18:1) levels || ||	TRUE	igd	14	94376783	0.0243596	2.503e-06	778614	ebi-a-GCST90091033	Nonalcoholic fatty liver disease	TRUE	reported	igd	2	1	TRUE
rs73001065	C	G	C	G	0.281009	-0.0014	0.063618	0.0548	FALSE	TRUE	FALSE	ebi-a-GCST90026055	19	19460541	0.0245	291	0.9557	1-palmitoyl-2-oleoyl-gpc (16:0/18:1) levels || id:ebi-a-GCST90026055	1-palmitoyl-2-oleoyl-gpc (16:0/18:1) levels	1-palmitoyl-2-oleoyl-gpc (16:0/18:1) levels || ||	TRUE	igd	19	19460541	0.0326406	7.35699e-18	778614	ebi-a-GCST90091033	Nonalcoholic fatty liver disease	TRUE	reported	igd	2	1	TRUE
rs77888509	A	G	A	G	-0.114621	0.0017	0.084493	0.1046	FALSE	FALSE	FALSE	ebi-a-GCST90026055	4	8242138	0.0163	291	0.9196	1-palmitoyl-2-oleoyl-gpc (16:0/18:1) levels || id:ebi-a-GCST90026055	1-palmitoyl-2-oleoyl-gpc (16:0/18:1) levels	1-palmitoyl-2-oleoyl-gpc (16:0/18:1) levels || ||	TRUE	igd	4	8242138	0.0243933	2.61601e-06	778614	ebi-a-GCST90091033	Nonalcoholic fatty liver disease	TRUE	reported	igd	2	1	TRUE
rs780093	C	T	C	T	-0.0769064	0.0065	0.588469	0.6054	FALSE	FALSE	FALSE	ebi-a-GCST90026055	2	27742603	0.0104	291	0.533499	1-palmitoyl-2-oleoyl-gpc (16:0/18:1) levels || id:ebi-a-GCST90026055	1-palmitoyl-2-oleoyl-gpc (16:0/18:1) levels	1-palmitoyl-2-oleoyl-gpc (16:0/18:1) levels || ||	TRUE	igd	2	27742603	0.0166949	4.09298e-06	778614	ebi-a-GCST90091033	Nonalcoholic fatty liver disease	TRUE	reported	igd	2	1	TRUE
rs8108364	T	C	T	C	-0.129307	0.0033	0.861829	0.8767	FALSE	FALSE	FALSE	ebi-a-GCST90026055	19	17503724	0.0156	291	0.831	1-palmitoyl-2-oleoyl-gpc (16:0/18:1) levels || id:ebi-a-GCST90026055	1-palmitoyl-2-oleoyl-gpc (16:0/18:1) levels	1-palmitoyl-2-oleoyl-gpc (16:0/18:1) levels || ||	TRUE	igd	19	17503724	0.024517	1.33401e-07	778614	ebi-a-GCST90091033	Nonalcoholic fatty liver disease	TRUE	reported	igd	2	1	TRUE
rs9922619	T	G	T	G	0.0766643	-0.0055	0.437376	0.4323	FALSE	FALSE	FALSE	ebi-a-GCST90026055	16	53831771	0.0108	291	0.6126	1-palmitoyl-2-oleoyl-gpc (16:0/18:1) levels || id:ebi-a-GCST90026055	1-palmitoyl-2-oleoyl-gpc (16:0/18:1) levels	1-palmitoyl-2-oleoyl-gpc (16:0/18:1) levels || ||	TRUE	igd	16	53831771	0.0162305	2.31798e-06	778614	ebi-a-GCST90091033	Nonalcoholic fatty liver disease	TRUE	reported	igd	2	1	TRUE
rs1397844	C	T	C	T	0.101063	0.018	0.200795	0.2094	FALSE	FALSE	FALSE	ebi-a-GCST90026056	6	24006893	0.0114	291	0.1136	1-palmitoyl-2-palmitoleoyl-gpc (16:0/16:1) levels || id:ebi-a-GCST90026056	1-palmitoyl-2-palmitoleoyl-gpc (16:0/16:1) levels	1-palmitoyl-2-palmitoleoyl-gpc (16:0/16:1) levels || ||	TRUE	igd	6	24006893	0.0211625	1.79201e-06	778614	ebi-a-GCST90091033	Nonalcoholic fatty liver disease	TRUE	reported	igd	2	1	TRUE
rs2933904	A	G	A	G	0.0804682	0.0075	0.33002	0.3291	FALSE	FALSE	FALSE	ebi-a-GCST90026056	11	129395267	0.01	291	0.4524	1-palmitoyl-2-palmitoleoyl-gpc (16:0/16:1) levels || id:ebi-a-GCST90026056	1-palmitoyl-2-palmitoleoyl-gpc (16:0/16:1) levels	1-palmitoyl-2-palmitoleoyl-gpc (16:0/16:1) levels || ||	TRUE	igd	11	129395267	0.0169093	1.94702e-06	778614	ebi-a-GCST90091033	Nonalcoholic fatty liver disease	TRUE	reported	igd	2	1	TRUE
rs3747207	A	G	A	G	0.288601	0.0045	0.222664	0.2432	FALSE	FALSE	FALSE	ebi-a-GCST90026056	22	44324855	0.0114	291	0.6936	1-palmitoyl-2-palmitoleoyl-gpc (16:0/16:1) levels || id:ebi-a-GCST90026056	1-palmitoyl-2-palmitoleoyl-gpc (16:0/16:1) levels	1-palmitoyl-2-palmitoleoyl-gpc (16:0/16:1) levels || ||	TRUE	igd	22	44324855	0.019822	5.07341e-48	778614	ebi-a-GCST90091033	Nonalcoholic fatty liver disease	TRUE	reported	igd	2	1	TRUE
rs429358	C	T	C	T	-0.136615	-0.0062	0.15507	0.2067	FALSE	FALSE	FALSE	ebi-a-GCST90026056	19	45411941	0.0119	291	0.6037	1-palmitoyl-2-palmitoleoyl-gpc (16:0/16:1) levels || id:ebi-a-GCST90026056	1-palmitoyl-2-palmitoleoyl-gpc (16:0/16:1) levels	1-palmitoyl-2-palmitoleoyl-gpc (16:0/16:1) levels || ||	TRUE	igd	19	45411941	0.0239288	1.13501e-08	778614	ebi-a-GCST90091033	Nonalcoholic fatty liver disease	TRUE	reported	igd	2	1	TRUE
rs710462	T	G	T	G	-0.0759048	0.0188	0.537773	0.5665	FALSE	FALSE	FALSE	ebi-a-GCST90026056	3	186963130	0.0096	291	0.05021	1-palmitoyl-2-palmitoleoyl-gpc (16:0/16:1) levels || id:ebi-a-GCST90026056	1-palmitoyl-2-palmitoleoyl-gpc (16:0/16:1) levels	1-palmitoyl-2-palmitoleoyl-gpc (16:0/16:1) levels || ||	TRUE	igd	3	186963130	0.0164732	4.06996e-06	778614	ebi-a-GCST90091033	Nonalcoholic fatty liver disease	TRUE	reported	igd	2	1	TRUE
rs7144175	C	G	C	G	0.114681	-0.015	0.109344	0.1058	FALSE	TRUE	FALSE	ebi-a-GCST90026056	14	94376783	0.0157	291	0.3405	1-palmitoyl-2-palmitoleoyl-gpc (16:0/16:1) levels || id:ebi-a-GCST90026056	1-palmitoyl-2-palmitoleoyl-gpc (16:0/16:1) levels	1-palmitoyl-2-palmitoleoyl-gpc (16:0/16:1) levels || ||	TRUE	igd	14	94376783	0.0243596	2.503e-06	778614	ebi-a-GCST90091033	Nonalcoholic fatty liver disease	TRUE	reported	igd	2	1	TRUE
rs73001065	C	G	C	G	0.281009	0.0026	0.063618	0.0532	FALSE	TRUE	FALSE	ebi-a-GCST90026056	19	19460541	0.0241	291	0.9124	1-palmitoyl-2-palmitoleoyl-gpc (16:0/16:1) levels || id:ebi-a-GCST90026056	1-palmitoyl-2-palmitoleoyl-gpc (16:0/16:1) levels	1-palmitoyl-2-palmitoleoyl-gpc (16:0/16:1) levels || ||	TRUE	igd	19	19460541	0.0326406	7.35699e-18	778614	ebi-a-GCST90091033	Nonalcoholic fatty liver disease	TRUE	reported	igd	2	1	TRUE
rs77888509	A	G	A	G	-0.114621	0.0041	0.084493	0.1026	FALSE	FALSE	FALSE	ebi-a-GCST90026056	4	8242138	0.016	291	0.7981	1-palmitoyl-2-palmitoleoyl-gpc (16:0/16:1) levels || id:ebi-a-GCST90026056	1-palmitoyl-2-palmitoleoyl-gpc (16:0/16:1) levels	1-palmitoyl-2-palmitoleoyl-gpc (16:0/16:1) levels || ||	TRUE	igd	4	8242138	0.0243933	2.61601e-06	778614	ebi-a-GCST90091033	Nonalcoholic fatty liver disease	TRUE	reported	igd	2	1	TRUE
rs780093	C	T	C	T	-0.0769064	0.0059	0.588469	0.6065	FALSE	FALSE	FALSE	ebi-a-GCST90026056	2	27742603	0.0101	291	0.5608	1-palmitoyl-2-palmitoleoyl-gpc (16:0/16:1) levels || id:ebi-a-GCST90026056	1-palmitoyl-2-palmitoleoyl-gpc (16:0/16:1) levels	1-palmitoyl-2-palmitoleoyl-gpc (16:0/16:1) levels || ||	TRUE	igd	2	27742603	0.0166949	4.09298e-06	778614	ebi-a-GCST90091033	Nonalcoholic fatty liver disease	TRUE	reported	igd	2	1	TRUE
rs8108364	T	C	T	C	-0.129307	-3.00E-04	0.861829	0.8778	FALSE	FALSE	FALSE	ebi-a-GCST90026056	19	17503724	0.0151	291	0.9824	1-palmitoyl-2-palmitoleoyl-gpc (16:0/16:1) levels || id:ebi-a-GCST90026056	1-palmitoyl-2-palmitoleoyl-gpc (16:0/16:1) levels	1-palmitoyl-2-palmitoleoyl-gpc (16:0/16:1) levels || ||	TRUE	igd	19	17503724	0.024517	1.33401e-07	778614	ebi-a-GCST90091033	Nonalcoholic fatty liver disease	TRUE	reported	igd	2	1	TRUE
rs9922619	T	G	T	G	0.0766643	-0.0066	0.437376	0.431	FALSE	FALSE	FALSE	ebi-a-GCST90026056	16	53831771	0.0104	291	0.526	1-palmitoyl-2-palmitoleoyl-gpc (16:0/16:1) levels || id:ebi-a-GCST90026056	1-palmitoyl-2-palmitoleoyl-gpc (16:0/16:1) levels	1-palmitoyl-2-palmitoleoyl-gpc (16:0/16:1) levels || ||	TRUE	igd	16	53831771	0.0162305	2.31798e-06	778614	ebi-a-GCST90091033	Nonalcoholic fatty liver disease	TRUE	reported	igd	2	1	TRUE
rs1397844	C	T	C	T	0.101063	0.0156	0.200795	0.208	FALSE	FALSE	FALSE	ebi-a-GCST90026057	6	24006893	0.0182	291	0.3933	1-palmitoyl-2-stearoyl-gpc (16:0/18:0) levels || id:ebi-a-GCST90026057	1-palmitoyl-2-stearoyl-gpc (16:0/18:0) levels	1-palmitoyl-2-stearoyl-gpc (16:0/18:0) levels || ||	TRUE	igd	6	24006893	0.0211625	1.79201e-06	778614	ebi-a-GCST90091033	Nonalcoholic fatty liver disease	TRUE	reported	igd	2	1	TRUE
rs2933904	A	G	A	G	0.0804682	2e-04	0.33002	0.3266	FALSE	FALSE	FALSE	ebi-a-GCST90026057	11	129395267	0.016	291	0.9916	1-palmitoyl-2-stearoyl-gpc (16:0/18:0) levels || id:ebi-a-GCST90026057	1-palmitoyl-2-stearoyl-gpc (16:0/18:0) levels	1-palmitoyl-2-stearoyl-gpc (16:0/18:0) levels || ||	TRUE	igd	11	129395267	0.0169093	1.94702e-06	778614	ebi-a-GCST90091033	Nonalcoholic fatty liver disease	TRUE	reported	igd	2	1	TRUE
rs3747207	A	G	A	G	0.288601	0.0137	0.222664	0.247	FALSE	FALSE	FALSE	ebi-a-GCST90026057	22	44324855	0.0179	291	0.4427	1-palmitoyl-2-stearoyl-gpc (16:0/18:0) levels || id:ebi-a-GCST90026057	1-palmitoyl-2-stearoyl-gpc (16:0/18:0) levels	1-palmitoyl-2-stearoyl-gpc (16:0/18:0) levels || ||	TRUE	igd	22	44324855	0.019822	5.07341e-48	778614	ebi-a-GCST90091033	Nonalcoholic fatty liver disease	TRUE	reported	igd	2	1	TRUE
rs429358	C	T	C	T	-0.136615	-0.0247	0.15507	0.2073	FALSE	FALSE	FALSE	ebi-a-GCST90026057	19	45411941	0.0186	291	0.1832	1-palmitoyl-2-stearoyl-gpc (16:0/18:0) levels || id:ebi-a-GCST90026057	1-palmitoyl-2-stearoyl-gpc (16:0/18:0) levels	1-palmitoyl-2-stearoyl-gpc (16:0/18:0) levels || ||	TRUE	igd	19	45411941	0.0239288	1.13501e-08	778614	ebi-a-GCST90091033	Nonalcoholic fatty liver disease	TRUE	reported	igd	2	1	TRUE
rs710462	T	G	T	G	-0.0759048	0.006	0.537773	0.5762	FALSE	FALSE	FALSE	ebi-a-GCST90026057	3	186963130	0.0151	291	0.692	1-palmitoyl-2-stearoyl-gpc (16:0/18:0) levels || id:ebi-a-GCST90026057	1-palmitoyl-2-stearoyl-gpc (16:0/18:0) levels	1-palmitoyl-2-stearoyl-gpc (16:0/18:0) levels || ||	TRUE	igd	3	186963130	0.0164732	4.06996e-06	778614	ebi-a-GCST90091033	Nonalcoholic fatty liver disease	TRUE	reported	igd	2	1	TRUE
rs7144175	C	G	C	G	0.114681	0.0075	0.109344	0.1077	FALSE	TRUE	FALSE	ebi-a-GCST90026057	14	94376783	0.0244	291	0.758501	1-palmitoyl-2-stearoyl-gpc (16:0/18:0) levels || id:ebi-a-GCST90026057	1-palmitoyl-2-stearoyl-gpc (16:0/18:0) levels	1-palmitoyl-2-stearoyl-gpc (16:0/18:0) levels || ||	TRUE	igd	14	94376783	0.0243596	2.503e-06	778614	ebi-a-GCST90091033	Nonalcoholic fatty liver disease	TRUE	reported	igd	2	1	TRUE
rs73001065	C	G	C	G	0.281009	0.0213	0.063618	0.0494	FALSE	TRUE	FALSE	ebi-a-GCST90026057	19	19460541	0.039	291	0.584501	1-palmitoyl-2-stearoyl-gpc (16:0/18:0) levels || id:ebi-a-GCST90026057	1-palmitoyl-2-stearoyl-gpc (16:0/18:0) levels	1-palmitoyl-2-stearoyl-gpc (16:0/18:0) levels || ||	TRUE	igd	19	19460541	0.0326406	7.35699e-18	778614	ebi-a-GCST90091033	Nonalcoholic fatty liver disease	TRUE	reported	igd	2	1	TRUE
rs77888509	A	G	A	G	-0.114621	-0.023	0.084493	0.0976	FALSE	FALSE	FALSE	ebi-a-GCST90026057	4	8242138	0.0254	291	0.3651	1-palmitoyl-2-stearoyl-gpc (16:0/18:0) levels || id:ebi-a-GCST90026057	1-palmitoyl-2-stearoyl-gpc (16:0/18:0) levels	1-palmitoyl-2-stearoyl-gpc (16:0/18:0) levels || ||	TRUE	igd	4	8242138	0.0243933	2.61601e-06	778614	ebi-a-GCST90091033	Nonalcoholic fatty liver disease	TRUE	reported	igd	2	1	TRUE
rs780093	C	T	C	T	-0.0769064	8e-04	0.588469	0.6089	FALSE	FALSE	FALSE	ebi-a-GCST90026057	2	27742603	0.0159	291	0.9585	1-palmitoyl-2-stearoyl-gpc (16:0/18:0) levels || id:ebi-a-GCST90026057	1-palmitoyl-2-stearoyl-gpc (16:0/18:0) levels	1-palmitoyl-2-stearoyl-gpc (16:0/18:0) levels || ||	TRUE	igd	2	27742603	0.0166949	4.09298e-06	778614	ebi-a-GCST90091033	Nonalcoholic fatty liver disease	TRUE	reported	igd	2	1	TRUE
rs8108364	T	C	T	C	-0.129307	0.0041	0.861829	0.8804	FALSE	FALSE	FALSE	ebi-a-GCST90026057	19	17503724	0.0237	291	0.862	1-palmitoyl-2-stearoyl-gpc (16:0/18:0) levels || id:ebi-a-GCST90026057	1-palmitoyl-2-stearoyl-gpc (16:0/18:0) levels	1-palmitoyl-2-stearoyl-gpc (16:0/18:0) levels || ||	TRUE	igd	19	17503724	0.024517	1.33401e-07	778614	ebi-a-GCST90091033	Nonalcoholic fatty liver disease	TRUE	reported	igd	2	1	TRUE
rs9922619	T	G	T	G	0.0766643	-0.0047	0.437376	0.4282	FALSE	FALSE	FALSE	ebi-a-GCST90026057	16	53831771	0.0161	291	0.769899	1-palmitoyl-2-stearoyl-gpc (16:0/18:0) levels || id:ebi-a-GCST90026057	1-palmitoyl-2-stearoyl-gpc (16:0/18:0) levels	1-palmitoyl-2-stearoyl-gpc (16:0/18:0) levels || ||	TRUE	igd	16	53831771	0.0162305	2.31798e-06	778614	ebi-a-GCST90091033	Nonalcoholic fatty liver disease	TRUE	reported	igd	2	1	TRUE
rs1397844	C	T	C	T	0.101063	0.0053	0.200795	0.2109	FALSE	FALSE	FALSE	ebi-a-GCST90026058	6	24006893	0.0149	291	0.7205	1-palmitoyl-2-stearoyl-gpc (16:0/18:0) levels || id:ebi-a-GCST90026058	1-palmitoyl-2-stearoyl-gpc (16:0/18:0) levels	1-palmitoyl-2-stearoyl-gpc (16:0/18:0) levels || ||	TRUE	igd	6	24006893	0.0211625	1.79201e-06	778614	ebi-a-GCST90091033	Nonalcoholic fatty liver disease	TRUE	reported	igd	2	1	TRUE
rs2933904	A	G	A	G	0.0804682	0.0148	0.33002	0.3318	FALSE	FALSE	FALSE	ebi-a-GCST90026058	11	129395267	0.0131	291	0.2581	1-palmitoyl-2-stearoyl-gpc (16:0/18:0) levels || id:ebi-a-GCST90026058	1-palmitoyl-2-stearoyl-gpc (16:0/18:0) levels	1-palmitoyl-2-stearoyl-gpc (16:0/18:0) levels || ||	TRUE	igd	11	129395267	0.0169093	1.94702e-06	778614	ebi-a-GCST90091033	Nonalcoholic fatty liver disease	TRUE	reported	igd	2	1	TRUE
rs3747207	A	G	A	G	0.288601	0.0142	0.222664	0.239	FALSE	FALSE	FALSE	ebi-a-GCST90026058	22	44324855	0.015	291	0.342	1-palmitoyl-2-stearoyl-gpc (16:0/18:0) levels || id:ebi-a-GCST90026058	1-palmitoyl-2-stearoyl-gpc (16:0/18:0) levels	1-palmitoyl-2-stearoyl-gpc (16:0/18:0) levels || ||	TRUE	igd	22	44324855	0.019822	5.07341e-48	778614	ebi-a-GCST90091033	Nonalcoholic fatty liver disease	TRUE	reported	igd	2	1	TRUE
rs429358	C	T	C	T	-0.136615	-0.0051	0.15507	0.206	FALSE	FALSE	FALSE	ebi-a-GCST90026058	19	45411941	0.0157	291	0.745399	1-palmitoyl-2-stearoyl-gpc (16:0/18:0) levels || id:ebi-a-GCST90026058	1-palmitoyl-2-stearoyl-gpc (16:0/18:0) levels	1-palmitoyl-2-stearoyl-gpc (16:0/18:0) levels || ||	TRUE	igd	19	45411941	0.0239288	1.13501e-08	778614	ebi-a-GCST90091033	Nonalcoholic fatty liver disease	TRUE	reported	igd	2	1	TRUE
rs710462	T	G	T	G	-0.0759048	0.0096	0.537773	0.556	FALSE	FALSE	FALSE	ebi-a-GCST90026058	3	186963130	0.0127	291	0.4519	1-palmitoyl-2-stearoyl-gpc (16:0/18:0) levels || id:ebi-a-GCST90026058	1-palmitoyl-2-stearoyl-gpc (16:0/18:0) levels	1-palmitoyl-2-stearoyl-gpc (16:0/18:0) levels || ||	TRUE	igd	3	186963130	0.0164732	4.06996e-06	778614	ebi-a-GCST90091033	Nonalcoholic fatty liver disease	TRUE	reported	igd	2	1	TRUE
rs7144175	C	G	C	G	0.114681	-0.0303	0.109344	0.1036	FALSE	TRUE	FALSE	ebi-a-GCST90026058	14	94376783	0.0209	291	0.1469	1-palmitoyl-2-stearoyl-gpc (16:0/18:0) levels || id:ebi-a-GCST90026058	1-palmitoyl-2-stearoyl-gpc (16:0/18:0) levels	1-palmitoyl-2-stearoyl-gpc (16:0/18:0) levels || ||	TRUE	igd	14	94376783	0.0243596	2.503e-06	778614	ebi-a-GCST90091033	Nonalcoholic fatty liver disease	TRUE	reported	igd	2	1	TRUE
rs73001065	C	G	C	G	0.281009	0.0051	0.063618	0.0568	FALSE	TRUE	FALSE	ebi-a-GCST90026058	19	19460541	0.0306	291	0.8687	1-palmitoyl-2-stearoyl-gpc (16:0/18:0) levels || id:ebi-a-GCST90026058	1-palmitoyl-2-stearoyl-gpc (16:0/18:0) levels	1-palmitoyl-2-stearoyl-gpc (16:0/18:0) levels || ||	TRUE	igd	19	19460541	0.0326406	7.35699e-18	778614	ebi-a-GCST90091033	Nonalcoholic fatty liver disease	TRUE	reported	igd	2	1	TRUE
rs77888509	A	G	A	G	-0.114621	-0.0093	0.084493	0.1071	FALSE	FALSE	FALSE	ebi-a-GCST90026058	4	8242138	0.0206	291	0.652501	1-palmitoyl-2-stearoyl-gpc (16:0/18:0) levels || id:ebi-a-GCST90026058	1-palmitoyl-2-stearoyl-gpc (16:0/18:0) levels	1-palmitoyl-2-stearoyl-gpc (16:0/18:0) levels || ||	TRUE	igd	4	8242138	0.0243933	2.61601e-06	778614	ebi-a-GCST90091033	Nonalcoholic fatty liver disease	TRUE	reported	igd	2	1	TRUE
rs780093	C	T	C	T	-0.0769064	-0.0223	0.588469	0.604	FALSE	FALSE	FALSE	ebi-a-GCST90026058	2	27742603	0.0132	291	0.0919899	1-palmitoyl-2-stearoyl-gpc (16:0/18:0) levels || id:ebi-a-GCST90026058	1-palmitoyl-2-stearoyl-gpc (16:0/18:0) levels	1-palmitoyl-2-stearoyl-gpc (16:0/18:0) levels || ||	TRUE	igd	2	27742603	0.0166949	4.09298e-06	778614	ebi-a-GCST90091033	Nonalcoholic fatty liver disease	TRUE	reported	igd	2	1	TRUE
rs8108364	T	C	T	C	-0.129307	-0.0125	0.861829	0.8752	FALSE	FALSE	FALSE	ebi-a-GCST90026058	19	17503724	0.0198	291	0.527	1-palmitoyl-2-stearoyl-gpc (16:0/18:0) levels || id:ebi-a-GCST90026058	1-palmitoyl-2-stearoyl-gpc (16:0/18:0) levels	1-palmitoyl-2-stearoyl-gpc (16:0/18:0) levels || ||	TRUE	igd	19	17503724	0.024517	1.33401e-07	778614	ebi-a-GCST90091033	Nonalcoholic fatty liver disease	TRUE	reported	igd	2	1	TRUE
rs9922619	T	G	T	G	0.0766643	-0.0087	0.437376	0.434	FALSE	FALSE	FALSE	ebi-a-GCST90026058	16	53831771	0.0137	291	0.526	1-palmitoyl-2-stearoyl-gpc (16:0/18:0) levels || id:ebi-a-GCST90026058	1-palmitoyl-2-stearoyl-gpc (16:0/18:0) levels	1-palmitoyl-2-stearoyl-gpc (16:0/18:0) levels || ||	TRUE	igd	16	53831771	0.0162305	2.31798e-06	778614	ebi-a-GCST90091033	Nonalcoholic fatty liver disease	TRUE	reported	igd	2	1	TRUE
rs1397844	C	T	C	T	0.101063	0.0317	0.200795	0.2094	FALSE	FALSE	FALSE	ebi-a-GCST90026059	6	24006893	0.0179	291	0.0758403	1-ribosyl-imidazoleacetate levels || id:ebi-a-GCST90026059	1-ribosyl-imidazoleacetate levels	1-ribosyl-imidazoleacetate levels || ||	TRUE	igd	6	24006893	0.0211625	1.79201e-06	778614	ebi-a-GCST90091033	Nonalcoholic fatty liver disease	TRUE	reported	igd	2	1	TRUE
rs2933904	A	G	A	G	0.0804682	-0.0146	0.33002	0.3291	FALSE	FALSE	FALSE	ebi-a-GCST90026059	11	129395267	0.0157	291	0.3516	1-ribosyl-imidazoleacetate levels || id:ebi-a-GCST90026059	1-ribosyl-imidazoleacetate levels	1-ribosyl-imidazoleacetate levels || ||	TRUE	igd	11	129395267	0.0169093	1.94702e-06	778614	ebi-a-GCST90091033	Nonalcoholic fatty liver disease	TRUE	reported	igd	2	1	TRUE
rs3747207	A	G	A	G	0.288601	0.024	0.222664	0.2434	FALSE	FALSE	FALSE	ebi-a-GCST90026059	22	44324855	0.0177	291	0.174	1-ribosyl-imidazoleacetate levels || id:ebi-a-GCST90026059	1-ribosyl-imidazoleacetate levels	1-ribosyl-imidazoleacetate levels || ||	TRUE	igd	22	44324855	0.019822	5.07341e-48	778614	ebi-a-GCST90091033	Nonalcoholic fatty liver disease	TRUE	reported	igd	2	1	TRUE
rs429358	C	T	C	T	-0.136615	0.0511	0.15507	0.2068	FALSE	FALSE	FALSE	ebi-a-GCST90026059	19	45411941	0.0182	291	0.00512201	1-ribosyl-imidazoleacetate levels || id:ebi-a-GCST90026059	1-ribosyl-imidazoleacetate levels	1-ribosyl-imidazoleacetate levels || ||	TRUE	igd	19	45411941	0.0239288	1.13501e-08	778614	ebi-a-GCST90091033	Nonalcoholic fatty liver disease	TRUE	reported	igd	2	1	TRUE
rs710462	T	G	T	G	-0.0759048	0.0067	0.537773	0.5677	FALSE	FALSE	FALSE	ebi-a-GCST90026059	3	186963130	0.015	291	0.654501	1-ribosyl-imidazoleacetate levels || id:ebi-a-GCST90026059	1-ribosyl-imidazoleacetate levels	1-ribosyl-imidazoleacetate levels || ||	TRUE	igd	3	186963130	0.0164732	4.06996e-06	778614	ebi-a-GCST90091033	Nonalcoholic fatty liver disease	TRUE	reported	igd	2	1	TRUE
rs7144175	C	G	C	G	0.114681	0.0285	0.109344	0.1061	FALSE	TRUE	FALSE	ebi-a-GCST90026059	14	94376783	0.0243	291	0.2412	1-ribosyl-imidazoleacetate levels || id:ebi-a-GCST90026059	1-ribosyl-imidazoleacetate levels	1-ribosyl-imidazoleacetate levels || ||	TRUE	igd	14	94376783	0.0243596	2.503e-06	778614	ebi-a-GCST90091033	Nonalcoholic fatty liver disease	TRUE	reported	igd	2	1	TRUE
rs73001065	C	G	C	G	0.281009	0.0411	0.063618	0.0528	FALSE	TRUE	FALSE	ebi-a-GCST90026059	19	19460541	0.0375	291	0.2728	1-ribosyl-imidazoleacetate levels || id:ebi-a-GCST90026059	1-ribosyl-imidazoleacetate levels	1-ribosyl-imidazoleacetate levels || ||	TRUE	igd	19	19460541	0.0326406	7.35699e-18	778614	ebi-a-GCST90091033	Nonalcoholic fatty liver disease	TRUE	reported	igd	2	1	TRUE
rs77888509	A	G	A	G	-0.114621	-0.0099	0.084493	0.1021	FALSE	FALSE	FALSE	ebi-a-GCST90026059	4	8242138	0.025	291	0.6911	1-ribosyl-imidazoleacetate levels || id:ebi-a-GCST90026059	1-ribosyl-imidazoleacetate levels	1-ribosyl-imidazoleacetate levels || ||	TRUE	igd	4	8242138	0.0243933	2.61601e-06	778614	ebi-a-GCST90091033	Nonalcoholic fatty liver disease	TRUE	reported	igd	2	1	TRUE
rs780093	C	T	C	T	-0.0769064	0.0157	0.588469	0.6068	FALSE	FALSE	FALSE	ebi-a-GCST90026059	2	27742603	0.0157	291	0.3189	1-ribosyl-imidazoleacetate levels || id:ebi-a-GCST90026059	1-ribosyl-imidazoleacetate levels	1-ribosyl-imidazoleacetate levels || ||	TRUE	igd	2	27742603	0.0166949	4.09298e-06	778614	ebi-a-GCST90091033	Nonalcoholic fatty liver disease	TRUE	reported	igd	2	1	TRUE
rs8108364	T	C	T	C	-0.129307	-0.0029	0.861829	0.8781	FALSE	FALSE	FALSE	ebi-a-GCST90026059	19	17503724	0.0234	291	0.9009	1-ribosyl-imidazoleacetate levels || id:ebi-a-GCST90026059	1-ribosyl-imidazoleacetate levels	1-ribosyl-imidazoleacetate levels || ||	TRUE	igd	19	17503724	0.024517	1.33401e-07	778614	ebi-a-GCST90091033	Nonalcoholic fatty liver disease	TRUE	reported	igd	2	1	TRUE
rs9922619	T	G	T	G	0.0766643	0.0035	0.437376	0.4307	FALSE	FALSE	FALSE	ebi-a-GCST90026059	16	53831771	0.0162	291	0.8307	1-ribosyl-imidazoleacetate levels || id:ebi-a-GCST90026059	1-ribosyl-imidazoleacetate levels	1-ribosyl-imidazoleacetate levels || ||	TRUE	igd	16	53831771	0.0162305	2.31798e-06	778614	ebi-a-GCST90091033	Nonalcoholic fatty liver disease	TRUE	reported	igd	2	1	TRUE
rs1397844	C	T	C	T	0.101063	0.0136	0.200795	0.2109	FALSE	FALSE	FALSE	ebi-a-GCST90026060	6	24006893	0.0152	291	0.3718	1-stearoyl-2-arachidonoyl-gpc (18:0/20:4) levels || id:ebi-a-GCST90026060	1-stearoyl-2-arachidonoyl-gpc (18:0/20:4) levels	1-stearoyl-2-arachidonoyl-gpc (18:0/20:4) levels || ||	TRUE	igd	6	24006893	0.0211625	1.79201e-06	778614	ebi-a-GCST90091033	Nonalcoholic fatty liver disease	TRUE	reported	igd	2	1	TRUE
rs2933904	A	G	A	G	0.0804682	0.0017	0.33002	0.332	FALSE	FALSE	FALSE	ebi-a-GCST90026060	11	129395267	0.0134	291	0.9002	1-stearoyl-2-arachidonoyl-gpc (18:0/20:4) levels || id:ebi-a-GCST90026060	1-stearoyl-2-arachidonoyl-gpc (18:0/20:4) levels	1-stearoyl-2-arachidonoyl-gpc (18:0/20:4) levels || ||	TRUE	igd	11	129395267	0.0169093	1.94702e-06	778614	ebi-a-GCST90091033	Nonalcoholic fatty liver disease	TRUE	reported	igd	2	1	TRUE
rs3747207	A	G	A	G	0.288601	0.0073	0.222664	0.2389	FALSE	FALSE	FALSE	ebi-a-GCST90026060	22	44324855	0.0153	291	0.6343	1-stearoyl-2-arachidonoyl-gpc (18:0/20:4) levels || id:ebi-a-GCST90026060	1-stearoyl-2-arachidonoyl-gpc (18:0/20:4) levels	1-stearoyl-2-arachidonoyl-gpc (18:0/20:4) levels || ||	TRUE	igd	22	44324855	0.019822	5.07341e-48	778614	ebi-a-GCST90091033	Nonalcoholic fatty liver disease	TRUE	reported	igd	2	1	TRUE
rs429358	C	T	C	T	-0.136615	-0.0015	0.15507	0.206	FALSE	FALSE	FALSE	ebi-a-GCST90026060	19	45411941	0.016	291	0.9271	1-stearoyl-2-arachidonoyl-gpc (18:0/20:4) levels || id:ebi-a-GCST90026060	1-stearoyl-2-arachidonoyl-gpc (18:0/20:4) levels	1-stearoyl-2-arachidonoyl-gpc (18:0/20:4) levels || ||	TRUE	igd	19	45411941	0.0239288	1.13501e-08	778614	ebi-a-GCST90091033	Nonalcoholic fatty liver disease	TRUE	reported	igd	2	1	TRUE
rs710462	T	G	T	G	-0.0759048	0.0196	0.537773	0.556	FALSE	FALSE	FALSE	ebi-a-GCST90026060	3	186963130	0.013	291	0.1298	1-stearoyl-2-arachidonoyl-gpc (18:0/20:4) levels || id:ebi-a-GCST90026060	1-stearoyl-2-arachidonoyl-gpc (18:0/20:4) levels	1-stearoyl-2-arachidonoyl-gpc (18:0/20:4) levels || ||	TRUE	igd	3	186963130	0.0164732	4.06996e-06	778614	ebi-a-GCST90091033	Nonalcoholic fatty liver disease	TRUE	reported	igd	2	1	TRUE
rs7144175	C	G	C	G	0.114681	-0.0281	0.109344	0.1035	FALSE	TRUE	FALSE	ebi-a-GCST90026060	14	94376783	0.0213	291	0.1875	1-stearoyl-2-arachidonoyl-gpc (18:0/20:4) levels || id:ebi-a-GCST90026060	1-stearoyl-2-arachidonoyl-gpc (18:0/20:4) levels	1-stearoyl-2-arachidonoyl-gpc (18:0/20:4) levels || ||	TRUE	igd	14	94376783	0.0243596	2.503e-06	778614	ebi-a-GCST90091033	Nonalcoholic fatty liver disease	TRUE	reported	igd	2	1	TRUE
rs73001065	C	G	C	G	0.281009	-0.0019	0.063618	0.057	FALSE	TRUE	FALSE	ebi-a-GCST90026060	19	19460541	0.0312	291	0.9511	1-stearoyl-2-arachidonoyl-gpc (18:0/20:4) levels || id:ebi-a-GCST90026060	1-stearoyl-2-arachidonoyl-gpc (18:0/20:4) levels	1-stearoyl-2-arachidonoyl-gpc (18:0/20:4) levels || ||	TRUE	igd	19	19460541	0.0326406	7.35699e-18	778614	ebi-a-GCST90091033	Nonalcoholic fatty liver disease	TRUE	reported	igd	2	1	TRUE
rs77888509	A	G	A	G	-0.114621	0.0014	0.084493	0.1074	FALSE	FALSE	FALSE	ebi-a-GCST90026060	4	8242138	0.0211	291	0.9455	1-stearoyl-2-arachidonoyl-gpc (18:0/20:4) levels || id:ebi-a-GCST90026060	1-stearoyl-2-arachidonoyl-gpc (18:0/20:4) levels	1-stearoyl-2-arachidonoyl-gpc (18:0/20:4) levels || ||	TRUE	igd	4	8242138	0.0243933	2.61601e-06	778614	ebi-a-GCST90091033	Nonalcoholic fatty liver disease	TRUE	reported	igd	2	1	TRUE
rs780093	C	T	C	T	-0.0769064	0.0057	0.588469	0.6038	FALSE	FALSE	FALSE	ebi-a-GCST90026060	2	27742603	0.0136	291	0.6742	1-stearoyl-2-arachidonoyl-gpc (18:0/20:4) levels || id:ebi-a-GCST90026060	1-stearoyl-2-arachidonoyl-gpc (18:0/20:4) levels	1-stearoyl-2-arachidonoyl-gpc (18:0/20:4) levels || ||	TRUE	igd	2	27742603	0.0166949	4.09298e-06	778614	ebi-a-GCST90091033	Nonalcoholic fatty liver disease	TRUE	reported	igd	2	1	TRUE
rs8108364	T	C	T	C	-0.129307	0.0069	0.861829	0.875	FALSE	FALSE	FALSE	ebi-a-GCST90026060	19	17503724	0.0202	291	0.732099	1-stearoyl-2-arachidonoyl-gpc (18:0/20:4) levels || id:ebi-a-GCST90026060	1-stearoyl-2-arachidonoyl-gpc (18:0/20:4) levels	1-stearoyl-2-arachidonoyl-gpc (18:0/20:4) levels || ||	TRUE	igd	19	17503724	0.024517	1.33401e-07	778614	ebi-a-GCST90091033	Nonalcoholic fatty liver disease	TRUE	reported	igd	2	1	TRUE
rs9922619	T	G	T	G	0.0766643	-0.0038	0.437376	0.4342	FALSE	FALSE	FALSE	ebi-a-GCST90026060	16	53831771	0.0141	291	0.7907	1-stearoyl-2-arachidonoyl-gpc (18:0/20:4) levels || id:ebi-a-GCST90026060	1-stearoyl-2-arachidonoyl-gpc (18:0/20:4) levels	1-stearoyl-2-arachidonoyl-gpc (18:0/20:4) levels || ||	TRUE	igd	16	53831771	0.0162305	2.31798e-06	778614	ebi-a-GCST90091033	Nonalcoholic fatty liver disease	TRUE	reported	igd	2	1	TRUE
rs1397844	C	T	C	T	0.101063	0.0029	0.200795	0.2104	FALSE	FALSE	FALSE	ebi-a-GCST90026061	6	24006893	0.017	291	0.8653	1-stearoyl-2-docosahexaenoyl-gpc (18:0/22:6) levels || id:ebi-a-GCST90026061	1-stearoyl-2-docosahexaenoyl-gpc (18:0/22:6) levels	1-stearoyl-2-docosahexaenoyl-gpc (18:0/22:6) levels || ||	TRUE	igd	6	24006893	0.0211625	1.79201e-06	778614	ebi-a-GCST90091033	Nonalcoholic fatty liver disease	TRUE	reported	igd	2	1	TRUE
rs2933904	A	G	A	G	0.0804682	0.0012	0.33002	0.3309	FALSE	FALSE	FALSE	ebi-a-GCST90026061	11	129395267	0.015	291	0.9336	1-stearoyl-2-docosahexaenoyl-gpc (18:0/22:6) levels || id:ebi-a-GCST90026061	1-stearoyl-2-docosahexaenoyl-gpc (18:0/22:6) levels	1-stearoyl-2-docosahexaenoyl-gpc (18:0/22:6) levels || ||	TRUE	igd	11	129395267	0.0169093	1.94702e-06	778614	ebi-a-GCST90091033	Nonalcoholic fatty liver disease	TRUE	reported	igd	2	1	TRUE
rs3747207	A	G	A	G	0.288601	-0.018	0.222664	0.2403	FALSE	FALSE	FALSE	ebi-a-GCST90026061	22	44324855	0.0169	291	0.2852	1-stearoyl-2-docosahexaenoyl-gpc (18:0/22:6) levels || id:ebi-a-GCST90026061	1-stearoyl-2-docosahexaenoyl-gpc (18:0/22:6) levels	1-stearoyl-2-docosahexaenoyl-gpc (18:0/22:6) levels || ||	TRUE	igd	22	44324855	0.019822	5.07341e-48	778614	ebi-a-GCST90091033	Nonalcoholic fatty liver disease	TRUE	reported	igd	2	1	TRUE
rs429358	C	T	C	T	-0.136615	0.0205	0.15507	0.2063	FALSE	FALSE	FALSE	ebi-a-GCST90026061	19	45411941	0.0177	291	0.2474	1-stearoyl-2-docosahexaenoyl-gpc (18:0/22:6) levels || id:ebi-a-GCST90026061	1-stearoyl-2-docosahexaenoyl-gpc (18:0/22:6) levels	1-stearoyl-2-docosahexaenoyl-gpc (18:0/22:6) levels || ||	TRUE	igd	19	45411941	0.0239288	1.13501e-08	778614	ebi-a-GCST90091033	Nonalcoholic fatty liver disease	TRUE	reported	igd	2	1	TRUE
rs710462	T	G	T	G	-0.0759048	0.0168	0.537773	0.5597	FALSE	FALSE	FALSE	ebi-a-GCST90026061	3	186963130	0.0144	291	0.2416	1-stearoyl-2-docosahexaenoyl-gpc (18:0/22:6) levels || id:ebi-a-GCST90026061	1-stearoyl-2-docosahexaenoyl-gpc (18:0/22:6) levels	1-stearoyl-2-docosahexaenoyl-gpc (18:0/22:6) levels || ||	TRUE	igd	3	186963130	0.0164732	4.06996e-06	778614	ebi-a-GCST90091033	Nonalcoholic fatty liver disease	TRUE	reported	igd	2	1	TRUE
rs7144175	C	G	C	G	0.114681	-0.0168	0.109344	0.1045	FALSE	TRUE	FALSE	ebi-a-GCST90026061	14	94376783	0.0236	291	0.4758	1-stearoyl-2-docosahexaenoyl-gpc (18:0/22:6) levels || id:ebi-a-GCST90026061	1-stearoyl-2-docosahexaenoyl-gpc (18:0/22:6) levels	1-stearoyl-2-docosahexaenoyl-gpc (18:0/22:6) levels || ||	TRUE	igd	14	94376783	0.0243596	2.503e-06	778614	ebi-a-GCST90091033	Nonalcoholic fatty liver disease	TRUE	reported	igd	2	1	TRUE
rs73001065	C	G	C	G	0.281009	-0.0078	0.063618	0.0556	FALSE	TRUE	FALSE	ebi-a-GCST90026061	19	19460541	0.0351	291	0.8241	1-stearoyl-2-docosahexaenoyl-gpc (18:0/22:6) levels || id:ebi-a-GCST90026061	1-stearoyl-2-docosahexaenoyl-gpc (18:0/22:6) levels	1-stearoyl-2-docosahexaenoyl-gpc (18:0/22:6) levels || ||	TRUE	igd	19	19460541	0.0326406	7.35699e-18	778614	ebi-a-GCST90091033	Nonalcoholic fatty liver disease	TRUE	reported	igd	2	1	TRUE
rs77888509	A	G	A	G	-0.114621	-0.0109	0.084493	0.1053	FALSE	FALSE	FALSE	ebi-a-GCST90026061	4	8242138	0.0235	291	0.6436	1-stearoyl-2-docosahexaenoyl-gpc (18:0/22:6) levels || id:ebi-a-GCST90026061	1-stearoyl-2-docosahexaenoyl-gpc (18:0/22:6) levels	1-stearoyl-2-docosahexaenoyl-gpc (18:0/22:6) levels || ||	TRUE	igd	4	8242138	0.0243933	2.61601e-06	778614	ebi-a-GCST90091033	Nonalcoholic fatty liver disease	TRUE	reported	igd	2	1	TRUE
rs780093	C	T	C	T	-0.0769064	-0.0137	0.588469	0.6049	FALSE	FALSE	FALSE	ebi-a-GCST90026061	2	27742603	0.0151	291	0.3639	1-stearoyl-2-docosahexaenoyl-gpc (18:0/22:6) levels || id:ebi-a-GCST90026061	1-stearoyl-2-docosahexaenoyl-gpc (18:0/22:6) levels	1-stearoyl-2-docosahexaenoyl-gpc (18:0/22:6) levels || ||	TRUE	igd	2	27742603	0.0166949	4.09298e-06	778614	ebi-a-GCST90091033	Nonalcoholic fatty liver disease	TRUE	reported	igd	2	1	TRUE
rs8108364	T	C	T	C	-0.129307	0.0118	0.861829	0.8761	FALSE	FALSE	FALSE	ebi-a-GCST90026061	19	17503724	0.0224	291	0.5991	1-stearoyl-2-docosahexaenoyl-gpc (18:0/22:6) levels || id:ebi-a-GCST90026061	1-stearoyl-2-docosahexaenoyl-gpc (18:0/22:6) levels	1-stearoyl-2-docosahexaenoyl-gpc (18:0/22:6) levels || ||	TRUE	igd	19	17503724	0.024517	1.33401e-07	778614	ebi-a-GCST90091033	Nonalcoholic fatty liver disease	TRUE	reported	igd	2	1	TRUE
rs9922619	T	G	T	G	0.0766643	-0.0072	0.437376	0.433	FALSE	FALSE	FALSE	ebi-a-GCST90026061	16	53831771	0.0156	291	0.646501	1-stearoyl-2-docosahexaenoyl-gpc (18:0/22:6) levels || id:ebi-a-GCST90026061	1-stearoyl-2-docosahexaenoyl-gpc (18:0/22:6) levels	1-stearoyl-2-docosahexaenoyl-gpc (18:0/22:6) levels || ||	TRUE	igd	16	53831771	0.0162305	2.31798e-06	778614	ebi-a-GCST90091033	Nonalcoholic fatty liver disease	TRUE	reported	igd	2	1	TRUE
rs1397844	C	T	C	T	0.101063	0.0097	0.200795	0.2119	FALSE	FALSE	FALSE	ebi-a-GCST90026062	6	24006893	0.0165	291	0.555699	1-stearoyl-2-linoleoyl-gpc (18:0/18:2) levels || id:ebi-a-GCST90026062	1-stearoyl-2-linoleoyl-gpc (18:0/18:2) levels	1-stearoyl-2-linoleoyl-gpc (18:0/18:2) levels || ||	TRUE	igd	6	24006893	0.0211625	1.79201e-06	778614	ebi-a-GCST90091033	Nonalcoholic fatty liver disease	TRUE	reported	igd	2	1	TRUE
rs2933904	A	G	A	G	0.0804682	0.0086	0.33002	0.3337	FALSE	FALSE	FALSE	ebi-a-GCST90026062	11	129395267	0.0145	291	0.552699	1-stearoyl-2-linoleoyl-gpc (18:0/18:2) levels || id:ebi-a-GCST90026062	1-stearoyl-2-linoleoyl-gpc (18:0/18:2) levels	1-stearoyl-2-linoleoyl-gpc (18:0/18:2) levels || ||	TRUE	igd	11	129395267	0.0169093	1.94702e-06	778614	ebi-a-GCST90091033	Nonalcoholic fatty liver disease	TRUE	reported	igd	2	1	TRUE
rs3747207	A	G	A	G	0.288601	-0.0063	0.222664	0.2362	FALSE	FALSE	FALSE	ebi-a-GCST90026062	22	44324855	0.0166	291	0.7028	1-stearoyl-2-linoleoyl-gpc (18:0/18:2) levels || id:ebi-a-GCST90026062	1-stearoyl-2-linoleoyl-gpc (18:0/18:2) levels	1-stearoyl-2-linoleoyl-gpc (18:0/18:2) levels || ||	TRUE	igd	22	44324855	0.019822	5.07341e-48	778614	ebi-a-GCST90091033	Nonalcoholic fatty liver disease	TRUE	reported	igd	2	1	TRUE
rs429358	C	T	C	T	-0.136615	0.0096	0.15507	0.2055	FALSE	FALSE	FALSE	ebi-a-GCST90026062	19	45411941	0.0174	291	0.579301	1-stearoyl-2-linoleoyl-gpc (18:0/18:2) levels || id:ebi-a-GCST90026062	1-stearoyl-2-linoleoyl-gpc (18:0/18:2) levels	1-stearoyl-2-linoleoyl-gpc (18:0/18:2) levels || ||	TRUE	igd	19	45411941	0.0239288	1.13501e-08	778614	ebi-a-GCST90091033	Nonalcoholic fatty liver disease	TRUE	reported	igd	2	1	TRUE
rs710462	T	G	T	G	-0.0759048	0.0287	0.537773	0.549	FALSE	FALSE	FALSE	ebi-a-GCST90026062	3	186963130	0.0141	291	0.0413105	1-stearoyl-2-linoleoyl-gpc (18:0/18:2) levels || id:ebi-a-GCST90026062	1-stearoyl-2-linoleoyl-gpc (18:0/18:2) levels	1-stearoyl-2-linoleoyl-gpc (18:0/18:2) levels || ||	TRUE	igd	3	186963130	0.0164732	4.06996e-06	778614	ebi-a-GCST90091033	Nonalcoholic fatty liver disease	TRUE	reported	igd	2	1	TRUE
rs7144175	C	G	C	G	0.114681	-0.0565	0.109344	0.102	FALSE	TRUE	FALSE	ebi-a-GCST90026062	14	94376783	0.0232	291	0.0148399	1-stearoyl-2-linoleoyl-gpc (18:0/18:2) levels || id:ebi-a-GCST90026062	1-stearoyl-2-linoleoyl-gpc (18:0/18:2) levels	1-stearoyl-2-linoleoyl-gpc (18:0/18:2) levels || ||	TRUE	igd	14	94376783	0.0243596	2.503e-06	778614	ebi-a-GCST90091033	Nonalcoholic fatty liver disease	TRUE	reported	igd	2	1	TRUE
rs73001065	C	G	C	G	0.281009	0.0144	0.063618	0.0591	FALSE	TRUE	FALSE	ebi-a-GCST90026062	19	19460541	0.0333	291	0.664599	1-stearoyl-2-linoleoyl-gpc (18:0/18:2) levels || id:ebi-a-GCST90026062	1-stearoyl-2-linoleoyl-gpc (18:0/18:2) levels	1-stearoyl-2-linoleoyl-gpc (18:0/18:2) levels || ||	TRUE	igd	19	19460541	0.0326406	7.35699e-18	778614	ebi-a-GCST90091033	Nonalcoholic fatty liver disease	TRUE	reported	igd	2	1	TRUE
rs77888509	A	G	A	G	-0.114621	-0.0018	0.084493	0.1101	FALSE	FALSE	FALSE	ebi-a-GCST90026062	4	8242138	0.0226	291	0.937	1-stearoyl-2-linoleoyl-gpc (18:0/18:2) levels || id:ebi-a-GCST90026062	1-stearoyl-2-linoleoyl-gpc (18:0/18:2) levels	1-stearoyl-2-linoleoyl-gpc (18:0/18:2) levels || ||	TRUE	igd	4	8242138	0.0243933	2.61601e-06	778614	ebi-a-GCST90091033	Nonalcoholic fatty liver disease	TRUE	reported	igd	2	1	TRUE
rs780093	C	T	C	T	-0.0769064	-6.00E-04	0.588469	0.6022	FALSE	FALSE	FALSE	ebi-a-GCST90026062	2	27742603	0.0148	291	0.9677	1-stearoyl-2-linoleoyl-gpc (18:0/18:2) levels || id:ebi-a-GCST90026062	1-stearoyl-2-linoleoyl-gpc (18:0/18:2) levels	1-stearoyl-2-linoleoyl-gpc (18:0/18:2) levels || ||	TRUE	igd	2	27742603	0.0166949	4.09298e-06	778614	ebi-a-GCST90091033	Nonalcoholic fatty liver disease	TRUE	reported	igd	2	1	TRUE
rs8108364	T	C	T	C	-0.129307	0.0083	0.861829	0.8733	FALSE	FALSE	FALSE	ebi-a-GCST90026062	19	17503724	0.022	291	0.7063	1-stearoyl-2-linoleoyl-gpc (18:0/18:2) levels || id:ebi-a-GCST90026062	1-stearoyl-2-linoleoyl-gpc (18:0/18:2) levels	1-stearoyl-2-linoleoyl-gpc (18:0/18:2) levels || ||	TRUE	igd	19	17503724	0.024517	1.33401e-07	778614	ebi-a-GCST90091033	Nonalcoholic fatty liver disease	TRUE	reported	igd	2	1	TRUE
rs9922619	T	G	T	G	0.0766643	0.0082	0.437376	0.4364	FALSE	FALSE	FALSE	ebi-a-GCST90026062	16	53831771	0.0155	291	0.598199	1-stearoyl-2-linoleoyl-gpc (18:0/18:2) levels || id:ebi-a-GCST90026062	1-stearoyl-2-linoleoyl-gpc (18:0/18:2) levels	1-stearoyl-2-linoleoyl-gpc (18:0/18:2) levels || ||	TRUE	igd	16	53831771	0.0162305	2.31798e-06	778614	ebi-a-GCST90091033	Nonalcoholic fatty liver disease	TRUE	reported	igd	2	1	TRUE
rs1397844	C	T	C	T	0.101063	0.0076	0.200795	0.2101	FALSE	FALSE	FALSE	ebi-a-GCST90026063	6	24006893	0.0133	291	0.5662	1-stearoyl-2-oleoyl-gpc (18:0/18:1) levels || id:ebi-a-GCST90026063	1-stearoyl-2-oleoyl-gpc (18:0/18:1) levels	1-stearoyl-2-oleoyl-gpc (18:0/18:1) levels || ||	TRUE	igd	6	24006893	0.0211625	1.79201e-06	778614	ebi-a-GCST90091033	Nonalcoholic fatty liver disease	TRUE	reported	igd	2	1	TRUE
rs2933904	A	G	A	G	0.0804682	-0.0023	0.33002	0.3305	FALSE	FALSE	FALSE	ebi-a-GCST90026063	11	129395267	0.0117	291	0.8468	1-stearoyl-2-oleoyl-gpc (18:0/18:1) levels || id:ebi-a-GCST90026063	1-stearoyl-2-oleoyl-gpc (18:0/18:1) levels	1-stearoyl-2-oleoyl-gpc (18:0/18:1) levels || ||	TRUE	igd	11	129395267	0.0169093	1.94702e-06	778614	ebi-a-GCST90091033	Nonalcoholic fatty liver disease	TRUE	reported	igd	2	1	TRUE
rs3747207	A	G	A	G	0.288601	0.0119	0.222664	0.2413	FALSE	FALSE	FALSE	ebi-a-GCST90026063	22	44324855	0.0132	291	0.3666	1-stearoyl-2-oleoyl-gpc (18:0/18:1) levels || id:ebi-a-GCST90026063	1-stearoyl-2-oleoyl-gpc (18:0/18:1) levels	1-stearoyl-2-oleoyl-gpc (18:0/18:1) levels || ||	TRUE	igd	22	44324855	0.019822	5.07341e-48	778614	ebi-a-GCST90091033	Nonalcoholic fatty liver disease	TRUE	reported	igd	2	1	TRUE
rs429358	C	T	C	T	-0.136615	-0.0066	0.15507	0.2064	FALSE	FALSE	FALSE	ebi-a-GCST90026063	19	45411941	0.0138	291	0.6331	1-stearoyl-2-oleoyl-gpc (18:0/18:1) levels || id:ebi-a-GCST90026063	1-stearoyl-2-oleoyl-gpc (18:0/18:1) levels	1-stearoyl-2-oleoyl-gpc (18:0/18:1) levels || ||	TRUE	igd	19	45411941	0.0239288	1.13501e-08	778614	ebi-a-GCST90091033	Nonalcoholic fatty liver disease	TRUE	reported	igd	2	1	TRUE
rs710462	T	G	T	G	-0.0759048	0.0171	0.537773	0.562	FALSE	FALSE	FALSE	ebi-a-GCST90026063	3	186963130	0.0112	291	0.1267	1-stearoyl-2-oleoyl-gpc (18:0/18:1) levels || id:ebi-a-GCST90026063	1-stearoyl-2-oleoyl-gpc (18:0/18:1) levels	1-stearoyl-2-oleoyl-gpc (18:0/18:1) levels || ||	TRUE	igd	3	186963130	0.0164732	4.06996e-06	778614	ebi-a-GCST90091033	Nonalcoholic fatty liver disease	TRUE	reported	igd	2	1	TRUE
rs7144175	C	G	C	G	0.114681	-0.0299	0.109344	0.1047	FALSE	TRUE	FALSE	ebi-a-GCST90026063	14	94376783	0.0183	291	0.1013	1-stearoyl-2-oleoyl-gpc (18:0/18:1) levels || id:ebi-a-GCST90026063	1-stearoyl-2-oleoyl-gpc (18:0/18:1) levels	1-stearoyl-2-oleoyl-gpc (18:0/18:1) levels || ||	TRUE	igd	14	94376783	0.0243596	2.503e-06	778614	ebi-a-GCST90091033	Nonalcoholic fatty liver disease	TRUE	reported	igd	2	1	TRUE
rs73001065	C	G	C	G	0.281009	0.0077	0.063618	0.0549	FALSE	TRUE	FALSE	ebi-a-GCST90026063	19	19460541	0.0276	291	0.780899	1-stearoyl-2-oleoyl-gpc (18:0/18:1) levels || id:ebi-a-GCST90026063	1-stearoyl-2-oleoyl-gpc (18:0/18:1) levels	1-stearoyl-2-oleoyl-gpc (18:0/18:1) levels || ||	TRUE	igd	19	19460541	0.0326406	7.35699e-18	778614	ebi-a-GCST90091033	Nonalcoholic fatty liver disease	TRUE	reported	igd	2	1	TRUE
rs77888509	A	G	A	G	-0.114621	-9.00E-04	0.084493	0.1046	FALSE	FALSE	FALSE	ebi-a-GCST90026063	4	8242138	0.0184	291	0.9594	1-stearoyl-2-oleoyl-gpc (18:0/18:1) levels || id:ebi-a-GCST90026063	1-stearoyl-2-oleoyl-gpc (18:0/18:1) levels	1-stearoyl-2-oleoyl-gpc (18:0/18:1) levels || ||	TRUE	igd	4	8242138	0.0243933	2.61601e-06	778614	ebi-a-GCST90091033	Nonalcoholic fatty liver disease	TRUE	reported	igd	2	1	TRUE
rs780093	C	T	C	T	-0.0769064	0.0031	0.588469	0.6053	FALSE	FALSE	FALSE	ebi-a-GCST90026063	2	27742603	0.0118	291	0.7926	1-stearoyl-2-oleoyl-gpc (18:0/18:1) levels || id:ebi-a-GCST90026063	1-stearoyl-2-oleoyl-gpc (18:0/18:1) levels	1-stearoyl-2-oleoyl-gpc (18:0/18:1) levels || ||	TRUE	igd	2	27742603	0.0166949	4.09298e-06	778614	ebi-a-GCST90091033	Nonalcoholic fatty liver disease	TRUE	reported	igd	2	1	TRUE
rs8108364	T	C	T	C	-0.129307	0.0023	0.861829	0.8766	FALSE	FALSE	FALSE	ebi-a-GCST90026063	19	17503724	0.0175	291	0.8938	1-stearoyl-2-oleoyl-gpc (18:0/18:1) levels || id:ebi-a-GCST90026063	1-stearoyl-2-oleoyl-gpc (18:0/18:1) levels	1-stearoyl-2-oleoyl-gpc (18:0/18:1) levels || ||	TRUE	igd	19	17503724	0.024517	1.33401e-07	778614	ebi-a-GCST90091033	Nonalcoholic fatty liver disease	TRUE	reported	igd	2	1	TRUE
rs9922619	T	G	T	G	0.0766643	0.0016	0.437376	0.4324	FALSE	FALSE	FALSE	ebi-a-GCST90026063	16	53831771	0.0121	291	0.8933	1-stearoyl-2-oleoyl-gpc (18:0/18:1) levels || id:ebi-a-GCST90026063	1-stearoyl-2-oleoyl-gpc (18:0/18:1) levels	1-stearoyl-2-oleoyl-gpc (18:0/18:1) levels || ||	TRUE	igd	16	53831771	0.0162305	2.31798e-06	778614	ebi-a-GCST90091033	Nonalcoholic fatty liver disease	TRUE	reported	igd	2	1	TRUE
rs1397844	C	T	C	T	0.101063	0.0105	0.200795	0.2114	FALSE	FALSE	FALSE	ebi-a-GCST90026064	6	24006893	0.0172	291	0.542099	1-stearoyl-gpc (18:0) levels || id:ebi-a-GCST90026064	1-stearoyl-gpc (18:0) levels	1-stearoyl-gpc (18:0) levels || ||	TRUE	igd	6	24006893	0.0211625	1.79201e-06	778614	ebi-a-GCST90091033	Nonalcoholic fatty liver disease	TRUE	reported	igd	2	1	TRUE
rs2933904	A	G	A	G	0.0804682	0.017	0.33002	0.3328	FALSE	FALSE	FALSE	ebi-a-GCST90026064	11	129395267	0.0151	291	0.2627	1-stearoyl-gpc (18:0) levels || id:ebi-a-GCST90026064	1-stearoyl-gpc (18:0) levels	1-stearoyl-gpc (18:0) levels || ||	TRUE	igd	11	129395267	0.0169093	1.94702e-06	778614	ebi-a-GCST90091033	Nonalcoholic fatty liver disease	TRUE	reported	igd	2	1	TRUE
rs3747207	A	G	A	G	0.288601	0.0194	0.222664	0.2375	FALSE	FALSE	FALSE	ebi-a-GCST90026064	22	44324855	0.0173	291	0.2637	1-stearoyl-gpc (18:0) levels || id:ebi-a-GCST90026064	1-stearoyl-gpc (18:0) levels	1-stearoyl-gpc (18:0) levels || ||	TRUE	igd	22	44324855	0.019822	5.07341e-48	778614	ebi-a-GCST90091033	Nonalcoholic fatty liver disease	TRUE	reported	igd	2	1	TRUE
rs429358	C	T	C	T	-0.136615	0.0037	0.15507	0.2058	FALSE	FALSE	FALSE	ebi-a-GCST90026064	19	45411941	0.0182	291	0.8373	1-stearoyl-gpc (18:0) levels || id:ebi-a-GCST90026064	1-stearoyl-gpc (18:0) levels	1-stearoyl-gpc (18:0) levels || ||	TRUE	igd	19	45411941	0.0239288	1.13501e-08	778614	ebi-a-GCST90091033	Nonalcoholic fatty liver disease	TRUE	reported	igd	2	1	TRUE
rs710462	T	G	T	G	-0.0759048	0.0251	0.537773	0.5521	FALSE	FALSE	FALSE	ebi-a-GCST90026064	3	186963130	0.0147	291	0.0884891	1-stearoyl-gpc (18:0) levels || id:ebi-a-GCST90026064	1-stearoyl-gpc (18:0) levels	1-stearoyl-gpc (18:0) levels || ||	TRUE	igd	3	186963130	0.0164732	4.06996e-06	778614	ebi-a-GCST90091033	Nonalcoholic fatty liver disease	TRUE	reported	igd	2	1	TRUE
rs7144175	C	G	C	G	0.114681	-0.0454	0.109344	0.1028	FALSE	TRUE	FALSE	ebi-a-GCST90026064	14	94376783	0.0242	291	0.0608499	1-stearoyl-gpc (18:0) levels || id:ebi-a-GCST90026064	1-stearoyl-gpc (18:0) levels	1-stearoyl-gpc (18:0) levels || ||	TRUE	igd	14	94376783	0.0243596	2.503e-06	778614	ebi-a-GCST90091033	Nonalcoholic fatty liver disease	TRUE	reported	igd	2	1	TRUE
rs73001065	C	G	C	G	0.281009	0.0129	0.063618	0.0581	FALSE	TRUE	FALSE	ebi-a-GCST90026064	19	19460541	0.0351	291	0.7136	1-stearoyl-gpc (18:0) levels || id:ebi-a-GCST90026064	1-stearoyl-gpc (18:0) levels	1-stearoyl-gpc (18:0) levels || ||	TRUE	igd	19	19460541	0.0326406	7.35699e-18	778614	ebi-a-GCST90091033	Nonalcoholic fatty liver disease	TRUE	reported	igd	2	1	TRUE
rs77888509	A	G	A	G	-0.114621	-0.0153	0.084493	0.1088	FALSE	FALSE	FALSE	ebi-a-GCST90026064	4	8242138	0.0238	291	0.519	1-stearoyl-gpc (18:0) levels || id:ebi-a-GCST90026064	1-stearoyl-gpc (18:0) levels	1-stearoyl-gpc (18:0) levels || ||	TRUE	igd	4	8242138	0.0243933	2.61601e-06	778614	ebi-a-GCST90091033	Nonalcoholic fatty liver disease	TRUE	reported	igd	2	1	TRUE
rs780093	C	T	C	T	-0.0769064	-0.028	0.588469	0.603	FALSE	FALSE	FALSE	ebi-a-GCST90026064	2	27742603	0.0153	291	0.0681005	1-stearoyl-gpc (18:0) levels || id:ebi-a-GCST90026064	1-stearoyl-gpc (18:0) levels	1-stearoyl-gpc (18:0) levels || ||	TRUE	igd	2	27742603	0.0166949	4.09298e-06	778614	ebi-a-GCST90091033	Nonalcoholic fatty liver disease	TRUE	reported	igd	2	1	TRUE
rs8108364	T	C	T	C	-0.129307	-0.0056	0.861829	0.8742	FALSE	FALSE	FALSE	ebi-a-GCST90026064	19	17503724	0.0229	291	0.8084	1-stearoyl-gpc (18:0) levels || id:ebi-a-GCST90026064	1-stearoyl-gpc (18:0) levels	1-stearoyl-gpc (18:0) levels || ||	TRUE	igd	19	17503724	0.024517	1.33401e-07	778614	ebi-a-GCST90091033	Nonalcoholic fatty liver disease	TRUE	reported	igd	2	1	TRUE
rs9922619	T	G	T	G	0.0766643	-0.008	0.437376	0.4352	FALSE	FALSE	FALSE	ebi-a-GCST90026064	16	53831771	0.016	291	0.619599	1-stearoyl-gpc (18:0) levels || id:ebi-a-GCST90026064	1-stearoyl-gpc (18:0) levels	1-stearoyl-gpc (18:0) levels || ||	TRUE	igd	16	53831771	0.0162305	2.31798e-06	778614	ebi-a-GCST90091033	Nonalcoholic fatty liver disease	TRUE	reported	igd	2	1	TRUE
rs1397844	C	T	C	T	0.101063	0.0482	0.200795	0.2101	FALSE	FALSE	FALSE	ebi-a-GCST90026065	6	24006893	0.0247	291	0.0511199	2'-deoxyuridine levels || id:ebi-a-GCST90026065	2'-deoxyuridine levels	2'-deoxyuridine levels || ||	TRUE	igd	6	24006893	0.0211625	1.79201e-06	778614	ebi-a-GCST90091033	Nonalcoholic fatty liver disease	TRUE	reported	igd	2	1	TRUE
rs2933904	A	G	A	G	0.0804682	-0.044	0.33002	0.3302	FALSE	FALSE	FALSE	ebi-a-GCST90026065	11	129395267	0.0217	291	0.04255	2'-deoxyuridine levels || id:ebi-a-GCST90026065	2'-deoxyuridine levels	2'-deoxyuridine levels || ||	TRUE	igd	11	129395267	0.0169093	1.94702e-06	778614	ebi-a-GCST90091033	Nonalcoholic fatty liver disease	TRUE	reported	igd	2	1	TRUE
rs3747207	A	G	A	G	0.288601	-0.0397	0.222664	0.2419	FALSE	FALSE	FALSE	ebi-a-GCST90026065	22	44324855	0.0246	291	0.1066	2'-deoxyuridine levels || id:ebi-a-GCST90026065	2'-deoxyuridine levels	2'-deoxyuridine levels || ||	TRUE	igd	22	44324855	0.019822	5.07341e-48	778614	ebi-a-GCST90091033	Nonalcoholic fatty liver disease	TRUE	reported	igd	2	1	TRUE
rs429358	C	T	C	T	-0.136615	0.0071	0.15507	0.2065	FALSE	FALSE	FALSE	ebi-a-GCST90026065	19	45411941	0.0256	291	0.7807	2'-deoxyuridine levels || id:ebi-a-GCST90026065	2'-deoxyuridine levels	2'-deoxyuridine levels || ||	TRUE	igd	19	45411941	0.0239288	1.13501e-08	778614	ebi-a-GCST90091033	Nonalcoholic fatty liver disease	TRUE	reported	igd	2	1	TRUE
rs710462	T	G	T	G	-0.0759048	0.0363	0.537773	0.563	FALSE	FALSE	FALSE	ebi-a-GCST90026065	3	186963130	0.0209	291	0.0826399	2'-deoxyuridine levels || id:ebi-a-GCST90026065	2'-deoxyuridine levels	2'-deoxyuridine levels || ||	TRUE	igd	3	186963130	0.0164732	4.06996e-06	778614	ebi-a-GCST90091033	Nonalcoholic fatty liver disease	TRUE	reported	igd	2	1	TRUE
rs7144175	C	G	C	G	0.114681	-0.0366	0.109344	0.1051	FALSE	TRUE	FALSE	ebi-a-GCST90026065	14	94376783	0.0342	291	0.2836	2'-deoxyuridine levels || id:ebi-a-GCST90026065	2'-deoxyuridine levels	2'-deoxyuridine levels || ||	TRUE	igd	14	94376783	0.0243596	2.503e-06	778614	ebi-a-GCST90091033	Nonalcoholic fatty liver disease	TRUE	reported	igd	2	1	TRUE
rs73001065	C	G	C	G	0.281009	-0.0453	0.063618	0.0546	FALSE	TRUE	FALSE	ebi-a-GCST90026065	19	19460541	0.0513	291	0.3769	2'-deoxyuridine levels || id:ebi-a-GCST90026065	2'-deoxyuridine levels	2'-deoxyuridine levels || ||	TRUE	igd	19	19460541	0.0326406	7.35699e-18	778614	ebi-a-GCST90091033	Nonalcoholic fatty liver disease	TRUE	reported	igd	2	1	TRUE
rs77888509	A	G	A	G	-0.114621	-0.1048	0.084493	0.1046	FALSE	FALSE	FALSE	ebi-a-GCST90026065	4	8242138	0.0339	291	0.00199402	2'-deoxyuridine levels || id:ebi-a-GCST90026065	2'-deoxyuridine levels	2'-deoxyuridine levels || ||	TRUE	igd	4	8242138	0.0243933	2.61601e-06	778614	ebi-a-GCST90091033	Nonalcoholic fatty liver disease	TRUE	reported	igd	2	1	TRUE
rs780093	C	T	C	T	-0.0769064	0.0434	0.588469	0.6057	FALSE	FALSE	FALSE	ebi-a-GCST90026065	2	27742603	0.0218	291	0.0463095	2'-deoxyuridine levels || id:ebi-a-GCST90026065	2'-deoxyuridine levels	2'-deoxyuridine levels || ||	TRUE	igd	2	27742603	0.0166949	4.09298e-06	778614	ebi-a-GCST90091033	Nonalcoholic fatty liver disease	TRUE	reported	igd	2	1	TRUE
rs8108364	T	C	T	C	-0.129307	0.0116	0.861829	0.8769	FALSE	FALSE	FALSE	ebi-a-GCST90026065	19	17503724	0.0327	291	0.723401	2'-deoxyuridine levels || id:ebi-a-GCST90026065	2'-deoxyuridine levels	2'-deoxyuridine levels || ||	TRUE	igd	19	17503724	0.024517	1.33401e-07	778614	ebi-a-GCST90091033	Nonalcoholic fatty liver disease	TRUE	reported	igd	2	1	TRUE
rs9922619	T	G	T	G	0.0766643	-0.0082	0.437376	0.4321	FALSE	FALSE	FALSE	ebi-a-GCST90026065	16	53831771	0.0226	291	0.718399	2'-deoxyuridine levels || id:ebi-a-GCST90026065	2'-deoxyuridine levels	2'-deoxyuridine levels || ||	TRUE	igd	16	53831771	0.0162305	2.31798e-06	778614	ebi-a-GCST90091033	Nonalcoholic fatty liver disease	TRUE	reported	igd	2	1	TRUE
rs1397844	C	T	C	T	0.101063	5e-04	0.200795	0.2112	FALSE	FALSE	FALSE	ebi-a-GCST90026066	6	24006893	0.0127	291	0.9715	2'-o-methylcytidine levels || id:ebi-a-GCST90026066	2'-o-methylcytidine levels	2'-o-methylcytidine levels || ||	TRUE	igd	6	24006893	0.0211625	1.79201e-06	778614	ebi-a-GCST90091033	Nonalcoholic fatty liver disease	TRUE	reported	igd	2	1	TRUE
rs2933904	A	G	A	G	0.0804682	-0.0068	0.33002	0.3324	FALSE	FALSE	FALSE	ebi-a-GCST90026066	11	129395267	0.0112	291	0.5464	2'-o-methylcytidine levels || id:ebi-a-GCST90026066	2'-o-methylcytidine levels	2'-o-methylcytidine levels || ||	TRUE	igd	11	129395267	0.0169093	1.94702e-06	778614	ebi-a-GCST90091033	Nonalcoholic fatty liver disease	TRUE	reported	igd	2	1	TRUE
rs3747207	A	G	A	G	0.288601	0.0162	0.222664	0.2388	FALSE	FALSE	FALSE	ebi-a-GCST90026066	22	44324855	0.0126	291	0.1998	2'-o-methylcytidine levels || id:ebi-a-GCST90026066	2'-o-methylcytidine levels	2'-o-methylcytidine levels || ||	TRUE	igd	22	44324855	0.019822	5.07341e-48	778614	ebi-a-GCST90091033	Nonalcoholic fatty liver disease	TRUE	reported	igd	2	1	TRUE
rs429358	C	T	C	T	-0.136615	-0.0025	0.15507	0.2059	FALSE	FALSE	FALSE	ebi-a-GCST90026066	19	45411941	0.0134	291	0.8546	2'-o-methylcytidine levels || id:ebi-a-GCST90026066	2'-o-methylcytidine levels	2'-o-methylcytidine levels || ||	TRUE	igd	19	45411941	0.0239288	1.13501e-08	778614	ebi-a-GCST90091033	Nonalcoholic fatty liver disease	TRUE	reported	igd	2	1	TRUE
rs710462	T	G	T	G	-0.0759048	-0.0101	0.537773	0.5544	FALSE	FALSE	FALSE	ebi-a-GCST90026066	3	186963130	0.0109	291	0.3501	2'-o-methylcytidine levels || id:ebi-a-GCST90026066	2'-o-methylcytidine levels	2'-o-methylcytidine levels || ||	TRUE	igd	3	186963130	0.0164732	4.06996e-06	778614	ebi-a-GCST90091033	Nonalcoholic fatty liver disease	TRUE	reported	igd	2	1	TRUE
rs7144175	C	G	C	G	0.114681	0.0138	0.109344	0.1032	FALSE	TRUE	FALSE	ebi-a-GCST90026066	14	94376783	0.0179	291	0.439	2'-o-methylcytidine levels || id:ebi-a-GCST90026066	2'-o-methylcytidine levels	2'-o-methylcytidine levels || ||	TRUE	igd	14	94376783	0.0243596	2.503e-06	778614	ebi-a-GCST90091033	Nonalcoholic fatty liver disease	TRUE	reported	igd	2	1	TRUE
rs73001065	C	G	C	G	0.281009	0.0017	0.063618	0.0575	FALSE	TRUE	FALSE	ebi-a-GCST90026066	19	19460541	0.026	291	0.9468	2'-o-methylcytidine levels || id:ebi-a-GCST90026066	2'-o-methylcytidine levels	2'-o-methylcytidine levels || ||	TRUE	igd	19	19460541	0.0326406	7.35699e-18	778614	ebi-a-GCST90091033	Nonalcoholic fatty liver disease	TRUE	reported	igd	2	1	TRUE
rs77888509	A	G	A	G	-0.114621	0.0038	0.084493	0.108	FALSE	FALSE	FALSE	ebi-a-GCST90026066	4	8242138	0.0175	291	0.8303	2'-o-methylcytidine levels || id:ebi-a-GCST90026066	2'-o-methylcytidine levels	2'-o-methylcytidine levels || ||	TRUE	igd	4	8242138	0.0243933	2.61601e-06	778614	ebi-a-GCST90091033	Nonalcoholic fatty liver disease	TRUE	reported	igd	2	1	TRUE
rs780093	C	T	C	T	-0.0769064	4e-04	0.588469	0.6034	FALSE	FALSE	FALSE	ebi-a-GCST90026066	2	27742603	0.0113	291	0.9705	2'-o-methylcytidine levels || id:ebi-a-GCST90026066	2'-o-methylcytidine levels	2'-o-methylcytidine levels || ||	TRUE	igd	2	27742603	0.0166949	4.09298e-06	778614	ebi-a-GCST90091033	Nonalcoholic fatty liver disease	TRUE	reported	igd	2	1	TRUE
rs8108364	T	C	T	C	-0.129307	7e-04	0.861829	0.8747	FALSE	FALSE	FALSE	ebi-a-GCST90026066	19	17503724	0.0169	291	0.9673	2'-o-methylcytidine levels || id:ebi-a-GCST90026066	2'-o-methylcytidine levels	2'-o-methylcytidine levels || ||	TRUE	igd	19	17503724	0.024517	1.33401e-07	778614	ebi-a-GCST90091033	Nonalcoholic fatty liver disease	TRUE	reported	igd	2	1	TRUE
rs9922619	T	G	T	G	0.0766643	-0.0118	0.437376	0.4348	FALSE	FALSE	FALSE	ebi-a-GCST90026066	16	53831771	0.0118	291	0.3171	2'-o-methylcytidine levels || id:ebi-a-GCST90026066	2'-o-methylcytidine levels	2'-o-methylcytidine levels || ||	TRUE	igd	16	53831771	0.0162305	2.31798e-06	778614	ebi-a-GCST90091033	Nonalcoholic fatty liver disease	TRUE	reported	igd	2	1	TRUE
rs1397844	C	T	C	T	0.101063	-0.0263	0.200795	0.2107	FALSE	FALSE	FALSE	ebi-a-GCST90026067	6	24006893	0.0185	291	0.1546	2,3-dihydroxy-2-methylbutyrate levels || id:ebi-a-GCST90026067	2,3-dihydroxy-2-methylbutyrate levels	2,3-dihydroxy-2-methylbutyrate levels || ||	TRUE	igd	6	24006893	0.0211625	1.79201e-06	778614	ebi-a-GCST90091033	Nonalcoholic fatty liver disease	TRUE	reported	igd	2	1	TRUE
rs2933904	A	G	A	G	0.0804682	0.0185	0.33002	0.3314	FALSE	FALSE	FALSE	ebi-a-GCST90026067	11	129395267	0.0163	291	0.2549	2,3-dihydroxy-2-methylbutyrate levels || id:ebi-a-GCST90026067	2,3-dihydroxy-2-methylbutyrate levels	2,3-dihydroxy-2-methylbutyrate levels || ||	TRUE	igd	11	129395267	0.0169093	1.94702e-06	778614	ebi-a-GCST90091033	Nonalcoholic fatty liver disease	TRUE	reported	igd	2	1	TRUE
rs3747207	A	G	A	G	0.288601	0.0184	0.222664	0.2396	FALSE	FALSE	FALSE	ebi-a-GCST90026067	22	44324855	0.0185	291	0.3198	2,3-dihydroxy-2-methylbutyrate levels || id:ebi-a-GCST90026067	2,3-dihydroxy-2-methylbutyrate levels	2,3-dihydroxy-2-methylbutyrate levels || ||	TRUE	igd	22	44324855	0.019822	5.07341e-48	778614	ebi-a-GCST90091033	Nonalcoholic fatty liver disease	TRUE	reported	igd	2	1	TRUE
rs429358	C	T	C	T	-0.136615	-0.0126	0.15507	0.2061	FALSE	FALSE	FALSE	ebi-a-GCST90026067	19	45411941	0.0194	291	0.5156	2,3-dihydroxy-2-methylbutyrate levels || id:ebi-a-GCST90026067	2,3-dihydroxy-2-methylbutyrate levels	2,3-dihydroxy-2-methylbutyrate levels || ||	TRUE	igd	19	45411941	0.0239288	1.13501e-08	778614	ebi-a-GCST90091033	Nonalcoholic fatty liver disease	TRUE	reported	igd	2	1	TRUE
rs710462	T	G	T	G	-0.0759048	-3.00E-04	0.537773	0.5579	FALSE	FALSE	FALSE	ebi-a-GCST90026067	3	186963130	0.0157	291	0.9829	2,3-dihydroxy-2-methylbutyrate levels || id:ebi-a-GCST90026067	2,3-dihydroxy-2-methylbutyrate levels	2,3-dihydroxy-2-methylbutyrate levels || ||	TRUE	igd	3	186963130	0.0164732	4.06996e-06	778614	ebi-a-GCST90091033	Nonalcoholic fatty liver disease	TRUE	reported	igd	2	1	TRUE
rs7144175	C	G	C	G	0.114681	-0.0459	0.109344	0.1043	FALSE	TRUE	FALSE	ebi-a-GCST90026067	14	94376783	0.0254	291	0.07093	2,3-dihydroxy-2-methylbutyrate levels || id:ebi-a-GCST90026067	2,3-dihydroxy-2-methylbutyrate levels	2,3-dihydroxy-2-methylbutyrate levels || ||	TRUE	igd	14	94376783	0.0243596	2.503e-06	778614	ebi-a-GCST90091033	Nonalcoholic fatty liver disease	TRUE	reported	igd	2	1	TRUE
rs73001065	C	G	C	G	0.281009	-0.0523	0.063618	0.0564	FALSE	TRUE	FALSE	ebi-a-GCST90026067	19	19460541	0.0378	291	0.1671	2,3-dihydroxy-2-methylbutyrate levels || id:ebi-a-GCST90026067	2,3-dihydroxy-2-methylbutyrate levels	2,3-dihydroxy-2-methylbutyrate levels || ||	TRUE	igd	19	19460541	0.0326406	7.35699e-18	778614	ebi-a-GCST90091033	Nonalcoholic fatty liver disease	TRUE	reported	igd	2	1	TRUE
rs77888509	A	G	A	G	-0.114621	-0.0066	0.084493	0.1064	FALSE	FALSE	FALSE	ebi-a-GCST90026067	4	8242138	0.0256	291	0.7967	2,3-dihydroxy-2-methylbutyrate levels || id:ebi-a-GCST90026067	2,3-dihydroxy-2-methylbutyrate levels	2,3-dihydroxy-2-methylbutyrate levels || ||	TRUE	igd	4	8242138	0.0243933	2.61601e-06	778614	ebi-a-GCST90091033	Nonalcoholic fatty liver disease	TRUE	reported	igd	2	1	TRUE
rs780093	C	T	C	T	-0.0769064	-0.0118	0.588469	0.6043	FALSE	FALSE	FALSE	ebi-a-GCST90026067	2	27742603	0.0164	291	0.4722	2,3-dihydroxy-2-methylbutyrate levels || id:ebi-a-GCST90026067	2,3-dihydroxy-2-methylbutyrate levels	2,3-dihydroxy-2-methylbutyrate levels || ||	TRUE	igd	2	27742603	0.0166949	4.09298e-06	778614	ebi-a-GCST90091033	Nonalcoholic fatty liver disease	TRUE	reported	igd	2	1	TRUE
rs8108364	T	C	T	C	-0.129307	0.022	0.861829	0.8757	FALSE	FALSE	FALSE	ebi-a-GCST90026067	19	17503724	0.0244	291	0.3684	2,3-dihydroxy-2-methylbutyrate levels || id:ebi-a-GCST90026067	2,3-dihydroxy-2-methylbutyrate levels	2,3-dihydroxy-2-methylbutyrate levels || ||	TRUE	igd	19	17503724	0.024517	1.33401e-07	778614	ebi-a-GCST90091033	Nonalcoholic fatty liver disease	TRUE	reported	igd	2	1	TRUE
rs9922619	T	G	T	G	0.0766643	-0.0141	0.437376	0.4334	FALSE	FALSE	FALSE	ebi-a-GCST90026067	16	53831771	0.017	291	0.4076	2,3-dihydroxy-2-methylbutyrate levels || id:ebi-a-GCST90026067	2,3-dihydroxy-2-methylbutyrate levels	2,3-dihydroxy-2-methylbutyrate levels || ||	TRUE	igd	16	53831771	0.0162305	2.31798e-06	778614	ebi-a-GCST90091033	Nonalcoholic fatty liver disease	TRUE	reported	igd	2	1	TRUE
rs1397844	C	T	C	T	0.101063	-0.0167	0.200795	0.2103	FALSE	FALSE	FALSE	ebi-a-GCST90026068	6	24006893	0.0431	291	0.699	2,3-dihydroxyisovalerate levels || id:ebi-a-GCST90026068	2,3-dihydroxyisovalerate levels	2,3-dihydroxyisovalerate levels || ||	TRUE	igd	6	24006893	0.0211625	1.79201e-06	778614	ebi-a-GCST90091033	Nonalcoholic fatty liver disease	TRUE	reported	igd	2	1	TRUE
rs2933904	A	G	A	G	0.0804682	0.0297	0.33002	0.3305	FALSE	FALSE	FALSE	ebi-a-GCST90026068	11	129395267	0.038	291	0.4338	2,3-dihydroxyisovalerate levels || id:ebi-a-GCST90026068	2,3-dihydroxyisovalerate levels	2,3-dihydroxyisovalerate levels || ||	TRUE	igd	11	129395267	0.0169093	1.94702e-06	778614	ebi-a-GCST90091033	Nonalcoholic fatty liver disease	TRUE	reported	igd	2	1	TRUE
rs3747207	A	G	A	G	0.288601	-0.0046	0.222664	0.2411	FALSE	FALSE	FALSE	ebi-a-GCST90026068	22	44324855	0.0432	291	0.9157	2,3-dihydroxyisovalerate levels || id:ebi-a-GCST90026068	2,3-dihydroxyisovalerate levels	2,3-dihydroxyisovalerate levels || ||	TRUE	igd	22	44324855	0.019822	5.07341e-48	778614	ebi-a-GCST90091033	Nonalcoholic fatty liver disease	TRUE	reported	igd	2	1	TRUE
rs429358	C	T	C	T	-0.136615	-0.0189	0.15507	0.2063	FALSE	FALSE	FALSE	ebi-a-GCST90026068	19	45411941	0.0449	291	0.6745	2,3-dihydroxyisovalerate levels || id:ebi-a-GCST90026068	2,3-dihydroxyisovalerate levels	2,3-dihydroxyisovalerate levels || ||	TRUE	igd	19	45411941	0.0239288	1.13501e-08	778614	ebi-a-GCST90091033	Nonalcoholic fatty liver disease	TRUE	reported	igd	2	1	TRUE
rs710462	T	G	T	G	-0.0759048	-0.0104	0.537773	0.5605	FALSE	FALSE	FALSE	ebi-a-GCST90026068	3	186963130	0.0368	291	0.777499	2,3-dihydroxyisovalerate levels || id:ebi-a-GCST90026068	2,3-dihydroxyisovalerate levels	2,3-dihydroxyisovalerate levels || ||	TRUE	igd	3	186963130	0.0164732	4.06996e-06	778614	ebi-a-GCST90091033	Nonalcoholic fatty liver disease	TRUE	reported	igd	2	1	TRUE
rs7144175	C	G	C	G	0.114681	-0.005	0.109344	0.1045	FALSE	TRUE	FALSE	ebi-a-GCST90026068	14	94376783	0.0601	291	0.9339	2,3-dihydroxyisovalerate levels || id:ebi-a-GCST90026068	2,3-dihydroxyisovalerate levels	2,3-dihydroxyisovalerate levels || ||	TRUE	igd	14	94376783	0.0243596	2.503e-06	778614	ebi-a-GCST90091033	Nonalcoholic fatty liver disease	TRUE	reported	igd	2	1	TRUE
rs73001065	C	G	C	G	0.281009	0.0234	0.063618	0.0561	FALSE	TRUE	FALSE	ebi-a-GCST90026068	19	19460541	0.0904	291	0.7961	2,3-dihydroxyisovalerate levels || id:ebi-a-GCST90026068	2,3-dihydroxyisovalerate levels	2,3-dihydroxyisovalerate levels || ||	TRUE	igd	19	19460541	0.0326406	7.35699e-18	778614	ebi-a-GCST90091033	Nonalcoholic fatty liver disease	TRUE	reported	igd	2	1	TRUE
rs77888509	A	G	A	G	-0.114621	0.0179	0.084493	0.1049	FALSE	FALSE	FALSE	ebi-a-GCST90026068	4	8242138	0.0598	291	0.765301	2,3-dihydroxyisovalerate levels || id:ebi-a-GCST90026068	2,3-dihydroxyisovalerate levels	2,3-dihydroxyisovalerate levels || ||	TRUE	igd	4	8242138	0.0243933	2.61601e-06	778614	ebi-a-GCST90091033	Nonalcoholic fatty liver disease	TRUE	reported	igd	2	1	TRUE
rs780093	C	T	C	T	-0.0769064	0.0273	0.588469	0.6054	FALSE	FALSE	FALSE	ebi-a-GCST90026068	2	27742603	0.0382	291	0.4754	2,3-dihydroxyisovalerate levels || id:ebi-a-GCST90026068	2,3-dihydroxyisovalerate levels	2,3-dihydroxyisovalerate levels || ||	TRUE	igd	2	27742603	0.0166949	4.09298e-06	778614	ebi-a-GCST90091033	Nonalcoholic fatty liver disease	TRUE	reported	igd	2	1	TRUE
rs8108364	T	C	T	C	-0.129307	-0.023	0.861829	0.8765	FALSE	FALSE	FALSE	ebi-a-GCST90026068	19	17503724	0.0569	291	0.6857	2,3-dihydroxyisovalerate levels || id:ebi-a-GCST90026068	2,3-dihydroxyisovalerate levels	2,3-dihydroxyisovalerate levels || ||	TRUE	igd	19	17503724	0.024517	1.33401e-07	778614	ebi-a-GCST90091033	Nonalcoholic fatty liver disease	TRUE	reported	igd	2	1	TRUE
rs9922619	T	G	T	G	0.0766643	-0.0496	0.437376	0.4322	FALSE	FALSE	FALSE	ebi-a-GCST90026068	16	53831771	0.0399	291	0.2137	2,3-dihydroxyisovalerate levels || id:ebi-a-GCST90026068	2,3-dihydroxyisovalerate levels	2,3-dihydroxyisovalerate levels || ||	TRUE	igd	16	53831771	0.0162305	2.31798e-06	778614	ebi-a-GCST90091033	Nonalcoholic fatty liver disease	TRUE	reported	igd	2	1	TRUE
rs1397844	C	T	C	T	0.101063	0.0015	0.200795	0.2101	FALSE	FALSE	FALSE	ebi-a-GCST90026069	6	24006893	0.0109	291	0.8917	2-aminobutyrate levels || id:ebi-a-GCST90026069	2-aminobutyrate levels	2-aminobutyrate levels || ||	TRUE	igd	6	24006893	0.0211625	1.79201e-06	778614	ebi-a-GCST90091033	Nonalcoholic fatty liver disease	TRUE	reported	igd	2	1	TRUE
rs2933904	A	G	A	G	0.0804682	-0.0159	0.33002	0.3304	FALSE	FALSE	FALSE	ebi-a-GCST90026069	11	129395267	0.0095	291	0.0933899	2-aminobutyrate levels || id:ebi-a-GCST90026069	2-aminobutyrate levels	2-aminobutyrate levels || ||	TRUE	igd	11	129395267	0.0169093	1.94702e-06	778614	ebi-a-GCST90091033	Nonalcoholic fatty liver disease	TRUE	reported	igd	2	1	TRUE
rs3747207	A	G	A	G	0.288601	0.0229	0.222664	0.2419	FALSE	FALSE	FALSE	ebi-a-GCST90026069	22	44324855	0.0107	291	0.0323899	2-aminobutyrate levels || id:ebi-a-GCST90026069	2-aminobutyrate levels	2-aminobutyrate levels || ||	TRUE	igd	22	44324855	0.019822	5.07341e-48	778614	ebi-a-GCST90091033	Nonalcoholic fatty liver disease	TRUE	reported	igd	2	1	TRUE
rs429358	C	T	C	T	-0.136615	-0.0024	0.15507	0.2064	FALSE	FALSE	FALSE	ebi-a-GCST90026069	19	45411941	0.0112	291	0.8338	2-aminobutyrate levels || id:ebi-a-GCST90026069	2-aminobutyrate levels	2-aminobutyrate levels || ||	TRUE	igd	19	45411941	0.0239288	1.13501e-08	778614	ebi-a-GCST90091033	Nonalcoholic fatty liver disease	TRUE	reported	igd	2	1	TRUE
rs710462	T	G	T	G	-0.0759048	0.0145	0.537773	0.5628	FALSE	FALSE	FALSE	ebi-a-GCST90026069	3	186963130	0.0091	291	0.1117	2-aminobutyrate levels || id:ebi-a-GCST90026069	2-aminobutyrate levels	2-aminobutyrate levels || ||	TRUE	igd	3	186963130	0.0164732	4.06996e-06	778614	ebi-a-GCST90091033	Nonalcoholic fatty liver disease	TRUE	reported	igd	2	1	TRUE
rs7144175	C	G	C	G	0.114681	4e-04	0.109344	0.105	FALSE	TRUE	FALSE	ebi-a-GCST90026069	14	94376783	0.0149	291	0.9764	2-aminobutyrate levels || id:ebi-a-GCST90026069	2-aminobutyrate levels	2-aminobutyrate levels || ||	TRUE	igd	14	94376783	0.0243596	2.503e-06	778614	ebi-a-GCST90091033	Nonalcoholic fatty liver disease	TRUE	reported	igd	2	1	TRUE
rs73001065	C	G	C	G	0.281009	-0.0123	0.063618	0.0547	FALSE	TRUE	FALSE	ebi-a-GCST90026069	19	19460541	0.0223	291	0.580899	2-aminobutyrate levels || id:ebi-a-GCST90026069	2-aminobutyrate levels	2-aminobutyrate levels || ||	TRUE	igd	19	19460541	0.0326406	7.35699e-18	778614	ebi-a-GCST90091033	Nonalcoholic fatty liver disease	TRUE	reported	igd	2	1	TRUE
rs77888509	A	G	A	G	-0.114621	0.0172	0.084493	0.1042	FALSE	FALSE	FALSE	ebi-a-GCST90026069	4	8242138	0.015	291	0.2519	2-aminobutyrate levels || id:ebi-a-GCST90026069	2-aminobutyrate levels	2-aminobutyrate levels || ||	TRUE	igd	4	8242138	0.0243933	2.61601e-06	778614	ebi-a-GCST90091033	Nonalcoholic fatty liver disease	TRUE	reported	igd	2	1	TRUE
rs780093	C	T	C	T	-0.0769064	-0.0111	0.588469	0.6055	FALSE	FALSE	FALSE	ebi-a-GCST90026069	2	27742603	0.0096	291	0.2473	2-aminobutyrate levels || id:ebi-a-GCST90026069	2-aminobutyrate levels	2-aminobutyrate levels || ||	TRUE	igd	2	27742603	0.0166949	4.09298e-06	778614	ebi-a-GCST90091033	Nonalcoholic fatty liver disease	TRUE	reported	igd	2	1	TRUE
rs8108364	T	C	T	C	-0.129307	0.0122	0.861829	0.8767	FALSE	FALSE	FALSE	ebi-a-GCST90026069	19	17503724	0.0143	291	0.3918	2-aminobutyrate levels || id:ebi-a-GCST90026069	2-aminobutyrate levels	2-aminobutyrate levels || ||	TRUE	igd	19	17503724	0.024517	1.33401e-07	778614	ebi-a-GCST90091033	Nonalcoholic fatty liver disease	TRUE	reported	igd	2	1	TRUE
rs9922619	T	G	T	G	0.0766643	0.002	0.437376	0.4322	FALSE	FALSE	FALSE	ebi-a-GCST90026069	16	53831771	0.0099	291	0.8363	2-aminobutyrate levels || id:ebi-a-GCST90026069	2-aminobutyrate levels	2-aminobutyrate levels || ||	TRUE	igd	16	53831771	0.0162305	2.31798e-06	778614	ebi-a-GCST90091033	Nonalcoholic fatty liver disease	TRUE	reported	igd	2	1	TRUE
rs1397844	C	T	C	T	0.101063	-0.0495	0.200795	0.2108	FALSE	FALSE	FALSE	ebi-a-GCST90026070	6	24006893	0.0401	291	0.2164	2-aminophenol sulfate levels || id:ebi-a-GCST90026070	2-aminophenol sulfate levels	2-aminophenol sulfate levels || ||	TRUE	igd	6	24006893	0.0211625	1.79201e-06	778614	ebi-a-GCST90091033	Nonalcoholic fatty liver disease	TRUE	reported	igd	2	1	TRUE
rs2933904	A	G	A	G	0.0804682	-0.018	0.33002	0.3309	FALSE	FALSE	FALSE	ebi-a-GCST90026070	11	129395267	0.0351	291	0.6084	2-aminophenol sulfate levels || id:ebi-a-GCST90026070	2-aminophenol sulfate levels	2-aminophenol sulfate levels || ||	TRUE	igd	11	129395267	0.0169093	1.94702e-06	778614	ebi-a-GCST90091033	Nonalcoholic fatty liver disease	TRUE	reported	igd	2	1	TRUE
rs3747207	A	G	A	G	0.288601	-0.0146	0.222664	0.2406	FALSE	FALSE	FALSE	ebi-a-GCST90026070	22	44324855	0.039	291	0.7086	2-aminophenol sulfate levels || id:ebi-a-GCST90026070	2-aminophenol sulfate levels	2-aminophenol sulfate levels || ||	TRUE	igd	22	44324855	0.019822	5.07341e-48	778614	ebi-a-GCST90091033	Nonalcoholic fatty liver disease	TRUE	reported	igd	2	1	TRUE
rs429358	C	T	C	T	-0.136615	0.0402	0.15507	0.2063	FALSE	FALSE	FALSE	ebi-a-GCST90026070	19	45411941	0.0408	291	0.3254	2-aminophenol sulfate levels || id:ebi-a-GCST90026070	2-aminophenol sulfate levels	2-aminophenol sulfate levels || ||	TRUE	igd	19	45411941	0.0239288	1.13501e-08	778614	ebi-a-GCST90091033	Nonalcoholic fatty liver disease	TRUE	reported	igd	2	1	TRUE
rs710462	T	G	T	G	-0.0759048	0.0635	0.537773	0.5604	FALSE	FALSE	FALSE	ebi-a-GCST90026070	3	186963130	0.0332	291	0.05595	2-aminophenol sulfate levels || id:ebi-a-GCST90026070	2-aminophenol sulfate levels	2-aminophenol sulfate levels || ||	TRUE	igd	3	186963130	0.0164732	4.06996e-06	778614	ebi-a-GCST90091033	Nonalcoholic fatty liver disease	TRUE	reported	igd	2	1	TRUE
rs7144175	C	G	C	G	0.114681	0.0468	0.109344	0.1046	FALSE	TRUE	FALSE	ebi-a-GCST90026070	14	94376783	0.0548	291	0.3925	2-aminophenol sulfate levels || id:ebi-a-GCST90026070	2-aminophenol sulfate levels	2-aminophenol sulfate levels || ||	TRUE	igd	14	94376783	0.0243596	2.503e-06	778614	ebi-a-GCST90091033	Nonalcoholic fatty liver disease	TRUE	reported	igd	2	1	TRUE
rs73001065	C	G	C	G	0.281009	-0.0514	0.063618	0.0555	FALSE	TRUE	FALSE	ebi-a-GCST90026070	19	19460541	0.0797	291	0.5191	2-aminophenol sulfate levels || id:ebi-a-GCST90026070	2-aminophenol sulfate levels	2-aminophenol sulfate levels || ||	TRUE	igd	19	19460541	0.0326406	7.35699e-18	778614	ebi-a-GCST90091033	Nonalcoholic fatty liver disease	TRUE	reported	igd	2	1	TRUE
rs77888509	A	G	A	G	-0.114621	0.0311	0.084493	0.1042	FALSE	FALSE	FALSE	ebi-a-GCST90026070	4	8242138	0.0551	291	0.572	2-aminophenol sulfate levels || id:ebi-a-GCST90026070	2-aminophenol sulfate levels	2-aminophenol sulfate levels || ||	TRUE	igd	4	8242138	0.0243933	2.61601e-06	778614	ebi-a-GCST90091033	Nonalcoholic fatty liver disease	TRUE	reported	igd	2	1	TRUE
rs780093	C	T	C	T	-0.0769064	-0.0126	0.588469	0.6051	FALSE	FALSE	FALSE	ebi-a-GCST90026070	2	27742603	0.0346	291	0.716199	2-aminophenol sulfate levels || id:ebi-a-GCST90026070	2-aminophenol sulfate levels	2-aminophenol sulfate levels || ||	TRUE	igd	2	27742603	0.0166949	4.09298e-06	778614	ebi-a-GCST90091033	Nonalcoholic fatty liver disease	TRUE	reported	igd	2	1	TRUE
rs8108364	T	C	T	C	-0.129307	-0.0053	0.861829	0.877	FALSE	FALSE	FALSE	ebi-a-GCST90026070	19	17503724	0.053	291	0.9202	2-aminophenol sulfate levels || id:ebi-a-GCST90026070	2-aminophenol sulfate levels	2-aminophenol sulfate levels || ||	TRUE	igd	19	17503724	0.024517	1.33401e-07	778614	ebi-a-GCST90091033	Nonalcoholic fatty liver disease	TRUE	reported	igd	2	1	TRUE
rs9922619	T	G	T	G	0.0766643	-0.013	0.437376	0.4326	FALSE	FALSE	FALSE	ebi-a-GCST90026070	16	53831771	0.0364	291	0.7218	2-aminophenol sulfate levels || id:ebi-a-GCST90026070	2-aminophenol sulfate levels	2-aminophenol sulfate levels || ||	TRUE	igd	16	53831771	0.0162305	2.31798e-06	778614	ebi-a-GCST90091033	Nonalcoholic fatty liver disease	TRUE	reported	igd	2	1	TRUE
rs1397844	C	T	C	T	0.101063	0.0148	0.200795	0.2121	FALSE	FALSE	FALSE	ebi-a-GCST90026071	6	24006893	0.0118	291	0.207	2-hydroxy-3-methylvalerate levels || id:ebi-a-GCST90026071	2-hydroxy-3-methylvalerate levels	2-hydroxy-3-methylvalerate levels || ||	TRUE	igd	6	24006893	0.0211625	1.79201e-06	778614	ebi-a-GCST90091033	Nonalcoholic fatty liver disease	TRUE	reported	igd	2	1	TRUE
rs2933904	A	G	A	G	0.0804682	-0.005	0.33002	0.3344	FALSE	FALSE	FALSE	ebi-a-GCST90026071	11	129395267	0.0104	291	0.6312	2-hydroxy-3-methylvalerate levels || id:ebi-a-GCST90026071	2-hydroxy-3-methylvalerate levels	2-hydroxy-3-methylvalerate levels || ||	TRUE	igd	11	129395267	0.0169093	1.94702e-06	778614	ebi-a-GCST90091033	Nonalcoholic fatty liver disease	TRUE	reported	igd	2	1	TRUE
rs3747207	A	G	A	G	0.288601	4e-04	0.222664	0.2351	FALSE	FALSE	FALSE	ebi-a-GCST90026071	22	44324855	0.012	291	0.9713	2-hydroxy-3-methylvalerate levels || id:ebi-a-GCST90026071	2-hydroxy-3-methylvalerate levels	2-hydroxy-3-methylvalerate levels || ||	TRUE	igd	22	44324855	0.019822	5.07341e-48	778614	ebi-a-GCST90091033	Nonalcoholic fatty liver disease	TRUE	reported	igd	2	1	TRUE
rs429358	C	T	C	T	-0.136615	0.0149	0.15507	0.2054	FALSE	FALSE	FALSE	ebi-a-GCST90026071	19	45411941	0.0125	291	0.2359	2-hydroxy-3-methylvalerate levels || id:ebi-a-GCST90026071	2-hydroxy-3-methylvalerate levels	2-hydroxy-3-methylvalerate levels || ||	TRUE	igd	19	45411941	0.0239288	1.13501e-08	778614	ebi-a-GCST90091033	Nonalcoholic fatty liver disease	TRUE	reported	igd	2	1	TRUE
rs710462	T	G	T	G	-0.0759048	0.0075	0.537773	0.5462	FALSE	FALSE	FALSE	ebi-a-GCST90026071	3	186963130	0.0102	291	0.4615	2-hydroxy-3-methylvalerate levels || id:ebi-a-GCST90026071	2-hydroxy-3-methylvalerate levels	2-hydroxy-3-methylvalerate levels || ||	TRUE	igd	3	186963130	0.0164732	4.06996e-06	778614	ebi-a-GCST90091033	Nonalcoholic fatty liver disease	TRUE	reported	igd	2	1	TRUE
rs7144175	C	G	C	G	0.114681	0.0022	0.109344	0.1014	FALSE	TRUE	FALSE	ebi-a-GCST90026071	14	94376783	0.0169	291	0.8976	2-hydroxy-3-methylvalerate levels || id:ebi-a-GCST90026071	2-hydroxy-3-methylvalerate levels	2-hydroxy-3-methylvalerate levels || ||	TRUE	igd	14	94376783	0.0243596	2.503e-06	778614	ebi-a-GCST90091033	Nonalcoholic fatty liver disease	TRUE	reported	igd	2	1	TRUE
rs73001065	C	G	C	G	0.281009	-0.03	0.063618	0.0599	FALSE	TRUE	FALSE	ebi-a-GCST90026071	19	19460541	0.0237	291	0.2064	2-hydroxy-3-methylvalerate levels || id:ebi-a-GCST90026071	2-hydroxy-3-methylvalerate levels	2-hydroxy-3-methylvalerate levels || ||	TRUE	igd	19	19460541	0.0326406	7.35699e-18	778614	ebi-a-GCST90091033	Nonalcoholic fatty liver disease	TRUE	reported	igd	2	1	TRUE
rs77888509	A	G	A	G	-0.114621	0.0124	0.084493	0.1113	FALSE	FALSE	FALSE	ebi-a-GCST90026071	4	8242138	0.0162	291	0.4443	2-hydroxy-3-methylvalerate levels || id:ebi-a-GCST90026071	2-hydroxy-3-methylvalerate levels	2-hydroxy-3-methylvalerate levels || ||	TRUE	igd	4	8242138	0.0243933	2.61601e-06	778614	ebi-a-GCST90091033	Nonalcoholic fatty liver disease	TRUE	reported	igd	2	1	TRUE
rs780093	C	T	C	T	-0.0769064	-0.0011	0.588469	0.6015	FALSE	FALSE	FALSE	ebi-a-GCST90026071	2	27742603	0.0106	291	0.918	2-hydroxy-3-methylvalerate levels || id:ebi-a-GCST90026071	2-hydroxy-3-methylvalerate levels	2-hydroxy-3-methylvalerate levels || ||	TRUE	igd	2	27742603	0.0166949	4.09298e-06	778614	ebi-a-GCST90091033	Nonalcoholic fatty liver disease	TRUE	reported	igd	2	1	TRUE
rs8108364	T	C	T	C	-0.129307	-2.00E-04	0.861829	0.8726	FALSE	FALSE	FALSE	ebi-a-GCST90026071	19	17503724	0.0158	291	0.9924	2-hydroxy-3-methylvalerate levels || id:ebi-a-GCST90026071	2-hydroxy-3-methylvalerate levels	2-hydroxy-3-methylvalerate levels || ||	TRUE	igd	19	17503724	0.024517	1.33401e-07	778614	ebi-a-GCST90091033	Nonalcoholic fatty liver disease	TRUE	reported	igd	2	1	TRUE
rs9922619	T	G	T	G	0.0766643	-0.0121	0.437376	0.4372	FALSE	FALSE	FALSE	ebi-a-GCST90026071	16	53831771	0.0112	291	0.2786	2-hydroxy-3-methylvalerate levels || id:ebi-a-GCST90026071	2-hydroxy-3-methylvalerate levels	2-hydroxy-3-methylvalerate levels || ||	TRUE	igd	16	53831771	0.0162305	2.31798e-06	778614	ebi-a-GCST90091033	Nonalcoholic fatty liver disease	TRUE	reported	igd	2	1	TRUE
rs1397844	C	T	C	T	0.101063	-0.0165	0.200795	0.2101	FALSE	FALSE	FALSE	ebi-a-GCST90026072	6	24006893	0.0267	291	0.5381	2-hydroxyadipate levels || id:ebi-a-GCST90026072	2-hydroxyadipate levels	2-hydroxyadipate levels || ||	TRUE	igd	6	24006893	0.0211625	1.79201e-06	778614	ebi-a-GCST90091033	Nonalcoholic fatty liver disease	TRUE	reported	igd	2	1	TRUE
rs2933904	A	G	A	G	0.0804682	-0.002	0.33002	0.3303	FALSE	FALSE	FALSE	ebi-a-GCST90026072	11	129395267	0.0233	291	0.9301	2-hydroxyadipate levels || id:ebi-a-GCST90026072	2-hydroxyadipate levels	2-hydroxyadipate levels || ||	TRUE	igd	11	129395267	0.0169093	1.94702e-06	778614	ebi-a-GCST90091033	Nonalcoholic fatty liver disease	TRUE	reported	igd	2	1	TRUE
rs3747207	A	G	A	G	0.288601	3e-04	0.222664	0.2414	FALSE	FALSE	FALSE	ebi-a-GCST90026072	22	44324855	0.0266	291	0.9899	2-hydroxyadipate levels || id:ebi-a-GCST90026072	2-hydroxyadipate levels	2-hydroxyadipate levels || ||	TRUE	igd	22	44324855	0.019822	5.07341e-48	778614	ebi-a-GCST90091033	Nonalcoholic fatty liver disease	TRUE	reported	igd	2	1	TRUE
rs429358	C	T	C	T	-0.136615	-0.0323	0.15507	0.2064	FALSE	FALSE	FALSE	ebi-a-GCST90026072	19	45411941	0.0277	291	0.2436	2-hydroxyadipate levels || id:ebi-a-GCST90026072	2-hydroxyadipate levels	2-hydroxyadipate levels || ||	TRUE	igd	19	45411941	0.0239288	1.13501e-08	778614	ebi-a-GCST90091033	Nonalcoholic fatty liver disease	TRUE	reported	igd	2	1	TRUE
rs710462	T	G	T	G	-0.0759048	-0.0123	0.537773	0.5621	FALSE	FALSE	FALSE	ebi-a-GCST90026072	3	186963130	0.0226	291	0.5861	2-hydroxyadipate levels || id:ebi-a-GCST90026072	2-hydroxyadipate levels	2-hydroxyadipate levels || ||	TRUE	igd	3	186963130	0.0164732	4.06996e-06	778614	ebi-a-GCST90091033	Nonalcoholic fatty liver disease	TRUE	reported	igd	2	1	TRUE
rs7144175	C	G	C	G	0.114681	0.072	0.109344	0.1052	FALSE	TRUE	FALSE	ebi-a-GCST90026072	14	94376783	0.0364	291	0.0478597	2-hydroxyadipate levels || id:ebi-a-GCST90026072	2-hydroxyadipate levels	2-hydroxyadipate levels || ||	TRUE	igd	14	94376783	0.0243596	2.503e-06	778614	ebi-a-GCST90091033	Nonalcoholic fatty liver disease	TRUE	reported	igd	2	1	TRUE
rs73001065	C	G	C	G	0.281009	0.027	0.063618	0.0547	FALSE	TRUE	FALSE	ebi-a-GCST90026072	19	19460541	0.0553	291	0.6257	2-hydroxyadipate levels || id:ebi-a-GCST90026072	2-hydroxyadipate levels	2-hydroxyadipate levels || ||	TRUE	igd	19	19460541	0.0326406	7.35699e-18	778614	ebi-a-GCST90091033	Nonalcoholic fatty liver disease	TRUE	reported	igd	2	1	TRUE
rs77888509	A	G	A	G	-0.114621	-0.0212	0.084493	0.1042	FALSE	FALSE	FALSE	ebi-a-GCST90026072	4	8242138	0.0368	291	0.5642	2-hydroxyadipate levels || id:ebi-a-GCST90026072	2-hydroxyadipate levels	2-hydroxyadipate levels || ||	TRUE	igd	4	8242138	0.0243933	2.61601e-06	778614	ebi-a-GCST90091033	Nonalcoholic fatty liver disease	TRUE	reported	igd	2	1	TRUE
rs780093	C	T	C	T	-0.0769064	0.0188	0.588469	0.6054	FALSE	FALSE	FALSE	ebi-a-GCST90026072	2	27742603	0.0236	291	0.4249	2-hydroxyadipate levels || id:ebi-a-GCST90026072	2-hydroxyadipate levels	2-hydroxyadipate levels || ||	TRUE	igd	2	27742603	0.0166949	4.09298e-06	778614	ebi-a-GCST90091033	Nonalcoholic fatty liver disease	TRUE	reported	igd	2	1	TRUE
rs8108364	T	C	T	C	-0.129307	-0.002	0.861829	0.8767	FALSE	FALSE	FALSE	ebi-a-GCST90026072	19	17503724	0.0352	291	0.9551	2-hydroxyadipate levels || id:ebi-a-GCST90026072	2-hydroxyadipate levels	2-hydroxyadipate levels || ||	TRUE	igd	19	17503724	0.024517	1.33401e-07	778614	ebi-a-GCST90091033	Nonalcoholic fatty liver disease	TRUE	reported	igd	2	1	TRUE
rs9922619	T	G	T	G	0.0766643	-0.0041	0.437376	0.4323	FALSE	FALSE	FALSE	ebi-a-GCST90026072	16	53831771	0.0244	291	0.8668	2-hydroxyadipate levels || id:ebi-a-GCST90026072	2-hydroxyadipate levels	2-hydroxyadipate levels || ||	TRUE	igd	16	53831771	0.0162305	2.31798e-06	778614	ebi-a-GCST90091033	Nonalcoholic fatty liver disease	TRUE	reported	igd	2	1	TRUE
rs1397844	C	T	C	T	0.101063	0.0108	0.200795	0.2105	FALSE	FALSE	FALSE	ebi-a-GCST90026073	6	24006893	0.0135	291	0.4261	2-hydroxybutyrate/2-hydroxyisobutyrate levels || id:ebi-a-GCST90026073	2-hydroxybutyrate/2-hydroxyisobutyrate levels	2-hydroxybutyrate/2-hydroxyisobutyrate levels || ||	TRUE	igd	6	24006893	0.0211625	1.79201e-06	778614	ebi-a-GCST90091033	Nonalcoholic fatty liver disease	TRUE	reported	igd	2	1	TRUE
rs2933904	A	G	A	G	0.0804682	-0.0157	0.33002	0.3312	FALSE	FALSE	FALSE	ebi-a-GCST90026073	11	129395267	0.0119	291	0.1865	2-hydroxybutyrate/2-hydroxyisobutyrate levels || id:ebi-a-GCST90026073	2-hydroxybutyrate/2-hydroxyisobutyrate levels	2-hydroxybutyrate/2-hydroxyisobutyrate levels || ||	TRUE	igd	11	129395267	0.0169093	1.94702e-06	778614	ebi-a-GCST90091033	Nonalcoholic fatty liver disease	TRUE	reported	igd	2	1	TRUE
rs3747207	A	G	A	G	0.288601	0.0229	0.222664	0.2405	FALSE	FALSE	FALSE	ebi-a-GCST90026073	22	44324855	0.0135	291	0.0892997	2-hydroxybutyrate/2-hydroxyisobutyrate levels || id:ebi-a-GCST90026073	2-hydroxybutyrate/2-hydroxyisobutyrate levels	2-hydroxybutyrate/2-hydroxyisobutyrate levels || ||	TRUE	igd	22	44324855	0.019822	5.07341e-48	778614	ebi-a-GCST90091033	Nonalcoholic fatty liver disease	TRUE	reported	igd	2	1	TRUE
rs429358	C	T	C	T	-0.136615	0.0072	0.15507	0.2062	FALSE	FALSE	FALSE	ebi-a-GCST90026073	19	45411941	0.0141	291	0.6106	2-hydroxybutyrate/2-hydroxyisobutyrate levels || id:ebi-a-GCST90026073	2-hydroxybutyrate/2-hydroxyisobutyrate levels	2-hydroxybutyrate/2-hydroxyisobutyrate levels || ||	TRUE	igd	19	45411941	0.0239288	1.13501e-08	778614	ebi-a-GCST90091033	Nonalcoholic fatty liver disease	TRUE	reported	igd	2	1	TRUE
rs710462	T	G	T	G	-0.0759048	0.0082	0.537773	0.5596	FALSE	FALSE	FALSE	ebi-a-GCST90026073	3	186963130	0.0115	291	0.4763	2-hydroxybutyrate/2-hydroxyisobutyrate levels || id:ebi-a-GCST90026073	2-hydroxybutyrate/2-hydroxyisobutyrate levels	2-hydroxybutyrate/2-hydroxyisobutyrate levels || ||	TRUE	igd	3	186963130	0.0164732	4.06996e-06	778614	ebi-a-GCST90091033	Nonalcoholic fatty liver disease	TRUE	reported	igd	2	1	TRUE
rs7144175	C	G	C	G	0.114681	-0.0162	0.109344	0.1042	FALSE	TRUE	FALSE	ebi-a-GCST90026073	14	94376783	0.0188	291	0.3866	2-hydroxybutyrate/2-hydroxyisobutyrate levels || id:ebi-a-GCST90026073	2-hydroxybutyrate/2-hydroxyisobutyrate levels	2-hydroxybutyrate/2-hydroxyisobutyrate levels || ||	TRUE	igd	14	94376783	0.0243596	2.503e-06	778614	ebi-a-GCST90091033	Nonalcoholic fatty liver disease	TRUE	reported	igd	2	1	TRUE
rs73001065	C	G	C	G	0.281009	-0.0377	0.063618	0.0559	FALSE	TRUE	FALSE	ebi-a-GCST90026073	19	19460541	0.0278	291	0.1751	2-hydroxybutyrate/2-hydroxyisobutyrate levels || id:ebi-a-GCST90026073	2-hydroxybutyrate/2-hydroxyisobutyrate levels	2-hydroxybutyrate/2-hydroxyisobutyrate levels || ||	TRUE	igd	19	19460541	0.0326406	7.35699e-18	778614	ebi-a-GCST90091033	Nonalcoholic fatty liver disease	TRUE	reported	igd	2	1	TRUE
rs77888509	A	G	A	G	-0.114621	0.0163	0.084493	0.1056	FALSE	FALSE	FALSE	ebi-a-GCST90026073	4	8242138	0.0187	291	0.3836	2-hydroxybutyrate/2-hydroxyisobutyrate levels || id:ebi-a-GCST90026073	2-hydroxybutyrate/2-hydroxyisobutyrate levels	2-hydroxybutyrate/2-hydroxyisobutyrate levels || ||	TRUE	igd	4	8242138	0.0243933	2.61601e-06	778614	ebi-a-GCST90091033	Nonalcoholic fatty liver disease	TRUE	reported	igd	2	1	TRUE
rs780093	C	T	C	T	-0.0769064	-0.0057	0.588469	0.6047	FALSE	FALSE	FALSE	ebi-a-GCST90026073	2	27742603	0.012	291	0.637101	2-hydroxybutyrate/2-hydroxyisobutyrate levels || id:ebi-a-GCST90026073	2-hydroxybutyrate/2-hydroxyisobutyrate levels	2-hydroxybutyrate/2-hydroxyisobutyrate levels || ||	TRUE	igd	2	27742603	0.0166949	4.09298e-06	778614	ebi-a-GCST90091033	Nonalcoholic fatty liver disease	TRUE	reported	igd	2	1	TRUE
rs8108364	T	C	T	C	-0.129307	3e-04	0.861829	0.876	FALSE	FALSE	FALSE	ebi-a-GCST90026073	19	17503724	0.0179	291	0.9856	2-hydroxybutyrate/2-hydroxyisobutyrate levels || id:ebi-a-GCST90026073	2-hydroxybutyrate/2-hydroxyisobutyrate levels	2-hydroxybutyrate/2-hydroxyisobutyrate levels || ||	TRUE	igd	19	17503724	0.024517	1.33401e-07	778614	ebi-a-GCST90091033	Nonalcoholic fatty liver disease	TRUE	reported	igd	2	1	TRUE
rs9922619	T	G	T	G	0.0766643	0.002	0.437376	0.4331	FALSE	FALSE	FALSE	ebi-a-GCST90026073	16	53831771	0.0125	291	0.8721	2-hydroxybutyrate/2-hydroxyisobutyrate levels || id:ebi-a-GCST90026073	2-hydroxybutyrate/2-hydroxyisobutyrate levels	2-hydroxybutyrate/2-hydroxyisobutyrate levels || ||	TRUE	igd	16	53831771	0.0162305	2.31798e-06	778614	ebi-a-GCST90091033	Nonalcoholic fatty liver disease	TRUE	reported	igd	2	1	TRUE
rs1397844	C	T	C	T	0.101063	0.0047	0.200795	0.2122	FALSE	FALSE	FALSE	ebi-a-GCST90026074	6	24006893	0.0452	291	0.9164	2-hydroxyglutarate levels || id:ebi-a-GCST90026074	2-hydroxyglutarate levels	2-hydroxyglutarate levels || ||	TRUE	igd	6	24006893	0.0211625	1.79201e-06	778614	ebi-a-GCST90091033	Nonalcoholic fatty liver disease	TRUE	reported	igd	2	1	TRUE
rs2933904	A	G	A	G	0.0804682	-0.0158	0.33002	0.3343	FALSE	FALSE	FALSE	ebi-a-GCST90026074	11	129395267	0.0398	291	0.6916	2-hydroxyglutarate levels || id:ebi-a-GCST90026074	2-hydroxyglutarate levels	2-hydroxyglutarate levels || ||	TRUE	igd	11	129395267	0.0169093	1.94702e-06	778614	ebi-a-GCST90091033	Nonalcoholic fatty liver disease	TRUE	reported	igd	2	1	TRUE
rs3747207	A	G	A	G	0.288601	0.0423	0.222664	0.2353	FALSE	FALSE	FALSE	ebi-a-GCST90026074	22	44324855	0.0455	291	0.353	2-hydroxyglutarate levels || id:ebi-a-GCST90026074	2-hydroxyglutarate levels	2-hydroxyglutarate levels || ||	TRUE	igd	22	44324855	0.019822	5.07341e-48	778614	ebi-a-GCST90091033	Nonalcoholic fatty liver disease	TRUE	reported	igd	2	1	TRUE
rs429358	C	T	C	T	-0.136615	-0.0064	0.15507	0.2054	FALSE	FALSE	FALSE	ebi-a-GCST90026074	19	45411941	0.0479	291	0.893	2-hydroxyglutarate levels || id:ebi-a-GCST90026074	2-hydroxyglutarate levels	2-hydroxyglutarate levels || ||	TRUE	igd	19	45411941	0.0239288	1.13501e-08	778614	ebi-a-GCST90091033	Nonalcoholic fatty liver disease	TRUE	reported	igd	2	1	TRUE
rs710462	T	G	T	G	-0.0759048	0.0254	0.537773	0.5468	FALSE	FALSE	FALSE	ebi-a-GCST90026074	3	186963130	0.039	291	0.515101	2-hydroxyglutarate levels || id:ebi-a-GCST90026074	2-hydroxyglutarate levels	2-hydroxyglutarate levels || ||	TRUE	igd	3	186963130	0.0164732	4.06996e-06	778614	ebi-a-GCST90091033	Nonalcoholic fatty liver disease	TRUE	reported	igd	2	1	TRUE
rs7144175	C	G	C	G	0.114681	-0.0017	0.109344	0.1016	FALSE	TRUE	FALSE	ebi-a-GCST90026074	14	94376783	0.0647	291	0.9788	2-hydroxyglutarate levels || id:ebi-a-GCST90026074	2-hydroxyglutarate levels	2-hydroxyglutarate levels || ||	TRUE	igd	14	94376783	0.0243596	2.503e-06	778614	ebi-a-GCST90091033	Nonalcoholic fatty liver disease	TRUE	reported	igd	2	1	TRUE
rs73001065	C	G	C	G	0.281009	-0.0674	0.063618	0.0596	FALSE	TRUE	FALSE	ebi-a-GCST90026074	19	19460541	0.0909	291	0.457999	2-hydroxyglutarate levels || id:ebi-a-GCST90026074	2-hydroxyglutarate levels	2-hydroxyglutarate levels || ||	TRUE	igd	19	19460541	0.0326406	7.35699e-18	778614	ebi-a-GCST90091033	Nonalcoholic fatty liver disease	TRUE	reported	igd	2	1	TRUE
rs77888509	A	G	A	G	-0.114621	-0.0509	0.084493	0.1109	FALSE	FALSE	FALSE	ebi-a-GCST90026074	4	8242138	0.0619	291	0.4116	2-hydroxyglutarate levels || id:ebi-a-GCST90026074	2-hydroxyglutarate levels	2-hydroxyglutarate levels || ||	TRUE	igd	4	8242138	0.0243933	2.61601e-06	778614	ebi-a-GCST90091033	Nonalcoholic fatty liver disease	TRUE	reported	igd	2	1	TRUE
rs780093	C	T	C	T	-0.0769064	-0.0226	0.588469	0.6016	FALSE	FALSE	FALSE	ebi-a-GCST90026074	2	27742603	0.0406	291	0.577	2-hydroxyglutarate levels || id:ebi-a-GCST90026074	2-hydroxyglutarate levels	2-hydroxyglutarate levels || ||	TRUE	igd	2	27742603	0.0166949	4.09298e-06	778614	ebi-a-GCST90091033	Nonalcoholic fatty liver disease	TRUE	reported	igd	2	1	TRUE
rs8108364	T	C	T	C	-0.129307	0.0462	0.861829	0.8728	FALSE	FALSE	FALSE	ebi-a-GCST90026074	19	17503724	0.0603	291	0.4435	2-hydroxyglutarate levels || id:ebi-a-GCST90026074	2-hydroxyglutarate levels	2-hydroxyglutarate levels || ||	TRUE	igd	19	17503724	0.024517	1.33401e-07	778614	ebi-a-GCST90091033	Nonalcoholic fatty liver disease	TRUE	reported	igd	2	1	TRUE
rs9922619	T	G	T	G	0.0766643	-0.1216	0.437376	0.437	FALSE	FALSE	FALSE	ebi-a-GCST90026074	16	53831771	0.0421	291	0.00386598	2-hydroxyglutarate levels || id:ebi-a-GCST90026074	2-hydroxyglutarate levels	2-hydroxyglutarate levels || ||	TRUE	igd	16	53831771	0.0162305	2.31798e-06	778614	ebi-a-GCST90091033	Nonalcoholic fatty liver disease	TRUE	reported	igd	2	1	TRUE
rs1397844	C	T	C	T	0.101063	-0.0522	0.200795	0.2112	FALSE	FALSE	FALSE	ebi-a-GCST90026075	6	24006893	0.0396	291	0.1874	2-oxoadipate levels || id:ebi-a-GCST90026075	2-oxoadipate levels	2-oxoadipate levels || ||	TRUE	igd	6	24006893	0.0211625	1.79201e-06	778614	ebi-a-GCST90091033	Nonalcoholic fatty liver disease	TRUE	reported	igd	2	1	TRUE
rs2933904	A	G	A	G	0.0804682	0.0145	0.33002	0.3323	FALSE	FALSE	FALSE	ebi-a-GCST90026075	11	129395267	0.0352	291	0.681	2-oxoadipate levels || id:ebi-a-GCST90026075	2-oxoadipate levels	2-oxoadipate levels || ||	TRUE	igd	11	129395267	0.0169093	1.94702e-06	778614	ebi-a-GCST90091033	Nonalcoholic fatty liver disease	TRUE	reported	igd	2	1	TRUE
rs3747207	A	G	A	G	0.288601	-0.0152	0.222664	0.2385	FALSE	FALSE	FALSE	ebi-a-GCST90026075	22	44324855	0.0402	291	0.705399	2-oxoadipate levels || id:ebi-a-GCST90026075	2-oxoadipate levels	2-oxoadipate levels || ||	TRUE	igd	22	44324855	0.019822	5.07341e-48	778614	ebi-a-GCST90091033	Nonalcoholic fatty liver disease	TRUE	reported	igd	2	1	TRUE
rs429358	C	T	C	T	-0.136615	-0.0158	0.15507	0.206	FALSE	FALSE	FALSE	ebi-a-GCST90026075	19	45411941	0.042	291	0.7063	2-oxoadipate levels || id:ebi-a-GCST90026075	2-oxoadipate levels	2-oxoadipate levels || ||	TRUE	igd	19	45411941	0.0239288	1.13501e-08	778614	ebi-a-GCST90091033	Nonalcoholic fatty liver disease	TRUE	reported	igd	2	1	TRUE
rs710462	T	G	T	G	-0.0759048	0.0156	0.537773	0.5549	FALSE	FALSE	FALSE	ebi-a-GCST90026075	3	186963130	0.0342	291	0.649299	2-oxoadipate levels || id:ebi-a-GCST90026075	2-oxoadipate levels	2-oxoadipate levels || ||	TRUE	igd	3	186963130	0.0164732	4.06996e-06	778614	ebi-a-GCST90091033	Nonalcoholic fatty liver disease	TRUE	reported	igd	2	1	TRUE
rs7144175	C	G	C	G	0.114681	0.073	0.109344	0.1034	FALSE	TRUE	FALSE	ebi-a-GCST90026075	14	94376783	0.056	291	0.1924	2-oxoadipate levels || id:ebi-a-GCST90026075	2-oxoadipate levels	2-oxoadipate levels || ||	TRUE	igd	14	94376783	0.0243596	2.503e-06	778614	ebi-a-GCST90091033	Nonalcoholic fatty liver disease	TRUE	reported	igd	2	1	TRUE
rs73001065	C	G	C	G	0.281009	0.1262	0.063618	0.0574	FALSE	TRUE	FALSE	ebi-a-GCST90026075	19	19460541	0.0811	291	0.1198	2-oxoadipate levels || id:ebi-a-GCST90026075	2-oxoadipate levels	2-oxoadipate levels || ||	TRUE	igd	19	19460541	0.0326406	7.35699e-18	778614	ebi-a-GCST90091033	Nonalcoholic fatty liver disease	TRUE	reported	igd	2	1	TRUE
rs77888509	A	G	A	G	-0.114621	-0.0199	0.084493	0.1076	FALSE	FALSE	FALSE	ebi-a-GCST90026075	4	8242138	0.0551	291	0.718399	2-oxoadipate levels || id:ebi-a-GCST90026075	2-oxoadipate levels	2-oxoadipate levels || ||	TRUE	igd	4	8242138	0.0243933	2.61601e-06	778614	ebi-a-GCST90091033	Nonalcoholic fatty liver disease	TRUE	reported	igd	2	1	TRUE
rs780093	C	T	C	T	-0.0769064	-0.0092	0.588469	0.6036	FALSE	FALSE	FALSE	ebi-a-GCST90026075	2	27742603	0.0357	291	0.7955	2-oxoadipate levels || id:ebi-a-GCST90026075	2-oxoadipate levels	2-oxoadipate levels || ||	TRUE	igd	2	27742603	0.0166949	4.09298e-06	778614	ebi-a-GCST90091033	Nonalcoholic fatty liver disease	TRUE	reported	igd	2	1	TRUE
rs8108364	T	C	T	C	-0.129307	-0.0283	0.861829	0.8749	FALSE	FALSE	FALSE	ebi-a-GCST90026075	19	17503724	0.053	291	0.5942	2-oxoadipate levels || id:ebi-a-GCST90026075	2-oxoadipate levels	2-oxoadipate levels || ||	TRUE	igd	19	17503724	0.024517	1.33401e-07	778614	ebi-a-GCST90091033	Nonalcoholic fatty liver disease	TRUE	reported	igd	2	1	TRUE
rs9922619	T	G	T	G	0.0766643	-0.0146	0.437376	0.4345	FALSE	FALSE	FALSE	ebi-a-GCST90026075	16	53831771	0.0372	291	0.6946	2-oxoadipate levels || id:ebi-a-GCST90026075	2-oxoadipate levels	2-oxoadipate levels || ||	TRUE	igd	16	53831771	0.0162305	2.31798e-06	778614	ebi-a-GCST90091033	Nonalcoholic fatty liver disease	TRUE	reported	igd	2	1	TRUE
rs1397844	C	T	C	T	0.101063	0.0607	0.200795	0.2103	FALSE	FALSE	FALSE	ebi-a-GCST90026076	6	24006893	0.0441	291	0.169	2-piperidinone levels || id:ebi-a-GCST90026076	2-piperidinone levels	2-piperidinone levels || ||	TRUE	igd	6	24006893	0.0211625	1.79201e-06	778614	ebi-a-GCST90091033	Nonalcoholic fatty liver disease	TRUE	reported	igd	2	1	TRUE
rs2933904	A	G	A	G	0.0804682	0.0342	0.33002	0.3306	FALSE	FALSE	FALSE	ebi-a-GCST90026076	11	129395267	0.0388	291	0.3778	2-piperidinone levels || id:ebi-a-GCST90026076	2-piperidinone levels	2-piperidinone levels || ||	TRUE	igd	11	129395267	0.0169093	1.94702e-06	778614	ebi-a-GCST90091033	Nonalcoholic fatty liver disease	TRUE	reported	igd	2	1	TRUE
rs3747207	A	G	A	G	0.288601	0.0617	0.222664	0.2407	FALSE	FALSE	FALSE	ebi-a-GCST90026076	22	44324855	0.0441	291	0.1612	2-piperidinone levels || id:ebi-a-GCST90026076	2-piperidinone levels	2-piperidinone levels || ||	TRUE	igd	22	44324855	0.019822	5.07341e-48	778614	ebi-a-GCST90091033	Nonalcoholic fatty liver disease	TRUE	reported	igd	2	1	TRUE
rs429358	C	T	C	T	-0.136615	0.0389	0.15507	0.2063	FALSE	FALSE	FALSE	ebi-a-GCST90026076	19	45411941	0.0462	291	0.3997	2-piperidinone levels || id:ebi-a-GCST90026076	2-piperidinone levels	2-piperidinone levels || ||	TRUE	igd	19	45411941	0.0239288	1.13501e-08	778614	ebi-a-GCST90091033	Nonalcoholic fatty liver disease	TRUE	reported	igd	2	1	TRUE
rs710462	T	G	T	G	-0.0759048	-0.0419	0.537773	0.5612	FALSE	FALSE	FALSE	ebi-a-GCST90026076	3	186963130	0.0376	291	0.2655	2-piperidinone levels || id:ebi-a-GCST90026076	2-piperidinone levels	2-piperidinone levels || ||	TRUE	igd	3	186963130	0.0164732	4.06996e-06	778614	ebi-a-GCST90091033	Nonalcoholic fatty liver disease	TRUE	reported	igd	2	1	TRUE
rs7144175	C	G	C	G	0.114681	-0.0222	0.109344	0.1047	FALSE	TRUE	FALSE	ebi-a-GCST90026076	14	94376783	0.0616	291	0.718199	2-piperidinone levels || id:ebi-a-GCST90026076	2-piperidinone levels	2-piperidinone levels || ||	TRUE	igd	14	94376783	0.0243596	2.503e-06	778614	ebi-a-GCST90091033	Nonalcoholic fatty liver disease	TRUE	reported	igd	2	1	TRUE
rs73001065	C	G	C	G	0.281009	-0.0379	0.063618	0.0554	FALSE	TRUE	FALSE	ebi-a-GCST90026076	19	19460541	0.0909	291	0.6765	2-piperidinone levels || id:ebi-a-GCST90026076	2-piperidinone levels	2-piperidinone levels || ||	TRUE	igd	19	19460541	0.0326406	7.35699e-18	778614	ebi-a-GCST90091033	Nonalcoholic fatty liver disease	TRUE	reported	igd	2	1	TRUE
rs77888509	A	G	A	G	-0.114621	-0.0588	0.084493	0.1052	FALSE	FALSE	FALSE	ebi-a-GCST90026076	4	8242138	0.0612	291	0.3362	2-piperidinone levels || id:ebi-a-GCST90026076	2-piperidinone levels	2-piperidinone levels || ||	TRUE	igd	4	8242138	0.0243933	2.61601e-06	778614	ebi-a-GCST90091033	Nonalcoholic fatty liver disease	TRUE	reported	igd	2	1	TRUE
rs780093	C	T	C	T	-0.0769064	-0.0292	0.588469	0.605	FALSE	FALSE	FALSE	ebi-a-GCST90026076	2	27742603	0.0393	291	0.4567	2-piperidinone levels || id:ebi-a-GCST90026076	2-piperidinone levels	2-piperidinone levels || ||	TRUE	igd	2	27742603	0.0166949	4.09298e-06	778614	ebi-a-GCST90091033	Nonalcoholic fatty liver disease	TRUE	reported	igd	2	1	TRUE
rs8108364	T	C	T	C	-0.129307	-0.0967	0.861829	0.8762	FALSE	FALSE	FALSE	ebi-a-GCST90026076	19	17503724	0.0581	291	0.0963008	2-piperidinone levels || id:ebi-a-GCST90026076	2-piperidinone levels	2-piperidinone levels || ||	TRUE	igd	19	17503724	0.024517	1.33401e-07	778614	ebi-a-GCST90091033	Nonalcoholic fatty liver disease	TRUE	reported	igd	2	1	TRUE
rs9922619	T	G	T	G	0.0766643	0.0567	0.437376	0.433	FALSE	FALSE	FALSE	ebi-a-GCST90026076	16	53831771	0.0407	291	0.1639	2-piperidinone levels || id:ebi-a-GCST90026076	2-piperidinone levels	2-piperidinone levels || ||	TRUE	igd	16	53831771	0.0162305	2.31798e-06	778614	ebi-a-GCST90091033	Nonalcoholic fatty liver disease	TRUE	reported	igd	2	1	TRUE
rs1397844	C	T	C	T	0.101063	0.0167	0.200795	0.2104	FALSE	FALSE	FALSE	ebi-a-GCST90026077	6	24006893	0.0151	291	0.2692	3-(4-hydroxyphenyl)lactate levels || id:ebi-a-GCST90026077	3-(4-hydroxyphenyl)lactate levels	3-(4-hydroxyphenyl)lactate levels || ||	TRUE	igd	6	24006893	0.0211625	1.79201e-06	778614	ebi-a-GCST90091033	Nonalcoholic fatty liver disease	TRUE	reported	igd	2	1	TRUE
rs2933904	A	G	A	G	0.0804682	-0.0089	0.33002	0.3313	FALSE	FALSE	FALSE	ebi-a-GCST90026077	11	129395267	0.0134	291	0.5096	3-(4-hydroxyphenyl)lactate levels || id:ebi-a-GCST90026077	3-(4-hydroxyphenyl)lactate levels	3-(4-hydroxyphenyl)lactate levels || ||	TRUE	igd	11	129395267	0.0169093	1.94702e-06	778614	ebi-a-GCST90091033	Nonalcoholic fatty liver disease	TRUE	reported	igd	2	1	TRUE
rs3747207	A	G	A	G	0.288601	0.0105	0.222664	0.2399	FALSE	FALSE	FALSE	ebi-a-GCST90026077	22	44324855	0.0152	291	0.4905	3-(4-hydroxyphenyl)lactate levels || id:ebi-a-GCST90026077	3-(4-hydroxyphenyl)lactate levels	3-(4-hydroxyphenyl)lactate levels || ||	TRUE	igd	22	44324855	0.019822	5.07341e-48	778614	ebi-a-GCST90091033	Nonalcoholic fatty liver disease	TRUE	reported	igd	2	1	TRUE
rs429358	C	T	C	T	-0.136615	-0.0064	0.15507	0.2062	FALSE	FALSE	FALSE	ebi-a-GCST90026077	19	45411941	0.0159	291	0.6878	3-(4-hydroxyphenyl)lactate levels || id:ebi-a-GCST90026077	3-(4-hydroxyphenyl)lactate levels	3-(4-hydroxyphenyl)lactate levels || ||	TRUE	igd	19	45411941	0.0239288	1.13501e-08	778614	ebi-a-GCST90091033	Nonalcoholic fatty liver disease	TRUE	reported	igd	2	1	TRUE
rs710462	T	G	T	G	-0.0759048	0.0238	0.537773	0.56	FALSE	FALSE	FALSE	ebi-a-GCST90026077	3	186963130	0.0128	291	0.0633403	3-(4-hydroxyphenyl)lactate levels || id:ebi-a-GCST90026077	3-(4-hydroxyphenyl)lactate levels	3-(4-hydroxyphenyl)lactate levels || ||	TRUE	igd	3	186963130	0.0164732	4.06996e-06	778614	ebi-a-GCST90091033	Nonalcoholic fatty liver disease	TRUE	reported	igd	2	1	TRUE
rs7144175	C	G	C	G	0.114681	0.0305	0.109344	0.1044	FALSE	TRUE	FALSE	ebi-a-GCST90026077	14	94376783	0.021	291	0.1463	3-(4-hydroxyphenyl)lactate levels || id:ebi-a-GCST90026077	3-(4-hydroxyphenyl)lactate levels	3-(4-hydroxyphenyl)lactate levels || ||	TRUE	igd	14	94376783	0.0243596	2.503e-06	778614	ebi-a-GCST90091033	Nonalcoholic fatty liver disease	TRUE	reported	igd	2	1	TRUE
rs73001065	C	G	C	G	0.281009	0.0176	0.063618	0.0558	FALSE	TRUE	FALSE	ebi-a-GCST90026077	19	19460541	0.0313	291	0.5732	3-(4-hydroxyphenyl)lactate levels || id:ebi-a-GCST90026077	3-(4-hydroxyphenyl)lactate levels	3-(4-hydroxyphenyl)lactate levels || ||	TRUE	igd	19	19460541	0.0326406	7.35699e-18	778614	ebi-a-GCST90091033	Nonalcoholic fatty liver disease	TRUE	reported	igd	2	1	TRUE
rs77888509	A	G	A	G	-0.114621	-0.0352	0.084493	0.1061	FALSE	FALSE	FALSE	ebi-a-GCST90026077	4	8242138	0.021	291	0.0942497	3-(4-hydroxyphenyl)lactate levels || id:ebi-a-GCST90026077	3-(4-hydroxyphenyl)lactate levels	3-(4-hydroxyphenyl)lactate levels || ||	TRUE	igd	4	8242138	0.0243933	2.61601e-06	778614	ebi-a-GCST90091033	Nonalcoholic fatty liver disease	TRUE	reported	igd	2	1	TRUE
rs780093	C	T	C	T	-0.0769064	0.002	0.588469	0.6045	FALSE	FALSE	FALSE	ebi-a-GCST90026077	2	27742603	0.0135	291	0.8798	3-(4-hydroxyphenyl)lactate levels || id:ebi-a-GCST90026077	3-(4-hydroxyphenyl)lactate levels	3-(4-hydroxyphenyl)lactate levels || ||	TRUE	igd	2	27742603	0.0166949	4.09298e-06	778614	ebi-a-GCST90091033	Nonalcoholic fatty liver disease	TRUE	reported	igd	2	1	TRUE
rs8108364	T	C	T	C	-0.129307	-0.0106	0.861829	0.8758	FALSE	FALSE	FALSE	ebi-a-GCST90026077	19	17503724	0.0202	291	0.6004	3-(4-hydroxyphenyl)lactate levels || id:ebi-a-GCST90026077	3-(4-hydroxyphenyl)lactate levels	3-(4-hydroxyphenyl)lactate levels || ||	TRUE	igd	19	17503724	0.024517	1.33401e-07	778614	ebi-a-GCST90091033	Nonalcoholic fatty liver disease	TRUE	reported	igd	2	1	TRUE
rs9922619	T	G	T	G	0.0766643	-0.0142	0.437376	0.4332	FALSE	FALSE	FALSE	ebi-a-GCST90026077	16	53831771	0.014	291	0.3106	3-(4-hydroxyphenyl)lactate levels || id:ebi-a-GCST90026077	3-(4-hydroxyphenyl)lactate levels	3-(4-hydroxyphenyl)lactate levels || ||	TRUE	igd	16	53831771	0.0162305	2.31798e-06	778614	ebi-a-GCST90091033	Nonalcoholic fatty liver disease	TRUE	reported	igd	2	1	TRUE
rs1397844	C	T	C	T	0.101063	-0.1062	0.200795	0.2101	FALSE	FALSE	FALSE	ebi-a-GCST90026078	6	24006893	0.0725	291	0.1432	3-carboxy-4-methyl-5-propyl-2-furanpropanoate (cmpf) levels || id:ebi-a-GCST90026078	3-carboxy-4-methyl-5-propyl-2-furanpropanoate (cmpf) levels	3-carboxy-4-methyl-5-propyl-2-furanpropanoate (cmpf) levels || ||	TRUE	igd	6	24006893	0.0211625	1.79201e-06	778614	ebi-a-GCST90091033	Nonalcoholic fatty liver disease	TRUE	reported	igd	2	1	TRUE
rs2933904	A	G	A	G	0.0804682	0.036	0.33002	0.3306	FALSE	FALSE	FALSE	ebi-a-GCST90026078	11	129395267	0.0638	291	0.5727	3-carboxy-4-methyl-5-propyl-2-furanpropanoate (cmpf) levels || id:ebi-a-GCST90026078	3-carboxy-4-methyl-5-propyl-2-furanpropanoate (cmpf) levels	3-carboxy-4-methyl-5-propyl-2-furanpropanoate (cmpf) levels || ||	TRUE	igd	11	129395267	0.0169093	1.94702e-06	778614	ebi-a-GCST90091033	Nonalcoholic fatty liver disease	TRUE	reported	igd	2	1	TRUE
rs3747207	A	G	A	G	0.288601	-0.0777	0.222664	0.241	FALSE	FALSE	FALSE	ebi-a-GCST90026078	22	44324855	0.0721	291	0.2817	3-carboxy-4-methyl-5-propyl-2-furanpropanoate (cmpf) levels || id:ebi-a-GCST90026078	3-carboxy-4-methyl-5-propyl-2-furanpropanoate (cmpf) levels	3-carboxy-4-methyl-5-propyl-2-furanpropanoate (cmpf) levels || ||	TRUE	igd	22	44324855	0.019822	5.07341e-48	778614	ebi-a-GCST90091033	Nonalcoholic fatty liver disease	TRUE	reported	igd	2	1	TRUE
rs429358	C	T	C	T	-0.136615	-0.1027	0.15507	0.2064	FALSE	FALSE	FALSE	ebi-a-GCST90026078	19	45411941	0.0754	291	0.1731	3-carboxy-4-methyl-5-propyl-2-furanpropanoate (cmpf) levels || id:ebi-a-GCST90026078	3-carboxy-4-methyl-5-propyl-2-furanpropanoate (cmpf) levels	3-carboxy-4-methyl-5-propyl-2-furanpropanoate (cmpf) levels || ||	TRUE	igd	19	45411941	0.0239288	1.13501e-08	778614	ebi-a-GCST90091033	Nonalcoholic fatty liver disease	TRUE	reported	igd	2	1	TRUE
rs710462	T	G	T	G	-0.0759048	0.0442	0.537773	0.5616	FALSE	FALSE	FALSE	ebi-a-GCST90026078	3	186963130	0.0615	291	0.4731	3-carboxy-4-methyl-5-propyl-2-furanpropanoate (cmpf) levels || id:ebi-a-GCST90026078	3-carboxy-4-methyl-5-propyl-2-furanpropanoate (cmpf) levels	3-carboxy-4-methyl-5-propyl-2-furanpropanoate (cmpf) levels || ||	TRUE	igd	3	186963130	0.0164732	4.06996e-06	778614	ebi-a-GCST90091033	Nonalcoholic fatty liver disease	TRUE	reported	igd	2	1	TRUE
rs7144175	C	G	C	G	0.114681	-0.0819	0.109344	0.1047	FALSE	TRUE	FALSE	ebi-a-GCST90026078	14	94376783	0.1004	291	0.4148	3-carboxy-4-methyl-5-propyl-2-furanpropanoate (cmpf) levels || id:ebi-a-GCST90026078	3-carboxy-4-methyl-5-propyl-2-furanpropanoate (cmpf) levels	3-carboxy-4-methyl-5-propyl-2-furanpropanoate (cmpf) levels || ||	TRUE	igd	14	94376783	0.0243596	2.503e-06	778614	ebi-a-GCST90091033	Nonalcoholic fatty liver disease	TRUE	reported	igd	2	1	TRUE
rs73001065	C	G	C	G	0.281009	0.0925	0.063618	0.0547	FALSE	TRUE	FALSE	ebi-a-GCST90026078	19	19460541	0.1497	291	0.5365	3-carboxy-4-methyl-5-propyl-2-furanpropanoate (cmpf) levels || id:ebi-a-GCST90026078	3-carboxy-4-methyl-5-propyl-2-furanpropanoate (cmpf) levels	3-carboxy-4-methyl-5-propyl-2-furanpropanoate (cmpf) levels || ||	TRUE	igd	19	19460541	0.0326406	7.35699e-18	778614	ebi-a-GCST90091033	Nonalcoholic fatty liver disease	TRUE	reported	igd	2	1	TRUE
rs77888509	A	G	A	G	-0.114621	-0.0245	0.084493	0.1048	FALSE	FALSE	FALSE	ebi-a-GCST90026078	4	8242138	0.101	291	0.8084	3-carboxy-4-methyl-5-propyl-2-furanpropanoate (cmpf) levels || id:ebi-a-GCST90026078	3-carboxy-4-methyl-5-propyl-2-furanpropanoate (cmpf) levels	3-carboxy-4-methyl-5-propyl-2-furanpropanoate (cmpf) levels || ||	TRUE	igd	4	8242138	0.0243933	2.61601e-06	778614	ebi-a-GCST90091033	Nonalcoholic fatty liver disease	TRUE	reported	igd	2	1	TRUE
rs780093	C	T	C	T	-0.0769064	-0.0539	0.588469	0.6054	FALSE	FALSE	FALSE	ebi-a-GCST90026078	2	27742603	0.0641	291	0.401	3-carboxy-4-methyl-5-propyl-2-furanpropanoate (cmpf) levels || id:ebi-a-GCST90026078	3-carboxy-4-methyl-5-propyl-2-furanpropanoate (cmpf) levels	3-carboxy-4-methyl-5-propyl-2-furanpropanoate (cmpf) levels || ||	TRUE	igd	2	27742603	0.0166949	4.09298e-06	778614	ebi-a-GCST90091033	Nonalcoholic fatty liver disease	TRUE	reported	igd	2	1	TRUE
rs8108364	T	C	T	C	-0.129307	0.0311	0.861829	0.8766	FALSE	FALSE	FALSE	ebi-a-GCST90026078	19	17503724	0.096	291	0.746	3-carboxy-4-methyl-5-propyl-2-furanpropanoate (cmpf) levels || id:ebi-a-GCST90026078	3-carboxy-4-methyl-5-propyl-2-furanpropanoate (cmpf) levels	3-carboxy-4-methyl-5-propyl-2-furanpropanoate (cmpf) levels || ||	TRUE	igd	19	17503724	0.024517	1.33401e-07	778614	ebi-a-GCST90091033	Nonalcoholic fatty liver disease	TRUE	reported	igd	2	1	TRUE
rs9922619	T	G	T	G	0.0766643	-0.0602	0.437376	0.4326	FALSE	FALSE	FALSE	ebi-a-GCST90026078	16	53831771	0.0663	291	0.3637	3-carboxy-4-methyl-5-propyl-2-furanpropanoate (cmpf) levels || id:ebi-a-GCST90026078	3-carboxy-4-methyl-5-propyl-2-furanpropanoate (cmpf) levels	3-carboxy-4-methyl-5-propyl-2-furanpropanoate (cmpf) levels || ||	TRUE	igd	16	53831771	0.0162305	2.31798e-06	778614	ebi-a-GCST90091033	Nonalcoholic fatty liver disease	TRUE	reported	igd	2	1	TRUE
rs1397844	C	T	C	T	0.101063	-0.002	0.200795	0.2116	FALSE	FALSE	FALSE	ebi-a-GCST90026079	6	24006893	0.013	291	0.879	3-hydroxy-2-ethylpropionate levels || id:ebi-a-GCST90026079	3-hydroxy-2-ethylpropionate levels	3-hydroxy-2-ethylpropionate levels || ||	TRUE	igd	6	24006893	0.0211625	1.79201e-06	778614	ebi-a-GCST90091033	Nonalcoholic fatty liver disease	TRUE	reported	igd	2	1	TRUE
rs2933904	A	G	A	G	0.0804682	0.0047	0.33002	0.3331	FALSE	FALSE	FALSE	ebi-a-GCST90026079	11	129395267	0.0114	291	0.6806	3-hydroxy-2-ethylpropionate levels || id:ebi-a-GCST90026079	3-hydroxy-2-ethylpropionate levels	3-hydroxy-2-ethylpropionate levels || ||	TRUE	igd	11	129395267	0.0169093	1.94702e-06	778614	ebi-a-GCST90091033	Nonalcoholic fatty liver disease	TRUE	reported	igd	2	1	TRUE
rs3747207	A	G	A	G	0.288601	0.0144	0.222664	0.2375	FALSE	FALSE	FALSE	ebi-a-GCST90026079	22	44324855	0.013	291	0.2662	3-hydroxy-2-ethylpropionate levels || id:ebi-a-GCST90026079	3-hydroxy-2-ethylpropionate levels	3-hydroxy-2-ethylpropionate levels || ||	TRUE	igd	22	44324855	0.019822	5.07341e-48	778614	ebi-a-GCST90091033	Nonalcoholic fatty liver disease	TRUE	reported	igd	2	1	TRUE
rs429358	C	T	C	T	-0.136615	0.0275	0.15507	0.2057	FALSE	FALSE	FALSE	ebi-a-GCST90026079	19	45411941	0.0136	291	0.0432902	3-hydroxy-2-ethylpropionate levels || id:ebi-a-GCST90026079	3-hydroxy-2-ethylpropionate levels	3-hydroxy-2-ethylpropionate levels || ||	TRUE	igd	19	45411941	0.0239288	1.13501e-08	778614	ebi-a-GCST90091033	Nonalcoholic fatty liver disease	TRUE	reported	igd	2	1	TRUE
rs710462	T	G	T	G	-0.0759048	-0.0023	0.537773	0.5515	FALSE	FALSE	FALSE	ebi-a-GCST90026079	3	186963130	0.0111	291	0.8383	3-hydroxy-2-ethylpropionate levels || id:ebi-a-GCST90026079	3-hydroxy-2-ethylpropionate levels	3-hydroxy-2-ethylpropionate levels || ||	TRUE	igd	3	186963130	0.0164732	4.06996e-06	778614	ebi-a-GCST90091033	Nonalcoholic fatty liver disease	TRUE	reported	igd	2	1	TRUE
rs7144175	C	G	C	G	0.114681	-0.0137	0.109344	0.1026	FALSE	TRUE	FALSE	ebi-a-GCST90026079	14	94376783	0.0183	291	0.4559	3-hydroxy-2-ethylpropionate levels || id:ebi-a-GCST90026079	3-hydroxy-2-ethylpropionate levels	3-hydroxy-2-ethylpropionate levels || ||	TRUE	igd	14	94376783	0.0243596	2.503e-06	778614	ebi-a-GCST90091033	Nonalcoholic fatty liver disease	TRUE	reported	igd	2	1	TRUE
rs73001065	C	G	C	G	0.281009	0.0091	0.063618	0.0583	FALSE	TRUE	FALSE	ebi-a-GCST90026079	19	19460541	0.0264	291	0.7305	3-hydroxy-2-ethylpropionate levels || id:ebi-a-GCST90026079	3-hydroxy-2-ethylpropionate levels	3-hydroxy-2-ethylpropionate levels || ||	TRUE	igd	19	19460541	0.0326406	7.35699e-18	778614	ebi-a-GCST90091033	Nonalcoholic fatty liver disease	TRUE	reported	igd	2	1	TRUE
rs77888509	A	G	A	G	-0.114621	0.0305	0.084493	0.1092	FALSE	FALSE	FALSE	ebi-a-GCST90026079	4	8242138	0.0178	291	0.0856407	3-hydroxy-2-ethylpropionate levels || id:ebi-a-GCST90026079	3-hydroxy-2-ethylpropionate levels	3-hydroxy-2-ethylpropionate levels || ||	TRUE	igd	4	8242138	0.0243933	2.61601e-06	778614	ebi-a-GCST90091033	Nonalcoholic fatty liver disease	TRUE	reported	igd	2	1	TRUE
rs780093	C	T	C	T	-0.0769064	-0.0194	0.588469	0.6027	FALSE	FALSE	FALSE	ebi-a-GCST90026079	2	27742603	0.0115	291	0.0935406	3-hydroxy-2-ethylpropionate levels || id:ebi-a-GCST90026079	3-hydroxy-2-ethylpropionate levels	3-hydroxy-2-ethylpropionate levels || ||	TRUE	igd	2	27742603	0.0166949	4.09298e-06	778614	ebi-a-GCST90091033	Nonalcoholic fatty liver disease	TRUE	reported	igd	2	1	TRUE
rs8108364	T	C	T	C	-0.129307	0.0028	0.861829	0.874	FALSE	FALSE	FALSE	ebi-a-GCST90026079	19	17503724	0.0173	291	0.8704	3-hydroxy-2-ethylpropionate levels || id:ebi-a-GCST90026079	3-hydroxy-2-ethylpropionate levels	3-hydroxy-2-ethylpropionate levels || ||	TRUE	igd	19	17503724	0.024517	1.33401e-07	778614	ebi-a-GCST90091033	Nonalcoholic fatty liver disease	TRUE	reported	igd	2	1	TRUE
rs9922619	T	G	T	G	0.0766643	-0.0161	0.437376	0.4356	FALSE	FALSE	FALSE	ebi-a-GCST90026079	16	53831771	0.0121	291	0.1821	3-hydroxy-2-ethylpropionate levels || id:ebi-a-GCST90026079	3-hydroxy-2-ethylpropionate levels	3-hydroxy-2-ethylpropionate levels || ||	TRUE	igd	16	53831771	0.0162305	2.31798e-06	778614	ebi-a-GCST90091033	Nonalcoholic fatty liver disease	TRUE	reported	igd	2	1	TRUE
rs1397844	C	T	C	T	0.101063	-0.0084	0.200795	0.2107	FALSE	FALSE	FALSE	ebi-a-GCST90026080	6	24006893	0.0106	291	0.4256	3-hydroxy-3-methylglutarate levels || id:ebi-a-GCST90026080	3-hydroxy-3-methylglutarate levels	3-hydroxy-3-methylglutarate levels || ||	TRUE	igd	6	24006893	0.0211625	1.79201e-06	778614	ebi-a-GCST90091033	Nonalcoholic fatty liver disease	TRUE	reported	igd	2	1	TRUE
rs2933904	A	G	A	G	0.0804682	-0.0047	0.33002	0.3314	FALSE	FALSE	FALSE	ebi-a-GCST90026080	11	129395267	0.0093	291	0.6152	3-hydroxy-3-methylglutarate levels || id:ebi-a-GCST90026080	3-hydroxy-3-methylglutarate levels	3-hydroxy-3-methylglutarate levels || ||	TRUE	igd	11	129395267	0.0169093	1.94702e-06	778614	ebi-a-GCST90091033	Nonalcoholic fatty liver disease	TRUE	reported	igd	2	1	TRUE
rs3747207	A	G	A	G	0.288601	3e-04	0.222664	0.2398	FALSE	FALSE	FALSE	ebi-a-GCST90026080	22	44324855	0.0106	291	0.9754	3-hydroxy-3-methylglutarate levels || id:ebi-a-GCST90026080	3-hydroxy-3-methylglutarate levels	3-hydroxy-3-methylglutarate levels || ||	TRUE	igd	22	44324855	0.019822	5.07341e-48	778614	ebi-a-GCST90091033	Nonalcoholic fatty liver disease	TRUE	reported	igd	2	1	TRUE
rs429358	C	T	C	T	-0.136615	0.0099	0.15507	0.2061	FALSE	FALSE	FALSE	ebi-a-GCST90026080	19	45411941	0.011	291	0.3712	3-hydroxy-3-methylglutarate levels || id:ebi-a-GCST90026080	3-hydroxy-3-methylglutarate levels	3-hydroxy-3-methylglutarate levels || ||	TRUE	igd	19	45411941	0.0239288	1.13501e-08	778614	ebi-a-GCST90091033	Nonalcoholic fatty liver disease	TRUE	reported	igd	2	1	TRUE
rs710462	T	G	T	G	-0.0759048	0.0135	0.537773	0.5585	FALSE	FALSE	FALSE	ebi-a-GCST90026080	3	186963130	0.009	291	0.1318	3-hydroxy-3-methylglutarate levels || id:ebi-a-GCST90026080	3-hydroxy-3-methylglutarate levels	3-hydroxy-3-methylglutarate levels || ||	TRUE	igd	3	186963130	0.0164732	4.06996e-06	778614	ebi-a-GCST90091033	Nonalcoholic fatty liver disease	TRUE	reported	igd	2	1	TRUE
rs7144175	C	G	C	G	0.114681	0.0079	0.109344	0.1041	FALSE	TRUE	FALSE	ebi-a-GCST90026080	14	94376783	0.0148	291	0.5949	3-hydroxy-3-methylglutarate levels || id:ebi-a-GCST90026080	3-hydroxy-3-methylglutarate levels	3-hydroxy-3-methylglutarate levels || ||	TRUE	igd	14	94376783	0.0243596	2.503e-06	778614	ebi-a-GCST90091033	Nonalcoholic fatty liver disease	TRUE	reported	igd	2	1	TRUE
rs73001065	C	G	C	G	0.281009	-0.0051	0.063618	0.0562	FALSE	TRUE	FALSE	ebi-a-GCST90026080	19	19460541	0.0217	291	0.8155	3-hydroxy-3-methylglutarate levels || id:ebi-a-GCST90026080	3-hydroxy-3-methylglutarate levels	3-hydroxy-3-methylglutarate levels || ||	TRUE	igd	19	19460541	0.0326406	7.35699e-18	778614	ebi-a-GCST90091033	Nonalcoholic fatty liver disease	TRUE	reported	igd	2	1	TRUE
rs77888509	A	G	A	G	-0.114621	0.0136	0.084493	0.1062	FALSE	FALSE	FALSE	ebi-a-GCST90026080	4	8242138	0.0146	291	0.3524	3-hydroxy-3-methylglutarate levels || id:ebi-a-GCST90026080	3-hydroxy-3-methylglutarate levels	3-hydroxy-3-methylglutarate levels || ||	TRUE	igd	4	8242138	0.0243933	2.61601e-06	778614	ebi-a-GCST90091033	Nonalcoholic fatty liver disease	TRUE	reported	igd	2	1	TRUE
rs780093	C	T	C	T	-0.0769064	9e-04	0.588469	0.6044	FALSE	FALSE	FALSE	ebi-a-GCST90026080	2	27742603	0.0094	291	0.9212	3-hydroxy-3-methylglutarate levels || id:ebi-a-GCST90026080	3-hydroxy-3-methylglutarate levels	3-hydroxy-3-methylglutarate levels || ||	TRUE	igd	2	27742603	0.0166949	4.09298e-06	778614	ebi-a-GCST90091033	Nonalcoholic fatty liver disease	TRUE	reported	igd	2	1	TRUE
rs8108364	T	C	T	C	-0.129307	0.0179	0.861829	0.8756	FALSE	FALSE	FALSE	ebi-a-GCST90026080	19	17503724	0.014	291	0.2	3-hydroxy-3-methylglutarate levels || id:ebi-a-GCST90026080	3-hydroxy-3-methylglutarate levels	3-hydroxy-3-methylglutarate levels || ||	TRUE	igd	19	17503724	0.024517	1.33401e-07	778614	ebi-a-GCST90091033	Nonalcoholic fatty liver disease	TRUE	reported	igd	2	1	TRUE
rs9922619	T	G	T	G	0.0766643	0.001	0.437376	0.4335	FALSE	FALSE	FALSE	ebi-a-GCST90026080	16	53831771	0.0096	291	0.9161	3-hydroxy-3-methylglutarate levels || id:ebi-a-GCST90026080	3-hydroxy-3-methylglutarate levels	3-hydroxy-3-methylglutarate levels || ||	TRUE	igd	16	53831771	0.0162305	2.31798e-06	778614	ebi-a-GCST90091033	Nonalcoholic fatty liver disease	TRUE	reported	igd	2	1	TRUE
rs1397844	C	T	C	T	0.101063	0.0243	0.200795	0.2105	FALSE	FALSE	FALSE	ebi-a-GCST90026081	6	24006893	0.0253	291	0.3377	3-hydroxybutyrate (bhba) levels || id:ebi-a-GCST90026081	3-hydroxybutyrate (bhba) levels	3-hydroxybutyrate (bhba) levels || ||	TRUE	igd	6	24006893	0.0211625	1.79201e-06	778614	ebi-a-GCST90091033	Nonalcoholic fatty liver disease	TRUE	reported	igd	2	1	TRUE
rs2933904	A	G	A	G	0.0804682	0.0062	0.33002	0.331	FALSE	FALSE	FALSE	ebi-a-GCST90026081	11	129395267	0.0222	291	0.781101	3-hydroxybutyrate (bhba) levels || id:ebi-a-GCST90026081	3-hydroxybutyrate (bhba) levels	3-hydroxybutyrate (bhba) levels || ||	TRUE	igd	11	129395267	0.0169093	1.94702e-06	778614	ebi-a-GCST90091033	Nonalcoholic fatty liver disease	TRUE	reported	igd	2	1	TRUE
rs3747207	A	G	A	G	0.288601	0.0081	0.222664	0.2404	FALSE	FALSE	FALSE	ebi-a-GCST90026081	22	44324855	0.0253	291	0.7485	3-hydroxybutyrate (bhba) levels || id:ebi-a-GCST90026081	3-hydroxybutyrate (bhba) levels	3-hydroxybutyrate (bhba) levels || ||	TRUE	igd	22	44324855	0.019822	5.07341e-48	778614	ebi-a-GCST90091033	Nonalcoholic fatty liver disease	TRUE	reported	igd	2	1	TRUE
rs429358	C	T	C	T	-0.136615	0.0338	0.15507	0.2063	FALSE	FALSE	FALSE	ebi-a-GCST90026081	19	45411941	0.0262	291	0.1966	3-hydroxybutyrate (bhba) levels || id:ebi-a-GCST90026081	3-hydroxybutyrate (bhba) levels	3-hydroxybutyrate (bhba) levels || ||	TRUE	igd	19	45411941	0.0239288	1.13501e-08	778614	ebi-a-GCST90091033	Nonalcoholic fatty liver disease	TRUE	reported	igd	2	1	TRUE
rs710462	T	G	T	G	-0.0759048	0.0031	0.537773	0.5597	FALSE	FALSE	FALSE	ebi-a-GCST90026081	3	186963130	0.0215	291	0.885	3-hydroxybutyrate (bhba) levels || id:ebi-a-GCST90026081	3-hydroxybutyrate (bhba) levels	3-hydroxybutyrate (bhba) levels || ||	TRUE	igd	3	186963130	0.0164732	4.06996e-06	778614	ebi-a-GCST90091033	Nonalcoholic fatty liver disease	TRUE	reported	igd	2	1	TRUE
rs7144175	C	G	C	G	0.114681	-0.0213	0.109344	0.1043	FALSE	TRUE	FALSE	ebi-a-GCST90026081	14	94376783	0.035	291	0.542	3-hydroxybutyrate (bhba) levels || id:ebi-a-GCST90026081	3-hydroxybutyrate (bhba) levels	3-hydroxybutyrate (bhba) levels || ||	TRUE	igd	14	94376783	0.0243596	2.503e-06	778614	ebi-a-GCST90091033	Nonalcoholic fatty liver disease	TRUE	reported	igd	2	1	TRUE
rs73001065	C	G	C	G	0.281009	-0.0175	0.063618	0.0556	FALSE	TRUE	FALSE	ebi-a-GCST90026081	19	19460541	0.0523	291	0.7374	3-hydroxybutyrate (bhba) levels || id:ebi-a-GCST90026081	3-hydroxybutyrate (bhba) levels	3-hydroxybutyrate (bhba) levels || ||	TRUE	igd	19	19460541	0.0326406	7.35699e-18	778614	ebi-a-GCST90091033	Nonalcoholic fatty liver disease	TRUE	reported	igd	2	1	TRUE
rs77888509	A	G	A	G	-0.114621	0.0501	0.084493	0.1053	FALSE	FALSE	FALSE	ebi-a-GCST90026081	4	8242138	0.0349	291	0.1512	3-hydroxybutyrate (bhba) levels || id:ebi-a-GCST90026081	3-hydroxybutyrate (bhba) levels	3-hydroxybutyrate (bhba) levels || ||	TRUE	igd	4	8242138	0.0243933	2.61601e-06	778614	ebi-a-GCST90091033	Nonalcoholic fatty liver disease	TRUE	reported	igd	2	1	TRUE
rs780093	C	T	C	T	-0.0769064	-0.0066	0.588469	0.6048	FALSE	FALSE	FALSE	ebi-a-GCST90026081	2	27742603	0.0224	291	0.768199	3-hydroxybutyrate (bhba) levels || id:ebi-a-GCST90026081	3-hydroxybutyrate (bhba) levels	3-hydroxybutyrate (bhba) levels || ||	TRUE	igd	2	27742603	0.0166949	4.09298e-06	778614	ebi-a-GCST90091033	Nonalcoholic fatty liver disease	TRUE	reported	igd	2	1	TRUE
rs8108364	T	C	T	C	-0.129307	0.0197	0.861829	0.8761	FALSE	FALSE	FALSE	ebi-a-GCST90026081	19	17503724	0.0335	291	0.5567	3-hydroxybutyrate (bhba) levels || id:ebi-a-GCST90026081	3-hydroxybutyrate (bhba) levels	3-hydroxybutyrate (bhba) levels || ||	TRUE	igd	19	17503724	0.024517	1.33401e-07	778614	ebi-a-GCST90091033	Nonalcoholic fatty liver disease	TRUE	reported	igd	2	1	TRUE
rs9922619	T	G	T	G	0.0766643	-0.0011	0.437376	0.433	FALSE	FALSE	FALSE	ebi-a-GCST90026081	16	53831771	0.0233	291	0.9614	3-hydroxybutyrate (bhba) levels || id:ebi-a-GCST90026081	3-hydroxybutyrate (bhba) levels	3-hydroxybutyrate (bhba) levels || ||	TRUE	igd	16	53831771	0.0162305	2.31798e-06	778614	ebi-a-GCST90091033	Nonalcoholic fatty liver disease	TRUE	reported	igd	2	1	TRUE
rs1397844	C	T	C	T	0.101063	0.0063	0.200795	0.2098	FALSE	FALSE	FALSE	ebi-a-GCST90026082	6	24006893	0.0093	291	0.4957	3-hydroxyhexanoate levels || id:ebi-a-GCST90026082	3-hydroxyhexanoate levels	3-hydroxyhexanoate levels || ||	TRUE	igd	6	24006893	0.0211625	1.79201e-06	778614	ebi-a-GCST90091033	Nonalcoholic fatty liver disease	TRUE	reported	igd	2	1	TRUE
rs2933904	A	G	A	G	0.0804682	-6.00E-04	0.33002	0.3299	FALSE	FALSE	FALSE	ebi-a-GCST90026082	11	129395267	0.0081	291	0.9406	3-hydroxyhexanoate levels || id:ebi-a-GCST90026082	3-hydroxyhexanoate levels	3-hydroxyhexanoate levels || ||	TRUE	igd	11	129395267	0.0169093	1.94702e-06	778614	ebi-a-GCST90091033	Nonalcoholic fatty liver disease	TRUE	reported	igd	2	1	TRUE
rs3747207	A	G	A	G	0.288601	0.0119	0.222664	0.2423	FALSE	FALSE	FALSE	ebi-a-GCST90026082	22	44324855	0.0092	291	0.196	3-hydroxyhexanoate levels || id:ebi-a-GCST90026082	3-hydroxyhexanoate levels	3-hydroxyhexanoate levels || ||	TRUE	igd	22	44324855	0.019822	5.07341e-48	778614	ebi-a-GCST90091033	Nonalcoholic fatty liver disease	TRUE	reported	igd	2	1	TRUE
rs429358	C	T	C	T	-0.136615	0.0178	0.15507	0.2066	FALSE	FALSE	FALSE	ebi-a-GCST90026082	19	45411941	0.0096	291	0.0628406	3-hydroxyhexanoate levels || id:ebi-a-GCST90026082	3-hydroxyhexanoate levels	3-hydroxyhexanoate levels || ||	TRUE	igd	19	45411941	0.0239288	1.13501e-08	778614	ebi-a-GCST90091033	Nonalcoholic fatty liver disease	TRUE	reported	igd	2	1	TRUE
rs710462	T	G	T	G	-0.0759048	0.0014	0.537773	0.5642	FALSE	FALSE	FALSE	ebi-a-GCST90026082	3	186963130	0.0078	291	0.8598	3-hydroxyhexanoate levels || id:ebi-a-GCST90026082	3-hydroxyhexanoate levels	3-hydroxyhexanoate levels || ||	TRUE	igd	3	186963130	0.0164732	4.06996e-06	778614	ebi-a-GCST90091033	Nonalcoholic fatty liver disease	TRUE	reported	igd	2	1	TRUE
rs7144175	C	G	C	G	0.114681	-0.0131	0.109344	0.1053	FALSE	TRUE	FALSE	ebi-a-GCST90026082	14	94376783	0.0127	291	0.3024	3-hydroxyhexanoate levels || id:ebi-a-GCST90026082	3-hydroxyhexanoate levels	3-hydroxyhexanoate levels || ||	TRUE	igd	14	94376783	0.0243596	2.503e-06	778614	ebi-a-GCST90091033	Nonalcoholic fatty liver disease	TRUE	reported	igd	2	1	TRUE
rs73001065	C	G	C	G	0.281009	0.0334	0.063618	0.0538	FALSE	TRUE	FALSE	ebi-a-GCST90026082	19	19460541	0.0192	291	0.0811802	3-hydroxyhexanoate levels || id:ebi-a-GCST90026082	3-hydroxyhexanoate levels	3-hydroxyhexanoate levels || ||	TRUE	igd	19	19460541	0.0326406	7.35699e-18	778614	ebi-a-GCST90091033	Nonalcoholic fatty liver disease	TRUE	reported	igd	2	1	TRUE
rs77888509	A	G	A	G	-0.114621	0.0082	0.084493	0.1036	FALSE	FALSE	FALSE	ebi-a-GCST90026082	4	8242138	0.0129	291	0.5257	3-hydroxyhexanoate levels || id:ebi-a-GCST90026082	3-hydroxyhexanoate levels	3-hydroxyhexanoate levels || ||	TRUE	igd	4	8242138	0.0243933	2.61601e-06	778614	ebi-a-GCST90091033	Nonalcoholic fatty liver disease	TRUE	reported	igd	2	1	TRUE
rs780093	C	T	C	T	-0.0769064	0.0117	0.588469	0.6059	FALSE	FALSE	FALSE	ebi-a-GCST90026082	2	27742603	0.0081	291	0.1518	3-hydroxyhexanoate levels || id:ebi-a-GCST90026082	3-hydroxyhexanoate levels	3-hydroxyhexanoate levels || ||	TRUE	igd	2	27742603	0.0166949	4.09298e-06	778614	ebi-a-GCST90091033	Nonalcoholic fatty liver disease	TRUE	reported	igd	2	1	TRUE
rs8108364	T	C	T	C	-0.129307	0.0175	0.861829	0.8775	FALSE	FALSE	FALSE	ebi-a-GCST90026082	19	17503724	0.0121	291	0.1473	3-hydroxyhexanoate levels || id:ebi-a-GCST90026082	3-hydroxyhexanoate levels	3-hydroxyhexanoate levels || ||	TRUE	igd	19	17503724	0.024517	1.33401e-07	778614	ebi-a-GCST90091033	Nonalcoholic fatty liver disease	TRUE	reported	igd	2	1	TRUE
rs9922619	T	G	T	G	0.0766643	-0.0139	0.437376	0.4316	FALSE	FALSE	FALSE	ebi-a-GCST90026082	16	53831771	0.0084	291	0.0960594	3-hydroxyhexanoate levels || id:ebi-a-GCST90026082	3-hydroxyhexanoate levels	3-hydroxyhexanoate levels || ||	TRUE	igd	16	53831771	0.0162305	2.31798e-06	778614	ebi-a-GCST90091033	Nonalcoholic fatty liver disease	TRUE	reported	igd	2	1	TRUE
rs1397844	C	T	C	T	0.101063	0.0095	0.200795	0.211	FALSE	FALSE	FALSE	ebi-a-GCST90026083	6	24006893	0.0348	291	0.784099	3-hydroxyoctanoate levels || id:ebi-a-GCST90026083	3-hydroxyoctanoate levels	3-hydroxyoctanoate levels || ||	TRUE	igd	6	24006893	0.0211625	1.79201e-06	778614	ebi-a-GCST90091033	Nonalcoholic fatty liver disease	TRUE	reported	igd	2	1	TRUE
rs2933904	A	G	A	G	0.0804682	0.0519	0.33002	0.3323	FALSE	FALSE	FALSE	ebi-a-GCST90026083	11	129395267	0.0304	291	0.0871505	3-hydroxyoctanoate levels || id:ebi-a-GCST90026083	3-hydroxyoctanoate levels	3-hydroxyoctanoate levels || ||	TRUE	igd	11	129395267	0.0169093	1.94702e-06	778614	ebi-a-GCST90091033	Nonalcoholic fatty liver disease	TRUE	reported	igd	2	1	TRUE
rs3747207	A	G	A	G	0.288601	0.0387	0.222664	0.2391	FALSE	FALSE	FALSE	ebi-a-GCST90026083	22	44324855	0.0347	291	0.2657	3-hydroxyoctanoate levels || id:ebi-a-GCST90026083	3-hydroxyoctanoate levels	3-hydroxyoctanoate levels || ||	TRUE	igd	22	44324855	0.019822	5.07341e-48	778614	ebi-a-GCST90091033	Nonalcoholic fatty liver disease	TRUE	reported	igd	2	1	TRUE
rs429358	C	T	C	T	-0.136615	0.0499	0.15507	0.206	FALSE	FALSE	FALSE	ebi-a-GCST90026083	19	45411941	0.0363	291	0.1693	3-hydroxyoctanoate levels || id:ebi-a-GCST90026083	3-hydroxyoctanoate levels	3-hydroxyoctanoate levels || ||	TRUE	igd	19	45411941	0.0239288	1.13501e-08	778614	ebi-a-GCST90091033	Nonalcoholic fatty liver disease	TRUE	reported	igd	2	1	TRUE
rs710462	T	G	T	G	-0.0759048	-3.00E-04	0.537773	0.5557	FALSE	FALSE	FALSE	ebi-a-GCST90026083	3	186963130	0.0297	291	0.9926	3-hydroxyoctanoate levels || id:ebi-a-GCST90026083	3-hydroxyoctanoate levels	3-hydroxyoctanoate levels || ||	TRUE	igd	3	186963130	0.0164732	4.06996e-06	778614	ebi-a-GCST90091033	Nonalcoholic fatty liver disease	TRUE	reported	igd	2	1	TRUE
rs7144175	C	G	C	G	0.114681	-0.0691	0.109344	0.1034	FALSE	TRUE	FALSE	ebi-a-GCST90026083	14	94376783	0.0486	291	0.1551	3-hydroxyoctanoate levels || id:ebi-a-GCST90026083	3-hydroxyoctanoate levels	3-hydroxyoctanoate levels || ||	TRUE	igd	14	94376783	0.0243596	2.503e-06	778614	ebi-a-GCST90091033	Nonalcoholic fatty liver disease	TRUE	reported	igd	2	1	TRUE
rs73001065	C	G	C	G	0.281009	0.0967	0.063618	0.0569	FALSE	TRUE	FALSE	ebi-a-GCST90026083	19	19460541	0.0711	291	0.1738	3-hydroxyoctanoate levels || id:ebi-a-GCST90026083	3-hydroxyoctanoate levels	3-hydroxyoctanoate levels || ||	TRUE	igd	19	19460541	0.0326406	7.35699e-18	778614	ebi-a-GCST90091033	Nonalcoholic fatty liver disease	TRUE	reported	igd	2	1	TRUE
rs77888509	A	G	A	G	-0.114621	0.0149	0.084493	0.1074	FALSE	FALSE	FALSE	ebi-a-GCST90026083	4	8242138	0.0481	291	0.7573	3-hydroxyoctanoate levels || id:ebi-a-GCST90026083	3-hydroxyoctanoate levels	3-hydroxyoctanoate levels || ||	TRUE	igd	4	8242138	0.0243933	2.61601e-06	778614	ebi-a-GCST90091033	Nonalcoholic fatty liver disease	TRUE	reported	igd	2	1	TRUE
rs780093	C	T	C	T	-0.0769064	0.0362	0.588469	0.6038	FALSE	FALSE	FALSE	ebi-a-GCST90026083	2	27742603	0.0309	291	0.2415	3-hydroxyoctanoate levels || id:ebi-a-GCST90026083	3-hydroxyoctanoate levels	3-hydroxyoctanoate levels || ||	TRUE	igd	2	27742603	0.0166949	4.09298e-06	778614	ebi-a-GCST90091033	Nonalcoholic fatty liver disease	TRUE	reported	igd	2	1	TRUE
rs8108364	T	C	T	C	-0.129307	0.0731	0.861829	0.8751	FALSE	FALSE	FALSE	ebi-a-GCST90026083	19	17503724	0.046	291	0.1122	3-hydroxyoctanoate levels || id:ebi-a-GCST90026083	3-hydroxyoctanoate levels	3-hydroxyoctanoate levels || ||	TRUE	igd	19	17503724	0.024517	1.33401e-07	778614	ebi-a-GCST90091033	Nonalcoholic fatty liver disease	TRUE	reported	igd	2	1	TRUE
rs9922619	T	G	T	G	0.0766643	-0.0054	0.437376	0.4343	FALSE	FALSE	FALSE	ebi-a-GCST90026083	16	53831771	0.0323	291	0.8671	3-hydroxyoctanoate levels || id:ebi-a-GCST90026083	3-hydroxyoctanoate levels	3-hydroxyoctanoate levels || ||	TRUE	igd	16	53831771	0.0162305	2.31798e-06	778614	ebi-a-GCST90091033	Nonalcoholic fatty liver disease	TRUE	reported	igd	2	1	TRUE
rs1397844	C	T	C	T	0.101063	-0.0715	0.200795	0.211	FALSE	FALSE	FALSE	ebi-a-GCST90026084	6	24006893	0.0418	291	0.087579	3-hydroxypyridine sulfate levels || id:ebi-a-GCST90026084	3-hydroxypyridine sulfate levels	3-hydroxypyridine sulfate levels || ||	TRUE	igd	6	24006893	0.0211625	1.79201e-06	778614	ebi-a-GCST90091033	Nonalcoholic fatty liver disease	TRUE	reported	igd	2	1	TRUE
rs2933904	A	G	A	G	0.0804682	0.0075	0.33002	0.3322	FALSE	FALSE	FALSE	ebi-a-GCST90026084	11	129395267	0.0383	291	0.8438	3-hydroxypyridine sulfate levels || id:ebi-a-GCST90026084	3-hydroxypyridine sulfate levels	3-hydroxypyridine sulfate levels || ||	TRUE	igd	11	129395267	0.0169093	1.94702e-06	778614	ebi-a-GCST90091033	Nonalcoholic fatty liver disease	TRUE	reported	igd	2	1	TRUE
rs3747207	A	G	A	G	0.288601	-0.0054	0.222664	0.239	FALSE	FALSE	FALSE	ebi-a-GCST90026084	22	44324855	0.0418	291	0.8966	3-hydroxypyridine sulfate levels || id:ebi-a-GCST90026084	3-hydroxypyridine sulfate levels	3-hydroxypyridine sulfate levels || ||	TRUE	igd	22	44324855	0.019822	5.07341e-48	778614	ebi-a-GCST90091033	Nonalcoholic fatty liver disease	TRUE	reported	igd	2	1	TRUE
rs429358	C	T	C	T	-0.136615	-0.027	0.15507	0.2057	FALSE	FALSE	FALSE	ebi-a-GCST90026084	19	45411941	0.0462	291	0.5585	3-hydroxypyridine sulfate levels || id:ebi-a-GCST90026084	3-hydroxypyridine sulfate levels	3-hydroxypyridine sulfate levels || ||	TRUE	igd	19	45411941	0.0239288	1.13501e-08	778614	ebi-a-GCST90091033	Nonalcoholic fatty liver disease	TRUE	reported	igd	2	1	TRUE
rs710462	T	G	T	G	-0.0759048	-0.0205	0.537773	0.5544	FALSE	FALSE	FALSE	ebi-a-GCST90026084	3	186963130	0.038	291	0.589	3-hydroxypyridine sulfate levels || id:ebi-a-GCST90026084	3-hydroxypyridine sulfate levels	3-hydroxypyridine sulfate levels || ||	TRUE	igd	3	186963130	0.0164732	4.06996e-06	778614	ebi-a-GCST90091033	Nonalcoholic fatty liver disease	TRUE	reported	igd	2	1	TRUE
rs7144175	C	G	C	G	0.114681	0.0761	0.109344	0.1029	FALSE	TRUE	FALSE	ebi-a-GCST90026084	14	94376783	0.0622	291	0.2212	3-hydroxypyridine sulfate levels || id:ebi-a-GCST90026084	3-hydroxypyridine sulfate levels	3-hydroxypyridine sulfate levels || ||	TRUE	igd	14	94376783	0.0243596	2.503e-06	778614	ebi-a-GCST90091033	Nonalcoholic fatty liver disease	TRUE	reported	igd	2	1	TRUE
rs73001065	C	G	C	G	0.281009	0.2155	0.063618	0.0564	FALSE	TRUE	FALSE	ebi-a-GCST90026084	19	19460541	0.1024	291	0.0354299	3-hydroxypyridine sulfate levels || id:ebi-a-GCST90026084	3-hydroxypyridine sulfate levels	3-hydroxypyridine sulfate levels || ||	TRUE	igd	19	19460541	0.0326406	7.35699e-18	778614	ebi-a-GCST90091033	Nonalcoholic fatty liver disease	TRUE	reported	igd	2	1	TRUE
rs77888509	A	G	A	G	-0.114621	-0.1313	0.084493	0.1072	FALSE	FALSE	FALSE	ebi-a-GCST90026084	4	8242138	0.0592	291	0.0264101	3-hydroxypyridine sulfate levels || id:ebi-a-GCST90026084	3-hydroxypyridine sulfate levels	3-hydroxypyridine sulfate levels || ||	TRUE	igd	4	8242138	0.0243933	2.61601e-06	778614	ebi-a-GCST90091033	Nonalcoholic fatty liver disease	TRUE	reported	igd	2	1	TRUE
rs780093	C	T	C	T	-0.0769064	-0.0501	0.588469	0.6036	FALSE	FALSE	FALSE	ebi-a-GCST90026084	2	27742603	0.0403	291	0.214	3-hydroxypyridine sulfate levels || id:ebi-a-GCST90026084	3-hydroxypyridine sulfate levels	3-hydroxypyridine sulfate levels || ||	TRUE	igd	2	27742603	0.0166949	4.09298e-06	778614	ebi-a-GCST90091033	Nonalcoholic fatty liver disease	TRUE	reported	igd	2	1	TRUE
rs8108364	T	C	T	C	-0.129307	-0.0284	0.861829	0.8748	FALSE	FALSE	FALSE	ebi-a-GCST90026084	19	17503724	0.0572	291	0.6193	3-hydroxypyridine sulfate levels || id:ebi-a-GCST90026084	3-hydroxypyridine sulfate levels	3-hydroxypyridine sulfate levels || ||	TRUE	igd	19	17503724	0.024517	1.33401e-07	778614	ebi-a-GCST90091033	Nonalcoholic fatty liver disease	TRUE	reported	igd	2	1	TRUE
rs9922619	T	G	T	G	0.0766643	-0.1536	0.437376	0.4336	FALSE	FALSE	FALSE	ebi-a-GCST90026084	16	53831771	0.0398	291	0.000112001	3-hydroxypyridine sulfate levels || id:ebi-a-GCST90026084	3-hydroxypyridine sulfate levels	3-hydroxypyridine sulfate levels || ||	TRUE	igd	16	53831771	0.0162305	2.31798e-06	778614	ebi-a-GCST90091033	Nonalcoholic fatty liver disease	TRUE	reported	igd	2	1	TRUE
rs1397844	C	T	C	T	0.101063	-0.0721	0.200795	0.2097	FALSE	FALSE	FALSE	ebi-a-GCST90026085	6	24006893	0.0596	291	0.2265	3-hydroxystachydrine levels || id:ebi-a-GCST90026085	3-hydroxystachydrine levels	3-hydroxystachydrine levels || ||	TRUE	igd	6	24006893	0.0211625	1.79201e-06	778614	ebi-a-GCST90091033	Nonalcoholic fatty liver disease	TRUE	reported	igd	2	1	TRUE
rs2933904	A	G	A	G	0.0804682	0.0096	0.33002	0.3309	FALSE	FALSE	FALSE	ebi-a-GCST90026085	11	129395267	0.0543	291	0.8602	3-hydroxystachydrine levels || id:ebi-a-GCST90026085	3-hydroxystachydrine levels	3-hydroxystachydrine levels || ||	TRUE	igd	11	129395267	0.0169093	1.94702e-06	778614	ebi-a-GCST90091033	Nonalcoholic fatty liver disease	TRUE	reported	igd	2	1	TRUE
rs3747207	A	G	A	G	0.288601	0.0822	0.222664	0.2425	FALSE	FALSE	FALSE	ebi-a-GCST90026085	22	44324855	0.0599	291	0.1703	3-hydroxystachydrine levels || id:ebi-a-GCST90026085	3-hydroxystachydrine levels	3-hydroxystachydrine levels || ||	TRUE	igd	22	44324855	0.019822	5.07341e-48	778614	ebi-a-GCST90091033	Nonalcoholic fatty liver disease	TRUE	reported	igd	2	1	TRUE
rs429358	C	T	C	T	-0.136615	-0.0441	0.15507	0.2068	FALSE	FALSE	FALSE	ebi-a-GCST90026085	19	45411941	0.0635	291	0.487401	3-hydroxystachydrine levels || id:ebi-a-GCST90026085	3-hydroxystachydrine levels	3-hydroxystachydrine levels || ||	TRUE	igd	19	45411941	0.0239288	1.13501e-08	778614	ebi-a-GCST90091033	Nonalcoholic fatty liver disease	TRUE	reported	igd	2	1	TRUE
rs710462	T	G	T	G	-0.0759048	0.0206	0.537773	0.5644	FALSE	FALSE	FALSE	ebi-a-GCST90026085	3	186963130	0.0502	291	0.680899	3-hydroxystachydrine levels || id:ebi-a-GCST90026085	3-hydroxystachydrine levels	3-hydroxystachydrine levels || ||	TRUE	igd	3	186963130	0.0164732	4.06996e-06	778614	ebi-a-GCST90091033	Nonalcoholic fatty liver disease	TRUE	reported	igd	2	1	TRUE
rs7144175	C	G	C	G	0.114681	-0.1748	0.109344	0.1055	FALSE	TRUE	FALSE	ebi-a-GCST90026085	14	94376783	0.0824	291	0.03395	3-hydroxystachydrine levels || id:ebi-a-GCST90026085	3-hydroxystachydrine levels	3-hydroxystachydrine levels || ||	TRUE	igd	14	94376783	0.0243596	2.503e-06	778614	ebi-a-GCST90091033	Nonalcoholic fatty liver disease	TRUE	reported	igd	2	1	TRUE
rs73001065	C	G	C	G	0.281009	-0.0745	0.063618	0.0591	FALSE	TRUE	FALSE	ebi-a-GCST90026085	19	19460541	0.1374	291	0.5877	3-hydroxystachydrine levels || id:ebi-a-GCST90026085	3-hydroxystachydrine levels	3-hydroxystachydrine levels || ||	TRUE	igd	19	19460541	0.0326406	7.35699e-18	778614	ebi-a-GCST90091033	Nonalcoholic fatty liver disease	TRUE	reported	igd	2	1	TRUE
rs77888509	A	G	A	G	-0.114621	0.028	0.084493	0.1056	FALSE	FALSE	FALSE	ebi-a-GCST90026085	4	8242138	0.0825	291	0.734301	3-hydroxystachydrine levels || id:ebi-a-GCST90026085	3-hydroxystachydrine levels	3-hydroxystachydrine levels || ||	TRUE	igd	4	8242138	0.0243933	2.61601e-06	778614	ebi-a-GCST90091033	Nonalcoholic fatty liver disease	TRUE	reported	igd	2	1	TRUE
rs780093	C	T	C	T	-0.0769064	0.0182	0.588469	0.606	FALSE	FALSE	FALSE	ebi-a-GCST90026085	2	27742603	0.0515	291	0.723501	3-hydroxystachydrine levels || id:ebi-a-GCST90026085	3-hydroxystachydrine levels	3-hydroxystachydrine levels || ||	TRUE	igd	2	27742603	0.0166949	4.09298e-06	778614	ebi-a-GCST90091033	Nonalcoholic fatty liver disease	TRUE	reported	igd	2	1	TRUE
rs8108364	T	C	T	C	-0.129307	7e-04	0.861829	0.8771	FALSE	FALSE	FALSE	ebi-a-GCST90026085	19	17503724	0.0754	291	0.9928	3-hydroxystachydrine levels || id:ebi-a-GCST90026085	3-hydroxystachydrine levels	3-hydroxystachydrine levels || ||	TRUE	igd	19	17503724	0.024517	1.33401e-07	778614	ebi-a-GCST90091033	Nonalcoholic fatty liver disease	TRUE	reported	igd	2	1	TRUE
rs9922619	T	G	T	G	0.0766643	-0.0379	0.437376	0.4329	FALSE	FALSE	FALSE	ebi-a-GCST90026085	16	53831771	0.0557	291	0.4962	3-hydroxystachydrine levels || id:ebi-a-GCST90026085	3-hydroxystachydrine levels	3-hydroxystachydrine levels || ||	TRUE	igd	16	53831771	0.0162305	2.31798e-06	778614	ebi-a-GCST90091033	Nonalcoholic fatty liver disease	TRUE	reported	igd	2	1	TRUE
rs1397844	C	T	C	T	0.101063	0.0126	0.200795	0.2106	FALSE	FALSE	FALSE	ebi-a-GCST90026086	6	24006893	0.0181	291	0.4861	3-methoxytyramine sulfate levels || id:ebi-a-GCST90026086	3-methoxytyramine sulfate levels	3-methoxytyramine sulfate levels || ||	TRUE	igd	6	24006893	0.0211625	1.79201e-06	778614	ebi-a-GCST90091033	Nonalcoholic fatty liver disease	TRUE	reported	igd	2	1	TRUE
rs2933904	A	G	A	G	0.0804682	-0.0013	0.33002	0.3314	FALSE	FALSE	FALSE	ebi-a-GCST90026086	11	129395267	0.0159	291	0.934	3-methoxytyramine sulfate levels || id:ebi-a-GCST90026086	3-methoxytyramine sulfate levels	3-methoxytyramine sulfate levels || ||	TRUE	igd	11	129395267	0.0169093	1.94702e-06	778614	ebi-a-GCST90091033	Nonalcoholic fatty liver disease	TRUE	reported	igd	2	1	TRUE
rs3747207	A	G	A	G	0.288601	0.0212	0.222664	0.2396	FALSE	FALSE	FALSE	ebi-a-GCST90026086	22	44324855	0.018	291	0.2394	3-methoxytyramine sulfate levels || id:ebi-a-GCST90026086	3-methoxytyramine sulfate levels	3-methoxytyramine sulfate levels || ||	TRUE	igd	22	44324855	0.019822	5.07341e-48	778614	ebi-a-GCST90091033	Nonalcoholic fatty liver disease	TRUE	reported	igd	2	1	TRUE
rs710462	T	G	T	G	-0.0759048	0.0066	0.537773	0.5586	FALSE	FALSE	FALSE	ebi-a-GCST90026086	3	186963130	0.0153	291	0.6666	3-methoxytyramine sulfate levels || id:ebi-a-GCST90026086	3-methoxytyramine sulfate levels	3-methoxytyramine sulfate levels || ||	TRUE	igd	3	186963130	0.0164732	4.06996e-06	778614	ebi-a-GCST90091033	Nonalcoholic fatty liver disease	TRUE	reported	igd	2	1	TRUE
rs7144175	C	G	C	G	0.114681	-0.0017	0.109344	0.1041	FALSE	TRUE	FALSE	ebi-a-GCST90026086	14	94376783	0.0253	291	0.9455	3-methoxytyramine sulfate levels || id:ebi-a-GCST90026086	3-methoxytyramine sulfate levels	3-methoxytyramine sulfate levels || ||	TRUE	igd	14	94376783	0.0243596	2.503e-06	778614	ebi-a-GCST90091033	Nonalcoholic fatty liver disease	TRUE	reported	igd	2	1	TRUE
rs73001065	C	G	C	G	0.281009	-0.0107	0.063618	0.0561	FALSE	TRUE	FALSE	ebi-a-GCST90026086	19	19460541	0.0373	291	0.7753	3-methoxytyramine sulfate levels || id:ebi-a-GCST90026086	3-methoxytyramine sulfate levels	3-methoxytyramine sulfate levels || ||	TRUE	igd	19	19460541	0.0326406	7.35699e-18	778614	ebi-a-GCST90091033	Nonalcoholic fatty liver disease	TRUE	reported	igd	2	1	TRUE
rs77888509	A	G	A	G	-0.114621	-0.0481	0.084493	0.1066	FALSE	FALSE	FALSE	ebi-a-GCST90026086	4	8242138	0.0248	291	0.0530994	3-methoxytyramine sulfate levels || id:ebi-a-GCST90026086	3-methoxytyramine sulfate levels	3-methoxytyramine sulfate levels || ||	TRUE	igd	4	8242138	0.0243933	2.61601e-06	778614	ebi-a-GCST90091033	Nonalcoholic fatty liver disease	TRUE	reported	igd	2	1	TRUE
rs780093	C	T	C	T	-0.0769064	-0.0074	0.588469	0.6044	FALSE	FALSE	FALSE	ebi-a-GCST90026086	2	27742603	0.0161	291	0.648	3-methoxytyramine sulfate levels || id:ebi-a-GCST90026086	3-methoxytyramine sulfate levels	3-methoxytyramine sulfate levels || ||	TRUE	igd	2	27742603	0.0166949	4.09298e-06	778614	ebi-a-GCST90091033	Nonalcoholic fatty liver disease	TRUE	reported	igd	2	1	TRUE
rs8108364	T	C	T	C	-0.129307	-0.0059	0.861829	0.8757	FALSE	FALSE	FALSE	ebi-a-GCST90026086	19	17503724	0.024	291	0.8048	3-methoxytyramine sulfate levels || id:ebi-a-GCST90026086	3-methoxytyramine sulfate levels	3-methoxytyramine sulfate levels || ||	TRUE	igd	19	17503724	0.024517	1.33401e-07	778614	ebi-a-GCST90091033	Nonalcoholic fatty liver disease	TRUE	reported	igd	2	1	TRUE
rs9922619	T	G	T	G	0.0766643	-0.0278	0.437376	0.4331	FALSE	FALSE	FALSE	ebi-a-GCST90026086	16	53831771	0.0165	291	0.0927193	3-methoxytyramine sulfate levels || id:ebi-a-GCST90026086	3-methoxytyramine sulfate levels	3-methoxytyramine sulfate levels || ||	TRUE	igd	16	53831771	0.0162305	2.31798e-06	778614	ebi-a-GCST90091033	Nonalcoholic fatty liver disease	TRUE	reported	igd	2	1	TRUE
rs1397844	C	T	C	T	0.101063	0.0259	0.200795	0.2105	FALSE	FALSE	FALSE	ebi-a-GCST90026087	6	24006893	0.0324	291	0.424	3-methoxytyrosine levels || id:ebi-a-GCST90026087	3-methoxytyrosine levels	3-methoxytyrosine levels || ||	TRUE	igd	6	24006893	0.0211625	1.79201e-06	778614	ebi-a-GCST90091033	Nonalcoholic fatty liver disease	TRUE	reported	igd	2	1	TRUE
rs2933904	A	G	A	G	0.0804682	0.0224	0.33002	0.3313	FALSE	FALSE	FALSE	ebi-a-GCST90026087	11	129395267	0.0285	291	0.4328	3-methoxytyrosine levels || id:ebi-a-GCST90026087	3-methoxytyrosine levels	3-methoxytyrosine levels || ||	TRUE	igd	11	129395267	0.0169093	1.94702e-06	778614	ebi-a-GCST90091033	Nonalcoholic fatty liver disease	TRUE	reported	igd	2	1	TRUE
rs3747207	A	G	A	G	0.288601	-0.0382	0.222664	0.2399	FALSE	FALSE	FALSE	ebi-a-GCST90026087	22	44324855	0.0322	291	0.2362	3-methoxytyrosine levels || id:ebi-a-GCST90026087	3-methoxytyrosine levels	3-methoxytyrosine levels || ||	TRUE	igd	22	44324855	0.019822	5.07341e-48	778614	ebi-a-GCST90091033	Nonalcoholic fatty liver disease	TRUE	reported	igd	2	1	TRUE
rs429358	C	T	C	T	-0.136615	0.0699	0.15507	0.2062	FALSE	FALSE	FALSE	ebi-a-GCST90026087	19	45411941	0.0336	291	0.03755	3-methoxytyrosine levels || id:ebi-a-GCST90026087	3-methoxytyrosine levels	3-methoxytyrosine levels || ||	TRUE	igd	19	45411941	0.0239288	1.13501e-08	778614	ebi-a-GCST90091033	Nonalcoholic fatty liver disease	TRUE	reported	igd	2	1	TRUE
rs710462	T	G	T	G	-0.0759048	0.0039	0.537773	0.5589	FALSE	FALSE	FALSE	ebi-a-GCST90026087	3	186963130	0.0275	291	0.8875	3-methoxytyrosine levels || id:ebi-a-GCST90026087	3-methoxytyrosine levels	3-methoxytyrosine levels || ||	TRUE	igd	3	186963130	0.0164732	4.06996e-06	778614	ebi-a-GCST90091033	Nonalcoholic fatty liver disease	TRUE	reported	igd	2	1	TRUE
rs7144175	C	G	C	G	0.114681	0.0686	0.109344	0.1043	FALSE	TRUE	FALSE	ebi-a-GCST90026087	14	94376783	0.0448	291	0.1263	3-methoxytyrosine levels || id:ebi-a-GCST90026087	3-methoxytyrosine levels	3-methoxytyrosine levels || ||	TRUE	igd	14	94376783	0.0243596	2.503e-06	778614	ebi-a-GCST90091033	Nonalcoholic fatty liver disease	TRUE	reported	igd	2	1	TRUE
rs73001065	C	G	C	G	0.281009	0.1189	0.063618	0.0561	FALSE	TRUE	FALSE	ebi-a-GCST90026087	19	19460541	0.0662	291	0.0727294	3-methoxytyrosine levels || id:ebi-a-GCST90026087	3-methoxytyrosine levels	3-methoxytyrosine levels || ||	TRUE	igd	19	19460541	0.0326406	7.35699e-18	778614	ebi-a-GCST90091033	Nonalcoholic fatty liver disease	TRUE	reported	igd	2	1	TRUE
rs77888509	A	G	A	G	-0.114621	-0.0214	0.084493	0.106	FALSE	FALSE	FALSE	ebi-a-GCST90026087	4	8242138	0.0448	291	0.6329	3-methoxytyrosine levels || id:ebi-a-GCST90026087	3-methoxytyrosine levels	3-methoxytyrosine levels || ||	TRUE	igd	4	8242138	0.0243933	2.61601e-06	778614	ebi-a-GCST90091033	Nonalcoholic fatty liver disease	TRUE	reported	igd	2	1	TRUE
rs780093	C	T	C	T	-0.0769064	0.0226	0.588469	0.6045	FALSE	FALSE	FALSE	ebi-a-GCST90026087	2	27742603	0.0287	291	0.4299	3-methoxytyrosine levels || id:ebi-a-GCST90026087	3-methoxytyrosine levels	3-methoxytyrosine levels || ||	TRUE	igd	2	27742603	0.0166949	4.09298e-06	778614	ebi-a-GCST90091033	Nonalcoholic fatty liver disease	TRUE	reported	igd	2	1	TRUE
rs8108364	T	C	T	C	-0.129307	0.0273	0.861829	0.8759	FALSE	FALSE	FALSE	ebi-a-GCST90026087	19	17503724	0.0428	291	0.5241	3-methoxytyrosine levels || id:ebi-a-GCST90026087	3-methoxytyrosine levels	3-methoxytyrosine levels || ||	TRUE	igd	19	17503724	0.024517	1.33401e-07	778614	ebi-a-GCST90091033	Nonalcoholic fatty liver disease	TRUE	reported	igd	2	1	TRUE
rs9922619	T	G	T	G	0.0766643	-0.0361	0.437376	0.4331	FALSE	FALSE	FALSE	ebi-a-GCST90026087	16	53831771	0.0296	291	0.2231	3-methoxytyrosine levels || id:ebi-a-GCST90026087	3-methoxytyrosine levels	3-methoxytyrosine levels || ||	TRUE	igd	16	53831771	0.0162305	2.31798e-06	778614	ebi-a-GCST90091033	Nonalcoholic fatty liver disease	TRUE	reported	igd	2	1	TRUE
rs1397844	C	T	C	T	0.101063	0.0038	0.200795	0.2094	FALSE	FALSE	FALSE	ebi-a-GCST90026088	6	24006893	0.0076	291	0.6165	3-methyl-2-oxobutyrate levels || id:ebi-a-GCST90026088	3-methyl-2-oxobutyrate levels	3-methyl-2-oxobutyrate levels || ||	TRUE	igd	6	24006893	0.0211625	1.79201e-06	778614	ebi-a-GCST90091033	Nonalcoholic fatty liver disease	TRUE	reported	igd	2	1	TRUE
rs2933904	A	G	A	G	0.0804682	-0.0187	0.33002	0.3292	FALSE	FALSE	FALSE	ebi-a-GCST90026088	11	129395267	0.0065	291	0.00422902	3-methyl-2-oxobutyrate levels || id:ebi-a-GCST90026088	3-methyl-2-oxobutyrate levels	3-methyl-2-oxobutyrate levels || ||	TRUE	igd	11	129395267	0.0169093	1.94702e-06	778614	ebi-a-GCST90091033	Nonalcoholic fatty liver disease	TRUE	reported	igd	2	1	TRUE
rs3747207	A	G	A	G	0.288601	0.0076	0.222664	0.2434	FALSE	FALSE	FALSE	ebi-a-GCST90026088	22	44324855	0.0075	291	0.3058	3-methyl-2-oxobutyrate levels || id:ebi-a-GCST90026088	3-methyl-2-oxobutyrate levels	3-methyl-2-oxobutyrate levels || ||	TRUE	igd	22	44324855	0.019822	5.07341e-48	778614	ebi-a-GCST90091033	Nonalcoholic fatty liver disease	TRUE	reported	igd	2	1	TRUE
rs429358	C	T	C	T	-0.136615	0.0121	0.15507	0.2068	FALSE	FALSE	FALSE	ebi-a-GCST90026088	19	45411941	0.0078	291	0.1181	3-methyl-2-oxobutyrate levels || id:ebi-a-GCST90026088	3-methyl-2-oxobutyrate levels	3-methyl-2-oxobutyrate levels || ||	TRUE	igd	19	45411941	0.0239288	1.13501e-08	778614	ebi-a-GCST90091033	Nonalcoholic fatty liver disease	TRUE	reported	igd	2	1	TRUE
rs710462	T	G	T	G	-0.0759048	-0.0046	0.537773	0.5665	FALSE	FALSE	FALSE	ebi-a-GCST90026088	3	186963130	0.0063	291	0.4702	3-methyl-2-oxobutyrate levels || id:ebi-a-GCST90026088	3-methyl-2-oxobutyrate levels	3-methyl-2-oxobutyrate levels || ||	TRUE	igd	3	186963130	0.0164732	4.06996e-06	778614	ebi-a-GCST90091033	Nonalcoholic fatty liver disease	TRUE	reported	igd	2	1	TRUE
rs7144175	C	G	C	G	0.114681	-0.0015	0.109344	0.1058	FALSE	TRUE	FALSE	ebi-a-GCST90026088	14	94376783	0.0103	291	0.8857	3-methyl-2-oxobutyrate levels || id:ebi-a-GCST90026088	3-methyl-2-oxobutyrate levels	3-methyl-2-oxobutyrate levels || ||	TRUE	igd	14	94376783	0.0243596	2.503e-06	778614	ebi-a-GCST90091033	Nonalcoholic fatty liver disease	TRUE	reported	igd	2	1	TRUE
rs73001065	C	G	C	G	0.281009	-0.0221	0.063618	0.0533	FALSE	TRUE	FALSE	ebi-a-GCST90026088	19	19460541	0.0157	291	0.1586	3-methyl-2-oxobutyrate levels || id:ebi-a-GCST90026088	3-methyl-2-oxobutyrate levels	3-methyl-2-oxobutyrate levels || ||	TRUE	igd	19	19460541	0.0326406	7.35699e-18	778614	ebi-a-GCST90091033	Nonalcoholic fatty liver disease	TRUE	reported	igd	2	1	TRUE
rs77888509	A	G	A	G	-0.114621	8e-04	0.084493	0.1024	FALSE	FALSE	FALSE	ebi-a-GCST90026088	4	8242138	0.0105	291	0.9363	3-methyl-2-oxobutyrate levels || id:ebi-a-GCST90026088	3-methyl-2-oxobutyrate levels	3-methyl-2-oxobutyrate levels || ||	TRUE	igd	4	8242138	0.0243933	2.61601e-06	778614	ebi-a-GCST90091033	Nonalcoholic fatty liver disease	TRUE	reported	igd	2	1	TRUE
rs780093	C	T	C	T	-0.0769064	-7.00E-04	0.588469	0.6066	FALSE	FALSE	FALSE	ebi-a-GCST90026088	2	27742603	0.0066	291	0.9193	3-methyl-2-oxobutyrate levels || id:ebi-a-GCST90026088	3-methyl-2-oxobutyrate levels	3-methyl-2-oxobutyrate levels || ||	TRUE	igd	2	27742603	0.0166949	4.09298e-06	778614	ebi-a-GCST90091033	Nonalcoholic fatty liver disease	TRUE	reported	igd	2	1	TRUE
rs8108364	T	C	T	C	-0.129307	-0.0117	0.861829	0.8778	FALSE	FALSE	FALSE	ebi-a-GCST90026088	19	17503724	0.0099	291	0.2379	3-methyl-2-oxobutyrate levels || id:ebi-a-GCST90026088	3-methyl-2-oxobutyrate levels	3-methyl-2-oxobutyrate levels || ||	TRUE	igd	19	17503724	0.024517	1.33401e-07	778614	ebi-a-GCST90091033	Nonalcoholic fatty liver disease	TRUE	reported	igd	2	1	TRUE
rs9922619	T	G	T	G	0.0766643	-0.0062	0.437376	0.4309	FALSE	FALSE	FALSE	ebi-a-GCST90026088	16	53831771	0.0068	291	0.3599	3-methyl-2-oxobutyrate levels || id:ebi-a-GCST90026088	3-methyl-2-oxobutyrate levels	3-methyl-2-oxobutyrate levels || ||	TRUE	igd	16	53831771	0.0162305	2.31798e-06	778614	ebi-a-GCST90091033	Nonalcoholic fatty liver disease	TRUE	reported	igd	2	1	TRUE
rs1397844	C	T	C	T	0.101063	0.0208	0.200795	0.2104	FALSE	FALSE	FALSE	ebi-a-GCST90026089	6	24006893	0.0098	291	0.0335398	3-methyl-2-oxovalerate levels || id:ebi-a-GCST90026089	3-methyl-2-oxovalerate levels	3-methyl-2-oxovalerate levels || ||	TRUE	igd	6	24006893	0.0211625	1.79201e-06	778614	ebi-a-GCST90091033	Nonalcoholic fatty liver disease	TRUE	reported	igd	2	1	TRUE
rs2933904	A	G	A	G	0.0804682	-0.0148	0.33002	0.3314	FALSE	FALSE	FALSE	ebi-a-GCST90026089	11	129395267	0.0087	291	0.0870803	3-methyl-2-oxovalerate levels || id:ebi-a-GCST90026089	3-methyl-2-oxovalerate levels	3-methyl-2-oxovalerate levels || ||	TRUE	igd	11	129395267	0.0169093	1.94702e-06	778614	ebi-a-GCST90091033	Nonalcoholic fatty liver disease	TRUE	reported	igd	2	1	TRUE
rs3747207	A	G	A	G	0.288601	0.0028	0.222664	0.2401	FALSE	FALSE	FALSE	ebi-a-GCST90026089	22	44324855	0.0099	291	0.7782	3-methyl-2-oxovalerate levels || id:ebi-a-GCST90026089	3-methyl-2-oxovalerate levels	3-methyl-2-oxovalerate levels || ||	TRUE	igd	22	44324855	0.019822	5.07341e-48	778614	ebi-a-GCST90091033	Nonalcoholic fatty liver disease	TRUE	reported	igd	2	1	TRUE
rs429358	C	T	C	T	-0.136615	0.0024	0.15507	0.2062	FALSE	FALSE	FALSE	ebi-a-GCST90026089	19	45411941	0.0103	291	0.8178	3-methyl-2-oxovalerate levels || id:ebi-a-GCST90026089	3-methyl-2-oxovalerate levels	3-methyl-2-oxovalerate levels || ||	TRUE	igd	19	45411941	0.0239288	1.13501e-08	778614	ebi-a-GCST90091033	Nonalcoholic fatty liver disease	TRUE	reported	igd	2	1	TRUE
rs710462	T	G	T	G	-0.0759048	0.0037	0.537773	0.5594	FALSE	FALSE	FALSE	ebi-a-GCST90026089	3	186963130	0.0083	291	0.6584	3-methyl-2-oxovalerate levels || id:ebi-a-GCST90026089	3-methyl-2-oxovalerate levels	3-methyl-2-oxovalerate levels || ||	TRUE	igd	3	186963130	0.0164732	4.06996e-06	778614	ebi-a-GCST90091033	Nonalcoholic fatty liver disease	TRUE	reported	igd	2	1	TRUE
rs7144175	C	G	C	G	0.114681	0.0012	0.109344	0.1042	FALSE	TRUE	FALSE	ebi-a-GCST90026089	14	94376783	0.0138	291	0.9304	3-methyl-2-oxovalerate levels || id:ebi-a-GCST90026089	3-methyl-2-oxovalerate levels	3-methyl-2-oxovalerate levels || ||	TRUE	igd	14	94376783	0.0243596	2.503e-06	778614	ebi-a-GCST90091033	Nonalcoholic fatty liver disease	TRUE	reported	igd	2	1	TRUE
rs73001065	C	G	C	G	0.281009	-0.0086	0.063618	0.0559	FALSE	TRUE	FALSE	ebi-a-GCST90026089	19	19460541	0.0204	291	0.6742	3-methyl-2-oxovalerate levels || id:ebi-a-GCST90026089	3-methyl-2-oxovalerate levels	3-methyl-2-oxovalerate levels || ||	TRUE	igd	19	19460541	0.0326406	7.35699e-18	778614	ebi-a-GCST90091033	Nonalcoholic fatty liver disease	TRUE	reported	igd	2	1	TRUE
rs77888509	A	G	A	G	-0.114621	-0.0036	0.084493	0.106	FALSE	FALSE	FALSE	ebi-a-GCST90026089	4	8242138	0.0137	291	0.7926	3-methyl-2-oxovalerate levels || id:ebi-a-GCST90026089	3-methyl-2-oxovalerate levels	3-methyl-2-oxovalerate levels || ||	TRUE	igd	4	8242138	0.0243933	2.61601e-06	778614	ebi-a-GCST90091033	Nonalcoholic fatty liver disease	TRUE	reported	igd	2	1	TRUE
rs780093	C	T	C	T	-0.0769064	-0.0097	0.588469	0.6046	FALSE	FALSE	FALSE	ebi-a-GCST90026089	2	27742603	0.0088	291	0.2663	3-methyl-2-oxovalerate levels || id:ebi-a-GCST90026089	3-methyl-2-oxovalerate levels	3-methyl-2-oxovalerate levels || ||	TRUE	igd	2	27742603	0.0166949	4.09298e-06	778614	ebi-a-GCST90091033	Nonalcoholic fatty liver disease	TRUE	reported	igd	2	1	TRUE
rs8108364	T	C	T	C	-0.129307	-0.0098	0.861829	0.8759	FALSE	FALSE	FALSE	ebi-a-GCST90026089	19	17503724	0.0131	291	0.453401	3-methyl-2-oxovalerate levels || id:ebi-a-GCST90026089	3-methyl-2-oxovalerate levels	3-methyl-2-oxovalerate levels || ||	TRUE	igd	19	17503724	0.024517	1.33401e-07	778614	ebi-a-GCST90091033	Nonalcoholic fatty liver disease	TRUE	reported	igd	2	1	TRUE
rs9922619	T	G	T	G	0.0766643	-0.0202	0.437376	0.4332	FALSE	FALSE	FALSE	ebi-a-GCST90026089	16	53831771	0.009	291	0.025	3-methyl-2-oxovalerate levels || id:ebi-a-GCST90026089	3-methyl-2-oxovalerate levels	3-methyl-2-oxovalerate levels || ||	TRUE	igd	16	53831771	0.0162305	2.31798e-06	778614	ebi-a-GCST90091033	Nonalcoholic fatty liver disease	TRUE	reported	igd	2	1	TRUE
rs1397844	C	T	C	T	0.101063	0.0012	0.200795	0.2107	FALSE	FALSE	FALSE	ebi-a-GCST90026090	6	24006893	0.0092	291	0.8997	3-methylglutaconate levels || id:ebi-a-GCST90026090	3-methylglutaconate levels	3-methylglutaconate levels || ||	TRUE	igd	6	24006893	0.0211625	1.79201e-06	778614	ebi-a-GCST90091033	Nonalcoholic fatty liver disease	TRUE	reported	igd	2	1	TRUE
rs2933904	A	G	A	G	0.0804682	-0.01	0.33002	0.3316	FALSE	FALSE	FALSE	ebi-a-GCST90026090	11	129395267	0.0082	291	0.219	3-methylglutaconate levels || id:ebi-a-GCST90026090	3-methylglutaconate levels	3-methylglutaconate levels || ||	TRUE	igd	11	129395267	0.0169093	1.94702e-06	778614	ebi-a-GCST90091033	Nonalcoholic fatty liver disease	TRUE	reported	igd	2	1	TRUE
rs3747207	A	G	A	G	0.288601	0.012	0.222664	0.2397	FALSE	FALSE	FALSE	ebi-a-GCST90026090	22	44324855	0.0093	291	0.1941	3-methylglutaconate levels || id:ebi-a-GCST90026090	3-methylglutaconate levels	3-methylglutaconate levels || ||	TRUE	igd	22	44324855	0.019822	5.07341e-48	778614	ebi-a-GCST90091033	Nonalcoholic fatty liver disease	TRUE	reported	igd	2	1	TRUE
rs429358	C	T	C	T	-0.136615	0.0044	0.15507	0.2061	FALSE	FALSE	FALSE	ebi-a-GCST90026090	19	45411941	0.0097	291	0.652001	3-methylglutaconate levels || id:ebi-a-GCST90026090	3-methylglutaconate levels	3-methylglutaconate levels || ||	TRUE	igd	19	45411941	0.0239288	1.13501e-08	778614	ebi-a-GCST90091033	Nonalcoholic fatty liver disease	TRUE	reported	igd	2	1	TRUE
rs710462	T	G	T	G	-0.0759048	0.0167	0.537773	0.5579	FALSE	FALSE	FALSE	ebi-a-GCST90026090	3	186963130	0.0078	291	0.0335197	3-methylglutaconate levels || id:ebi-a-GCST90026090	3-methylglutaconate levels	3-methylglutaconate levels || ||	TRUE	igd	3	186963130	0.0164732	4.06996e-06	778614	ebi-a-GCST90091033	Nonalcoholic fatty liver disease	TRUE	reported	igd	2	1	TRUE
rs7144175	C	G	C	G	0.114681	0.0074	0.109344	0.1039	FALSE	TRUE	FALSE	ebi-a-GCST90026090	14	94376783	0.0129	291	0.565599	3-methylglutaconate levels || id:ebi-a-GCST90026090	3-methylglutaconate levels	3-methylglutaconate levels || ||	TRUE	igd	14	94376783	0.0243596	2.503e-06	778614	ebi-a-GCST90091033	Nonalcoholic fatty liver disease	TRUE	reported	igd	2	1	TRUE
rs73001065	C	G	C	G	0.281009	-0.0053	0.063618	0.0564	FALSE	TRUE	FALSE	ebi-a-GCST90026090	19	19460541	0.019	291	0.7808	3-methylglutaconate levels || id:ebi-a-GCST90026090	3-methylglutaconate levels	3-methylglutaconate levels || ||	TRUE	igd	19	19460541	0.0326406	7.35699e-18	778614	ebi-a-GCST90091033	Nonalcoholic fatty liver disease	TRUE	reported	igd	2	1	TRUE
rs77888509	A	G	A	G	-0.114621	0.0053	0.084493	0.1066	FALSE	FALSE	FALSE	ebi-a-GCST90026090	4	8242138	0.0127	291	0.6758	3-methylglutaconate levels || id:ebi-a-GCST90026090	3-methylglutaconate levels	3-methylglutaconate levels || ||	TRUE	igd	4	8242138	0.0243933	2.61601e-06	778614	ebi-a-GCST90091033	Nonalcoholic fatty liver disease	TRUE	reported	igd	2	1	TRUE
rs780093	C	T	C	T	-0.0769064	6e-04	0.588469	0.6043	FALSE	FALSE	FALSE	ebi-a-GCST90026090	2	27742603	0.0082	291	0.9415	3-methylglutaconate levels || id:ebi-a-GCST90026090	3-methylglutaconate levels	3-methylglutaconate levels || ||	TRUE	igd	2	27742603	0.0166949	4.09298e-06	778614	ebi-a-GCST90091033	Nonalcoholic fatty liver disease	TRUE	reported	igd	2	1	TRUE
rs8108364	T	C	T	C	-0.129307	0.0039	0.861829	0.8755	FALSE	FALSE	FALSE	ebi-a-GCST90026090	19	17503724	0.0123	291	0.7483	3-methylglutaconate levels || id:ebi-a-GCST90026090	3-methylglutaconate levels	3-methylglutaconate levels || ||	TRUE	igd	19	17503724	0.024517	1.33401e-07	778614	ebi-a-GCST90091033	Nonalcoholic fatty liver disease	TRUE	reported	igd	2	1	TRUE
rs9922619	T	G	T	G	0.0766643	-0.0043	0.437376	0.4336	FALSE	FALSE	FALSE	ebi-a-GCST90026090	16	53831771	0.0085	291	0.609101	3-methylglutaconate levels || id:ebi-a-GCST90026090	3-methylglutaconate levels	3-methylglutaconate levels || ||	TRUE	igd	16	53831771	0.0162305	2.31798e-06	778614	ebi-a-GCST90091033	Nonalcoholic fatty liver disease	TRUE	reported	igd	2	1	TRUE
rs1397844	C	T	C	T	0.101063	0.0015	0.200795	0.2111	FALSE	FALSE	FALSE	ebi-a-GCST90026091	6	24006893	0.0191	291	0.9384	3-methylglutarylcarnitine (2) levels || id:ebi-a-GCST90026091	3-methylglutarylcarnitine (2) levels	3-methylglutarylcarnitine (2) levels || ||	TRUE	igd	6	24006893	0.0211625	1.79201e-06	778614	ebi-a-GCST90091033	Nonalcoholic fatty liver disease	TRUE	reported	igd	2	1	TRUE
rs2933904	A	G	A	G	0.0804682	-0.0148	0.33002	0.3322	FALSE	FALSE	FALSE	ebi-a-GCST90026091	11	129395267	0.0168	291	0.3781	3-methylglutarylcarnitine (2) levels || id:ebi-a-GCST90026091	3-methylglutarylcarnitine (2) levels	3-methylglutarylcarnitine (2) levels || ||	TRUE	igd	11	129395267	0.0169093	1.94702e-06	778614	ebi-a-GCST90091033	Nonalcoholic fatty liver disease	TRUE	reported	igd	2	1	TRUE
rs3747207	A	G	A	G	0.288601	0.0041	0.222664	0.2385	FALSE	FALSE	FALSE	ebi-a-GCST90026091	22	44324855	0.0192	291	0.83	3-methylglutarylcarnitine (2) levels || id:ebi-a-GCST90026091	3-methylglutarylcarnitine (2) levels	3-methylglutarylcarnitine (2) levels || ||	TRUE	igd	22	44324855	0.019822	5.07341e-48	778614	ebi-a-GCST90091033	Nonalcoholic fatty liver disease	TRUE	reported	igd	2	1	TRUE
rs429358	C	T	C	T	-0.136615	-0.0284	0.15507	0.2059	FALSE	FALSE	FALSE	ebi-a-GCST90026091	19	45411941	0.02	291	0.156	3-methylglutarylcarnitine (2) levels || id:ebi-a-GCST90026091	3-methylglutarylcarnitine (2) levels	3-methylglutarylcarnitine (2) levels || ||	TRUE	igd	19	45411941	0.0239288	1.13501e-08	778614	ebi-a-GCST90091033	Nonalcoholic fatty liver disease	TRUE	reported	igd	2	1	TRUE
rs710462	T	G	T	G	-0.0759048	0.0051	0.537773	0.5549	FALSE	FALSE	FALSE	ebi-a-GCST90026091	3	186963130	0.0163	291	0.7573	3-methylglutarylcarnitine (2) levels || id:ebi-a-GCST90026091	3-methylglutarylcarnitine (2) levels	3-methylglutarylcarnitine (2) levels || ||	TRUE	igd	3	186963130	0.0164732	4.06996e-06	778614	ebi-a-GCST90091033	Nonalcoholic fatty liver disease	TRUE	reported	igd	2	1	TRUE
rs7144175	C	G	C	G	0.114681	-0.0099	0.109344	0.1033	FALSE	TRUE	FALSE	ebi-a-GCST90026091	14	94376783	0.0269	291	0.7122	3-methylglutarylcarnitine (2) levels || id:ebi-a-GCST90026091	3-methylglutarylcarnitine (2) levels	3-methylglutarylcarnitine (2) levels || ||	TRUE	igd	14	94376783	0.0243596	2.503e-06	778614	ebi-a-GCST90091033	Nonalcoholic fatty liver disease	TRUE	reported	igd	2	1	TRUE
rs73001065	C	G	C	G	0.281009	-0.0338	0.063618	0.0573	FALSE	TRUE	FALSE	ebi-a-GCST90026091	19	19460541	0.0391	291	0.3868	3-methylglutarylcarnitine (2) levels || id:ebi-a-GCST90026091	3-methylglutarylcarnitine (2) levels	3-methylglutarylcarnitine (2) levels || ||	TRUE	igd	19	19460541	0.0326406	7.35699e-18	778614	ebi-a-GCST90091033	Nonalcoholic fatty liver disease	TRUE	reported	igd	2	1	TRUE
rs77888509	A	G	A	G	-0.114621	0.0107	0.084493	0.1078	FALSE	FALSE	FALSE	ebi-a-GCST90026091	4	8242138	0.0264	291	0.6851	3-methylglutarylcarnitine (2) levels || id:ebi-a-GCST90026091	3-methylglutarylcarnitine (2) levels	3-methylglutarylcarnitine (2) levels || ||	TRUE	igd	4	8242138	0.0243933	2.61601e-06	778614	ebi-a-GCST90091033	Nonalcoholic fatty liver disease	TRUE	reported	igd	2	1	TRUE
rs780093	C	T	C	T	-0.0769064	-0.0401	0.588469	0.6036	FALSE	FALSE	FALSE	ebi-a-GCST90026091	2	27742603	0.0169	291	0.0175699	3-methylglutarylcarnitine (2) levels || id:ebi-a-GCST90026091	3-methylglutarylcarnitine (2) levels	3-methylglutarylcarnitine (2) levels || ||	TRUE	igd	2	27742603	0.0166949	4.09298e-06	778614	ebi-a-GCST90091033	Nonalcoholic fatty liver disease	TRUE	reported	igd	2	1	TRUE
rs8108364	T	C	T	C	-0.129307	-0.0226	0.861829	0.8749	FALSE	FALSE	FALSE	ebi-a-GCST90026091	19	17503724	0.0254	291	0.3728	3-methylglutarylcarnitine (2) levels || id:ebi-a-GCST90026091	3-methylglutarylcarnitine (2) levels	3-methylglutarylcarnitine (2) levels || ||	TRUE	igd	19	17503724	0.024517	1.33401e-07	778614	ebi-a-GCST90091033	Nonalcoholic fatty liver disease	TRUE	reported	igd	2	1	TRUE
rs9922619	T	G	T	G	0.0766643	-0.0489	0.437376	0.4344	FALSE	FALSE	FALSE	ebi-a-GCST90026091	16	53831771	0.0175	291	0.005319	3-methylglutarylcarnitine (2) levels || id:ebi-a-GCST90026091	3-methylglutarylcarnitine (2) levels	3-methylglutarylcarnitine (2) levels || ||	TRUE	igd	16	53831771	0.0162305	2.31798e-06	778614	ebi-a-GCST90091033	Nonalcoholic fatty liver disease	TRUE	reported	igd	2	1	TRUE
rs1397844	C	T	C	T	0.101063	0.0291	0.200795	0.2093	FALSE	FALSE	FALSE	ebi-a-GCST90026092	6	24006893	0.0558	291	0.6012	3-methylhistidine levels || id:ebi-a-GCST90026092	3-methylhistidine levels	3-methylhistidine levels || ||	TRUE	igd	6	24006893	0.0211625	1.79201e-06	778614	ebi-a-GCST90091033	Nonalcoholic fatty liver disease	TRUE	reported	igd	2	1	TRUE
rs2933904	A	G	A	G	0.0804682	-0.0843	0.33002	0.3286	FALSE	FALSE	FALSE	ebi-a-GCST90026092	11	129395267	0.0484	291	0.0816695	3-methylhistidine levels || id:ebi-a-GCST90026092	3-methylhistidine levels	3-methylhistidine levels || ||	TRUE	igd	11	129395267	0.0169093	1.94702e-06	778614	ebi-a-GCST90091033	Nonalcoholic fatty liver disease	TRUE	reported	igd	2	1	TRUE
rs3747207	A	G	A	G	0.288601	-0.0278	0.222664	0.2435	FALSE	FALSE	FALSE	ebi-a-GCST90026092	22	44324855	0.0549	291	0.612901	3-methylhistidine levels || id:ebi-a-GCST90026092	3-methylhistidine levels	3-methylhistidine levels || ||	TRUE	igd	22	44324855	0.019822	5.07341e-48	778614	ebi-a-GCST90091033	Nonalcoholic fatty liver disease	TRUE	reported	igd	2	1	TRUE
rs429358	C	T	C	T	-0.136615	4e-04	0.15507	0.2068	FALSE	FALSE	FALSE	ebi-a-GCST90026092	19	45411941	0.0575	291	0.9942	3-methylhistidine levels || id:ebi-a-GCST90026092	3-methylhistidine levels	3-methylhistidine levels || ||	TRUE	igd	19	45411941	0.0239288	1.13501e-08	778614	ebi-a-GCST90091033	Nonalcoholic fatty liver disease	TRUE	reported	igd	2	1	TRUE
rs710462	T	G	T	G	-0.0759048	0.0069	0.537773	0.5679	FALSE	FALSE	FALSE	ebi-a-GCST90026092	3	186963130	0.0467	291	0.8825	3-methylhistidine levels || id:ebi-a-GCST90026092	3-methylhistidine levels	3-methylhistidine levels || ||	TRUE	igd	3	186963130	0.0164732	4.06996e-06	778614	ebi-a-GCST90091033	Nonalcoholic fatty liver disease	TRUE	reported	igd	2	1	TRUE
rs7144175	C	G	C	G	0.114681	-0.0775	0.109344	0.1059	FALSE	TRUE	FALSE	ebi-a-GCST90026092	14	94376783	0.0756	291	0.3048	3-methylhistidine levels || id:ebi-a-GCST90026092	3-methylhistidine levels	3-methylhistidine levels || ||	TRUE	igd	14	94376783	0.0243596	2.503e-06	778614	ebi-a-GCST90091033	Nonalcoholic fatty liver disease	TRUE	reported	igd	2	1	TRUE
rs73001065	C	G	C	G	0.281009	-0.042	0.063618	0.0527	FALSE	TRUE	FALSE	ebi-a-GCST90026092	19	19460541	0.1161	291	0.717599	3-methylhistidine levels || id:ebi-a-GCST90026092	3-methylhistidine levels	3-methylhistidine levels || ||	TRUE	igd	19	19460541	0.0326406	7.35699e-18	778614	ebi-a-GCST90091033	Nonalcoholic fatty liver disease	TRUE	reported	igd	2	1	TRUE
rs77888509	A	G	A	G	-0.114621	-0.0672	0.084493	0.1019	FALSE	FALSE	FALSE	ebi-a-GCST90026092	4	8242138	0.0776	291	0.3863	3-methylhistidine levels || id:ebi-a-GCST90026092	3-methylhistidine levels	3-methylhistidine levels || ||	TRUE	igd	4	8242138	0.0243933	2.61601e-06	778614	ebi-a-GCST90091033	Nonalcoholic fatty liver disease	TRUE	reported	igd	2	1	TRUE
rs780093	C	T	C	T	-0.0769064	-0.0059	0.588469	0.6068	FALSE	FALSE	FALSE	ebi-a-GCST90026092	2	27742603	0.0489	291	0.9046	3-methylhistidine levels || id:ebi-a-GCST90026092	3-methylhistidine levels	3-methylhistidine levels || ||	TRUE	igd	2	27742603	0.0166949	4.09298e-06	778614	ebi-a-GCST90091033	Nonalcoholic fatty liver disease	TRUE	reported	igd	2	1	TRUE
rs8108364	T	C	T	C	-0.129307	0.0118	0.861829	0.8782	FALSE	FALSE	FALSE	ebi-a-GCST90026092	19	17503724	0.0723	291	0.8703	3-methylhistidine levels || id:ebi-a-GCST90026092	3-methylhistidine levels	3-methylhistidine levels || ||	TRUE	igd	19	17503724	0.024517	1.33401e-07	778614	ebi-a-GCST90091033	Nonalcoholic fatty liver disease	TRUE	reported	igd	2	1	TRUE
rs9922619	T	G	T	G	0.0766643	-0.0689	0.437376	0.4305	FALSE	FALSE	FALSE	ebi-a-GCST90026092	16	53831771	0.0499	291	0.1672	3-methylhistidine levels || id:ebi-a-GCST90026092	3-methylhistidine levels	3-methylhistidine levels || ||	TRUE	igd	16	53831771	0.0162305	2.31798e-06	778614	ebi-a-GCST90091033	Nonalcoholic fatty liver disease	TRUE	reported	igd	2	1	TRUE
rs1397844	C	T	C	T	0.101063	0.0515	0.200795	0.2109	FALSE	FALSE	FALSE	ebi-a-GCST90026093	6	24006893	0.0373	291	0.1675	3-methylxanthine levels || id:ebi-a-GCST90026093	3-methylxanthine levels	3-methylxanthine levels || ||	TRUE	igd	6	24006893	0.0211625	1.79201e-06	778614	ebi-a-GCST90091033	Nonalcoholic fatty liver disease	TRUE	reported	igd	2	1	TRUE
rs2933904	A	G	A	G	0.0804682	-0.0051	0.33002	0.3317	FALSE	FALSE	FALSE	ebi-a-GCST90026093	11	129395267	0.0332	291	0.8779	3-methylxanthine levels || id:ebi-a-GCST90026093	3-methylxanthine levels	3-methylxanthine levels || ||	TRUE	igd	11	129395267	0.0169093	1.94702e-06	778614	ebi-a-GCST90091033	Nonalcoholic fatty liver disease	TRUE	reported	igd	2	1	TRUE
rs3747207	A	G	A	G	0.288601	-0.0267	0.222664	0.2389	FALSE	FALSE	FALSE	ebi-a-GCST90026093	22	44324855	0.0373	291	0.4743	3-methylxanthine levels || id:ebi-a-GCST90026093	3-methylxanthine levels	3-methylxanthine levels || ||	TRUE	igd	22	44324855	0.019822	5.07341e-48	778614	ebi-a-GCST90091033	Nonalcoholic fatty liver disease	TRUE	reported	igd	2	1	TRUE
rs429358	C	T	C	T	-0.136615	0.011	0.15507	0.206	FALSE	FALSE	FALSE	ebi-a-GCST90026093	19	45411941	0.0394	291	0.779301	3-methylxanthine levels || id:ebi-a-GCST90026093	3-methylxanthine levels	3-methylxanthine levels || ||	TRUE	igd	19	45411941	0.0239288	1.13501e-08	778614	ebi-a-GCST90091033	Nonalcoholic fatty liver disease	TRUE	reported	igd	2	1	TRUE
rs710462	T	G	T	G	-0.0759048	0.0094	0.537773	0.5568	FALSE	FALSE	FALSE	ebi-a-GCST90026093	3	186963130	0.0327	291	0.772601	3-methylxanthine levels || id:ebi-a-GCST90026093	3-methylxanthine levels	3-methylxanthine levels || ||	TRUE	igd	3	186963130	0.0164732	4.06996e-06	778614	ebi-a-GCST90091033	Nonalcoholic fatty liver disease	TRUE	reported	igd	2	1	TRUE
rs7144175	C	G	C	G	0.114681	0.0926	0.109344	0.1038	FALSE	TRUE	FALSE	ebi-a-GCST90026093	14	94376783	0.0524	291	0.0775193	3-methylxanthine levels || id:ebi-a-GCST90026093	3-methylxanthine levels	3-methylxanthine levels || ||	TRUE	igd	14	94376783	0.0243596	2.503e-06	778614	ebi-a-GCST90091033	Nonalcoholic fatty liver disease	TRUE	reported	igd	2	1	TRUE
rs73001065	C	G	C	G	0.281009	0.0954	0.063618	0.0575	FALSE	TRUE	FALSE	ebi-a-GCST90026093	19	19460541	0.0777	291	0.2194	3-methylxanthine levels || id:ebi-a-GCST90026093	3-methylxanthine levels	3-methylxanthine levels || ||	TRUE	igd	19	19460541	0.0326406	7.35699e-18	778614	ebi-a-GCST90091033	Nonalcoholic fatty liver disease	TRUE	reported	igd	2	1	TRUE
rs77888509	A	G	A	G	-0.114621	-0.0571	0.084493	0.1073	FALSE	FALSE	FALSE	ebi-a-GCST90026093	4	8242138	0.0515	291	0.267	3-methylxanthine levels || id:ebi-a-GCST90026093	3-methylxanthine levels	3-methylxanthine levels || ||	TRUE	igd	4	8242138	0.0243933	2.61601e-06	778614	ebi-a-GCST90091033	Nonalcoholic fatty liver disease	TRUE	reported	igd	2	1	TRUE
rs780093	C	T	C	T	-0.0769064	0.0041	0.588469	0.6038	FALSE	FALSE	FALSE	ebi-a-GCST90026093	2	27742603	0.0334	291	0.9017	3-methylxanthine levels || id:ebi-a-GCST90026093	3-methylxanthine levels	3-methylxanthine levels || ||	TRUE	igd	2	27742603	0.0166949	4.09298e-06	778614	ebi-a-GCST90091033	Nonalcoholic fatty liver disease	TRUE	reported	igd	2	1	TRUE
rs8108364	T	C	T	C	-0.129307	-0.0448	0.861829	0.8744	FALSE	FALSE	FALSE	ebi-a-GCST90026093	19	17503724	0.0513	291	0.3826	3-methylxanthine levels || id:ebi-a-GCST90026093	3-methylxanthine levels	3-methylxanthine levels || ||	TRUE	igd	19	17503724	0.024517	1.33401e-07	778614	ebi-a-GCST90091033	Nonalcoholic fatty liver disease	TRUE	reported	igd	2	1	TRUE
rs9922619	T	G	T	G	0.0766643	-0.0061	0.437376	0.4338	FALSE	FALSE	FALSE	ebi-a-GCST90026093	16	53831771	0.035	291	0.861	3-methylxanthine levels || id:ebi-a-GCST90026093	3-methylxanthine levels	3-methylxanthine levels || ||	TRUE	igd	16	53831771	0.0162305	2.31798e-06	778614	ebi-a-GCST90091033	Nonalcoholic fatty liver disease	TRUE	reported	igd	2	1	TRUE
rs1397844	C	T	C	T	0.101063	0.0356	0.200795	0.211	FALSE	FALSE	FALSE	ebi-a-GCST90026094	6	24006893	0.0208	291	0.0870302	3-ureidopropionate levels || id:ebi-a-GCST90026094	3-ureidopropionate levels	3-ureidopropionate levels || ||	TRUE	igd	6	24006893	0.0211625	1.79201e-06	778614	ebi-a-GCST90091033	Nonalcoholic fatty liver disease	TRUE	reported	igd	2	1	TRUE
rs2933904	A	G	A	G	0.0804682	-0.0186	0.33002	0.332	FALSE	FALSE	FALSE	ebi-a-GCST90026094	11	129395267	0.0184	291	0.312	3-ureidopropionate levels || id:ebi-a-GCST90026094	3-ureidopropionate levels	3-ureidopropionate levels || ||	TRUE	igd	11	129395267	0.0169093	1.94702e-06	778614	ebi-a-GCST90091033	Nonalcoholic fatty liver disease	TRUE	reported	igd	2	1	TRUE
rs3747207	A	G	A	G	0.288601	0.0125	0.222664	0.239	FALSE	FALSE	FALSE	ebi-a-GCST90026094	22	44324855	0.0209	291	0.551899	3-ureidopropionate levels || id:ebi-a-GCST90026094	3-ureidopropionate levels	3-ureidopropionate levels || ||	TRUE	igd	22	44324855	0.019822	5.07341e-48	778614	ebi-a-GCST90091033	Nonalcoholic fatty liver disease	TRUE	reported	igd	2	1	TRUE
rs429358	C	T	C	T	-0.136615	-0.0429	0.15507	0.206	FALSE	FALSE	FALSE	ebi-a-GCST90026094	19	45411941	0.0218	291	0.0490095	3-ureidopropionate levels || id:ebi-a-GCST90026094	3-ureidopropionate levels	3-ureidopropionate levels || ||	TRUE	igd	19	45411941	0.0239288	1.13501e-08	778614	ebi-a-GCST90091033	Nonalcoholic fatty liver disease	TRUE	reported	igd	2	1	TRUE
rs710462	T	G	T	G	-0.0759048	0.0181	0.537773	0.5563	FALSE	FALSE	FALSE	ebi-a-GCST90026094	3	186963130	0.0178	291	0.3084	3-ureidopropionate levels || id:ebi-a-GCST90026094	3-ureidopropionate levels	3-ureidopropionate levels || ||	TRUE	igd	3	186963130	0.0164732	4.06996e-06	778614	ebi-a-GCST90091033	Nonalcoholic fatty liver disease	TRUE	reported	igd	2	1	TRUE
rs7144175	C	G	C	G	0.114681	0.0359	0.109344	0.1035	FALSE	TRUE	FALSE	ebi-a-GCST90026094	14	94376783	0.0292	291	0.2188	3-ureidopropionate levels || id:ebi-a-GCST90026094	3-ureidopropionate levels	3-ureidopropionate levels || ||	TRUE	igd	14	94376783	0.0243596	2.503e-06	778614	ebi-a-GCST90091033	Nonalcoholic fatty liver disease	TRUE	reported	igd	2	1	TRUE
rs73001065	C	G	C	G	0.281009	-0.0208	0.063618	0.0569	FALSE	TRUE	FALSE	ebi-a-GCST90026094	19	19460541	0.0428	291	0.6267	3-ureidopropionate levels || id:ebi-a-GCST90026094	3-ureidopropionate levels	3-ureidopropionate levels || ||	TRUE	igd	19	19460541	0.0326406	7.35699e-18	778614	ebi-a-GCST90091033	Nonalcoholic fatty liver disease	TRUE	reported	igd	2	1	TRUE
rs77888509	A	G	A	G	-0.114621	-0.0243	0.084493	0.1074	FALSE	FALSE	FALSE	ebi-a-GCST90026094	4	8242138	0.0288	291	0.3996	3-ureidopropionate levels || id:ebi-a-GCST90026094	3-ureidopropionate levels	3-ureidopropionate levels || ||	TRUE	igd	4	8242138	0.0243933	2.61601e-06	778614	ebi-a-GCST90091033	Nonalcoholic fatty liver disease	TRUE	reported	igd	2	1	TRUE
rs780093	C	T	C	T	-0.0769064	0.0149	0.588469	0.6038	FALSE	FALSE	FALSE	ebi-a-GCST90026094	2	27742603	0.0186	291	0.4216	3-ureidopropionate levels || id:ebi-a-GCST90026094	3-ureidopropionate levels	3-ureidopropionate levels || ||	TRUE	igd	2	27742603	0.0166949	4.09298e-06	778614	ebi-a-GCST90091033	Nonalcoholic fatty liver disease	TRUE	reported	igd	2	1	TRUE
rs8108364	T	C	T	C	-0.129307	0.0195	0.861829	0.8751	FALSE	FALSE	FALSE	ebi-a-GCST90026094	19	17503724	0.0277	291	0.4813	3-ureidopropionate levels || id:ebi-a-GCST90026094	3-ureidopropionate levels	3-ureidopropionate levels || ||	TRUE	igd	19	17503724	0.024517	1.33401e-07	778614	ebi-a-GCST90091033	Nonalcoholic fatty liver disease	TRUE	reported	igd	2	1	TRUE
rs9922619	T	G	T	G	0.0766643	-0.0098	0.437376	0.4341	FALSE	FALSE	FALSE	ebi-a-GCST90026094	16	53831771	0.0194	291	0.611599	3-ureidopropionate levels || id:ebi-a-GCST90026094	3-ureidopropionate levels	3-ureidopropionate levels || ||	TRUE	igd	16	53831771	0.0162305	2.31798e-06	778614	ebi-a-GCST90091033	Nonalcoholic fatty liver disease	TRUE	reported	igd	2	1	TRUE
rs1397844	C	T	C	T	0.101063	0.0065	0.200795	0.2101	FALSE	FALSE	FALSE	ebi-a-GCST90026095	6	24006893	0.0113	291	0.564	4-acetamidobutanoate levels || id:ebi-a-GCST90026095	4-acetamidobutanoate levels	4-acetamidobutanoate levels || ||	TRUE	igd	6	24006893	0.0211625	1.79201e-06	778614	ebi-a-GCST90091033	Nonalcoholic fatty liver disease	TRUE	reported	igd	2	1	TRUE
rs2933904	A	G	A	G	0.0804682	-0.0107	0.33002	0.3303	FALSE	FALSE	FALSE	ebi-a-GCST90026095	11	129395267	0.01	291	0.2835	4-acetamidobutanoate levels || id:ebi-a-GCST90026095	4-acetamidobutanoate levels	4-acetamidobutanoate levels || ||	TRUE	igd	11	129395267	0.0169093	1.94702e-06	778614	ebi-a-GCST90091033	Nonalcoholic fatty liver disease	TRUE	reported	igd	2	1	TRUE
rs3747207	A	G	A	G	0.288601	0.0064	0.222664	0.2415	FALSE	FALSE	FALSE	ebi-a-GCST90026095	22	44324855	0.0113	291	0.572499	4-acetamidobutanoate levels || id:ebi-a-GCST90026095	4-acetamidobutanoate levels	4-acetamidobutanoate levels || ||	TRUE	igd	22	44324855	0.019822	5.07341e-48	778614	ebi-a-GCST90091033	Nonalcoholic fatty liver disease	TRUE	reported	igd	2	1	TRUE
rs429358	C	T	C	T	-0.136615	-0.0164	0.15507	0.2064	FALSE	FALSE	FALSE	ebi-a-GCST90026095	19	45411941	0.0118	291	0.1638	4-acetamidobutanoate levels || id:ebi-a-GCST90026095	4-acetamidobutanoate levels	4-acetamidobutanoate levels || ||	TRUE	igd	19	45411941	0.0239288	1.13501e-08	778614	ebi-a-GCST90091033	Nonalcoholic fatty liver disease	TRUE	reported	igd	2	1	TRUE
rs710462	T	G	T	G	-0.0759048	0.0203	0.537773	0.5625	FALSE	FALSE	FALSE	ebi-a-GCST90026095	3	186963130	0.0095	291	0.0331002	4-acetamidobutanoate levels || id:ebi-a-GCST90026095	4-acetamidobutanoate levels	4-acetamidobutanoate levels || ||	TRUE	igd	3	186963130	0.0164732	4.06996e-06	778614	ebi-a-GCST90091033	Nonalcoholic fatty liver disease	TRUE	reported	igd	2	1	TRUE
rs7144175	C	G	C	G	0.114681	0.0134	0.109344	0.1049	FALSE	TRUE	FALSE	ebi-a-GCST90026095	14	94376783	0.0156	291	0.3918	4-acetamidobutanoate levels || id:ebi-a-GCST90026095	4-acetamidobutanoate levels	4-acetamidobutanoate levels || ||	TRUE	igd	14	94376783	0.0243596	2.503e-06	778614	ebi-a-GCST90091033	Nonalcoholic fatty liver disease	TRUE	reported	igd	2	1	TRUE
rs73001065	C	G	C	G	0.281009	0.0203	0.063618	0.0545	FALSE	TRUE	FALSE	ebi-a-GCST90026095	19	19460541	0.0234	291	0.3843	4-acetamidobutanoate levels || id:ebi-a-GCST90026095	4-acetamidobutanoate levels	4-acetamidobutanoate levels || ||	TRUE	igd	19	19460541	0.0326406	7.35699e-18	778614	ebi-a-GCST90091033	Nonalcoholic fatty liver disease	TRUE	reported	igd	2	1	TRUE
rs77888509	A	G	A	G	-0.114621	-0.0024	0.084493	0.1045	FALSE	FALSE	FALSE	ebi-a-GCST90026095	4	8242138	0.0157	291	0.879	4-acetamidobutanoate levels || id:ebi-a-GCST90026095	4-acetamidobutanoate levels	4-acetamidobutanoate levels || ||	TRUE	igd	4	8242138	0.0243933	2.61601e-06	778614	ebi-a-GCST90091033	Nonalcoholic fatty liver disease	TRUE	reported	igd	2	1	TRUE
rs780093	C	T	C	T	-0.0769064	-0.0147	0.588469	0.6054	FALSE	FALSE	FALSE	ebi-a-GCST90026095	2	27742603	0.01	291	0.1394	4-acetamidobutanoate levels || id:ebi-a-GCST90026095	4-acetamidobutanoate levels	4-acetamidobutanoate levels || ||	TRUE	igd	2	27742603	0.0166949	4.09298e-06	778614	ebi-a-GCST90091033	Nonalcoholic fatty liver disease	TRUE	reported	igd	2	1	TRUE
rs8108364	T	C	T	C	-0.129307	0.0031	0.861829	0.8767	FALSE	FALSE	FALSE	ebi-a-GCST90026095	19	17503724	0.0149	291	0.835	4-acetamidobutanoate levels || id:ebi-a-GCST90026095	4-acetamidobutanoate levels	4-acetamidobutanoate levels || ||	TRUE	igd	19	17503724	0.024517	1.33401e-07	778614	ebi-a-GCST90091033	Nonalcoholic fatty liver disease	TRUE	reported	igd	2	1	TRUE
rs9922619	T	G	T	G	0.0766643	-0.011	0.437376	0.4321	FALSE	FALSE	FALSE	ebi-a-GCST90026095	16	53831771	0.0103	291	0.2859	4-acetamidobutanoate levels || id:ebi-a-GCST90026095	4-acetamidobutanoate levels	4-acetamidobutanoate levels || ||	TRUE	igd	16	53831771	0.0162305	2.31798e-06	778614	ebi-a-GCST90091033	Nonalcoholic fatty liver disease	TRUE	reported	igd	2	1	TRUE
rs1397844	C	T	C	T	0.101063	0.023	0.200795	0.2101	FALSE	FALSE	FALSE	ebi-a-GCST90026096	6	24006893	0.009	291	0.01037	4-methyl-2-oxopentanoate levels || id:ebi-a-GCST90026096	4-methyl-2-oxopentanoate levels	4-methyl-2-oxopentanoate levels || ||	TRUE	igd	6	24006893	0.0211625	1.79201e-06	778614	ebi-a-GCST90091033	Nonalcoholic fatty liver disease	TRUE	reported	igd	2	1	TRUE
rs2933904	A	G	A	G	0.0804682	-0.0176	0.33002	0.3311	FALSE	FALSE	FALSE	ebi-a-GCST90026096	11	129395267	0.0079	291	0.0262198	4-methyl-2-oxopentanoate levels || id:ebi-a-GCST90026096	4-methyl-2-oxopentanoate levels	4-methyl-2-oxopentanoate levels || ||	TRUE	igd	11	129395267	0.0169093	1.94702e-06	778614	ebi-a-GCST90091033	Nonalcoholic fatty liver disease	TRUE	reported	igd	2	1	TRUE
rs3747207	A	G	A	G	0.288601	0.0082	0.222664	0.2407	FALSE	FALSE	FALSE	ebi-a-GCST90026096	22	44324855	0.0091	291	0.367	4-methyl-2-oxopentanoate levels || id:ebi-a-GCST90026096	4-methyl-2-oxopentanoate levels	4-methyl-2-oxopentanoate levels || ||	TRUE	igd	22	44324855	0.019822	5.07341e-48	778614	ebi-a-GCST90091033	Nonalcoholic fatty liver disease	TRUE	reported	igd	2	1	TRUE
rs429358	C	T	C	T	-0.136615	0.0079	0.15507	0.2063	FALSE	FALSE	FALSE	ebi-a-GCST90026096	19	45411941	0.0095	291	0.403	4-methyl-2-oxopentanoate levels || id:ebi-a-GCST90026096	4-methyl-2-oxopentanoate levels	4-methyl-2-oxopentanoate levels || ||	TRUE	igd	19	45411941	0.0239288	1.13501e-08	778614	ebi-a-GCST90091033	Nonalcoholic fatty liver disease	TRUE	reported	igd	2	1	TRUE
rs710462	T	G	T	G	-0.0759048	0.0026	0.537773	0.5606	FALSE	FALSE	FALSE	ebi-a-GCST90026096	3	186963130	0.0076	291	0.7361	4-methyl-2-oxopentanoate levels || id:ebi-a-GCST90026096	4-methyl-2-oxopentanoate levels	4-methyl-2-oxopentanoate levels || ||	TRUE	igd	3	186963130	0.0164732	4.06996e-06	778614	ebi-a-GCST90091033	Nonalcoholic fatty liver disease	TRUE	reported	igd	2	1	TRUE
rs7144175	C	G	C	G	0.114681	-0.0081	0.109344	0.1044	FALSE	TRUE	FALSE	ebi-a-GCST90026096	14	94376783	0.0126	291	0.5217	4-methyl-2-oxopentanoate levels || id:ebi-a-GCST90026096	4-methyl-2-oxopentanoate levels	4-methyl-2-oxopentanoate levels || ||	TRUE	igd	14	94376783	0.0243596	2.503e-06	778614	ebi-a-GCST90091033	Nonalcoholic fatty liver disease	TRUE	reported	igd	2	1	TRUE
rs73001065	C	G	C	G	0.281009	-0.0104	0.063618	0.0555	FALSE	TRUE	FALSE	ebi-a-GCST90026096	19	19460541	0.0188	291	0.5798	4-methyl-2-oxopentanoate levels || id:ebi-a-GCST90026096	4-methyl-2-oxopentanoate levels	4-methyl-2-oxopentanoate levels || ||	TRUE	igd	19	19460541	0.0326406	7.35699e-18	778614	ebi-a-GCST90091033	Nonalcoholic fatty liver disease	TRUE	reported	igd	2	1	TRUE
rs77888509	A	G	A	G	-0.114621	0.0017	0.084493	0.1054	FALSE	FALSE	FALSE	ebi-a-GCST90026096	4	8242138	0.0126	291	0.893	4-methyl-2-oxopentanoate levels || id:ebi-a-GCST90026096	4-methyl-2-oxopentanoate levels	4-methyl-2-oxopentanoate levels || ||	TRUE	igd	4	8242138	0.0243933	2.61601e-06	778614	ebi-a-GCST90091033	Nonalcoholic fatty liver disease	TRUE	reported	igd	2	1	TRUE
[truncated: 2,626 more rows]
