# Supplementary material for: The Role of Metabolites in CSF on NAFLD Development: A Mendelian Randomisation Analysis
Source: Endocrinol Diabetes Metab. 2025 Nov 23;8(6):e70088. doi: 10.1002/edm2.70088 (PMC12640884; doi:10.1002/edm2.70088)
Supplement: Supplementary file 11 — Table S7: NAFLD‐associated SNPs for inverse MR analysis in validation cohort. [file EDM2-8-e70088-s011.csv]

Table S7 NAFLD-associated SNPs for inverse MR analysis in validation cohort
SNP	effect_allele.exposure	other_allele.exposure	effect_allele.outcome	other_allele.outcome	beta.exposure	beta.outcome	eaf.exposure	eaf.outcome	remove	palindromic	ambiguous	id.outcome	chr	pos	se.outcome	samplesize.outcome	pval.outcome	outcome	originalname.outcome	outcome.deprecated	mr_keep.outcome	data_source.outcome	chr.exposure	pos.exposure	pval.exposure	se.exposure	exposure	mr_keep.exposure	pval_origin.exposure	id.exposure	action	SNP_index	mr_keep
rs10158849	A	G	A	G	-0.192303	6e-04	0.152006	0.1221	FALSE	FALSE	FALSE	ebi-a-GCST90025999	1	105405243	0.0074	291	0.9331	Glucose levels || id:ebi-a-GCST90025999	Glucose levels	Glucose levels || ||	TRUE	igd	1	104862621	2.36129e-06	0.0407443	NAFLD	TRUE	reported	oih177	2	1	TRUE
rs113228594	T	A	T	A	0.82644	-0.0052	0.00348588	0.0156	FALSE	TRUE	FALSE	ebi-a-GCST90025999	16	52776835	0.0229	291	0.8214	Glucose levels || id:ebi-a-GCST90025999	Glucose levels	Glucose levels || ||	TRUE	igd	16	52742923	4.92357e-06	0.180919	NAFLD	TRUE	reported	oih177	2	1	TRUE
rs13141441	A	G	A	G	-0.161366	-0.003	0.227421	0.2787	FALSE	FALSE	FALSE	ebi-a-GCST90025999	4	88212722	0.0058	291	0.604999	Glucose levels || id:ebi-a-GCST90025999	Glucose levels	Glucose levels || ||	TRUE	igd	4	87291570	2.49609e-06	0.0342717	NAFLD	TRUE	reported	oih177	2	1	TRUE
rs1806155	T	G	T	G	0.158442	0.0074	0.199274	0.1648	FALSE	FALSE	FALSE	ebi-a-GCST90025999	11	31841125	0.007	291	0.2865	Glucose levels || id:ebi-a-GCST90025999	Glucose levels	Glucose levels || ||	TRUE	igd	11	31819578	2.90804e-06	0.0338753	NAFLD	TRUE	reported	oih177	2	1	TRUE
rs2518827	G	A	G	A	0.241574	0.0012	0.899305	0.899	FALSE	FALSE	FALSE	ebi-a-GCST90025999	22	20010730	0.0086	291	0.8936	Glucose levels || id:ebi-a-GCST90025999	Glucose levels	Glucose levels || ||	TRUE	igd	22	20023207	1.04244e-06	0.0494679	NAFLD	TRUE	reported	oih177	2	1	TRUE
rs2745359	C	T	C	T	0.24085	0.0034	0.0834611	0.0619	FALSE	FALSE	FALSE	ebi-a-GCST90025999	6	127381956	0.011	291	0.7591	Glucose levels || id:ebi-a-GCST90025999	Glucose levels	Glucose levels || ||	TRUE	igd	6	127060811	4.43047e-07	0.0476982	NAFLD	TRUE	reported	oih177	2	1	TRUE
rs28703824	A	G	A	G	0.198989	-0.0103	0.126926	0.1237	FALSE	FALSE	FALSE	ebi-a-GCST90025999	9	100954429	0.0079	291	0.193	Glucose levels || id:ebi-a-GCST90025999	Glucose levels	Glucose levels || ||	TRUE	igd	9	98192147	6.76675e-07	0.0400546	NAFLD	TRUE	reported	oih177	2	1	TRUE
rs4823112	T	C	T	C	0.221419	-0.0119	0.0912309	0.0174	FALSE	FALSE	FALSE	ebi-a-GCST90025999	22	44446490	0.0194	291	0.5391	Glucose levels || id:ebi-a-GCST90025999	Glucose levels	Glucose levels || ||	TRUE	igd	22	44050610	1.32666e-06	0.0457882	NAFLD	TRUE	reported	oih177	2	1	TRUE
rs72893301	A	G	A	G	-0.237107	0.0071	0.0939026	0.115	FALSE	FALSE	FALSE	ebi-a-GCST90025999	6	79363994	0.008	291	0.374	Glucose levels || id:ebi-a-GCST90025999	Glucose levels	Glucose levels || ||	TRUE	igd	6	78654277	3.58658e-06	0.0511669	NAFLD	TRUE	reported	oih177	2	1	TRUE
rs73027058	G	C	G	C	-0.221411	-0.0041	0.109113	0.1238	FALSE	TRUE	FALSE	ebi-a-GCST90025999	3	12931703	0.0077	291	0.596401	Glucose levels || id:ebi-a-GCST90025999	Glucose levels	Glucose levels || ||	TRUE	igd	3	12890204	3.37746e-06	0.0476519	NAFLD	TRUE	reported	oih177	2	1	TRUE
rs73115877	C	T	C	T	-0.250522	-0.004	0.0912604	0.0776	FALSE	FALSE	FALSE	ebi-a-GCST90025999	4	14921183	0.0092	291	0.667599	Glucose levels || id:ebi-a-GCST90025999	Glucose levels	Glucose levels || ||	TRUE	igd	4	14919559	1.35881e-06	0.0518577	NAFLD	TRUE	reported	oih177	2	1	TRUE
rs738409	G	C	G	C	0.474321	0.0044	0.226988	0.2422	FALSE	TRUE	FALSE	ebi-a-GCST90025999	22	44324727	0.006	291	0.4615	Glucose levels || id:ebi-a-GCST90025999	Glucose levels	Glucose levels || ||	TRUE	igd	22	43928847	5.50681e-56	0.0300889	NAFLD	TRUE	reported	oih177	2	1	TRUE
rs739846	A	G	A	G	0.434314	-0.0034	0.0632336	0.0547	FALSE	FALSE	FALSE	ebi-a-GCST90025999	19	19419071	0.0124	291	0.7808	Glucose levels || id:ebi-a-GCST90025999	Glucose levels	Glucose levels || ||	TRUE	igd	19	19308262	7.95793e-18	0.0505004	NAFLD	TRUE	reported	oih177	2	1	TRUE
rs10158849	A	G	A	G	-0.192303	0.0066	0.152006	0.1219	FALSE	FALSE	FALSE	ebi-a-GCST90026000	1	105405243	0.0069	291	0.335	Creatinine levels || id:ebi-a-GCST90026000	Creatinine levels	Creatinine levels || ||	TRUE	igd	1	104862621	2.36129e-06	0.0407443	NAFLD	TRUE	reported	oih177	2	1	TRUE
rs113228594	T	A	T	A	0.82644	0.0031	0.00348588	0.016	FALSE	TRUE	FALSE	ebi-a-GCST90026000	16	52776835	0.0209	291	0.8816	Creatinine levels || id:ebi-a-GCST90026000	Creatinine levels	Creatinine levels || ||	TRUE	igd	16	52742923	4.92357e-06	0.180919	NAFLD	TRUE	reported	oih177	2	1	TRUE
rs114737456	G	A	G	A	0.306331	0.0073	0.0411712	0.0441	FALSE	FALSE	FALSE	ebi-a-GCST90026000	2	25249216	0.012	291	0.544999	Creatinine levels || id:ebi-a-GCST90026000	Creatinine levels	Creatinine levels || ||	TRUE	igd	2	25026347	1.83976e-06	0.0642166	NAFLD	TRUE	reported	oih177	2	1	TRUE
rs13141441	A	G	A	G	-0.161366	0.0036	0.227421	0.2774	FALSE	FALSE	FALSE	ebi-a-GCST90026000	4	88212722	0.0054	291	0.503499	Creatinine levels || id:ebi-a-GCST90026000	Creatinine levels	Creatinine levels || ||	TRUE	igd	4	87291570	2.49609e-06	0.0342717	NAFLD	TRUE	reported	oih177	2	1	TRUE
rs1806155	T	G	T	G	0.158442	-0.0063	0.199274	0.1652	FALSE	FALSE	FALSE	ebi-a-GCST90026000	11	31841125	0.0065	291	0.3315	Creatinine levels || id:ebi-a-GCST90026000	Creatinine levels	Creatinine levels || ||	TRUE	igd	11	31819578	2.90804e-06	0.0338753	NAFLD	TRUE	reported	oih177	2	1	TRUE
rs2518827	G	A	G	A	0.241574	-0.0123	0.899305	0.8996	FALSE	FALSE	FALSE	ebi-a-GCST90026000	22	20010730	0.008	291	0.1214	Creatinine levels || id:ebi-a-GCST90026000	Creatinine levels	Creatinine levels || ||	TRUE	igd	22	20023207	1.04244e-06	0.0494679	NAFLD	TRUE	reported	oih177	2	1	TRUE
rs2745359	C	T	C	T	0.24085	-0.0044	0.0834611	0.0619	FALSE	FALSE	FALSE	ebi-a-GCST90026000	6	127381956	0.0102	291	0.6637	Creatinine levels || id:ebi-a-GCST90026000	Creatinine levels	Creatinine levels || ||	TRUE	igd	6	127060811	4.43047e-07	0.0476982	NAFLD	TRUE	reported	oih177	2	1	TRUE
rs28703824	A	G	A	G	0.198989	-0.0054	0.126926	0.1239	FALSE	FALSE	FALSE	ebi-a-GCST90026000	9	100954429	0.0074	291	0.4628	Creatinine levels || id:ebi-a-GCST90026000	Creatinine levels	Creatinine levels || ||	TRUE	igd	9	98192147	6.76675e-07	0.0400546	NAFLD	TRUE	reported	oih177	2	1	TRUE
rs4823112	T	C	T	C	0.221419	0.0316	0.0912309	0.0176	FALSE	FALSE	FALSE	ebi-a-GCST90026000	22	44446490	0.0173	291	0.0678907	Creatinine levels || id:ebi-a-GCST90026000	Creatinine levels	Creatinine levels || ||	TRUE	igd	22	44050610	1.32666e-06	0.0457882	NAFLD	TRUE	reported	oih177	2	1	TRUE
rs72893301	A	G	A	G	-0.237107	-0.0083	0.0939026	0.1151	FALSE	FALSE	FALSE	ebi-a-GCST90026000	6	79363994	0.0074	291	0.2593	Creatinine levels || id:ebi-a-GCST90026000	Creatinine levels	Creatinine levels || ||	TRUE	igd	6	78654277	3.58658e-06	0.0511669	NAFLD	TRUE	reported	oih177	2	1	TRUE
rs73027058	G	C	G	C	-0.221411	-0.0052	0.109113	0.1231	FALSE	TRUE	FALSE	ebi-a-GCST90026000	3	12931703	0.0072	291	0.4713	Creatinine levels || id:ebi-a-GCST90026000	Creatinine levels	Creatinine levels || ||	TRUE	igd	3	12890204	3.37746e-06	0.0476519	NAFLD	TRUE	reported	oih177	2	1	TRUE
rs73115877	C	T	C	T	-0.250522	0.001	0.0912604	0.0774	FALSE	FALSE	FALSE	ebi-a-GCST90026000	4	14921183	0.0086	291	0.905	Creatinine levels || id:ebi-a-GCST90026000	Creatinine levels	Creatinine levels || ||	TRUE	igd	4	14919559	1.35881e-06	0.0518577	NAFLD	TRUE	reported	oih177	2	1	TRUE
rs738409	G	C	G	C	0.474321	0.0093	0.226988	0.2412	FALSE	TRUE	FALSE	ebi-a-GCST90026000	22	44324727	0.0055	291	0.0894891	Creatinine levels || id:ebi-a-GCST90026000	Creatinine levels	Creatinine levels || ||	TRUE	igd	22	43928847	5.50681e-56	0.0300889	NAFLD	TRUE	reported	oih177	2	1	TRUE
rs739846	A	G	A	G	0.434314	0.0159	0.0632336	0.0558	FALSE	FALSE	FALSE	ebi-a-GCST90026000	19	19419071	0.0113	291	0.1595	Creatinine levels || id:ebi-a-GCST90026000	Creatinine levels	Creatinine levels || ||	TRUE	igd	19	19308262	7.95793e-18	0.0505004	NAFLD	TRUE	reported	oih177	2	1	TRUE
rs10158849	A	G	A	G	-0.192303	0.002	0.152006	0.1219	FALSE	FALSE	FALSE	ebi-a-GCST90026001	1	105405243	0.0177	291	0.909	Urate levels || id:ebi-a-GCST90026001	Urate levels	Urate levels || ||	TRUE	igd	1	104862621	2.36129e-06	0.0407443	NAFLD	TRUE	reported	oih177	2	1	TRUE
rs113228594	T	A	T	A	0.82644	-0.0302	0.00348588	0.016	FALSE	TRUE	FALSE	ebi-a-GCST90026001	16	52776835	0.0539	291	0.575	Urate levels || id:ebi-a-GCST90026001	Urate levels	Urate levels || ||	TRUE	igd	16	52742923	4.92357e-06	0.180919	NAFLD	TRUE	reported	oih177	2	1	TRUE
rs114737456	G	A	G	A	0.306331	0.0416	0.0411712	0.0442	FALSE	FALSE	FALSE	ebi-a-GCST90026001	2	25249216	0.0308	291	0.176	Urate levels || id:ebi-a-GCST90026001	Urate levels	Urate levels || ||	TRUE	igd	2	25026347	1.83976e-06	0.0642166	NAFLD	TRUE	reported	oih177	2	1	TRUE
rs13141441	A	G	A	G	-0.161366	0.0227	0.227421	0.2773	FALSE	FALSE	FALSE	ebi-a-GCST90026001	4	88212722	0.0139	291	0.1006	Urate levels || id:ebi-a-GCST90026001	Urate levels	Urate levels || ||	TRUE	igd	4	87291570	2.49609e-06	0.0342717	NAFLD	TRUE	reported	oih177	2	1	TRUE
rs1806155	T	G	T	G	0.158442	0.0179	0.199274	0.1652	FALSE	FALSE	FALSE	ebi-a-GCST90026001	11	31841125	0.0167	291	0.282	Urate levels || id:ebi-a-GCST90026001	Urate levels	Urate levels || ||	TRUE	igd	11	31819578	2.90804e-06	0.0338753	NAFLD	TRUE	reported	oih177	2	1	TRUE
rs2518827	G	A	G	A	0.241574	-0.0089	0.899305	0.8997	FALSE	FALSE	FALSE	ebi-a-GCST90026001	22	20010730	0.0206	291	0.6647	Urate levels || id:ebi-a-GCST90026001	Urate levels	Urate levels || ||	TRUE	igd	22	20023207	1.04244e-06	0.0494679	NAFLD	TRUE	reported	oih177	2	1	TRUE
rs2745359	C	T	C	T	0.24085	-0.0425	0.0834611	0.0619	FALSE	FALSE	FALSE	ebi-a-GCST90026001	6	127381956	0.0261	291	0.1035	Urate levels || id:ebi-a-GCST90026001	Urate levels	Urate levels || ||	TRUE	igd	6	127060811	4.43047e-07	0.0476982	NAFLD	TRUE	reported	oih177	2	1	TRUE
rs28703824	A	G	A	G	0.198989	0.0049	0.126926	0.1239	FALSE	FALSE	FALSE	ebi-a-GCST90026001	9	100954429	0.0189	291	0.7971	Urate levels || id:ebi-a-GCST90026001	Urate levels	Urate levels || ||	TRUE	igd	9	98192147	6.76675e-07	0.0400546	NAFLD	TRUE	reported	oih177	2	1	TRUE
rs4823112	T	C	T	C	0.221419	0.0267	0.0912309	0.0175	FALSE	FALSE	FALSE	ebi-a-GCST90026001	22	44446490	0.046	291	0.560701	Urate levels || id:ebi-a-GCST90026001	Urate levels	Urate levels || ||	TRUE	igd	22	44050610	1.32666e-06	0.0457882	NAFLD	TRUE	reported	oih177	2	1	TRUE
rs72893301	A	G	A	G	-0.237107	0.0127	0.0939026	0.1151	FALSE	FALSE	FALSE	ebi-a-GCST90026001	6	79363994	0.019	291	0.5051	Urate levels || id:ebi-a-GCST90026001	Urate levels	Urate levels || ||	TRUE	igd	6	78654277	3.58658e-06	0.0511669	NAFLD	TRUE	reported	oih177	2	1	TRUE
rs73027058	G	C	G	C	-0.221411	-7.00E-04	0.109113	0.1232	FALSE	TRUE	FALSE	ebi-a-GCST90026001	3	12931703	0.0185	291	0.9719	Urate levels || id:ebi-a-GCST90026001	Urate levels	Urate levels || ||	TRUE	igd	3	12890204	3.37746e-06	0.0476519	NAFLD	TRUE	reported	oih177	2	1	TRUE
rs73115877	C	T	C	T	-0.250522	-0.0401	0.0912604	0.0773	FALSE	FALSE	FALSE	ebi-a-GCST90026001	4	14921183	0.0218	291	0.0659599	Urate levels || id:ebi-a-GCST90026001	Urate levels	Urate levels || ||	TRUE	igd	4	14919559	1.35881e-06	0.0518577	NAFLD	TRUE	reported	oih177	2	1	TRUE
rs738409	G	C	G	C	0.474321	0.0114	0.226988	0.2409	FALSE	TRUE	FALSE	ebi-a-GCST90026001	22	44324727	0.0142	291	0.4202	Urate levels || id:ebi-a-GCST90026001	Urate levels	Urate levels || ||	TRUE	igd	22	43928847	5.50681e-56	0.0300889	NAFLD	TRUE	reported	oih177	2	1	TRUE
rs739846	A	G	A	G	0.434314	0.074	0.0632336	0.0557	FALSE	FALSE	FALSE	ebi-a-GCST90026001	19	19419071	0.0288	291	0.0102601	Urate levels || id:ebi-a-GCST90026001	Urate levels	Urate levels || ||	TRUE	igd	19	19308262	7.95793e-18	0.0505004	NAFLD	TRUE	reported	oih177	2	1	TRUE
rs10158849	A	G	A	G	-0.192303	0.0057	0.152006	0.1216	FALSE	FALSE	FALSE	ebi-a-GCST90026002	1	105405243	0.0333	291	0.8647	Bilirubin (z,z) levels || id:ebi-a-GCST90026002	Bilirubin (z,z) levels	Bilirubin (z,z) levels || ||	TRUE	igd	1	104862621	2.36129e-06	0.0407443	NAFLD	TRUE	reported	oih177	2	1	TRUE
rs113228594	T	A	T	A	0.82644	-0.0081	0.00348588	0.0165	FALSE	TRUE	FALSE	ebi-a-GCST90026002	16	52776835	0.0991	291	0.935	Bilirubin (z,z) levels || id:ebi-a-GCST90026002	Bilirubin (z,z) levels	Bilirubin (z,z) levels || ||	TRUE	igd	16	52742923	4.92357e-06	0.180919	NAFLD	TRUE	reported	oih177	2	1	TRUE
rs114737456	G	A	G	A	0.306331	-0.0413	0.0411712	0.0453	FALSE	FALSE	FALSE	ebi-a-GCST90026002	2	25249216	0.0564	291	0.4636	Bilirubin (z,z) levels || id:ebi-a-GCST90026002	Bilirubin (z,z) levels	Bilirubin (z,z) levels || ||	TRUE	igd	2	25026347	1.83976e-06	0.0642166	NAFLD	TRUE	reported	oih177	2	1	TRUE
rs13141441	A	G	A	G	-0.161366	0.0258	0.227421	0.2747	FALSE	FALSE	FALSE	ebi-a-GCST90026002	4	88212722	0.0262	291	0.3243	Bilirubin (z,z) levels || id:ebi-a-GCST90026002	Bilirubin (z,z) levels	Bilirubin (z,z) levels || ||	TRUE	igd	4	87291570	2.49609e-06	0.0342717	NAFLD	TRUE	reported	oih177	2	1	TRUE
rs1806155	T	G	T	G	0.158442	0.0021	0.199274	0.1659	FALSE	FALSE	FALSE	ebi-a-GCST90026002	11	31841125	0.0312	291	0.9471	Bilirubin (z,z) levels || id:ebi-a-GCST90026002	Bilirubin (z,z) levels	Bilirubin (z,z) levels || ||	TRUE	igd	11	31819578	2.90804e-06	0.0338753	NAFLD	TRUE	reported	oih177	2	1	TRUE
rs2518827	G	A	G	A	0.241574	-0.0756	0.899305	0.901	FALSE	FALSE	FALSE	ebi-a-GCST90026002	22	20010730	0.0383	291	0.0485099	Bilirubin (z,z) levels || id:ebi-a-GCST90026002	Bilirubin (z,z) levels	Bilirubin (z,z) levels || ||	TRUE	igd	22	20023207	1.04244e-06	0.0494679	NAFLD	TRUE	reported	oih177	2	1	TRUE
rs2745359	C	T	C	T	0.24085	-0.041	0.0834611	0.0618	FALSE	FALSE	FALSE	ebi-a-GCST90026002	6	127381956	0.0493	291	0.4057	Bilirubin (z,z) levels || id:ebi-a-GCST90026002	Bilirubin (z,z) levels	Bilirubin (z,z) levels || ||	TRUE	igd	6	127060811	4.43047e-07	0.0476982	NAFLD	TRUE	reported	oih177	2	1	TRUE
rs28703824	A	G	A	G	0.198989	-0.0285	0.126926	0.1241	FALSE	FALSE	FALSE	ebi-a-GCST90026002	9	100954429	0.0353	291	0.4201	Bilirubin (z,z) levels || id:ebi-a-GCST90026002	Bilirubin (z,z) levels	Bilirubin (z,z) levels || ||	TRUE	igd	9	98192147	6.76675e-07	0.0400546	NAFLD	TRUE	reported	oih177	2	1	TRUE
rs4823112	T	C	T	C	0.221419	0.0651	0.0912309	0.0178	FALSE	FALSE	FALSE	ebi-a-GCST90026002	22	44446490	0.0857	291	0.4475	Bilirubin (z,z) levels || id:ebi-a-GCST90026002	Bilirubin (z,z) levels	Bilirubin (z,z) levels || ||	TRUE	igd	22	44050610	1.32666e-06	0.0457882	NAFLD	TRUE	reported	oih177	2	1	TRUE
rs72893301	A	G	A	G	-0.237107	-0.0105	0.0939026	0.1152	FALSE	FALSE	FALSE	ebi-a-GCST90026002	6	79363994	0.0357	291	0.7683	Bilirubin (z,z) levels || id:ebi-a-GCST90026002	Bilirubin (z,z) levels	Bilirubin (z,z) levels || ||	TRUE	igd	6	78654277	3.58658e-06	0.0511669	NAFLD	TRUE	reported	oih177	2	1	TRUE
rs73027058	G	C	G	C	-0.221411	0.0171	0.109113	0.122	FALSE	TRUE	FALSE	ebi-a-GCST90026002	3	12931703	0.0349	291	0.6242	Bilirubin (z,z) levels || id:ebi-a-GCST90026002	Bilirubin (z,z) levels	Bilirubin (z,z) levels || ||	TRUE	igd	3	12890204	3.37746e-06	0.0476519	NAFLD	TRUE	reported	oih177	2	1	TRUE
rs73115877	C	T	C	T	-0.250522	-0.0471	0.0912604	0.077	FALSE	FALSE	FALSE	ebi-a-GCST90026002	4	14921183	0.0412	291	0.2525	Bilirubin (z,z) levels || id:ebi-a-GCST90026002	Bilirubin (z,z) levels	Bilirubin (z,z) levels || ||	TRUE	igd	4	14919559	1.35881e-06	0.0518577	NAFLD	TRUE	reported	oih177	2	1	TRUE
rs738409	G	C	G	C	0.474321	0.0127	0.226988	0.2382	FALSE	TRUE	FALSE	ebi-a-GCST90026002	22	44324727	0.0267	291	0.635	Bilirubin (z,z) levels || id:ebi-a-GCST90026002	Bilirubin (z,z) levels	Bilirubin (z,z) levels || ||	TRUE	igd	22	43928847	5.50681e-56	0.0300889	NAFLD	TRUE	reported	oih177	2	1	TRUE
rs739846	A	G	A	G	0.434314	0.0381	0.0632336	0.0577	FALSE	FALSE	FALSE	ebi-a-GCST90026002	19	19419071	0.0537	291	0.4786	Bilirubin (z,z) levels || id:ebi-a-GCST90026002	Bilirubin (z,z) levels	Bilirubin (z,z) levels || ||	TRUE	igd	19	19308262	7.95793e-18	0.0505004	NAFLD	TRUE	reported	oih177	2	1	TRUE
rs10158849	A	G	A	G	-0.192303	0.0013	0.152006	0.1212	FALSE	FALSE	FALSE	ebi-a-GCST90026003	1	105405243	0.016	291	0.9349	Cholesterol levels || id:ebi-a-GCST90026003	Cholesterol levels	Cholesterol levels || ||	TRUE	igd	1	104862621	2.36129e-06	0.0407443	NAFLD	TRUE	reported	oih177	2	1	TRUE
rs113228594	T	A	T	A	0.82644	0.0557	0.00348588	0.0171	FALSE	TRUE	FALSE	ebi-a-GCST90026003	16	52776835	0.0466	291	0.2322	Cholesterol levels || id:ebi-a-GCST90026003	Cholesterol levels	Cholesterol levels || ||	TRUE	igd	16	52742923	4.92357e-06	0.180919	NAFLD	TRUE	reported	oih177	2	1	TRUE
rs114737456	G	A	G	A	0.306331	-0.0023	0.0411712	0.0468	FALSE	FALSE	FALSE	ebi-a-GCST90026003	2	25249216	0.0264	291	0.932	Cholesterol levels || id:ebi-a-GCST90026003	Cholesterol levels	Cholesterol levels || ||	TRUE	igd	2	25026347	1.83976e-06	0.0642166	NAFLD	TRUE	reported	oih177	2	1	TRUE
rs13141441	A	G	A	G	-0.161366	0.0182	0.227421	0.2715	FALSE	FALSE	FALSE	ebi-a-GCST90026003	4	88212722	0.0128	291	0.153	Cholesterol levels || id:ebi-a-GCST90026003	Cholesterol levels	Cholesterol levels || ||	TRUE	igd	4	87291570	2.49609e-06	0.0342717	NAFLD	TRUE	reported	oih177	2	1	TRUE
rs1806155	T	G	T	G	0.158442	0.006	0.199274	0.1669	FALSE	FALSE	FALSE	ebi-a-GCST90026003	11	31841125	0.015	291	0.6888	Cholesterol levels || id:ebi-a-GCST90026003	Cholesterol levels	Cholesterol levels || ||	TRUE	igd	11	31819578	2.90804e-06	0.0338753	NAFLD	TRUE	reported	oih177	2	1	TRUE
rs2518827	G	A	G	A	0.241574	-0.0312	0.899305	0.9023	FALSE	FALSE	FALSE	ebi-a-GCST90026003	22	20010730	0.0187	291	0.0956996	Cholesterol levels || id:ebi-a-GCST90026003	Cholesterol levels	Cholesterol levels || ||	TRUE	igd	22	20023207	1.04244e-06	0.0494679	NAFLD	TRUE	reported	oih177	2	1	TRUE
rs2745359	C	T	C	T	0.24085	-0.0224	0.0834611	0.0617	FALSE	FALSE	FALSE	ebi-a-GCST90026003	6	127381956	0.0238	291	0.3481	Cholesterol levels || id:ebi-a-GCST90026003	Cholesterol levels	Cholesterol levels || ||	TRUE	igd	6	127060811	4.43047e-07	0.0476982	NAFLD	TRUE	reported	oih177	2	1	TRUE
rs28703824	A	G	A	G	0.198989	0.007	0.126926	0.1244	FALSE	FALSE	FALSE	ebi-a-GCST90026003	9	100954429	0.0171	291	0.681601	Cholesterol levels || id:ebi-a-GCST90026003	Cholesterol levels	Cholesterol levels || ||	TRUE	igd	9	98192147	6.76675e-07	0.0400546	NAFLD	TRUE	reported	oih177	2	1	TRUE
rs4823112	T	C	T	C	0.221419	0.0237	0.0912309	0.0181	FALSE	FALSE	FALSE	ebi-a-GCST90026003	22	44446490	0.041	291	0.5634	Cholesterol levels || id:ebi-a-GCST90026003	Cholesterol levels	Cholesterol levels || ||	TRUE	igd	22	44050610	1.32666e-06	0.0457882	NAFLD	TRUE	reported	oih177	2	1	TRUE
rs72893301	A	G	A	G	-0.237107	-0.0082	0.0939026	0.1154	FALSE	FALSE	FALSE	ebi-a-GCST90026003	6	79363994	0.0173	291	0.6362	Cholesterol levels || id:ebi-a-GCST90026003	Cholesterol levels	Cholesterol levels || ||	TRUE	igd	6	78654277	3.58658e-06	0.0511669	NAFLD	TRUE	reported	oih177	2	1	TRUE
rs73027058	G	C	G	C	-0.221411	-0.0053	0.109113	0.1206	FALSE	TRUE	FALSE	ebi-a-GCST90026003	3	12931703	0.017	291	0.757201	Cholesterol levels || id:ebi-a-GCST90026003	Cholesterol levels	Cholesterol levels || ||	TRUE	igd	3	12890204	3.37746e-06	0.0476519	NAFLD	TRUE	reported	oih177	2	1	TRUE
rs73115877	C	T	C	T	-0.250522	0.005	0.0912604	0.0765	FALSE	FALSE	FALSE	ebi-a-GCST90026003	4	14921183	0.02	291	0.8012	Cholesterol levels || id:ebi-a-GCST90026003	Cholesterol levels	Cholesterol levels || ||	TRUE	igd	4	14919559	1.35881e-06	0.0518577	NAFLD	TRUE	reported	oih177	2	1	TRUE
rs738409	G	C	G	C	0.474321	0.0201	0.226988	0.2347	FALSE	TRUE	FALSE	ebi-a-GCST90026003	22	44324727	0.0129	291	0.1183	Cholesterol levels || id:ebi-a-GCST90026003	Cholesterol levels	Cholesterol levels || ||	TRUE	igd	22	43928847	5.50681e-56	0.0300889	NAFLD	TRUE	reported	oih177	2	1	TRUE
rs739846	A	G	A	G	0.434314	0.0044	0.0632336	0.0598	FALSE	FALSE	FALSE	ebi-a-GCST90026003	19	19419071	0.0254	291	0.8638	Cholesterol levels || id:ebi-a-GCST90026003	Cholesterol levels	Cholesterol levels || ||	TRUE	igd	19	19308262	7.95793e-18	0.0505004	NAFLD	TRUE	reported	oih177	2	1	TRUE
rs10158849	A	G	A	G	-0.192303	-0.0115	0.152006	0.1219	FALSE	FALSE	FALSE	ebi-a-GCST90026004	1	105405243	0.0106	291	0.2787	Lysine levels || id:ebi-a-GCST90026004	Lysine levels	Lysine levels || ||	TRUE	igd	1	104862621	2.36129e-06	0.0407443	NAFLD	TRUE	reported	oih177	2	1	TRUE
rs113228594	T	A	T	A	0.82644	-0.0308	0.00348588	0.016	FALSE	TRUE	FALSE	ebi-a-GCST90026004	16	52776835	0.0321	291	0.338	Lysine levels || id:ebi-a-GCST90026004	Lysine levels	Lysine levels || ||	TRUE	igd	16	52742923	4.92357e-06	0.180919	NAFLD	TRUE	reported	oih177	2	1	TRUE
rs114737456	G	A	G	A	0.306331	0.0055	0.0411712	0.0441	FALSE	FALSE	FALSE	ebi-a-GCST90026004	2	25249216	0.0184	291	0.7656	Lysine levels || id:ebi-a-GCST90026004	Lysine levels	Lysine levels || ||	TRUE	igd	2	25026347	1.83976e-06	0.0642166	NAFLD	TRUE	reported	oih177	2	1	TRUE
rs13141441	A	G	A	G	-0.161366	0.0028	0.227421	0.2773	FALSE	FALSE	FALSE	ebi-a-GCST90026004	4	88212722	0.0083	291	0.7395	Lysine levels || id:ebi-a-GCST90026004	Lysine levels	Lysine levels || ||	TRUE	igd	4	87291570	2.49609e-06	0.0342717	NAFLD	TRUE	reported	oih177	2	1	TRUE
rs1806155	T	G	T	G	0.158442	0.0081	0.199274	0.1652	FALSE	FALSE	FALSE	ebi-a-GCST90026004	11	31841125	0.0099	291	0.4172	Lysine levels || id:ebi-a-GCST90026004	Lysine levels	Lysine levels || ||	TRUE	igd	11	31819578	2.90804e-06	0.0338753	NAFLD	TRUE	reported	oih177	2	1	TRUE
rs2518827	G	A	G	A	0.241574	-0.0072	0.899305	0.8997	FALSE	FALSE	FALSE	ebi-a-GCST90026004	22	20010730	0.0123	291	0.559	Lysine levels || id:ebi-a-GCST90026004	Lysine levels	Lysine levels || ||	TRUE	igd	22	20023207	1.04244e-06	0.0494679	NAFLD	TRUE	reported	oih177	2	1	TRUE
rs2745359	C	T	C	T	0.24085	-0.0034	0.0834611	0.0619	FALSE	FALSE	FALSE	ebi-a-GCST90026004	6	127381956	0.0157	291	0.8259	Lysine levels || id:ebi-a-GCST90026004	Lysine levels	Lysine levels || ||	TRUE	igd	6	127060811	4.43047e-07	0.0476982	NAFLD	TRUE	reported	oih177	2	1	TRUE
rs28703824	A	G	A	G	0.198989	0.0031	0.126926	0.1239	FALSE	FALSE	FALSE	ebi-a-GCST90026004	9	100954429	0.0113	291	0.784599	Lysine levels || id:ebi-a-GCST90026004	Lysine levels	Lysine levels || ||	TRUE	igd	9	98192147	6.76675e-07	0.0400546	NAFLD	TRUE	reported	oih177	2	1	TRUE
rs4823112	T	C	T	C	0.221419	0.0187	0.0912309	0.0175	FALSE	FALSE	FALSE	ebi-a-GCST90026004	22	44446490	0.0274	291	0.4947	Lysine levels || id:ebi-a-GCST90026004	Lysine levels	Lysine levels || ||	TRUE	igd	22	44050610	1.32666e-06	0.0457882	NAFLD	TRUE	reported	oih177	2	1	TRUE
rs72893301	A	G	A	G	-0.237107	-0.0141	0.0939026	0.1151	FALSE	FALSE	FALSE	ebi-a-GCST90026004	6	79363994	0.0113	291	0.2151	Lysine levels || id:ebi-a-GCST90026004	Lysine levels	Lysine levels || ||	TRUE	igd	6	78654277	3.58658e-06	0.0511669	NAFLD	TRUE	reported	oih177	2	1	TRUE
rs73027058	G	C	G	C	-0.221411	-0.0116	0.109113	0.1232	FALSE	TRUE	FALSE	ebi-a-GCST90026004	3	12931703	0.011	291	0.2936	Lysine levels || id:ebi-a-GCST90026004	Lysine levels	Lysine levels || ||	TRUE	igd	3	12890204	3.37746e-06	0.0476519	NAFLD	TRUE	reported	oih177	2	1	TRUE
rs73115877	C	T	C	T	-0.250522	0.0082	0.0912604	0.0774	FALSE	FALSE	FALSE	ebi-a-GCST90026004	4	14921183	0.0131	291	0.529	Lysine levels || id:ebi-a-GCST90026004	Lysine levels	Lysine levels || ||	TRUE	igd	4	14919559	1.35881e-06	0.0518577	NAFLD	TRUE	reported	oih177	2	1	TRUE
rs738409	G	C	G	C	0.474321	0.0019	0.226988	0.2407	FALSE	TRUE	FALSE	ebi-a-GCST90026004	22	44324727	0.0085	291	0.8233	Lysine levels || id:ebi-a-GCST90026004	Lysine levels	Lysine levels || ||	TRUE	igd	22	43928847	5.50681e-56	0.0300889	NAFLD	TRUE	reported	oih177	2	1	TRUE
rs739846	A	G	A	G	0.434314	-0.0019	0.0632336	0.0557	FALSE	FALSE	FALSE	ebi-a-GCST90026004	19	19419071	0.0172	291	0.9109	Lysine levels || id:ebi-a-GCST90026004	Lysine levels	Lysine levels || ||	TRUE	igd	19	19308262	7.95793e-18	0.0505004	NAFLD	TRUE	reported	oih177	2	1	TRUE
rs10158849	A	G	A	G	-0.192303	-0.0214	0.152006	0.1219	FALSE	FALSE	FALSE	ebi-a-GCST90026005	1	105405243	0.012	291	0.0729105	Tyrosine levels || id:ebi-a-GCST90026005	Tyrosine levels	Tyrosine levels || ||	TRUE	igd	1	104862621	2.36129e-06	0.0407443	NAFLD	TRUE	reported	oih177	2	1	TRUE
rs113228594	T	A	T	A	0.82644	-0.0338	0.00348588	0.016	FALSE	TRUE	FALSE	ebi-a-GCST90026005	16	52776835	0.0364	291	0.3538	Tyrosine levels || id:ebi-a-GCST90026005	Tyrosine levels	Tyrosine levels || ||	TRUE	igd	16	52742923	4.92357e-06	0.180919	NAFLD	TRUE	reported	oih177	2	1	TRUE
rs114737456	G	A	G	A	0.306331	0.0071	0.0411712	0.0442	FALSE	FALSE	FALSE	ebi-a-GCST90026005	2	25249216	0.0209	291	0.7345	Tyrosine levels || id:ebi-a-GCST90026005	Tyrosine levels	Tyrosine levels || ||	TRUE	igd	2	25026347	1.83976e-06	0.0642166	NAFLD	TRUE	reported	oih177	2	1	TRUE
rs13141441	A	G	A	G	-0.161366	0.0077	0.227421	0.2773	FALSE	FALSE	FALSE	ebi-a-GCST90026005	4	88212722	0.0094	291	0.4116	Tyrosine levels || id:ebi-a-GCST90026005	Tyrosine levels	Tyrosine levels || ||	TRUE	igd	4	87291570	2.49609e-06	0.0342717	NAFLD	TRUE	reported	oih177	2	1	TRUE
rs1806155	T	G	T	G	0.158442	0.0098	0.199274	0.1653	FALSE	FALSE	FALSE	ebi-a-GCST90026005	11	31841125	0.0113	291	0.3838	Tyrosine levels || id:ebi-a-GCST90026005	Tyrosine levels	Tyrosine levels || ||	TRUE	igd	11	31819578	2.90804e-06	0.0338753	NAFLD	TRUE	reported	oih177	2	1	TRUE
rs2518827	G	A	G	A	0.241574	-0.0037	0.899305	0.8997	FALSE	FALSE	FALSE	ebi-a-GCST90026005	22	20010730	0.014	291	0.7931	Tyrosine levels || id:ebi-a-GCST90026005	Tyrosine levels	Tyrosine levels || ||	TRUE	igd	22	20023207	1.04244e-06	0.0494679	NAFLD	TRUE	reported	oih177	2	1	TRUE
rs2745359	C	T	C	T	0.24085	-0.0161	0.0834611	0.0619	FALSE	FALSE	FALSE	ebi-a-GCST90026005	6	127381956	0.0176	291	0.3622	Tyrosine levels || id:ebi-a-GCST90026005	Tyrosine levels	Tyrosine levels || ||	TRUE	igd	6	127060811	4.43047e-07	0.0476982	NAFLD	TRUE	reported	oih177	2	1	TRUE
rs28703824	A	G	A	G	0.198989	-0.0272	0.126926	0.1239	FALSE	FALSE	FALSE	ebi-a-GCST90026005	9	100954429	0.0128	291	0.0336403	Tyrosine levels || id:ebi-a-GCST90026005	Tyrosine levels	Tyrosine levels || ||	TRUE	igd	9	98192147	6.76675e-07	0.0400546	NAFLD	TRUE	reported	oih177	2	1	TRUE
rs4823112	T	C	T	C	0.221419	0.0012	0.0912309	0.0175	FALSE	FALSE	FALSE	ebi-a-GCST90026005	22	44446490	0.0311	291	0.9696	Tyrosine levels || id:ebi-a-GCST90026005	Tyrosine levels	Tyrosine levels || ||	TRUE	igd	22	44050610	1.32666e-06	0.0457882	NAFLD	TRUE	reported	oih177	2	1	TRUE
rs72893301	A	G	A	G	-0.237107	0.005	0.0939026	0.1151	FALSE	FALSE	FALSE	ebi-a-GCST90026005	6	79363994	0.0129	291	0.6984	Tyrosine levels || id:ebi-a-GCST90026005	Tyrosine levels	Tyrosine levels || ||	TRUE	igd	6	78654277	3.58658e-06	0.0511669	NAFLD	TRUE	reported	oih177	2	1	TRUE
rs73027058	G	C	G	C	-0.221411	-0.0109	0.109113	0.1232	FALSE	TRUE	FALSE	ebi-a-GCST90026005	3	12931703	0.0125	291	0.384	Tyrosine levels || id:ebi-a-GCST90026005	Tyrosine levels	Tyrosine levels || ||	TRUE	igd	3	12890204	3.37746e-06	0.0476519	NAFLD	TRUE	reported	oih177	2	1	TRUE
rs73115877	C	T	C	T	-0.250522	-0.0417	0.0912604	0.0774	FALSE	FALSE	FALSE	ebi-a-GCST90026005	4	14921183	0.0147	291	0.00467498	Tyrosine levels || id:ebi-a-GCST90026005	Tyrosine levels	Tyrosine levels || ||	TRUE	igd	4	14919559	1.35881e-06	0.0518577	NAFLD	TRUE	reported	oih177	2	1	TRUE
rs738409	G	C	G	C	0.474321	0.0088	0.226988	0.2407	FALSE	TRUE	FALSE	ebi-a-GCST90026005	22	44324727	0.0097	291	0.3645	Tyrosine levels || id:ebi-a-GCST90026005	Tyrosine levels	Tyrosine levels || ||	TRUE	igd	22	43928847	5.50681e-56	0.0300889	NAFLD	TRUE	reported	oih177	2	1	TRUE
rs739846	A	G	A	G	0.434314	0.009	0.0632336	0.0559	FALSE	FALSE	FALSE	ebi-a-GCST90026005	19	19419071	0.0198	291	0.6489	Tyrosine levels || id:ebi-a-GCST90026005	Tyrosine levels	Tyrosine levels || ||	TRUE	igd	19	19308262	7.95793e-18	0.0505004	NAFLD	TRUE	reported	oih177	2	1	TRUE
rs10158849	A	G	A	G	-0.192303	0.0076	0.152006	0.1222	FALSE	FALSE	FALSE	ebi-a-GCST90026006	1	105405243	0.0235	291	0.7457	Pyroglutamine levels || id:ebi-a-GCST90026006	Pyroglutamine levels	Pyroglutamine levels || ||	TRUE	igd	1	104862621	2.36129e-06	0.0407443	NAFLD	TRUE	reported	oih177	2	1	TRUE
rs113228594	T	A	T	A	0.82644	0.0291	0.00348588	0.0155	FALSE	TRUE	FALSE	ebi-a-GCST90026006	16	52776835	0.0729	291	0.6894	Pyroglutamine levels || id:ebi-a-GCST90026006	Pyroglutamine levels	Pyroglutamine levels || ||	TRUE	igd	16	52742923	4.92357e-06	0.180919	NAFLD	TRUE	reported	oih177	2	1	TRUE
rs114737456	G	A	G	A	0.306331	0.079	0.0411712	0.043	FALSE	FALSE	FALSE	ebi-a-GCST90026006	2	25249216	0.0417	291	0.0581005	Pyroglutamine levels || id:ebi-a-GCST90026006	Pyroglutamine levels	Pyroglutamine levels || ||	TRUE	igd	2	25026347	1.83976e-06	0.0642166	NAFLD	TRUE	reported	oih177	2	1	TRUE
rs13141441	A	G	A	G	-0.161366	0.0077	0.227421	0.2792	FALSE	FALSE	FALSE	ebi-a-GCST90026006	4	88212722	0.0183	291	0.6762	Pyroglutamine levels || id:ebi-a-GCST90026006	Pyroglutamine levels	Pyroglutamine levels || ||	TRUE	igd	4	87291570	2.49609e-06	0.0342717	NAFLD	TRUE	reported	oih177	2	1	TRUE
rs1806155	T	G	T	G	0.158442	0.0185	0.199274	0.1646	FALSE	FALSE	FALSE	ebi-a-GCST90026006	11	31841125	0.0222	291	0.4044	Pyroglutamine levels || id:ebi-a-GCST90026006	Pyroglutamine levels	Pyroglutamine levels || ||	TRUE	igd	11	31819578	2.90804e-06	0.0338753	NAFLD	TRUE	reported	oih177	2	1	TRUE
rs2518827	G	A	G	A	0.241574	-0.0149	0.899305	0.8988	FALSE	FALSE	FALSE	ebi-a-GCST90026006	22	20010730	0.0272	291	0.5844	Pyroglutamine levels || id:ebi-a-GCST90026006	Pyroglutamine levels	Pyroglutamine levels || ||	TRUE	igd	22	20023207	1.04244e-06	0.0494679	NAFLD	TRUE	reported	oih177	2	1	TRUE
rs2745359	C	T	C	T	0.24085	-0.0459	0.0834611	0.0619	FALSE	FALSE	FALSE	ebi-a-GCST90026006	6	127381956	0.0347	291	0.1866	Pyroglutamine levels || id:ebi-a-GCST90026006	Pyroglutamine levels	Pyroglutamine levels || ||	TRUE	igd	6	127060811	4.43047e-07	0.0476982	NAFLD	TRUE	reported	oih177	2	1	TRUE
rs28703824	A	G	A	G	0.198989	-0.0337	0.126926	0.1237	FALSE	FALSE	FALSE	ebi-a-GCST90026006	9	100954429	0.0252	291	0.1823	Pyroglutamine levels || id:ebi-a-GCST90026006	Pyroglutamine levels	Pyroglutamine levels || ||	TRUE	igd	9	98192147	6.76675e-07	0.0400546	NAFLD	TRUE	reported	oih177	2	1	TRUE
rs4823112	T	C	T	C	0.221419	-0.0175	0.0912309	0.0173	FALSE	FALSE	FALSE	ebi-a-GCST90026006	22	44446490	0.0613	291	0.7754	Pyroglutamine levels || id:ebi-a-GCST90026006	Pyroglutamine levels	Pyroglutamine levels || ||	TRUE	igd	22	44050610	1.32666e-06	0.0457882	NAFLD	TRUE	reported	oih177	2	1	TRUE
rs72893301	A	G	A	G	-0.237107	-0.0091	0.0939026	0.115	FALSE	FALSE	FALSE	ebi-a-GCST90026006	6	79363994	0.0253	291	0.7186	Pyroglutamine levels || id:ebi-a-GCST90026006	Pyroglutamine levels	Pyroglutamine levels || ||	TRUE	igd	6	78654277	3.58658e-06	0.0511669	NAFLD	TRUE	reported	oih177	2	1	TRUE
rs73027058	G	C	G	C	-0.221411	-0.0482	0.109113	0.124	FALSE	TRUE	FALSE	ebi-a-GCST90026006	3	12931703	0.0243	291	0.0471802	Pyroglutamine levels || id:ebi-a-GCST90026006	Pyroglutamine levels	Pyroglutamine levels || ||	TRUE	igd	3	12890204	3.37746e-06	0.0476519	NAFLD	TRUE	reported	oih177	2	1	TRUE
rs73115877	C	T	C	T	-0.250522	-0.0148	0.0912604	0.0777	FALSE	FALSE	FALSE	ebi-a-GCST90026006	4	14921183	0.0289	291	0.608001	Pyroglutamine levels || id:ebi-a-GCST90026006	Pyroglutamine levels	Pyroglutamine levels || ||	TRUE	igd	4	14919559	1.35881e-06	0.0518577	NAFLD	TRUE	reported	oih177	2	1	TRUE
rs738409	G	C	G	C	0.474321	-0.0152	0.226988	0.2428	FALSE	TRUE	FALSE	ebi-a-GCST90026006	22	44324727	0.0189	291	0.4231	Pyroglutamine levels || id:ebi-a-GCST90026006	Pyroglutamine levels	Pyroglutamine levels || ||	TRUE	igd	22	43928847	5.50681e-56	0.0300889	NAFLD	TRUE	reported	oih177	2	1	TRUE
rs739846	A	G	A	G	0.434314	0.0572	0.0632336	0.0546	FALSE	FALSE	FALSE	ebi-a-GCST90026006	19	19419071	0.039	291	0.1428	Pyroglutamine levels || id:ebi-a-GCST90026006	Pyroglutamine levels	Pyroglutamine levels || ||	TRUE	igd	19	19308262	7.95793e-18	0.0505004	NAFLD	TRUE	reported	oih177	2	1	TRUE
rs10158849	A	G	A	G	-0.192303	0.0227	0.152006	0.1219	FALSE	FALSE	FALSE	ebi-a-GCST90026007	1	105405243	0.0203	291	0.2634	Cortisol levels || id:ebi-a-GCST90026007	Cortisol levels	Cortisol levels || ||	TRUE	igd	1	104862621	2.36129e-06	0.0407443	NAFLD	TRUE	reported	oih177	2	1	TRUE
rs113228594	T	A	T	A	0.82644	0.0058	0.00348588	0.016	FALSE	TRUE	FALSE	ebi-a-GCST90026007	16	52776835	0.0618	291	0.9255	Cortisol levels || id:ebi-a-GCST90026007	Cortisol levels	Cortisol levels || ||	TRUE	igd	16	52742923	4.92357e-06	0.180919	NAFLD	TRUE	reported	oih177	2	1	TRUE
rs114737456	G	A	G	A	0.306331	-0.0173	0.0411712	0.044	FALSE	FALSE	FALSE	ebi-a-GCST90026007	2	25249216	0.0353	291	0.6243	Cortisol levels || id:ebi-a-GCST90026007	Cortisol levels	Cortisol levels || ||	TRUE	igd	2	25026347	1.83976e-06	0.0642166	NAFLD	TRUE	reported	oih177	2	1	TRUE
rs13141441	A	G	A	G	-0.161366	0.0137	0.227421	0.2772	FALSE	FALSE	FALSE	ebi-a-GCST90026007	4	88212722	0.0159	291	0.3882	Cortisol levels || id:ebi-a-GCST90026007	Cortisol levels	Cortisol levels || ||	TRUE	igd	4	87291570	2.49609e-06	0.0342717	NAFLD	TRUE	reported	oih177	2	1	TRUE
rs1806155	T	G	T	G	0.158442	-8.00E-04	0.199274	0.1652	FALSE	FALSE	FALSE	ebi-a-GCST90026007	11	31841125	0.019	291	0.9663	Cortisol levels || id:ebi-a-GCST90026007	Cortisol levels	Cortisol levels || ||	TRUE	igd	11	31819578	2.90804e-06	0.0338753	NAFLD	TRUE	reported	oih177	2	1	TRUE
rs2518827	G	A	G	A	0.241574	-0.0107	0.899305	0.8996	FALSE	FALSE	FALSE	ebi-a-GCST90026007	22	20010730	0.0235	291	0.649999	Cortisol levels || id:ebi-a-GCST90026007	Cortisol levels	Cortisol levels || ||	TRUE	igd	22	20023207	1.04244e-06	0.0494679	NAFLD	TRUE	reported	oih177	2	1	TRUE
rs2745359	C	T	C	T	0.24085	0.0764	0.0834611	0.0619	FALSE	FALSE	FALSE	ebi-a-GCST90026007	6	127381956	0.0297	291	0.01009	Cortisol levels || id:ebi-a-GCST90026007	Cortisol levels	Cortisol levels || ||	TRUE	igd	6	127060811	4.43047e-07	0.0476982	NAFLD	TRUE	reported	oih177	2	1	TRUE
rs28703824	A	G	A	G	0.198989	0.0255	0.126926	0.1239	FALSE	FALSE	FALSE	ebi-a-GCST90026007	9	100954429	0.0217	291	0.2386	Cortisol levels || id:ebi-a-GCST90026007	Cortisol levels	Cortisol levels || ||	TRUE	igd	9	98192147	6.76675e-07	0.0400546	NAFLD	TRUE	reported	oih177	2	1	TRUE
rs4823112	T	C	T	C	0.221419	-0.1025	0.0912309	0.0175	FALSE	FALSE	FALSE	ebi-a-GCST90026007	22	44446490	0.0525	291	0.0507902	Cortisol levels || id:ebi-a-GCST90026007	Cortisol levels	Cortisol levels || ||	TRUE	igd	22	44050610	1.32666e-06	0.0457882	NAFLD	TRUE	reported	oih177	2	1	TRUE
rs72893301	A	G	A	G	-0.237107	0.0169	0.0939026	0.1151	FALSE	FALSE	FALSE	ebi-a-GCST90026007	6	79363994	0.0218	291	0.4398	Cortisol levels || id:ebi-a-GCST90026007	Cortisol levels	Cortisol levels || ||	TRUE	igd	6	78654277	3.58658e-06	0.0511669	NAFLD	TRUE	reported	oih177	2	1	TRUE
rs73027058	G	C	G	C	-0.221411	-0.0039	0.109113	0.1232	FALSE	TRUE	FALSE	ebi-a-GCST90026007	3	12931703	0.0212	291	0.8527	Cortisol levels || id:ebi-a-GCST90026007	Cortisol levels	Cortisol levels || ||	TRUE	igd	3	12890204	3.37746e-06	0.0476519	NAFLD	TRUE	reported	oih177	2	1	TRUE
rs73115877	C	T	C	T	-0.250522	-0.0478	0.0912604	0.0774	FALSE	FALSE	FALSE	ebi-a-GCST90026007	4	14921183	0.0251	291	0.0568303	Cortisol levels || id:ebi-a-GCST90026007	Cortisol levels	Cortisol levels || ||	TRUE	igd	4	14919559	1.35881e-06	0.0518577	NAFLD	TRUE	reported	oih177	2	1	TRUE
rs738409	G	C	G	C	0.474321	0.0105	0.226988	0.2407	FALSE	TRUE	FALSE	ebi-a-GCST90026007	22	44324727	0.0163	291	0.5203	Cortisol levels || id:ebi-a-GCST90026007	Cortisol levels	Cortisol levels || ||	TRUE	igd	22	43928847	5.50681e-56	0.0300889	NAFLD	TRUE	reported	oih177	2	1	TRUE
rs739846	A	G	A	G	0.434314	-0.0627	0.0632336	0.0561	FALSE	FALSE	FALSE	ebi-a-GCST90026007	19	19419071	0.0331	291	0.0580003	Cortisol levels || id:ebi-a-GCST90026007	Cortisol levels	Cortisol levels || ||	TRUE	igd	19	19308262	7.95793e-18	0.0505004	NAFLD	TRUE	reported	oih177	2	1	TRUE
rs10158849	A	G	A	G	-0.192303	-0.0051	0.152006	0.1217	FALSE	FALSE	FALSE	ebi-a-GCST90026008	1	105405243	0.0085	291	0.5481	Lactate levels || id:ebi-a-GCST90026008	Lactate levels	Lactate levels || ||	TRUE	igd	1	104862621	2.36129e-06	0.0407443	NAFLD	TRUE	reported	oih177	2	1	TRUE
rs113228594	T	A	T	A	0.82644	-0.024	0.00348588	0.0164	FALSE	TRUE	FALSE	ebi-a-GCST90026008	16	52776835	0.0257	291	0.3512	Lactate levels || id:ebi-a-GCST90026008	Lactate levels	Lactate levels || ||	TRUE	igd	16	52742923	4.92357e-06	0.180919	NAFLD	TRUE	reported	oih177	2	1	TRUE
rs114737456	G	A	G	A	0.306331	0.0013	0.0411712	0.0451	FALSE	FALSE	FALSE	ebi-a-GCST90026008	2	25249216	0.0147	291	0.9308	Lactate levels || id:ebi-a-GCST90026008	Lactate levels	Lactate levels || ||	TRUE	igd	2	25026347	1.83976e-06	0.0642166	NAFLD	TRUE	reported	oih177	2	1	TRUE
rs13141441	A	G	A	G	-0.161366	-0.0075	0.227421	0.2755	FALSE	FALSE	FALSE	ebi-a-GCST90026008	4	88212722	0.0068	291	0.2669	Lactate levels || id:ebi-a-GCST90026008	Lactate levels	Lactate levels || ||	TRUE	igd	4	87291570	2.49609e-06	0.0342717	NAFLD	TRUE	reported	oih177	2	1	TRUE
rs1806155	T	G	T	G	0.158442	0.0071	0.199274	0.1658	FALSE	FALSE	FALSE	ebi-a-GCST90026008	11	31841125	0.008	291	0.3753	Lactate levels || id:ebi-a-GCST90026008	Lactate levels	Lactate levels || ||	TRUE	igd	11	31819578	2.90804e-06	0.0338753	NAFLD	TRUE	reported	oih177	2	1	TRUE
rs2518827	G	A	G	A	0.241574	-0.0053	0.899305	0.9006	FALSE	FALSE	FALSE	ebi-a-GCST90026008	22	20010730	0.01	291	0.5931	Lactate levels || id:ebi-a-GCST90026008	Lactate levels	Lactate levels || ||	TRUE	igd	22	20023207	1.04244e-06	0.0494679	NAFLD	TRUE	reported	oih177	2	1	TRUE
rs2745359	C	T	C	T	0.24085	-0.0011	0.0834611	0.0618	FALSE	FALSE	FALSE	ebi-a-GCST90026008	6	127381956	0.0127	291	0.9317	Lactate levels || id:ebi-a-GCST90026008	Lactate levels	Lactate levels || ||	TRUE	igd	6	127060811	4.43047e-07	0.0476982	NAFLD	TRUE	reported	oih177	2	1	TRUE
rs28703824	A	G	A	G	0.198989	0.0081	0.126926	0.1241	FALSE	FALSE	FALSE	ebi-a-GCST90026008	9	100954429	0.0092	291	0.3799	Lactate levels || id:ebi-a-GCST90026008	Lactate levels	Lactate levels || ||	TRUE	igd	9	98192147	6.76675e-07	0.0400546	NAFLD	TRUE	reported	oih177	2	1	TRUE
rs4823112	T	C	T	C	0.221419	-0.0406	0.0912309	0.0177	FALSE	FALSE	FALSE	ebi-a-GCST90026008	22	44446490	0.0221	291	0.0659295	Lactate levels || id:ebi-a-GCST90026008	Lactate levels	Lactate levels || ||	TRUE	igd	22	44050610	1.32666e-06	0.0457882	NAFLD	TRUE	reported	oih177	2	1	TRUE
rs72893301	A	G	A	G	-0.237107	-0.0052	0.0939026	0.1152	FALSE	FALSE	FALSE	ebi-a-GCST90026008	6	79363994	0.0092	291	0.5762	Lactate levels || id:ebi-a-GCST90026008	Lactate levels	Lactate levels || ||	TRUE	igd	6	78654277	3.58658e-06	0.0511669	NAFLD	TRUE	reported	oih177	2	1	TRUE
rs73027058	G	C	G	C	-0.221411	0.0035	0.109113	0.1224	FALSE	TRUE	FALSE	ebi-a-GCST90026008	3	12931703	0.009	291	0.694201	Lactate levels || id:ebi-a-GCST90026008	Lactate levels	Lactate levels || ||	TRUE	igd	3	12890204	3.37746e-06	0.0476519	NAFLD	TRUE	reported	oih177	2	1	TRUE
rs73115877	C	T	C	T	-0.250522	-0.0038	0.0912604	0.0771	FALSE	FALSE	FALSE	ebi-a-GCST90026008	4	14921183	0.0107	291	0.7227	Lactate levels || id:ebi-a-GCST90026008	Lactate levels	Lactate levels || ||	TRUE	igd	4	14919559	1.35881e-06	0.0518577	NAFLD	TRUE	reported	oih177	2	1	TRUE
rs738409	G	C	G	C	0.474321	0.0011	0.226988	0.2388	FALSE	TRUE	FALSE	ebi-a-GCST90026008	22	44324727	0.0069	291	0.8722	Lactate levels || id:ebi-a-GCST90026008	Lactate levels	Lactate levels || ||	TRUE	igd	22	43928847	5.50681e-56	0.0300889	NAFLD	TRUE	reported	oih177	2	1	TRUE
rs739846	A	G	A	G	0.434314	-0.0195	0.0632336	0.0572	FALSE	FALSE	FALSE	ebi-a-GCST90026008	19	19419071	0.0139	291	0.1611	Lactate levels || id:ebi-a-GCST90026008	Lactate levels	Lactate levels || ||	TRUE	igd	19	19308262	7.95793e-18	0.0505004	NAFLD	TRUE	reported	oih177	2	1	TRUE
rs10158849	A	G	A	G	-0.192303	0.0084	0.152006	0.1222	FALSE	FALSE	FALSE	ebi-a-GCST90026009	1	105405243	0.0086	291	0.3263	Sulfate levels || id:ebi-a-GCST90026009	Sulfate levels	Sulfate levels || ||	TRUE	igd	1	104862621	2.36129e-06	0.0407443	NAFLD	TRUE	reported	oih177	2	1	TRUE
rs113228594	T	A	T	A	0.82644	0.0097	0.00348588	0.0155	FALSE	TRUE	FALSE	ebi-a-GCST90026009	16	52776835	0.0267	291	0.7173	Sulfate levels || id:ebi-a-GCST90026009	Sulfate levels	Sulfate levels || ||	TRUE	igd	16	52742923	4.92357e-06	0.180919	NAFLD	TRUE	reported	oih177	2	1	TRUE
rs114737456	G	A	G	A	0.306331	-0.0063	0.0411712	0.043	FALSE	FALSE	FALSE	ebi-a-GCST90026009	2	25249216	0.0154	291	0.6822	Sulfate levels || id:ebi-a-GCST90026009	Sulfate levels	Sulfate levels || ||	TRUE	igd	2	25026347	1.83976e-06	0.0642166	NAFLD	TRUE	reported	oih177	2	1	TRUE
rs13141441	A	G	A	G	-0.161366	0.0015	0.227421	0.2793	FALSE	FALSE	FALSE	ebi-a-GCST90026009	4	88212722	0.0067	291	0.8193	Sulfate levels || id:ebi-a-GCST90026009	Sulfate levels	Sulfate levels || ||	TRUE	igd	4	87291570	2.49609e-06	0.0342717	NAFLD	TRUE	reported	oih177	2	1	TRUE
rs1806155	T	G	T	G	0.158442	-0.0039	0.199274	0.1646	FALSE	FALSE	FALSE	ebi-a-GCST90026009	11	31841125	0.0081	291	0.6295	Sulfate levels || id:ebi-a-GCST90026009	Sulfate levels	Sulfate levels || ||	TRUE	igd	11	31819578	2.90804e-06	0.0338753	NAFLD	TRUE	reported	oih177	2	1	TRUE
rs2518827	G	A	G	A	0.241574	-0.0158	0.899305	0.8987	FALSE	FALSE	FALSE	ebi-a-GCST90026009	22	20010730	0.01	291	0.1122	Sulfate levels || id:ebi-a-GCST90026009	Sulfate levels	Sulfate levels || ||	TRUE	igd	22	20023207	1.04244e-06	0.0494679	NAFLD	TRUE	reported	oih177	2	1	TRUE
rs2745359	C	T	C	T	0.24085	0.0059	0.0834611	0.0619	FALSE	FALSE	FALSE	ebi-a-GCST90026009	6	127381956	0.0128	291	0.642899	Sulfate levels || id:ebi-a-GCST90026009	Sulfate levels	Sulfate levels || ||	TRUE	igd	6	127060811	4.43047e-07	0.0476982	NAFLD	TRUE	reported	oih177	2	1	TRUE
rs28703824	A	G	A	G	0.198989	-0.0025	0.126926	0.1237	FALSE	FALSE	FALSE	ebi-a-GCST90026009	9	100954429	0.0093	291	0.79	Sulfate levels || id:ebi-a-GCST90026009	Sulfate levels	Sulfate levels || ||	TRUE	igd	9	98192147	6.76675e-07	0.0400546	NAFLD	TRUE	reported	oih177	2	1	TRUE
rs4823112	T	C	T	C	0.221419	-0.0023	0.0912309	0.0173	FALSE	FALSE	FALSE	ebi-a-GCST90026009	22	44446490	0.0222	291	0.9158	Sulfate levels || id:ebi-a-GCST90026009	Sulfate levels	Sulfate levels || ||	TRUE	igd	22	44050610	1.32666e-06	0.0457882	NAFLD	TRUE	reported	oih177	2	1	TRUE
rs72893301	A	G	A	G	-0.237107	0.0114	0.0939026	0.115	FALSE	FALSE	FALSE	ebi-a-GCST90026009	6	79363994	0.0093	291	0.2193	Sulfate levels || id:ebi-a-GCST90026009	Sulfate levels	Sulfate levels || ||	TRUE	igd	6	78654277	3.58658e-06	0.0511669	NAFLD	TRUE	reported	oih177	2	1	TRUE
rs73027058	G	C	G	C	-0.221411	1e-04	0.109113	0.124	FALSE	TRUE	FALSE	ebi-a-GCST90026009	3	12931703	0.009	291	0.9929	Sulfate levels || id:ebi-a-GCST90026009	Sulfate levels	Sulfate levels || ||	TRUE	igd	3	12890204	3.37746e-06	0.0476519	NAFLD	TRUE	reported	oih177	2	1	TRUE
rs73115877	C	T	C	T	-0.250522	0.0047	0.0912604	0.0777	FALSE	FALSE	FALSE	ebi-a-GCST90026009	4	14921183	0.0107	291	0.6599	Sulfate levels || id:ebi-a-GCST90026009	Sulfate levels	Sulfate levels || ||	TRUE	igd	4	14919559	1.35881e-06	0.0518577	NAFLD	TRUE	reported	oih177	2	1	TRUE
rs738409	G	C	G	C	0.474321	0.0042	0.226988	0.2428	FALSE	TRUE	FALSE	ebi-a-GCST90026009	22	44324727	0.0069	291	0.5426	Sulfate levels || id:ebi-a-GCST90026009	Sulfate levels	Sulfate levels || ||	TRUE	igd	22	43928847	5.50681e-56	0.0300889	NAFLD	TRUE	reported	oih177	2	1	TRUE
rs739846	A	G	A	G	0.434314	-0.0066	0.0632336	0.0544	FALSE	FALSE	FALSE	ebi-a-GCST90026009	19	19419071	0.0144	291	0.6488	Sulfate levels || id:ebi-a-GCST90026009	Sulfate levels	Sulfate levels || ||	TRUE	igd	19	19308262	7.95793e-18	0.0505004	NAFLD	TRUE	reported	oih177	2	1	TRUE
rs10158849	A	G	A	G	-0.192303	0.0455	0.152006	0.1228	FALSE	FALSE	FALSE	ebi-a-GCST90026010	1	105405243	0.0253	291	0.0715105	1,5-anhydroglucitol (1,5-ag) levels || id:ebi-a-GCST90026010	1,5-anhydroglucitol (1,5-ag) levels	1,5-anhydroglucitol (1,5-ag) levels || ||	TRUE	igd	1	104862621	2.36129e-06	0.0407443	NAFLD	TRUE	reported	oih177	2	1	TRUE
rs113228594	T	A	T	A	0.82644	0.0936	0.00348588	0.0141	FALSE	TRUE	FALSE	ebi-a-GCST90026010	16	52776835	0.0818	291	0.2526	1,5-anhydroglucitol (1,5-ag) levels || id:ebi-a-GCST90026010	1,5-anhydroglucitol (1,5-ag) levels	1,5-anhydroglucitol (1,5-ag) levels || ||	TRUE	igd	16	52742923	4.92357e-06	0.180919	NAFLD	TRUE	reported	oih177	2	1	TRUE
rs114737456	G	A	G	A	0.306331	0.0352	0.0411712	0.0393	FALSE	FALSE	FALSE	ebi-a-GCST90026010	2	25249216	0.048	291	0.463	1,5-anhydroglucitol (1,5-ag) levels || id:ebi-a-GCST90026010	1,5-anhydroglucitol (1,5-ag) levels	1,5-anhydroglucitol (1,5-ag) levels || ||	TRUE	igd	2	25026347	1.83976e-06	0.0642166	NAFLD	TRUE	reported	oih177	2	1	TRUE
rs13141441	A	G	A	G	-0.161366	-0.0472	0.227421	0.2846	FALSE	FALSE	FALSE	ebi-a-GCST90026010	4	88212722	0.0191	291	0.01378	1,5-anhydroglucitol (1,5-ag) levels || id:ebi-a-GCST90026010	1,5-anhydroglucitol (1,5-ag) levels	1,5-anhydroglucitol (1,5-ag) levels || ||	TRUE	igd	4	87291570	2.49609e-06	0.0342717	NAFLD	TRUE	reported	oih177	2	1	TRUE
rs1806155	T	G	T	G	0.158442	0.0442	0.199274	0.1629	FALSE	FALSE	FALSE	ebi-a-GCST90026010	11	31841125	0.0236	291	0.0610099	1,5-anhydroglucitol (1,5-ag) levels || id:ebi-a-GCST90026010	1,5-anhydroglucitol (1,5-ag) levels	1,5-anhydroglucitol (1,5-ag) levels || ||	TRUE	igd	11	31819578	2.90804e-06	0.0338753	NAFLD	TRUE	reported	oih177	2	1	TRUE
rs2518827	G	A	G	A	0.241574	-0.0805	0.899305	0.8959	FALSE	FALSE	FALSE	ebi-a-GCST90026010	22	20010730	0.028	291	0.00402504	1,5-anhydroglucitol (1,5-ag) levels || id:ebi-a-GCST90026010	1,5-anhydroglucitol (1,5-ag) levels	1,5-anhydroglucitol (1,5-ag) levels || ||	TRUE	igd	22	20023207	1.04244e-06	0.0494679	NAFLD	TRUE	reported	oih177	2	1	TRUE
rs2745359	C	T	C	T	0.24085	-0.045	0.0834611	0.0621	FALSE	FALSE	FALSE	ebi-a-GCST90026010	6	127381956	0.0369	291	0.2226	1,5-anhydroglucitol (1,5-ag) levels || id:ebi-a-GCST90026010	1,5-anhydroglucitol (1,5-ag) levels	1,5-anhydroglucitol (1,5-ag) levels || ||	TRUE	igd	6	127060811	4.43047e-07	0.0476982	NAFLD	TRUE	reported	oih177	2	1	TRUE
rs28703824	A	G	A	G	0.198989	5e-04	0.126926	0.1231	FALSE	FALSE	FALSE	ebi-a-GCST90026010	9	100954429	0.0273	291	0.986	1,5-anhydroglucitol (1,5-ag) levels || id:ebi-a-GCST90026010	1,5-anhydroglucitol (1,5-ag) levels	1,5-anhydroglucitol (1,5-ag) levels || ||	TRUE	igd	9	98192147	6.76675e-07	0.0400546	NAFLD	TRUE	reported	oih177	2	1	TRUE
rs4823112	T	C	T	C	0.221419	0.0965	0.0912309	0.0167	FALSE	FALSE	FALSE	ebi-a-GCST90026010	22	44446490	0.0668	291	0.1481	1,5-anhydroglucitol (1,5-ag) levels || id:ebi-a-GCST90026010	1,5-anhydroglucitol (1,5-ag) levels	1,5-anhydroglucitol (1,5-ag) levels || ||	TRUE	igd	22	44050610	1.32666e-06	0.0457882	NAFLD	TRUE	reported	oih177	2	1	TRUE
rs72893301	A	G	A	G	-0.237107	0.0023	0.0939026	0.1147	FALSE	FALSE	FALSE	ebi-a-GCST90026010	6	79363994	0.027	291	0.9333	1,5-anhydroglucitol (1,5-ag) levels || id:ebi-a-GCST90026010	1,5-anhydroglucitol (1,5-ag) levels	1,5-anhydroglucitol (1,5-ag) levels || ||	TRUE	igd	6	78654277	3.58658e-06	0.0511669	NAFLD	TRUE	reported	oih177	2	1	TRUE
rs73027058	G	C	G	C	-0.221411	-0.0061	0.109113	0.1264	FALSE	TRUE	FALSE	ebi-a-GCST90026010	3	12931703	0.0256	291	0.8122	1,5-anhydroglucitol (1,5-ag) levels || id:ebi-a-GCST90026010	1,5-anhydroglucitol (1,5-ag) levels	1,5-anhydroglucitol (1,5-ag) levels || ||	TRUE	igd	3	12890204	3.37746e-06	0.0476519	NAFLD	TRUE	reported	oih177	2	1	TRUE
rs73115877	C	T	C	T	-0.250522	-0.0564	0.0912604	0.0785	FALSE	FALSE	FALSE	ebi-a-GCST90026010	4	14921183	0.0308	291	0.0668498	1,5-anhydroglucitol (1,5-ag) levels || id:ebi-a-GCST90026010	1,5-anhydroglucitol (1,5-ag) levels	1,5-anhydroglucitol (1,5-ag) levels || ||	TRUE	igd	4	14919559	1.35881e-06	0.0518577	NAFLD	TRUE	reported	oih177	2	1	TRUE
rs738409	G	C	G	C	0.474321	-8.00E-04	0.226988	0.2484	FALSE	TRUE	FALSE	ebi-a-GCST90026010	22	44324727	0.0202	291	0.9674	1,5-anhydroglucitol (1,5-ag) levels || id:ebi-a-GCST90026010	1,5-anhydroglucitol (1,5-ag) levels	1,5-anhydroglucitol (1,5-ag) levels || ||	TRUE	igd	22	43928847	5.50681e-56	0.0300889	NAFLD	TRUE	reported	oih177	2	1	TRUE
rs739846	A	G	A	G	0.434314	-0.0103	0.0632336	0.0495	FALSE	FALSE	FALSE	ebi-a-GCST90026010	19	19419071	0.0438	291	0.8144	1,5-anhydroglucitol (1,5-ag) levels || id:ebi-a-GCST90026010	1,5-anhydroglucitol (1,5-ag) levels	1,5-anhydroglucitol (1,5-ag) levels || ||	TRUE	igd	19	19308262	7.95793e-18	0.0505004	NAFLD	TRUE	reported	oih177	2	1	TRUE
rs10158849	A	G	A	G	-0.192303	-0.0199	0.152006	0.1223	FALSE	FALSE	FALSE	ebi-a-GCST90026011	1	105405243	0.017	291	0.2412	Kynurenine levels || id:ebi-a-GCST90026011	Kynurenine levels	Kynurenine levels || ||	TRUE	igd	1	104862621	2.36129e-06	0.0407443	NAFLD	TRUE	reported	oih177	2	1	TRUE
rs113228594	T	A	T	A	0.82644	0.0282	0.00348588	0.0151	FALSE	TRUE	FALSE	ebi-a-GCST90026011	16	52776835	0.0532	291	0.5967	Kynurenine levels || id:ebi-a-GCST90026011	Kynurenine levels	Kynurenine levels || ||	TRUE	igd	16	52742923	4.92357e-06	0.180919	NAFLD	TRUE	reported	oih177	2	1	TRUE
rs114737456	G	A	G	A	0.306331	-0.0348	0.0411712	0.0419	FALSE	FALSE	FALSE	ebi-a-GCST90026011	2	25249216	0.0307	291	0.2578	Kynurenine levels || id:ebi-a-GCST90026011	Kynurenine levels	Kynurenine levels || ||	TRUE	igd	2	25026347	1.83976e-06	0.0642166	NAFLD	TRUE	reported	oih177	2	1	TRUE
rs13141441	A	G	A	G	-0.161366	0.03	0.227421	0.2806	FALSE	FALSE	FALSE	ebi-a-GCST90026011	4	88212722	0.0131	291	0.0219902	Kynurenine levels || id:ebi-a-GCST90026011	Kynurenine levels	Kynurenine levels || ||	TRUE	igd	4	87291570	2.49609e-06	0.0342717	NAFLD	TRUE	reported	oih177	2	1	TRUE
rs1806155	T	G	T	G	0.158442	-0.0206	0.199274	0.1641	FALSE	FALSE	FALSE	ebi-a-GCST90026011	11	31841125	0.0159	291	0.1942	Kynurenine levels || id:ebi-a-GCST90026011	Kynurenine levels	Kynurenine levels || ||	TRUE	igd	11	31819578	2.90804e-06	0.0338753	NAFLD	TRUE	reported	oih177	2	1	TRUE
rs2518827	G	A	G	A	0.241574	0.0273	0.899305	0.8982	FALSE	FALSE	FALSE	ebi-a-GCST90026011	22	20010730	0.0195	291	0.1624	Kynurenine levels || id:ebi-a-GCST90026011	Kynurenine levels	Kynurenine levels || ||	TRUE	igd	22	20023207	1.04244e-06	0.0494679	NAFLD	TRUE	reported	oih177	2	1	TRUE
rs2745359	C	T	C	T	0.24085	0.0017	0.0834611	0.062	FALSE	FALSE	FALSE	ebi-a-GCST90026011	6	127381956	0.0251	291	0.9445	Kynurenine levels || id:ebi-a-GCST90026011	Kynurenine levels	Kynurenine levels || ||	TRUE	igd	6	127060811	4.43047e-07	0.0476982	NAFLD	TRUE	reported	oih177	2	1	TRUE
rs28703824	A	G	A	G	0.198989	-0.0238	0.126926	0.1235	FALSE	FALSE	FALSE	ebi-a-GCST90026011	9	100954429	0.0182	291	0.1922	Kynurenine levels || id:ebi-a-GCST90026011	Kynurenine levels	Kynurenine levels || ||	TRUE	igd	9	98192147	6.76675e-07	0.0400546	NAFLD	TRUE	reported	oih177	2	1	TRUE
rs4823112	T	C	T	C	0.221419	0.0047	0.0912309	0.0172	FALSE	FALSE	FALSE	ebi-a-GCST90026011	22	44446490	0.0447	291	0.9158	Kynurenine levels || id:ebi-a-GCST90026011	Kynurenine levels	Kynurenine levels || ||	TRUE	igd	22	44050610	1.32666e-06	0.0457882	NAFLD	TRUE	reported	oih177	2	1	TRUE
rs72893301	A	G	A	G	-0.237107	-0.0166	0.0939026	0.1149	FALSE	FALSE	FALSE	ebi-a-GCST90026011	6	79363994	0.0182	291	0.3594	Kynurenine levels || id:ebi-a-GCST90026011	Kynurenine levels	Kynurenine levels || ||	TRUE	igd	6	78654277	3.58658e-06	0.0511669	NAFLD	TRUE	reported	oih177	2	1	TRUE
rs73027058	G	C	G	C	-0.221411	0.0184	0.109113	0.1247	FALSE	TRUE	FALSE	ebi-a-GCST90026011	3	12931703	0.0175	291	0.2939	Kynurenine levels || id:ebi-a-GCST90026011	Kynurenine levels	Kynurenine levels || ||	TRUE	igd	3	12890204	3.37746e-06	0.0476519	NAFLD	TRUE	reported	oih177	2	1	TRUE
rs73115877	C	T	C	T	-0.250522	0.0062	0.0912604	0.0779	FALSE	FALSE	FALSE	ebi-a-GCST90026011	4	14921183	0.021	291	0.768599	Kynurenine levels || id:ebi-a-GCST90026011	Kynurenine levels	Kynurenine levels || ||	TRUE	igd	4	14919559	1.35881e-06	0.0518577	NAFLD	TRUE	reported	oih177	2	1	TRUE
rs738409	G	C	G	C	0.474321	0.0262	0.226988	0.2444	FALSE	TRUE	FALSE	ebi-a-GCST90026011	22	44324727	0.0136	291	0.0533605	Kynurenine levels || id:ebi-a-GCST90026011	Kynurenine levels	Kynurenine levels || ||	TRUE	igd	22	43928847	5.50681e-56	0.0300889	NAFLD	TRUE	reported	oih177	2	1	TRUE
rs739846	A	G	A	G	0.434314	0.0217	0.0632336	0.0531	FALSE	FALSE	FALSE	ebi-a-GCST90026011	19	19419071	0.0286	291	0.4482	Kynurenine levels || id:ebi-a-GCST90026011	Kynurenine levels	Kynurenine levels || ||	TRUE	igd	19	19308262	7.95793e-18	0.0505004	NAFLD	TRUE	reported	oih177	2	1	TRUE
rs10158849	A	G	A	G	-0.192303	0.0079	0.152006	0.1223	FALSE	FALSE	FALSE	ebi-a-GCST90026012	1	105405243	0.0095	291	0.4029	Asparagine levels || id:ebi-a-GCST90026012	Asparagine levels	Asparagine levels || ||	TRUE	igd	1	104862621	2.36129e-06	0.0407443	NAFLD	TRUE	reported	oih177	2	1	TRUE
rs113228594	T	A	T	A	0.82644	-0.0114	0.00348588	0.0152	FALSE	TRUE	FALSE	ebi-a-GCST90026012	16	52776835	0.0296	291	0.6987	Asparagine levels || id:ebi-a-GCST90026012	Asparagine levels	Asparagine levels || ||	TRUE	igd	16	52742923	4.92357e-06	0.180919	NAFLD	TRUE	reported	oih177	2	1	TRUE
rs114737456	G	A	G	A	0.306331	-0.0267	0.0411712	0.0424	FALSE	FALSE	FALSE	ebi-a-GCST90026012	2	25249216	0.0169	291	0.1149	Asparagine levels || id:ebi-a-GCST90026012	Asparagine levels	Asparagine levels || ||	TRUE	igd	2	25026347	1.83976e-06	0.0642166	NAFLD	TRUE	reported	oih177	2	1	TRUE
rs13141441	A	G	A	G	-0.161366	1e-04	0.227421	0.2804	FALSE	FALSE	FALSE	ebi-a-GCST90026012	4	88212722	0.0073	291	0.9861	Asparagine levels || id:ebi-a-GCST90026012	Asparagine levels	Asparagine levels || ||	TRUE	igd	4	87291570	2.49609e-06	0.0342717	NAFLD	TRUE	reported	oih177	2	1	TRUE
rs1806155	T	G	T	G	0.158442	-0.0015	0.199274	0.1643	FALSE	FALSE	FALSE	ebi-a-GCST90026012	11	31841125	0.0089	291	0.8666	Asparagine levels || id:ebi-a-GCST90026012	Asparagine levels	Asparagine levels || ||	TRUE	igd	11	31819578	2.90804e-06	0.0338753	NAFLD	TRUE	reported	oih177	2	1	TRUE
rs2518827	G	A	G	A	0.241574	-0.0241	0.899305	0.8983	FALSE	FALSE	FALSE	ebi-a-GCST90026012	22	20010730	0.0108	291	0.02557	Asparagine levels || id:ebi-a-GCST90026012	Asparagine levels	Asparagine levels || ||	TRUE	igd	22	20023207	1.04244e-06	0.0494679	NAFLD	TRUE	reported	oih177	2	1	TRUE
rs2745359	C	T	C	T	0.24085	0.0124	0.0834611	0.062	FALSE	FALSE	FALSE	ebi-a-GCST90026012	6	127381956	0.0138	291	0.3688	Asparagine levels || id:ebi-a-GCST90026012	Asparagine levels	Asparagine levels || ||	TRUE	igd	6	127060811	4.43047e-07	0.0476982	NAFLD	TRUE	reported	oih177	2	1	TRUE
rs28703824	A	G	A	G	0.198989	0.0038	0.126926	0.1235	FALSE	FALSE	FALSE	ebi-a-GCST90026012	9	100954429	0.0102	291	0.7055	Asparagine levels || id:ebi-a-GCST90026012	Asparagine levels	Asparagine levels || ||	TRUE	igd	9	98192147	6.76675e-07	0.0400546	NAFLD	TRUE	reported	oih177	2	1	TRUE
rs4823112	T	C	T	C	0.221419	-0.0196	0.0912309	0.0172	FALSE	FALSE	FALSE	ebi-a-GCST90026012	22	44446490	0.0248	291	0.4294	Asparagine levels || id:ebi-a-GCST90026012	Asparagine levels	Asparagine levels || ||	TRUE	igd	22	44050610	1.32666e-06	0.0457882	NAFLD	TRUE	reported	oih177	2	1	TRUE
rs72893301	A	G	A	G	-0.237107	-0.0017	0.0939026	0.1149	FALSE	FALSE	FALSE	ebi-a-GCST90026012	6	79363994	0.0101	291	0.8706	Asparagine levels || id:ebi-a-GCST90026012	Asparagine levels	Asparagine levels || ||	TRUE	igd	6	78654277	3.58658e-06	0.0511669	NAFLD	TRUE	reported	oih177	2	1	TRUE
rs73027058	G	C	G	C	-0.221411	-0.0032	0.109113	0.1246	FALSE	TRUE	FALSE	ebi-a-GCST90026012	3	12931703	0.0098	291	0.7452	Asparagine levels || id:ebi-a-GCST90026012	Asparagine levels	Asparagine levels || ||	TRUE	igd	3	12890204	3.37746e-06	0.0476519	NAFLD	TRUE	reported	oih177	2	1	TRUE
rs73115877	C	T	C	T	-0.250522	-0.0139	0.0912604	0.0779	FALSE	FALSE	FALSE	ebi-a-GCST90026012	4	14921183	0.0117	291	0.2345	Asparagine levels || id:ebi-a-GCST90026012	Asparagine levels	Asparagine levels || ||	TRUE	igd	4	14919559	1.35881e-06	0.0518577	NAFLD	TRUE	reported	oih177	2	1	TRUE
rs738409	G	C	G	C	0.474321	0.0114	0.226988	0.2444	FALSE	TRUE	FALSE	ebi-a-GCST90026012	22	44324727	0.0075	291	0.1297	Asparagine levels || id:ebi-a-GCST90026012	Asparagine levels	Asparagine levels || ||	TRUE	igd	22	43928847	5.50681e-56	0.0300889	NAFLD	TRUE	reported	oih177	2	1	TRUE
rs739846	A	G	A	G	0.434314	0.0012	0.0632336	0.0533	FALSE	FALSE	FALSE	ebi-a-GCST90026012	19	19419071	0.0159	291	0.9382	Asparagine levels || id:ebi-a-GCST90026012	Asparagine levels	Asparagine levels || ||	TRUE	igd	19	19308262	7.95793e-18	0.0505004	NAFLD	TRUE	reported	oih177	2	1	TRUE
rs10158849	A	G	A	G	-0.192303	0.0014	0.152006	0.1224	FALSE	FALSE	FALSE	ebi-a-GCST90026013	1	105405243	0.015	291	0.9252	Glycine levels || id:ebi-a-GCST90026013	Glycine levels	Glycine levels || ||	TRUE	igd	1	104862621	2.36129e-06	0.0407443	NAFLD	TRUE	reported	oih177	2	1	TRUE
rs113228594	T	A	T	A	0.82644	0.0248	0.00348588	0.015	FALSE	TRUE	FALSE	ebi-a-GCST90026013	16	52776835	0.047	291	0.597601	Glycine levels || id:ebi-a-GCST90026013	Glycine levels	Glycine levels || ||	TRUE	igd	16	52742923	4.92357e-06	0.180919	NAFLD	TRUE	reported	oih177	2	1	TRUE
rs114737456	G	A	G	A	0.306331	3e-04	0.0411712	0.0416	FALSE	FALSE	FALSE	ebi-a-GCST90026013	2	25249216	0.027	291	0.9903	Glycine levels || id:ebi-a-GCST90026013	Glycine levels	Glycine levels || ||	TRUE	igd	2	25026347	1.83976e-06	0.0642166	NAFLD	TRUE	reported	oih177	2	1	TRUE
rs13141441	A	G	A	G	-0.161366	0.0146	0.227421	0.2814	FALSE	FALSE	FALSE	ebi-a-GCST90026013	4	88212722	0.0115	291	0.2049	Glycine levels || id:ebi-a-GCST90026013	Glycine levels	Glycine levels || ||	TRUE	igd	4	87291570	2.49609e-06	0.0342717	NAFLD	TRUE	reported	oih177	2	1	TRUE
rs1806155	T	G	T	G	0.158442	0.0212	0.199274	0.164	FALSE	FALSE	FALSE	ebi-a-GCST90026013	11	31841125	0.014	291	0.1306	Glycine levels || id:ebi-a-GCST90026013	Glycine levels	Glycine levels || ||	TRUE	igd	11	31819578	2.90804e-06	0.0338753	NAFLD	TRUE	reported	oih177	2	1	TRUE
rs2518827	G	A	G	A	0.241574	-0.0167	0.899305	0.8978	FALSE	FALSE	FALSE	ebi-a-GCST90026013	22	20010730	0.0172	291	0.3302	Glycine levels || id:ebi-a-GCST90026013	Glycine levels	Glycine levels || ||	TRUE	igd	22	20023207	1.04244e-06	0.0494679	NAFLD	TRUE	reported	oih177	2	1	TRUE
rs2745359	C	T	C	T	0.24085	-0.0035	0.0834611	0.062	FALSE	FALSE	FALSE	ebi-a-GCST90026013	6	127381956	0.022	291	0.875	Glycine levels || id:ebi-a-GCST90026013	Glycine levels	Glycine levels || ||	TRUE	igd	6	127060811	4.43047e-07	0.0476982	NAFLD	TRUE	reported	oih177	2	1	TRUE
rs28703824	A	G	A	G	0.198989	-0.0081	0.126926	0.1235	FALSE	FALSE	FALSE	ebi-a-GCST90026013	9	100954429	0.016	291	0.6159	Glycine levels || id:ebi-a-GCST90026013	Glycine levels	Glycine levels || ||	TRUE	igd	9	98192147	6.76675e-07	0.0400546	NAFLD	TRUE	reported	oih177	2	1	TRUE
rs4823112	T	C	T	C	0.221419	0.0585	0.0912309	0.0171	FALSE	FALSE	FALSE	ebi-a-GCST90026013	22	44446490	0.0392	291	0.135	Glycine levels || id:ebi-a-GCST90026013	Glycine levels	Glycine levels || ||	TRUE	igd	22	44050610	1.32666e-06	0.0457882	NAFLD	TRUE	reported	oih177	2	1	TRUE
rs72893301	A	G	A	G	-0.237107	-0.0035	0.0939026	0.1149	FALSE	FALSE	FALSE	ebi-a-GCST90026013	6	79363994	0.016	291	0.8259	Glycine levels || id:ebi-a-GCST90026013	Glycine levels	Glycine levels || ||	TRUE	igd	6	78654277	3.58658e-06	0.0511669	NAFLD	TRUE	reported	oih177	2	1	TRUE
rs73027058	G	C	G	C	-0.221411	-3.00E-04	0.109113	0.1249	FALSE	TRUE	FALSE	ebi-a-GCST90026013	3	12931703	0.0153	291	0.9832	Glycine levels || id:ebi-a-GCST90026013	Glycine levels	Glycine levels || ||	TRUE	igd	3	12890204	3.37746e-06	0.0476519	NAFLD	TRUE	reported	oih177	2	1	TRUE
rs73115877	C	T	C	T	-0.250522	0.0049	0.0912604	0.078	FALSE	FALSE	FALSE	ebi-a-GCST90026013	4	14921183	0.0185	291	0.791799	Glycine levels || id:ebi-a-GCST90026013	Glycine levels	Glycine levels || ||	TRUE	igd	4	14919559	1.35881e-06	0.0518577	NAFLD	TRUE	reported	oih177	2	1	TRUE
rs738409	G	C	G	C	0.474321	-5.00E-04	0.226988	0.2448	FALSE	TRUE	FALSE	ebi-a-GCST90026013	22	44324727	0.0119	291	0.9659	Glycine levels || id:ebi-a-GCST90026013	Glycine levels	Glycine levels || ||	TRUE	igd	22	43928847	5.50681e-56	0.0300889	NAFLD	TRUE	reported	oih177	2	1	TRUE
rs739846	A	G	A	G	0.434314	0.0267	0.0632336	0.0527	FALSE	FALSE	FALSE	ebi-a-GCST90026013	19	19419071	0.0252	291	0.29	Glycine levels || id:ebi-a-GCST90026013	Glycine levels	Glycine levels || ||	TRUE	igd	19	19308262	7.95793e-18	0.0505004	NAFLD	TRUE	reported	oih177	2	1	TRUE
rs10158849	A	G	A	G	-0.192303	0.0024	0.152006	0.1214	FALSE	FALSE	FALSE	ebi-a-GCST90026014	1	105405243	0.0215	291	0.9127	Proline levels || id:ebi-a-GCST90026014	Proline levels	Proline levels || ||	TRUE	igd	1	104862621	2.36129e-06	0.0407443	NAFLD	TRUE	reported	oih177	2	1	TRUE
rs113228594	T	A	T	A	0.82644	0.0819	0.00348588	0.0168	FALSE	TRUE	FALSE	ebi-a-GCST90026014	16	52776835	0.0629	291	0.1931	Proline levels || id:ebi-a-GCST90026014	Proline levels	Proline levels || ||	TRUE	igd	16	52742923	4.92357e-06	0.180919	NAFLD	TRUE	reported	oih177	2	1	TRUE
rs114737456	G	A	G	A	0.306331	0.0512	0.0411712	0.0462	FALSE	FALSE	FALSE	ebi-a-GCST90026014	2	25249216	0.0357	291	0.1519	Proline levels || id:ebi-a-GCST90026014	Proline levels	Proline levels || ||	TRUE	igd	2	25026347	1.83976e-06	0.0642166	NAFLD	TRUE	reported	oih177	2	1	TRUE
rs13141441	A	G	A	G	-0.161366	0.0351	0.227421	0.2732	FALSE	FALSE	FALSE	ebi-a-GCST90026014	4	88212722	0.017	291	0.0387597	Proline levels || id:ebi-a-GCST90026014	Proline levels	Proline levels || ||	TRUE	igd	4	87291570	2.49609e-06	0.0342717	NAFLD	TRUE	reported	oih177	2	1	TRUE
rs1806155	T	G	T	G	0.158442	0.0112	0.199274	0.1665	FALSE	FALSE	FALSE	ebi-a-GCST90026014	11	31841125	0.0201	291	0.5762	Proline levels || id:ebi-a-GCST90026014	Proline levels	Proline levels || ||	TRUE	igd	11	31819578	2.90804e-06	0.0338753	NAFLD	TRUE	reported	oih177	2	1	TRUE
rs2518827	G	A	G	A	0.241574	0.0072	0.899305	0.9017	FALSE	FALSE	FALSE	ebi-a-GCST90026014	22	20010730	0.0252	291	0.776101	Proline levels || id:ebi-a-GCST90026014	Proline levels	Proline levels || ||	TRUE	igd	22	20023207	1.04244e-06	0.0494679	NAFLD	TRUE	reported	oih177	2	1	TRUE
rs2745359	C	T	C	T	0.24085	-0.0097	0.0834611	0.0617	FALSE	FALSE	FALSE	ebi-a-GCST90026014	6	127381956	0.0319	291	0.760699	Proline levels || id:ebi-a-GCST90026014	Proline levels	Proline levels || ||	TRUE	igd	6	127060811	4.43047e-07	0.0476982	NAFLD	TRUE	reported	oih177	2	1	TRUE
rs28703824	A	G	A	G	0.198989	-0.0042	0.126926	0.1243	FALSE	FALSE	FALSE	ebi-a-GCST90026014	9	100954429	0.0229	291	0.8531	Proline levels || id:ebi-a-GCST90026014	Proline levels	Proline levels || ||	TRUE	igd	9	98192147	6.76675e-07	0.0400546	NAFLD	TRUE	reported	oih177	2	1	TRUE
rs4823112	T	C	T	C	0.221419	0.014	0.0912309	0.0179	FALSE	FALSE	FALSE	ebi-a-GCST90026014	22	44446490	0.0552	291	0.8004	Proline levels || id:ebi-a-GCST90026014	Proline levels	Proline levels || ||	TRUE	igd	22	44050610	1.32666e-06	0.0457882	NAFLD	TRUE	reported	oih177	2	1	TRUE
rs72893301	A	G	A	G	-0.237107	-0.0082	0.0939026	0.1153	FALSE	FALSE	FALSE	ebi-a-GCST90026014	6	79363994	0.0232	291	0.7229	Proline levels || id:ebi-a-GCST90026014	Proline levels	Proline levels || ||	TRUE	igd	6	78654277	3.58658e-06	0.0511669	NAFLD	TRUE	reported	oih177	2	1	TRUE
rs73027058	G	C	G	C	-0.221411	0.0036	0.109113	0.1212	FALSE	TRUE	FALSE	ebi-a-GCST90026014	3	12931703	0.0227	291	0.876	Proline levels || id:ebi-a-GCST90026014	Proline levels	Proline levels || ||	TRUE	igd	3	12890204	3.37746e-06	0.0476519	NAFLD	TRUE	reported	oih177	2	1	TRUE
rs73115877	C	T	C	T	-0.250522	-0.0399	0.0912604	0.0767	FALSE	FALSE	FALSE	ebi-a-GCST90026014	4	14921183	0.0267	291	0.136	Proline levels || id:ebi-a-GCST90026014	Proline levels	Proline levels || ||	TRUE	igd	4	14919559	1.35881e-06	0.0518577	NAFLD	TRUE	reported	oih177	2	1	TRUE
rs738409	G	C	G	C	0.474321	-1.00E-04	0.226988	0.2363	FALSE	TRUE	FALSE	ebi-a-GCST90026014	22	44324727	0.0173	291	0.9943	Proline levels || id:ebi-a-GCST90026014	Proline levels	Proline levels || ||	TRUE	igd	22	43928847	5.50681e-56	0.0300889	NAFLD	TRUE	reported	oih177	2	1	TRUE
rs739846	A	G	A	G	0.434314	0.0351	0.0632336	0.0589	FALSE	FALSE	FALSE	ebi-a-GCST90026014	19	19419071	0.0344	291	0.3068	Proline levels || id:ebi-a-GCST90026014	Proline levels	Proline levels || ||	TRUE	igd	19	19308262	7.95793e-18	0.0505004	NAFLD	TRUE	reported	oih177	2	1	TRUE
rs10158849	A	G	A	G	-0.192303	-0.0077	0.152006	0.1222	FALSE	FALSE	FALSE	ebi-a-GCST90026015	1	105405243	0.012	291	0.5211	Ornithine levels || id:ebi-a-GCST90026015	Ornithine levels	Ornithine levels || ||	TRUE	igd	1	104862621	2.36129e-06	0.0407443	NAFLD	TRUE	reported	oih177	2	1	TRUE
rs113228594	T	A	T	A	0.82644	0.0199	0.00348588	0.0154	FALSE	TRUE	FALSE	ebi-a-GCST90026015	16	52776835	0.0371	291	0.5909	Ornithine levels || id:ebi-a-GCST90026015	Ornithine levels	Ornithine levels || ||	TRUE	igd	16	52742923	4.92357e-06	0.180919	NAFLD	TRUE	reported	oih177	2	1	TRUE
rs114737456	G	A	G	A	0.306331	-0.0217	0.0411712	0.0429	FALSE	FALSE	FALSE	ebi-a-GCST90026015	2	25249216	0.0213	291	0.3076	Ornithine levels || id:ebi-a-GCST90026015	Ornithine levels	Ornithine levels || ||	TRUE	igd	2	25026347	1.83976e-06	0.0642166	NAFLD	TRUE	reported	oih177	2	1	TRUE
rs13141441	A	G	A	G	-0.161366	0.0088	0.227421	0.2798	FALSE	FALSE	FALSE	ebi-a-GCST90026015	4	88212722	0.0092	291	0.3379	Ornithine levels || id:ebi-a-GCST90026015	Ornithine levels	Ornithine levels || ||	TRUE	igd	4	87291570	2.49609e-06	0.0342717	NAFLD	TRUE	reported	oih177	2	1	TRUE
rs1806155	T	G	T	G	0.158442	0.0099	0.199274	0.1645	FALSE	FALSE	FALSE	ebi-a-GCST90026015	11	31841125	0.0112	291	0.3764	Ornithine levels || id:ebi-a-GCST90026015	Ornithine levels	Ornithine levels || ||	TRUE	igd	11	31819578	2.90804e-06	0.0338753	NAFLD	TRUE	reported	oih177	2	1	TRUE
rs2518827	G	A	G	A	0.241574	-0.0122	0.899305	0.8987	FALSE	FALSE	FALSE	ebi-a-GCST90026015	22	20010730	0.0138	291	0.377	Ornithine levels || id:ebi-a-GCST90026015	Ornithine levels	Ornithine levels || ||	TRUE	igd	22	20023207	1.04244e-06	0.0494679	NAFLD	TRUE	reported	oih177	2	1	TRUE
rs2745359	C	T	C	T	0.24085	-0.0156	0.0834611	0.0619	FALSE	FALSE	FALSE	ebi-a-GCST90026015	6	127381956	0.0176	291	0.3772	Ornithine levels || id:ebi-a-GCST90026015	Ornithine levels	Ornithine levels || ||	TRUE	igd	6	127060811	4.43047e-07	0.0476982	NAFLD	TRUE	reported	oih177	2	1	TRUE
rs28703824	A	G	A	G	0.198989	-0.006	0.126926	0.1236	FALSE	FALSE	FALSE	ebi-a-GCST90026015	9	100954429	0.0128	291	0.6364	Ornithine levels || id:ebi-a-GCST90026015	Ornithine levels	Ornithine levels || ||	TRUE	igd	9	98192147	6.76675e-07	0.0400546	NAFLD	TRUE	reported	oih177	2	1	TRUE
rs4823112	T	C	T	C	0.221419	0.0577	0.0912309	0.0173	FALSE	FALSE	FALSE	ebi-a-GCST90026015	22	44446490	0.0309	291	0.0619998	Ornithine levels || id:ebi-a-GCST90026015	Ornithine levels	Ornithine levels || ||	TRUE	igd	22	44050610	1.32666e-06	0.0457882	NAFLD	TRUE	reported	oih177	2	1	TRUE
rs72893301	A	G	A	G	-0.237107	0.0025	0.0939026	0.115	FALSE	FALSE	FALSE	ebi-a-GCST90026015	6	79363994	0.0128	291	0.8483	Ornithine levels || id:ebi-a-GCST90026015	Ornithine levels	Ornithine levels || ||	TRUE	igd	6	78654277	3.58658e-06	0.0511669	NAFLD	TRUE	reported	oih177	2	1	TRUE
rs73027058	G	C	G	C	-0.221411	-0.0056	0.109113	0.1242	FALSE	TRUE	FALSE	ebi-a-GCST90026015	3	12931703	0.0124	291	0.6489	Ornithine levels || id:ebi-a-GCST90026015	Ornithine levels	Ornithine levels || ||	TRUE	igd	3	12890204	3.37746e-06	0.0476519	NAFLD	TRUE	reported	oih177	2	1	TRUE
rs73115877	C	T	C	T	-0.250522	-0.0018	0.0912604	0.0778	FALSE	FALSE	FALSE	ebi-a-GCST90026015	4	14921183	0.0148	291	0.9049	Ornithine levels || id:ebi-a-GCST90026015	Ornithine levels	Ornithine levels || ||	TRUE	igd	4	14919559	1.35881e-06	0.0518577	NAFLD	TRUE	reported	oih177	2	1	TRUE
rs738409	G	C	G	C	0.474321	-0.0088	0.226988	0.243	FALSE	TRUE	FALSE	ebi-a-GCST90026015	22	44324727	0.0096	291	0.3603	Ornithine levels || id:ebi-a-GCST90026015	Ornithine levels	Ornithine levels || ||	TRUE	igd	22	43928847	5.50681e-56	0.0300889	NAFLD	TRUE	reported	oih177	2	1	TRUE
rs739846	A	G	A	G	0.434314	0.0164	0.0632336	0.054	FALSE	FALSE	FALSE	ebi-a-GCST90026015	19	19419071	0.02	291	0.4103	Ornithine levels || id:ebi-a-GCST90026015	Ornithine levels	Ornithine levels || ||	TRUE	igd	19	19308262	7.95793e-18	0.0505004	NAFLD	TRUE	reported	oih177	2	1	TRUE
rs10158849	A	G	A	G	-0.192303	0.0206	0.152006	0.1223	FALSE	FALSE	FALSE	ebi-a-GCST90026016	1	105405243	0.0139	291	0.1386	Citrulline levels || id:ebi-a-GCST90026016	Citrulline levels	Citrulline levels || ||	TRUE	igd	1	104862621	2.36129e-06	0.0407443	NAFLD	TRUE	reported	oih177	2	1	TRUE
rs113228594	T	A	T	A	0.82644	0.0219	0.00348588	0.0153	FALSE	TRUE	FALSE	ebi-a-GCST90026016	16	52776835	0.0434	291	0.6128	Citrulline levels || id:ebi-a-GCST90026016	Citrulline levels	Citrulline levels || ||	TRUE	igd	16	52742923	4.92357e-06	0.180919	NAFLD	TRUE	reported	oih177	2	1	TRUE
rs114737456	G	A	G	A	0.306331	-0.0491	0.0411712	0.0428	FALSE	FALSE	FALSE	ebi-a-GCST90026016	2	25249216	0.0245	291	0.0447404	Citrulline levels || id:ebi-a-GCST90026016	Citrulline levels	Citrulline levels || ||	TRUE	igd	2	25026347	1.83976e-06	0.0642166	NAFLD	TRUE	reported	oih177	2	1	TRUE
rs13141441	A	G	A	G	-0.161366	-0.0012	0.227421	0.2799	FALSE	FALSE	FALSE	ebi-a-GCST90026016	4	88212722	0.0107	291	0.9075	Citrulline levels || id:ebi-a-GCST90026016	Citrulline levels	Citrulline levels || ||	TRUE	igd	4	87291570	2.49609e-06	0.0342717	NAFLD	TRUE	reported	oih177	2	1	TRUE
rs1806155	T	G	T	G	0.158442	-0.0017	0.199274	0.1644	FALSE	FALSE	FALSE	ebi-a-GCST90026016	11	31841125	0.0131	291	0.896	Citrulline levels || id:ebi-a-GCST90026016	Citrulline levels	Citrulline levels || ||	TRUE	igd	11	31819578	2.90804e-06	0.0338753	NAFLD	TRUE	reported	oih177	2	1	TRUE
rs2518827	G	A	G	A	0.241574	-0.0322	0.899305	0.8984	FALSE	FALSE	FALSE	ebi-a-GCST90026016	22	20010730	0.0159	291	0.0431797	Citrulline levels || id:ebi-a-GCST90026016	Citrulline levels	Citrulline levels || ||	TRUE	igd	22	20023207	1.04244e-06	0.0494679	NAFLD	TRUE	reported	oih177	2	1	TRUE
rs2745359	C	T	C	T	0.24085	0.0056	0.0834611	0.0619	FALSE	FALSE	FALSE	ebi-a-GCST90026016	6	127381956	0.0204	291	0.7833	Citrulline levels || id:ebi-a-GCST90026016	Citrulline levels	Citrulline levels || ||	TRUE	igd	6	127060811	4.43047e-07	0.0476982	NAFLD	TRUE	reported	oih177	2	1	TRUE
rs28703824	A	G	A	G	0.198989	0.0048	0.126926	0.1236	FALSE	FALSE	FALSE	ebi-a-GCST90026016	9	100954429	0.015	291	0.747901	Citrulline levels || id:ebi-a-GCST90026016	Citrulline levels	Citrulline levels || ||	TRUE	igd	9	98192147	6.76675e-07	0.0400546	NAFLD	TRUE	reported	oih177	2	1	TRUE
rs4823112	T	C	T	C	0.221419	0.0625	0.0912309	0.0173	FALSE	FALSE	FALSE	ebi-a-GCST90026016	22	44446490	0.0361	291	0.0832895	Citrulline levels || id:ebi-a-GCST90026016	Citrulline levels	Citrulline levels || ||	TRUE	igd	22	44050610	1.32666e-06	0.0457882	NAFLD	TRUE	reported	oih177	2	1	TRUE
rs72893301	A	G	A	G	-0.237107	0.0118	0.0939026	0.115	FALSE	FALSE	FALSE	ebi-a-GCST90026016	6	79363994	0.0149	291	0.4274	Citrulline levels || id:ebi-a-GCST90026016	Citrulline levels	Citrulline levels || ||	TRUE	igd	6	78654277	3.58658e-06	0.0511669	NAFLD	TRUE	reported	oih177	2	1	TRUE
rs73027058	G	C	G	C	-0.221411	0.006	0.109113	0.1244	FALSE	TRUE	FALSE	ebi-a-GCST90026016	3	12931703	0.0144	291	0.677599	Citrulline levels || id:ebi-a-GCST90026016	Citrulline levels	Citrulline levels || ||	TRUE	igd	3	12890204	3.37746e-06	0.0476519	NAFLD	TRUE	reported	oih177	2	1	TRUE
rs73115877	C	T	C	T	-0.250522	-0.0027	0.0912604	0.0778	FALSE	FALSE	FALSE	ebi-a-GCST90026016	4	14921183	0.0172	291	0.8734	Citrulline levels || id:ebi-a-GCST90026016	Citrulline levels	Citrulline levels || ||	TRUE	igd	4	14919559	1.35881e-06	0.0518577	NAFLD	TRUE	reported	oih177	2	1	TRUE
rs738409	G	C	G	C	0.474321	0.0153	0.226988	0.244	FALSE	TRUE	FALSE	ebi-a-GCST90026016	22	44324727	0.0111	291	0.1656	Citrulline levels || id:ebi-a-GCST90026016	Citrulline levels	Citrulline levels || ||	TRUE	igd	22	43928847	5.50681e-56	0.0300889	NAFLD	TRUE	reported	oih177	2	1	TRUE
rs739846	A	G	A	G	0.434314	0.0311	0.0632336	0.0537	FALSE	FALSE	FALSE	ebi-a-GCST90026016	19	19419071	0.0233	291	0.181	Citrulline levels || id:ebi-a-GCST90026016	Citrulline levels	Citrulline levels || ||	TRUE	igd	19	19308262	7.95793e-18	0.0505004	NAFLD	TRUE	reported	oih177	2	1	TRUE
rs10158849	A	G	A	G	-0.192303	0.1194	0.152006	0.1215	FALSE	FALSE	FALSE	ebi-a-GCST90026017	1	105405243	0.0484	291	0.01356	Acetoacetate levels || id:ebi-a-GCST90026017	Acetoacetate levels	Acetoacetate levels || ||	TRUE	igd	1	104862621	2.36129e-06	0.0407443	NAFLD	TRUE	reported	oih177	2	1	TRUE
rs113228594	T	A	T	A	0.82644	-0.1155	0.00348588	0.0166	FALSE	TRUE	FALSE	ebi-a-GCST90026017	16	52776835	0.1454	291	0.4268	Acetoacetate levels || id:ebi-a-GCST90026017	Acetoacetate levels	Acetoacetate levels || ||	TRUE	igd	16	52742923	4.92357e-06	0.180919	NAFLD	TRUE	reported	oih177	2	1	TRUE
rs114737456	G	A	G	A	0.306331	-0.0079	0.0411712	0.0455	FALSE	FALSE	FALSE	ebi-a-GCST90026017	2	25249216	0.0827	291	0.9242	Acetoacetate levels || id:ebi-a-GCST90026017	Acetoacetate levels	Acetoacetate levels || ||	TRUE	igd	2	25026347	1.83976e-06	0.0642166	NAFLD	TRUE	reported	oih177	2	1	TRUE
rs13141441	A	G	A	G	-0.161366	-0.0273	0.227421	0.2746	FALSE	FALSE	FALSE	ebi-a-GCST90026017	4	88212722	0.0386	291	0.479001	Acetoacetate levels || id:ebi-a-GCST90026017	Acetoacetate levels	Acetoacetate levels || ||	TRUE	igd	4	87291570	2.49609e-06	0.0342717	NAFLD	TRUE	reported	oih177	2	1	TRUE
rs1806155	T	G	T	G	0.158442	-0.0218	0.199274	0.166	FALSE	FALSE	FALSE	ebi-a-GCST90026017	11	31841125	0.0459	291	0.6354	Acetoacetate levels || id:ebi-a-GCST90026017	Acetoacetate levels	Acetoacetate levels || ||	TRUE	igd	11	31819578	2.90804e-06	0.0338753	NAFLD	TRUE	reported	oih177	2	1	TRUE
rs2518827	G	A	G	A	0.241574	-0.1129	0.899305	0.9009	FALSE	FALSE	FALSE	ebi-a-GCST90026017	22	20010730	0.0566	291	0.0462796	Acetoacetate levels || id:ebi-a-GCST90026017	Acetoacetate levels	Acetoacetate levels || ||	TRUE	igd	22	20023207	1.04244e-06	0.0494679	NAFLD	TRUE	reported	oih177	2	1	TRUE
rs2745359	C	T	C	T	0.24085	-0.0945	0.0834611	0.0618	FALSE	FALSE	FALSE	ebi-a-GCST90026017	6	127381956	0.0724	291	0.1918	Acetoacetate levels || id:ebi-a-GCST90026017	Acetoacetate levels	Acetoacetate levels || ||	TRUE	igd	6	127060811	4.43047e-07	0.0476982	NAFLD	TRUE	reported	oih177	2	1	TRUE
rs28703824	A	G	A	G	0.198989	-0.005	0.126926	0.1241	FALSE	FALSE	FALSE	ebi-a-GCST90026017	9	100954429	0.0519	291	0.9233	Acetoacetate levels || id:ebi-a-GCST90026017	Acetoacetate levels	Acetoacetate levels || ||	TRUE	igd	9	98192147	6.76675e-07	0.0400546	NAFLD	TRUE	reported	oih177	2	1	TRUE
rs4823112	T	C	T	C	0.221419	-0.0108	0.0912309	0.0178	FALSE	FALSE	FALSE	ebi-a-GCST90026017	22	44446490	0.1261	291	0.932	Acetoacetate levels || id:ebi-a-GCST90026017	Acetoacetate levels	Acetoacetate levels || ||	TRUE	igd	22	44050610	1.32666e-06	0.0457882	NAFLD	TRUE	reported	oih177	2	1	TRUE
rs72893301	A	G	A	G	-0.237107	-0.0169	0.0939026	0.1152	FALSE	FALSE	FALSE	ebi-a-GCST90026017	6	79363994	0.0525	291	0.748201	Acetoacetate levels || id:ebi-a-GCST90026017	Acetoacetate levels	Acetoacetate levels || ||	TRUE	igd	6	78654277	3.58658e-06	0.0511669	NAFLD	TRUE	reported	oih177	2	1	TRUE
rs73027058	G	C	G	C	-0.221411	-0.1401	0.109113	0.1218	FALSE	TRUE	FALSE	ebi-a-GCST90026017	3	12931703	0.0507	291	0.00577604	Acetoacetate levels || id:ebi-a-GCST90026017	Acetoacetate levels	Acetoacetate levels || ||	TRUE	igd	3	12890204	3.37746e-06	0.0476519	NAFLD	TRUE	reported	oih177	2	1	TRUE
rs73115877	C	T	C	T	-0.250522	-0.0311	0.0912604	0.077	FALSE	FALSE	FALSE	ebi-a-GCST90026017	4	14921183	0.0608	291	0.6086	Acetoacetate levels || id:ebi-a-GCST90026017	Acetoacetate levels	Acetoacetate levels || ||	TRUE	igd	4	14919559	1.35881e-06	0.0518577	NAFLD	TRUE	reported	oih177	2	1	TRUE
rs738409	G	C	G	C	0.474321	-0.0037	0.226988	0.2377	FALSE	TRUE	FALSE	ebi-a-GCST90026017	22	44324727	0.0394	291	0.9251	Acetoacetate levels || id:ebi-a-GCST90026017	Acetoacetate levels	Acetoacetate levels || ||	TRUE	igd	22	43928847	5.50681e-56	0.0300889	NAFLD	TRUE	reported	oih177	2	1	TRUE
rs739846	A	G	A	G	0.434314	0.0115	0.0632336	0.0579	FALSE	FALSE	FALSE	ebi-a-GCST90026017	19	19419071	0.079	291	0.8839	Acetoacetate levels || id:ebi-a-GCST90026017	Acetoacetate levels	Acetoacetate levels || ||	TRUE	igd	19	19308262	7.95793e-18	0.0505004	NAFLD	TRUE	reported	oih177	2	1	TRUE
rs10158849	A	G	A	G	-0.192303	-0.0481	0.152006	0.1223	FALSE	FALSE	FALSE	ebi-a-GCST90026018	1	105405243	0.0302	291	0.1117	Sphingomyelin (d18:1/14:0, d16:1/16:0) levels || id:ebi-a-GCST90026018	Sphingomyelin (d18:1/14:0, d16:1/16:0) levels	Sphingomyelin (d18:1/14:0, d16:1/16:0) levels || ||	TRUE	igd	1	104862621	2.36129e-06	0.0407443	NAFLD	TRUE	reported	oih177	2	1	TRUE
rs113228594	T	A	T	A	0.82644	0.0043	0.00348588	0.0152	FALSE	TRUE	FALSE	ebi-a-GCST90026018	16	52776835	0.0947	291	0.9636	Sphingomyelin (d18:1/14:0, d16:1/16:0) levels || id:ebi-a-GCST90026018	Sphingomyelin (d18:1/14:0, d16:1/16:0) levels	Sphingomyelin (d18:1/14:0, d16:1/16:0) levels || ||	TRUE	igd	16	52742923	4.92357e-06	0.180919	NAFLD	TRUE	reported	oih177	2	1	TRUE
rs114737456	G	A	G	A	0.306331	-0.0322	0.0411712	0.0422	FALSE	FALSE	FALSE	ebi-a-GCST90026018	2	25249216	0.0547	291	0.555801	Sphingomyelin (d18:1/14:0, d16:1/16:0) levels || id:ebi-a-GCST90026018	Sphingomyelin (d18:1/14:0, d16:1/16:0) levels	Sphingomyelin (d18:1/14:0, d16:1/16:0) levels || ||	TRUE	igd	2	25026347	1.83976e-06	0.0642166	NAFLD	TRUE	reported	oih177	2	1	TRUE
rs13141441	A	G	A	G	-0.161366	0.0201	0.227421	0.2805	FALSE	FALSE	FALSE	ebi-a-GCST90026018	4	88212722	0.0235	291	0.3926	Sphingomyelin (d18:1/14:0, d16:1/16:0) levels || id:ebi-a-GCST90026018	Sphingomyelin (d18:1/14:0, d16:1/16:0) levels	Sphingomyelin (d18:1/14:0, d16:1/16:0) levels || ||	TRUE	igd	4	87291570	2.49609e-06	0.0342717	NAFLD	TRUE	reported	oih177	2	1	TRUE
rs1806155	T	G	T	G	0.158442	-0.0173	0.199274	0.1641	FALSE	FALSE	FALSE	ebi-a-GCST90026018	11	31841125	0.0283	291	0.539699	Sphingomyelin (d18:1/14:0, d16:1/16:0) levels || id:ebi-a-GCST90026018	Sphingomyelin (d18:1/14:0, d16:1/16:0) levels	Sphingomyelin (d18:1/14:0, d16:1/16:0) levels || ||	TRUE	igd	11	31819578	2.90804e-06	0.0338753	NAFLD	TRUE	reported	oih177	2	1	TRUE
rs2518827	G	A	G	A	0.241574	-0.066	0.899305	0.8981	FALSE	FALSE	FALSE	ebi-a-GCST90026018	22	20010730	0.0346	291	0.0566604	Sphingomyelin (d18:1/14:0, d16:1/16:0) levels || id:ebi-a-GCST90026018	Sphingomyelin (d18:1/14:0, d16:1/16:0) levels	Sphingomyelin (d18:1/14:0, d16:1/16:0) levels || ||	TRUE	igd	22	20023207	1.04244e-06	0.0494679	NAFLD	TRUE	reported	oih177	2	1	TRUE
rs2745359	C	T	C	T	0.24085	-0.033	0.0834611	0.062	FALSE	FALSE	FALSE	ebi-a-GCST90026018	6	127381956	0.0445	291	0.4592	Sphingomyelin (d18:1/14:0, d16:1/16:0) levels || id:ebi-a-GCST90026018	Sphingomyelin (d18:1/14:0, d16:1/16:0) levels	Sphingomyelin (d18:1/14:0, d16:1/16:0) levels || ||	TRUE	igd	6	127060811	4.43047e-07	0.0476982	NAFLD	TRUE	reported	oih177	2	1	TRUE
rs28703824	A	G	A	G	0.198989	-0.0207	0.126926	0.1235	FALSE	FALSE	FALSE	ebi-a-GCST90026018	9	100954429	0.0325	291	0.5241	Sphingomyelin (d18:1/14:0, d16:1/16:0) levels || id:ebi-a-GCST90026018	Sphingomyelin (d18:1/14:0, d16:1/16:0) levels	Sphingomyelin (d18:1/14:0, d16:1/16:0) levels || ||	TRUE	igd	9	98192147	6.76675e-07	0.0400546	NAFLD	TRUE	reported	oih177	2	1	TRUE
rs4823112	T	C	T	C	0.221419	0.0789	0.0912309	0.0172	FALSE	FALSE	FALSE	ebi-a-GCST90026018	22	44446490	0.0793	291	0.3197	Sphingomyelin (d18:1/14:0, d16:1/16:0) levels || id:ebi-a-GCST90026018	Sphingomyelin (d18:1/14:0, d16:1/16:0) levels	Sphingomyelin (d18:1/14:0, d16:1/16:0) levels || ||	TRUE	igd	22	44050610	1.32666e-06	0.0457882	NAFLD	TRUE	reported	oih177	2	1	TRUE
rs72893301	A	G	A	G	-0.237107	-0.0379	0.0939026	0.1149	FALSE	FALSE	FALSE	ebi-a-GCST90026018	6	79363994	0.0324	291	0.2422	Sphingomyelin (d18:1/14:0, d16:1/16:0) levels || id:ebi-a-GCST90026018	Sphingomyelin (d18:1/14:0, d16:1/16:0) levels	Sphingomyelin (d18:1/14:0, d16:1/16:0) levels || ||	TRUE	igd	6	78654277	3.58658e-06	0.0511669	NAFLD	TRUE	reported	oih177	2	1	TRUE
rs73027058	G	C	G	C	-0.221411	0.0304	0.109113	0.1247	FALSE	TRUE	FALSE	ebi-a-GCST90026018	3	12931703	0.0311	291	0.3296	Sphingomyelin (d18:1/14:0, d16:1/16:0) levels || id:ebi-a-GCST90026018	Sphingomyelin (d18:1/14:0, d16:1/16:0) levels	Sphingomyelin (d18:1/14:0, d16:1/16:0) levels || ||	TRUE	igd	3	12890204	3.37746e-06	0.0476519	NAFLD	TRUE	reported	oih177	2	1	TRUE
rs73115877	C	T	C	T	-0.250522	-0.0241	0.0912604	0.0779	FALSE	FALSE	FALSE	ebi-a-GCST90026018	4	14921183	0.0375	291	0.5199	Sphingomyelin (d18:1/14:0, d16:1/16:0) levels || id:ebi-a-GCST90026018	Sphingomyelin (d18:1/14:0, d16:1/16:0) levels	Sphingomyelin (d18:1/14:0, d16:1/16:0) levels || ||	TRUE	igd	4	14919559	1.35881e-06	0.0518577	NAFLD	TRUE	reported	oih177	2	1	TRUE
rs738409	G	C	G	C	0.474321	0.0221	0.226988	0.2444	FALSE	TRUE	FALSE	ebi-a-GCST90026018	22	44324727	0.0242	291	0.3618	Sphingomyelin (d18:1/14:0, d16:1/16:0) levels || id:ebi-a-GCST90026018	Sphingomyelin (d18:1/14:0, d16:1/16:0) levels	Sphingomyelin (d18:1/14:0, d16:1/16:0) levels || ||	TRUE	igd	22	43928847	5.50681e-56	0.0300889	NAFLD	TRUE	reported	oih177	2	1	TRUE
rs739846	A	G	A	G	0.434314	0.0075	0.0632336	0.0532	FALSE	FALSE	FALSE	ebi-a-GCST90026018	19	19419071	0.051	291	0.883	Sphingomyelin (d18:1/14:0, d16:1/16:0) levels || id:ebi-a-GCST90026018	Sphingomyelin (d18:1/14:0, d16:1/16:0) levels	Sphingomyelin (d18:1/14:0, d16:1/16:0) levels || ||	TRUE	igd	19	19308262	7.95793e-18	0.0505004	NAFLD	TRUE	reported	oih177	2	1	TRUE
rs10158849	A	G	A	G	-0.192303	-0.0163	0.152006	0.122	FALSE	FALSE	FALSE	ebi-a-GCST90026019	1	105405243	0.0156	291	0.2971	Sphingomyelin (d18:1/18:1, d18:2/18:0) levels || id:ebi-a-GCST90026019	Sphingomyelin (d18:1/18:1, d18:2/18:0) levels	Sphingomyelin (d18:1/18:1, d18:2/18:0) levels || ||	TRUE	igd	1	104862621	2.36129e-06	0.0407443	NAFLD	TRUE	reported	oih177	2	1	TRUE
rs113228594	T	A	T	A	0.82644	0.0512	0.00348588	0.0157	FALSE	TRUE	FALSE	ebi-a-GCST90026019	16	52776835	0.0479	291	0.2847	Sphingomyelin (d18:1/18:1, d18:2/18:0) levels || id:ebi-a-GCST90026019	Sphingomyelin (d18:1/18:1, d18:2/18:0) levels	Sphingomyelin (d18:1/18:1, d18:2/18:0) levels || ||	TRUE	igd	16	52742923	4.92357e-06	0.180919	NAFLD	TRUE	reported	oih177	2	1	TRUE
rs114737456	G	A	G	A	0.306331	-0.0161	0.0411712	0.0435	FALSE	FALSE	FALSE	ebi-a-GCST90026019	2	25249216	0.0275	291	0.559899	Sphingomyelin (d18:1/18:1, d18:2/18:0) levels || id:ebi-a-GCST90026019	Sphingomyelin (d18:1/18:1, d18:2/18:0) levels	Sphingomyelin (d18:1/18:1, d18:2/18:0) levels || ||	TRUE	igd	2	25026347	1.83976e-06	0.0642166	NAFLD	TRUE	reported	oih177	2	1	TRUE
rs13141441	A	G	A	G	-0.161366	0.0233	0.227421	0.2785	FALSE	FALSE	FALSE	ebi-a-GCST90026019	4	88212722	0.0121	291	0.0550098	Sphingomyelin (d18:1/18:1, d18:2/18:0) levels || id:ebi-a-GCST90026019	Sphingomyelin (d18:1/18:1, d18:2/18:0) levels	Sphingomyelin (d18:1/18:1, d18:2/18:0) levels || ||	TRUE	igd	4	87291570	2.49609e-06	0.0342717	NAFLD	TRUE	reported	oih177	2	1	TRUE
rs1806155	T	G	T	G	0.158442	-0.0076	0.199274	0.1648	FALSE	FALSE	FALSE	ebi-a-GCST90026019	11	31841125	0.0147	291	0.6023	Sphingomyelin (d18:1/18:1, d18:2/18:0) levels || id:ebi-a-GCST90026019	Sphingomyelin (d18:1/18:1, d18:2/18:0) levels	Sphingomyelin (d18:1/18:1, d18:2/18:0) levels || ||	TRUE	igd	11	31819578	2.90804e-06	0.0338753	NAFLD	TRUE	reported	oih177	2	1	TRUE
rs2518827	G	A	G	A	0.241574	-0.0528	0.899305	0.8991	FALSE	FALSE	FALSE	ebi-a-GCST90026019	22	20010730	0.0178	291	0.00299199	Sphingomyelin (d18:1/18:1, d18:2/18:0) levels || id:ebi-a-GCST90026019	Sphingomyelin (d18:1/18:1, d18:2/18:0) levels	Sphingomyelin (d18:1/18:1, d18:2/18:0) levels || ||	TRUE	igd	22	20023207	1.04244e-06	0.0494679	NAFLD	TRUE	reported	oih177	2	1	TRUE
rs2745359	C	T	C	T	0.24085	0.0079	0.0834611	0.0619	FALSE	FALSE	FALSE	ebi-a-GCST90026019	6	127381956	0.0231	291	0.732799	Sphingomyelin (d18:1/18:1, d18:2/18:0) levels || id:ebi-a-GCST90026019	Sphingomyelin (d18:1/18:1, d18:2/18:0) levels	Sphingomyelin (d18:1/18:1, d18:2/18:0) levels || ||	TRUE	igd	6	127060811	4.43047e-07	0.0476982	NAFLD	TRUE	reported	oih177	2	1	TRUE
rs28703824	A	G	A	G	0.198989	-0.009	0.126926	0.1237	FALSE	FALSE	FALSE	ebi-a-GCST90026019	9	100954429	0.0167	291	0.5921	Sphingomyelin (d18:1/18:1, d18:2/18:0) levels || id:ebi-a-GCST90026019	Sphingomyelin (d18:1/18:1, d18:2/18:0) levels	Sphingomyelin (d18:1/18:1, d18:2/18:0) levels || ||	TRUE	igd	9	98192147	6.76675e-07	0.0400546	NAFLD	TRUE	reported	oih177	2	1	TRUE
rs4823112	T	C	T	C	0.221419	0.0802	0.0912309	0.0174	FALSE	FALSE	FALSE	ebi-a-GCST90026019	22	44446490	0.0404	291	0.0467897	Sphingomyelin (d18:1/18:1, d18:2/18:0) levels || id:ebi-a-GCST90026019	Sphingomyelin (d18:1/18:1, d18:2/18:0) levels	Sphingomyelin (d18:1/18:1, d18:2/18:0) levels || ||	TRUE	igd	22	44050610	1.32666e-06	0.0457882	NAFLD	TRUE	reported	oih177	2	1	TRUE
rs72893301	A	G	A	G	-0.237107	-0.02	0.0939026	0.115	FALSE	FALSE	FALSE	ebi-a-GCST90026019	6	79363994	0.0167	291	0.2319	Sphingomyelin (d18:1/18:1, d18:2/18:0) levels || id:ebi-a-GCST90026019	Sphingomyelin (d18:1/18:1, d18:2/18:0) levels	Sphingomyelin (d18:1/18:1, d18:2/18:0) levels || ||	TRUE	igd	6	78654277	3.58658e-06	0.0511669	NAFLD	TRUE	reported	oih177	2	1	TRUE
rs73027058	G	C	G	C	-0.221411	0.0162	0.109113	0.1238	FALSE	TRUE	FALSE	ebi-a-GCST90026019	3	12931703	0.0161	291	0.315	Sphingomyelin (d18:1/18:1, d18:2/18:0) levels || id:ebi-a-GCST90026019	Sphingomyelin (d18:1/18:1, d18:2/18:0) levels	Sphingomyelin (d18:1/18:1, d18:2/18:0) levels || ||	TRUE	igd	3	12890204	3.37746e-06	0.0476519	NAFLD	TRUE	reported	oih177	2	1	TRUE
rs73115877	C	T	C	T	-0.250522	-0.0033	0.0912604	0.0776	FALSE	FALSE	FALSE	ebi-a-GCST90026019	4	14921183	0.0194	291	0.8667	Sphingomyelin (d18:1/18:1, d18:2/18:0) levels || id:ebi-a-GCST90026019	Sphingomyelin (d18:1/18:1, d18:2/18:0) levels	Sphingomyelin (d18:1/18:1, d18:2/18:0) levels || ||	TRUE	igd	4	14919559	1.35881e-06	0.0518577	NAFLD	TRUE	reported	oih177	2	1	TRUE
rs738409	G	C	G	C	0.474321	0.0017	0.226988	0.2419	FALSE	TRUE	FALSE	ebi-a-GCST90026019	22	44324727	0.0126	291	0.89	Sphingomyelin (d18:1/18:1, d18:2/18:0) levels || id:ebi-a-GCST90026019	Sphingomyelin (d18:1/18:1, d18:2/18:0) levels	Sphingomyelin (d18:1/18:1, d18:2/18:0) levels || ||	TRUE	igd	22	43928847	5.50681e-56	0.0300889	NAFLD	TRUE	reported	oih177	2	1	TRUE
rs739846	A	G	A	G	0.434314	0.006	0.0632336	0.055	FALSE	FALSE	FALSE	ebi-a-GCST90026019	19	19419071	0.0259	291	0.8156	Sphingomyelin (d18:1/18:1, d18:2/18:0) levels || id:ebi-a-GCST90026019	Sphingomyelin (d18:1/18:1, d18:2/18:0) levels	Sphingomyelin (d18:1/18:1, d18:2/18:0) levels || ||	TRUE	igd	19	19308262	7.95793e-18	0.0505004	NAFLD	TRUE	reported	oih177	2	1	TRUE
rs10158849	A	G	A	G	-0.192303	-0.0029	0.152006	0.1216	FALSE	FALSE	FALSE	ebi-a-GCST90026020	1	105405243	0.0276	291	0.9164	Sphingomyelin (d18:1/20:0, d16:1/22:0) levels || id:ebi-a-GCST90026020	Sphingomyelin (d18:1/20:0, d16:1/22:0) levels	Sphingomyelin (d18:1/20:0, d16:1/22:0) levels || ||	TRUE	igd	1	104862621	2.36129e-06	0.0407443	NAFLD	TRUE	reported	oih177	2	1	TRUE
rs113228594	T	A	T	A	0.82644	0.0423	0.00348588	0.0166	FALSE	TRUE	FALSE	ebi-a-GCST90026020	16	52776835	0.0823	291	0.6074	Sphingomyelin (d18:1/20:0, d16:1/22:0) levels || id:ebi-a-GCST90026020	Sphingomyelin (d18:1/20:0, d16:1/22:0) levels	Sphingomyelin (d18:1/20:0, d16:1/22:0) levels || ||	TRUE	igd	16	52742923	4.92357e-06	0.180919	NAFLD	TRUE	reported	oih177	2	1	TRUE
rs114737456	G	A	G	A	0.306331	-0.0594	0.0411712	0.0455	FALSE	FALSE	FALSE	ebi-a-GCST90026020	2	25249216	0.0466	291	0.2031	Sphingomyelin (d18:1/20:0, d16:1/22:0) levels || id:ebi-a-GCST90026020	Sphingomyelin (d18:1/20:0, d16:1/22:0) levels	Sphingomyelin (d18:1/20:0, d16:1/22:0) levels || ||	TRUE	igd	2	25026347	1.83976e-06	0.0642166	NAFLD	TRUE	reported	oih177	2	1	TRUE
rs13141441	A	G	A	G	-0.161366	0.0419	0.227421	0.2744	FALSE	FALSE	FALSE	ebi-a-GCST90026020	4	88212722	0.0217	291	0.0535994	Sphingomyelin (d18:1/20:0, d16:1/22:0) levels || id:ebi-a-GCST90026020	Sphingomyelin (d18:1/20:0, d16:1/22:0) levels	Sphingomyelin (d18:1/20:0, d16:1/22:0) levels || ||	TRUE	igd	4	87291570	2.49609e-06	0.0342717	NAFLD	TRUE	reported	oih177	2	1	TRUE
rs1806155	T	G	T	G	0.158442	-0.0131	0.199274	0.166	FALSE	FALSE	FALSE	ebi-a-GCST90026020	11	31841125	0.0259	291	0.6125	Sphingomyelin (d18:1/20:0, d16:1/22:0) levels || id:ebi-a-GCST90026020	Sphingomyelin (d18:1/20:0, d16:1/22:0) levels	Sphingomyelin (d18:1/20:0, d16:1/22:0) levels || ||	TRUE	igd	11	31819578	2.90804e-06	0.0338753	NAFLD	TRUE	reported	oih177	2	1	TRUE
rs2518827	G	A	G	A	0.241574	-0.069	0.899305	0.901	FALSE	FALSE	FALSE	ebi-a-GCST90026020	22	20010730	0.032	291	0.0309599	Sphingomyelin (d18:1/20:0, d16:1/22:0) levels || id:ebi-a-GCST90026020	Sphingomyelin (d18:1/20:0, d16:1/22:0) levels	Sphingomyelin (d18:1/20:0, d16:1/22:0) levels || ||	TRUE	igd	22	20023207	1.04244e-06	0.0494679	NAFLD	TRUE	reported	oih177	2	1	TRUE
rs2745359	C	T	C	T	0.24085	-0.0273	0.0834611	0.0618	FALSE	FALSE	FALSE	ebi-a-GCST90026020	6	127381956	0.0408	291	0.5038	Sphingomyelin (d18:1/20:0, d16:1/22:0) levels || id:ebi-a-GCST90026020	Sphingomyelin (d18:1/20:0, d16:1/22:0) levels	Sphingomyelin (d18:1/20:0, d16:1/22:0) levels || ||	TRUE	igd	6	127060811	4.43047e-07	0.0476982	NAFLD	TRUE	reported	oih177	2	1	TRUE
rs28703824	A	G	A	G	0.198989	-0.0544	0.126926	0.1242	FALSE	FALSE	FALSE	ebi-a-GCST90026020	9	100954429	0.0292	291	0.0625994	Sphingomyelin (d18:1/20:0, d16:1/22:0) levels || id:ebi-a-GCST90026020	Sphingomyelin (d18:1/20:0, d16:1/22:0) levels	Sphingomyelin (d18:1/20:0, d16:1/22:0) levels || ||	TRUE	igd	9	98192147	6.76675e-07	0.0400546	NAFLD	TRUE	reported	oih177	2	1	TRUE
rs4823112	T	C	T	C	0.221419	0.0731	0.0912309	0.0178	FALSE	FALSE	FALSE	ebi-a-GCST90026020	22	44446490	0.0711	291	0.3036	Sphingomyelin (d18:1/20:0, d16:1/22:0) levels || id:ebi-a-GCST90026020	Sphingomyelin (d18:1/20:0, d16:1/22:0) levels	Sphingomyelin (d18:1/20:0, d16:1/22:0) levels || ||	TRUE	igd	22	44050610	1.32666e-06	0.0457882	NAFLD	TRUE	reported	oih177	2	1	TRUE
rs72893301	A	G	A	G	-0.237107	-0.0194	0.0939026	0.1152	FALSE	FALSE	FALSE	ebi-a-GCST90026020	6	79363994	0.0296	291	0.511601	Sphingomyelin (d18:1/20:0, d16:1/22:0) levels || id:ebi-a-GCST90026020	Sphingomyelin (d18:1/20:0, d16:1/22:0) levels	Sphingomyelin (d18:1/20:0, d16:1/22:0) levels || ||	TRUE	igd	6	78654277	3.58658e-06	0.0511669	NAFLD	TRUE	reported	oih177	2	1	TRUE
rs73027058	G	C	G	C	-0.221411	0.034	0.109113	0.122	FALSE	TRUE	FALSE	ebi-a-GCST90026020	3	12931703	0.029	291	0.2405	Sphingomyelin (d18:1/20:0, d16:1/22:0) levels || id:ebi-a-GCST90026020	Sphingomyelin (d18:1/20:0, d16:1/22:0) levels	Sphingomyelin (d18:1/20:0, d16:1/22:0) levels || ||	TRUE	igd	3	12890204	3.37746e-06	0.0476519	NAFLD	TRUE	reported	oih177	2	1	TRUE
rs73115877	C	T	C	T	-0.250522	-0.0104	0.0912604	0.077	FALSE	FALSE	FALSE	ebi-a-GCST90026020	4	14921183	0.0345	291	0.763199	Sphingomyelin (d18:1/20:0, d16:1/22:0) levels || id:ebi-a-GCST90026020	Sphingomyelin (d18:1/20:0, d16:1/22:0) levels	Sphingomyelin (d18:1/20:0, d16:1/22:0) levels || ||	TRUE	igd	4	14919559	1.35881e-06	0.0518577	NAFLD	TRUE	reported	oih177	2	1	TRUE
rs738409	G	C	G	C	0.474321	0.0323	0.226988	0.238	FALSE	TRUE	FALSE	ebi-a-GCST90026020	22	44324727	0.0222	291	0.145	Sphingomyelin (d18:1/20:0, d16:1/22:0) levels || id:ebi-a-GCST90026020	Sphingomyelin (d18:1/20:0, d16:1/22:0) levels	Sphingomyelin (d18:1/20:0, d16:1/22:0) levels || ||	TRUE	igd	22	43928847	5.50681e-56	0.0300889	NAFLD	TRUE	reported	oih177	2	1	TRUE
rs739846	A	G	A	G	0.434314	-0.0467	0.0632336	0.0578	FALSE	FALSE	FALSE	ebi-a-GCST90026020	19	19419071	0.0446	291	0.2947	Sphingomyelin (d18:1/20:0, d16:1/22:0) levels || id:ebi-a-GCST90026020	Sphingomyelin (d18:1/20:0, d16:1/22:0) levels	Sphingomyelin (d18:1/20:0, d16:1/22:0) levels || ||	TRUE	igd	19	19308262	7.95793e-18	0.0505004	NAFLD	TRUE	reported	oih177	2	1	TRUE
rs10158849	A	G	A	G	-0.192303	-0.007	0.152006	0.1222	FALSE	FALSE	FALSE	ebi-a-GCST90026021	1	105405243	0.0414	291	0.8655	Sphingomyelin (d18:1/20:1, d18:2/20:0) levels || id:ebi-a-GCST90026021	Sphingomyelin (d18:1/20:1, d18:2/20:0) levels	Sphingomyelin (d18:1/20:1, d18:2/20:0) levels || ||	TRUE	igd	1	104862621	2.36129e-06	0.0407443	NAFLD	TRUE	reported	oih177	2	1	TRUE
rs113228594	T	A	T	A	0.82644	-0.0034	0.00348588	0.0154	FALSE	TRUE	FALSE	ebi-a-GCST90026021	16	52776835	0.128	291	0.9791	Sphingomyelin (d18:1/20:1, d18:2/20:0) levels || id:ebi-a-GCST90026021	Sphingomyelin (d18:1/20:1, d18:2/20:0) levels	Sphingomyelin (d18:1/20:1, d18:2/20:0) levels || ||	TRUE	igd	16	52742923	4.92357e-06	0.180919	NAFLD	TRUE	reported	oih177	2	1	TRUE
rs114737456	G	A	G	A	0.306331	-0.1726	0.0411712	0.0429	FALSE	FALSE	FALSE	ebi-a-GCST90026021	2	25249216	0.0729	291	0.01793	Sphingomyelin (d18:1/20:1, d18:2/20:0) levels || id:ebi-a-GCST90026021	Sphingomyelin (d18:1/20:1, d18:2/20:0) levels	Sphingomyelin (d18:1/20:1, d18:2/20:0) levels || ||	TRUE	igd	2	25026347	1.83976e-06	0.0642166	NAFLD	TRUE	reported	oih177	2	1	TRUE
rs13141441	A	G	A	G	-0.161366	0.0251	0.227421	0.2796	FALSE	FALSE	FALSE	ebi-a-GCST90026021	4	88212722	0.0322	291	0.435	Sphingomyelin (d18:1/20:1, d18:2/20:0) levels || id:ebi-a-GCST90026021	Sphingomyelin (d18:1/20:1, d18:2/20:0) levels	Sphingomyelin (d18:1/20:1, d18:2/20:0) levels || ||	TRUE	igd	4	87291570	2.49609e-06	0.0342717	NAFLD	TRUE	reported	oih177	2	1	TRUE
rs1806155	T	G	T	G	0.158442	-0.0214	0.199274	0.1645	FALSE	FALSE	FALSE	ebi-a-GCST90026021	11	31841125	0.0388	291	0.5811	Sphingomyelin (d18:1/20:1, d18:2/20:0) levels || id:ebi-a-GCST90026021	Sphingomyelin (d18:1/20:1, d18:2/20:0) levels	Sphingomyelin (d18:1/20:1, d18:2/20:0) levels || ||	TRUE	igd	11	31819578	2.90804e-06	0.0338753	NAFLD	TRUE	reported	oih177	2	1	TRUE
rs2518827	G	A	G	A	0.241574	-0.0737	0.899305	0.8987	FALSE	FALSE	FALSE	ebi-a-GCST90026021	22	20010730	0.0474	291	0.1202	Sphingomyelin (d18:1/20:1, d18:2/20:0) levels || id:ebi-a-GCST90026021	Sphingomyelin (d18:1/20:1, d18:2/20:0) levels	Sphingomyelin (d18:1/20:1, d18:2/20:0) levels || ||	TRUE	igd	22	20023207	1.04244e-06	0.0494679	NAFLD	TRUE	reported	oih177	2	1	TRUE
rs2745359	C	T	C	T	0.24085	0.0371	0.0834611	0.0619	FALSE	FALSE	FALSE	ebi-a-GCST90026021	6	127381956	0.0609	291	0.5427	Sphingomyelin (d18:1/20:1, d18:2/20:0) levels || id:ebi-a-GCST90026021	Sphingomyelin (d18:1/20:1, d18:2/20:0) levels	Sphingomyelin (d18:1/20:1, d18:2/20:0) levels || ||	TRUE	igd	6	127060811	4.43047e-07	0.0476982	NAFLD	TRUE	reported	oih177	2	1	TRUE
rs28703824	A	G	A	G	0.198989	-0.0882	0.126926	0.1236	FALSE	FALSE	FALSE	ebi-a-GCST90026021	9	100954429	0.0441	291	0.04517	Sphingomyelin (d18:1/20:1, d18:2/20:0) levels || id:ebi-a-GCST90026021	Sphingomyelin (d18:1/20:1, d18:2/20:0) levels	Sphingomyelin (d18:1/20:1, d18:2/20:0) levels || ||	TRUE	igd	9	98192147	6.76675e-07	0.0400546	NAFLD	TRUE	reported	oih177	2	1	TRUE
rs4823112	T	C	T	C	0.221419	0.163	0.0912309	0.0173	FALSE	FALSE	FALSE	ebi-a-GCST90026021	22	44446490	0.1077	291	0.1302	Sphingomyelin (d18:1/20:1, d18:2/20:0) levels || id:ebi-a-GCST90026021	Sphingomyelin (d18:1/20:1, d18:2/20:0) levels	Sphingomyelin (d18:1/20:1, d18:2/20:0) levels || ||	TRUE	igd	22	44050610	1.32666e-06	0.0457882	NAFLD	TRUE	reported	oih177	2	1	TRUE
rs72893301	A	G	A	G	-0.237107	-0.0477	0.0939026	0.115	FALSE	FALSE	FALSE	ebi-a-GCST90026021	6	79363994	0.0442	291	0.2807	Sphingomyelin (d18:1/20:1, d18:2/20:0) levels || id:ebi-a-GCST90026021	Sphingomyelin (d18:1/20:1, d18:2/20:0) levels	Sphingomyelin (d18:1/20:1, d18:2/20:0) levels || ||	TRUE	igd	6	78654277	3.58658e-06	0.0511669	NAFLD	TRUE	reported	oih177	2	1	TRUE
rs73027058	G	C	G	C	-0.221411	-0.0173	0.109113	0.1242	FALSE	TRUE	FALSE	ebi-a-GCST90026021	3	12931703	0.0427	291	0.686	Sphingomyelin (d18:1/20:1, d18:2/20:0) levels || id:ebi-a-GCST90026021	Sphingomyelin (d18:1/20:1, d18:2/20:0) levels	Sphingomyelin (d18:1/20:1, d18:2/20:0) levels || ||	TRUE	igd	3	12890204	3.37746e-06	0.0476519	NAFLD	TRUE	reported	oih177	2	1	TRUE
rs73115877	C	T	C	T	-0.250522	-0.0555	0.0912604	0.0778	FALSE	FALSE	FALSE	ebi-a-GCST90026021	4	14921183	0.0511	291	0.2769	Sphingomyelin (d18:1/20:1, d18:2/20:0) levels || id:ebi-a-GCST90026021	Sphingomyelin (d18:1/20:1, d18:2/20:0) levels	Sphingomyelin (d18:1/20:1, d18:2/20:0) levels || ||	TRUE	igd	4	14919559	1.35881e-06	0.0518577	NAFLD	TRUE	reported	oih177	2	1	TRUE
rs738409	G	C	G	C	0.474321	-0.0045	0.226988	0.2431	FALSE	TRUE	FALSE	ebi-a-GCST90026021	22	44324727	0.0331	291	0.8909	Sphingomyelin (d18:1/20:1, d18:2/20:0) levels || id:ebi-a-GCST90026021	Sphingomyelin (d18:1/20:1, d18:2/20:0) levels	Sphingomyelin (d18:1/20:1, d18:2/20:0) levels || ||	TRUE	igd	22	43928847	5.50681e-56	0.0300889	NAFLD	TRUE	reported	oih177	2	1	TRUE
rs739846	A	G	A	G	0.434314	-0.0292	0.0632336	0.054	FALSE	FALSE	FALSE	ebi-a-GCST90026021	19	19419071	0.0691	291	0.673101	Sphingomyelin (d18:1/20:1, d18:2/20:0) levels || id:ebi-a-GCST90026021	Sphingomyelin (d18:1/20:1, d18:2/20:0) levels	Sphingomyelin (d18:1/20:1, d18:2/20:0) levels || ||	TRUE	igd	19	19308262	7.95793e-18	0.0505004	NAFLD	TRUE	reported	oih177	2	1	TRUE
rs10158849	A	G	A	G	-0.192303	-0.0059	0.152006	0.1216	FALSE	FALSE	FALSE	ebi-a-GCST90026022	1	105405243	0.0324	291	0.8549	Sphingomyelin (d18:1/22:1, d18:2/22:0, d16:1/24:1) levels || id:ebi-a-GCST90026022	Sphingomyelin (d18:1/22:1, d18:2/22:0, d16:1/24:1) levels	Sphingomyelin (d18:1/22:1, d18:2/22:0, d16:1/24:1) levels || ||	TRUE	igd	1	104862621	2.36129e-06	0.0407443	NAFLD	TRUE	reported	oih177	2	1	TRUE
rs113228594	T	A	T	A	0.82644	0.0163	0.00348588	0.0165	FALSE	TRUE	FALSE	ebi-a-GCST90026022	16	52776835	0.0967	291	0.866	Sphingomyelin (d18:1/22:1, d18:2/22:0, d16:1/24:1) levels || id:ebi-a-GCST90026022	Sphingomyelin (d18:1/22:1, d18:2/22:0, d16:1/24:1) levels	Sphingomyelin (d18:1/22:1, d18:2/22:0, d16:1/24:1) levels || ||	TRUE	igd	16	52742923	4.92357e-06	0.180919	NAFLD	TRUE	reported	oih177	2	1	TRUE
rs114737456	G	A	G	A	0.306331	-0.0845	0.0411712	0.0454	FALSE	FALSE	FALSE	ebi-a-GCST90026022	2	25249216	0.0547	291	0.1224	Sphingomyelin (d18:1/22:1, d18:2/22:0, d16:1/24:1) levels || id:ebi-a-GCST90026022	Sphingomyelin (d18:1/22:1, d18:2/22:0, d16:1/24:1) levels	Sphingomyelin (d18:1/22:1, d18:2/22:0, d16:1/24:1) levels || ||	TRUE	igd	2	25026347	1.83976e-06	0.0642166	NAFLD	TRUE	reported	oih177	2	1	TRUE
rs13141441	A	G	A	G	-0.161366	0.0562	0.227421	0.2744	FALSE	FALSE	FALSE	ebi-a-GCST90026022	4	88212722	0.0254	291	0.0265797	Sphingomyelin (d18:1/22:1, d18:2/22:0, d16:1/24:1) levels || id:ebi-a-GCST90026022	Sphingomyelin (d18:1/22:1, d18:2/22:0, d16:1/24:1) levels	Sphingomyelin (d18:1/22:1, d18:2/22:0, d16:1/24:1) levels || ||	TRUE	igd	4	87291570	2.49609e-06	0.0342717	NAFLD	TRUE	reported	oih177	2	1	TRUE
rs1806155	T	G	T	G	0.158442	0.0241	0.199274	0.166	FALSE	FALSE	FALSE	ebi-a-GCST90026022	11	31841125	0.0302	291	0.4245	Sphingomyelin (d18:1/22:1, d18:2/22:0, d16:1/24:1) levels || id:ebi-a-GCST90026022	Sphingomyelin (d18:1/22:1, d18:2/22:0, d16:1/24:1) levels	Sphingomyelin (d18:1/22:1, d18:2/22:0, d16:1/24:1) levels || ||	TRUE	igd	11	31819578	2.90804e-06	0.0338753	NAFLD	TRUE	reported	oih177	2	1	TRUE
rs2518827	G	A	G	A	0.241574	-0.0854	0.899305	0.9009	FALSE	FALSE	FALSE	ebi-a-GCST90026022	22	20010730	0.0374	291	0.0224698	Sphingomyelin (d18:1/22:1, d18:2/22:0, d16:1/24:1) levels || id:ebi-a-GCST90026022	Sphingomyelin (d18:1/22:1, d18:2/22:0, d16:1/24:1) levels	Sphingomyelin (d18:1/22:1, d18:2/22:0, d16:1/24:1) levels || ||	TRUE	igd	22	20023207	1.04244e-06	0.0494679	NAFLD	TRUE	reported	oih177	2	1	TRUE
rs2745359	C	T	C	T	0.24085	-0.0131	0.0834611	0.0618	FALSE	FALSE	FALSE	ebi-a-GCST90026022	6	127381956	0.0479	291	0.784401	Sphingomyelin (d18:1/22:1, d18:2/22:0, d16:1/24:1) levels || id:ebi-a-GCST90026022	Sphingomyelin (d18:1/22:1, d18:2/22:0, d16:1/24:1) levels	Sphingomyelin (d18:1/22:1, d18:2/22:0, d16:1/24:1) levels || ||	TRUE	igd	6	127060811	4.43047e-07	0.0476982	NAFLD	TRUE	reported	oih177	2	1	TRUE
rs28703824	A	G	A	G	0.198989	-0.044	0.126926	0.1241	FALSE	FALSE	FALSE	ebi-a-GCST90026022	9	100954429	0.0345	291	0.2019	Sphingomyelin (d18:1/22:1, d18:2/22:0, d16:1/24:1) levels || id:ebi-a-GCST90026022	Sphingomyelin (d18:1/22:1, d18:2/22:0, d16:1/24:1) levels	Sphingomyelin (d18:1/22:1, d18:2/22:0, d16:1/24:1) levels || ||	TRUE	igd	9	98192147	6.76675e-07	0.0400546	NAFLD	TRUE	reported	oih177	2	1	TRUE
rs4823112	T	C	T	C	0.221419	0.1196	0.0912309	0.0178	FALSE	FALSE	FALSE	ebi-a-GCST90026022	22	44446490	0.0833	291	0.151	Sphingomyelin (d18:1/22:1, d18:2/22:0, d16:1/24:1) levels || id:ebi-a-GCST90026022	Sphingomyelin (d18:1/22:1, d18:2/22:0, d16:1/24:1) levels	Sphingomyelin (d18:1/22:1, d18:2/22:0, d16:1/24:1) levels || ||	TRUE	igd	22	44050610	1.32666e-06	0.0457882	NAFLD	TRUE	reported	oih177	2	1	TRUE
rs72893301	A	G	A	G	-0.237107	-0.0276	0.0939026	0.1152	FALSE	FALSE	FALSE	ebi-a-GCST90026022	6	79363994	0.0349	291	0.4282	Sphingomyelin (d18:1/22:1, d18:2/22:0, d16:1/24:1) levels || id:ebi-a-GCST90026022	Sphingomyelin (d18:1/22:1, d18:2/22:0, d16:1/24:1) levels	Sphingomyelin (d18:1/22:1, d18:2/22:0, d16:1/24:1) levels || ||	TRUE	igd	6	78654277	3.58658e-06	0.0511669	NAFLD	TRUE	reported	oih177	2	1	TRUE
rs73027058	G	C	G	C	-0.221411	-0.0048	0.109113	0.1221	FALSE	TRUE	FALSE	ebi-a-GCST90026022	3	12931703	0.034	291	0.888	Sphingomyelin (d18:1/22:1, d18:2/22:0, d16:1/24:1) levels || id:ebi-a-GCST90026022	Sphingomyelin (d18:1/22:1, d18:2/22:0, d16:1/24:1) levels	Sphingomyelin (d18:1/22:1, d18:2/22:0, d16:1/24:1) levels || ||	TRUE	igd	3	12890204	3.37746e-06	0.0476519	NAFLD	TRUE	reported	oih177	2	1	TRUE
rs73115877	C	T	C	T	-0.250522	-0.0418	0.0912604	0.077	FALSE	FALSE	FALSE	ebi-a-GCST90026022	4	14921183	0.0403	291	0.3	Sphingomyelin (d18:1/22:1, d18:2/22:0, d16:1/24:1) levels || id:ebi-a-GCST90026022	Sphingomyelin (d18:1/22:1, d18:2/22:0, d16:1/24:1) levels	Sphingomyelin (d18:1/22:1, d18:2/22:0, d16:1/24:1) levels || ||	TRUE	igd	4	14919559	1.35881e-06	0.0518577	NAFLD	TRUE	reported	oih177	2	1	TRUE
rs738409	G	C	G	C	0.474321	-6.00E-04	0.226988	0.2381	FALSE	TRUE	FALSE	ebi-a-GCST90026022	22	44324727	0.026	291	0.9816	Sphingomyelin (d18:1/22:1, d18:2/22:0, d16:1/24:1) levels || id:ebi-a-GCST90026022	Sphingomyelin (d18:1/22:1, d18:2/22:0, d16:1/24:1) levels	Sphingomyelin (d18:1/22:1, d18:2/22:0, d16:1/24:1) levels || ||	TRUE	igd	22	43928847	5.50681e-56	0.0300889	NAFLD	TRUE	reported	oih177	2	1	TRUE
rs739846	A	G	A	G	0.434314	-0.0287	0.0632336	0.0577	FALSE	FALSE	FALSE	ebi-a-GCST90026022	19	19419071	0.0524	291	0.5837	Sphingomyelin (d18:1/22:1, d18:2/22:0, d16:1/24:1) levels || id:ebi-a-GCST90026022	Sphingomyelin (d18:1/22:1, d18:2/22:0, d16:1/24:1) levels	Sphingomyelin (d18:1/22:1, d18:2/22:0, d16:1/24:1) levels || ||	TRUE	igd	19	19308262	7.95793e-18	0.0505004	NAFLD	TRUE	reported	oih177	2	1	TRUE
rs10158849	A	G	A	G	-0.192303	-0.0081	0.152006	0.121	FALSE	FALSE	FALSE	ebi-a-GCST90026023	1	105405243	0.0218	291	0.7116	Sphingomyelin (d18:1/24:1, d18:2/24:0) levels || id:ebi-a-GCST90026023	Sphingomyelin (d18:1/24:1, d18:2/24:0) levels	Sphingomyelin (d18:1/24:1, d18:2/24:0) levels || ||	TRUE	igd	1	104862621	2.36129e-06	0.0407443	NAFLD	TRUE	reported	oih177	2	1	TRUE
rs113228594	T	A	T	A	0.82644	-0.0259	0.00348588	0.0174	FALSE	TRUE	FALSE	ebi-a-GCST90026023	16	52776835	0.063	291	0.6814	Sphingomyelin (d18:1/24:1, d18:2/24:0) levels || id:ebi-a-GCST90026023	Sphingomyelin (d18:1/24:1, d18:2/24:0) levels	Sphingomyelin (d18:1/24:1, d18:2/24:0) levels || ||	TRUE	igd	16	52742923	4.92357e-06	0.180919	NAFLD	TRUE	reported	oih177	2	1	TRUE
rs114737456	G	A	G	A	0.306331	-4.00E-04	0.0411712	0.0475	FALSE	FALSE	FALSE	ebi-a-GCST90026023	2	25249216	0.0355	291	0.9908	Sphingomyelin (d18:1/24:1, d18:2/24:0) levels || id:ebi-a-GCST90026023	Sphingomyelin (d18:1/24:1, d18:2/24:0) levels	Sphingomyelin (d18:1/24:1, d18:2/24:0) levels || ||	TRUE	igd	2	25026347	1.83976e-06	0.0642166	NAFLD	TRUE	reported	oih177	2	1	TRUE
rs13141441	A	G	A	G	-0.161366	0.0443	0.227421	0.2695	FALSE	FALSE	FALSE	ebi-a-GCST90026023	4	88212722	0.0173	291	0.0106001	Sphingomyelin (d18:1/24:1, d18:2/24:0) levels || id:ebi-a-GCST90026023	Sphingomyelin (d18:1/24:1, d18:2/24:0) levels	Sphingomyelin (d18:1/24:1, d18:2/24:0) levels || ||	TRUE	igd	4	87291570	2.49609e-06	0.0342717	NAFLD	TRUE	reported	oih177	2	1	TRUE
rs1806155	T	G	T	G	0.158442	0.012	0.199274	0.1673	FALSE	FALSE	FALSE	ebi-a-GCST90026023	11	31841125	0.0204	291	0.5574	Sphingomyelin (d18:1/24:1, d18:2/24:0) levels || id:ebi-a-GCST90026023	Sphingomyelin (d18:1/24:1, d18:2/24:0) levels	Sphingomyelin (d18:1/24:1, d18:2/24:0) levels || ||	TRUE	igd	11	31819578	2.90804e-06	0.0338753	NAFLD	TRUE	reported	oih177	2	1	TRUE
rs2518827	G	A	G	A	0.241574	-0.0761	0.899305	0.9032	FALSE	FALSE	FALSE	ebi-a-GCST90026023	22	20010730	0.0253	291	0.002639	Sphingomyelin (d18:1/24:1, d18:2/24:0) levels || id:ebi-a-GCST90026023	Sphingomyelin (d18:1/24:1, d18:2/24:0) levels	Sphingomyelin (d18:1/24:1, d18:2/24:0) levels || ||	TRUE	igd	22	20023207	1.04244e-06	0.0494679	NAFLD	TRUE	reported	oih177	2	1	TRUE
rs2745359	C	T	C	T	0.24085	-4.00E-04	0.0834611	0.0617	FALSE	FALSE	FALSE	ebi-a-GCST90026023	6	127381956	0.0326	291	0.9906	Sphingomyelin (d18:1/24:1, d18:2/24:0) levels || id:ebi-a-GCST90026023	Sphingomyelin (d18:1/24:1, d18:2/24:0) levels	Sphingomyelin (d18:1/24:1, d18:2/24:0) levels || ||	TRUE	igd	6	127060811	4.43047e-07	0.0476982	NAFLD	TRUE	reported	oih177	2	1	TRUE
rs28703824	A	G	A	G	0.198989	0.0089	0.126926	0.1246	FALSE	FALSE	FALSE	ebi-a-GCST90026023	9	100954429	0.0233	291	0.7022	Sphingomyelin (d18:1/24:1, d18:2/24:0) levels || id:ebi-a-GCST90026023	Sphingomyelin (d18:1/24:1, d18:2/24:0) levels	Sphingomyelin (d18:1/24:1, d18:2/24:0) levels || ||	TRUE	igd	9	98192147	6.76675e-07	0.0400546	NAFLD	TRUE	reported	oih177	2	1	TRUE
rs4823112	T	C	T	C	0.221419	0.05	0.0912309	0.0182	FALSE	FALSE	FALSE	ebi-a-GCST90026023	22	44446490	0.0557	291	0.369	Sphingomyelin (d18:1/24:1, d18:2/24:0) levels || id:ebi-a-GCST90026023	Sphingomyelin (d18:1/24:1, d18:2/24:0) levels	Sphingomyelin (d18:1/24:1, d18:2/24:0) levels || ||	TRUE	igd	22	44050610	1.32666e-06	0.0457882	NAFLD	TRUE	reported	oih177	2	1	TRUE
rs72893301	A	G	A	G	-0.237107	-0.018	0.0939026	0.1155	FALSE	FALSE	FALSE	ebi-a-GCST90026023	6	79363994	0.0236	291	0.447	Sphingomyelin (d18:1/24:1, d18:2/24:0) levels || id:ebi-a-GCST90026023	Sphingomyelin (d18:1/24:1, d18:2/24:0) levels	Sphingomyelin (d18:1/24:1, d18:2/24:0) levels || ||	TRUE	igd	6	78654277	3.58658e-06	0.0511669	NAFLD	TRUE	reported	oih177	2	1	TRUE
rs73027058	G	C	G	C	-0.221411	-0.0052	0.109113	0.1198	FALSE	TRUE	FALSE	ebi-a-GCST90026023	3	12931703	0.0234	291	0.8258	Sphingomyelin (d18:1/24:1, d18:2/24:0) levels || id:ebi-a-GCST90026023	Sphingomyelin (d18:1/24:1, d18:2/24:0) levels	Sphingomyelin (d18:1/24:1, d18:2/24:0) levels || ||	TRUE	igd	3	12890204	3.37746e-06	0.0476519	NAFLD	TRUE	reported	oih177	2	1	TRUE
rs73115877	C	T	C	T	-0.250522	-0.0436	0.0912604	0.0763	FALSE	FALSE	FALSE	ebi-a-GCST90026023	4	14921183	0.0273	291	0.1104	Sphingomyelin (d18:1/24:1, d18:2/24:0) levels || id:ebi-a-GCST90026023	Sphingomyelin (d18:1/24:1, d18:2/24:0) levels	Sphingomyelin (d18:1/24:1, d18:2/24:0) levels || ||	TRUE	igd	4	14919559	1.35881e-06	0.0518577	NAFLD	TRUE	reported	oih177	2	1	TRUE
rs738409	G	C	G	C	0.474321	0.004	0.226988	0.2331	FALSE	TRUE	FALSE	ebi-a-GCST90026023	22	44324727	0.0177	291	0.82	Sphingomyelin (d18:1/24:1, d18:2/24:0) levels || id:ebi-a-GCST90026023	Sphingomyelin (d18:1/24:1, d18:2/24:0) levels	Sphingomyelin (d18:1/24:1, d18:2/24:0) levels || ||	TRUE	igd	22	43928847	5.50681e-56	0.0300889	NAFLD	TRUE	reported	oih177	2	1	TRUE
rs739846	A	G	A	G	0.434314	0.006	0.0632336	0.0608	FALSE	FALSE	FALSE	ebi-a-GCST90026023	19	19419071	0.0344	291	0.8612	Sphingomyelin (d18:1/24:1, d18:2/24:0) levels || id:ebi-a-GCST90026023	Sphingomyelin (d18:1/24:1, d18:2/24:0) levels	Sphingomyelin (d18:1/24:1, d18:2/24:0) levels || ||	TRUE	igd	19	19308262	7.95793e-18	0.0505004	NAFLD	TRUE	reported	oih177	2	1	TRUE
rs10158849	A	G	A	G	-0.192303	-0.0306	0.152006	0.1223	FALSE	FALSE	FALSE	ebi-a-GCST90026024	1	105405243	0.0241	291	0.2039	Sphingomyelin (d18:2/16:0, d18:1/16:1) levels || id:ebi-a-GCST90026024	Sphingomyelin (d18:2/16:0, d18:1/16:1) levels	Sphingomyelin (d18:2/16:0, d18:1/16:1) levels || ||	TRUE	igd	1	104862621	2.36129e-06	0.0407443	NAFLD	TRUE	reported	oih177	2	1	TRUE
rs113228594	T	A	T	A	0.82644	0.0314	0.00348588	0.0153	FALSE	TRUE	FALSE	ebi-a-GCST90026024	16	52776835	0.0748	291	0.6751	Sphingomyelin (d18:2/16:0, d18:1/16:1) levels || id:ebi-a-GCST90026024	Sphingomyelin (d18:2/16:0, d18:1/16:1) levels	Sphingomyelin (d18:2/16:0, d18:1/16:1) levels || ||	TRUE	igd	16	52742923	4.92357e-06	0.180919	NAFLD	TRUE	reported	oih177	2	1	TRUE
rs114737456	G	A	G	A	0.306331	-0.0376	0.0411712	0.0425	FALSE	FALSE	FALSE	ebi-a-GCST90026024	2	25249216	0.0432	291	0.3836	Sphingomyelin (d18:2/16:0, d18:1/16:1) levels || id:ebi-a-GCST90026024	Sphingomyelin (d18:2/16:0, d18:1/16:1) levels	Sphingomyelin (d18:2/16:0, d18:1/16:1) levels || ||	TRUE	igd	2	25026347	1.83976e-06	0.0642166	NAFLD	TRUE	reported	oih177	2	1	TRUE
rs13141441	A	G	A	G	-0.161366	0.0475	0.227421	0.2797	FALSE	FALSE	FALSE	ebi-a-GCST90026024	4	88212722	0.0185	291	0.0101899	Sphingomyelin (d18:2/16:0, d18:1/16:1) levels || id:ebi-a-GCST90026024	Sphingomyelin (d18:2/16:0, d18:1/16:1) levels	Sphingomyelin (d18:2/16:0, d18:1/16:1) levels || ||	TRUE	igd	4	87291570	2.49609e-06	0.0342717	NAFLD	TRUE	reported	oih177	2	1	TRUE
rs1806155	T	G	T	G	0.158442	-0.0043	0.199274	0.1644	FALSE	FALSE	FALSE	ebi-a-GCST90026024	11	31841125	0.0226	291	0.8479	Sphingomyelin (d18:2/16:0, d18:1/16:1) levels || id:ebi-a-GCST90026024	Sphingomyelin (d18:2/16:0, d18:1/16:1) levels	Sphingomyelin (d18:2/16:0, d18:1/16:1) levels || ||	TRUE	igd	11	31819578	2.90804e-06	0.0338753	NAFLD	TRUE	reported	oih177	2	1	TRUE
rs2518827	G	A	G	A	0.241574	-0.0422	0.899305	0.8983	FALSE	FALSE	FALSE	ebi-a-GCST90026024	22	20010730	0.0276	291	0.1259	Sphingomyelin (d18:2/16:0, d18:1/16:1) levels || id:ebi-a-GCST90026024	Sphingomyelin (d18:2/16:0, d18:1/16:1) levels	Sphingomyelin (d18:2/16:0, d18:1/16:1) levels || ||	TRUE	igd	22	20023207	1.04244e-06	0.0494679	NAFLD	TRUE	reported	oih177	2	1	TRUE
rs2745359	C	T	C	T	0.24085	0.0069	0.0834611	0.0619	FALSE	FALSE	FALSE	ebi-a-GCST90026024	6	127381956	0.0354	291	0.8447	Sphingomyelin (d18:2/16:0, d18:1/16:1) levels || id:ebi-a-GCST90026024	Sphingomyelin (d18:2/16:0, d18:1/16:1) levels	Sphingomyelin (d18:2/16:0, d18:1/16:1) levels || ||	TRUE	igd	6	127060811	4.43047e-07	0.0476982	NAFLD	TRUE	reported	oih177	2	1	TRUE
rs28703824	A	G	A	G	0.198989	-0.0455	0.126926	0.1236	FALSE	FALSE	FALSE	ebi-a-GCST90026024	9	100954429	0.0257	291	0.0766408	Sphingomyelin (d18:2/16:0, d18:1/16:1) levels || id:ebi-a-GCST90026024	Sphingomyelin (d18:2/16:0, d18:1/16:1) levels	Sphingomyelin (d18:2/16:0, d18:1/16:1) levels || ||	TRUE	igd	9	98192147	6.76675e-07	0.0400546	NAFLD	TRUE	reported	oih177	2	1	TRUE
rs4823112	T	C	T	C	0.221419	0.1207	0.0912309	0.0172	FALSE	FALSE	FALSE	ebi-a-GCST90026024	22	44446490	0.0626	291	0.0538704	Sphingomyelin (d18:2/16:0, d18:1/16:1) levels || id:ebi-a-GCST90026024	Sphingomyelin (d18:2/16:0, d18:1/16:1) levels	Sphingomyelin (d18:2/16:0, d18:1/16:1) levels || ||	TRUE	igd	22	44050610	1.32666e-06	0.0457882	NAFLD	TRUE	reported	oih177	2	1	TRUE
rs72893301	A	G	A	G	-0.237107	-0.0336	0.0939026	0.115	FALSE	FALSE	FALSE	ebi-a-GCST90026024	6	79363994	0.0257	291	0.1908	Sphingomyelin (d18:2/16:0, d18:1/16:1) levels || id:ebi-a-GCST90026024	Sphingomyelin (d18:2/16:0, d18:1/16:1) levels	Sphingomyelin (d18:2/16:0, d18:1/16:1) levels || ||	TRUE	igd	6	78654277	3.58658e-06	0.0511669	NAFLD	TRUE	reported	oih177	2	1	TRUE
rs73027058	G	C	G	C	-0.221411	0.0157	0.109113	0.1244	FALSE	TRUE	FALSE	ebi-a-GCST90026024	3	12931703	0.0248	291	0.527	Sphingomyelin (d18:2/16:0, d18:1/16:1) levels || id:ebi-a-GCST90026024	Sphingomyelin (d18:2/16:0, d18:1/16:1) levels	Sphingomyelin (d18:2/16:0, d18:1/16:1) levels || ||	TRUE	igd	3	12890204	3.37746e-06	0.0476519	NAFLD	TRUE	reported	oih177	2	1	TRUE
rs73115877	C	T	C	T	-0.250522	-0.0295	0.0912604	0.0778	FALSE	FALSE	FALSE	ebi-a-GCST90026024	4	14921183	0.0296	291	0.3192	Sphingomyelin (d18:2/16:0, d18:1/16:1) levels || id:ebi-a-GCST90026024	Sphingomyelin (d18:2/16:0, d18:1/16:1) levels	Sphingomyelin (d18:2/16:0, d18:1/16:1) levels || ||	TRUE	igd	4	14919559	1.35881e-06	0.0518577	NAFLD	TRUE	reported	oih177	2	1	TRUE
rs738409	G	C	G	C	0.474321	0.0138	0.226988	0.2437	FALSE	TRUE	FALSE	ebi-a-GCST90026024	22	44324727	0.0192	291	0.4714	Sphingomyelin (d18:2/16:0, d18:1/16:1) levels || id:ebi-a-GCST90026024	Sphingomyelin (d18:2/16:0, d18:1/16:1) levels	Sphingomyelin (d18:2/16:0, d18:1/16:1) levels || ||	TRUE	igd	22	43928847	5.50681e-56	0.0300889	NAFLD	TRUE	reported	oih177	2	1	TRUE
rs739846	A	G	A	G	0.434314	-0.0091	0.0632336	0.0536	FALSE	FALSE	FALSE	ebi-a-GCST90026024	19	19419071	0.0403	291	0.8205	Sphingomyelin (d18:2/16:0, d18:1/16:1) levels || id:ebi-a-GCST90026024	Sphingomyelin (d18:2/16:0, d18:1/16:1) levels	Sphingomyelin (d18:2/16:0, d18:1/16:1) levels || ||	TRUE	igd	19	19308262	7.95793e-18	0.0505004	NAFLD	TRUE	reported	oih177	2	1	TRUE
rs10158849	A	G	A	G	-0.192303	-0.011	0.152006	0.1215	FALSE	FALSE	FALSE	ebi-a-GCST90026025	1	105405243	0.0223	291	0.621001	Sphingomyelin (d18:2/24:1, d18:1/24:2) levels || id:ebi-a-GCST90026025	Sphingomyelin (d18:2/24:1, d18:1/24:2) levels	Sphingomyelin (d18:2/24:1, d18:1/24:2) levels || ||	TRUE	igd	1	104862621	2.36129e-06	0.0407443	NAFLD	TRUE	reported	oih177	2	1	TRUE
rs113228594	T	A	T	A	0.82644	0.0057	0.00348588	0.0167	FALSE	TRUE	FALSE	ebi-a-GCST90026025	16	52776835	0.066	291	0.9309	Sphingomyelin (d18:2/24:1, d18:1/24:2) levels || id:ebi-a-GCST90026025	Sphingomyelin (d18:2/24:1, d18:1/24:2) levels	Sphingomyelin (d18:2/24:1, d18:1/24:2) levels || ||	TRUE	igd	16	52742923	4.92357e-06	0.180919	NAFLD	TRUE	reported	oih177	2	1	TRUE
rs114737456	G	A	G	A	0.306331	-0.03	0.0411712	0.0459	FALSE	FALSE	FALSE	ebi-a-GCST90026025	2	25249216	0.0374	291	0.4228	Sphingomyelin (d18:2/24:1, d18:1/24:2) levels || id:ebi-a-GCST90026025	Sphingomyelin (d18:2/24:1, d18:1/24:2) levels	Sphingomyelin (d18:2/24:1, d18:1/24:2) levels || ||	TRUE	igd	2	25026347	1.83976e-06	0.0642166	NAFLD	TRUE	reported	oih177	2	1	TRUE
rs13141441	A	G	A	G	-0.161366	0.0415	0.227421	0.2737	FALSE	FALSE	FALSE	ebi-a-GCST90026025	4	88212722	0.0175	291	0.0179399	Sphingomyelin (d18:2/24:1, d18:1/24:2) levels || id:ebi-a-GCST90026025	Sphingomyelin (d18:2/24:1, d18:1/24:2) levels	Sphingomyelin (d18:2/24:1, d18:1/24:2) levels || ||	TRUE	igd	4	87291570	2.49609e-06	0.0342717	NAFLD	TRUE	reported	oih177	2	1	TRUE
rs1806155	T	G	T	G	0.158442	0.0082	0.199274	0.1662	FALSE	FALSE	FALSE	ebi-a-GCST90026025	11	31841125	0.0209	291	0.6968	Sphingomyelin (d18:2/24:1, d18:1/24:2) levels || id:ebi-a-GCST90026025	Sphingomyelin (d18:2/24:1, d18:1/24:2) levels	Sphingomyelin (d18:2/24:1, d18:1/24:2) levels || ||	TRUE	igd	11	31819578	2.90804e-06	0.0338753	NAFLD	TRUE	reported	oih177	2	1	TRUE
rs2518827	G	A	G	A	0.241574	-0.0634	0.899305	0.9013	FALSE	FALSE	FALSE	ebi-a-GCST90026025	22	20010730	0.0258	291	0.0139399	Sphingomyelin (d18:2/24:1, d18:1/24:2) levels || id:ebi-a-GCST90026025	Sphingomyelin (d18:2/24:1, d18:1/24:2) levels	Sphingomyelin (d18:2/24:1, d18:1/24:2) levels || ||	TRUE	igd	22	20023207	1.04244e-06	0.0494679	NAFLD	TRUE	reported	oih177	2	1	TRUE
rs2745359	C	T	C	T	0.24085	-0.0111	0.0834611	0.0618	FALSE	FALSE	FALSE	ebi-a-GCST90026025	6	127381956	0.033	291	0.7366	Sphingomyelin (d18:2/24:1, d18:1/24:2) levels || id:ebi-a-GCST90026025	Sphingomyelin (d18:2/24:1, d18:1/24:2) levels	Sphingomyelin (d18:2/24:1, d18:1/24:2) levels || ||	TRUE	igd	6	127060811	4.43047e-07	0.0476982	NAFLD	TRUE	reported	oih177	2	1	TRUE
rs28703824	A	G	A	G	0.198989	-0.0119	0.126926	0.1242	FALSE	FALSE	FALSE	ebi-a-GCST90026025	9	100954429	0.0238	291	0.6158	Sphingomyelin (d18:2/24:1, d18:1/24:2) levels || id:ebi-a-GCST90026025	Sphingomyelin (d18:2/24:1, d18:1/24:2) levels	Sphingomyelin (d18:2/24:1, d18:1/24:2) levels || ||	TRUE	igd	9	98192147	6.76675e-07	0.0400546	NAFLD	TRUE	reported	oih177	2	1	TRUE
rs4823112	T	C	T	C	0.221419	0.1	0.0912309	0.0179	FALSE	FALSE	FALSE	ebi-a-GCST90026025	22	44446490	0.0571	291	0.0797095	Sphingomyelin (d18:2/24:1, d18:1/24:2) levels || id:ebi-a-GCST90026025	Sphingomyelin (d18:2/24:1, d18:1/24:2) levels	Sphingomyelin (d18:2/24:1, d18:1/24:2) levels || ||	TRUE	igd	22	44050610	1.32666e-06	0.0457882	NAFLD	TRUE	reported	oih177	2	1	TRUE
rs72893301	A	G	A	G	-0.237107	-0.0209	0.0939026	0.1153	FALSE	FALSE	FALSE	ebi-a-GCST90026025	6	79363994	0.024	291	0.385	Sphingomyelin (d18:2/24:1, d18:1/24:2) levels || id:ebi-a-GCST90026025	Sphingomyelin (d18:2/24:1, d18:1/24:2) levels	Sphingomyelin (d18:2/24:1, d18:1/24:2) levels || ||	TRUE	igd	6	78654277	3.58658e-06	0.0511669	NAFLD	TRUE	reported	oih177	2	1	TRUE
rs73027058	G	C	G	C	-0.221411	0.0125	0.109113	0.1216	FALSE	TRUE	FALSE	ebi-a-GCST90026025	3	12931703	0.0235	291	0.5961	Sphingomyelin (d18:2/24:1, d18:1/24:2) levels || id:ebi-a-GCST90026025	Sphingomyelin (d18:2/24:1, d18:1/24:2) levels	Sphingomyelin (d18:2/24:1, d18:1/24:2) levels || ||	TRUE	igd	3	12890204	3.37746e-06	0.0476519	NAFLD	TRUE	reported	oih177	2	1	TRUE
rs73115877	C	T	C	T	-0.250522	0.0013	0.0912604	0.0769	FALSE	FALSE	FALSE	ebi-a-GCST90026025	4	14921183	0.0278	291	0.9636	Sphingomyelin (d18:2/24:1, d18:1/24:2) levels || id:ebi-a-GCST90026025	Sphingomyelin (d18:2/24:1, d18:1/24:2) levels	Sphingomyelin (d18:2/24:1, d18:1/24:2) levels || ||	TRUE	igd	4	14919559	1.35881e-06	0.0518577	NAFLD	TRUE	reported	oih177	2	1	TRUE
rs738409	G	C	G	C	0.474321	3e-04	0.226988	0.2371	FALSE	TRUE	FALSE	ebi-a-GCST90026025	22	44324727	0.018	291	0.9852	Sphingomyelin (d18:2/24:1, d18:1/24:2) levels || id:ebi-a-GCST90026025	Sphingomyelin (d18:2/24:1, d18:1/24:2) levels	Sphingomyelin (d18:2/24:1, d18:1/24:2) levels || ||	TRUE	igd	22	43928847	5.50681e-56	0.0300889	NAFLD	TRUE	reported	oih177	2	1	TRUE
rs739846	A	G	A	G	0.434314	0.0188	0.0632336	0.0584	FALSE	FALSE	FALSE	ebi-a-GCST90026025	19	19419071	0.0358	291	0.6004	Sphingomyelin (d18:2/24:1, d18:1/24:2) levels || id:ebi-a-GCST90026025	Sphingomyelin (d18:2/24:1, d18:1/24:2) levels	Sphingomyelin (d18:2/24:1, d18:1/24:2) levels || ||	TRUE	igd	19	19308262	7.95793e-18	0.0505004	NAFLD	TRUE	reported	oih177	2	1	TRUE
rs10158849	A	G	A	G	-0.192303	-0.0063	0.152006	0.1217	FALSE	FALSE	FALSE	ebi-a-GCST90026026	1	105405243	0.0186	291	0.736	Allantoin levels || id:ebi-a-GCST90026026	Allantoin levels	Allantoin levels || ||	TRUE	igd	1	104862621	2.36129e-06	0.0407443	NAFLD	TRUE	reported	oih177	2	1	TRUE
rs113228594	T	A	T	A	0.82644	0.1213	0.00348588	0.0163	FALSE	TRUE	FALSE	ebi-a-GCST90026026	16	52776835	0.0554	291	0.02869	Allantoin levels || id:ebi-a-GCST90026026	Allantoin levels	Allantoin levels || ||	TRUE	igd	16	52742923	4.92357e-06	0.180919	NAFLD	TRUE	reported	oih177	2	1	TRUE
rs114737456	G	A	G	A	0.306331	-0.0305	0.0411712	0.0449	FALSE	FALSE	FALSE	ebi-a-GCST90026026	2	25249216	0.0318	291	0.3377	Allantoin levels || id:ebi-a-GCST90026026	Allantoin levels	Allantoin levels || ||	TRUE	igd	2	25026347	1.83976e-06	0.0642166	NAFLD	TRUE	reported	oih177	2	1	TRUE
rs13141441	A	G	A	G	-0.161366	0.0129	0.227421	0.2759	FALSE	FALSE	FALSE	ebi-a-GCST90026026	4	88212722	0.0146	291	0.3787	Allantoin levels || id:ebi-a-GCST90026026	Allantoin levels	Allantoin levels || ||	TRUE	igd	4	87291570	2.49609e-06	0.0342717	NAFLD	TRUE	reported	oih177	2	1	TRUE
rs1806155	T	G	T	G	0.158442	0.0309	0.199274	0.1658	FALSE	FALSE	FALSE	ebi-a-GCST90026026	11	31841125	0.0173	291	0.0744098	Allantoin levels || id:ebi-a-GCST90026026	Allantoin levels	Allantoin levels || ||	TRUE	igd	11	31819578	2.90804e-06	0.0338753	NAFLD	TRUE	reported	oih177	2	1	TRUE
rs2518827	G	A	G	A	0.241574	-0.0242	0.899305	0.9003	FALSE	FALSE	FALSE	ebi-a-GCST90026026	22	20010730	0.0216	291	0.2611	Allantoin levels || id:ebi-a-GCST90026026	Allantoin levels	Allantoin levels || ||	TRUE	igd	22	20023207	1.04244e-06	0.0494679	NAFLD	TRUE	reported	oih177	2	1	TRUE
rs2745359	C	T	C	T	0.24085	0.0134	0.0834611	0.0618	FALSE	FALSE	FALSE	ebi-a-GCST90026026	6	127381956	0.0276	291	0.6257	Allantoin levels || id:ebi-a-GCST90026026	Allantoin levels	Allantoin levels || ||	TRUE	igd	6	127060811	4.43047e-07	0.0476982	NAFLD	TRUE	reported	oih177	2	1	TRUE
rs28703824	A	G	A	G	0.198989	0.0061	0.126926	0.124	FALSE	FALSE	FALSE	ebi-a-GCST90026026	9	100954429	0.0199	291	0.759899	Allantoin levels || id:ebi-a-GCST90026026	Allantoin levels	Allantoin levels || ||	TRUE	igd	9	98192147	6.76675e-07	0.0400546	NAFLD	TRUE	reported	oih177	2	1	TRUE
rs4823112	T	C	T	C	0.221419	-0.0046	0.0912309	0.0177	FALSE	FALSE	FALSE	ebi-a-GCST90026026	22	44446490	0.048	291	0.9238	Allantoin levels || id:ebi-a-GCST90026026	Allantoin levels	Allantoin levels || ||	TRUE	igd	22	44050610	1.32666e-06	0.0457882	NAFLD	TRUE	reported	oih177	2	1	TRUE
rs72893301	A	G	A	G	-0.237107	0.0357	0.0939026	0.1152	FALSE	FALSE	FALSE	ebi-a-GCST90026026	6	79363994	0.0199	291	0.0724303	Allantoin levels || id:ebi-a-GCST90026026	Allantoin levels	Allantoin levels || ||	TRUE	igd	6	78654277	3.58658e-06	0.0511669	NAFLD	TRUE	reported	oih177	2	1	TRUE
rs73027058	G	C	G	C	-0.221411	0.0045	0.109113	0.1225	FALSE	TRUE	FALSE	ebi-a-GCST90026026	3	12931703	0.0194	291	0.8177	Allantoin levels || id:ebi-a-GCST90026026	Allantoin levels	Allantoin levels || ||	TRUE	igd	3	12890204	3.37746e-06	0.0476519	NAFLD	TRUE	reported	oih177	2	1	TRUE
rs73115877	C	T	C	T	-0.250522	-0.029	0.0912604	0.0771	FALSE	FALSE	FALSE	ebi-a-GCST90026026	4	14921183	0.023	291	0.2077	Allantoin levels || id:ebi-a-GCST90026026	Allantoin levels	Allantoin levels || ||	TRUE	igd	4	14919559	1.35881e-06	0.0518577	NAFLD	TRUE	reported	oih177	2	1	TRUE
rs738409	G	C	G	C	0.474321	0.0192	0.226988	0.239	FALSE	TRUE	FALSE	ebi-a-GCST90026026	22	44324727	0.0149	291	0.1984	Allantoin levels || id:ebi-a-GCST90026026	Allantoin levels	Allantoin levels || ||	TRUE	igd	22	43928847	5.50681e-56	0.0300889	NAFLD	TRUE	reported	oih177	2	1	TRUE
rs739846	A	G	A	G	0.434314	5e-04	0.0632336	0.057	FALSE	FALSE	FALSE	ebi-a-GCST90026026	19	19419071	0.0303	291	0.9872	Allantoin levels || id:ebi-a-GCST90026026	Allantoin levels	Allantoin levels || ||	TRUE	igd	19	19308262	7.95793e-18	0.0505004	NAFLD	TRUE	reported	oih177	2	1	TRUE
rs10158849	A	G	A	G	-0.192303	0.0045	0.152006	0.1218	FALSE	FALSE	FALSE	ebi-a-GCST90026027	1	105405243	0.0147	291	0.760801	Alpha-ketoglutarate levels || id:ebi-a-GCST90026027	Alpha-ketoglutarate levels	Alpha-ketoglutarate levels || ||	TRUE	igd	1	104862621	2.36129e-06	0.0407443	NAFLD	TRUE	reported	oih177	2	1	TRUE
rs113228594	T	A	T	A	0.82644	-8.00E-04	0.00348588	0.0161	FALSE	TRUE	FALSE	ebi-a-GCST90026027	16	52776835	0.0444	291	0.9852	Alpha-ketoglutarate levels || id:ebi-a-GCST90026027	Alpha-ketoglutarate levels	Alpha-ketoglutarate levels || ||	TRUE	igd	16	52742923	4.92357e-06	0.180919	NAFLD	TRUE	reported	oih177	2	1	TRUE
rs114737456	G	A	G	A	0.306331	0.0186	0.0411712	0.0445	FALSE	FALSE	FALSE	ebi-a-GCST90026027	2	25249216	0.0253	291	0.4626	Alpha-ketoglutarate levels || id:ebi-a-GCST90026027	Alpha-ketoglutarate levels	Alpha-ketoglutarate levels || ||	TRUE	igd	2	25026347	1.83976e-06	0.0642166	NAFLD	TRUE	reported	oih177	2	1	TRUE
rs13141441	A	G	A	G	-0.161366	-0.0021	0.227421	0.2766	FALSE	FALSE	FALSE	ebi-a-GCST90026027	4	88212722	0.0115	291	0.8528	Alpha-ketoglutarate levels || id:ebi-a-GCST90026027	Alpha-ketoglutarate levels	Alpha-ketoglutarate levels || ||	TRUE	igd	4	87291570	2.49609e-06	0.0342717	NAFLD	TRUE	reported	oih177	2	1	TRUE
rs1806155	T	G	T	G	0.158442	0.0076	0.199274	0.1655	FALSE	FALSE	FALSE	ebi-a-GCST90026027	11	31841125	0.0136	291	0.5781	Alpha-ketoglutarate levels || id:ebi-a-GCST90026027	Alpha-ketoglutarate levels	Alpha-ketoglutarate levels || ||	TRUE	igd	11	31819578	2.90804e-06	0.0338753	NAFLD	TRUE	reported	oih177	2	1	TRUE
rs2518827	G	A	G	A	0.241574	0.0094	0.899305	0.9	FALSE	FALSE	FALSE	ebi-a-GCST90026027	22	20010730	0.017	291	0.5805	Alpha-ketoglutarate levels || id:ebi-a-GCST90026027	Alpha-ketoglutarate levels	Alpha-ketoglutarate levels || ||	TRUE	igd	22	20023207	1.04244e-06	0.0494679	NAFLD	TRUE	reported	oih177	2	1	TRUE
rs2745359	C	T	C	T	0.24085	-0.0223	0.0834611	0.0618	FALSE	FALSE	FALSE	ebi-a-GCST90026027	6	127381956	0.0216	291	0.3024	Alpha-ketoglutarate levels || id:ebi-a-GCST90026027	Alpha-ketoglutarate levels	Alpha-ketoglutarate levels || ||	TRUE	igd	6	127060811	4.43047e-07	0.0476982	NAFLD	TRUE	reported	oih177	2	1	TRUE
rs28703824	A	G	A	G	0.198989	-0.0029	0.126926	0.1239	FALSE	FALSE	FALSE	ebi-a-GCST90026027	9	100954429	0.0156	291	0.8511	Alpha-ketoglutarate levels || id:ebi-a-GCST90026027	Alpha-ketoglutarate levels	Alpha-ketoglutarate levels || ||	TRUE	igd	9	98192147	6.76675e-07	0.0400546	NAFLD	TRUE	reported	oih177	2	1	TRUE
rs4823112	T	C	T	C	0.221419	6e-04	0.0912309	0.0176	FALSE	FALSE	FALSE	ebi-a-GCST90026027	22	44446490	0.0381	291	0.9871	Alpha-ketoglutarate levels || id:ebi-a-GCST90026027	Alpha-ketoglutarate levels	Alpha-ketoglutarate levels || ||	TRUE	igd	22	44050610	1.32666e-06	0.0457882	NAFLD	TRUE	reported	oih177	2	1	TRUE
rs72893301	A	G	A	G	-0.237107	-0.0284	0.0939026	0.1152	FALSE	FALSE	FALSE	ebi-a-GCST90026027	6	79363994	0.0156	291	0.0683707	Alpha-ketoglutarate levels || id:ebi-a-GCST90026027	Alpha-ketoglutarate levels	Alpha-ketoglutarate levels || ||	TRUE	igd	6	78654277	3.58658e-06	0.0511669	NAFLD	TRUE	reported	oih177	2	1	TRUE
rs73027058	G	C	G	C	-0.221411	-0.0078	0.109113	0.1228	FALSE	TRUE	FALSE	ebi-a-GCST90026027	3	12931703	0.0153	291	0.6127	Alpha-ketoglutarate levels || id:ebi-a-GCST90026027	Alpha-ketoglutarate levels	Alpha-ketoglutarate levels || ||	TRUE	igd	3	12890204	3.37746e-06	0.0476519	NAFLD	TRUE	reported	oih177	2	1	TRUE
rs73115877	C	T	C	T	-0.250522	-0.0452	0.0912604	0.0773	FALSE	FALSE	FALSE	ebi-a-GCST90026027	4	14921183	0.018	291	0.01222	Alpha-ketoglutarate levels || id:ebi-a-GCST90026027	Alpha-ketoglutarate levels	Alpha-ketoglutarate levels || ||	TRUE	igd	4	14919559	1.35881e-06	0.0518577	NAFLD	TRUE	reported	oih177	2	1	TRUE
rs738409	G	C	G	C	0.474321	0.0075	0.226988	0.2402	FALSE	TRUE	FALSE	ebi-a-GCST90026027	22	44324727	0.0117	291	0.5213	Alpha-ketoglutarate levels || id:ebi-a-GCST90026027	Alpha-ketoglutarate levels	Alpha-ketoglutarate levels || ||	TRUE	igd	22	43928847	5.50681e-56	0.0300889	NAFLD	TRUE	reported	oih177	2	1	TRUE
rs739846	A	G	A	G	0.434314	0.032	0.0632336	0.0565	FALSE	FALSE	FALSE	ebi-a-GCST90026027	19	19419071	0.0239	291	0.181	Alpha-ketoglutarate levels || id:ebi-a-GCST90026027	Alpha-ketoglutarate levels	Alpha-ketoglutarate levels || ||	TRUE	igd	19	19308262	7.95793e-18	0.0505004	NAFLD	TRUE	reported	oih177	2	1	TRUE
rs10158849	A	G	A	G	-0.192303	0.0647	0.152006	0.1213	FALSE	FALSE	FALSE	ebi-a-GCST90026028	1	105405243	0.0275	291	0.01874	Dimethylglycine levels || id:ebi-a-GCST90026028	Dimethylglycine levels	Dimethylglycine levels || ||	TRUE	igd	1	104862621	2.36129e-06	0.0407443	NAFLD	TRUE	reported	oih177	2	1	TRUE
rs113228594	T	A	T	A	0.82644	0.1758	0.00348588	0.017	FALSE	TRUE	FALSE	ebi-a-GCST90026028	16	52776835	0.0804	291	0.0288297	Dimethylglycine levels || id:ebi-a-GCST90026028	Dimethylglycine levels	Dimethylglycine levels || ||	TRUE	igd	16	52742923	4.92357e-06	0.180919	NAFLD	TRUE	reported	oih177	2	1	TRUE
rs114737456	G	A	G	A	0.306331	0.0665	0.0411712	0.0464	FALSE	FALSE	FALSE	ebi-a-GCST90026028	2	25249216	0.0459	291	0.1475	Dimethylglycine levels || id:ebi-a-GCST90026028	Dimethylglycine levels	Dimethylglycine levels || ||	TRUE	igd	2	25026347	1.83976e-06	0.0642166	NAFLD	TRUE	reported	oih177	2	1	TRUE
rs13141441	A	G	A	G	-0.161366	-0.0147	0.227421	0.2721	FALSE	FALSE	FALSE	ebi-a-GCST90026028	4	88212722	0.022	291	0.503	Dimethylglycine levels || id:ebi-a-GCST90026028	Dimethylglycine levels	Dimethylglycine levels || ||	TRUE	igd	4	87291570	2.49609e-06	0.0342717	NAFLD	TRUE	reported	oih177	2	1	TRUE
rs1806155	T	G	T	G	0.158442	-0.0018	0.199274	0.1667	FALSE	FALSE	FALSE	ebi-a-GCST90026028	11	31841125	0.0261	291	0.9452	Dimethylglycine levels || id:ebi-a-GCST90026028	Dimethylglycine levels	Dimethylglycine levels || ||	TRUE	igd	11	31819578	2.90804e-06	0.0338753	NAFLD	TRUE	reported	oih177	2	1	TRUE
rs2518827	G	A	G	A	0.241574	-0.0323	0.899305	0.9019	FALSE	FALSE	FALSE	ebi-a-GCST90026028	22	20010730	0.0325	291	0.3206	Dimethylglycine levels || id:ebi-a-GCST90026028	Dimethylglycine levels	Dimethylglycine levels || ||	TRUE	igd	22	20023207	1.04244e-06	0.0494679	NAFLD	TRUE	reported	oih177	2	1	TRUE
rs2745359	C	T	C	T	0.24085	-0.0019	0.0834611	0.0617	FALSE	FALSE	FALSE	ebi-a-GCST90026028	6	127381956	0.0413	291	0.9627	Dimethylglycine levels || id:ebi-a-GCST90026028	Dimethylglycine levels	Dimethylglycine levels || ||	TRUE	igd	6	127060811	4.43047e-07	0.0476982	NAFLD	TRUE	reported	oih177	2	1	TRUE
rs28703824	A	G	A	G	0.198989	-0.0044	0.126926	0.1244	FALSE	FALSE	FALSE	ebi-a-GCST90026028	9	100954429	0.0296	291	0.8821	Dimethylglycine levels || id:ebi-a-GCST90026028	Dimethylglycine levels	Dimethylglycine levels || ||	TRUE	igd	9	98192147	6.76675e-07	0.0400546	NAFLD	TRUE	reported	oih177	2	1	TRUE
rs4823112	T	C	T	C	0.221419	0.0236	0.0912309	0.018	FALSE	FALSE	FALSE	ebi-a-GCST90026028	22	44446490	0.0712	291	0.7405	Dimethylglycine levels || id:ebi-a-GCST90026028	Dimethylglycine levels	Dimethylglycine levels || ||	TRUE	igd	22	44050610	1.32666e-06	0.0457882	NAFLD	TRUE	reported	oih177	2	1	TRUE
rs72893301	A	G	A	G	-0.237107	-0.0486	0.0939026	0.1154	FALSE	FALSE	FALSE	ebi-a-GCST90026028	6	79363994	0.0297	291	0.1016	Dimethylglycine levels || id:ebi-a-GCST90026028	Dimethylglycine levels	Dimethylglycine levels || ||	TRUE	igd	6	78654277	3.58658e-06	0.0511669	NAFLD	TRUE	reported	oih177	2	1	TRUE
rs73027058	G	C	G	C	-0.221411	-0.0624	0.109113	0.1207	FALSE	TRUE	FALSE	ebi-a-GCST90026028	3	12931703	0.0292	291	0.0322797	Dimethylglycine levels || id:ebi-a-GCST90026028	Dimethylglycine levels	Dimethylglycine levels || ||	TRUE	igd	3	12890204	3.37746e-06	0.0476519	NAFLD	TRUE	reported	oih177	2	1	TRUE
rs73115877	C	T	C	T	-0.250522	0.0221	0.0912604	0.0767	FALSE	FALSE	FALSE	ebi-a-GCST90026028	4	14921183	0.0347	291	0.5246	Dimethylglycine levels || id:ebi-a-GCST90026028	Dimethylglycine levels	Dimethylglycine levels || ||	TRUE	igd	4	14919559	1.35881e-06	0.0518577	NAFLD	TRUE	reported	oih177	2	1	TRUE
rs738409	G	C	G	C	0.474321	0.001	0.226988	0.2355	FALSE	TRUE	FALSE	ebi-a-GCST90026028	22	44324727	0.0224	291	0.9634	Dimethylglycine levels || id:ebi-a-GCST90026028	Dimethylglycine levels	Dimethylglycine levels || ||	TRUE	igd	22	43928847	5.50681e-56	0.0300889	NAFLD	TRUE	reported	oih177	2	1	TRUE
rs739846	A	G	A	G	0.434314	-0.0044	0.0632336	0.0594	FALSE	FALSE	FALSE	ebi-a-GCST90026028	19	19419071	0.0443	291	0.9207	Dimethylglycine levels || id:ebi-a-GCST90026028	Dimethylglycine levels	Dimethylglycine levels || ||	TRUE	igd	19	19308262	7.95793e-18	0.0505004	NAFLD	TRUE	reported	oih177	2	1	TRUE
rs10158849	A	G	A	G	-0.192303	-0.0108	0.152006	0.1227	FALSE	FALSE	FALSE	ebi-a-GCST90026029	1	105405243	0.026	291	0.6784	Glucuronate levels || id:ebi-a-GCST90026029	Glucuronate levels	Glucuronate levels || ||	TRUE	igd	1	104862621	2.36129e-06	0.0407443	NAFLD	TRUE	reported	oih177	2	1	TRUE
rs113228594	T	A	T	A	0.82644	0.0617	0.00348588	0.0145	FALSE	TRUE	FALSE	ebi-a-GCST90026029	16	52776835	0.0829	291	0.4567	Glucuronate levels || id:ebi-a-GCST90026029	Glucuronate levels	Glucuronate levels || ||	TRUE	igd	16	52742923	4.92357e-06	0.180919	NAFLD	TRUE	reported	oih177	2	1	TRUE
rs114737456	G	A	G	A	0.306331	0.0486	0.0411712	0.0405	FALSE	FALSE	FALSE	ebi-a-GCST90026029	2	25249216	0.0482	291	0.3136	Glucuronate levels || id:ebi-a-GCST90026029	Glucuronate levels	Glucuronate levels || ||	TRUE	igd	2	25026347	1.83976e-06	0.0642166	NAFLD	TRUE	reported	oih177	2	1	TRUE
rs13141441	A	G	A	G	-0.161366	0.0162	0.227421	0.2829	FALSE	FALSE	FALSE	ebi-a-GCST90026029	4	88212722	0.02	291	0.4185	Glucuronate levels || id:ebi-a-GCST90026029	Glucuronate levels	Glucuronate levels || ||	TRUE	igd	4	87291570	2.49609e-06	0.0342717	NAFLD	TRUE	reported	oih177	2	1	TRUE
rs1806155	T	G	T	G	0.158442	-0.0531	0.199274	0.1633	FALSE	FALSE	FALSE	ebi-a-GCST90026029	11	31841125	0.024	291	0.0269203	Glucuronate levels || id:ebi-a-GCST90026029	Glucuronate levels	Glucuronate levels || ||	TRUE	igd	11	31819578	2.90804e-06	0.0338753	NAFLD	TRUE	reported	oih177	2	1	TRUE
rs2518827	G	A	G	A	0.241574	0.024	0.899305	0.8973	FALSE	FALSE	FALSE	ebi-a-GCST90026029	22	20010730	0.0293	291	0.4119	Glucuronate levels || id:ebi-a-GCST90026029	Glucuronate levels	Glucuronate levels || ||	TRUE	igd	22	20023207	1.04244e-06	0.0494679	NAFLD	TRUE	reported	oih177	2	1	TRUE
rs2745359	C	T	C	T	0.24085	0.0255	0.0834611	0.062	FALSE	FALSE	FALSE	ebi-a-GCST90026029	6	127381956	0.0382	291	0.5032	Glucuronate levels || id:ebi-a-GCST90026029	Glucuronate levels	Glucuronate levels || ||	TRUE	igd	6	127060811	4.43047e-07	0.0476982	NAFLD	TRUE	reported	oih177	2	1	TRUE
rs28703824	A	G	A	G	0.198989	-0.0549	0.126926	0.1232	FALSE	FALSE	FALSE	ebi-a-GCST90026029	9	100954429	0.0277	291	0.0477101	Glucuronate levels || id:ebi-a-GCST90026029	Glucuronate levels	Glucuronate levels || ||	TRUE	igd	9	98192147	6.76675e-07	0.0400546	NAFLD	TRUE	reported	oih177	2	1	TRUE
rs4823112	T	C	T	C	0.221419	-0.1038	0.0912309	0.0169	FALSE	FALSE	FALSE	ebi-a-GCST90026029	22	44446490	0.0681	291	0.1274	Glucuronate levels || id:ebi-a-GCST90026029	Glucuronate levels	Glucuronate levels || ||	TRUE	igd	22	44050610	1.32666e-06	0.0457882	NAFLD	TRUE	reported	oih177	2	1	TRUE
rs72893301	A	G	A	G	-0.237107	-0.0168	0.0939026	0.1148	FALSE	FALSE	FALSE	ebi-a-GCST90026029	6	79363994	0.0277	291	0.5451	Glucuronate levels || id:ebi-a-GCST90026029	Glucuronate levels	Glucuronate levels || ||	TRUE	igd	6	78654277	3.58658e-06	0.0511669	NAFLD	TRUE	reported	oih177	2	1	TRUE
rs73027058	G	C	G	C	-0.221411	-0.0151	0.109113	0.1257	FALSE	TRUE	FALSE	ebi-a-GCST90026029	3	12931703	0.0265	291	0.5703	Glucuronate levels || id:ebi-a-GCST90026029	Glucuronate levels	Glucuronate levels || ||	TRUE	igd	3	12890204	3.37746e-06	0.0476519	NAFLD	TRUE	reported	oih177	2	1	TRUE
rs73115877	C	T	C	T	-0.250522	0.0106	0.0912604	0.0783	FALSE	FALSE	FALSE	ebi-a-GCST90026029	4	14921183	0.0319	291	0.7405	Glucuronate levels || id:ebi-a-GCST90026029	Glucuronate levels	Glucuronate levels || ||	TRUE	igd	4	14919559	1.35881e-06	0.0518577	NAFLD	TRUE	reported	oih177	2	1	TRUE
rs738409	G	C	G	C	0.474321	0.0033	0.226988	0.2468	FALSE	TRUE	FALSE	ebi-a-GCST90026029	22	44324727	0.0208	291	0.8738	Glucuronate levels || id:ebi-a-GCST90026029	Glucuronate levels	Glucuronate levels || ||	TRUE	igd	22	43928847	5.50681e-56	0.0300889	NAFLD	TRUE	reported	oih177	2	1	TRUE
rs739846	A	G	A	G	0.434314	-0.0251	0.0632336	0.0508	FALSE	FALSE	FALSE	ebi-a-GCST90026029	19	19419071	0.0443	291	0.5703	Glucuronate levels || id:ebi-a-GCST90026029	Glucuronate levels	Glucuronate levels || ||	TRUE	igd	19	19308262	7.95793e-18	0.0505004	NAFLD	TRUE	reported	oih177	2	1	TRUE
rs10158849	A	G	A	G	-0.192303	-0.0754	0.152006	0.1223	FALSE	FALSE	FALSE	ebi-a-GCST90026030	1	105405243	0.0836	291	0.3671	Glycerol 3-phosphate levels || id:ebi-a-GCST90026030	Glycerol 3-phosphate levels	Glycerol 3-phosphate levels || ||	TRUE	igd	1	104862621	2.36129e-06	0.0407443	NAFLD	TRUE	reported	oih177	2	1	TRUE
rs113228594	T	A	T	A	0.82644	0.3224	0.00348588	0.0154	FALSE	TRUE	FALSE	ebi-a-GCST90026030	16	52776835	0.2593	291	0.2138	Glycerol 3-phosphate levels || id:ebi-a-GCST90026030	Glycerol 3-phosphate levels	Glycerol 3-phosphate levels || ||	TRUE	igd	16	52742923	4.92357e-06	0.180919	NAFLD	TRUE	reported	oih177	2	1	TRUE
rs114737456	G	A	G	A	0.306331	0.1058	0.0411712	0.0426	FALSE	FALSE	FALSE	ebi-a-GCST90026030	2	25249216	0.1498	291	0.48	Glycerol 3-phosphate levels || id:ebi-a-GCST90026030	Glycerol 3-phosphate levels	Glycerol 3-phosphate levels || ||	TRUE	igd	2	25026347	1.83976e-06	0.0642166	NAFLD	TRUE	reported	oih177	2	1	TRUE
rs13141441	A	G	A	G	-0.161366	-0.0013	0.227421	0.2798	FALSE	FALSE	FALSE	ebi-a-GCST90026030	4	88212722	0.0651	291	0.984	Glycerol 3-phosphate levels || id:ebi-a-GCST90026030	Glycerol 3-phosphate levels	Glycerol 3-phosphate levels || ||	TRUE	igd	4	87291570	2.49609e-06	0.0342717	NAFLD	TRUE	reported	oih177	2	1	TRUE
rs1806155	T	G	T	G	0.158442	-0.0386	0.199274	0.1644	FALSE	FALSE	FALSE	ebi-a-GCST90026030	11	31841125	0.0787	291	0.6242	Glycerol 3-phosphate levels || id:ebi-a-GCST90026030	Glycerol 3-phosphate levels	Glycerol 3-phosphate levels || ||	TRUE	igd	11	31819578	2.90804e-06	0.0338753	NAFLD	TRUE	reported	oih177	2	1	TRUE
rs2518827	G	A	G	A	0.241574	-0.1143	0.899305	0.8985	FALSE	FALSE	FALSE	ebi-a-GCST90026030	22	20010730	0.0963	291	0.2352	Glycerol 3-phosphate levels || id:ebi-a-GCST90026030	Glycerol 3-phosphate levels	Glycerol 3-phosphate levels || ||	TRUE	igd	22	20023207	1.04244e-06	0.0494679	NAFLD	TRUE	reported	oih177	2	1	TRUE
rs2745359	C	T	C	T	0.24085	0.0657	0.0834611	0.0619	FALSE	FALSE	FALSE	ebi-a-GCST90026030	6	127381956	0.1235	291	0.5945	Glycerol 3-phosphate levels || id:ebi-a-GCST90026030	Glycerol 3-phosphate levels	Glycerol 3-phosphate levels || ||	TRUE	igd	6	127060811	4.43047e-07	0.0476982	NAFLD	TRUE	reported	oih177	2	1	TRUE
rs28703824	A	G	A	G	0.198989	0.0716	0.126926	0.1236	FALSE	FALSE	FALSE	ebi-a-GCST90026030	9	100954429	0.0898	291	0.425	Glycerol 3-phosphate levels || id:ebi-a-GCST90026030	Glycerol 3-phosphate levels	Glycerol 3-phosphate levels || ||	TRUE	igd	9	98192147	6.76675e-07	0.0400546	NAFLD	TRUE	reported	oih177	2	1	TRUE
rs4823112	T	C	T	C	0.221419	-0.0048	0.0912309	0.0172	FALSE	FALSE	FALSE	ebi-a-GCST90026030	22	44446490	0.2178	291	0.9824	Glycerol 3-phosphate levels || id:ebi-a-GCST90026030	Glycerol 3-phosphate levels	Glycerol 3-phosphate levels || ||	TRUE	igd	22	44050610	1.32666e-06	0.0457882	NAFLD	TRUE	reported	oih177	2	1	TRUE
rs72893301	A	G	A	G	-0.237107	0.0083	0.0939026	0.115	FALSE	FALSE	FALSE	ebi-a-GCST90026030	6	79363994	0.0889	291	0.9258	Glycerol 3-phosphate levels || id:ebi-a-GCST90026030	Glycerol 3-phosphate levels	Glycerol 3-phosphate levels || ||	TRUE	igd	6	78654277	3.58658e-06	0.0511669	NAFLD	TRUE	reported	oih177	2	1	TRUE
rs73027058	G	C	G	C	-0.221411	0.0173	0.109113	0.1243	FALSE	TRUE	FALSE	ebi-a-GCST90026030	3	12931703	0.0857	291	0.8395	Glycerol 3-phosphate levels || id:ebi-a-GCST90026030	Glycerol 3-phosphate levels	Glycerol 3-phosphate levels || ||	TRUE	igd	3	12890204	3.37746e-06	0.0476519	NAFLD	TRUE	reported	oih177	2	1	TRUE
rs73115877	C	T	C	T	-0.250522	-0.1183	0.0912604	0.0778	FALSE	FALSE	FALSE	ebi-a-GCST90026030	4	14921183	0.1029	291	0.2504	Glycerol 3-phosphate levels || id:ebi-a-GCST90026030	Glycerol 3-phosphate levels	Glycerol 3-phosphate levels || ||	TRUE	igd	4	14919559	1.35881e-06	0.0518577	NAFLD	TRUE	reported	oih177	2	1	TRUE
rs738409	G	C	G	C	0.474321	-0.0879	0.226988	0.2435	FALSE	TRUE	FALSE	ebi-a-GCST90026030	22	44324727	0.067	291	0.1894	Glycerol 3-phosphate levels || id:ebi-a-GCST90026030	Glycerol 3-phosphate levels	Glycerol 3-phosphate levels || ||	TRUE	igd	22	43928847	5.50681e-56	0.0300889	NAFLD	TRUE	reported	oih177	2	1	TRUE
rs739846	A	G	A	G	0.434314	-0.1667	0.0632336	0.0539	FALSE	FALSE	FALSE	ebi-a-GCST90026030	19	19419071	0.1396	291	0.2325	Glycerol 3-phosphate levels || id:ebi-a-GCST90026030	Glycerol 3-phosphate levels	Glycerol 3-phosphate levels || ||	TRUE	igd	19	19308262	7.95793e-18	0.0505004	NAFLD	TRUE	reported	oih177	2	1	TRUE
rs10158849	A	G	A	G	-0.192303	0.0204	0.152006	0.1218	FALSE	FALSE	FALSE	ebi-a-GCST90026031	1	105405243	0.0227	291	0.3686	Hypoxanthine levels || id:ebi-a-GCST90026031	Hypoxanthine levels	Hypoxanthine levels || ||	TRUE	igd	1	104862621	2.36129e-06	0.0407443	NAFLD	TRUE	reported	oih177	2	1	TRUE
rs113228594	T	A	T	A	0.82644	0.0854	0.00348588	0.0162	FALSE	TRUE	FALSE	ebi-a-GCST90026031	16	52776835	0.0684	291	0.2121	Hypoxanthine levels || id:ebi-a-GCST90026031	Hypoxanthine levels	Hypoxanthine levels || ||	TRUE	igd	16	52742923	4.92357e-06	0.180919	NAFLD	TRUE	reported	oih177	2	1	TRUE
rs114737456	G	A	G	A	0.306331	0.1217	0.0411712	0.0443	FALSE	FALSE	FALSE	ebi-a-GCST90026031	2	25249216	0.0385	291	0.001573	Hypoxanthine levels || id:ebi-a-GCST90026031	Hypoxanthine levels	Hypoxanthine levels || ||	TRUE	igd	2	25026347	1.83976e-06	0.0642166	NAFLD	TRUE	reported	oih177	2	1	TRUE
rs13141441	A	G	A	G	-0.161366	-0.0079	0.227421	0.2764	FALSE	FALSE	FALSE	ebi-a-GCST90026031	4	88212722	0.0179	291	0.6593	Hypoxanthine levels || id:ebi-a-GCST90026031	Hypoxanthine levels	Hypoxanthine levels || ||	TRUE	igd	4	87291570	2.49609e-06	0.0342717	NAFLD	TRUE	reported	oih177	2	1	TRUE
rs1806155	T	G	T	G	0.158442	0.0333	0.199274	0.1655	FALSE	FALSE	FALSE	ebi-a-GCST90026031	11	31841125	0.0213	291	0.1174	Hypoxanthine levels || id:ebi-a-GCST90026031	Hypoxanthine levels	Hypoxanthine levels || ||	TRUE	igd	11	31819578	2.90804e-06	0.0338753	NAFLD	TRUE	reported	oih177	2	1	TRUE
rs2518827	G	A	G	A	0.241574	-0.0075	0.899305	0.9001	FALSE	FALSE	FALSE	ebi-a-GCST90026031	22	20010730	0.0264	291	0.776201	Hypoxanthine levels || id:ebi-a-GCST90026031	Hypoxanthine levels	Hypoxanthine levels || ||	TRUE	igd	22	20023207	1.04244e-06	0.0494679	NAFLD	TRUE	reported	oih177	2	1	TRUE
rs2745359	C	T	C	T	0.24085	-0.0365	0.0834611	0.0619	FALSE	FALSE	FALSE	ebi-a-GCST90026031	6	127381956	0.0333	291	0.2731	Hypoxanthine levels || id:ebi-a-GCST90026031	Hypoxanthine levels	Hypoxanthine levels || ||	TRUE	igd	6	127060811	4.43047e-07	0.0476982	NAFLD	TRUE	reported	oih177	2	1	TRUE
rs28703824	A	G	A	G	0.198989	0.0086	0.126926	0.124	FALSE	FALSE	FALSE	ebi-a-GCST90026031	9	100954429	0.0242	291	0.721601	Hypoxanthine levels || id:ebi-a-GCST90026031	Hypoxanthine levels	Hypoxanthine levels || ||	TRUE	igd	9	98192147	6.76675e-07	0.0400546	NAFLD	TRUE	reported	oih177	2	1	TRUE
rs4823112	T	C	T	C	0.221419	0.0167	0.0912309	0.0176	FALSE	FALSE	FALSE	ebi-a-GCST90026031	22	44446490	0.0589	291	0.7772	Hypoxanthine levels || id:ebi-a-GCST90026031	Hypoxanthine levels	Hypoxanthine levels || ||	TRUE	igd	22	44050610	1.32666e-06	0.0457882	NAFLD	TRUE	reported	oih177	2	1	TRUE
rs72893301	A	G	A	G	-0.237107	-0.0441	0.0939026	0.1151	FALSE	FALSE	FALSE	ebi-a-GCST90026031	6	79363994	0.0243	291	0.0690001	Hypoxanthine levels || id:ebi-a-GCST90026031	Hypoxanthine levels	Hypoxanthine levels || ||	TRUE	igd	6	78654277	3.58658e-06	0.0511669	NAFLD	TRUE	reported	oih177	2	1	TRUE
rs73027058	G	C	G	C	-0.221411	0.0091	0.109113	0.1228	FALSE	TRUE	FALSE	ebi-a-GCST90026031	3	12931703	0.0238	291	0.701	Hypoxanthine levels || id:ebi-a-GCST90026031	Hypoxanthine levels	Hypoxanthine levels || ||	TRUE	igd	3	12890204	3.37746e-06	0.0476519	NAFLD	TRUE	reported	oih177	2	1	TRUE
rs73115877	C	T	C	T	-0.250522	0.0187	0.0912604	0.0773	FALSE	FALSE	FALSE	ebi-a-GCST90026031	4	14921183	0.0282	291	0.5067	Hypoxanthine levels || id:ebi-a-GCST90026031	Hypoxanthine levels	Hypoxanthine levels || ||	TRUE	igd	4	14919559	1.35881e-06	0.0518577	NAFLD	TRUE	reported	oih177	2	1	TRUE
rs738409	G	C	G	C	0.474321	-0.0328	0.226988	0.2399	FALSE	TRUE	FALSE	ebi-a-GCST90026031	22	44324727	0.0182	291	0.0708794	Hypoxanthine levels || id:ebi-a-GCST90026031	Hypoxanthine levels	Hypoxanthine levels || ||	TRUE	igd	22	43928847	5.50681e-56	0.0300889	NAFLD	TRUE	reported	oih177	2	1	TRUE
rs739846	A	G	A	G	0.434314	-0.0109	0.0632336	0.0566	FALSE	FALSE	FALSE	ebi-a-GCST90026031	19	19419071	0.0371	291	0.768399	Hypoxanthine levels || id:ebi-a-GCST90026031	Hypoxanthine levels	Hypoxanthine levels || ||	TRUE	igd	19	19308262	7.95793e-18	0.0505004	NAFLD	TRUE	reported	oih177	2	1	TRUE
rs10158849	A	G	A	G	-0.192303	0.0125	0.152006	0.1225	FALSE	FALSE	FALSE	ebi-a-GCST90026032	1	105405243	0.0464	291	0.787601	3-indoxyl sulfate levels || id:ebi-a-GCST90026032	3-indoxyl sulfate levels	3-indoxyl sulfate levels || ||	TRUE	igd	1	104862621	2.36129e-06	0.0407443	NAFLD	TRUE	reported	oih177	2	1	TRUE
rs113228594	T	A	T	A	0.82644	0.0516	0.00348588	0.0149	FALSE	TRUE	FALSE	ebi-a-GCST90026032	16	52776835	0.145	291	0.7217	3-indoxyl sulfate levels || id:ebi-a-GCST90026032	3-indoxyl sulfate levels	3-indoxyl sulfate levels || ||	TRUE	igd	16	52742923	4.92357e-06	0.180919	NAFLD	TRUE	reported	oih177	2	1	TRUE
rs114737456	G	A	G	A	0.306331	0.056	0.0411712	0.0416	FALSE	FALSE	FALSE	ebi-a-GCST90026032	2	25249216	0.0843	291	0.506499	3-indoxyl sulfate levels || id:ebi-a-GCST90026032	3-indoxyl sulfate levels	3-indoxyl sulfate levels || ||	TRUE	igd	2	25026347	1.83976e-06	0.0642166	NAFLD	TRUE	reported	oih177	2	1	TRUE
rs13141441	A	G	A	G	-0.161366	0.0213	0.227421	0.2814	FALSE	FALSE	FALSE	ebi-a-GCST90026032	4	88212722	0.0358	291	0.551001	3-indoxyl sulfate levels || id:ebi-a-GCST90026032	3-indoxyl sulfate levels	3-indoxyl sulfate levels || ||	TRUE	igd	4	87291570	2.49609e-06	0.0342717	NAFLD	TRUE	reported	oih177	2	1	TRUE
rs1806155	T	G	T	G	0.158442	-0.002	0.199274	0.1639	FALSE	FALSE	FALSE	ebi-a-GCST90026032	11	31841125	0.0432	291	0.9633	3-indoxyl sulfate levels || id:ebi-a-GCST90026032	3-indoxyl sulfate levels	3-indoxyl sulfate levels || ||	TRUE	igd	11	31819578	2.90804e-06	0.0338753	NAFLD	TRUE	reported	oih177	2	1	TRUE
rs2518827	G	A	G	A	0.241574	0.0148	0.899305	0.8977	FALSE	FALSE	FALSE	ebi-a-GCST90026032	22	20010730	0.0531	291	0.7808	3-indoxyl sulfate levels || id:ebi-a-GCST90026032	3-indoxyl sulfate levels	3-indoxyl sulfate levels || ||	TRUE	igd	22	20023207	1.04244e-06	0.0494679	NAFLD	TRUE	reported	oih177	2	1	TRUE
rs2745359	C	T	C	T	0.24085	0.0198	0.0834611	0.062	FALSE	FALSE	FALSE	ebi-a-GCST90026032	6	127381956	0.0681	291	0.7716	3-indoxyl sulfate levels || id:ebi-a-GCST90026032	3-indoxyl sulfate levels	3-indoxyl sulfate levels || ||	TRUE	igd	6	127060811	4.43047e-07	0.0476982	NAFLD	TRUE	reported	oih177	2	1	TRUE
rs28703824	A	G	A	G	0.198989	0.0106	0.126926	0.1234	FALSE	FALSE	FALSE	ebi-a-GCST90026032	9	100954429	0.0498	291	0.8314	3-indoxyl sulfate levels || id:ebi-a-GCST90026032	3-indoxyl sulfate levels	3-indoxyl sulfate levels || ||	TRUE	igd	9	98192147	6.76675e-07	0.0400546	NAFLD	TRUE	reported	oih177	2	1	TRUE
rs4823112	T	C	T	C	0.221419	-0.0464	0.0912309	0.0171	FALSE	FALSE	FALSE	ebi-a-GCST90026032	22	44446490	0.1217	291	0.7032	3-indoxyl sulfate levels || id:ebi-a-GCST90026032	3-indoxyl sulfate levels	3-indoxyl sulfate levels || ||	TRUE	igd	22	44050610	1.32666e-06	0.0457882	NAFLD	TRUE	reported	oih177	2	1	TRUE
rs72893301	A	G	A	G	-0.237107	0.0514	0.0939026	0.1149	FALSE	FALSE	FALSE	ebi-a-GCST90026032	6	79363994	0.0494	291	0.2988	3-indoxyl sulfate levels || id:ebi-a-GCST90026032	3-indoxyl sulfate levels	3-indoxyl sulfate levels || ||	TRUE	igd	6	78654277	3.58658e-06	0.0511669	NAFLD	TRUE	reported	oih177	2	1	TRUE
rs73027058	G	C	G	C	-0.221411	0.0321	0.109113	0.125	FALSE	TRUE	FALSE	ebi-a-GCST90026032	3	12931703	0.0475	291	0.499001	3-indoxyl sulfate levels || id:ebi-a-GCST90026032	3-indoxyl sulfate levels	3-indoxyl sulfate levels || ||	TRUE	igd	3	12890204	3.37746e-06	0.0476519	NAFLD	TRUE	reported	oih177	2	1	TRUE
rs73115877	C	T	C	T	-0.250522	-0.0381	0.0912604	0.0781	FALSE	FALSE	FALSE	ebi-a-GCST90026032	4	14921183	0.057	291	0.504001	3-indoxyl sulfate levels || id:ebi-a-GCST90026032	3-indoxyl sulfate levels	3-indoxyl sulfate levels || ||	TRUE	igd	4	14919559	1.35881e-06	0.0518577	NAFLD	TRUE	reported	oih177	2	1	TRUE
rs738409	G	C	G	C	0.474321	0.034	0.226988	0.2452	FALSE	TRUE	FALSE	ebi-a-GCST90026032	22	44324727	0.037	291	0.3587	3-indoxyl sulfate levels || id:ebi-a-GCST90026032	3-indoxyl sulfate levels	3-indoxyl sulfate levels || ||	TRUE	igd	22	43928847	5.50681e-56	0.0300889	NAFLD	TRUE	reported	oih177	2	1	TRUE
rs739846	A	G	A	G	0.434314	0.0842	0.0632336	0.0525	FALSE	FALSE	FALSE	ebi-a-GCST90026032	19	19419071	0.0781	291	0.281	3-indoxyl sulfate levels || id:ebi-a-GCST90026032	3-indoxyl sulfate levels	3-indoxyl sulfate levels || ||	TRUE	igd	19	19308262	7.95793e-18	0.0505004	NAFLD	TRUE	reported	oih177	2	1	TRUE
rs10158849	A	G	A	G	-0.192303	-0.0013	0.152006	0.1218	FALSE	FALSE	FALSE	ebi-a-GCST90026033	1	105405243	0.0104	291	0.9007	Inosine levels || id:ebi-a-GCST90026033	Inosine levels	Inosine levels || ||	TRUE	igd	1	104862621	2.36129e-06	0.0407443	NAFLD	TRUE	reported	oih177	2	1	TRUE
rs113228594	T	A	T	A	0.82644	-0.0371	0.00348588	0.0162	FALSE	TRUE	FALSE	ebi-a-GCST90026033	16	52776835	0.0313	291	0.236	Inosine levels || id:ebi-a-GCST90026033	Inosine levels	Inosine levels || ||	TRUE	igd	16	52742923	4.92357e-06	0.180919	NAFLD	TRUE	reported	oih177	2	1	TRUE
rs114737456	G	A	G	A	0.306331	0.0252	0.0411712	0.0446	FALSE	FALSE	FALSE	ebi-a-GCST90026033	2	25249216	0.0178	291	0.1585	Inosine levels || id:ebi-a-GCST90026033	Inosine levels	Inosine levels || ||	TRUE	igd	2	25026347	1.83976e-06	0.0642166	NAFLD	TRUE	reported	oih177	2	1	TRUE
rs13141441	A	G	A	G	-0.161366	-0.0099	0.227421	0.2764	FALSE	FALSE	FALSE	ebi-a-GCST90026033	4	88212722	0.0081	291	0.2246	Inosine levels || id:ebi-a-GCST90026033	Inosine levels	Inosine levels || ||	TRUE	igd	4	87291570	2.49609e-06	0.0342717	NAFLD	TRUE	reported	oih177	2	1	TRUE
rs1806155	T	G	T	G	0.158442	0.0195	0.199274	0.1653	FALSE	FALSE	FALSE	ebi-a-GCST90026033	11	31841125	0.0097	291	0.0436204	Inosine levels || id:ebi-a-GCST90026033	Inosine levels	Inosine levels || ||	TRUE	igd	11	31819578	2.90804e-06	0.0338753	NAFLD	TRUE	reported	oih177	2	1	TRUE
rs2518827	G	A	G	A	0.241574	-0.028	0.899305	0.9003	FALSE	FALSE	FALSE	ebi-a-GCST90026033	22	20010730	0.0119	291	0.0185699	Inosine levels || id:ebi-a-GCST90026033	Inosine levels	Inosine levels || ||	TRUE	igd	22	20023207	1.04244e-06	0.0494679	NAFLD	TRUE	reported	oih177	2	1	TRUE
rs2745359	C	T	C	T	0.24085	-0.0158	0.0834611	0.0618	FALSE	FALSE	FALSE	ebi-a-GCST90026033	6	127381956	0.0153	291	0.3027	Inosine levels || id:ebi-a-GCST90026033	Inosine levels	Inosine levels || ||	TRUE	igd	6	127060811	4.43047e-07	0.0476982	NAFLD	TRUE	reported	oih177	2	1	TRUE
rs28703824	A	G	A	G	0.198989	0.0189	0.126926	0.1239	FALSE	FALSE	FALSE	ebi-a-GCST90026033	9	100954429	0.011	291	0.0875004	Inosine levels || id:ebi-a-GCST90026033	Inosine levels	Inosine levels || ||	TRUE	igd	9	98192147	6.76675e-07	0.0400546	NAFLD	TRUE	reported	oih177	2	1	TRUE
rs4823112	T	C	T	C	0.221419	-0.0247	0.0912309	0.0176	FALSE	FALSE	FALSE	ebi-a-GCST90026033	22	44446490	0.0267	291	0.3551	Inosine levels || id:ebi-a-GCST90026033	Inosine levels	Inosine levels || ||	TRUE	igd	22	44050610	1.32666e-06	0.0457882	NAFLD	TRUE	reported	oih177	2	1	TRUE
rs72893301	A	G	A	G	-0.237107	0.0054	0.0939026	0.1152	FALSE	FALSE	FALSE	ebi-a-GCST90026033	6	79363994	0.0111	291	0.6291	Inosine levels || id:ebi-a-GCST90026033	Inosine levels	Inosine levels || ||	TRUE	igd	6	78654277	3.58658e-06	0.0511669	NAFLD	TRUE	reported	oih177	2	1	TRUE
rs73027058	G	C	G	C	-0.221411	0.0139	0.109113	0.1228	FALSE	TRUE	FALSE	ebi-a-GCST90026033	3	12931703	0.0108	291	0.1978	Inosine levels || id:ebi-a-GCST90026033	Inosine levels	Inosine levels || ||	TRUE	igd	3	12890204	3.37746e-06	0.0476519	NAFLD	TRUE	reported	oih177	2	1	TRUE
rs73115877	C	T	C	T	-0.250522	0.0019	0.0912604	0.0773	FALSE	FALSE	FALSE	ebi-a-GCST90026033	4	14921183	0.0129	291	0.8818	Inosine levels || id:ebi-a-GCST90026033	Inosine levels	Inosine levels || ||	TRUE	igd	4	14919559	1.35881e-06	0.0518577	NAFLD	TRUE	reported	oih177	2	1	TRUE
rs738409	G	C	G	C	0.474321	-0.0091	0.226988	0.2396	FALSE	TRUE	FALSE	ebi-a-GCST90026033	22	44324727	0.0083	291	0.2724	Inosine levels || id:ebi-a-GCST90026033	Inosine levels	Inosine levels || ||	TRUE	igd	22	43928847	5.50681e-56	0.0300889	NAFLD	TRUE	reported	oih177	2	1	TRUE
rs739846	A	G	A	G	0.434314	-0.0049	0.0632336	0.0565	FALSE	FALSE	FALSE	ebi-a-GCST90026033	19	19419071	0.017	291	0.7718	Inosine levels || id:ebi-a-GCST90026033	Inosine levels	Inosine levels || ||	TRUE	igd	19	19308262	7.95793e-18	0.0505004	NAFLD	TRUE	reported	oih177	2	1	TRUE
rs10158849	A	G	A	G	-0.192303	-0.0032	0.152006	0.1221	FALSE	FALSE	FALSE	ebi-a-GCST90026034	1	105405243	0.0068	291	0.6393	Malate levels || id:ebi-a-GCST90026034	Malate levels	Malate levels || ||	TRUE	igd	1	104862621	2.36129e-06	0.0407443	NAFLD	TRUE	reported	oih177	2	1	TRUE
rs113228594	T	A	T	A	0.82644	-4.00E-04	0.00348588	0.0156	FALSE	TRUE	FALSE	ebi-a-GCST90026034	16	52776835	0.0209	291	0.9828	Malate levels || id:ebi-a-GCST90026034	Malate levels	Malate levels || ||	TRUE	igd	16	52742923	4.92357e-06	0.180919	NAFLD	TRUE	reported	oih177	2	1	TRUE
rs114737456	G	A	G	A	0.306331	-0.0045	0.0411712	0.043	FALSE	FALSE	FALSE	ebi-a-GCST90026034	2	25249216	0.012	291	0.7071	Malate levels || id:ebi-a-GCST90026034	Malate levels	Malate levels || ||	TRUE	igd	2	25026347	1.83976e-06	0.0642166	NAFLD	TRUE	reported	oih177	2	1	TRUE
rs13141441	A	G	A	G	-0.161366	0.0029	0.227421	0.279	FALSE	FALSE	FALSE	ebi-a-GCST90026034	4	88212722	0.0053	291	0.5814	Malate levels || id:ebi-a-GCST90026034	Malate levels	Malate levels || ||	TRUE	igd	4	87291570	2.49609e-06	0.0342717	NAFLD	TRUE	reported	oih177	2	1	TRUE
rs1806155	T	G	T	G	0.158442	-0.0106	0.199274	0.1647	FALSE	FALSE	FALSE	ebi-a-GCST90026034	11	31841125	0.0063	291	0.09482	Malate levels || id:ebi-a-GCST90026034	Malate levels	Malate levels || ||	TRUE	igd	11	31819578	2.90804e-06	0.0338753	NAFLD	TRUE	reported	oih177	2	1	TRUE
rs2518827	G	A	G	A	0.241574	-0.0066	0.899305	0.899	FALSE	FALSE	FALSE	ebi-a-GCST90026034	22	20010730	0.0078	291	0.3942	Malate levels || id:ebi-a-GCST90026034	Malate levels	Malate levels || ||	TRUE	igd	22	20023207	1.04244e-06	0.0494679	NAFLD	TRUE	reported	oih177	2	1	TRUE
rs2745359	C	T	C	T	0.24085	-0.0067	0.0834611	0.0619	FALSE	FALSE	FALSE	ebi-a-GCST90026034	6	127381956	0.01	291	0.5001	Malate levels || id:ebi-a-GCST90026034	Malate levels	Malate levels || ||	TRUE	igd	6	127060811	4.43047e-07	0.0476982	NAFLD	TRUE	reported	oih177	2	1	TRUE
rs28703824	A	G	A	G	0.198989	-0.0124	0.126926	0.1237	FALSE	FALSE	FALSE	ebi-a-GCST90026034	9	100954429	0.0072	291	0.0860003	Malate levels || id:ebi-a-GCST90026034	Malate levels	Malate levels || ||	TRUE	igd	9	98192147	6.76675e-07	0.0400546	NAFLD	TRUE	reported	oih177	2	1	TRUE
rs4823112	T	C	T	C	0.221419	0.0124	0.0912309	0.0174	FALSE	FALSE	FALSE	ebi-a-GCST90026034	22	44446490	0.0176	291	0.4813	Malate levels || id:ebi-a-GCST90026034	Malate levels	Malate levels || ||	TRUE	igd	22	44050610	1.32666e-06	0.0457882	NAFLD	TRUE	reported	oih177	2	1	TRUE
rs72893301	A	G	A	G	-0.237107	-0.0014	0.0939026	0.115	FALSE	FALSE	FALSE	ebi-a-GCST90026034	6	79363994	0.0072	291	0.8451	Malate levels || id:ebi-a-GCST90026034	Malate levels	Malate levels || ||	TRUE	igd	6	78654277	3.58658e-06	0.0511669	NAFLD	TRUE	reported	oih177	2	1	TRUE
rs73027058	G	C	G	C	-0.221411	-0.0032	0.109113	0.1239	FALSE	TRUE	FALSE	ebi-a-GCST90026034	3	12931703	0.007	291	0.6497	Malate levels || id:ebi-a-GCST90026034	Malate levels	Malate levels || ||	TRUE	igd	3	12890204	3.37746e-06	0.0476519	NAFLD	TRUE	reported	oih177	2	1	TRUE
rs73115877	C	T	C	T	-0.250522	-0.0036	0.0912604	0.0777	FALSE	FALSE	FALSE	ebi-a-GCST90026034	4	14921183	0.0084	291	0.6718	Malate levels || id:ebi-a-GCST90026034	Malate levels	Malate levels || ||	TRUE	igd	4	14919559	1.35881e-06	0.0518577	NAFLD	TRUE	reported	oih177	2	1	TRUE
rs738409	G	C	G	C	0.474321	-0.0031	0.226988	0.2425	FALSE	TRUE	FALSE	ebi-a-GCST90026034	22	44324727	0.0054	291	0.5667	Malate levels || id:ebi-a-GCST90026034	Malate levels	Malate levels || ||	TRUE	igd	22	43928847	5.50681e-56	0.0300889	NAFLD	TRUE	reported	oih177	2	1	TRUE
rs739846	A	G	A	G	0.434314	0.0161	0.0632336	0.0546	FALSE	FALSE	FALSE	ebi-a-GCST90026034	19	19419071	0.0112	291	0.1495	Malate levels || id:ebi-a-GCST90026034	Malate levels	Malate levels || ||	TRUE	igd	19	19308262	7.95793e-18	0.0505004	NAFLD	TRUE	reported	oih177	2	1	TRUE
rs10158849	A	G	A	G	-0.192303	-0.0019	0.152006	0.1221	FALSE	FALSE	FALSE	ebi-a-GCST90026035	1	105405243	0.0115	291	0.8672	Taurine levels || id:ebi-a-GCST90026035	Taurine levels	Taurine levels || ||	TRUE	igd	1	104862621	2.36129e-06	0.0407443	NAFLD	TRUE	reported	oih177	2	1	TRUE
rs114737456	G	A	G	A	0.306331	0.0036	0.0411712	0.0432	FALSE	FALSE	FALSE	ebi-a-GCST90026035	2	25249216	0.0204	291	0.8597	Taurine levels || id:ebi-a-GCST90026035	Taurine levels	Taurine levels || ||	TRUE	igd	2	25026347	1.83976e-06	0.0642166	NAFLD	TRUE	reported	oih177	2	1	TRUE
rs13141441	A	G	A	G	-0.161366	-0.0112	0.227421	0.2788	FALSE	FALSE	FALSE	ebi-a-GCST90026035	4	88212722	0.009	291	0.2117	Taurine levels || id:ebi-a-GCST90026035	Taurine levels	Taurine levels || ||	TRUE	igd	4	87291570	2.49609e-06	0.0342717	NAFLD	TRUE	reported	oih177	2	1	TRUE
rs1806155	T	G	T	G	0.158442	0.0065	0.199274	0.1647	FALSE	FALSE	FALSE	ebi-a-GCST90026035	11	31841125	0.0108	291	0.5489	Taurine levels || id:ebi-a-GCST90026035	Taurine levels	Taurine levels || ||	TRUE	igd	11	31819578	2.90804e-06	0.0338753	NAFLD	TRUE	reported	oih177	2	1	TRUE
rs2518827	G	A	G	A	0.241574	0.0011	0.899305	0.899	FALSE	FALSE	FALSE	ebi-a-GCST90026035	22	20010730	0.0133	291	0.9359	Taurine levels || id:ebi-a-GCST90026035	Taurine levels	Taurine levels || ||	TRUE	igd	22	20023207	1.04244e-06	0.0494679	NAFLD	TRUE	reported	oih177	2	1	TRUE
rs2745359	C	T	C	T	0.24085	-0.0145	0.0834611	0.0619	FALSE	FALSE	FALSE	ebi-a-GCST90026035	6	127381956	0.017	291	0.3931	Taurine levels || id:ebi-a-GCST90026035	Taurine levels	Taurine levels || ||	TRUE	igd	6	127060811	4.43047e-07	0.0476982	NAFLD	TRUE	reported	oih177	2	1	TRUE
rs28703824	A	G	A	G	0.198989	-0.0061	0.126926	0.1237	FALSE	FALSE	FALSE	ebi-a-GCST90026035	9	100954429	0.0123	291	0.619699	Taurine levels || id:ebi-a-GCST90026035	Taurine levels	Taurine levels || ||	TRUE	igd	9	98192147	6.76675e-07	0.0400546	NAFLD	TRUE	reported	oih177	2	1	TRUE
rs4823112	T	C	T	C	0.221419	0.0448	0.0912309	0.0174	FALSE	FALSE	FALSE	ebi-a-GCST90026035	22	44446490	0.0299	291	0.1346	Taurine levels || id:ebi-a-GCST90026035	Taurine levels	Taurine levels || ||	TRUE	igd	22	44050610	1.32666e-06	0.0457882	NAFLD	TRUE	reported	oih177	2	1	TRUE
rs72893301	A	G	A	G	-0.237107	0.0026	0.0939026	0.115	FALSE	FALSE	FALSE	ebi-a-GCST90026035	6	79363994	0.0124	291	0.832	Taurine levels || id:ebi-a-GCST90026035	Taurine levels	Taurine levels || ||	TRUE	igd	6	78654277	3.58658e-06	0.0511669	NAFLD	TRUE	reported	oih177	2	1	TRUE
rs73027058	G	C	G	C	-0.221411	-0.0017	0.109113	0.1239	FALSE	TRUE	FALSE	ebi-a-GCST90026035	3	12931703	0.0119	291	0.8838	Taurine levels || id:ebi-a-GCST90026035	Taurine levels	Taurine levels || ||	TRUE	igd	3	12890204	3.37746e-06	0.0476519	NAFLD	TRUE	reported	oih177	2	1	TRUE
rs73115877	C	T	C	T	-0.250522	7e-04	0.0912604	0.0777	FALSE	FALSE	FALSE	ebi-a-GCST90026035	4	14921183	0.0143	291	0.9609	Taurine levels || id:ebi-a-GCST90026035	Taurine levels	Taurine levels || ||	TRUE	igd	4	14919559	1.35881e-06	0.0518577	NAFLD	TRUE	reported	oih177	2	1	TRUE
rs738409	G	C	G	C	0.474321	0.0126	0.226988	0.2424	FALSE	TRUE	FALSE	ebi-a-GCST90026035	22	44324727	0.0092	291	0.1739	Taurine levels || id:ebi-a-GCST90026035	Taurine levels	Taurine levels || ||	TRUE	igd	22	43928847	5.50681e-56	0.0300889	NAFLD	TRUE	reported	oih177	2	1	TRUE
rs739846	A	G	A	G	0.434314	0.0117	0.0632336	0.0545	FALSE	FALSE	FALSE	ebi-a-GCST90026035	19	19419071	0.0191	291	0.542099	Taurine levels || id:ebi-a-GCST90026035	Taurine levels	Taurine levels || ||	TRUE	igd	19	19308262	7.95793e-18	0.0505004	NAFLD	TRUE	reported	oih177	2	1	TRUE
rs10158849	A	G	A	G	-0.192303	0.0323	0.152006	0.122	FALSE	FALSE	FALSE	ebi-a-GCST90026036	1	105405243	0.015	291	0.0313098	Uridine levels || id:ebi-a-GCST90026036	Uridine levels	Uridine levels || ||	TRUE	igd	1	104862621	2.36129e-06	0.0407443	NAFLD	TRUE	reported	oih177	2	1	TRUE
rs113228594	T	A	T	A	0.82644	0.0701	0.00348588	0.0157	FALSE	TRUE	FALSE	ebi-a-GCST90026036	16	52776835	0.0461	291	0.1284	Uridine levels || id:ebi-a-GCST90026036	Uridine levels	Uridine levels || ||	TRUE	igd	16	52742923	4.92357e-06	0.180919	NAFLD	TRUE	reported	oih177	2	1	TRUE
rs114737456	G	A	G	A	0.306331	-0.0357	0.0411712	0.0432	FALSE	FALSE	FALSE	ebi-a-GCST90026036	2	25249216	0.0265	291	0.1772	Uridine levels || id:ebi-a-GCST90026036	Uridine levels	Uridine levels || ||	TRUE	igd	2	25026347	1.83976e-06	0.0642166	NAFLD	TRUE	reported	oih177	2	1	TRUE
rs13141441	A	G	A	G	-0.161366	-0.0098	0.227421	0.2784	FALSE	FALSE	FALSE	ebi-a-GCST90026036	4	88212722	0.0118	291	0.4078	Uridine levels || id:ebi-a-GCST90026036	Uridine levels	Uridine levels || ||	TRUE	igd	4	87291570	2.49609e-06	0.0342717	NAFLD	TRUE	reported	oih177	2	1	TRUE
rs1806155	T	G	T	G	0.158442	0.0275	0.199274	0.165	FALSE	FALSE	FALSE	ebi-a-GCST90026036	11	31841125	0.014	291	0.0503199	Uridine levels || id:ebi-a-GCST90026036	Uridine levels	Uridine levels || ||	TRUE	igd	11	31819578	2.90804e-06	0.0338753	NAFLD	TRUE	reported	oih177	2	1	TRUE
rs2518827	G	A	G	A	0.241574	-0.0041	0.899305	0.8991	FALSE	FALSE	FALSE	ebi-a-GCST90026036	22	20010730	0.0174	291	0.8143	Uridine levels || id:ebi-a-GCST90026036	Uridine levels	Uridine levels || ||	TRUE	igd	22	20023207	1.04244e-06	0.0494679	NAFLD	TRUE	reported	oih177	2	1	TRUE
rs2745359	C	T	C	T	0.24085	0.0285	0.0834611	0.0619	FALSE	FALSE	FALSE	ebi-a-GCST90026036	6	127381956	0.0222	291	0.1997	Uridine levels || id:ebi-a-GCST90026036	Uridine levels	Uridine levels || ||	TRUE	igd	6	127060811	4.43047e-07	0.0476982	NAFLD	TRUE	reported	oih177	2	1	TRUE
rs28703824	A	G	A	G	0.198989	0.027	0.126926	0.1238	FALSE	FALSE	FALSE	ebi-a-GCST90026036	9	100954429	0.0161	291	0.0929009	Uridine levels || id:ebi-a-GCST90026036	Uridine levels	Uridine levels || ||	TRUE	igd	9	98192147	6.76675e-07	0.0400546	NAFLD	TRUE	reported	oih177	2	1	TRUE
rs4823112	T	C	T	C	0.221419	-0.0196	0.0912309	0.0174	FALSE	FALSE	FALSE	ebi-a-GCST90026036	22	44446490	0.0393	291	0.617999	Uridine levels || id:ebi-a-GCST90026036	Uridine levels	Uridine levels || ||	TRUE	igd	22	44050610	1.32666e-06	0.0457882	NAFLD	TRUE	reported	oih177	2	1	TRUE
rs72893301	A	G	A	G	-0.237107	-0.0102	0.0939026	0.115	FALSE	FALSE	FALSE	ebi-a-GCST90026036	6	79363994	0.0162	291	0.527	Uridine levels || id:ebi-a-GCST90026036	Uridine levels	Uridine levels || ||	TRUE	igd	6	78654277	3.58658e-06	0.0511669	NAFLD	TRUE	reported	oih177	2	1	TRUE
rs73027058	G	C	G	C	-0.221411	-0.0024	0.109113	0.1237	FALSE	TRUE	FALSE	ebi-a-GCST90026036	3	12931703	0.0157	291	0.8761	Uridine levels || id:ebi-a-GCST90026036	Uridine levels	Uridine levels || ||	TRUE	igd	3	12890204	3.37746e-06	0.0476519	NAFLD	TRUE	reported	oih177	2	1	TRUE
rs73115877	C	T	C	T	-0.250522	0.0239	0.0912604	0.0776	FALSE	FALSE	FALSE	ebi-a-GCST90026036	4	14921183	0.0186	291	0.1995	Uridine levels || id:ebi-a-GCST90026036	Uridine levels	Uridine levels || ||	TRUE	igd	4	14919559	1.35881e-06	0.0518577	NAFLD	TRUE	reported	oih177	2	1	TRUE
rs738409	G	C	G	C	0.474321	0.0029	0.226988	0.2419	FALSE	TRUE	FALSE	ebi-a-GCST90026036	22	44324727	0.0121	291	0.8103	Uridine levels || id:ebi-a-GCST90026036	Uridine levels	Uridine levels || ||	TRUE	igd	22	43928847	5.50681e-56	0.0300889	NAFLD	TRUE	reported	oih177	2	1	TRUE
rs739846	A	G	A	G	0.434314	-0.0543	0.0632336	0.0555	FALSE	FALSE	FALSE	ebi-a-GCST90026036	19	19419071	0.0245	291	0.0267399	Uridine levels || id:ebi-a-GCST90026036	Uridine levels	Uridine levels || ||	TRUE	igd	19	19308262	7.95793e-18	0.0505004	NAFLD	TRUE	reported	oih177	2	1	TRUE
rs10158849	A	G	A	G	-0.192303	0.0019	0.152006	0.1219	FALSE	FALSE	FALSE	ebi-a-GCST90026037	1	105405243	0.0122	291	0.8754	Xanthine levels || id:ebi-a-GCST90026037	Xanthine levels	Xanthine levels || ||	TRUE	igd	1	104862621	2.36129e-06	0.0407443	NAFLD	TRUE	reported	oih177	2	1	TRUE
rs113228594	T	A	T	A	0.82644	-0.0187	0.00348588	0.016	FALSE	TRUE	FALSE	ebi-a-GCST90026037	16	52776835	0.0369	291	0.612099	Xanthine levels || id:ebi-a-GCST90026037	Xanthine levels	Xanthine levels || ||	TRUE	igd	16	52742923	4.92357e-06	0.180919	NAFLD	TRUE	reported	oih177	2	1	TRUE
rs114737456	G	A	G	A	0.306331	0.0208	0.0411712	0.0441	FALSE	FALSE	FALSE	ebi-a-GCST90026037	2	25249216	0.0211	291	0.325	Xanthine levels || id:ebi-a-GCST90026037	Xanthine levels	Xanthine levels || ||	TRUE	igd	2	25026347	1.83976e-06	0.0642166	NAFLD	TRUE	reported	oih177	2	1	TRUE
rs13141441	A	G	A	G	-0.161366	0.0014	0.227421	0.2774	FALSE	FALSE	FALSE	ebi-a-GCST90026037	4	88212722	0.0095	291	0.8809	Xanthine levels || id:ebi-a-GCST90026037	Xanthine levels	Xanthine levels || ||	TRUE	igd	4	87291570	2.49609e-06	0.0342717	NAFLD	TRUE	reported	oih177	2	1	TRUE
rs1806155	T	G	T	G	0.158442	-0.0274	0.199274	0.1651	FALSE	FALSE	FALSE	ebi-a-GCST90026037	11	31841125	0.0113	291	0.01556	Xanthine levels || id:ebi-a-GCST90026037	Xanthine levels	Xanthine levels || ||	TRUE	igd	11	31819578	2.90804e-06	0.0338753	NAFLD	TRUE	reported	oih177	2	1	TRUE
rs2518827	G	A	G	A	0.241574	3e-04	0.899305	0.8996	FALSE	FALSE	FALSE	ebi-a-GCST90026037	22	20010730	0.014	291	0.9811	Xanthine levels || id:ebi-a-GCST90026037	Xanthine levels	Xanthine levels || ||	TRUE	igd	22	20023207	1.04244e-06	0.0494679	NAFLD	TRUE	reported	oih177	2	1	TRUE
rs2745359	C	T	C	T	0.24085	-0.0046	0.0834611	0.0619	FALSE	FALSE	FALSE	ebi-a-GCST90026037	6	127381956	0.018	291	0.7973	Xanthine levels || id:ebi-a-GCST90026037	Xanthine levels	Xanthine levels || ||	TRUE	igd	6	127060811	4.43047e-07	0.0476982	NAFLD	TRUE	reported	oih177	2	1	TRUE
rs28703824	A	G	A	G	0.198989	-0.0015	0.126926	0.1238	FALSE	FALSE	FALSE	ebi-a-GCST90026037	9	100954429	0.013	291	0.9068	Xanthine levels || id:ebi-a-GCST90026037	Xanthine levels	Xanthine levels || ||	TRUE	igd	9	98192147	6.76675e-07	0.0400546	NAFLD	TRUE	reported	oih177	2	1	TRUE
rs4823112	T	C	T	C	0.221419	0.0291	0.0912309	0.0175	FALSE	FALSE	FALSE	ebi-a-GCST90026037	22	44446490	0.0314	291	0.3553	Xanthine levels || id:ebi-a-GCST90026037	Xanthine levels	Xanthine levels || ||	TRUE	igd	22	44050610	1.32666e-06	0.0457882	NAFLD	TRUE	reported	oih177	2	1	TRUE
rs72893301	A	G	A	G	-0.237107	-0.0142	0.0939026	0.1151	FALSE	FALSE	FALSE	ebi-a-GCST90026037	6	79363994	0.013	291	0.2766	Xanthine levels || id:ebi-a-GCST90026037	Xanthine levels	Xanthine levels || ||	TRUE	igd	6	78654277	3.58658e-06	0.0511669	NAFLD	TRUE	reported	oih177	2	1	TRUE
rs73027058	G	C	G	C	-0.221411	-0.0047	0.109113	0.1232	FALSE	TRUE	FALSE	ebi-a-GCST90026037	3	12931703	0.0126	291	0.7083	Xanthine levels || id:ebi-a-GCST90026037	Xanthine levels	Xanthine levels || ||	TRUE	igd	3	12890204	3.37746e-06	0.0476519	NAFLD	TRUE	reported	oih177	2	1	TRUE
rs73115877	C	T	C	T	-0.250522	0.0106	0.0912604	0.0774	FALSE	FALSE	FALSE	ebi-a-GCST90026037	4	14921183	0.0151	291	0.4824	Xanthine levels || id:ebi-a-GCST90026037	Xanthine levels	Xanthine levels || ||	TRUE	igd	4	14919559	1.35881e-06	0.0518577	NAFLD	TRUE	reported	oih177	2	1	TRUE
rs738409	G	C	G	C	0.474321	-0.0059	0.226988	0.2409	FALSE	TRUE	FALSE	ebi-a-GCST90026037	22	44324727	0.0098	291	0.5474	Xanthine levels || id:ebi-a-GCST90026037	Xanthine levels	Xanthine levels || ||	TRUE	igd	22	43928847	5.50681e-56	0.0300889	NAFLD	TRUE	reported	oih177	2	1	TRUE
rs739846	A	G	A	G	0.434314	0.0058	0.0632336	0.0557	FALSE	FALSE	FALSE	ebi-a-GCST90026037	19	19419071	0.02	291	0.7706	Xanthine levels || id:ebi-a-GCST90026037	Xanthine levels	Xanthine levels || ||	TRUE	igd	19	19308262	7.95793e-18	0.0505004	NAFLD	TRUE	reported	oih177	2	1	TRUE
rs10158849	A	G	A	G	-0.192303	-0.0072	0.152006	0.1218	FALSE	FALSE	FALSE	ebi-a-GCST90026038	1	105405243	0.004	291	0.0722404	Phosphate levels || id:ebi-a-GCST90026038	Phosphate levels	Phosphate levels || ||	TRUE	igd	1	104862621	2.36129e-06	0.0407443	NAFLD	TRUE	reported	oih177	2	1	TRUE
rs113228594	T	A	T	A	0.82644	-0.0073	0.00348588	0.0162	FALSE	TRUE	FALSE	ebi-a-GCST90026038	16	52776835	0.0121	291	0.55	Phosphate levels || id:ebi-a-GCST90026038	Phosphate levels	Phosphate levels || ||	TRUE	igd	16	52742923	4.92357e-06	0.180919	NAFLD	TRUE	reported	oih177	2	1	TRUE
rs114737456	G	A	G	A	0.306331	-6.00E-04	0.0411712	0.0445	FALSE	FALSE	FALSE	ebi-a-GCST90026038	2	25249216	0.0069	291	0.9281	Phosphate levels || id:ebi-a-GCST90026038	Phosphate levels	Phosphate levels || ||	TRUE	igd	2	25026347	1.83976e-06	0.0642166	NAFLD	TRUE	reported	oih177	2	1	TRUE
rs13141441	A	G	A	G	-0.161366	-0.0028	0.227421	0.2766	FALSE	FALSE	FALSE	ebi-a-GCST90026038	4	88212722	0.0032	291	0.3814	Phosphate levels || id:ebi-a-GCST90026038	Phosphate levels	Phosphate levels || ||	TRUE	igd	4	87291570	2.49609e-06	0.0342717	NAFLD	TRUE	reported	oih177	2	1	TRUE
rs1806155	T	G	T	G	0.158442	-0.0035	0.199274	0.1654	FALSE	FALSE	FALSE	ebi-a-GCST90026038	11	31841125	0.0038	291	0.3513	Phosphate levels || id:ebi-a-GCST90026038	Phosphate levels	Phosphate levels || ||	TRUE	igd	11	31819578	2.90804e-06	0.0338753	NAFLD	TRUE	reported	oih177	2	1	TRUE
rs2518827	G	A	G	A	0.241574	-0.0102	0.899305	0.9001	FALSE	FALSE	FALSE	ebi-a-GCST90026038	22	20010730	0.0046	291	0.0282397	Phosphate levels || id:ebi-a-GCST90026038	Phosphate levels	Phosphate levels || ||	TRUE	igd	22	20023207	1.04244e-06	0.0494679	NAFLD	TRUE	reported	oih177	2	1	TRUE
rs2745359	C	T	C	T	0.24085	0.0058	0.0834611	0.0619	FALSE	FALSE	FALSE	ebi-a-GCST90026038	6	127381956	0.0059	291	0.332	Phosphate levels || id:ebi-a-GCST90026038	Phosphate levels	Phosphate levels || ||	TRUE	igd	6	127060811	4.43047e-07	0.0476982	NAFLD	TRUE	reported	oih177	2	1	TRUE
rs28703824	A	G	A	G	0.198989	0.0033	0.126926	0.1239	FALSE	FALSE	FALSE	ebi-a-GCST90026038	9	100954429	0.0043	291	0.4391	Phosphate levels || id:ebi-a-GCST90026038	Phosphate levels	Phosphate levels || ||	TRUE	igd	9	98192147	6.76675e-07	0.0400546	NAFLD	TRUE	reported	oih177	2	1	TRUE
rs4823112	T	C	T	C	0.221419	-0.002	0.0912309	0.0176	FALSE	FALSE	FALSE	ebi-a-GCST90026038	22	44446490	0.0104	291	0.8456	Phosphate levels || id:ebi-a-GCST90026038	Phosphate levels	Phosphate levels || ||	TRUE	igd	22	44050610	1.32666e-06	0.0457882	NAFLD	TRUE	reported	oih177	2	1	TRUE
rs73027058	G	C	G	C	-0.221411	0.0032	0.109113	0.1228	FALSE	TRUE	FALSE	ebi-a-GCST90026038	3	12931703	0.0042	291	0.4437	Phosphate levels || id:ebi-a-GCST90026038	Phosphate levels	Phosphate levels || ||	TRUE	igd	3	12890204	3.37746e-06	0.0476519	NAFLD	TRUE	reported	oih177	2	1	TRUE
rs73115877	C	T	C	T	-0.250522	-0.0057	0.0912604	0.0772	FALSE	FALSE	FALSE	ebi-a-GCST90026038	4	14921183	0.005	291	0.253	Phosphate levels || id:ebi-a-GCST90026038	Phosphate levels	Phosphate levels || ||	TRUE	igd	4	14919559	1.35881e-06	0.0518577	NAFLD	TRUE	reported	oih177	2	1	TRUE
rs738409	G	C	G	C	0.474321	0.0031	0.226988	0.2399	FALSE	TRUE	FALSE	ebi-a-GCST90026038	22	44324727	0.0032	291	0.3428	Phosphate levels || id:ebi-a-GCST90026038	Phosphate levels	Phosphate levels || ||	TRUE	igd	22	43928847	5.50681e-56	0.0300889	NAFLD	TRUE	reported	oih177	2	1	TRUE
rs739846	A	G	A	G	0.434314	-0.0026	0.0632336	0.0564	FALSE	FALSE	FALSE	ebi-a-GCST90026038	19	19419071	0.0066	291	0.6878	Phosphate levels || id:ebi-a-GCST90026038	Phosphate levels	Phosphate levels || ||	TRUE	igd	19	19308262	7.95793e-18	0.0505004	NAFLD	TRUE	reported	oih177	2	1	TRUE
rs10158849	A	G	A	G	-0.192303	-0.0082	0.152006	0.1221	FALSE	FALSE	FALSE	ebi-a-GCST90026039	1	105405243	0.0115	291	0.4749	3-hydroxyisobutyrate levels || id:ebi-a-GCST90026039	3-hydroxyisobutyrate levels	3-hydroxyisobutyrate levels || ||	TRUE	igd	1	104862621	2.36129e-06	0.0407443	NAFLD	TRUE	reported	oih177	2	1	TRUE
rs113228594	T	A	T	A	0.82644	-0.0484	0.00348588	0.0157	FALSE	TRUE	FALSE	ebi-a-GCST90026039	16	52776835	0.035	291	0.1661	3-hydroxyisobutyrate levels || id:ebi-a-GCST90026039	3-hydroxyisobutyrate levels	3-hydroxyisobutyrate levels || ||	TRUE	igd	16	52742923	4.92357e-06	0.180919	NAFLD	TRUE	reported	oih177	2	1	TRUE
rs114737456	G	A	G	A	0.306331	0.0271	0.0411712	0.0435	FALSE	FALSE	FALSE	ebi-a-GCST90026039	2	25249216	0.02	291	0.1766	3-hydroxyisobutyrate levels || id:ebi-a-GCST90026039	3-hydroxyisobutyrate levels	3-hydroxyisobutyrate levels || ||	TRUE	igd	2	25026347	1.83976e-06	0.0642166	NAFLD	TRUE	reported	oih177	2	1	TRUE
rs13141441	A	G	A	G	-0.161366	-0.0047	0.227421	0.2785	FALSE	FALSE	FALSE	ebi-a-GCST90026039	4	88212722	0.0089	291	0.595701	3-hydroxyisobutyrate levels || id:ebi-a-GCST90026039	3-hydroxyisobutyrate levels	3-hydroxyisobutyrate levels || ||	TRUE	igd	4	87291570	2.49609e-06	0.0342717	NAFLD	TRUE	reported	oih177	2	1	TRUE
rs1806155	T	G	T	G	0.158442	-0.0035	0.199274	0.1648	FALSE	FALSE	FALSE	ebi-a-GCST90026039	11	31841125	0.0108	291	0.7417	3-hydroxyisobutyrate levels || id:ebi-a-GCST90026039	3-hydroxyisobutyrate levels	3-hydroxyisobutyrate levels || ||	TRUE	igd	11	31819578	2.90804e-06	0.0338753	NAFLD	TRUE	reported	oih177	2	1	TRUE
rs2518827	G	A	G	A	0.241574	-0.0292	0.899305	0.8991	FALSE	FALSE	FALSE	ebi-a-GCST90026039	22	20010730	0.0131	291	0.0256502	3-hydroxyisobutyrate levels || id:ebi-a-GCST90026039	3-hydroxyisobutyrate levels	3-hydroxyisobutyrate levels || ||	TRUE	igd	22	20023207	1.04244e-06	0.0494679	NAFLD	TRUE	reported	oih177	2	1	TRUE
rs2745359	C	T	C	T	0.24085	0.0087	0.0834611	0.0619	FALSE	FALSE	FALSE	ebi-a-GCST90026039	6	127381956	0.0169	291	0.6075	3-hydroxyisobutyrate levels || id:ebi-a-GCST90026039	3-hydroxyisobutyrate levels	3-hydroxyisobutyrate levels || ||	TRUE	igd	6	127060811	4.43047e-07	0.0476982	NAFLD	TRUE	reported	oih177	2	1	TRUE
rs28703824	A	G	A	G	0.198989	0.0086	0.126926	0.1237	FALSE	FALSE	FALSE	ebi-a-GCST90026039	9	100954429	0.0122	291	0.478	3-hydroxyisobutyrate levels || id:ebi-a-GCST90026039	3-hydroxyisobutyrate levels	3-hydroxyisobutyrate levels || ||	TRUE	igd	9	98192147	6.76675e-07	0.0400546	NAFLD	TRUE	reported	oih177	2	1	TRUE
rs4823112	T	C	T	C	0.221419	-0.034	0.0912309	0.0173	FALSE	FALSE	FALSE	ebi-a-GCST90026039	22	44446490	0.0296	291	0.2514	3-hydroxyisobutyrate levels || id:ebi-a-GCST90026039	3-hydroxyisobutyrate levels	3-hydroxyisobutyrate levels || ||	TRUE	igd	22	44050610	1.32666e-06	0.0457882	NAFLD	TRUE	reported	oih177	2	1	TRUE
rs72893301	A	G	A	G	-0.237107	0.0068	0.0939026	0.115	FALSE	FALSE	FALSE	ebi-a-GCST90026039	6	79363994	0.0123	291	0.5815	3-hydroxyisobutyrate levels || id:ebi-a-GCST90026039	3-hydroxyisobutyrate levels	3-hydroxyisobutyrate levels || ||	TRUE	igd	6	78654277	3.58658e-06	0.0511669	NAFLD	TRUE	reported	oih177	2	1	TRUE
rs73027058	G	C	G	C	-0.221411	-0.0154	0.109113	0.1238	FALSE	TRUE	FALSE	ebi-a-GCST90026039	3	12931703	0.0118	291	0.1928	3-hydroxyisobutyrate levels || id:ebi-a-GCST90026039	3-hydroxyisobutyrate levels	3-hydroxyisobutyrate levels || ||	TRUE	igd	3	12890204	3.37746e-06	0.0476519	NAFLD	TRUE	reported	oih177	2	1	TRUE
rs73115877	C	T	C	T	-0.250522	-0.0034	0.0912604	0.0776	FALSE	FALSE	FALSE	ebi-a-GCST90026039	4	14921183	0.0142	291	0.8115	3-hydroxyisobutyrate levels || id:ebi-a-GCST90026039	3-hydroxyisobutyrate levels	3-hydroxyisobutyrate levels || ||	TRUE	igd	4	14919559	1.35881e-06	0.0518577	NAFLD	TRUE	reported	oih177	2	1	TRUE
rs738409	G	C	G	C	0.474321	0.0024	0.226988	0.2421	FALSE	TRUE	FALSE	ebi-a-GCST90026039	22	44324727	0.0092	291	0.7965	3-hydroxyisobutyrate levels || id:ebi-a-GCST90026039	3-hydroxyisobutyrate levels	3-hydroxyisobutyrate levels || ||	TRUE	igd	22	43928847	5.50681e-56	0.0300889	NAFLD	TRUE	reported	oih177	2	1	TRUE
rs739846	A	G	A	G	0.434314	-0.0039	0.0632336	0.0548	FALSE	FALSE	FALSE	ebi-a-GCST90026039	19	19419071	0.0189	291	0.8367	3-hydroxyisobutyrate levels || id:ebi-a-GCST90026039	3-hydroxyisobutyrate levels	3-hydroxyisobutyrate levels || ||	TRUE	igd	19	19308262	7.95793e-18	0.0505004	NAFLD	TRUE	reported	oih177	2	1	TRUE
rs10158849	A	G	A	G	-0.192303	-0.0018	0.152006	0.1219	FALSE	FALSE	FALSE	ebi-a-GCST90026040	1	105405243	0.0088	291	0.8399	5-oxoproline levels || id:ebi-a-GCST90026040	5-oxoproline levels	5-oxoproline levels || ||	TRUE	igd	1	104862621	2.36129e-06	0.0407443	NAFLD	TRUE	reported	oih177	2	1	TRUE
rs113228594	T	A	T	A	0.82644	4e-04	0.00348588	0.016	FALSE	TRUE	FALSE	ebi-a-GCST90026040	16	52776835	0.0266	291	0.9865	5-oxoproline levels || id:ebi-a-GCST90026040	5-oxoproline levels	5-oxoproline levels || ||	TRUE	igd	16	52742923	4.92357e-06	0.180919	NAFLD	TRUE	reported	oih177	2	1	TRUE
rs114737456	G	A	G	A	0.306331	-0.014	0.0411712	0.0443	FALSE	FALSE	FALSE	ebi-a-GCST90026040	2	25249216	0.0152	291	0.3562	5-oxoproline levels || id:ebi-a-GCST90026040	5-oxoproline levels	5-oxoproline levels || ||	TRUE	igd	2	25026347	1.83976e-06	0.0642166	NAFLD	TRUE	reported	oih177	2	1	TRUE
rs13141441	A	G	A	G	-0.161366	0.0086	0.227421	0.2775	FALSE	FALSE	FALSE	ebi-a-GCST90026040	4	88212722	0.0068	291	0.2066	5-oxoproline levels || id:ebi-a-GCST90026040	5-oxoproline levels	5-oxoproline levels || ||	TRUE	igd	4	87291570	2.49609e-06	0.0342717	NAFLD	TRUE	reported	oih177	2	1	TRUE
rs1806155	T	G	T	G	0.158442	0.0117	0.199274	0.1653	FALSE	FALSE	FALSE	ebi-a-GCST90026040	11	31841125	0.0082	291	0.1571	5-oxoproline levels || id:ebi-a-GCST90026040	5-oxoproline levels	5-oxoproline levels || ||	TRUE	igd	11	31819578	2.90804e-06	0.0338753	NAFLD	TRUE	reported	oih177	2	1	TRUE
rs2518827	G	A	G	A	0.241574	-0.0012	0.899305	0.8998	FALSE	FALSE	FALSE	ebi-a-GCST90026040	22	20010730	0.0102	291	0.9052	5-oxoproline levels || id:ebi-a-GCST90026040	5-oxoproline levels	5-oxoproline levels || ||	TRUE	igd	22	20023207	1.04244e-06	0.0494679	NAFLD	TRUE	reported	oih177	2	1	TRUE
rs2745359	C	T	C	T	0.24085	-0.0086	0.0834611	0.0619	FALSE	FALSE	FALSE	ebi-a-GCST90026040	6	127381956	0.013	291	0.5081	5-oxoproline levels || id:ebi-a-GCST90026040	5-oxoproline levels	5-oxoproline levels || ||	TRUE	igd	6	127060811	4.43047e-07	0.0476982	NAFLD	TRUE	reported	oih177	2	1	TRUE
rs28703824	A	G	A	G	0.198989	0.0133	0.126926	0.1239	FALSE	FALSE	FALSE	ebi-a-GCST90026040	9	100954429	0.0094	291	0.1563	5-oxoproline levels || id:ebi-a-GCST90026040	5-oxoproline levels	5-oxoproline levels || ||	TRUE	igd	9	98192147	6.76675e-07	0.0400546	NAFLD	TRUE	reported	oih177	2	1	TRUE
rs4823112	T	C	T	C	0.221419	0.008	0.0912309	0.0175	FALSE	FALSE	FALSE	ebi-a-GCST90026040	22	44446490	0.0228	291	0.727301	5-oxoproline levels || id:ebi-a-GCST90026040	5-oxoproline levels	5-oxoproline levels || ||	TRUE	igd	22	44050610	1.32666e-06	0.0457882	NAFLD	TRUE	reported	oih177	2	1	TRUE
rs72893301	A	G	A	G	-0.237107	-0.0096	0.0939026	0.1151	FALSE	FALSE	FALSE	ebi-a-GCST90026040	6	79363994	0.0094	291	0.3075	5-oxoproline levels || id:ebi-a-GCST90026040	5-oxoproline levels	5-oxoproline levels || ||	TRUE	igd	6	78654277	3.58658e-06	0.0511669	NAFLD	TRUE	reported	oih177	2	1	TRUE
rs73027058	G	C	G	C	-0.221411	-0.0144	0.109113	0.1232	FALSE	TRUE	FALSE	ebi-a-GCST90026040	3	12931703	0.0091	291	0.1153	5-oxoproline levels || id:ebi-a-GCST90026040	5-oxoproline levels	5-oxoproline levels || ||	TRUE	igd	3	12890204	3.37746e-06	0.0476519	NAFLD	TRUE	reported	oih177	2	1	TRUE
rs73115877	C	T	C	T	-0.250522	-0.0096	0.0912604	0.0774	FALSE	FALSE	FALSE	ebi-a-GCST90026040	4	14921183	0.0109	291	0.3794	5-oxoproline levels || id:ebi-a-GCST90026040	5-oxoproline levels	5-oxoproline levels || ||	TRUE	igd	4	14919559	1.35881e-06	0.0518577	NAFLD	TRUE	reported	oih177	2	1	TRUE
rs738409	G	C	G	C	0.474321	0.0024	0.226988	0.2406	FALSE	TRUE	FALSE	ebi-a-GCST90026040	22	44324727	0.007	291	0.7347	5-oxoproline levels || id:ebi-a-GCST90026040	5-oxoproline levels	5-oxoproline levels || ||	TRUE	igd	22	43928847	5.50681e-56	0.0300889	NAFLD	TRUE	reported	oih177	2	1	TRUE
rs739846	A	G	A	G	0.434314	-0.0087	0.0632336	0.056	FALSE	FALSE	FALSE	ebi-a-GCST90026040	19	19419071	0.0144	291	0.5448	5-oxoproline levels || id:ebi-a-GCST90026040	5-oxoproline levels	5-oxoproline levels || ||	TRUE	igd	19	19308262	7.95793e-18	0.0505004	NAFLD	TRUE	reported	oih177	2	1	TRUE
rs10158849	A	G	A	G	-0.192303	0.0415	0.152006	0.1221	FALSE	FALSE	FALSE	ebi-a-GCST90026041	1	105405243	0.0464	291	0.3711	P-cresol sulfate levels || id:ebi-a-GCST90026041	P-cresol sulfate levels	P-cresol sulfate levels || ||	TRUE	igd	1	104862621	2.36129e-06	0.0407443	NAFLD	TRUE	reported	oih177	2	1	TRUE
rs113228594	T	A	T	A	0.82644	0.0585	0.00348588	0.0156	FALSE	TRUE	FALSE	ebi-a-GCST90026041	16	52776835	0.1432	291	0.682801	P-cresol sulfate levels || id:ebi-a-GCST90026041	P-cresol sulfate levels	P-cresol sulfate levels || ||	TRUE	igd	16	52742923	4.92357e-06	0.180919	NAFLD	TRUE	reported	oih177	2	1	TRUE
rs114737456	G	A	G	A	0.306331	0.0968	0.0411712	0.0432	FALSE	FALSE	FALSE	ebi-a-GCST90026041	2	25249216	0.0825	291	0.2404	P-cresol sulfate levels || id:ebi-a-GCST90026041	P-cresol sulfate levels	P-cresol sulfate levels || ||	TRUE	igd	2	25026347	1.83976e-06	0.0642166	NAFLD	TRUE	reported	oih177	2	1	TRUE
rs13141441	A	G	A	G	-0.161366	-0.005	0.227421	0.2789	FALSE	FALSE	FALSE	ebi-a-GCST90026041	4	88212722	0.0364	291	0.8914	P-cresol sulfate levels || id:ebi-a-GCST90026041	P-cresol sulfate levels	P-cresol sulfate levels || ||	TRUE	igd	4	87291570	2.49609e-06	0.0342717	NAFLD	TRUE	reported	oih177	2	1	TRUE
rs1806155	T	G	T	G	0.158442	0.0275	0.199274	0.1648	FALSE	FALSE	FALSE	ebi-a-GCST90026041	11	31841125	0.0436	291	0.528901	P-cresol sulfate levels || id:ebi-a-GCST90026041	P-cresol sulfate levels	P-cresol sulfate levels || ||	TRUE	igd	11	31819578	2.90804e-06	0.0338753	NAFLD	TRUE	reported	oih177	2	1	TRUE
rs2518827	G	A	G	A	0.241574	0.0238	0.899305	0.899	FALSE	FALSE	FALSE	ebi-a-GCST90026041	22	20010730	0.0538	291	0.658901	P-cresol sulfate levels || id:ebi-a-GCST90026041	P-cresol sulfate levels	P-cresol sulfate levels || ||	TRUE	igd	22	20023207	1.04244e-06	0.0494679	NAFLD	TRUE	reported	oih177	2	1	TRUE
rs2745359	C	T	C	T	0.24085	-0.0929	0.0834611	0.0619	FALSE	FALSE	FALSE	ebi-a-GCST90026041	6	127381956	0.0687	291	0.1761	P-cresol sulfate levels || id:ebi-a-GCST90026041	P-cresol sulfate levels	P-cresol sulfate levels || ||	TRUE	igd	6	127060811	4.43047e-07	0.0476982	NAFLD	TRUE	reported	oih177	2	1	TRUE
rs28703824	A	G	A	G	0.198989	-0.0204	0.126926	0.1237	FALSE	FALSE	FALSE	ebi-a-GCST90026041	9	100954429	0.0499	291	0.683299	P-cresol sulfate levels || id:ebi-a-GCST90026041	P-cresol sulfate levels	P-cresol sulfate levels || ||	TRUE	igd	9	98192147	6.76675e-07	0.0400546	NAFLD	TRUE	reported	oih177	2	1	TRUE
rs4823112	T	C	T	C	0.221419	-0.0012	0.0912309	0.0174	FALSE	FALSE	FALSE	ebi-a-GCST90026041	22	44446490	0.1218	291	0.9921	P-cresol sulfate levels || id:ebi-a-GCST90026041	P-cresol sulfate levels	P-cresol sulfate levels || ||	TRUE	igd	22	44050610	1.32666e-06	0.0457882	NAFLD	TRUE	reported	oih177	2	1	TRUE
rs72893301	A	G	A	G	-0.237107	-0.0528	0.0939026	0.115	FALSE	FALSE	FALSE	ebi-a-GCST90026041	6	79363994	0.0499	291	0.2898	P-cresol sulfate levels || id:ebi-a-GCST90026041	P-cresol sulfate levels	P-cresol sulfate levels || ||	TRUE	igd	6	78654277	3.58658e-06	0.0511669	NAFLD	TRUE	reported	oih177	2	1	TRUE
rs73027058	G	C	G	C	-0.221411	0.012	0.109113	0.1239	FALSE	TRUE	FALSE	ebi-a-GCST90026041	3	12931703	0.0483	291	0.8042	P-cresol sulfate levels || id:ebi-a-GCST90026041	P-cresol sulfate levels	P-cresol sulfate levels || ||	TRUE	igd	3	12890204	3.37746e-06	0.0476519	NAFLD	TRUE	reported	oih177	2	1	TRUE
rs73115877	C	T	C	T	-0.250522	0.1193	0.0912604	0.0777	FALSE	FALSE	FALSE	ebi-a-GCST90026041	4	14921183	0.0574	291	0.0375699	P-cresol sulfate levels || id:ebi-a-GCST90026041	P-cresol sulfate levels	P-cresol sulfate levels || ||	TRUE	igd	4	14919559	1.35881e-06	0.0518577	NAFLD	TRUE	reported	oih177	2	1	TRUE
rs738409	G	C	G	C	0.474321	-0.0098	0.226988	0.2424	FALSE	TRUE	FALSE	ebi-a-GCST90026041	22	44324727	0.0375	291	0.7935	P-cresol sulfate levels || id:ebi-a-GCST90026041	P-cresol sulfate levels	P-cresol sulfate levels || ||	TRUE	igd	22	43928847	5.50681e-56	0.0300889	NAFLD	TRUE	reported	oih177	2	1	TRUE
rs739846	A	G	A	G	0.434314	0.0923	0.0632336	0.0547	FALSE	FALSE	FALSE	ebi-a-GCST90026041	19	19419071	0.0773	291	0.2322	P-cresol sulfate levels || id:ebi-a-GCST90026041	P-cresol sulfate levels	P-cresol sulfate levels || ||	TRUE	igd	19	19308262	7.95793e-18	0.0505004	NAFLD	TRUE	reported	oih177	2	1	TRUE
rs10158849	A	G	A	G	-0.192303	-0.0391	0.152006	0.1223	FALSE	FALSE	FALSE	ebi-a-GCST90026042	1	105405243	0.0324	291	0.228	(N(1) + N(8))-acetylspermidine levels || id:ebi-a-GCST90026042	(N(1) + N(8))-acetylspermidine levels	(N(1) + N(8))-acetylspermidine levels || ||	TRUE	igd	1	104862621	2.36129e-06	0.0407443	NAFLD	TRUE	reported	oih177	2	1	TRUE
rs113228594	T	A	T	A	0.82644	-0.0869	0.00348588	0.0153	FALSE	TRUE	FALSE	ebi-a-GCST90026042	16	52776835	0.1017	291	0.3928	(N(1) + N(8))-acetylspermidine levels || id:ebi-a-GCST90026042	(N(1) + N(8))-acetylspermidine levels	(N(1) + N(8))-acetylspermidine levels || ||	TRUE	igd	16	52742923	4.92357e-06	0.180919	NAFLD	TRUE	reported	oih177	2	1	TRUE
rs114737456	G	A	G	A	0.306331	0.0494	0.0411712	0.0423	FALSE	FALSE	FALSE	ebi-a-GCST90026042	2	25249216	0.0586	291	0.3998	(N(1) + N(8))-acetylspermidine levels || id:ebi-a-GCST90026042	(N(1) + N(8))-acetylspermidine levels	(N(1) + N(8))-acetylspermidine levels || ||	TRUE	igd	2	25026347	1.83976e-06	0.0642166	NAFLD	TRUE	reported	oih177	2	1	TRUE
rs13141441	A	G	A	G	-0.161366	0.0021	0.227421	0.2802	FALSE	FALSE	FALSE	ebi-a-GCST90026042	4	88212722	0.0253	291	0.9342	(N(1) + N(8))-acetylspermidine levels || id:ebi-a-GCST90026042	(N(1) + N(8))-acetylspermidine levels	(N(1) + N(8))-acetylspermidine levels || ||	TRUE	igd	4	87291570	2.49609e-06	0.0342717	NAFLD	TRUE	reported	oih177	2	1	TRUE
rs1806155	T	G	T	G	0.158442	0.0514	0.199274	0.1642	FALSE	FALSE	FALSE	ebi-a-GCST90026042	11	31841125	0.0303	291	0.0896892	(N(1) + N(8))-acetylspermidine levels || id:ebi-a-GCST90026042	(N(1) + N(8))-acetylspermidine levels	(N(1) + N(8))-acetylspermidine levels || ||	TRUE	igd	11	31819578	2.90804e-06	0.0338753	NAFLD	TRUE	reported	oih177	2	1	TRUE
rs2518827	G	A	G	A	0.241574	-0.018	0.899305	0.8984	FALSE	FALSE	FALSE	ebi-a-GCST90026042	22	20010730	0.0373	291	0.628699	(N(1) + N(8))-acetylspermidine levels || id:ebi-a-GCST90026042	(N(1) + N(8))-acetylspermidine levels	(N(1) + N(8))-acetylspermidine levels || ||	TRUE	igd	22	20023207	1.04244e-06	0.0494679	NAFLD	TRUE	reported	oih177	2	1	TRUE
rs2745359	C	T	C	T	0.24085	-0.0626	0.0834611	0.0619	FALSE	FALSE	FALSE	ebi-a-GCST90026042	6	127381956	0.048	291	0.1916	(N(1) + N(8))-acetylspermidine levels || id:ebi-a-GCST90026042	(N(1) + N(8))-acetylspermidine levels	(N(1) + N(8))-acetylspermidine levels || ||	TRUE	igd	6	127060811	4.43047e-07	0.0476982	NAFLD	TRUE	reported	oih177	2	1	TRUE
rs28703824	A	G	A	G	0.198989	0.0024	0.126926	0.1236	FALSE	FALSE	FALSE	ebi-a-GCST90026042	9	100954429	0.0351	291	0.9455	(N(1) + N(8))-acetylspermidine levels || id:ebi-a-GCST90026042	(N(1) + N(8))-acetylspermidine levels	(N(1) + N(8))-acetylspermidine levels || ||	TRUE	igd	9	98192147	6.76675e-07	0.0400546	NAFLD	TRUE	reported	oih177	2	1	TRUE
rs4823112	T	C	T	C	0.221419	0.0878	0.0912309	0.0172	FALSE	FALSE	FALSE	ebi-a-GCST90026042	22	44446490	0.0853	291	0.3032	(N(1) + N(8))-acetylspermidine levels || id:ebi-a-GCST90026042	(N(1) + N(8))-acetylspermidine levels	(N(1) + N(8))-acetylspermidine levels || ||	TRUE	igd	22	44050610	1.32666e-06	0.0457882	NAFLD	TRUE	reported	oih177	2	1	TRUE
rs72893301	A	G	A	G	-0.237107	0.023	0.0939026	0.115	FALSE	FALSE	FALSE	ebi-a-GCST90026042	6	79363994	0.035	291	0.5101	(N(1) + N(8))-acetylspermidine levels || id:ebi-a-GCST90026042	(N(1) + N(8))-acetylspermidine levels	(N(1) + N(8))-acetylspermidine levels || ||	TRUE	igd	6	78654277	3.58658e-06	0.0511669	NAFLD	TRUE	reported	oih177	2	1	TRUE
rs73027058	G	C	G	C	-0.221411	-0.0668	0.109113	0.1245	FALSE	TRUE	FALSE	ebi-a-GCST90026042	3	12931703	0.0335	291	0.0459399	(N(1) + N(8))-acetylspermidine levels || id:ebi-a-GCST90026042	(N(1) + N(8))-acetylspermidine levels	(N(1) + N(8))-acetylspermidine levels || ||	TRUE	igd	3	12890204	3.37746e-06	0.0476519	NAFLD	TRUE	reported	oih177	2	1	TRUE
rs73115877	C	T	C	T	-0.250522	0.076	0.0912604	0.0779	FALSE	FALSE	FALSE	ebi-a-GCST90026042	4	14921183	0.0402	291	0.0585895	(N(1) + N(8))-acetylspermidine levels || id:ebi-a-GCST90026042	(N(1) + N(8))-acetylspermidine levels	(N(1) + N(8))-acetylspermidine levels || ||	TRUE	igd	4	14919559	1.35881e-06	0.0518577	NAFLD	TRUE	reported	oih177	2	1	TRUE
rs738409	G	C	G	C	0.474321	-0.0392	0.226988	0.2437	FALSE	TRUE	FALSE	ebi-a-GCST90026042	22	44324727	0.0261	291	0.1339	(N(1) + N(8))-acetylspermidine levels || id:ebi-a-GCST90026042	(N(1) + N(8))-acetylspermidine levels	(N(1) + N(8))-acetylspermidine levels || ||	TRUE	igd	22	43928847	5.50681e-56	0.0300889	NAFLD	TRUE	reported	oih177	2	1	TRUE
rs739846	A	G	A	G	0.434314	-0.0133	0.0632336	0.0535	FALSE	FALSE	FALSE	ebi-a-GCST90026042	19	19419071	0.0548	291	0.8077	(N(1) + N(8))-acetylspermidine levels || id:ebi-a-GCST90026042	(N(1) + N(8))-acetylspermidine levels	(N(1) + N(8))-acetylspermidine levels || ||	TRUE	igd	19	19308262	7.95793e-18	0.0505004	NAFLD	TRUE	reported	oih177	2	1	TRUE
rs10158849	A	G	A	G	-0.192303	-0.009	0.152006	0.1222	FALSE	FALSE	FALSE	ebi-a-GCST90026043	1	105405243	0.0156	291	0.5645	1,2-dipalmitoyl-gpc (16:0/16:0) levels || id:ebi-a-GCST90026043	1,2-dipalmitoyl-gpc (16:0/16:0) levels	1,2-dipalmitoyl-gpc (16:0/16:0) levels || ||	TRUE	igd	1	104862621	2.36129e-06	0.0407443	NAFLD	TRUE	reported	oih177	2	1	TRUE
rs113228594	T	A	T	A	0.82644	0.0332	0.00348588	0.0153	FALSE	TRUE	FALSE	ebi-a-GCST90026043	16	52776835	0.0484	291	0.4926	1,2-dipalmitoyl-gpc (16:0/16:0) levels || id:ebi-a-GCST90026043	1,2-dipalmitoyl-gpc (16:0/16:0) levels	1,2-dipalmitoyl-gpc (16:0/16:0) levels || ||	TRUE	igd	16	52742923	4.92357e-06	0.180919	NAFLD	TRUE	reported	oih177	2	1	TRUE
rs114737456	G	A	G	A	0.306331	9e-04	0.0411712	0.0425	FALSE	FALSE	FALSE	ebi-a-GCST90026043	2	25249216	0.028	291	0.9731	1,2-dipalmitoyl-gpc (16:0/16:0) levels || id:ebi-a-GCST90026043	1,2-dipalmitoyl-gpc (16:0/16:0) levels	1,2-dipalmitoyl-gpc (16:0/16:0) levels || ||	TRUE	igd	2	25026347	1.83976e-06	0.0642166	NAFLD	TRUE	reported	oih177	2	1	TRUE
rs13141441	A	G	A	G	-0.161366	0.0113	0.227421	0.2801	FALSE	FALSE	FALSE	ebi-a-GCST90026043	4	88212722	0.0121	291	0.3498	1,2-dipalmitoyl-gpc (16:0/16:0) levels || id:ebi-a-GCST90026043	1,2-dipalmitoyl-gpc (16:0/16:0) levels	1,2-dipalmitoyl-gpc (16:0/16:0) levels || ||	TRUE	igd	4	87291570	2.49609e-06	0.0342717	NAFLD	TRUE	reported	oih177	2	1	TRUE
rs1806155	T	G	T	G	0.158442	-0.0198	0.199274	0.1643	FALSE	FALSE	FALSE	ebi-a-GCST90026043	11	31841125	0.0146	291	0.1738	1,2-dipalmitoyl-gpc (16:0/16:0) levels || id:ebi-a-GCST90026043	1,2-dipalmitoyl-gpc (16:0/16:0) levels	1,2-dipalmitoyl-gpc (16:0/16:0) levels || ||	TRUE	igd	11	31819578	2.90804e-06	0.0338753	NAFLD	TRUE	reported	oih177	2	1	TRUE
rs2518827	G	A	G	A	0.241574	-0.0516	0.899305	0.8984	FALSE	FALSE	FALSE	ebi-a-GCST90026043	22	20010730	0.0177	291	0.00350703	1,2-dipalmitoyl-gpc (16:0/16:0) levels || id:ebi-a-GCST90026043	1,2-dipalmitoyl-gpc (16:0/16:0) levels	1,2-dipalmitoyl-gpc (16:0/16:0) levels || ||	TRUE	igd	22	20023207	1.04244e-06	0.0494679	NAFLD	TRUE	reported	oih177	2	1	TRUE
rs2745359	C	T	C	T	0.24085	0.0038	0.0834611	0.0619	FALSE	FALSE	FALSE	ebi-a-GCST90026043	6	127381956	0.023	291	0.8682	1,2-dipalmitoyl-gpc (16:0/16:0) levels || id:ebi-a-GCST90026043	1,2-dipalmitoyl-gpc (16:0/16:0) levels	1,2-dipalmitoyl-gpc (16:0/16:0) levels || ||	TRUE	igd	6	127060811	4.43047e-07	0.0476982	NAFLD	TRUE	reported	oih177	2	1	TRUE
rs28703824	A	G	A	G	0.198989	-0.0084	0.126926	0.1236	FALSE	FALSE	FALSE	ebi-a-GCST90026043	9	100954429	0.0167	291	0.617701	1,2-dipalmitoyl-gpc (16:0/16:0) levels || id:ebi-a-GCST90026043	1,2-dipalmitoyl-gpc (16:0/16:0) levels	1,2-dipalmitoyl-gpc (16:0/16:0) levels || ||	TRUE	igd	9	98192147	6.76675e-07	0.0400546	NAFLD	TRUE	reported	oih177	2	1	TRUE
rs4823112	T	C	T	C	0.221419	0.0617	0.0912309	0.0173	FALSE	FALSE	FALSE	ebi-a-GCST90026043	22	44446490	0.0405	291	0.1274	1,2-dipalmitoyl-gpc (16:0/16:0) levels || id:ebi-a-GCST90026043	1,2-dipalmitoyl-gpc (16:0/16:0) levels	1,2-dipalmitoyl-gpc (16:0/16:0) levels || ||	TRUE	igd	22	44050610	1.32666e-06	0.0457882	NAFLD	TRUE	reported	oih177	2	1	TRUE
rs72893301	A	G	A	G	-0.237107	-0.0265	0.0939026	0.115	FALSE	FALSE	FALSE	ebi-a-GCST90026043	6	79363994	0.0166	291	0.111	1,2-dipalmitoyl-gpc (16:0/16:0) levels || id:ebi-a-GCST90026043	1,2-dipalmitoyl-gpc (16:0/16:0) levels	1,2-dipalmitoyl-gpc (16:0/16:0) levels || ||	TRUE	igd	6	78654277	3.58658e-06	0.0511669	NAFLD	TRUE	reported	oih177	2	1	TRUE
rs73027058	G	C	G	C	-0.221411	0.0055	0.109113	0.1244	FALSE	TRUE	FALSE	ebi-a-GCST90026043	3	12931703	0.0161	291	0.7317	1,2-dipalmitoyl-gpc (16:0/16:0) levels || id:ebi-a-GCST90026043	1,2-dipalmitoyl-gpc (16:0/16:0) levels	1,2-dipalmitoyl-gpc (16:0/16:0) levels || ||	TRUE	igd	3	12890204	3.37746e-06	0.0476519	NAFLD	TRUE	reported	oih177	2	1	TRUE
rs73115877	C	T	C	T	-0.250522	6e-04	0.0912604	0.0778	FALSE	FALSE	FALSE	ebi-a-GCST90026043	4	14921183	0.0193	291	0.976	1,2-dipalmitoyl-gpc (16:0/16:0) levels || id:ebi-a-GCST90026043	1,2-dipalmitoyl-gpc (16:0/16:0) levels	1,2-dipalmitoyl-gpc (16:0/16:0) levels || ||	TRUE	igd	4	14919559	1.35881e-06	0.0518577	NAFLD	TRUE	reported	oih177	2	1	TRUE
rs738409	G	C	G	C	0.474321	0.0134	0.226988	0.2437	FALSE	TRUE	FALSE	ebi-a-GCST90026043	22	44324727	0.0124	291	0.2802	1,2-dipalmitoyl-gpc (16:0/16:0) levels || id:ebi-a-GCST90026043	1,2-dipalmitoyl-gpc (16:0/16:0) levels	1,2-dipalmitoyl-gpc (16:0/16:0) levels || ||	TRUE	igd	22	43928847	5.50681e-56	0.0300889	NAFLD	TRUE	reported	oih177	2	1	TRUE
rs10158849	A	G	A	G	-0.192303	0.0205	0.152006	0.1216	FALSE	FALSE	FALSE	ebi-a-GCST90026044	1	105405243	0.0369	291	0.5777	1-(1-enyl-palmitoyl)-2-arachidonoyl-gpc (p-16:0/20:4) levels || id:ebi-a-GCST90026044	1-(1-enyl-palmitoyl)-2-arachidonoyl-gpc (p-16:0/20:4) levels	1-(1-enyl-palmitoyl)-2-arachidonoyl-gpc (p-16:0/20:4) levels || ||	TRUE	igd	1	104862621	2.36129e-06	0.0407443	NAFLD	TRUE	reported	oih177	2	1	TRUE
rs113228594	T	A	T	A	0.82644	0.0631	0.00348588	0.0164	FALSE	TRUE	FALSE	ebi-a-GCST90026044	16	52776835	0.1103	291	0.5674	1-(1-enyl-palmitoyl)-2-arachidonoyl-gpc (p-16:0/20:4) levels || id:ebi-a-GCST90026044	1-(1-enyl-palmitoyl)-2-arachidonoyl-gpc (p-16:0/20:4) levels	1-(1-enyl-palmitoyl)-2-arachidonoyl-gpc (p-16:0/20:4) levels || ||	TRUE	igd	16	52742923	4.92357e-06	0.180919	NAFLD	TRUE	reported	oih177	2	1	TRUE
rs114737456	G	A	G	A	0.306331	-0.0911	0.0411712	0.0452	FALSE	FALSE	FALSE	ebi-a-GCST90026044	2	25249216	0.0626	291	0.1454	1-(1-enyl-palmitoyl)-2-arachidonoyl-gpc (p-16:0/20:4) levels || id:ebi-a-GCST90026044	1-(1-enyl-palmitoyl)-2-arachidonoyl-gpc (p-16:0/20:4) levels	1-(1-enyl-palmitoyl)-2-arachidonoyl-gpc (p-16:0/20:4) levels || ||	TRUE	igd	2	25026347	1.83976e-06	0.0642166	NAFLD	TRUE	reported	oih177	2	1	TRUE
rs13141441	A	G	A	G	-0.161366	0.0229	0.227421	0.2751	FALSE	FALSE	FALSE	ebi-a-GCST90026044	4	88212722	0.0291	291	0.4302	1-(1-enyl-palmitoyl)-2-arachidonoyl-gpc (p-16:0/20:4) levels || id:ebi-a-GCST90026044	1-(1-enyl-palmitoyl)-2-arachidonoyl-gpc (p-16:0/20:4) levels	1-(1-enyl-palmitoyl)-2-arachidonoyl-gpc (p-16:0/20:4) levels || ||	TRUE	igd	4	87291570	2.49609e-06	0.0342717	NAFLD	TRUE	reported	oih177	2	1	TRUE
rs1806155	T	G	T	G	0.158442	0.011	0.199274	0.1658	FALSE	FALSE	FALSE	ebi-a-GCST90026044	11	31841125	0.0346	291	0.7504	1-(1-enyl-palmitoyl)-2-arachidonoyl-gpc (p-16:0/20:4) levels || id:ebi-a-GCST90026044	1-(1-enyl-palmitoyl)-2-arachidonoyl-gpc (p-16:0/20:4) levels	1-(1-enyl-palmitoyl)-2-arachidonoyl-gpc (p-16:0/20:4) levels || ||	TRUE	igd	11	31819578	2.90804e-06	0.0338753	NAFLD	TRUE	reported	oih177	2	1	TRUE
rs2518827	G	A	G	A	0.241574	-0.0847	0.899305	0.9008	FALSE	FALSE	FALSE	ebi-a-GCST90026044	22	20010730	0.0426	291	0.0468101	1-(1-enyl-palmitoyl)-2-arachidonoyl-gpc (p-16:0/20:4) levels || id:ebi-a-GCST90026044	1-(1-enyl-palmitoyl)-2-arachidonoyl-gpc (p-16:0/20:4) levels	1-(1-enyl-palmitoyl)-2-arachidonoyl-gpc (p-16:0/20:4) levels || ||	TRUE	igd	22	20023207	1.04244e-06	0.0494679	NAFLD	TRUE	reported	oih177	2	1	TRUE
rs2745359	C	T	C	T	0.24085	-0.0462	0.0834611	0.0618	FALSE	FALSE	FALSE	ebi-a-GCST90026044	6	127381956	0.0543	291	0.3949	1-(1-enyl-palmitoyl)-2-arachidonoyl-gpc (p-16:0/20:4) levels || id:ebi-a-GCST90026044	1-(1-enyl-palmitoyl)-2-arachidonoyl-gpc (p-16:0/20:4) levels	1-(1-enyl-palmitoyl)-2-arachidonoyl-gpc (p-16:0/20:4) levels || ||	TRUE	igd	6	127060811	4.43047e-07	0.0476982	NAFLD	TRUE	reported	oih177	2	1	TRUE
rs28703824	A	G	A	G	0.198989	-0.0159	0.126926	0.1241	FALSE	FALSE	FALSE	ebi-a-GCST90026044	9	100954429	0.0394	291	0.6868	1-(1-enyl-palmitoyl)-2-arachidonoyl-gpc (p-16:0/20:4) levels || id:ebi-a-GCST90026044	1-(1-enyl-palmitoyl)-2-arachidonoyl-gpc (p-16:0/20:4) levels	1-(1-enyl-palmitoyl)-2-arachidonoyl-gpc (p-16:0/20:4) levels || ||	TRUE	igd	9	98192147	6.76675e-07	0.0400546	NAFLD	TRUE	reported	oih177	2	1	TRUE
rs4823112	T	C	T	C	0.221419	0.1131	0.0912309	0.0177	FALSE	FALSE	FALSE	ebi-a-GCST90026044	22	44446490	0.095	291	0.2339	1-(1-enyl-palmitoyl)-2-arachidonoyl-gpc (p-16:0/20:4) levels || id:ebi-a-GCST90026044	1-(1-enyl-palmitoyl)-2-arachidonoyl-gpc (p-16:0/20:4) levels	1-(1-enyl-palmitoyl)-2-arachidonoyl-gpc (p-16:0/20:4) levels || ||	TRUE	igd	22	44050610	1.32666e-06	0.0457882	NAFLD	TRUE	reported	oih177	2	1	TRUE
rs72893301	A	G	A	G	-0.237107	-0.0287	0.0939026	0.1152	FALSE	FALSE	FALSE	ebi-a-GCST90026044	6	79363994	0.0397	291	0.4688	1-(1-enyl-palmitoyl)-2-arachidonoyl-gpc (p-16:0/20:4) levels || id:ebi-a-GCST90026044	1-(1-enyl-palmitoyl)-2-arachidonoyl-gpc (p-16:0/20:4) levels	1-(1-enyl-palmitoyl)-2-arachidonoyl-gpc (p-16:0/20:4) levels || ||	TRUE	igd	6	78654277	3.58658e-06	0.0511669	NAFLD	TRUE	reported	oih177	2	1	TRUE
rs73027058	G	C	G	C	-0.221411	0.0519	0.109113	0.1222	FALSE	TRUE	FALSE	ebi-a-GCST90026044	3	12931703	0.0386	291	0.1788	1-(1-enyl-palmitoyl)-2-arachidonoyl-gpc (p-16:0/20:4) levels || id:ebi-a-GCST90026044	1-(1-enyl-palmitoyl)-2-arachidonoyl-gpc (p-16:0/20:4) levels	1-(1-enyl-palmitoyl)-2-arachidonoyl-gpc (p-16:0/20:4) levels || ||	TRUE	igd	3	12890204	3.37746e-06	0.0476519	NAFLD	TRUE	reported	oih177	2	1	TRUE
rs73115877	C	T	C	T	-0.250522	-0.0832	0.0912604	0.077	FALSE	FALSE	FALSE	ebi-a-GCST90026044	4	14921183	0.0456	291	0.0680895	1-(1-enyl-palmitoyl)-2-arachidonoyl-gpc (p-16:0/20:4) levels || id:ebi-a-GCST90026044	1-(1-enyl-palmitoyl)-2-arachidonoyl-gpc (p-16:0/20:4) levels	1-(1-enyl-palmitoyl)-2-arachidonoyl-gpc (p-16:0/20:4) levels || ||	TRUE	igd	4	14919559	1.35881e-06	0.0518577	NAFLD	TRUE	reported	oih177	2	1	TRUE
rs738409	G	C	G	C	0.474321	0.0342	0.226988	0.2388	FALSE	TRUE	FALSE	ebi-a-GCST90026044	22	44324727	0.0295	291	0.2461	1-(1-enyl-palmitoyl)-2-arachidonoyl-gpc (p-16:0/20:4) levels || id:ebi-a-GCST90026044	1-(1-enyl-palmitoyl)-2-arachidonoyl-gpc (p-16:0/20:4) levels	1-(1-enyl-palmitoyl)-2-arachidonoyl-gpc (p-16:0/20:4) levels || ||	TRUE	igd	22	43928847	5.50681e-56	0.0300889	NAFLD	TRUE	reported	oih177	2	1	TRUE
rs739846	A	G	A	G	0.434314	0.0256	0.0632336	0.0574	FALSE	FALSE	FALSE	ebi-a-GCST90026044	19	19419071	0.0596	291	0.668299	1-(1-enyl-palmitoyl)-2-arachidonoyl-gpc (p-16:0/20:4) levels || id:ebi-a-GCST90026044	1-(1-enyl-palmitoyl)-2-arachidonoyl-gpc (p-16:0/20:4) levels	1-(1-enyl-palmitoyl)-2-arachidonoyl-gpc (p-16:0/20:4) levels || ||	TRUE	igd	19	19308262	7.95793e-18	0.0505004	NAFLD	TRUE	reported	oih177	2	1	TRUE
rs10158849	A	G	A	G	-0.192303	-0.008	0.152006	0.1222	FALSE	FALSE	FALSE	ebi-a-GCST90026045	1	105405243	0.0204	291	0.696101	1-(1-enyl-palmitoyl)-2-oleoyl-gpc (p-16:0/18:1) levels || id:ebi-a-GCST90026045	1-(1-enyl-palmitoyl)-2-oleoyl-gpc (p-16:0/18:1) levels	1-(1-enyl-palmitoyl)-2-oleoyl-gpc (p-16:0/18:1) levels || ||	TRUE	igd	1	104862621	2.36129e-06	0.0407443	NAFLD	TRUE	reported	oih177	2	1	TRUE
rs113228594	T	A	T	A	0.82644	-0.0241	0.00348588	0.0154	FALSE	TRUE	FALSE	ebi-a-GCST90026045	16	52776835	0.0633	291	0.7032	1-(1-enyl-palmitoyl)-2-oleoyl-gpc (p-16:0/18:1) levels || id:ebi-a-GCST90026045	1-(1-enyl-palmitoyl)-2-oleoyl-gpc (p-16:0/18:1) levels	1-(1-enyl-palmitoyl)-2-oleoyl-gpc (p-16:0/18:1) levels || ||	TRUE	igd	16	52742923	4.92357e-06	0.180919	NAFLD	TRUE	reported	oih177	2	1	TRUE
rs114737456	G	A	G	A	0.306331	-8.00E-04	0.0411712	0.0428	FALSE	FALSE	FALSE	ebi-a-GCST90026045	2	25249216	0.0364	291	0.9821	1-(1-enyl-palmitoyl)-2-oleoyl-gpc (p-16:0/18:1) levels || id:ebi-a-GCST90026045	1-(1-enyl-palmitoyl)-2-oleoyl-gpc (p-16:0/18:1) levels	1-(1-enyl-palmitoyl)-2-oleoyl-gpc (p-16:0/18:1) levels || ||	TRUE	igd	2	25026347	1.83976e-06	0.0642166	NAFLD	TRUE	reported	oih177	2	1	TRUE
rs13141441	A	G	A	G	-0.161366	0.0242	0.227421	0.2795	FALSE	FALSE	FALSE	ebi-a-GCST90026045	4	88212722	0.0158	291	0.1271	1-(1-enyl-palmitoyl)-2-oleoyl-gpc (p-16:0/18:1) levels || id:ebi-a-GCST90026045	1-(1-enyl-palmitoyl)-2-oleoyl-gpc (p-16:0/18:1) levels	1-(1-enyl-palmitoyl)-2-oleoyl-gpc (p-16:0/18:1) levels || ||	TRUE	igd	4	87291570	2.49609e-06	0.0342717	NAFLD	TRUE	reported	oih177	2	1	TRUE
rs1806155	T	G	T	G	0.158442	0.0102	0.199274	0.1646	FALSE	FALSE	FALSE	ebi-a-GCST90026045	11	31841125	0.0191	291	0.590999	1-(1-enyl-palmitoyl)-2-oleoyl-gpc (p-16:0/18:1) levels || id:ebi-a-GCST90026045	1-(1-enyl-palmitoyl)-2-oleoyl-gpc (p-16:0/18:1) levels	1-(1-enyl-palmitoyl)-2-oleoyl-gpc (p-16:0/18:1) levels || ||	TRUE	igd	11	31819578	2.90804e-06	0.0338753	NAFLD	TRUE	reported	oih177	2	1	TRUE
rs2518827	G	A	G	A	0.241574	-0.0627	0.899305	0.8988	FALSE	FALSE	FALSE	ebi-a-GCST90026045	22	20010730	0.0232	291	0.00701407	1-(1-enyl-palmitoyl)-2-oleoyl-gpc (p-16:0/18:1) levels || id:ebi-a-GCST90026045	1-(1-enyl-palmitoyl)-2-oleoyl-gpc (p-16:0/18:1) levels	1-(1-enyl-palmitoyl)-2-oleoyl-gpc (p-16:0/18:1) levels || ||	TRUE	igd	22	20023207	1.04244e-06	0.0494679	NAFLD	TRUE	reported	oih177	2	1	TRUE
rs2745359	C	T	C	T	0.24085	-0.0238	0.0834611	0.0619	FALSE	FALSE	FALSE	ebi-a-GCST90026045	6	127381956	0.0299	291	0.4267	1-(1-enyl-palmitoyl)-2-oleoyl-gpc (p-16:0/18:1) levels || id:ebi-a-GCST90026045	1-(1-enyl-palmitoyl)-2-oleoyl-gpc (p-16:0/18:1) levels	1-(1-enyl-palmitoyl)-2-oleoyl-gpc (p-16:0/18:1) levels || ||	TRUE	igd	6	127060811	4.43047e-07	0.0476982	NAFLD	TRUE	reported	oih177	2	1	TRUE
rs28703824	A	G	A	G	0.198989	-0.0037	0.126926	0.1236	FALSE	FALSE	FALSE	ebi-a-GCST90026045	9	100954429	0.0219	291	0.8661	1-(1-enyl-palmitoyl)-2-oleoyl-gpc (p-16:0/18:1) levels || id:ebi-a-GCST90026045	1-(1-enyl-palmitoyl)-2-oleoyl-gpc (p-16:0/18:1) levels	1-(1-enyl-palmitoyl)-2-oleoyl-gpc (p-16:0/18:1) levels || ||	TRUE	igd	9	98192147	6.76675e-07	0.0400546	NAFLD	TRUE	reported	oih177	2	1	TRUE
rs4823112	T	C	T	C	0.221419	0.0632	0.0912309	0.0173	FALSE	FALSE	FALSE	ebi-a-GCST90026045	22	44446490	0.0533	291	0.2354	1-(1-enyl-palmitoyl)-2-oleoyl-gpc (p-16:0/18:1) levels || id:ebi-a-GCST90026045	1-(1-enyl-palmitoyl)-2-oleoyl-gpc (p-16:0/18:1) levels	1-(1-enyl-palmitoyl)-2-oleoyl-gpc (p-16:0/18:1) levels || ||	TRUE	igd	22	44050610	1.32666e-06	0.0457882	NAFLD	TRUE	reported	oih177	2	1	TRUE
rs72893301	A	G	A	G	-0.237107	-4.00E-04	0.0939026	0.115	FALSE	FALSE	FALSE	ebi-a-GCST90026045	6	79363994	0.0219	291	0.987	1-(1-enyl-palmitoyl)-2-oleoyl-gpc (p-16:0/18:1) levels || id:ebi-a-GCST90026045	1-(1-enyl-palmitoyl)-2-oleoyl-gpc (p-16:0/18:1) levels	1-(1-enyl-palmitoyl)-2-oleoyl-gpc (p-16:0/18:1) levels || ||	TRUE	igd	6	78654277	3.58658e-06	0.0511669	NAFLD	TRUE	reported	oih177	2	1	TRUE
rs73027058	G	C	G	C	-0.221411	-0.003	0.109113	0.1242	FALSE	TRUE	FALSE	ebi-a-GCST90026045	3	12931703	0.0211	291	0.8856	1-(1-enyl-palmitoyl)-2-oleoyl-gpc (p-16:0/18:1) levels || id:ebi-a-GCST90026045	1-(1-enyl-palmitoyl)-2-oleoyl-gpc (p-16:0/18:1) levels	1-(1-enyl-palmitoyl)-2-oleoyl-gpc (p-16:0/18:1) levels || ||	TRUE	igd	3	12890204	3.37746e-06	0.0476519	NAFLD	TRUE	reported	oih177	2	1	TRUE
rs73115877	C	T	C	T	-0.250522	-0.0202	0.0912604	0.0778	FALSE	FALSE	FALSE	ebi-a-GCST90026045	4	14921183	0.0253	291	0.4249	1-(1-enyl-palmitoyl)-2-oleoyl-gpc (p-16:0/18:1) levels || id:ebi-a-GCST90026045	1-(1-enyl-palmitoyl)-2-oleoyl-gpc (p-16:0/18:1) levels	1-(1-enyl-palmitoyl)-2-oleoyl-gpc (p-16:0/18:1) levels || ||	TRUE	igd	4	14919559	1.35881e-06	0.0518577	NAFLD	TRUE	reported	oih177	2	1	TRUE
rs738409	G	C	G	C	0.474321	0.0061	0.226988	0.2431	FALSE	TRUE	FALSE	ebi-a-GCST90026045	22	44324727	0.0164	291	0.7077	1-(1-enyl-palmitoyl)-2-oleoyl-gpc (p-16:0/18:1) levels || id:ebi-a-GCST90026045	1-(1-enyl-palmitoyl)-2-oleoyl-gpc (p-16:0/18:1) levels	1-(1-enyl-palmitoyl)-2-oleoyl-gpc (p-16:0/18:1) levels || ||	TRUE	igd	22	43928847	5.50681e-56	0.0300889	NAFLD	TRUE	reported	oih177	2	1	TRUE
rs739846	A	G	A	G	0.434314	-0.0075	0.0632336	0.054	FALSE	FALSE	FALSE	ebi-a-GCST90026045	19	19419071	0.034	291	0.8259	1-(1-enyl-palmitoyl)-2-oleoyl-gpc (p-16:0/18:1) levels || id:ebi-a-GCST90026045	1-(1-enyl-palmitoyl)-2-oleoyl-gpc (p-16:0/18:1) levels	1-(1-enyl-palmitoyl)-2-oleoyl-gpc (p-16:0/18:1) levels || ||	TRUE	igd	19	19308262	7.95793e-18	0.0505004	NAFLD	TRUE	reported	oih177	2	1	TRUE
rs10158849	A	G	A	G	-0.192303	-0.0143	0.152006	0.1216	FALSE	FALSE	FALSE	ebi-a-GCST90026046	1	105405243	0.026	291	0.582599	1-arachidonoyl-gpc (20:4n6) levels || id:ebi-a-GCST90026046	1-arachidonoyl-gpc (20:4n6) levels	1-arachidonoyl-gpc (20:4n6) levels || ||	TRUE	igd	1	104862621	2.36129e-06	0.0407443	NAFLD	TRUE	reported	oih177	2	1	TRUE
rs113228594	T	A	T	A	0.82644	0.0887	0.00348588	0.0165	FALSE	TRUE	FALSE	ebi-a-GCST90026046	16	52776835	0.0774	291	0.2524	1-arachidonoyl-gpc (20:4n6) levels || id:ebi-a-GCST90026046	1-arachidonoyl-gpc (20:4n6) levels	1-arachidonoyl-gpc (20:4n6) levels || ||	TRUE	igd	16	52742923	4.92357e-06	0.180919	NAFLD	TRUE	reported	oih177	2	1	TRUE
rs114737456	G	A	G	A	0.306331	-0.016	0.0411712	0.0453	FALSE	FALSE	FALSE	ebi-a-GCST90026046	2	25249216	0.0442	291	0.718199	1-arachidonoyl-gpc (20:4n6) levels || id:ebi-a-GCST90026046	1-arachidonoyl-gpc (20:4n6) levels	1-arachidonoyl-gpc (20:4n6) levels || ||	TRUE	igd	2	25026347	1.83976e-06	0.0642166	NAFLD	TRUE	reported	oih177	2	1	TRUE
rs13141441	A	G	A	G	-0.161366	0.0357	0.227421	0.2748	FALSE	FALSE	FALSE	ebi-a-GCST90026046	4	88212722	0.0204	291	0.0808109	1-arachidonoyl-gpc (20:4n6) levels || id:ebi-a-GCST90026046	1-arachidonoyl-gpc (20:4n6) levels	1-arachidonoyl-gpc (20:4n6) levels || ||	TRUE	igd	4	87291570	2.49609e-06	0.0342717	NAFLD	TRUE	reported	oih177	2	1	TRUE
rs1806155	T	G	T	G	0.158442	-0.0234	0.199274	0.1659	FALSE	FALSE	FALSE	ebi-a-GCST90026046	11	31841125	0.0244	291	0.3382	1-arachidonoyl-gpc (20:4n6) levels || id:ebi-a-GCST90026046	1-arachidonoyl-gpc (20:4n6) levels	1-arachidonoyl-gpc (20:4n6) levels || ||	TRUE	igd	11	31819578	2.90804e-06	0.0338753	NAFLD	TRUE	reported	oih177	2	1	TRUE
rs2518827	G	A	G	A	0.241574	-0.0366	0.899305	0.9006	FALSE	FALSE	FALSE	ebi-a-GCST90026046	22	20010730	0.0301	291	0.2233	1-arachidonoyl-gpc (20:4n6) levels || id:ebi-a-GCST90026046	1-arachidonoyl-gpc (20:4n6) levels	1-arachidonoyl-gpc (20:4n6) levels || ||	TRUE	igd	22	20023207	1.04244e-06	0.0494679	NAFLD	TRUE	reported	oih177	2	1	TRUE
rs2745359	C	T	C	T	0.24085	0.0037	0.0834611	0.0618	FALSE	FALSE	FALSE	ebi-a-GCST90026046	6	127381956	0.0386	291	0.9235	1-arachidonoyl-gpc (20:4n6) levels || id:ebi-a-GCST90026046	1-arachidonoyl-gpc (20:4n6) levels	1-arachidonoyl-gpc (20:4n6) levels || ||	TRUE	igd	6	127060811	4.43047e-07	0.0476982	NAFLD	TRUE	reported	oih177	2	1	TRUE
rs28703824	A	G	A	G	0.198989	-0.0504	0.126926	0.1241	FALSE	FALSE	FALSE	ebi-a-GCST90026046	9	100954429	0.0276	291	0.0675507	1-arachidonoyl-gpc (20:4n6) levels || id:ebi-a-GCST90026046	1-arachidonoyl-gpc (20:4n6) levels	1-arachidonoyl-gpc (20:4n6) levels || ||	TRUE	igd	9	98192147	6.76675e-07	0.0400546	NAFLD	TRUE	reported	oih177	2	1	TRUE
rs4823112	T	C	T	C	0.221419	0.0684	0.0912309	0.0178	FALSE	FALSE	FALSE	ebi-a-GCST90026046	22	44446490	0.067	291	0.3077	1-arachidonoyl-gpc (20:4n6) levels || id:ebi-a-GCST90026046	1-arachidonoyl-gpc (20:4n6) levels	1-arachidonoyl-gpc (20:4n6) levels || ||	TRUE	igd	22	44050610	1.32666e-06	0.0457882	NAFLD	TRUE	reported	oih177	2	1	TRUE
rs72893301	A	G	A	G	-0.237107	-0.0335	0.0939026	0.1152	FALSE	FALSE	FALSE	ebi-a-GCST90026046	6	79363994	0.0279	291	0.229	1-arachidonoyl-gpc (20:4n6) levels || id:ebi-a-GCST90026046	1-arachidonoyl-gpc (20:4n6) levels	1-arachidonoyl-gpc (20:4n6) levels || ||	TRUE	igd	6	78654277	3.58658e-06	0.0511669	NAFLD	TRUE	reported	oih177	2	1	TRUE
rs73027058	G	C	G	C	-0.221411	0.0055	0.109113	0.1221	FALSE	TRUE	FALSE	ebi-a-GCST90026046	3	12931703	0.0273	291	0.8398	1-arachidonoyl-gpc (20:4n6) levels || id:ebi-a-GCST90026046	1-arachidonoyl-gpc (20:4n6) levels	1-arachidonoyl-gpc (20:4n6) levels || ||	TRUE	igd	3	12890204	3.37746e-06	0.0476519	NAFLD	TRUE	reported	oih177	2	1	TRUE
rs73115877	C	T	C	T	-0.250522	-0.0276	0.0912604	0.077	FALSE	FALSE	FALSE	ebi-a-GCST90026046	4	14921183	0.0323	291	0.3932	1-arachidonoyl-gpc (20:4n6) levels || id:ebi-a-GCST90026046	1-arachidonoyl-gpc (20:4n6) levels	1-arachidonoyl-gpc (20:4n6) levels || ||	TRUE	igd	4	14919559	1.35881e-06	0.0518577	NAFLD	TRUE	reported	oih177	2	1	TRUE
rs738409	G	C	G	C	0.474321	0.0146	0.226988	0.2383	FALSE	TRUE	FALSE	ebi-a-GCST90026046	22	44324727	0.0209	291	0.4852	1-arachidonoyl-gpc (20:4n6) levels || id:ebi-a-GCST90026046	1-arachidonoyl-gpc (20:4n6) levels	1-arachidonoyl-gpc (20:4n6) levels || ||	TRUE	igd	22	43928847	5.50681e-56	0.0300889	NAFLD	TRUE	reported	oih177	2	1	TRUE
rs739846	A	G	A	G	0.434314	-0.0449	0.0632336	0.0574	FALSE	FALSE	FALSE	ebi-a-GCST90026046	19	19419071	0.042	291	0.2852	1-arachidonoyl-gpc (20:4n6) levels || id:ebi-a-GCST90026046	1-arachidonoyl-gpc (20:4n6) levels	1-arachidonoyl-gpc (20:4n6) levels || ||	TRUE	igd	19	19308262	7.95793e-18	0.0505004	NAFLD	TRUE	reported	oih177	2	1	TRUE
rs10158849	A	G	A	G	-0.192303	0.0164	0.152006	0.1213	FALSE	FALSE	FALSE	ebi-a-GCST90026047	1	105405243	0.0317	291	0.605399	1-linoleoyl-gpc (18:2) levels || id:ebi-a-GCST90026047	1-linoleoyl-gpc (18:2) levels	1-linoleoyl-gpc (18:2) levels || ||	TRUE	igd	1	104862621	2.36129e-06	0.0407443	NAFLD	TRUE	reported	oih177	2	1	TRUE
rs113228594	T	A	T	A	0.82644	-0.0053	0.00348588	0.0169	FALSE	TRUE	FALSE	ebi-a-GCST90026047	16	52776835	0.0929	291	0.9547	1-linoleoyl-gpc (18:2) levels || id:ebi-a-GCST90026047	1-linoleoyl-gpc (18:2) levels	1-linoleoyl-gpc (18:2) levels || ||	TRUE	igd	16	52742923	4.92357e-06	0.180919	NAFLD	TRUE	reported	oih177	2	1	TRUE
rs114737456	G	A	G	A	0.306331	0.0209	0.0411712	0.0463	FALSE	FALSE	FALSE	ebi-a-GCST90026047	2	25249216	0.0527	291	0.6911	1-linoleoyl-gpc (18:2) levels || id:ebi-a-GCST90026047	1-linoleoyl-gpc (18:2) levels	1-linoleoyl-gpc (18:2) levels || ||	TRUE	igd	2	25026347	1.83976e-06	0.0642166	NAFLD	TRUE	reported	oih177	2	1	TRUE
rs13141441	A	G	A	G	-0.161366	0.0723	0.227421	0.2722	FALSE	FALSE	FALSE	ebi-a-GCST90026047	4	88212722	0.0248	291	0.00349197	1-linoleoyl-gpc (18:2) levels || id:ebi-a-GCST90026047	1-linoleoyl-gpc (18:2) levels	1-linoleoyl-gpc (18:2) levels || ||	TRUE	igd	4	87291570	2.49609e-06	0.0342717	NAFLD	TRUE	reported	oih177	2	1	TRUE
rs1806155	T	G	T	G	0.158442	-0.0099	0.199274	0.1665	FALSE	FALSE	FALSE	ebi-a-GCST90026047	11	31841125	0.0297	291	0.738401	1-linoleoyl-gpc (18:2) levels || id:ebi-a-GCST90026047	1-linoleoyl-gpc (18:2) levels	1-linoleoyl-gpc (18:2) levels || ||	TRUE	igd	11	31819578	2.90804e-06	0.0338753	NAFLD	TRUE	reported	oih177	2	1	TRUE
rs2518827	G	A	G	A	0.241574	-0.027	0.899305	0.9017	FALSE	FALSE	FALSE	ebi-a-GCST90026047	22	20010730	0.037	291	0.4653	1-linoleoyl-gpc (18:2) levels || id:ebi-a-GCST90026047	1-linoleoyl-gpc (18:2) levels	1-linoleoyl-gpc (18:2) levels || ||	TRUE	igd	22	20023207	1.04244e-06	0.0494679	NAFLD	TRUE	reported	oih177	2	1	TRUE
rs2745359	C	T	C	T	0.24085	0.003	0.0834611	0.0617	FALSE	FALSE	FALSE	ebi-a-GCST90026047	6	127381956	0.0472	291	0.9492	1-linoleoyl-gpc (18:2) levels || id:ebi-a-GCST90026047	1-linoleoyl-gpc (18:2) levels	1-linoleoyl-gpc (18:2) levels || ||	TRUE	igd	6	127060811	4.43047e-07	0.0476982	NAFLD	TRUE	reported	oih177	2	1	TRUE
rs28703824	A	G	A	G	0.198989	0.0303	0.126926	0.1243	FALSE	FALSE	FALSE	ebi-a-GCST90026047	9	100954429	0.0337	291	0.3691	1-linoleoyl-gpc (18:2) levels || id:ebi-a-GCST90026047	1-linoleoyl-gpc (18:2) levels	1-linoleoyl-gpc (18:2) levels || ||	TRUE	igd	9	98192147	6.76675e-07	0.0400546	NAFLD	TRUE	reported	oih177	2	1	TRUE
rs4823112	T	C	T	C	0.221419	0.0432	0.0912309	0.018	FALSE	FALSE	FALSE	ebi-a-GCST90026047	22	44446490	0.0813	291	0.595	1-linoleoyl-gpc (18:2) levels || id:ebi-a-GCST90026047	1-linoleoyl-gpc (18:2) levels	1-linoleoyl-gpc (18:2) levels || ||	TRUE	igd	22	44050610	1.32666e-06	0.0457882	NAFLD	TRUE	reported	oih177	2	1	TRUE
rs72893301	A	G	A	G	-0.237107	0.0036	0.0939026	0.1153	FALSE	FALSE	FALSE	ebi-a-GCST90026047	6	79363994	0.034	291	0.916	1-linoleoyl-gpc (18:2) levels || id:ebi-a-GCST90026047	1-linoleoyl-gpc (18:2) levels	1-linoleoyl-gpc (18:2) levels || ||	TRUE	igd	6	78654277	3.58658e-06	0.0511669	NAFLD	TRUE	reported	oih177	2	1	TRUE
rs73027058	G	C	G	C	-0.221411	0.016	0.109113	0.1211	FALSE	TRUE	FALSE	ebi-a-GCST90026047	3	12931703	0.0335	291	0.6336	1-linoleoyl-gpc (18:2) levels || id:ebi-a-GCST90026047	1-linoleoyl-gpc (18:2) levels	1-linoleoyl-gpc (18:2) levels || ||	TRUE	igd	3	12890204	3.37746e-06	0.0476519	NAFLD	TRUE	reported	oih177	2	1	TRUE
rs73115877	C	T	C	T	-0.250522	-0.0319	0.0912604	0.0767	FALSE	FALSE	FALSE	ebi-a-GCST90026047	4	14921183	0.0396	291	0.4198	1-linoleoyl-gpc (18:2) levels || id:ebi-a-GCST90026047	1-linoleoyl-gpc (18:2) levels	1-linoleoyl-gpc (18:2) levels || ||	TRUE	igd	4	14919559	1.35881e-06	0.0518577	NAFLD	TRUE	reported	oih177	2	1	TRUE
rs738409	G	C	G	C	0.474321	0.0297	0.226988	0.2361	FALSE	TRUE	FALSE	ebi-a-GCST90026047	22	44324727	0.0255	291	0.2438	1-linoleoyl-gpc (18:2) levels || id:ebi-a-GCST90026047	1-linoleoyl-gpc (18:2) levels	1-linoleoyl-gpc (18:2) levels || ||	TRUE	igd	22	43928847	5.50681e-56	0.0300889	NAFLD	TRUE	reported	oih177	2	1	TRUE
rs739846	A	G	A	G	0.434314	-0.0265	0.0632336	0.059	FALSE	FALSE	FALSE	ebi-a-GCST90026047	19	19419071	0.0506	291	0.6	1-linoleoyl-gpc (18:2) levels || id:ebi-a-GCST90026047	1-linoleoyl-gpc (18:2) levels	1-linoleoyl-gpc (18:2) levels || ||	TRUE	igd	19	19308262	7.95793e-18	0.0505004	NAFLD	TRUE	reported	oih177	2	1	TRUE
rs10158849	A	G	A	G	-0.192303	-0.0185	0.152006	0.122	FALSE	FALSE	FALSE	ebi-a-GCST90026048	1	105405243	0.0258	291	0.4737	1-methylhistidine levels || id:ebi-a-GCST90026048	1-methylhistidine levels	1-methylhistidine levels || ||	TRUE	igd	1	104862621	2.36129e-06	0.0407443	NAFLD	TRUE	reported	oih177	2	1	TRUE
rs113228594	T	A	T	A	0.82644	-0.0672	0.00348588	0.0159	FALSE	TRUE	FALSE	ebi-a-GCST90026048	16	52776835	0.0784	291	0.3914	1-methylhistidine levels || id:ebi-a-GCST90026048	1-methylhistidine levels	1-methylhistidine levels || ||	TRUE	igd	16	52742923	4.92357e-06	0.180919	NAFLD	TRUE	reported	oih177	2	1	TRUE
rs114737456	G	A	G	A	0.306331	-0.0564	0.0411712	0.0438	FALSE	FALSE	FALSE	ebi-a-GCST90026048	2	25249216	0.045	291	0.2103	1-methylhistidine levels || id:ebi-a-GCST90026048	1-methylhistidine levels	1-methylhistidine levels || ||	TRUE	igd	2	25026347	1.83976e-06	0.0642166	NAFLD	TRUE	reported	oih177	2	1	TRUE
rs13141441	A	G	A	G	-0.161366	0.0171	0.227421	0.2781	FALSE	FALSE	FALSE	ebi-a-GCST90026048	4	88212722	0.0201	291	0.3945	1-methylhistidine levels || id:ebi-a-GCST90026048	1-methylhistidine levels	1-methylhistidine levels || ||	TRUE	igd	4	87291570	2.49609e-06	0.0342717	NAFLD	TRUE	reported	oih177	2	1	TRUE
rs1806155	T	G	T	G	0.158442	-0.0108	0.199274	0.165	FALSE	FALSE	FALSE	ebi-a-GCST90026048	11	31841125	0.0242	291	0.6568	1-methylhistidine levels || id:ebi-a-GCST90026048	1-methylhistidine levels	1-methylhistidine levels || ||	TRUE	igd	11	31819578	2.90804e-06	0.0338753	NAFLD	TRUE	reported	oih177	2	1	TRUE
rs2518827	G	A	G	A	0.241574	-0.0538	0.899305	0.8993	FALSE	FALSE	FALSE	ebi-a-GCST90026048	22	20010730	0.0296	291	0.0694001	1-methylhistidine levels || id:ebi-a-GCST90026048	1-methylhistidine levels	1-methylhistidine levels || ||	TRUE	igd	22	20023207	1.04244e-06	0.0494679	NAFLD	TRUE	reported	oih177	2	1	TRUE
rs2745359	C	T	C	T	0.24085	0.0166	0.0834611	0.0619	FALSE	FALSE	FALSE	ebi-a-GCST90026048	6	127381956	0.0381	291	0.662799	1-methylhistidine levels || id:ebi-a-GCST90026048	1-methylhistidine levels	1-methylhistidine levels || ||	TRUE	igd	6	127060811	4.43047e-07	0.0476982	NAFLD	TRUE	reported	oih177	2	1	TRUE
rs28703824	A	G	A	G	0.198989	-0.0157	0.126926	0.1238	FALSE	FALSE	FALSE	ebi-a-GCST90026048	9	100954429	0.0275	291	0.5674	1-methylhistidine levels || id:ebi-a-GCST90026048	1-methylhistidine levels	1-methylhistidine levels || ||	TRUE	igd	9	98192147	6.76675e-07	0.0400546	NAFLD	TRUE	reported	oih177	2	1	TRUE
rs4823112	T	C	T	C	0.221419	0.0691	0.0912309	0.0175	FALSE	FALSE	FALSE	ebi-a-GCST90026048	22	44446490	0.0669	291	0.3016	1-methylhistidine levels || id:ebi-a-GCST90026048	1-methylhistidine levels	1-methylhistidine levels || ||	TRUE	igd	22	44050610	1.32666e-06	0.0457882	NAFLD	TRUE	reported	oih177	2	1	TRUE
rs72893301	A	G	A	G	-0.237107	0.0234	0.0939026	0.1151	FALSE	FALSE	FALSE	ebi-a-GCST90026048	6	79363994	0.0274	291	0.3925	1-methylhistidine levels || id:ebi-a-GCST90026048	1-methylhistidine levels	1-methylhistidine levels || ||	TRUE	igd	6	78654277	3.58658e-06	0.0511669	NAFLD	TRUE	reported	oih177	2	1	TRUE
rs73027058	G	C	G	C	-0.221411	-0.0148	0.109113	0.1235	FALSE	TRUE	FALSE	ebi-a-GCST90026048	3	12931703	0.0268	291	0.5797	1-methylhistidine levels || id:ebi-a-GCST90026048	1-methylhistidine levels	1-methylhistidine levels || ||	TRUE	igd	3	12890204	3.37746e-06	0.0476519	NAFLD	TRUE	reported	oih177	2	1	TRUE
rs73115877	C	T	C	T	-0.250522	-0.0416	0.0912604	0.0775	FALSE	FALSE	FALSE	ebi-a-GCST90026048	4	14921183	0.0318	291	0.1905	1-methylhistidine levels || id:ebi-a-GCST90026048	1-methylhistidine levels	1-methylhistidine levels || ||	TRUE	igd	4	14919559	1.35881e-06	0.0518577	NAFLD	TRUE	reported	oih177	2	1	TRUE
rs738409	G	C	G	C	0.474321	0.005	0.226988	0.2414	FALSE	TRUE	FALSE	ebi-a-GCST90026048	22	44324727	0.0207	291	0.8105	1-methylhistidine levels || id:ebi-a-GCST90026048	1-methylhistidine levels	1-methylhistidine levels || ||	TRUE	igd	22	43928847	5.50681e-56	0.0300889	NAFLD	TRUE	reported	oih177	2	1	TRUE
rs739846	A	G	A	G	0.434314	0.016	0.0632336	0.0553	FALSE	FALSE	FALSE	ebi-a-GCST90026048	19	19419071	0.0425	291	0.7072	1-methylhistidine levels || id:ebi-a-GCST90026048	1-methylhistidine levels	1-methylhistidine levels || ||	TRUE	igd	19	19308262	7.95793e-18	0.0505004	NAFLD	TRUE	reported	oih177	2	1	TRUE
rs10158849	A	G	A	G	-0.192303	-0.047	0.152006	0.1222	FALSE	FALSE	FALSE	ebi-a-GCST90026049	1	105405243	0.0403	291	0.2438	1-methylnicotinamide levels || id:ebi-a-GCST90026049	1-methylnicotinamide levels	1-methylnicotinamide levels || ||	TRUE	igd	1	104862621	2.36129e-06	0.0407443	NAFLD	TRUE	reported	oih177	2	1	TRUE
rs113228594	T	A	T	A	0.82644	0.1148	0.00348588	0.0154	FALSE	TRUE	FALSE	ebi-a-GCST90026049	16	52776835	0.125	291	0.3588	1-methylnicotinamide levels || id:ebi-a-GCST90026049	1-methylnicotinamide levels	1-methylnicotinamide levels || ||	TRUE	igd	16	52742923	4.92357e-06	0.180919	NAFLD	TRUE	reported	oih177	2	1	TRUE
rs114737456	G	A	G	A	0.306331	0.2033	0.0411712	0.0431	FALSE	FALSE	FALSE	ebi-a-GCST90026049	2	25249216	0.0705	291	0.00391498	1-methylnicotinamide levels || id:ebi-a-GCST90026049	1-methylnicotinamide levels	1-methylnicotinamide levels || ||	TRUE	igd	2	25026347	1.83976e-06	0.0642166	NAFLD	TRUE	reported	oih177	2	1	TRUE
rs13141441	A	G	A	G	-0.161366	0.0446	0.227421	0.2795	FALSE	FALSE	FALSE	ebi-a-GCST90026049	4	88212722	0.0313	291	0.1538	1-methylnicotinamide levels || id:ebi-a-GCST90026049	1-methylnicotinamide levels	1-methylnicotinamide levels || ||	TRUE	igd	4	87291570	2.49609e-06	0.0342717	NAFLD	TRUE	reported	oih177	2	1	TRUE
rs1806155	T	G	T	G	0.158442	-0.0758	0.199274	0.1643	FALSE	FALSE	FALSE	ebi-a-GCST90026049	11	31841125	0.0375	291	0.04345	1-methylnicotinamide levels || id:ebi-a-GCST90026049	1-methylnicotinamide levels	1-methylnicotinamide levels || ||	TRUE	igd	11	31819578	2.90804e-06	0.0338753	NAFLD	TRUE	reported	oih177	2	1	TRUE
rs2518827	G	A	G	A	0.241574	0.0092	0.899305	0.8985	FALSE	FALSE	FALSE	ebi-a-GCST90026049	22	20010730	0.0463	291	0.8421	1-methylnicotinamide levels || id:ebi-a-GCST90026049	1-methylnicotinamide levels	1-methylnicotinamide levels || ||	TRUE	igd	22	20023207	1.04244e-06	0.0494679	NAFLD	TRUE	reported	oih177	2	1	TRUE
rs2745359	C	T	C	T	0.24085	-0.0502	0.0834611	0.0619	FALSE	FALSE	FALSE	ebi-a-GCST90026049	6	127381956	0.0595	291	0.3989	1-methylnicotinamide levels || id:ebi-a-GCST90026049	1-methylnicotinamide levels	1-methylnicotinamide levels || ||	TRUE	igd	6	127060811	4.43047e-07	0.0476982	NAFLD	TRUE	reported	oih177	2	1	TRUE
rs28703824	A	G	A	G	0.198989	-0.0134	0.126926	0.1236	FALSE	FALSE	FALSE	ebi-a-GCST90026049	9	100954429	0.0433	291	0.757	1-methylnicotinamide levels || id:ebi-a-GCST90026049	1-methylnicotinamide levels	1-methylnicotinamide levels || ||	TRUE	igd	9	98192147	6.76675e-07	0.0400546	NAFLD	TRUE	reported	oih177	2	1	TRUE
rs4823112	T	C	T	C	0.221419	0.0154	0.0912309	0.0173	FALSE	FALSE	FALSE	ebi-a-GCST90026049	22	44446490	0.1054	291	0.8842	1-methylnicotinamide levels || id:ebi-a-GCST90026049	1-methylnicotinamide levels	1-methylnicotinamide levels || ||	TRUE	igd	22	44050610	1.32666e-06	0.0457882	NAFLD	TRUE	reported	oih177	2	1	TRUE
rs72893301	A	G	A	G	-0.237107	-0.0478	0.0939026	0.115	FALSE	FALSE	FALSE	ebi-a-GCST90026049	6	79363994	0.0432	291	0.2679	1-methylnicotinamide levels || id:ebi-a-GCST90026049	1-methylnicotinamide levels	1-methylnicotinamide levels || ||	TRUE	igd	6	78654277	3.58658e-06	0.0511669	NAFLD	TRUE	reported	oih177	2	1	TRUE
rs73027058	G	C	G	C	-0.221411	-0.0301	0.109113	0.1243	FALSE	TRUE	FALSE	ebi-a-GCST90026049	3	12931703	0.0415	291	0.4681	1-methylnicotinamide levels || id:ebi-a-GCST90026049	1-methylnicotinamide levels	1-methylnicotinamide levels || ||	TRUE	igd	3	12890204	3.37746e-06	0.0476519	NAFLD	TRUE	reported	oih177	2	1	TRUE
rs73115877	C	T	C	T	-0.250522	-0.0431	0.0912604	0.0778	FALSE	FALSE	FALSE	ebi-a-GCST90026049	4	14921183	0.0499	291	0.3876	1-methylnicotinamide levels || id:ebi-a-GCST90026049	1-methylnicotinamide levels	1-methylnicotinamide levels || ||	TRUE	igd	4	14919559	1.35881e-06	0.0518577	NAFLD	TRUE	reported	oih177	2	1	TRUE
rs738409	G	C	G	C	0.474321	-0.0029	0.226988	0.2432	FALSE	TRUE	FALSE	ebi-a-GCST90026049	22	44324727	0.0324	291	0.929	1-methylnicotinamide levels || id:ebi-a-GCST90026049	1-methylnicotinamide levels	1-methylnicotinamide levels || ||	TRUE	igd	22	43928847	5.50681e-56	0.0300889	NAFLD	TRUE	reported	oih177	2	1	TRUE
rs739846	A	G	A	G	0.434314	0.1395	0.0632336	0.0539	FALSE	FALSE	FALSE	ebi-a-GCST90026049	19	19419071	0.067	291	0.0371997	1-methylnicotinamide levels || id:ebi-a-GCST90026049	1-methylnicotinamide levels	1-methylnicotinamide levels || ||	TRUE	igd	19	19308262	7.95793e-18	0.0505004	NAFLD	TRUE	reported	oih177	2	1	TRUE
rs10158849	A	G	A	G	-0.192303	-0.003	0.152006	0.1225	FALSE	FALSE	FALSE	ebi-a-GCST90026050	1	105405243	0.0168	291	0.8601	1-myristoyl-2-palmitoyl-gpc (14:0/16:0) levels || id:ebi-a-GCST90026050	1-myristoyl-2-palmitoyl-gpc (14:0/16:0) levels	1-myristoyl-2-palmitoyl-gpc (14:0/16:0) levels || ||	TRUE	igd	1	104862621	2.36129e-06	0.0407443	NAFLD	TRUE	reported	oih177	2	1	TRUE
rs113228594	T	A	T	A	0.82644	0.0149	0.00348588	0.0149	FALSE	TRUE	FALSE	ebi-a-GCST90026050	16	52776835	0.0528	291	0.7777	1-myristoyl-2-palmitoyl-gpc (14:0/16:0) levels || id:ebi-a-GCST90026050	1-myristoyl-2-palmitoyl-gpc (14:0/16:0) levels	1-myristoyl-2-palmitoyl-gpc (14:0/16:0) levels || ||	TRUE	igd	16	52742923	4.92357e-06	0.180919	NAFLD	TRUE	reported	oih177	2	1	TRUE
rs114737456	G	A	G	A	0.306331	0.0194	0.0411712	0.0414	FALSE	FALSE	FALSE	ebi-a-GCST90026050	2	25249216	0.0306	291	0.527	1-myristoyl-2-palmitoyl-gpc (14:0/16:0) levels || id:ebi-a-GCST90026050	1-myristoyl-2-palmitoyl-gpc (14:0/16:0) levels	1-myristoyl-2-palmitoyl-gpc (14:0/16:0) levels || ||	TRUE	igd	2	25026347	1.83976e-06	0.0642166	NAFLD	TRUE	reported	oih177	2	1	TRUE
rs13141441	A	G	A	G	-0.161366	0.0118	0.227421	0.2817	FALSE	FALSE	FALSE	ebi-a-GCST90026050	4	88212722	0.0129	291	0.3607	1-myristoyl-2-palmitoyl-gpc (14:0/16:0) levels || id:ebi-a-GCST90026050	1-myristoyl-2-palmitoyl-gpc (14:0/16:0) levels	1-myristoyl-2-palmitoyl-gpc (14:0/16:0) levels || ||	TRUE	igd	4	87291570	2.49609e-06	0.0342717	NAFLD	TRUE	reported	oih177	2	1	TRUE
rs1806155	T	G	T	G	0.158442	-0.0054	0.199274	0.1638	FALSE	FALSE	FALSE	ebi-a-GCST90026050	11	31841125	0.0157	291	0.731301	1-myristoyl-2-palmitoyl-gpc (14:0/16:0) levels || id:ebi-a-GCST90026050	1-myristoyl-2-palmitoyl-gpc (14:0/16:0) levels	1-myristoyl-2-palmitoyl-gpc (14:0/16:0) levels || ||	TRUE	igd	11	31819578	2.90804e-06	0.0338753	NAFLD	TRUE	reported	oih177	2	1	TRUE
rs2518827	G	A	G	A	0.241574	-0.0449	0.899305	0.8975	FALSE	FALSE	FALSE	ebi-a-GCST90026050	22	20010730	0.019	291	0.0180901	1-myristoyl-2-palmitoyl-gpc (14:0/16:0) levels || id:ebi-a-GCST90026050	1-myristoyl-2-palmitoyl-gpc (14:0/16:0) levels	1-myristoyl-2-palmitoyl-gpc (14:0/16:0) levels || ||	TRUE	igd	22	20023207	1.04244e-06	0.0494679	NAFLD	TRUE	reported	oih177	2	1	TRUE
rs2745359	C	T	C	T	0.24085	-0.0174	0.0834611	0.062	FALSE	FALSE	FALSE	ebi-a-GCST90026050	6	127381956	0.0246	291	0.4795	1-myristoyl-2-palmitoyl-gpc (14:0/16:0) levels || id:ebi-a-GCST90026050	1-myristoyl-2-palmitoyl-gpc (14:0/16:0) levels	1-myristoyl-2-palmitoyl-gpc (14:0/16:0) levels || ||	TRUE	igd	6	127060811	4.43047e-07	0.0476982	NAFLD	TRUE	reported	oih177	2	1	TRUE
rs28703824	A	G	A	G	0.198989	0.0059	0.126926	0.1234	FALSE	FALSE	FALSE	ebi-a-GCST90026050	9	100954429	0.018	291	0.744801	1-myristoyl-2-palmitoyl-gpc (14:0/16:0) levels || id:ebi-a-GCST90026050	1-myristoyl-2-palmitoyl-gpc (14:0/16:0) levels	1-myristoyl-2-palmitoyl-gpc (14:0/16:0) levels || ||	TRUE	igd	9	98192147	6.76675e-07	0.0400546	NAFLD	TRUE	reported	oih177	2	1	TRUE
rs4823112	T	C	T	C	0.221419	0.0743	0.0912309	0.0171	FALSE	FALSE	FALSE	ebi-a-GCST90026050	22	44446490	0.0438	291	0.0896293	1-myristoyl-2-palmitoyl-gpc (14:0/16:0) levels || id:ebi-a-GCST90026050	1-myristoyl-2-palmitoyl-gpc (14:0/16:0) levels	1-myristoyl-2-palmitoyl-gpc (14:0/16:0) levels || ||	TRUE	igd	22	44050610	1.32666e-06	0.0457882	NAFLD	TRUE	reported	oih177	2	1	TRUE
rs72893301	A	G	A	G	-0.237107	-0.0216	0.0939026	0.1149	FALSE	FALSE	FALSE	ebi-a-GCST90026050	6	79363994	0.0178	291	0.2251	1-myristoyl-2-palmitoyl-gpc (14:0/16:0) levels || id:ebi-a-GCST90026050	1-myristoyl-2-palmitoyl-gpc (14:0/16:0) levels	1-myristoyl-2-palmitoyl-gpc (14:0/16:0) levels || ||	TRUE	igd	6	78654277	3.58658e-06	0.0511669	NAFLD	TRUE	reported	oih177	2	1	TRUE
rs73027058	G	C	G	C	-0.221411	0.027	0.109113	0.1253	FALSE	TRUE	FALSE	ebi-a-GCST90026050	3	12931703	0.017	291	0.1125	1-myristoyl-2-palmitoyl-gpc (14:0/16:0) levels || id:ebi-a-GCST90026050	1-myristoyl-2-palmitoyl-gpc (14:0/16:0) levels	1-myristoyl-2-palmitoyl-gpc (14:0/16:0) levels || ||	TRUE	igd	3	12890204	3.37746e-06	0.0476519	NAFLD	TRUE	reported	oih177	2	1	TRUE
rs73115877	C	T	C	T	-0.250522	-6.00E-04	0.0912604	0.0781	FALSE	FALSE	FALSE	ebi-a-GCST90026050	4	14921183	0.0207	291	0.9787	1-myristoyl-2-palmitoyl-gpc (14:0/16:0) levels || id:ebi-a-GCST90026050	1-myristoyl-2-palmitoyl-gpc (14:0/16:0) levels	1-myristoyl-2-palmitoyl-gpc (14:0/16:0) levels || ||	TRUE	igd	4	14919559	1.35881e-06	0.0518577	NAFLD	TRUE	reported	oih177	2	1	TRUE
rs738409	G	C	G	C	0.474321	0.0163	0.226988	0.2458	FALSE	TRUE	FALSE	ebi-a-GCST90026050	22	44324727	0.0132	291	0.2191	1-myristoyl-2-palmitoyl-gpc (14:0/16:0) levels || id:ebi-a-GCST90026050	1-myristoyl-2-palmitoyl-gpc (14:0/16:0) levels	1-myristoyl-2-palmitoyl-gpc (14:0/16:0) levels || ||	TRUE	igd	22	43928847	5.50681e-56	0.0300889	NAFLD	TRUE	reported	oih177	2	1	TRUE
rs739846	A	G	A	G	0.434314	-0.0041	0.0632336	0.0521	FALSE	FALSE	FALSE	ebi-a-GCST90026050	19	19419071	0.0284	291	0.8862	1-myristoyl-2-palmitoyl-gpc (14:0/16:0) levels || id:ebi-a-GCST90026050	1-myristoyl-2-palmitoyl-gpc (14:0/16:0) levels	1-myristoyl-2-palmitoyl-gpc (14:0/16:0) levels || ||	TRUE	igd	19	19308262	7.95793e-18	0.0505004	NAFLD	TRUE	reported	oih177	2	1	TRUE
rs10158849	A	G	A	G	-0.192303	-0.0221	0.152006	0.1221	FALSE	FALSE	FALSE	ebi-a-GCST90026051	1	105405243	0.0181	291	0.2216	1-oleoyl-GPC (18:1) levels || id:ebi-a-GCST90026051	1-oleoyl-GPC (18:1) levels	1-oleoyl-GPC (18:1) levels || ||	TRUE	igd	1	104862621	2.36129e-06	0.0407443	NAFLD	TRUE	reported	oih177	2	1	TRUE
rs113228594	T	A	T	A	0.82644	0.0736	0.00348588	0.0157	FALSE	TRUE	FALSE	ebi-a-GCST90026051	16	52776835	0.0555	291	0.1848	1-oleoyl-GPC (18:1) levels || id:ebi-a-GCST90026051	1-oleoyl-GPC (18:1) levels	1-oleoyl-GPC (18:1) levels || ||	TRUE	igd	16	52742923	4.92357e-06	0.180919	NAFLD	TRUE	reported	oih177	2	1	TRUE
rs114737456	G	A	G	A	0.306331	-0.0262	0.0411712	0.0434	FALSE	FALSE	FALSE	ebi-a-GCST90026051	2	25249216	0.0319	291	0.4126	1-oleoyl-GPC (18:1) levels || id:ebi-a-GCST90026051	1-oleoyl-GPC (18:1) levels	1-oleoyl-GPC (18:1) levels || ||	TRUE	igd	2	25026347	1.83976e-06	0.0642166	NAFLD	TRUE	reported	oih177	2	1	TRUE
rs13141441	A	G	A	G	-0.161366	0.0367	0.227421	0.2783	FALSE	FALSE	FALSE	ebi-a-GCST90026051	4	88212722	0.014	291	0.008627	1-oleoyl-GPC (18:1) levels || id:ebi-a-GCST90026051	1-oleoyl-GPC (18:1) levels	1-oleoyl-GPC (18:1) levels || ||	TRUE	igd	4	87291570	2.49609e-06	0.0342717	NAFLD	TRUE	reported	oih177	2	1	TRUE
rs1806155	T	G	T	G	0.158442	-0.0347	0.199274	0.1649	FALSE	FALSE	FALSE	ebi-a-GCST90026051	11	31841125	0.0169	291	0.0403497	1-oleoyl-GPC (18:1) levels || id:ebi-a-GCST90026051	1-oleoyl-GPC (18:1) levels	1-oleoyl-GPC (18:1) levels || ||	TRUE	igd	11	31819578	2.90804e-06	0.0338753	NAFLD	TRUE	reported	oih177	2	1	TRUE
rs2518827	G	A	G	A	0.241574	-0.0308	0.899305	0.899	FALSE	FALSE	FALSE	ebi-a-GCST90026051	22	20010730	0.0207	291	0.1376	1-oleoyl-GPC (18:1) levels || id:ebi-a-GCST90026051	1-oleoyl-GPC (18:1) levels	1-oleoyl-GPC (18:1) levels || ||	TRUE	igd	22	20023207	1.04244e-06	0.0494679	NAFLD	TRUE	reported	oih177	2	1	TRUE
rs2745359	C	T	C	T	0.24085	0.005	0.0834611	0.0619	FALSE	FALSE	FALSE	ebi-a-GCST90026051	6	127381956	0.0268	291	0.8528	1-oleoyl-GPC (18:1) levels || id:ebi-a-GCST90026051	1-oleoyl-GPC (18:1) levels	1-oleoyl-GPC (18:1) levels || ||	TRUE	igd	6	127060811	4.43047e-07	0.0476982	NAFLD	TRUE	reported	oih177	2	1	TRUE
rs28703824	A	G	A	G	0.198989	-0.0259	0.126926	0.1237	FALSE	FALSE	FALSE	ebi-a-GCST90026051	9	100954429	0.0194	291	0.1813	1-oleoyl-GPC (18:1) levels || id:ebi-a-GCST90026051	1-oleoyl-GPC (18:1) levels	1-oleoyl-GPC (18:1) levels || ||	TRUE	igd	9	98192147	6.76675e-07	0.0400546	NAFLD	TRUE	reported	oih177	2	1	TRUE
rs4823112	T	C	T	C	0.221419	0.0231	0.0912309	0.0174	FALSE	FALSE	FALSE	ebi-a-GCST90026051	22	44446490	0.0472	291	0.6254	1-oleoyl-GPC (18:1) levels || id:ebi-a-GCST90026051	1-oleoyl-GPC (18:1) levels	1-oleoyl-GPC (18:1) levels || ||	TRUE	igd	22	44050610	1.32666e-06	0.0457882	NAFLD	TRUE	reported	oih177	2	1	TRUE
rs72893301	A	G	A	G	-0.237107	-0.0075	0.0939026	0.115	FALSE	FALSE	FALSE	ebi-a-GCST90026051	6	79363994	0.0193	291	0.697599	1-oleoyl-GPC (18:1) levels || id:ebi-a-GCST90026051	1-oleoyl-GPC (18:1) levels	1-oleoyl-GPC (18:1) levels || ||	TRUE	igd	6	78654277	3.58658e-06	0.0511669	NAFLD	TRUE	reported	oih177	2	1	TRUE
rs73027058	G	C	G	C	-0.221411	-0.0039	0.109113	0.1237	FALSE	TRUE	FALSE	ebi-a-GCST90026051	3	12931703	0.0188	291	0.8345	1-oleoyl-GPC (18:1) levels || id:ebi-a-GCST90026051	1-oleoyl-GPC (18:1) levels	1-oleoyl-GPC (18:1) levels || ||	TRUE	igd	3	12890204	3.37746e-06	0.0476519	NAFLD	TRUE	reported	oih177	2	1	TRUE
rs73115877	C	T	C	T	-0.250522	-0.007	0.0912604	0.0776	FALSE	FALSE	FALSE	ebi-a-GCST90026051	4	14921183	0.0225	291	0.755299	1-oleoyl-GPC (18:1) levels || id:ebi-a-GCST90026051	1-oleoyl-GPC (18:1) levels	1-oleoyl-GPC (18:1) levels || ||	TRUE	igd	4	14919559	1.35881e-06	0.0518577	NAFLD	TRUE	reported	oih177	2	1	TRUE
rs738409	G	C	G	C	0.474321	0.0157	0.226988	0.2418	FALSE	TRUE	FALSE	ebi-a-GCST90026051	22	44324727	0.0145	291	0.2813	1-oleoyl-GPC (18:1) levels || id:ebi-a-GCST90026051	1-oleoyl-GPC (18:1) levels	1-oleoyl-GPC (18:1) levels || ||	TRUE	igd	22	43928847	5.50681e-56	0.0300889	NAFLD	TRUE	reported	oih177	2	1	TRUE
rs739846	A	G	A	G	0.434314	-0.0152	0.0632336	0.0549	FALSE	FALSE	FALSE	ebi-a-GCST90026051	19	19419071	0.03	291	0.6138	1-oleoyl-GPC (18:1) levels || id:ebi-a-GCST90026051	1-oleoyl-GPC (18:1) levels	1-oleoyl-GPC (18:1) levels || ||	TRUE	igd	19	19308262	7.95793e-18	0.0505004	NAFLD	TRUE	reported	oih177	2	1	TRUE
rs10158849	A	G	A	G	-0.192303	-0.0082	0.152006	0.1216	FALSE	FALSE	FALSE	ebi-a-GCST90026052	1	105405243	0.0191	291	0.669599	1-palmitoyl-2-arachidonoyl-gpc (16:0/20:4n6) levels || id:ebi-a-GCST90026052	1-palmitoyl-2-arachidonoyl-gpc (16:0/20:4n6) levels	1-palmitoyl-2-arachidonoyl-gpc (16:0/20:4n6) levels || ||	TRUE	igd	1	104862621	2.36129e-06	0.0407443	NAFLD	TRUE	reported	oih177	2	1	TRUE
rs113228594	T	A	T	A	0.82644	0.0658	0.00348588	0.0164	FALSE	TRUE	FALSE	ebi-a-GCST90026052	16	52776835	0.057	291	0.2483	1-palmitoyl-2-arachidonoyl-gpc (16:0/20:4n6) levels || id:ebi-a-GCST90026052	1-palmitoyl-2-arachidonoyl-gpc (16:0/20:4n6) levels	1-palmitoyl-2-arachidonoyl-gpc (16:0/20:4n6) levels || ||	TRUE	igd	16	52742923	4.92357e-06	0.180919	NAFLD	TRUE	reported	oih177	2	1	TRUE
rs114737456	G	A	G	A	0.306331	-0.0129	0.0411712	0.0453	FALSE	FALSE	FALSE	ebi-a-GCST90026052	2	25249216	0.0325	291	0.692599	1-palmitoyl-2-arachidonoyl-gpc (16:0/20:4n6) levels || id:ebi-a-GCST90026052	1-palmitoyl-2-arachidonoyl-gpc (16:0/20:4n6) levels	1-palmitoyl-2-arachidonoyl-gpc (16:0/20:4n6) levels || ||	TRUE	igd	2	25026347	1.83976e-06	0.0642166	NAFLD	TRUE	reported	oih177	2	1	TRUE
rs13141441	A	G	A	G	-0.161366	0.0092	0.227421	0.275	FALSE	FALSE	FALSE	ebi-a-GCST90026052	4	88212722	0.0151	291	0.5446	1-palmitoyl-2-arachidonoyl-gpc (16:0/20:4n6) levels || id:ebi-a-GCST90026052	1-palmitoyl-2-arachidonoyl-gpc (16:0/20:4n6) levels	1-palmitoyl-2-arachidonoyl-gpc (16:0/20:4n6) levels || ||	TRUE	igd	4	87291570	2.49609e-06	0.0342717	NAFLD	TRUE	reported	oih177	2	1	TRUE
rs1806155	T	G	T	G	0.158442	0.0027	0.199274	0.1659	FALSE	FALSE	FALSE	ebi-a-GCST90026052	11	31841125	0.0179	291	0.8816	1-palmitoyl-2-arachidonoyl-gpc (16:0/20:4n6) levels || id:ebi-a-GCST90026052	1-palmitoyl-2-arachidonoyl-gpc (16:0/20:4n6) levels	1-palmitoyl-2-arachidonoyl-gpc (16:0/20:4n6) levels || ||	TRUE	igd	11	31819578	2.90804e-06	0.0338753	NAFLD	TRUE	reported	oih177	2	1	TRUE
rs2518827	G	A	G	A	0.241574	-0.032	0.899305	0.9008	FALSE	FALSE	FALSE	ebi-a-GCST90026052	22	20010730	0.0222	291	0.1489	1-palmitoyl-2-arachidonoyl-gpc (16:0/20:4n6) levels || id:ebi-a-GCST90026052	1-palmitoyl-2-arachidonoyl-gpc (16:0/20:4n6) levels	1-palmitoyl-2-arachidonoyl-gpc (16:0/20:4n6) levels || ||	TRUE	igd	22	20023207	1.04244e-06	0.0494679	NAFLD	TRUE	reported	oih177	2	1	TRUE
rs2745359	C	T	C	T	0.24085	-0.032	0.0834611	0.0618	FALSE	FALSE	FALSE	ebi-a-GCST90026052	6	127381956	0.0283	291	0.2576	1-palmitoyl-2-arachidonoyl-gpc (16:0/20:4n6) levels || id:ebi-a-GCST90026052	1-palmitoyl-2-arachidonoyl-gpc (16:0/20:4n6) levels	1-palmitoyl-2-arachidonoyl-gpc (16:0/20:4n6) levels || ||	TRUE	igd	6	127060811	4.43047e-07	0.0476982	NAFLD	TRUE	reported	oih177	2	1	TRUE
rs28703824	A	G	A	G	0.198989	-0.0074	0.126926	0.1241	FALSE	FALSE	FALSE	ebi-a-GCST90026052	9	100954429	0.0204	291	0.717799	1-palmitoyl-2-arachidonoyl-gpc (16:0/20:4n6) levels || id:ebi-a-GCST90026052	1-palmitoyl-2-arachidonoyl-gpc (16:0/20:4n6) levels	1-palmitoyl-2-arachidonoyl-gpc (16:0/20:4n6) levels || ||	TRUE	igd	9	98192147	6.76675e-07	0.0400546	NAFLD	TRUE	reported	oih177	2	1	TRUE
rs4823112	T	C	T	C	0.221419	0.0792	0.0912309	0.0178	FALSE	FALSE	FALSE	ebi-a-GCST90026052	22	44446490	0.0491	291	0.1069	1-palmitoyl-2-arachidonoyl-gpc (16:0/20:4n6) levels || id:ebi-a-GCST90026052	1-palmitoyl-2-arachidonoyl-gpc (16:0/20:4n6) levels	1-palmitoyl-2-arachidonoyl-gpc (16:0/20:4n6) levels || ||	TRUE	igd	22	44050610	1.32666e-06	0.0457882	NAFLD	TRUE	reported	oih177	2	1	TRUE
rs72893301	A	G	A	G	-0.237107	-0.036	0.0939026	0.1152	FALSE	FALSE	FALSE	ebi-a-GCST90026052	6	79363994	0.0205	291	0.0789496	1-palmitoyl-2-arachidonoyl-gpc (16:0/20:4n6) levels || id:ebi-a-GCST90026052	1-palmitoyl-2-arachidonoyl-gpc (16:0/20:4n6) levels	1-palmitoyl-2-arachidonoyl-gpc (16:0/20:4n6) levels || ||	TRUE	igd	6	78654277	3.58658e-06	0.0511669	NAFLD	TRUE	reported	oih177	2	1	TRUE
rs73027058	G	C	G	C	-0.221411	0.0077	0.109113	0.1222	FALSE	TRUE	FALSE	ebi-a-GCST90026052	3	12931703	0.02	291	0.701	1-palmitoyl-2-arachidonoyl-gpc (16:0/20:4n6) levels || id:ebi-a-GCST90026052	1-palmitoyl-2-arachidonoyl-gpc (16:0/20:4n6) levels	1-palmitoyl-2-arachidonoyl-gpc (16:0/20:4n6) levels || ||	TRUE	igd	3	12890204	3.37746e-06	0.0476519	NAFLD	TRUE	reported	oih177	2	1	TRUE
rs73115877	C	T	C	T	-0.250522	-0.0352	0.0912604	0.077	FALSE	FALSE	FALSE	ebi-a-GCST90026052	4	14921183	0.0237	291	0.1367	1-palmitoyl-2-arachidonoyl-gpc (16:0/20:4n6) levels || id:ebi-a-GCST90026052	1-palmitoyl-2-arachidonoyl-gpc (16:0/20:4n6) levels	1-palmitoyl-2-arachidonoyl-gpc (16:0/20:4n6) levels || ||	TRUE	igd	4	14919559	1.35881e-06	0.0518577	NAFLD	TRUE	reported	oih177	2	1	TRUE
rs738409	G	C	G	C	0.474321	0.005	0.226988	0.2383	FALSE	TRUE	FALSE	ebi-a-GCST90026052	22	44324727	0.0154	291	0.7453	1-palmitoyl-2-arachidonoyl-gpc (16:0/20:4n6) levels || id:ebi-a-GCST90026052	1-palmitoyl-2-arachidonoyl-gpc (16:0/20:4n6) levels	1-palmitoyl-2-arachidonoyl-gpc (16:0/20:4n6) levels || ||	TRUE	igd	22	43928847	5.50681e-56	0.0300889	NAFLD	TRUE	reported	oih177	2	1	TRUE
rs739846	A	G	A	G	0.434314	0.001	0.0632336	0.0576	FALSE	FALSE	FALSE	ebi-a-GCST90026052	19	19419071	0.031	291	0.9735	1-palmitoyl-2-arachidonoyl-gpc (16:0/20:4n6) levels || id:ebi-a-GCST90026052	1-palmitoyl-2-arachidonoyl-gpc (16:0/20:4n6) levels	1-palmitoyl-2-arachidonoyl-gpc (16:0/20:4n6) levels || ||	TRUE	igd	19	19308262	7.95793e-18	0.0505004	NAFLD	TRUE	reported	oih177	2	1	TRUE
rs10158849	A	G	A	G	-0.192303	-0.0279	0.152006	0.1218	FALSE	FALSE	FALSE	ebi-a-GCST90026053	1	105405243	0.0203	291	0.17	1-palmitoyl-2-docosahexaenoyl-gpc (16:0/22:6) levels || id:ebi-a-GCST90026053	1-palmitoyl-2-docosahexaenoyl-gpc (16:0/22:6) levels	1-palmitoyl-2-docosahexaenoyl-gpc (16:0/22:6) levels || ||	TRUE	igd	1	104862621	2.36129e-06	0.0407443	NAFLD	TRUE	reported	oih177	2	1	TRUE
rs113228594	T	A	T	A	0.82644	0.0316	0.00348588	0.0162	FALSE	TRUE	FALSE	ebi-a-GCST90026053	16	52776835	0.0613	291	0.606599	1-palmitoyl-2-docosahexaenoyl-gpc (16:0/22:6) levels || id:ebi-a-GCST90026053	1-palmitoyl-2-docosahexaenoyl-gpc (16:0/22:6) levels	1-palmitoyl-2-docosahexaenoyl-gpc (16:0/22:6) levels || ||	TRUE	igd	16	52742923	4.92357e-06	0.180919	NAFLD	TRUE	reported	oih177	2	1	TRUE
rs114737456	G	A	G	A	0.306331	-0.0124	0.0411712	0.0447	FALSE	FALSE	FALSE	ebi-a-GCST90026053	2	25249216	0.0351	291	0.7229	1-palmitoyl-2-docosahexaenoyl-gpc (16:0/22:6) levels || id:ebi-a-GCST90026053	1-palmitoyl-2-docosahexaenoyl-gpc (16:0/22:6) levels	1-palmitoyl-2-docosahexaenoyl-gpc (16:0/22:6) levels || ||	TRUE	igd	2	25026347	1.83976e-06	0.0642166	NAFLD	TRUE	reported	oih177	2	1	TRUE
rs13141441	A	G	A	G	-0.161366	0.0268	0.227421	0.2762	FALSE	FALSE	FALSE	ebi-a-GCST90026053	4	88212722	0.016	291	0.0935492	1-palmitoyl-2-docosahexaenoyl-gpc (16:0/22:6) levels || id:ebi-a-GCST90026053	1-palmitoyl-2-docosahexaenoyl-gpc (16:0/22:6) levels	1-palmitoyl-2-docosahexaenoyl-gpc (16:0/22:6) levels || ||	TRUE	igd	4	87291570	2.49609e-06	0.0342717	NAFLD	TRUE	reported	oih177	2	1	TRUE
rs1806155	T	G	T	G	0.158442	0.0084	0.199274	0.1655	FALSE	FALSE	FALSE	ebi-a-GCST90026053	11	31841125	0.0189	291	0.658701	1-palmitoyl-2-docosahexaenoyl-gpc (16:0/22:6) levels || id:ebi-a-GCST90026053	1-palmitoyl-2-docosahexaenoyl-gpc (16:0/22:6) levels	1-palmitoyl-2-docosahexaenoyl-gpc (16:0/22:6) levels || ||	TRUE	igd	11	31819578	2.90804e-06	0.0338753	NAFLD	TRUE	reported	oih177	2	1	TRUE
rs2518827	G	A	G	A	0.241574	-0.0595	0.899305	0.9003	FALSE	FALSE	FALSE	ebi-a-GCST90026053	22	20010730	0.0234	291	0.0109901	1-palmitoyl-2-docosahexaenoyl-gpc (16:0/22:6) levels || id:ebi-a-GCST90026053	1-palmitoyl-2-docosahexaenoyl-gpc (16:0/22:6) levels	1-palmitoyl-2-docosahexaenoyl-gpc (16:0/22:6) levels || ||	TRUE	igd	22	20023207	1.04244e-06	0.0494679	NAFLD	TRUE	reported	oih177	2	1	TRUE
rs2745359	C	T	C	T	0.24085	-0.0384	0.0834611	0.0618	FALSE	FALSE	FALSE	ebi-a-GCST90026053	6	127381956	0.0301	291	0.2013	1-palmitoyl-2-docosahexaenoyl-gpc (16:0/22:6) levels || id:ebi-a-GCST90026053	1-palmitoyl-2-docosahexaenoyl-gpc (16:0/22:6) levels	1-palmitoyl-2-docosahexaenoyl-gpc (16:0/22:6) levels || ||	TRUE	igd	6	127060811	4.43047e-07	0.0476982	NAFLD	TRUE	reported	oih177	2	1	TRUE
rs28703824	A	G	A	G	0.198989	-0.0131	0.126926	0.124	FALSE	FALSE	FALSE	ebi-a-GCST90026053	9	100954429	0.0218	291	0.5485	1-palmitoyl-2-docosahexaenoyl-gpc (16:0/22:6) levels || id:ebi-a-GCST90026053	1-palmitoyl-2-docosahexaenoyl-gpc (16:0/22:6) levels	1-palmitoyl-2-docosahexaenoyl-gpc (16:0/22:6) levels || ||	TRUE	igd	9	98192147	6.76675e-07	0.0400546	NAFLD	TRUE	reported	oih177	2	1	TRUE
rs4823112	T	C	T	C	0.221419	0.0597	0.0912309	0.0176	FALSE	FALSE	FALSE	ebi-a-GCST90026053	22	44446490	0.0526	291	0.2561	1-palmitoyl-2-docosahexaenoyl-gpc (16:0/22:6) levels || id:ebi-a-GCST90026053	1-palmitoyl-2-docosahexaenoyl-gpc (16:0/22:6) levels	1-palmitoyl-2-docosahexaenoyl-gpc (16:0/22:6) levels || ||	TRUE	igd	22	44050610	1.32666e-06	0.0457882	NAFLD	TRUE	reported	oih177	2	1	TRUE
rs72893301	A	G	A	G	-0.237107	-0.0379	0.0939026	0.1152	FALSE	FALSE	FALSE	ebi-a-GCST90026053	6	79363994	0.0218	291	0.0822299	1-palmitoyl-2-docosahexaenoyl-gpc (16:0/22:6) levels || id:ebi-a-GCST90026053	1-palmitoyl-2-docosahexaenoyl-gpc (16:0/22:6) levels	1-palmitoyl-2-docosahexaenoyl-gpc (16:0/22:6) levels || ||	TRUE	igd	6	78654277	3.58658e-06	0.0511669	NAFLD	TRUE	reported	oih177	2	1	TRUE
rs73027058	G	C	G	C	-0.221411	0.003	0.109113	0.1227	FALSE	TRUE	FALSE	ebi-a-GCST90026053	3	12931703	0.0213	291	0.8886	1-palmitoyl-2-docosahexaenoyl-gpc (16:0/22:6) levels || id:ebi-a-GCST90026053	1-palmitoyl-2-docosahexaenoyl-gpc (16:0/22:6) levels	1-palmitoyl-2-docosahexaenoyl-gpc (16:0/22:6) levels || ||	TRUE	igd	3	12890204	3.37746e-06	0.0476519	NAFLD	TRUE	reported	oih177	2	1	TRUE
rs73115877	C	T	C	T	-0.250522	-0.0198	0.0912604	0.0772	FALSE	FALSE	FALSE	ebi-a-GCST90026053	4	14921183	0.0253	291	0.4345	1-palmitoyl-2-docosahexaenoyl-gpc (16:0/22:6) levels || id:ebi-a-GCST90026053	1-palmitoyl-2-docosahexaenoyl-gpc (16:0/22:6) levels	1-palmitoyl-2-docosahexaenoyl-gpc (16:0/22:6) levels || ||	TRUE	igd	4	14919559	1.35881e-06	0.0518577	NAFLD	TRUE	reported	oih177	2	1	TRUE
rs738409	G	C	G	C	0.474321	-0.0209	0.226988	0.2393	FALSE	TRUE	FALSE	ebi-a-GCST90026053	22	44324727	0.0163	291	0.2002	1-palmitoyl-2-docosahexaenoyl-gpc (16:0/22:6) levels || id:ebi-a-GCST90026053	1-palmitoyl-2-docosahexaenoyl-gpc (16:0/22:6) levels	1-palmitoyl-2-docosahexaenoyl-gpc (16:0/22:6) levels || ||	TRUE	igd	22	43928847	5.50681e-56	0.0300889	NAFLD	TRUE	reported	oih177	2	1	TRUE
rs739846	A	G	A	G	0.434314	-0.0049	0.0632336	0.0567	FALSE	FALSE	FALSE	ebi-a-GCST90026053	19	19419071	0.0332	291	0.8824	1-palmitoyl-2-docosahexaenoyl-gpc (16:0/22:6) levels || id:ebi-a-GCST90026053	1-palmitoyl-2-docosahexaenoyl-gpc (16:0/22:6) levels	1-palmitoyl-2-docosahexaenoyl-gpc (16:0/22:6) levels || ||	TRUE	igd	19	19308262	7.95793e-18	0.0505004	NAFLD	TRUE	reported	oih177	2	1	TRUE
rs10158849	A	G	A	G	-0.192303	0.0094	0.152006	0.1211	FALSE	FALSE	FALSE	ebi-a-GCST90026054	1	105405243	0.0218	291	0.6652	1-palmitoyl-2-linoleoyl-gpc (16:0/18:2) levels || id:ebi-a-GCST90026054	1-palmitoyl-2-linoleoyl-gpc (16:0/18:2) levels	1-palmitoyl-2-linoleoyl-gpc (16:0/18:2) levels || ||	TRUE	igd	1	104862621	2.36129e-06	0.0407443	NAFLD	TRUE	reported	oih177	2	1	TRUE
rs113228594	T	A	T	A	0.82644	-0.0085	0.00348588	0.0173	FALSE	TRUE	FALSE	ebi-a-GCST90026054	16	52776835	0.0632	291	0.8935	1-palmitoyl-2-linoleoyl-gpc (16:0/18:2) levels || id:ebi-a-GCST90026054	1-palmitoyl-2-linoleoyl-gpc (16:0/18:2) levels	1-palmitoyl-2-linoleoyl-gpc (16:0/18:2) levels || ||	TRUE	igd	16	52742923	4.92357e-06	0.180919	NAFLD	TRUE	reported	oih177	2	1	TRUE
rs114737456	G	A	G	A	0.306331	0.0237	0.0411712	0.0472	FALSE	FALSE	FALSE	ebi-a-GCST90026054	2	25249216	0.0356	291	0.5053	1-palmitoyl-2-linoleoyl-gpc (16:0/18:2) levels || id:ebi-a-GCST90026054	1-palmitoyl-2-linoleoyl-gpc (16:0/18:2) levels	1-palmitoyl-2-linoleoyl-gpc (16:0/18:2) levels || ||	TRUE	igd	2	25026347	1.83976e-06	0.0642166	NAFLD	TRUE	reported	oih177	2	1	TRUE
rs13141441	A	G	A	G	-0.161366	0.0421	0.227421	0.2704	FALSE	FALSE	FALSE	ebi-a-GCST90026054	4	88212722	0.0173	291	0.01501	1-palmitoyl-2-linoleoyl-gpc (16:0/18:2) levels || id:ebi-a-GCST90026054	1-palmitoyl-2-linoleoyl-gpc (16:0/18:2) levels	1-palmitoyl-2-linoleoyl-gpc (16:0/18:2) levels || ||	TRUE	igd	4	87291570	2.49609e-06	0.0342717	NAFLD	TRUE	reported	oih177	2	1	TRUE
rs1806155	T	G	T	G	0.158442	0.0299	0.199274	0.1672	FALSE	FALSE	FALSE	ebi-a-GCST90026054	11	31841125	0.0202	291	0.1394	1-palmitoyl-2-linoleoyl-gpc (16:0/18:2) levels || id:ebi-a-GCST90026054	1-palmitoyl-2-linoleoyl-gpc (16:0/18:2) levels	1-palmitoyl-2-linoleoyl-gpc (16:0/18:2) levels || ||	TRUE	igd	11	31819578	2.90804e-06	0.0338753	NAFLD	TRUE	reported	oih177	2	1	TRUE
rs2518827	G	A	G	A	0.241574	-0.0391	0.899305	0.9028	FALSE	FALSE	FALSE	ebi-a-GCST90026054	22	20010730	0.0256	291	0.1269	1-palmitoyl-2-linoleoyl-gpc (16:0/18:2) levels || id:ebi-a-GCST90026054	1-palmitoyl-2-linoleoyl-gpc (16:0/18:2) levels	1-palmitoyl-2-linoleoyl-gpc (16:0/18:2) levels || ||	TRUE	igd	22	20023207	1.04244e-06	0.0494679	NAFLD	TRUE	reported	oih177	2	1	TRUE
rs2745359	C	T	C	T	0.24085	-0.0353	0.0834611	0.0617	FALSE	FALSE	FALSE	ebi-a-GCST90026054	6	127381956	0.0324	291	0.2767	1-palmitoyl-2-linoleoyl-gpc (16:0/18:2) levels || id:ebi-a-GCST90026054	1-palmitoyl-2-linoleoyl-gpc (16:0/18:2) levels	1-palmitoyl-2-linoleoyl-gpc (16:0/18:2) levels || ||	TRUE	igd	6	127060811	4.43047e-07	0.0476982	NAFLD	TRUE	reported	oih177	2	1	TRUE
rs28703824	A	G	A	G	0.198989	0.0113	0.126926	0.1245	FALSE	FALSE	FALSE	ebi-a-GCST90026054	9	100954429	0.0232	291	0.6273	1-palmitoyl-2-linoleoyl-gpc (16:0/18:2) levels || id:ebi-a-GCST90026054	1-palmitoyl-2-linoleoyl-gpc (16:0/18:2) levels	1-palmitoyl-2-linoleoyl-gpc (16:0/18:2) levels || ||	TRUE	igd	9	98192147	6.76675e-07	0.0400546	NAFLD	TRUE	reported	oih177	2	1	TRUE
rs4823112	T	C	T	C	0.221419	0.0747	0.0912309	0.0182	FALSE	FALSE	FALSE	ebi-a-GCST90026054	22	44446490	0.0556	291	0.179	1-palmitoyl-2-linoleoyl-gpc (16:0/18:2) levels || id:ebi-a-GCST90026054	1-palmitoyl-2-linoleoyl-gpc (16:0/18:2) levels	1-palmitoyl-2-linoleoyl-gpc (16:0/18:2) levels || ||	TRUE	igd	22	44050610	1.32666e-06	0.0457882	NAFLD	TRUE	reported	oih177	2	1	TRUE
rs72893301	A	G	A	G	-0.237107	-0.0096	0.0939026	0.1154	FALSE	FALSE	FALSE	ebi-a-GCST90026054	6	79363994	0.0236	291	0.6849	1-palmitoyl-2-linoleoyl-gpc (16:0/18:2) levels || id:ebi-a-GCST90026054	1-palmitoyl-2-linoleoyl-gpc (16:0/18:2) levels	1-palmitoyl-2-linoleoyl-gpc (16:0/18:2) levels || ||	TRUE	igd	6	78654277	3.58658e-06	0.0511669	NAFLD	TRUE	reported	oih177	2	1	TRUE
rs73027058	G	C	G	C	-0.221411	0.0022	0.109113	0.1201	FALSE	TRUE	FALSE	ebi-a-GCST90026054	3	12931703	0.0233	291	0.9253	1-palmitoyl-2-linoleoyl-gpc (16:0/18:2) levels || id:ebi-a-GCST90026054	1-palmitoyl-2-linoleoyl-gpc (16:0/18:2) levels	1-palmitoyl-2-linoleoyl-gpc (16:0/18:2) levels || ||	TRUE	igd	3	12890204	3.37746e-06	0.0476519	NAFLD	TRUE	reported	oih177	2	1	TRUE
rs73115877	C	T	C	T	-0.250522	-0.0246	0.0912604	0.0764	FALSE	FALSE	FALSE	ebi-a-GCST90026054	4	14921183	0.0272	291	0.3656	1-palmitoyl-2-linoleoyl-gpc (16:0/18:2) levels || id:ebi-a-GCST90026054	1-palmitoyl-2-linoleoyl-gpc (16:0/18:2) levels	1-palmitoyl-2-linoleoyl-gpc (16:0/18:2) levels || ||	TRUE	igd	4	14919559	1.35881e-06	0.0518577	NAFLD	TRUE	reported	oih177	2	1	TRUE
rs738409	G	C	G	C	0.474321	-0.0089	0.226988	0.2337	FALSE	TRUE	FALSE	ebi-a-GCST90026054	22	44324727	0.0176	291	0.6125	1-palmitoyl-2-linoleoyl-gpc (16:0/18:2) levels || id:ebi-a-GCST90026054	1-palmitoyl-2-linoleoyl-gpc (16:0/18:2) levels	1-palmitoyl-2-linoleoyl-gpc (16:0/18:2) levels || ||	TRUE	igd	22	43928847	5.50681e-56	0.0300889	NAFLD	TRUE	reported	oih177	2	1	TRUE
rs739846	A	G	A	G	0.434314	0.014	0.0632336	0.0604	FALSE	FALSE	FALSE	ebi-a-GCST90026054	19	19419071	0.0345	291	0.6848	1-palmitoyl-2-linoleoyl-gpc (16:0/18:2) levels || id:ebi-a-GCST90026054	1-palmitoyl-2-linoleoyl-gpc (16:0/18:2) levels	1-palmitoyl-2-linoleoyl-gpc (16:0/18:2) levels || ||	TRUE	igd	19	19308262	7.95793e-18	0.0505004	NAFLD	TRUE	reported	oih177	2	1	TRUE
rs10158849	A	G	A	G	-0.192303	-0.0117	0.152006	0.1221	FALSE	FALSE	FALSE	ebi-a-GCST90026055	1	105405243	0.0148	291	0.4293	1-palmitoyl-2-oleoyl-gpc (16:0/18:1) levels || id:ebi-a-GCST90026055	1-palmitoyl-2-oleoyl-gpc (16:0/18:1) levels	1-palmitoyl-2-oleoyl-gpc (16:0/18:1) levels || ||	TRUE	igd	1	104862621	2.36129e-06	0.0407443	NAFLD	TRUE	reported	oih177	2	1	TRUE
rs113228594	T	A	T	A	0.82644	0.038	0.00348588	0.0157	FALSE	TRUE	FALSE	ebi-a-GCST90026055	16	52776835	0.0453	291	0.4021	1-palmitoyl-2-oleoyl-gpc (16:0/18:1) levels || id:ebi-a-GCST90026055	1-palmitoyl-2-oleoyl-gpc (16:0/18:1) levels	1-palmitoyl-2-oleoyl-gpc (16:0/18:1) levels || ||	TRUE	igd	16	52742923	4.92357e-06	0.180919	NAFLD	TRUE	reported	oih177	2	1	TRUE
rs114737456	G	A	G	A	0.306331	-0.0048	0.0411712	0.0434	FALSE	FALSE	FALSE	ebi-a-GCST90026055	2	25249216	0.0261	291	0.8534	1-palmitoyl-2-oleoyl-gpc (16:0/18:1) levels || id:ebi-a-GCST90026055	1-palmitoyl-2-oleoyl-gpc (16:0/18:1) levels	1-palmitoyl-2-oleoyl-gpc (16:0/18:1) levels || ||	TRUE	igd	2	25026347	1.83976e-06	0.0642166	NAFLD	TRUE	reported	oih177	2	1	TRUE
rs13141441	A	G	A	G	-0.161366	0.0103	0.227421	0.2787	FALSE	FALSE	FALSE	ebi-a-GCST90026055	4	88212722	0.0115	291	0.3714	1-palmitoyl-2-oleoyl-gpc (16:0/18:1) levels || id:ebi-a-GCST90026055	1-palmitoyl-2-oleoyl-gpc (16:0/18:1) levels	1-palmitoyl-2-oleoyl-gpc (16:0/18:1) levels || ||	TRUE	igd	4	87291570	2.49609e-06	0.0342717	NAFLD	TRUE	reported	oih177	2	1	TRUE
rs1806155	T	G	T	G	0.158442	-0.0152	0.199274	0.1648	FALSE	FALSE	FALSE	ebi-a-GCST90026055	11	31841125	0.0138	291	0.2701	1-palmitoyl-2-oleoyl-gpc (16:0/18:1) levels || id:ebi-a-GCST90026055	1-palmitoyl-2-oleoyl-gpc (16:0/18:1) levels	1-palmitoyl-2-oleoyl-gpc (16:0/18:1) levels || ||	TRUE	igd	11	31819578	2.90804e-06	0.0338753	NAFLD	TRUE	reported	oih177	2	1	TRUE
rs2518827	G	A	G	A	0.241574	-0.0486	0.899305	0.8992	FALSE	FALSE	FALSE	ebi-a-GCST90026055	22	20010730	0.0168	291	0.00389404	1-palmitoyl-2-oleoyl-gpc (16:0/18:1) levels || id:ebi-a-GCST90026055	1-palmitoyl-2-oleoyl-gpc (16:0/18:1) levels	1-palmitoyl-2-oleoyl-gpc (16:0/18:1) levels || ||	TRUE	igd	22	20023207	1.04244e-06	0.0494679	NAFLD	TRUE	reported	oih177	2	1	TRUE
rs2745359	C	T	C	T	0.24085	-0.0067	0.0834611	0.0619	FALSE	FALSE	FALSE	ebi-a-GCST90026055	6	127381956	0.0218	291	0.7573	1-palmitoyl-2-oleoyl-gpc (16:0/18:1) levels || id:ebi-a-GCST90026055	1-palmitoyl-2-oleoyl-gpc (16:0/18:1) levels	1-palmitoyl-2-oleoyl-gpc (16:0/18:1) levels || ||	TRUE	igd	6	127060811	4.43047e-07	0.0476982	NAFLD	TRUE	reported	oih177	2	1	TRUE
rs28703824	A	G	A	G	0.198989	-0.0103	0.126926	0.1237	FALSE	FALSE	FALSE	ebi-a-GCST90026055	9	100954429	0.0158	291	0.5166	1-palmitoyl-2-oleoyl-gpc (16:0/18:1) levels || id:ebi-a-GCST90026055	1-palmitoyl-2-oleoyl-gpc (16:0/18:1) levels	1-palmitoyl-2-oleoyl-gpc (16:0/18:1) levels || ||	TRUE	igd	9	98192147	6.76675e-07	0.0400546	NAFLD	TRUE	reported	oih177	2	1	TRUE
rs4823112	T	C	T	C	0.221419	0.074	0.0912309	0.0174	FALSE	FALSE	FALSE	ebi-a-GCST90026055	22	44446490	0.0381	291	0.0522697	1-palmitoyl-2-oleoyl-gpc (16:0/18:1) levels || id:ebi-a-GCST90026055	1-palmitoyl-2-oleoyl-gpc (16:0/18:1) levels	1-palmitoyl-2-oleoyl-gpc (16:0/18:1) levels || ||	TRUE	igd	22	44050610	1.32666e-06	0.0457882	NAFLD	TRUE	reported	oih177	2	1	TRUE
rs72893301	A	G	A	G	-0.237107	-0.0271	0.0939026	0.115	FALSE	FALSE	FALSE	ebi-a-GCST90026055	6	79363994	0.0158	291	0.0855894	1-palmitoyl-2-oleoyl-gpc (16:0/18:1) levels || id:ebi-a-GCST90026055	1-palmitoyl-2-oleoyl-gpc (16:0/18:1) levels	1-palmitoyl-2-oleoyl-gpc (16:0/18:1) levels || ||	TRUE	igd	6	78654277	3.58658e-06	0.0511669	NAFLD	TRUE	reported	oih177	2	1	TRUE
rs73027058	G	C	G	C	-0.221411	0.0036	0.109113	0.1237	FALSE	TRUE	FALSE	ebi-a-GCST90026055	3	12931703	0.0153	291	0.8119	1-palmitoyl-2-oleoyl-gpc (16:0/18:1) levels || id:ebi-a-GCST90026055	1-palmitoyl-2-oleoyl-gpc (16:0/18:1) levels	1-palmitoyl-2-oleoyl-gpc (16:0/18:1) levels || ||	TRUE	igd	3	12890204	3.37746e-06	0.0476519	NAFLD	TRUE	reported	oih177	2	1	TRUE
rs73115877	C	T	C	T	-0.250522	-0.0107	0.0912604	0.0776	FALSE	FALSE	FALSE	ebi-a-GCST90026055	4	14921183	0.0183	291	0.5598	1-palmitoyl-2-oleoyl-gpc (16:0/18:1) levels || id:ebi-a-GCST90026055	1-palmitoyl-2-oleoyl-gpc (16:0/18:1) levels	1-palmitoyl-2-oleoyl-gpc (16:0/18:1) levels || ||	TRUE	igd	4	14919559	1.35881e-06	0.0518577	NAFLD	TRUE	reported	oih177	2	1	TRUE
rs738409	G	C	G	C	0.474321	0.0079	0.226988	0.2421	FALSE	TRUE	FALSE	ebi-a-GCST90026055	22	44324727	0.0118	291	0.5062	1-palmitoyl-2-oleoyl-gpc (16:0/18:1) levels || id:ebi-a-GCST90026055	1-palmitoyl-2-oleoyl-gpc (16:0/18:1) levels	1-palmitoyl-2-oleoyl-gpc (16:0/18:1) levels || ||	TRUE	igd	22	43928847	5.50681e-56	0.0300889	NAFLD	TRUE	reported	oih177	2	1	TRUE
rs739846	A	G	A	G	0.434314	0.003	0.0632336	0.0549	FALSE	FALSE	FALSE	ebi-a-GCST90026055	19	19419071	0.0245	291	0.904	1-palmitoyl-2-oleoyl-gpc (16:0/18:1) levels || id:ebi-a-GCST90026055	1-palmitoyl-2-oleoyl-gpc (16:0/18:1) levels	1-palmitoyl-2-oleoyl-gpc (16:0/18:1) levels || ||	TRUE	igd	19	19308262	7.95793e-18	0.0505004	NAFLD	TRUE	reported	oih177	2	1	TRUE
rs10158849	A	G	A	G	-0.192303	0.0019	0.152006	0.1223	FALSE	FALSE	FALSE	ebi-a-GCST90026056	1	105405243	0.0144	291	0.8935	1-palmitoyl-2-palmitoleoyl-gpc (16:0/16:1) levels || id:ebi-a-GCST90026056	1-palmitoyl-2-palmitoleoyl-gpc (16:0/16:1) levels	1-palmitoyl-2-palmitoleoyl-gpc (16:0/16:1) levels || ||	TRUE	igd	1	104862621	2.36129e-06	0.0407443	NAFLD	TRUE	reported	oih177	2	1	TRUE
rs113228594	T	A	T	A	0.82644	0.0394	0.00348588	0.0152	FALSE	TRUE	FALSE	ebi-a-GCST90026056	16	52776835	0.0447	291	0.3784	1-palmitoyl-2-palmitoleoyl-gpc (16:0/16:1) levels || id:ebi-a-GCST90026056	1-palmitoyl-2-palmitoleoyl-gpc (16:0/16:1) levels	1-palmitoyl-2-palmitoleoyl-gpc (16:0/16:1) levels || ||	TRUE	igd	16	52742923	4.92357e-06	0.180919	NAFLD	TRUE	reported	oih177	2	1	TRUE
rs114737456	G	A	G	A	0.306331	0.0084	0.0411712	0.0422	FALSE	FALSE	FALSE	ebi-a-GCST90026056	2	25249216	0.0259	291	0.7438	1-palmitoyl-2-palmitoleoyl-gpc (16:0/16:1) levels || id:ebi-a-GCST90026056	1-palmitoyl-2-palmitoleoyl-gpc (16:0/16:1) levels	1-palmitoyl-2-palmitoleoyl-gpc (16:0/16:1) levels || ||	TRUE	igd	2	25026347	1.83976e-06	0.0642166	NAFLD	TRUE	reported	oih177	2	1	TRUE
rs13141441	A	G	A	G	-0.161366	0.008	0.227421	0.2805	FALSE	FALSE	FALSE	ebi-a-GCST90026056	4	88212722	0.0111	291	0.4697	1-palmitoyl-2-palmitoleoyl-gpc (16:0/16:1) levels || id:ebi-a-GCST90026056	1-palmitoyl-2-palmitoleoyl-gpc (16:0/16:1) levels	1-palmitoyl-2-palmitoleoyl-gpc (16:0/16:1) levels || ||	TRUE	igd	4	87291570	2.49609e-06	0.0342717	NAFLD	TRUE	reported	oih177	2	1	TRUE
rs1806155	T	G	T	G	0.158442	-0.0066	0.199274	0.1642	FALSE	FALSE	FALSE	ebi-a-GCST90026056	11	31841125	0.0134	291	0.6222	1-palmitoyl-2-palmitoleoyl-gpc (16:0/16:1) levels || id:ebi-a-GCST90026056	1-palmitoyl-2-palmitoleoyl-gpc (16:0/16:1) levels	1-palmitoyl-2-palmitoleoyl-gpc (16:0/16:1) levels || ||	TRUE	igd	11	31819578	2.90804e-06	0.0338753	NAFLD	TRUE	reported	oih177	2	1	TRUE
rs2518827	G	A	G	A	0.241574	-0.0419	0.899305	0.8983	FALSE	FALSE	FALSE	ebi-a-GCST90026056	22	20010730	0.0163	291	0.01022	1-palmitoyl-2-palmitoleoyl-gpc (16:0/16:1) levels || id:ebi-a-GCST90026056	1-palmitoyl-2-palmitoleoyl-gpc (16:0/16:1) levels	1-palmitoyl-2-palmitoleoyl-gpc (16:0/16:1) levels || ||	TRUE	igd	22	20023207	1.04244e-06	0.0494679	NAFLD	TRUE	reported	oih177	2	1	TRUE
rs2745359	C	T	C	T	0.24085	-0.0165	0.0834611	0.062	FALSE	FALSE	FALSE	ebi-a-GCST90026056	6	127381956	0.0211	291	0.4324	1-palmitoyl-2-palmitoleoyl-gpc (16:0/16:1) levels || id:ebi-a-GCST90026056	1-palmitoyl-2-palmitoleoyl-gpc (16:0/16:1) levels	1-palmitoyl-2-palmitoleoyl-gpc (16:0/16:1) levels || ||	TRUE	igd	6	127060811	4.43047e-07	0.0476982	NAFLD	TRUE	reported	oih177	2	1	TRUE
rs28703824	A	G	A	G	0.198989	0.0013	0.126926	0.1235	FALSE	FALSE	FALSE	ebi-a-GCST90026056	9	100954429	0.0154	291	0.9321	1-palmitoyl-2-palmitoleoyl-gpc (16:0/16:1) levels || id:ebi-a-GCST90026056	1-palmitoyl-2-palmitoleoyl-gpc (16:0/16:1) levels	1-palmitoyl-2-palmitoleoyl-gpc (16:0/16:1) levels || ||	TRUE	igd	9	98192147	6.76675e-07	0.0400546	NAFLD	TRUE	reported	oih177	2	1	TRUE
rs4823112	T	C	T	C	0.221419	0.0736	0.0912309	0.0172	FALSE	FALSE	FALSE	ebi-a-GCST90026056	22	44446490	0.0373	291	0.0483504	1-palmitoyl-2-palmitoleoyl-gpc (16:0/16:1) levels || id:ebi-a-GCST90026056	1-palmitoyl-2-palmitoleoyl-gpc (16:0/16:1) levels	1-palmitoyl-2-palmitoleoyl-gpc (16:0/16:1) levels || ||	TRUE	igd	22	44050610	1.32666e-06	0.0457882	NAFLD	TRUE	reported	oih177	2	1	TRUE
rs72893301	A	G	A	G	-0.237107	-0.0104	0.0939026	0.115	FALSE	FALSE	FALSE	ebi-a-GCST90026056	6	79363994	0.0153	291	0.497299	1-palmitoyl-2-palmitoleoyl-gpc (16:0/16:1) levels || id:ebi-a-GCST90026056	1-palmitoyl-2-palmitoleoyl-gpc (16:0/16:1) levels	1-palmitoyl-2-palmitoleoyl-gpc (16:0/16:1) levels || ||	TRUE	igd	6	78654277	3.58658e-06	0.0511669	NAFLD	TRUE	reported	oih177	2	1	TRUE
rs73027058	G	C	G	C	-0.221411	0.0089	0.109113	0.1247	FALSE	TRUE	FALSE	ebi-a-GCST90026056	3	12931703	0.0147	291	0.5429	1-palmitoyl-2-palmitoleoyl-gpc (16:0/16:1) levels || id:ebi-a-GCST90026056	1-palmitoyl-2-palmitoleoyl-gpc (16:0/16:1) levels	1-palmitoyl-2-palmitoleoyl-gpc (16:0/16:1) levels || ||	TRUE	igd	3	12890204	3.37746e-06	0.0476519	NAFLD	TRUE	reported	oih177	2	1	TRUE
rs73115877	C	T	C	T	-0.250522	-0.0018	0.0912604	0.0779	FALSE	FALSE	FALSE	ebi-a-GCST90026056	4	14921183	0.0177	291	0.9179	1-palmitoyl-2-palmitoleoyl-gpc (16:0/16:1) levels || id:ebi-a-GCST90026056	1-palmitoyl-2-palmitoleoyl-gpc (16:0/16:1) levels	1-palmitoyl-2-palmitoleoyl-gpc (16:0/16:1) levels || ||	TRUE	igd	4	14919559	1.35881e-06	0.0518577	NAFLD	TRUE	reported	oih177	2	1	TRUE
rs738409	G	C	G	C	0.474321	0.0065	0.226988	0.2441	FALSE	TRUE	FALSE	ebi-a-GCST90026056	22	44324727	0.0115	291	0.571	1-palmitoyl-2-palmitoleoyl-gpc (16:0/16:1) levels || id:ebi-a-GCST90026056	1-palmitoyl-2-palmitoleoyl-gpc (16:0/16:1) levels	1-palmitoyl-2-palmitoleoyl-gpc (16:0/16:1) levels || ||	TRUE	igd	22	43928847	5.50681e-56	0.0300889	NAFLD	TRUE	reported	oih177	2	1	TRUE
rs739846	A	G	A	G	0.434314	0.0099	0.0632336	0.0533	FALSE	FALSE	FALSE	ebi-a-GCST90026056	19	19419071	0.0241	291	0.679599	1-palmitoyl-2-palmitoleoyl-gpc (16:0/16:1) levels || id:ebi-a-GCST90026056	1-palmitoyl-2-palmitoleoyl-gpc (16:0/16:1) levels	1-palmitoyl-2-palmitoleoyl-gpc (16:0/16:1) levels || ||	TRUE	igd	19	19308262	7.95793e-18	0.0505004	NAFLD	TRUE	reported	oih177	2	1	TRUE
rs10158849	A	G	A	G	-0.192303	-0.0131	0.152006	0.1229	FALSE	FALSE	FALSE	ebi-a-GCST90026057	1	105405243	0.0226	291	0.5635	1-palmitoyl-2-stearoyl-gpc (16:0/18:0) levels || id:ebi-a-GCST90026057	1-palmitoyl-2-stearoyl-gpc (16:0/18:0) levels	1-palmitoyl-2-stearoyl-gpc (16:0/18:0) levels || ||	TRUE	igd	1	104862621	2.36129e-06	0.0407443	NAFLD	TRUE	reported	oih177	2	1	TRUE
rs113228594	T	A	T	A	0.82644	0.0343	0.00348588	0.014	FALSE	TRUE	FALSE	ebi-a-GCST90026057	16	52776835	0.0731	291	0.6393	1-palmitoyl-2-stearoyl-gpc (16:0/18:0) levels || id:ebi-a-GCST90026057	1-palmitoyl-2-stearoyl-gpc (16:0/18:0) levels	1-palmitoyl-2-stearoyl-gpc (16:0/18:0) levels || ||	TRUE	igd	16	52742923	4.92357e-06	0.180919	NAFLD	TRUE	reported	oih177	2	1	TRUE
rs114737456	G	A	G	A	0.306331	-0.0069	0.0411712	0.0392	FALSE	FALSE	FALSE	ebi-a-GCST90026057	2	25249216	0.0428	291	0.8712	1-palmitoyl-2-stearoyl-gpc (16:0/18:0) levels || id:ebi-a-GCST90026057	1-palmitoyl-2-stearoyl-gpc (16:0/18:0) levels	1-palmitoyl-2-stearoyl-gpc (16:0/18:0) levels || ||	TRUE	igd	2	25026347	1.83976e-06	0.0642166	NAFLD	TRUE	reported	oih177	2	1	TRUE
rs13141441	A	G	A	G	-0.161366	0.0194	0.227421	0.2847	FALSE	FALSE	FALSE	ebi-a-GCST90026057	4	88212722	0.0171	291	0.2572	1-palmitoyl-2-stearoyl-gpc (16:0/18:0) levels || id:ebi-a-GCST90026057	1-palmitoyl-2-stearoyl-gpc (16:0/18:0) levels	1-palmitoyl-2-stearoyl-gpc (16:0/18:0) levels || ||	TRUE	igd	4	87291570	2.49609e-06	0.0342717	NAFLD	TRUE	reported	oih177	2	1	TRUE
rs1806155	T	G	T	G	0.158442	-0.027	0.199274	0.1629	FALSE	FALSE	FALSE	ebi-a-GCST90026057	11	31841125	0.021	291	0.1989	1-palmitoyl-2-stearoyl-gpc (16:0/18:0) levels || id:ebi-a-GCST90026057	1-palmitoyl-2-stearoyl-gpc (16:0/18:0) levels	1-palmitoyl-2-stearoyl-gpc (16:0/18:0) levels || ||	TRUE	igd	11	31819578	2.90804e-06	0.0338753	NAFLD	TRUE	reported	oih177	2	1	TRUE
rs2518827	G	A	G	A	0.241574	-0.0621	0.899305	0.8963	FALSE	FALSE	FALSE	ebi-a-GCST90026057	22	20010730	0.0254	291	0.0146299	1-palmitoyl-2-stearoyl-gpc (16:0/18:0) levels || id:ebi-a-GCST90026057	1-palmitoyl-2-stearoyl-gpc (16:0/18:0) levels	1-palmitoyl-2-stearoyl-gpc (16:0/18:0) levels || ||	TRUE	igd	22	20023207	1.04244e-06	0.0494679	NAFLD	TRUE	reported	oih177	2	1	TRUE
rs2745359	C	T	C	T	0.24085	-0.0059	0.0834611	0.0621	FALSE	FALSE	FALSE	ebi-a-GCST90026057	6	127381956	0.033	291	0.8588	1-palmitoyl-2-stearoyl-gpc (16:0/18:0) levels || id:ebi-a-GCST90026057	1-palmitoyl-2-stearoyl-gpc (16:0/18:0) levels	1-palmitoyl-2-stearoyl-gpc (16:0/18:0) levels || ||	TRUE	igd	6	127060811	4.43047e-07	0.0476982	NAFLD	TRUE	reported	oih177	2	1	TRUE
rs28703824	A	G	A	G	0.198989	-0.0103	0.126926	0.1231	FALSE	FALSE	FALSE	ebi-a-GCST90026057	9	100954429	0.0243	291	0.6726	1-palmitoyl-2-stearoyl-gpc (16:0/18:0) levels || id:ebi-a-GCST90026057	1-palmitoyl-2-stearoyl-gpc (16:0/18:0) levels	1-palmitoyl-2-stearoyl-gpc (16:0/18:0) levels || ||	TRUE	igd	9	98192147	6.76675e-07	0.0400546	NAFLD	TRUE	reported	oih177	2	1	TRUE
rs4823112	T	C	T	C	0.221419	0.0362	0.0912309	0.0167	FALSE	FALSE	FALSE	ebi-a-GCST90026057	22	44446490	0.0598	291	0.5452	1-palmitoyl-2-stearoyl-gpc (16:0/18:0) levels || id:ebi-a-GCST90026057	1-palmitoyl-2-stearoyl-gpc (16:0/18:0) levels	1-palmitoyl-2-stearoyl-gpc (16:0/18:0) levels || ||	TRUE	igd	22	44050610	1.32666e-06	0.0457882	NAFLD	TRUE	reported	oih177	2	1	TRUE
rs72893301	A	G	A	G	-0.237107	-0.0389	0.0939026	0.1147	FALSE	FALSE	FALSE	ebi-a-GCST90026057	6	79363994	0.0239	291	0.1035	1-palmitoyl-2-stearoyl-gpc (16:0/18:0) levels || id:ebi-a-GCST90026057	1-palmitoyl-2-stearoyl-gpc (16:0/18:0) levels	1-palmitoyl-2-stearoyl-gpc (16:0/18:0) levels || ||	TRUE	igd	6	78654277	3.58658e-06	0.0511669	NAFLD	TRUE	reported	oih177	2	1	TRUE
rs73027058	G	C	G	C	-0.221411	0.0248	0.109113	0.1265	FALSE	TRUE	FALSE	ebi-a-GCST90026057	3	12931703	0.0228	291	0.2767	1-palmitoyl-2-stearoyl-gpc (16:0/18:0) levels || id:ebi-a-GCST90026057	1-palmitoyl-2-stearoyl-gpc (16:0/18:0) levels	1-palmitoyl-2-stearoyl-gpc (16:0/18:0) levels || ||	TRUE	igd	3	12890204	3.37746e-06	0.0476519	NAFLD	TRUE	reported	oih177	2	1	TRUE
rs73115877	C	T	C	T	-0.250522	-0.0132	0.0912604	0.0785	FALSE	FALSE	FALSE	ebi-a-GCST90026057	4	14921183	0.0277	291	0.6331	1-palmitoyl-2-stearoyl-gpc (16:0/18:0) levels || id:ebi-a-GCST90026057	1-palmitoyl-2-stearoyl-gpc (16:0/18:0) levels	1-palmitoyl-2-stearoyl-gpc (16:0/18:0) levels || ||	TRUE	igd	4	14919559	1.35881e-06	0.0518577	NAFLD	TRUE	reported	oih177	2	1	TRUE
rs738409	G	C	G	C	0.474321	0.0163	0.226988	0.2486	FALSE	TRUE	FALSE	ebi-a-GCST90026057	22	44324727	0.018	291	0.364	1-palmitoyl-2-stearoyl-gpc (16:0/18:0) levels || id:ebi-a-GCST90026057	1-palmitoyl-2-stearoyl-gpc (16:0/18:0) levels	1-palmitoyl-2-stearoyl-gpc (16:0/18:0) levels || ||	TRUE	igd	22	43928847	5.50681e-56	0.0300889	NAFLD	TRUE	reported	oih177	2	1	TRUE
rs739846	A	G	A	G	0.434314	0.0254	0.0632336	0.0494	FALSE	FALSE	FALSE	ebi-a-GCST90026057	19	19419071	0.0391	291	0.5164	1-palmitoyl-2-stearoyl-gpc (16:0/18:0) levels || id:ebi-a-GCST90026057	1-palmitoyl-2-stearoyl-gpc (16:0/18:0) levels	1-palmitoyl-2-stearoyl-gpc (16:0/18:0) levels || ||	TRUE	igd	19	19308262	7.95793e-18	0.0505004	NAFLD	TRUE	reported	oih177	2	1	TRUE
rs10158849	A	G	A	G	-0.192303	-0.0227	0.152006	0.1217	FALSE	FALSE	FALSE	ebi-a-GCST90026058	1	105405243	0.0188	291	0.2273	1-palmitoyl-2-stearoyl-gpc (16:0/18:0) levels || id:ebi-a-GCST90026058	1-palmitoyl-2-stearoyl-gpc (16:0/18:0) levels	1-palmitoyl-2-stearoyl-gpc (16:0/18:0) levels || ||	TRUE	igd	1	104862621	2.36129e-06	0.0407443	NAFLD	TRUE	reported	oih177	2	1	TRUE
rs113228594	T	A	T	A	0.82644	0.0722	0.00348588	0.0163	FALSE	TRUE	FALSE	ebi-a-GCST90026058	16	52776835	0.0564	291	0.2001	1-palmitoyl-2-stearoyl-gpc (16:0/18:0) levels || id:ebi-a-GCST90026058	1-palmitoyl-2-stearoyl-gpc (16:0/18:0) levels	1-palmitoyl-2-stearoyl-gpc (16:0/18:0) levels || ||	TRUE	igd	16	52742923	4.92357e-06	0.180919	NAFLD	TRUE	reported	oih177	2	1	TRUE
rs114737456	G	A	G	A	0.306331	-0.0254	0.0411712	0.0448	FALSE	FALSE	FALSE	ebi-a-GCST90026058	2	25249216	0.0322	291	0.4317	1-palmitoyl-2-stearoyl-gpc (16:0/18:0) levels || id:ebi-a-GCST90026058	1-palmitoyl-2-stearoyl-gpc (16:0/18:0) levels	1-palmitoyl-2-stearoyl-gpc (16:0/18:0) levels || ||	TRUE	igd	2	25026347	1.83976e-06	0.0642166	NAFLD	TRUE	reported	oih177	2	1	TRUE
rs13141441	A	G	A	G	-0.161366	0.0333	0.227421	0.2757	FALSE	FALSE	FALSE	ebi-a-GCST90026058	4	88212722	0.0147	291	0.0233598	1-palmitoyl-2-stearoyl-gpc (16:0/18:0) levels || id:ebi-a-GCST90026058	1-palmitoyl-2-stearoyl-gpc (16:0/18:0) levels	1-palmitoyl-2-stearoyl-gpc (16:0/18:0) levels || ||	TRUE	igd	4	87291570	2.49609e-06	0.0342717	NAFLD	TRUE	reported	oih177	2	1	TRUE
rs1806155	T	G	T	G	0.158442	-0.0293	0.199274	0.1656	FALSE	FALSE	FALSE	ebi-a-GCST90026058	11	31841125	0.0176	291	0.0952511	1-palmitoyl-2-stearoyl-gpc (16:0/18:0) levels || id:ebi-a-GCST90026058	1-palmitoyl-2-stearoyl-gpc (16:0/18:0) levels	1-palmitoyl-2-stearoyl-gpc (16:0/18:0) levels || ||	TRUE	igd	11	31819578	2.90804e-06	0.0338753	NAFLD	TRUE	reported	oih177	2	1	TRUE
rs2518827	G	A	G	A	0.241574	-0.0306	0.899305	0.9002	FALSE	FALSE	FALSE	ebi-a-GCST90026058	22	20010730	0.0217	291	0.1577	1-palmitoyl-2-stearoyl-gpc (16:0/18:0) levels || id:ebi-a-GCST90026058	1-palmitoyl-2-stearoyl-gpc (16:0/18:0) levels	1-palmitoyl-2-stearoyl-gpc (16:0/18:0) levels || ||	TRUE	igd	22	20023207	1.04244e-06	0.0494679	NAFLD	TRUE	reported	oih177	2	1	TRUE
rs2745359	C	T	C	T	0.24085	0.0029	0.0834611	0.0618	FALSE	FALSE	FALSE	ebi-a-GCST90026058	6	127381956	0.0279	291	0.917	1-palmitoyl-2-stearoyl-gpc (16:0/18:0) levels || id:ebi-a-GCST90026058	1-palmitoyl-2-stearoyl-gpc (16:0/18:0) levels	1-palmitoyl-2-stearoyl-gpc (16:0/18:0) levels || ||	TRUE	igd	6	127060811	4.43047e-07	0.0476982	NAFLD	TRUE	reported	oih177	2	1	TRUE
rs28703824	A	G	A	G	0.198989	-0.0266	0.126926	0.124	FALSE	FALSE	FALSE	ebi-a-GCST90026058	9	100954429	0.02	291	0.1851	1-palmitoyl-2-stearoyl-gpc (16:0/18:0) levels || id:ebi-a-GCST90026058	1-palmitoyl-2-stearoyl-gpc (16:0/18:0) levels	1-palmitoyl-2-stearoyl-gpc (16:0/18:0) levels || ||	TRUE	igd	9	98192147	6.76675e-07	0.0400546	NAFLD	TRUE	reported	oih177	2	1	TRUE
rs4823112	T	C	T	C	0.221419	0.0331	0.0912309	0.0177	FALSE	FALSE	FALSE	ebi-a-GCST90026058	22	44446490	0.0487	291	0.496	1-palmitoyl-2-stearoyl-gpc (16:0/18:0) levels || id:ebi-a-GCST90026058	1-palmitoyl-2-stearoyl-gpc (16:0/18:0) levels	1-palmitoyl-2-stearoyl-gpc (16:0/18:0) levels || ||	TRUE	igd	22	44050610	1.32666e-06	0.0457882	NAFLD	TRUE	reported	oih177	2	1	TRUE
rs72893301	A	G	A	G	-0.237107	-0.0075	0.0939026	0.1152	FALSE	FALSE	FALSE	ebi-a-GCST90026058	6	79363994	0.0202	291	0.711101	1-palmitoyl-2-stearoyl-gpc (16:0/18:0) levels || id:ebi-a-GCST90026058	1-palmitoyl-2-stearoyl-gpc (16:0/18:0) levels	1-palmitoyl-2-stearoyl-gpc (16:0/18:0) levels || ||	TRUE	igd	6	78654277	3.58658e-06	0.0511669	NAFLD	TRUE	reported	oih177	2	1	TRUE
rs73027058	G	C	G	C	-0.221411	-0.0034	0.109113	0.1225	FALSE	TRUE	FALSE	ebi-a-GCST90026058	3	12931703	0.0197	291	0.8632	1-palmitoyl-2-stearoyl-gpc (16:0/18:0) levels || id:ebi-a-GCST90026058	1-palmitoyl-2-stearoyl-gpc (16:0/18:0) levels	1-palmitoyl-2-stearoyl-gpc (16:0/18:0) levels || ||	TRUE	igd	3	12890204	3.37746e-06	0.0476519	NAFLD	TRUE	reported	oih177	2	1	TRUE
rs73115877	C	T	C	T	-0.250522	-0.0089	0.0912604	0.0772	FALSE	FALSE	FALSE	ebi-a-GCST90026058	4	14921183	0.0234	291	0.702499	1-palmitoyl-2-stearoyl-gpc (16:0/18:0) levels || id:ebi-a-GCST90026058	1-palmitoyl-2-stearoyl-gpc (16:0/18:0) levels	1-palmitoyl-2-stearoyl-gpc (16:0/18:0) levels || ||	TRUE	igd	4	14919559	1.35881e-06	0.0518577	NAFLD	TRUE	reported	oih177	2	1	TRUE
rs738409	G	C	G	C	0.474321	0.0171	0.226988	0.2391	FALSE	TRUE	FALSE	ebi-a-GCST90026058	22	44324727	0.0151	291	0.2586	1-palmitoyl-2-stearoyl-gpc (16:0/18:0) levels || id:ebi-a-GCST90026058	1-palmitoyl-2-stearoyl-gpc (16:0/18:0) levels	1-palmitoyl-2-stearoyl-gpc (16:0/18:0) levels || ||	TRUE	igd	22	43928847	5.50681e-56	0.0300889	NAFLD	TRUE	reported	oih177	2	1	TRUE
rs739846	A	G	A	G	0.434314	-0.015	0.0632336	0.0569	FALSE	FALSE	FALSE	ebi-a-GCST90026058	19	19419071	0.0306	291	0.625101	1-palmitoyl-2-stearoyl-gpc (16:0/18:0) levels || id:ebi-a-GCST90026058	1-palmitoyl-2-stearoyl-gpc (16:0/18:0) levels	1-palmitoyl-2-stearoyl-gpc (16:0/18:0) levels || ||	TRUE	igd	19	19308262	7.95793e-18	0.0505004	NAFLD	TRUE	reported	oih177	2	1	TRUE
rs10158849	A	G	A	G	-0.192303	0.0229	0.152006	0.1224	FALSE	FALSE	FALSE	ebi-a-GCST90026059	1	105405243	0.0223	291	0.3065	1-ribosyl-imidazoleacetate levels || id:ebi-a-GCST90026059	1-ribosyl-imidazoleacetate levels	1-ribosyl-imidazoleacetate levels || ||	TRUE	igd	1	104862621	2.36129e-06	0.0407443	NAFLD	TRUE	reported	oih177	2	1	TRUE
rs113228594	T	A	T	A	0.82644	0.0377	0.00348588	0.0151	FALSE	TRUE	FALSE	ebi-a-GCST90026059	16	52776835	0.0699	291	0.589599	1-ribosyl-imidazoleacetate levels || id:ebi-a-GCST90026059	1-ribosyl-imidazoleacetate levels	1-ribosyl-imidazoleacetate levels || ||	TRUE	igd	16	52742923	4.92357e-06	0.180919	NAFLD	TRUE	reported	oih177	2	1	TRUE
rs114737456	G	A	G	A	0.306331	0.0048	0.0411712	0.0419	FALSE	FALSE	FALSE	ebi-a-GCST90026059	2	25249216	0.0405	291	0.9054	1-ribosyl-imidazoleacetate levels || id:ebi-a-GCST90026059	1-ribosyl-imidazoleacetate levels	1-ribosyl-imidazoleacetate levels || ||	TRUE	igd	2	25026347	1.83976e-06	0.0642166	NAFLD	TRUE	reported	oih177	2	1	TRUE
rs13141441	A	G	A	G	-0.161366	0.0389	0.227421	0.2812	FALSE	FALSE	FALSE	ebi-a-GCST90026059	4	88212722	0.0171	291	0.0226402	1-ribosyl-imidazoleacetate levels || id:ebi-a-GCST90026059	1-ribosyl-imidazoleacetate levels	1-ribosyl-imidazoleacetate levels || ||	TRUE	igd	4	87291570	2.49609e-06	0.0342717	NAFLD	TRUE	reported	oih177	2	1	TRUE
rs1806155	T	G	T	G	0.158442	0.0029	0.199274	0.1641	FALSE	FALSE	FALSE	ebi-a-GCST90026059	11	31841125	0.021	291	0.8906	1-ribosyl-imidazoleacetate levels || id:ebi-a-GCST90026059	1-ribosyl-imidazoleacetate levels	1-ribosyl-imidazoleacetate levels || ||	TRUE	igd	11	31819578	2.90804e-06	0.0338753	NAFLD	TRUE	reported	oih177	2	1	TRUE
rs2518827	G	A	G	A	0.241574	-0.0046	0.899305	0.898	FALSE	FALSE	FALSE	ebi-a-GCST90026059	22	20010730	0.0257	291	0.859	1-ribosyl-imidazoleacetate levels || id:ebi-a-GCST90026059	1-ribosyl-imidazoleacetate levels	1-ribosyl-imidazoleacetate levels || ||	TRUE	igd	22	20023207	1.04244e-06	0.0494679	NAFLD	TRUE	reported	oih177	2	1	TRUE
rs2745359	C	T	C	T	0.24085	-0.0564	0.0834611	0.062	FALSE	FALSE	FALSE	ebi-a-GCST90026059	6	127381956	0.0327	291	0.084559	1-ribosyl-imidazoleacetate levels || id:ebi-a-GCST90026059	1-ribosyl-imidazoleacetate levels	1-ribosyl-imidazoleacetate levels || ||	TRUE	igd	6	127060811	4.43047e-07	0.0476982	NAFLD	TRUE	reported	oih177	2	1	TRUE
rs28703824	A	G	A	G	0.198989	0.013	0.126926	0.1235	FALSE	FALSE	FALSE	ebi-a-GCST90026059	9	100954429	0.0239	291	0.5861	1-ribosyl-imidazoleacetate levels || id:ebi-a-GCST90026059	1-ribosyl-imidazoleacetate levels	1-ribosyl-imidazoleacetate levels || ||	TRUE	igd	9	98192147	6.76675e-07	0.0400546	NAFLD	TRUE	reported	oih177	2	1	TRUE
rs4823112	T	C	T	C	0.221419	0.0314	0.0912309	0.0171	FALSE	FALSE	FALSE	ebi-a-GCST90026059	22	44446490	0.0586	291	0.592	1-ribosyl-imidazoleacetate levels || id:ebi-a-GCST90026059	1-ribosyl-imidazoleacetate levels	1-ribosyl-imidazoleacetate levels || ||	TRUE	igd	22	44050610	1.32666e-06	0.0457882	NAFLD	TRUE	reported	oih177	2	1	TRUE
rs72893301	A	G	A	G	-0.237107	0.0029	0.0939026	0.1149	FALSE	FALSE	FALSE	ebi-a-GCST90026059	6	79363994	0.0238	291	0.9033	1-ribosyl-imidazoleacetate levels || id:ebi-a-GCST90026059	1-ribosyl-imidazoleacetate levels	1-ribosyl-imidazoleacetate levels || ||	TRUE	igd	6	78654277	3.58658e-06	0.0511669	NAFLD	TRUE	reported	oih177	2	1	TRUE
rs73027058	G	C	G	C	-0.221411	-0.0252	0.109113	0.1248	FALSE	TRUE	FALSE	ebi-a-GCST90026059	3	12931703	0.0229	291	0.2726	1-ribosyl-imidazoleacetate levels || id:ebi-a-GCST90026059	1-ribosyl-imidazoleacetate levels	1-ribosyl-imidazoleacetate levels || ||	TRUE	igd	3	12890204	3.37746e-06	0.0476519	NAFLD	TRUE	reported	oih177	2	1	TRUE
rs73115877	C	T	C	T	-0.250522	-0.0137	0.0912604	0.078	FALSE	FALSE	FALSE	ebi-a-GCST90026059	4	14921183	0.0275	291	0.6192	1-ribosyl-imidazoleacetate levels || id:ebi-a-GCST90026059	1-ribosyl-imidazoleacetate levels	1-ribosyl-imidazoleacetate levels || ||	TRUE	igd	4	14919559	1.35881e-06	0.0518577	NAFLD	TRUE	reported	oih177	2	1	TRUE
rs738409	G	C	G	C	0.474321	0.0274	0.226988	0.2444	FALSE	TRUE	FALSE	ebi-a-GCST90026059	22	44324727	0.0178	291	0.1241	1-ribosyl-imidazoleacetate levels || id:ebi-a-GCST90026059	1-ribosyl-imidazoleacetate levels	1-ribosyl-imidazoleacetate levels || ||	TRUE	igd	22	43928847	5.50681e-56	0.0300889	NAFLD	TRUE	reported	oih177	2	1	TRUE
rs739846	A	G	A	G	0.434314	0.0295	0.0632336	0.053	FALSE	FALSE	FALSE	ebi-a-GCST90026059	19	19419071	0.0376	291	0.4326	1-ribosyl-imidazoleacetate levels || id:ebi-a-GCST90026059	1-ribosyl-imidazoleacetate levels	1-ribosyl-imidazoleacetate levels || ||	TRUE	igd	19	19308262	7.95793e-18	0.0505004	NAFLD	TRUE	reported	oih177	2	1	TRUE
rs10158849	A	G	A	G	-0.192303	-0.007	0.152006	0.1217	FALSE	FALSE	FALSE	ebi-a-GCST90026060	1	105405243	0.0192	291	0.7163	1-stearoyl-2-arachidonoyl-gpc (18:0/20:4) levels || id:ebi-a-GCST90026060	1-stearoyl-2-arachidonoyl-gpc (18:0/20:4) levels	1-stearoyl-2-arachidonoyl-gpc (18:0/20:4) levels || ||	TRUE	igd	1	104862621	2.36129e-06	0.0407443	NAFLD	TRUE	reported	oih177	2	1	TRUE
rs113228594	T	A	T	A	0.82644	0.0464	0.00348588	0.0163	FALSE	TRUE	FALSE	ebi-a-GCST90026060	16	52776835	0.0576	291	0.4202	1-stearoyl-2-arachidonoyl-gpc (18:0/20:4) levels || id:ebi-a-GCST90026060	1-stearoyl-2-arachidonoyl-gpc (18:0/20:4) levels	1-stearoyl-2-arachidonoyl-gpc (18:0/20:4) levels || ||	TRUE	igd	16	52742923	4.92357e-06	0.180919	NAFLD	TRUE	reported	oih177	2	1	TRUE
rs114737456	G	A	G	A	0.306331	0.0039	0.0411712	0.0449	FALSE	FALSE	FALSE	ebi-a-GCST90026060	2	25249216	0.0329	291	0.9047	1-stearoyl-2-arachidonoyl-gpc (18:0/20:4) levels || id:ebi-a-GCST90026060	1-stearoyl-2-arachidonoyl-gpc (18:0/20:4) levels	1-stearoyl-2-arachidonoyl-gpc (18:0/20:4) levels || ||	TRUE	igd	2	25026347	1.83976e-06	0.0642166	NAFLD	TRUE	reported	oih177	2	1	TRUE
rs13141441	A	G	A	G	-0.161366	0.0089	0.227421	0.2758	FALSE	FALSE	FALSE	ebi-a-GCST90026060	4	88212722	0.0151	291	0.5559	1-stearoyl-2-arachidonoyl-gpc (18:0/20:4) levels || id:ebi-a-GCST90026060	1-stearoyl-2-arachidonoyl-gpc (18:0/20:4) levels	1-stearoyl-2-arachidonoyl-gpc (18:0/20:4) levels || ||	TRUE	igd	4	87291570	2.49609e-06	0.0342717	NAFLD	TRUE	reported	oih177	2	1	TRUE
rs1806155	T	G	T	G	0.158442	0.001	0.199274	0.1657	FALSE	FALSE	FALSE	ebi-a-GCST90026060	11	31841125	0.018	291	0.9553	1-stearoyl-2-arachidonoyl-gpc (18:0/20:4) levels || id:ebi-a-GCST90026060	1-stearoyl-2-arachidonoyl-gpc (18:0/20:4) levels	1-stearoyl-2-arachidonoyl-gpc (18:0/20:4) levels || ||	TRUE	igd	11	31819578	2.90804e-06	0.0338753	NAFLD	TRUE	reported	oih177	2	1	TRUE
rs2518827	G	A	G	A	0.241574	-0.0423	0.899305	0.9005	FALSE	FALSE	FALSE	ebi-a-GCST90026060	22	20010730	0.0222	291	0.0563897	1-stearoyl-2-arachidonoyl-gpc (18:0/20:4) levels || id:ebi-a-GCST90026060	1-stearoyl-2-arachidonoyl-gpc (18:0/20:4) levels	1-stearoyl-2-arachidonoyl-gpc (18:0/20:4) levels || ||	TRUE	igd	22	20023207	1.04244e-06	0.0494679	NAFLD	TRUE	reported	oih177	2	1	TRUE
rs2745359	C	T	C	T	0.24085	-0.0255	0.0834611	0.0618	FALSE	FALSE	FALSE	ebi-a-GCST90026060	6	127381956	0.0284	291	0.3683	1-stearoyl-2-arachidonoyl-gpc (18:0/20:4) levels || id:ebi-a-GCST90026060	1-stearoyl-2-arachidonoyl-gpc (18:0/20:4) levels	1-stearoyl-2-arachidonoyl-gpc (18:0/20:4) levels || ||	TRUE	igd	6	127060811	4.43047e-07	0.0476982	NAFLD	TRUE	reported	oih177	2	1	TRUE
rs4823112	T	C	T	C	0.221419	0.1006	0.0912309	0.0177	FALSE	FALSE	FALSE	ebi-a-GCST90026060	22	44446490	0.0492	291	0.0409798	1-stearoyl-2-arachidonoyl-gpc (18:0/20:4) levels || id:ebi-a-GCST90026060	1-stearoyl-2-arachidonoyl-gpc (18:0/20:4) levels	1-stearoyl-2-arachidonoyl-gpc (18:0/20:4) levels || ||	TRUE	igd	22	44050610	1.32666e-06	0.0457882	NAFLD	TRUE	reported	oih177	2	1	TRUE
rs72893301	A	G	A	G	-0.237107	-0.0215	0.0939026	0.1152	FALSE	FALSE	FALSE	ebi-a-GCST90026060	6	79363994	0.0206	291	0.2984	1-stearoyl-2-arachidonoyl-gpc (18:0/20:4) levels || id:ebi-a-GCST90026060	1-stearoyl-2-arachidonoyl-gpc (18:0/20:4) levels	1-stearoyl-2-arachidonoyl-gpc (18:0/20:4) levels || ||	TRUE	igd	6	78654277	3.58658e-06	0.0511669	NAFLD	TRUE	reported	oih177	2	1	TRUE
rs73027058	G	C	G	C	-0.221411	0.0091	0.109113	0.1225	FALSE	TRUE	FALSE	ebi-a-GCST90026060	3	12931703	0.0201	291	0.6519	1-stearoyl-2-arachidonoyl-gpc (18:0/20:4) levels || id:ebi-a-GCST90026060	1-stearoyl-2-arachidonoyl-gpc (18:0/20:4) levels	1-stearoyl-2-arachidonoyl-gpc (18:0/20:4) levels || ||	TRUE	igd	3	12890204	3.37746e-06	0.0476519	NAFLD	TRUE	reported	oih177	2	1	TRUE
rs73115877	C	T	C	T	-0.250522	-0.0261	0.0912604	0.0771	FALSE	FALSE	FALSE	ebi-a-GCST90026060	4	14921183	0.0238	291	0.273	1-stearoyl-2-arachidonoyl-gpc (18:0/20:4) levels || id:ebi-a-GCST90026060	1-stearoyl-2-arachidonoyl-gpc (18:0/20:4) levels	1-stearoyl-2-arachidonoyl-gpc (18:0/20:4) levels || ||	TRUE	igd	4	14919559	1.35881e-06	0.0518577	NAFLD	TRUE	reported	oih177	2	1	TRUE
rs738409	G	C	G	C	0.474321	0.0088	0.226988	0.2391	FALSE	TRUE	FALSE	ebi-a-GCST90026060	22	44324727	0.0154	291	0.5705	1-stearoyl-2-arachidonoyl-gpc (18:0/20:4) levels || id:ebi-a-GCST90026060	1-stearoyl-2-arachidonoyl-gpc (18:0/20:4) levels	1-stearoyl-2-arachidonoyl-gpc (18:0/20:4) levels || ||	TRUE	igd	22	43928847	5.50681e-56	0.0300889	NAFLD	TRUE	reported	oih177	2	1	TRUE
rs739846	A	G	A	G	0.434314	0.0028	0.0632336	0.057	FALSE	FALSE	FALSE	ebi-a-GCST90026060	19	19419071	0.0313	291	0.9291	1-stearoyl-2-arachidonoyl-gpc (18:0/20:4) levels || id:ebi-a-GCST90026060	1-stearoyl-2-arachidonoyl-gpc (18:0/20:4) levels	1-stearoyl-2-arachidonoyl-gpc (18:0/20:4) levels || ||	TRUE	igd	19	19308262	7.95793e-18	0.0505004	NAFLD	TRUE	reported	oih177	2	1	TRUE
rs10158849	A	G	A	G	-0.192303	-0.0179	0.152006	0.122	FALSE	FALSE	FALSE	ebi-a-GCST90026061	1	105405243	0.0213	291	0.4007	1-stearoyl-2-docosahexaenoyl-gpc (18:0/22:6) levels || id:ebi-a-GCST90026061	1-stearoyl-2-docosahexaenoyl-gpc (18:0/22:6) levels	1-stearoyl-2-docosahexaenoyl-gpc (18:0/22:6) levels || ||	TRUE	igd	1	104862621	2.36129e-06	0.0407443	NAFLD	TRUE	reported	oih177	2	1	TRUE
rs113228594	T	A	T	A	0.82644	0.0129	0.00348588	0.0159	FALSE	TRUE	FALSE	ebi-a-GCST90026061	16	52776835	0.065	291	0.8432	1-stearoyl-2-docosahexaenoyl-gpc (18:0/22:6) levels || id:ebi-a-GCST90026061	1-stearoyl-2-docosahexaenoyl-gpc (18:0/22:6) levels	1-stearoyl-2-docosahexaenoyl-gpc (18:0/22:6) levels || ||	TRUE	igd	16	52742923	4.92357e-06	0.180919	NAFLD	TRUE	reported	oih177	2	1	TRUE
rs114737456	G	A	G	A	0.306331	-0.0189	0.0411712	0.0439	FALSE	FALSE	FALSE	ebi-a-GCST90026061	2	25249216	0.0373	291	0.612901	1-stearoyl-2-docosahexaenoyl-gpc (18:0/22:6) levels || id:ebi-a-GCST90026061	1-stearoyl-2-docosahexaenoyl-gpc (18:0/22:6) levels	1-stearoyl-2-docosahexaenoyl-gpc (18:0/22:6) levels || ||	TRUE	igd	2	25026347	1.83976e-06	0.0642166	NAFLD	TRUE	reported	oih177	2	1	TRUE
rs13141441	A	G	A	G	-0.161366	0.0295	0.227421	0.2776	FALSE	FALSE	FALSE	ebi-a-GCST90026061	4	88212722	0.0166	291	0.0764592	1-stearoyl-2-docosahexaenoyl-gpc (18:0/22:6) levels || id:ebi-a-GCST90026061	1-stearoyl-2-docosahexaenoyl-gpc (18:0/22:6) levels	1-stearoyl-2-docosahexaenoyl-gpc (18:0/22:6) levels || ||	TRUE	igd	4	87291570	2.49609e-06	0.0342717	NAFLD	TRUE	reported	oih177	2	1	TRUE
rs1806155	T	G	T	G	0.158442	0.0057	0.199274	0.1651	FALSE	FALSE	FALSE	ebi-a-GCST90026061	11	31841125	0.0199	291	0.7728	1-stearoyl-2-docosahexaenoyl-gpc (18:0/22:6) levels || id:ebi-a-GCST90026061	1-stearoyl-2-docosahexaenoyl-gpc (18:0/22:6) levels	1-stearoyl-2-docosahexaenoyl-gpc (18:0/22:6) levels || ||	TRUE	igd	11	31819578	2.90804e-06	0.0338753	NAFLD	TRUE	reported	oih177	2	1	TRUE
rs2518827	G	A	G	A	0.241574	-0.0584	0.899305	0.8995	FALSE	FALSE	FALSE	ebi-a-GCST90026061	22	20010730	0.0245	291	0.0170498	1-stearoyl-2-docosahexaenoyl-gpc (18:0/22:6) levels || id:ebi-a-GCST90026061	1-stearoyl-2-docosahexaenoyl-gpc (18:0/22:6) levels	1-stearoyl-2-docosahexaenoyl-gpc (18:0/22:6) levels || ||	TRUE	igd	22	20023207	1.04244e-06	0.0494679	NAFLD	TRUE	reported	oih177	2	1	TRUE
rs2745359	C	T	C	T	0.24085	-0.0239	0.0834611	0.0619	FALSE	FALSE	FALSE	ebi-a-GCST90026061	6	127381956	0.0315	291	0.4492	1-stearoyl-2-docosahexaenoyl-gpc (18:0/22:6) levels || id:ebi-a-GCST90026061	1-stearoyl-2-docosahexaenoyl-gpc (18:0/22:6) levels	1-stearoyl-2-docosahexaenoyl-gpc (18:0/22:6) levels || ||	TRUE	igd	6	127060811	4.43047e-07	0.0476982	NAFLD	TRUE	reported	oih177	2	1	TRUE
rs28703824	A	G	A	G	0.198989	-0.0098	0.126926	0.1238	FALSE	FALSE	FALSE	ebi-a-GCST90026061	9	100954429	0.0228	291	0.6674	1-stearoyl-2-docosahexaenoyl-gpc (18:0/22:6) levels || id:ebi-a-GCST90026061	1-stearoyl-2-docosahexaenoyl-gpc (18:0/22:6) levels	1-stearoyl-2-docosahexaenoyl-gpc (18:0/22:6) levels || ||	TRUE	igd	9	98192147	6.76675e-07	0.0400546	NAFLD	TRUE	reported	oih177	2	1	TRUE
rs4823112	T	C	T	C	0.221419	0.0871	0.0912309	0.0175	FALSE	FALSE	FALSE	ebi-a-GCST90026061	22	44446490	0.0553	291	0.1152	1-stearoyl-2-docosahexaenoyl-gpc (18:0/22:6) levels || id:ebi-a-GCST90026061	1-stearoyl-2-docosahexaenoyl-gpc (18:0/22:6) levels	1-stearoyl-2-docosahexaenoyl-gpc (18:0/22:6) levels || ||	TRUE	igd	22	44050610	1.32666e-06	0.0457882	NAFLD	TRUE	reported	oih177	2	1	TRUE
rs72893301	A	G	A	G	-0.237107	-0.0373	0.0939026	0.1151	FALSE	FALSE	FALSE	ebi-a-GCST90026061	6	79363994	0.0228	291	0.1024	1-stearoyl-2-docosahexaenoyl-gpc (18:0/22:6) levels || id:ebi-a-GCST90026061	1-stearoyl-2-docosahexaenoyl-gpc (18:0/22:6) levels	1-stearoyl-2-docosahexaenoyl-gpc (18:0/22:6) levels || ||	TRUE	igd	6	78654277	3.58658e-06	0.0511669	NAFLD	TRUE	reported	oih177	2	1	TRUE
rs73027058	G	C	G	C	-0.221411	0.0085	0.109113	0.1233	FALSE	TRUE	FALSE	ebi-a-GCST90026061	3	12931703	0.0222	291	0.7012	1-stearoyl-2-docosahexaenoyl-gpc (18:0/22:6) levels || id:ebi-a-GCST90026061	1-stearoyl-2-docosahexaenoyl-gpc (18:0/22:6) levels	1-stearoyl-2-docosahexaenoyl-gpc (18:0/22:6) levels || ||	TRUE	igd	3	12890204	3.37746e-06	0.0476519	NAFLD	TRUE	reported	oih177	2	1	TRUE
rs73115877	C	T	C	T	-0.250522	0.007	0.0912604	0.0775	FALSE	FALSE	FALSE	ebi-a-GCST90026061	4	14921183	0.0265	291	0.790901	1-stearoyl-2-docosahexaenoyl-gpc (18:0/22:6) levels || id:ebi-a-GCST90026061	1-stearoyl-2-docosahexaenoyl-gpc (18:0/22:6) levels	1-stearoyl-2-docosahexaenoyl-gpc (18:0/22:6) levels || ||	TRUE	igd	4	14919559	1.35881e-06	0.0518577	NAFLD	TRUE	reported	oih177	2	1	TRUE
rs738409	G	C	G	C	0.474321	-0.0159	0.226988	0.2407	FALSE	TRUE	FALSE	ebi-a-GCST90026061	22	44324727	0.017	291	0.3517	1-stearoyl-2-docosahexaenoyl-gpc (18:0/22:6) levels || id:ebi-a-GCST90026061	1-stearoyl-2-docosahexaenoyl-gpc (18:0/22:6) levels	1-stearoyl-2-docosahexaenoyl-gpc (18:0/22:6) levels || ||	TRUE	igd	22	43928847	5.50681e-56	0.0300889	NAFLD	TRUE	reported	oih177	2	1	TRUE
rs739846	A	G	A	G	0.434314	-0.0096	0.0632336	0.0556	FALSE	FALSE	FALSE	ebi-a-GCST90026061	19	19419071	0.0352	291	0.7842	1-stearoyl-2-docosahexaenoyl-gpc (18:0/22:6) levels || id:ebi-a-GCST90026061	1-stearoyl-2-docosahexaenoyl-gpc (18:0/22:6) levels	1-stearoyl-2-docosahexaenoyl-gpc (18:0/22:6) levels || ||	TRUE	igd	19	19308262	7.95793e-18	0.0505004	NAFLD	TRUE	reported	oih177	2	1	TRUE
rs10158849	A	G	A	G	-0.192303	0.0078	0.152006	0.1213	FALSE	FALSE	FALSE	ebi-a-GCST90026062	1	105405243	0.0209	291	0.708101	1-stearoyl-2-linoleoyl-gpc (18:0/18:2) levels || id:ebi-a-GCST90026062	1-stearoyl-2-linoleoyl-gpc (18:0/18:2) levels	1-stearoyl-2-linoleoyl-gpc (18:0/18:2) levels || ||	TRUE	igd	1	104862621	2.36129e-06	0.0407443	NAFLD	TRUE	reported	oih177	2	1	TRUE
rs113228594	T	A	T	A	0.82644	0.0129	0.00348588	0.0169	FALSE	TRUE	FALSE	ebi-a-GCST90026062	16	52776835	0.0612	291	0.8338	1-stearoyl-2-linoleoyl-gpc (18:0/18:2) levels || id:ebi-a-GCST90026062	1-stearoyl-2-linoleoyl-gpc (18:0/18:2) levels	1-stearoyl-2-linoleoyl-gpc (18:0/18:2) levels || ||	TRUE	igd	16	52742923	4.92357e-06	0.180919	NAFLD	TRUE	reported	oih177	2	1	TRUE
rs114737456	G	A	G	A	0.306331	0.0198	0.0411712	0.0464	FALSE	FALSE	FALSE	ebi-a-GCST90026062	2	25249216	0.0347	291	0.5673	1-stearoyl-2-linoleoyl-gpc (18:0/18:2) levels || id:ebi-a-GCST90026062	1-stearoyl-2-linoleoyl-gpc (18:0/18:2) levels	1-stearoyl-2-linoleoyl-gpc (18:0/18:2) levels || ||	TRUE	igd	2	25026347	1.83976e-06	0.0642166	NAFLD	TRUE	reported	oih177	2	1	TRUE
rs13141441	A	G	A	G	-0.161366	0.025	0.227421	0.2726	FALSE	FALSE	FALSE	ebi-a-GCST90026062	4	88212722	0.0166	291	0.131	1-stearoyl-2-linoleoyl-gpc (18:0/18:2) levels || id:ebi-a-GCST90026062	1-stearoyl-2-linoleoyl-gpc (18:0/18:2) levels	1-stearoyl-2-linoleoyl-gpc (18:0/18:2) levels || ||	TRUE	igd	4	87291570	2.49609e-06	0.0342717	NAFLD	TRUE	reported	oih177	2	1	TRUE
rs1806155	T	G	T	G	0.158442	0.0141	0.199274	0.1666	FALSE	FALSE	FALSE	ebi-a-GCST90026062	11	31841125	0.0194	291	0.4671	1-stearoyl-2-linoleoyl-gpc (18:0/18:2) levels || id:ebi-a-GCST90026062	1-stearoyl-2-linoleoyl-gpc (18:0/18:2) levels	1-stearoyl-2-linoleoyl-gpc (18:0/18:2) levels || ||	TRUE	igd	11	31819578	2.90804e-06	0.0338753	NAFLD	TRUE	reported	oih177	2	1	TRUE
rs2518827	G	A	G	A	0.241574	-0.0308	0.899305	0.9018	FALSE	FALSE	FALSE	ebi-a-GCST90026062	22	20010730	0.0244	291	0.2062	1-stearoyl-2-linoleoyl-gpc (18:0/18:2) levels || id:ebi-a-GCST90026062	1-stearoyl-2-linoleoyl-gpc (18:0/18:2) levels	1-stearoyl-2-linoleoyl-gpc (18:0/18:2) levels || ||	TRUE	igd	22	20023207	1.04244e-06	0.0494679	NAFLD	TRUE	reported	oih177	2	1	TRUE
rs2745359	C	T	C	T	0.24085	-0.0465	0.0834611	0.0617	FALSE	FALSE	FALSE	ebi-a-GCST90026062	6	127381956	0.0308	291	0.1316	1-stearoyl-2-linoleoyl-gpc (18:0/18:2) levels || id:ebi-a-GCST90026062	1-stearoyl-2-linoleoyl-gpc (18:0/18:2) levels	1-stearoyl-2-linoleoyl-gpc (18:0/18:2) levels || ||	TRUE	igd	6	127060811	4.43047e-07	0.0476982	NAFLD	TRUE	reported	oih177	2	1	TRUE
rs28703824	A	G	A	G	0.198989	-0.0115	0.126926	0.1243	FALSE	FALSE	FALSE	ebi-a-GCST90026062	9	100954429	0.0222	291	0.6052	1-stearoyl-2-linoleoyl-gpc (18:0/18:2) levels || id:ebi-a-GCST90026062	1-stearoyl-2-linoleoyl-gpc (18:0/18:2) levels	1-stearoyl-2-linoleoyl-gpc (18:0/18:2) levels || ||	TRUE	igd	9	98192147	6.76675e-07	0.0400546	NAFLD	TRUE	reported	oih177	2	1	TRUE
rs4823112	T	C	T	C	0.221419	0.0818	0.0912309	0.018	FALSE	FALSE	FALSE	ebi-a-GCST90026062	22	44446490	0.0533	291	0.1247	1-stearoyl-2-linoleoyl-gpc (18:0/18:2) levels || id:ebi-a-GCST90026062	1-stearoyl-2-linoleoyl-gpc (18:0/18:2) levels	1-stearoyl-2-linoleoyl-gpc (18:0/18:2) levels || ||	TRUE	igd	22	44050610	1.32666e-06	0.0457882	NAFLD	TRUE	reported	oih177	2	1	TRUE
rs72893301	A	G	A	G	-0.237107	-0.012	0.0939026	0.1153	FALSE	FALSE	FALSE	ebi-a-GCST90026062	6	79363994	0.0225	291	0.5953	1-stearoyl-2-linoleoyl-gpc (18:0/18:2) levels || id:ebi-a-GCST90026062	1-stearoyl-2-linoleoyl-gpc (18:0/18:2) levels	1-stearoyl-2-linoleoyl-gpc (18:0/18:2) levels || ||	TRUE	igd	6	78654277	3.58658e-06	0.0511669	NAFLD	TRUE	reported	oih177	2	1	TRUE
rs73027058	G	C	G	C	-0.221411	-0.0015	0.109113	0.1211	FALSE	TRUE	FALSE	ebi-a-GCST90026062	3	12931703	0.022	291	0.9473	1-stearoyl-2-linoleoyl-gpc (18:0/18:2) levels || id:ebi-a-GCST90026062	1-stearoyl-2-linoleoyl-gpc (18:0/18:2) levels	1-stearoyl-2-linoleoyl-gpc (18:0/18:2) levels || ||	TRUE	igd	3	12890204	3.37746e-06	0.0476519	NAFLD	TRUE	reported	oih177	2	1	TRUE
rs73115877	C	T	C	T	-0.250522	-0.0218	0.0912604	0.0767	FALSE	FALSE	FALSE	ebi-a-GCST90026062	4	14921183	0.026	291	0.4014	1-stearoyl-2-linoleoyl-gpc (18:0/18:2) levels || id:ebi-a-GCST90026062	1-stearoyl-2-linoleoyl-gpc (18:0/18:2) levels	1-stearoyl-2-linoleoyl-gpc (18:0/18:2) levels || ||	TRUE	igd	4	14919559	1.35881e-06	0.0518577	NAFLD	TRUE	reported	oih177	2	1	TRUE
rs738409	G	C	G	C	0.474321	-0.0061	0.226988	0.2358	FALSE	TRUE	FALSE	ebi-a-GCST90026062	22	44324727	0.0168	291	0.7146	1-stearoyl-2-linoleoyl-gpc (18:0/18:2) levels || id:ebi-a-GCST90026062	1-stearoyl-2-linoleoyl-gpc (18:0/18:2) levels	1-stearoyl-2-linoleoyl-gpc (18:0/18:2) levels || ||	TRUE	igd	22	43928847	5.50681e-56	0.0300889	NAFLD	TRUE	reported	oih177	2	1	TRUE
rs739846	A	G	A	G	0.434314	0.0199	0.0632336	0.0592	FALSE	FALSE	FALSE	ebi-a-GCST90026062	19	19419071	0.0333	291	0.5507	1-stearoyl-2-linoleoyl-gpc (18:0/18:2) levels || id:ebi-a-GCST90026062	1-stearoyl-2-linoleoyl-gpc (18:0/18:2) levels	1-stearoyl-2-linoleoyl-gpc (18:0/18:2) levels || ||	TRUE	igd	19	19308262	7.95793e-18	0.0505004	NAFLD	TRUE	reported	oih177	2	1	TRUE
rs10158849	A	G	A	G	-0.192303	-0.0061	0.152006	0.122	FALSE	FALSE	FALSE	ebi-a-GCST90026063	1	105405243	0.0167	291	0.715501	1-stearoyl-2-oleoyl-gpc (18:0/18:1) levels || id:ebi-a-GCST90026063	1-stearoyl-2-oleoyl-gpc (18:0/18:1) levels	1-stearoyl-2-oleoyl-gpc (18:0/18:1) levels || ||	TRUE	igd	1	104862621	2.36129e-06	0.0407443	NAFLD	TRUE	reported	oih177	2	1	TRUE
rs113228594	T	A	T	A	0.82644	0.058	0.00348588	0.0157	FALSE	TRUE	FALSE	ebi-a-GCST90026063	16	52776835	0.051	291	0.2554	1-stearoyl-2-oleoyl-gpc (18:0/18:1) levels || id:ebi-a-GCST90026063	1-stearoyl-2-oleoyl-gpc (18:0/18:1) levels	1-stearoyl-2-oleoyl-gpc (18:0/18:1) levels || ||	TRUE	igd	16	52742923	4.92357e-06	0.180919	NAFLD	TRUE	reported	oih177	2	1	TRUE
rs114737456	G	A	G	A	0.306331	-0.0174	0.0411712	0.0434	FALSE	FALSE	FALSE	ebi-a-GCST90026063	2	25249216	0.0293	291	0.5524	1-stearoyl-2-oleoyl-gpc (18:0/18:1) levels || id:ebi-a-GCST90026063	1-stearoyl-2-oleoyl-gpc (18:0/18:1) levels	1-stearoyl-2-oleoyl-gpc (18:0/18:1) levels || ||	TRUE	igd	2	25026347	1.83976e-06	0.0642166	NAFLD	TRUE	reported	oih177	2	1	TRUE
rs13141441	A	G	A	G	-0.161366	0.0231	0.227421	0.2785	FALSE	FALSE	FALSE	ebi-a-GCST90026063	4	88212722	0.0129	291	0.0743601	1-stearoyl-2-oleoyl-gpc (18:0/18:1) levels || id:ebi-a-GCST90026063	1-stearoyl-2-oleoyl-gpc (18:0/18:1) levels	1-stearoyl-2-oleoyl-gpc (18:0/18:1) levels || ||	TRUE	igd	4	87291570	2.49609e-06	0.0342717	NAFLD	TRUE	reported	oih177	2	1	TRUE
rs1806155	T	G	T	G	0.158442	-0.0194	0.199274	0.1648	FALSE	FALSE	FALSE	ebi-a-GCST90026063	11	31841125	0.0156	291	0.2124	1-stearoyl-2-oleoyl-gpc (18:0/18:1) levels || id:ebi-a-GCST90026063	1-stearoyl-2-oleoyl-gpc (18:0/18:1) levels	1-stearoyl-2-oleoyl-gpc (18:0/18:1) levels || ||	TRUE	igd	11	31819578	2.90804e-06	0.0338753	NAFLD	TRUE	reported	oih177	2	1	TRUE
rs2518827	G	A	G	A	0.241574	-0.048	0.899305	0.8992	FALSE	FALSE	FALSE	ebi-a-GCST90026063	22	20010730	0.019	291	0.0116799	1-stearoyl-2-oleoyl-gpc (18:0/18:1) levels || id:ebi-a-GCST90026063	1-stearoyl-2-oleoyl-gpc (18:0/18:1) levels	1-stearoyl-2-oleoyl-gpc (18:0/18:1) levels || ||	TRUE	igd	22	20023207	1.04244e-06	0.0494679	NAFLD	TRUE	reported	oih177	2	1	TRUE
rs2745359	C	T	C	T	0.24085	-0.0112	0.0834611	0.0619	FALSE	FALSE	FALSE	ebi-a-GCST90026063	6	127381956	0.0246	291	0.649201	1-stearoyl-2-oleoyl-gpc (18:0/18:1) levels || id:ebi-a-GCST90026063	1-stearoyl-2-oleoyl-gpc (18:0/18:1) levels	1-stearoyl-2-oleoyl-gpc (18:0/18:1) levels || ||	TRUE	igd	6	127060811	4.43047e-07	0.0476982	NAFLD	TRUE	reported	oih177	2	1	TRUE
rs28703824	A	G	A	G	0.198989	-0.003	0.126926	0.1237	FALSE	FALSE	FALSE	ebi-a-GCST90026063	9	100954429	0.0178	291	0.8643	1-stearoyl-2-oleoyl-gpc (18:0/18:1) levels || id:ebi-a-GCST90026063	1-stearoyl-2-oleoyl-gpc (18:0/18:1) levels	1-stearoyl-2-oleoyl-gpc (18:0/18:1) levels || ||	TRUE	igd	9	98192147	6.76675e-07	0.0400546	NAFLD	TRUE	reported	oih177	2	1	TRUE
rs4823112	T	C	T	C	0.221419	0.062	0.0912309	0.0174	FALSE	FALSE	FALSE	ebi-a-GCST90026063	22	44446490	0.0431	291	0.1497	1-stearoyl-2-oleoyl-gpc (18:0/18:1) levels || id:ebi-a-GCST90026063	1-stearoyl-2-oleoyl-gpc (18:0/18:1) levels	1-stearoyl-2-oleoyl-gpc (18:0/18:1) levels || ||	TRUE	igd	22	44050610	1.32666e-06	0.0457882	NAFLD	TRUE	reported	oih177	2	1	TRUE
rs72893301	A	G	A	G	-0.237107	-0.0261	0.0939026	0.115	FALSE	FALSE	FALSE	ebi-a-GCST90026063	6	79363994	0.0178	291	0.1426	1-stearoyl-2-oleoyl-gpc (18:0/18:1) levels || id:ebi-a-GCST90026063	1-stearoyl-2-oleoyl-gpc (18:0/18:1) levels	1-stearoyl-2-oleoyl-gpc (18:0/18:1) levels || ||	TRUE	igd	6	78654277	3.58658e-06	0.0511669	NAFLD	TRUE	reported	oih177	2	1	TRUE
rs73027058	G	C	G	C	-0.221411	0.0203	0.109113	0.1237	FALSE	TRUE	FALSE	ebi-a-GCST90026063	3	12931703	0.0172	291	0.2385	1-stearoyl-2-oleoyl-gpc (18:0/18:1) levels || id:ebi-a-GCST90026063	1-stearoyl-2-oleoyl-gpc (18:0/18:1) levels	1-stearoyl-2-oleoyl-gpc (18:0/18:1) levels || ||	TRUE	igd	3	12890204	3.37746e-06	0.0476519	NAFLD	TRUE	reported	oih177	2	1	TRUE
rs73115877	C	T	C	T	-0.250522	-0.0026	0.0912604	0.0776	FALSE	FALSE	FALSE	ebi-a-GCST90026063	4	14921183	0.0207	291	0.8989	1-stearoyl-2-oleoyl-gpc (18:0/18:1) levels || id:ebi-a-GCST90026063	1-stearoyl-2-oleoyl-gpc (18:0/18:1) levels	1-stearoyl-2-oleoyl-gpc (18:0/18:1) levels || ||	TRUE	igd	4	14919559	1.35881e-06	0.0518577	NAFLD	TRUE	reported	oih177	2	1	TRUE
rs738409	G	C	G	C	0.474321	0.0144	0.226988	0.242	FALSE	TRUE	FALSE	ebi-a-GCST90026063	22	44324727	0.0134	291	0.2804	1-stearoyl-2-oleoyl-gpc (18:0/18:1) levels || id:ebi-a-GCST90026063	1-stearoyl-2-oleoyl-gpc (18:0/18:1) levels	1-stearoyl-2-oleoyl-gpc (18:0/18:1) levels || ||	TRUE	igd	22	43928847	5.50681e-56	0.0300889	NAFLD	TRUE	reported	oih177	2	1	TRUE
rs739846	A	G	A	G	0.434314	0.0068	0.0632336	0.055	FALSE	FALSE	FALSE	ebi-a-GCST90026063	19	19419071	0.0276	291	0.806	1-stearoyl-2-oleoyl-gpc (18:0/18:1) levels || id:ebi-a-GCST90026063	1-stearoyl-2-oleoyl-gpc (18:0/18:1) levels	1-stearoyl-2-oleoyl-gpc (18:0/18:1) levels || ||	TRUE	igd	19	19308262	7.95793e-18	0.0505004	NAFLD	TRUE	reported	oih177	2	1	TRUE
rs10158849	A	G	A	G	-0.192303	-0.0192	0.152006	0.1215	FALSE	FALSE	FALSE	ebi-a-GCST90026064	1	105405243	0.0218	291	0.3775	1-stearoyl-gpc (18:0) levels || id:ebi-a-GCST90026064	1-stearoyl-gpc (18:0) levels	1-stearoyl-gpc (18:0) levels || ||	TRUE	igd	1	104862621	2.36129e-06	0.0407443	NAFLD	TRUE	reported	oih177	2	1	TRUE
rs113228594	T	A	T	A	0.82644	0.0385	0.00348588	0.0166	FALSE	TRUE	FALSE	ebi-a-GCST90026064	16	52776835	0.0646	291	0.5516	1-stearoyl-gpc (18:0) levels || id:ebi-a-GCST90026064	1-stearoyl-gpc (18:0) levels	1-stearoyl-gpc (18:0) levels || ||	TRUE	igd	16	52742923	4.92357e-06	0.180919	NAFLD	TRUE	reported	oih177	2	1	TRUE
rs114737456	G	A	G	A	0.306331	-0.0144	0.0411712	0.0457	FALSE	FALSE	FALSE	ebi-a-GCST90026064	2	25249216	0.0367	291	0.6948	1-stearoyl-gpc (18:0) levels || id:ebi-a-GCST90026064	1-stearoyl-gpc (18:0) levels	1-stearoyl-gpc (18:0) levels || ||	TRUE	igd	2	25026347	1.83976e-06	0.0642166	NAFLD	TRUE	reported	oih177	2	1	TRUE
rs13141441	A	G	A	G	-0.161366	0.0464	0.227421	0.2738	FALSE	FALSE	FALSE	ebi-a-GCST90026064	4	88212722	0.017	291	0.00645699	1-stearoyl-gpc (18:0) levels || id:ebi-a-GCST90026064	1-stearoyl-gpc (18:0) levels	1-stearoyl-gpc (18:0) levels || ||	TRUE	igd	4	87291570	2.49609e-06	0.0342717	NAFLD	TRUE	reported	oih177	2	1	TRUE
rs1806155	T	G	T	G	0.158442	-0.0258	0.199274	0.1661	FALSE	FALSE	FALSE	ebi-a-GCST90026064	11	31841125	0.0204	291	0.2072	1-stearoyl-gpc (18:0) levels || id:ebi-a-GCST90026064	1-stearoyl-gpc (18:0) levels	1-stearoyl-gpc (18:0) levels || ||	TRUE	igd	11	31819578	2.90804e-06	0.0338753	NAFLD	TRUE	reported	oih177	2	1	TRUE
rs2518827	G	A	G	A	0.241574	-0.0204	0.899305	0.901	FALSE	FALSE	FALSE	ebi-a-GCST90026064	22	20010730	0.0253	291	0.4206	1-stearoyl-gpc (18:0) levels || id:ebi-a-GCST90026064	1-stearoyl-gpc (18:0) levels	1-stearoyl-gpc (18:0) levels || ||	TRUE	igd	22	20023207	1.04244e-06	0.0494679	NAFLD	TRUE	reported	oih177	2	1	TRUE
rs2745359	C	T	C	T	0.24085	-0.0018	0.0834611	0.0618	FALSE	FALSE	FALSE	ebi-a-GCST90026064	6	127381956	0.0324	291	0.9561	1-stearoyl-gpc (18:0) levels || id:ebi-a-GCST90026064	1-stearoyl-gpc (18:0) levels	1-stearoyl-gpc (18:0) levels || ||	TRUE	igd	6	127060811	4.43047e-07	0.0476982	NAFLD	TRUE	reported	oih177	2	1	TRUE
rs28703824	A	G	A	G	0.198989	-0.027	0.126926	0.1242	FALSE	FALSE	FALSE	ebi-a-GCST90026064	9	100954429	0.0232	291	0.2449	1-stearoyl-gpc (18:0) levels || id:ebi-a-GCST90026064	1-stearoyl-gpc (18:0) levels	1-stearoyl-gpc (18:0) levels || ||	TRUE	igd	9	98192147	6.76675e-07	0.0400546	NAFLD	TRUE	reported	oih177	2	1	TRUE
rs4823112	T	C	T	C	0.221419	0.0363	0.0912309	0.0178	FALSE	FALSE	FALSE	ebi-a-GCST90026064	22	44446490	0.0561	291	0.5179	1-stearoyl-gpc (18:0) levels || id:ebi-a-GCST90026064	1-stearoyl-gpc (18:0) levels	1-stearoyl-gpc (18:0) levels || ||	TRUE	igd	22	44050610	1.32666e-06	0.0457882	NAFLD	TRUE	reported	oih177	2	1	TRUE
rs72893301	A	G	A	G	-0.237107	0.0016	0.0939026	0.1153	FALSE	FALSE	FALSE	ebi-a-GCST90026064	6	79363994	0.0235	291	0.9462	1-stearoyl-gpc (18:0) levels || id:ebi-a-GCST90026064	1-stearoyl-gpc (18:0) levels	1-stearoyl-gpc (18:0) levels || ||	TRUE	igd	6	78654277	3.58658e-06	0.0511669	NAFLD	TRUE	reported	oih177	2	1	TRUE
rs73027058	G	C	G	C	-0.221411	-0.0025	0.109113	0.1217	FALSE	TRUE	FALSE	ebi-a-GCST90026064	3	12931703	0.023	291	0.9149	1-stearoyl-gpc (18:0) levels || id:ebi-a-GCST90026064	1-stearoyl-gpc (18:0) levels	1-stearoyl-gpc (18:0) levels || ||	TRUE	igd	3	12890204	3.37746e-06	0.0476519	NAFLD	TRUE	reported	oih177	2	1	TRUE
rs73115877	C	T	C	T	-0.250522	-0.0166	0.0912604	0.0769	FALSE	FALSE	FALSE	ebi-a-GCST90026064	4	14921183	0.0272	291	0.5418	1-stearoyl-gpc (18:0) levels || id:ebi-a-GCST90026064	1-stearoyl-gpc (18:0) levels	1-stearoyl-gpc (18:0) levels || ||	TRUE	igd	4	14919559	1.35881e-06	0.0518577	NAFLD	TRUE	reported	oih177	2	1	TRUE
rs738409	G	C	G	C	0.474321	0.0203	0.226988	0.2374	FALSE	TRUE	FALSE	ebi-a-GCST90026064	22	44324727	0.0175	291	0.2477	1-stearoyl-gpc (18:0) levels || id:ebi-a-GCST90026064	1-stearoyl-gpc (18:0) levels	1-stearoyl-gpc (18:0) levels || ||	TRUE	igd	22	43928847	5.50681e-56	0.0300889	NAFLD	TRUE	reported	oih177	2	1	TRUE
rs739846	A	G	A	G	0.434314	-0.004	0.0632336	0.0581	FALSE	FALSE	FALSE	ebi-a-GCST90026064	19	19419071	0.0351	291	0.9098	1-stearoyl-gpc (18:0) levels || id:ebi-a-GCST90026064	1-stearoyl-gpc (18:0) levels	1-stearoyl-gpc (18:0) levels || ||	TRUE	igd	19	19308262	7.95793e-18	0.0505004	NAFLD	TRUE	reported	oih177	2	1	TRUE
rs10158849	A	G	A	G	-0.192303	0.0254	0.152006	0.1221	FALSE	FALSE	FALSE	ebi-a-GCST90026065	1	105405243	0.031	291	0.4126	2'-deoxyuridine levels || id:ebi-a-GCST90026065	2'-deoxyuridine levels	2'-deoxyuridine levels || ||	TRUE	igd	1	104862621	2.36129e-06	0.0407443	NAFLD	TRUE	reported	oih177	2	1	TRUE
rs113228594	T	A	T	A	0.82644	-0.0425	0.00348588	0.0156	FALSE	TRUE	FALSE	ebi-a-GCST90026065	16	52776835	0.0953	291	0.6556	2'-deoxyuridine levels || id:ebi-a-GCST90026065	2'-deoxyuridine levels	2'-deoxyuridine levels || ||	TRUE	igd	16	52742923	4.92357e-06	0.180919	NAFLD	TRUE	reported	oih177	2	1	TRUE
rs114737456	G	A	G	A	0.306331	-0.0014	0.0411712	0.0432	FALSE	FALSE	FALSE	ebi-a-GCST90026065	2	25249216	0.0551	291	0.98	2'-deoxyuridine levels || id:ebi-a-GCST90026065	2'-deoxyuridine levels	2'-deoxyuridine levels || ||	TRUE	igd	2	25026347	1.83976e-06	0.0642166	NAFLD	TRUE	reported	oih177	2	1	TRUE
rs13141441	A	G	A	G	-0.161366	0.0049	0.227421	0.2789	FALSE	FALSE	FALSE	ebi-a-GCST90026065	4	88212722	0.0242	291	0.8398	2'-deoxyuridine levels || id:ebi-a-GCST90026065	2'-deoxyuridine levels	2'-deoxyuridine levels || ||	TRUE	igd	4	87291570	2.49609e-06	0.0342717	NAFLD	TRUE	reported	oih177	2	1	TRUE
rs1806155	T	G	T	G	0.158442	0.0154	0.199274	0.1647	FALSE	FALSE	FALSE	ebi-a-GCST90026065	11	31841125	0.0292	291	0.5972	2'-deoxyuridine levels || id:ebi-a-GCST90026065	2'-deoxyuridine levels	2'-deoxyuridine levels || ||	TRUE	igd	11	31819578	2.90804e-06	0.0338753	NAFLD	TRUE	reported	oih177	2	1	TRUE
rs2518827	G	A	G	A	0.241574	-0.0276	0.899305	0.8989	FALSE	FALSE	FALSE	ebi-a-GCST90026065	22	20010730	0.0359	291	0.4425	2'-deoxyuridine levels || id:ebi-a-GCST90026065	2'-deoxyuridine levels	2'-deoxyuridine levels || ||	TRUE	igd	22	20023207	1.04244e-06	0.0494679	NAFLD	TRUE	reported	oih177	2	1	TRUE
rs2745359	C	T	C	T	0.24085	-0.0079	0.0834611	0.0619	FALSE	FALSE	FALSE	ebi-a-GCST90026065	6	127381956	0.0459	291	0.863	2'-deoxyuridine levels || id:ebi-a-GCST90026065	2'-deoxyuridine levels	2'-deoxyuridine levels || ||	TRUE	igd	6	127060811	4.43047e-07	0.0476982	NAFLD	TRUE	reported	oih177	2	1	TRUE
rs28703824	A	G	A	G	0.198989	0.0175	0.126926	0.1237	FALSE	FALSE	FALSE	ebi-a-GCST90026065	9	100954429	0.0333	291	0.5987	2'-deoxyuridine levels || id:ebi-a-GCST90026065	2'-deoxyuridine levels	2'-deoxyuridine levels || ||	TRUE	igd	9	98192147	6.76675e-07	0.0400546	NAFLD	TRUE	reported	oih177	2	1	TRUE
rs4823112	T	C	T	C	0.221419	-0.1231	0.0912309	0.0173	FALSE	FALSE	FALSE	ebi-a-GCST90026065	22	44446490	0.0806	291	0.1268	2'-deoxyuridine levels || id:ebi-a-GCST90026065	2'-deoxyuridine levels	2'-deoxyuridine levels || ||	TRUE	igd	22	44050610	1.32666e-06	0.0457882	NAFLD	TRUE	reported	oih177	2	1	TRUE
rs72893301	A	G	A	G	-0.237107	-0.0142	0.0939026	0.115	FALSE	FALSE	FALSE	ebi-a-GCST90026065	6	79363994	0.0332	291	0.668299	2'-deoxyuridine levels || id:ebi-a-GCST90026065	2'-deoxyuridine levels	2'-deoxyuridine levels || ||	TRUE	igd	6	78654277	3.58658e-06	0.0511669	NAFLD	TRUE	reported	oih177	2	1	TRUE
rs73027058	G	C	G	C	-0.221411	-0.0312	0.109113	0.1239	FALSE	TRUE	FALSE	ebi-a-GCST90026065	3	12931703	0.0322	291	0.3318	2'-deoxyuridine levels || id:ebi-a-GCST90026065	2'-deoxyuridine levels	2'-deoxyuridine levels || ||	TRUE	igd	3	12890204	3.37746e-06	0.0476519	NAFLD	TRUE	reported	oih177	2	1	TRUE
rs73115877	C	T	C	T	-0.250522	0.0216	0.0912604	0.0777	FALSE	FALSE	FALSE	ebi-a-GCST90026065	4	14921183	0.0385	291	0.574601	2'-deoxyuridine levels || id:ebi-a-GCST90026065	2'-deoxyuridine levels	2'-deoxyuridine levels || ||	TRUE	igd	4	14919559	1.35881e-06	0.0518577	NAFLD	TRUE	reported	oih177	2	1	TRUE
rs738409	G	C	G	C	0.474321	-0.0408	0.226988	0.2425	FALSE	TRUE	FALSE	ebi-a-GCST90026065	22	44324727	0.0248	291	0.1008	2'-deoxyuridine levels || id:ebi-a-GCST90026065	2'-deoxyuridine levels	2'-deoxyuridine levels || ||	TRUE	igd	22	43928847	5.50681e-56	0.0300889	NAFLD	TRUE	reported	oih177	2	1	TRUE
rs739846	A	G	A	G	0.434314	-0.0567	0.0632336	0.0547	FALSE	FALSE	FALSE	ebi-a-GCST90026065	19	19419071	0.0514	291	0.2703	2'-deoxyuridine levels || id:ebi-a-GCST90026065	2'-deoxyuridine levels	2'-deoxyuridine levels || ||	TRUE	igd	19	19308262	7.95793e-18	0.0505004	NAFLD	TRUE	reported	oih177	2	1	TRUE
rs10158849	A	G	A	G	-0.192303	-0.0253	0.152006	0.1216	FALSE	FALSE	FALSE	ebi-a-GCST90026066	1	105405243	0.0159	291	0.1112	2'-o-methylcytidine levels || id:ebi-a-GCST90026066	2'-o-methylcytidine levels	2'-o-methylcytidine levels || ||	TRUE	igd	1	104862621	2.36129e-06	0.0407443	NAFLD	TRUE	reported	oih177	2	1	TRUE
rs113228594	T	A	T	A	0.82644	-0.0084	0.00348588	0.0165	FALSE	TRUE	FALSE	ebi-a-GCST90026066	16	52776835	0.0479	291	0.861	2'-o-methylcytidine levels || id:ebi-a-GCST90026066	2'-o-methylcytidine levels	2'-o-methylcytidine levels || ||	TRUE	igd	16	52742923	4.92357e-06	0.180919	NAFLD	TRUE	reported	oih177	2	1	TRUE
rs114737456	G	A	G	A	0.306331	-0.048	0.0411712	0.0453	FALSE	FALSE	FALSE	ebi-a-GCST90026066	2	25249216	0.0271	291	0.0761202	2'-o-methylcytidine levels || id:ebi-a-GCST90026066	2'-o-methylcytidine levels	2'-o-methylcytidine levels || ||	TRUE	igd	2	25026347	1.83976e-06	0.0642166	NAFLD	TRUE	reported	oih177	2	1	TRUE
rs13141441	A	G	A	G	-0.161366	0.0247	0.227421	0.2748	FALSE	FALSE	FALSE	ebi-a-GCST90026066	4	88212722	0.0126	291	0.0492096	2'-o-methylcytidine levels || id:ebi-a-GCST90026066	2'-o-methylcytidine levels	2'-o-methylcytidine levels || ||	TRUE	igd	4	87291570	2.49609e-06	0.0342717	NAFLD	TRUE	reported	oih177	2	1	TRUE
rs1806155	T	G	T	G	0.158442	-0.0082	0.199274	0.1658	FALSE	FALSE	FALSE	ebi-a-GCST90026066	11	31841125	0.015	291	0.5843	2'-o-methylcytidine levels || id:ebi-a-GCST90026066	2'-o-methylcytidine levels	2'-o-methylcytidine levels || ||	TRUE	igd	11	31819578	2.90804e-06	0.0338753	NAFLD	TRUE	reported	oih177	2	1	TRUE
rs2518827	G	A	G	A	0.241574	-0.0087	0.899305	0.9008	FALSE	FALSE	FALSE	ebi-a-GCST90026066	22	20010730	0.0186	291	0.64	2'-o-methylcytidine levels || id:ebi-a-GCST90026066	2'-o-methylcytidine levels	2'-o-methylcytidine levels || ||	TRUE	igd	22	20023207	1.04244e-06	0.0494679	NAFLD	TRUE	reported	oih177	2	1	TRUE
rs2745359	C	T	C	T	0.24085	0.0357	0.0834611	0.0618	FALSE	FALSE	FALSE	ebi-a-GCST90026066	6	127381956	0.0237	291	0.1323	2'-o-methylcytidine levels || id:ebi-a-GCST90026066	2'-o-methylcytidine levels	2'-o-methylcytidine levels || ||	TRUE	igd	6	127060811	4.43047e-07	0.0476982	NAFLD	TRUE	reported	oih177	2	1	TRUE
rs28703824	A	G	A	G	0.198989	0.0071	0.126926	0.1241	FALSE	FALSE	FALSE	ebi-a-GCST90026066	9	100954429	0.0171	291	0.676401	2'-o-methylcytidine levels || id:ebi-a-GCST90026066	2'-o-methylcytidine levels	2'-o-methylcytidine levels || ||	TRUE	igd	9	98192147	6.76675e-07	0.0400546	NAFLD	TRUE	reported	oih177	2	1	TRUE
rs4823112	T	C	T	C	0.221419	0.0332	0.0912309	0.0178	FALSE	FALSE	FALSE	ebi-a-GCST90026066	22	44446490	0.0414	291	0.4227	2'-o-methylcytidine levels || id:ebi-a-GCST90026066	2'-o-methylcytidine levels	2'-o-methylcytidine levels || ||	TRUE	igd	22	44050610	1.32666e-06	0.0457882	NAFLD	TRUE	reported	oih177	2	1	TRUE
rs72893301	A	G	A	G	-0.237107	0.0081	0.0939026	0.1152	FALSE	FALSE	FALSE	ebi-a-GCST90026066	6	79363994	0.0172	291	0.6368	2'-o-methylcytidine levels || id:ebi-a-GCST90026066	2'-o-methylcytidine levels	2'-o-methylcytidine levels || ||	TRUE	igd	6	78654277	3.58658e-06	0.0511669	NAFLD	TRUE	reported	oih177	2	1	TRUE
rs73027058	G	C	G	C	-0.221411	-0.0027	0.109113	0.1221	FALSE	TRUE	FALSE	ebi-a-GCST90026066	3	12931703	0.0168	291	0.8737	2'-o-methylcytidine levels || id:ebi-a-GCST90026066	2'-o-methylcytidine levels	2'-o-methylcytidine levels || ||	TRUE	igd	3	12890204	3.37746e-06	0.0476519	NAFLD	TRUE	reported	oih177	2	1	TRUE
rs73115877	C	T	C	T	-0.250522	-0.0312	0.0912604	0.0771	FALSE	FALSE	FALSE	ebi-a-GCST90026066	4	14921183	0.0199	291	0.1166	2'-o-methylcytidine levels || id:ebi-a-GCST90026066	2'-o-methylcytidine levels	2'-o-methylcytidine levels || ||	TRUE	igd	4	14919559	1.35881e-06	0.0518577	NAFLD	TRUE	reported	oih177	2	1	TRUE
rs738409	G	C	G	C	0.474321	0.016	0.226988	0.2388	FALSE	TRUE	FALSE	ebi-a-GCST90026066	22	44324727	0.0128	291	0.2088	2'-o-methylcytidine levels || id:ebi-a-GCST90026066	2'-o-methylcytidine levels	2'-o-methylcytidine levels || ||	TRUE	igd	22	43928847	5.50681e-56	0.0300889	NAFLD	TRUE	reported	oih177	2	1	TRUE
rs739846	A	G	A	G	0.434314	0.0094	0.0632336	0.0575	FALSE	FALSE	FALSE	ebi-a-GCST90026066	19	19419071	0.026	291	0.717399	2'-o-methylcytidine levels || id:ebi-a-GCST90026066	2'-o-methylcytidine levels	2'-o-methylcytidine levels || ||	TRUE	igd	19	19308262	7.95793e-18	0.0505004	NAFLD	TRUE	reported	oih177	2	1	TRUE
rs10158849	A	G	A	G	-0.192303	-0.0313	0.152006	0.1218	FALSE	FALSE	FALSE	ebi-a-GCST90026067	1	105405243	0.0231	291	0.1758	2,3-dihydroxy-2-methylbutyrate levels || id:ebi-a-GCST90026067	2,3-dihydroxy-2-methylbutyrate levels	2,3-dihydroxy-2-methylbutyrate levels || ||	TRUE	igd	1	104862621	2.36129e-06	0.0407443	NAFLD	TRUE	reported	oih177	2	1	TRUE
rs113228594	T	A	T	A	0.82644	0.0784	0.00348588	0.0161	FALSE	TRUE	FALSE	ebi-a-GCST90026067	16	52776835	0.0703	291	0.2644	2,3-dihydroxy-2-methylbutyrate levels || id:ebi-a-GCST90026067	2,3-dihydroxy-2-methylbutyrate levels	2,3-dihydroxy-2-methylbutyrate levels || ||	TRUE	igd	16	52742923	4.92357e-06	0.180919	NAFLD	TRUE	reported	oih177	2	1	TRUE
rs114737456	G	A	G	A	0.306331	-0.0114	0.0411712	0.0444	FALSE	FALSE	FALSE	ebi-a-GCST90026067	2	25249216	0.0402	291	0.7769	2,3-dihydroxy-2-methylbutyrate levels || id:ebi-a-GCST90026067	2,3-dihydroxy-2-methylbutyrate levels	2,3-dihydroxy-2-methylbutyrate levels || ||	TRUE	igd	2	25026347	1.83976e-06	0.0642166	NAFLD	TRUE	reported	oih177	2	1	TRUE
rs13141441	A	G	A	G	-0.161366	0.0321	0.227421	0.2768	FALSE	FALSE	FALSE	ebi-a-GCST90026067	4	88212722	0.0182	291	0.0773001	2,3-dihydroxy-2-methylbutyrate levels || id:ebi-a-GCST90026067	2,3-dihydroxy-2-methylbutyrate levels	2,3-dihydroxy-2-methylbutyrate levels || ||	TRUE	igd	4	87291570	2.49609e-06	0.0342717	NAFLD	TRUE	reported	oih177	2	1	TRUE
rs1806155	T	G	T	G	0.158442	-0.0224	0.199274	0.1654	FALSE	FALSE	FALSE	ebi-a-GCST90026067	11	31841125	0.0218	291	0.3037	2,3-dihydroxy-2-methylbutyrate levels || id:ebi-a-GCST90026067	2,3-dihydroxy-2-methylbutyrate levels	2,3-dihydroxy-2-methylbutyrate levels || ||	TRUE	igd	11	31819578	2.90804e-06	0.0338753	NAFLD	TRUE	reported	oih177	2	1	TRUE
rs2518827	G	A	G	A	0.241574	0.0092	0.899305	0.9	FALSE	FALSE	FALSE	ebi-a-GCST90026067	22	20010730	0.0266	291	0.7279	2,3-dihydroxy-2-methylbutyrate levels || id:ebi-a-GCST90026067	2,3-dihydroxy-2-methylbutyrate levels	2,3-dihydroxy-2-methylbutyrate levels || ||	TRUE	igd	22	20023207	1.04244e-06	0.0494679	NAFLD	TRUE	reported	oih177	2	1	TRUE
rs2745359	C	T	C	T	0.24085	0.0471	0.0834611	0.0618	FALSE	FALSE	FALSE	ebi-a-GCST90026067	6	127381956	0.0344	291	0.1707	2,3-dihydroxy-2-methylbutyrate levels || id:ebi-a-GCST90026067	2,3-dihydroxy-2-methylbutyrate levels	2,3-dihydroxy-2-methylbutyrate levels || ||	TRUE	igd	6	127060811	4.43047e-07	0.0476982	NAFLD	TRUE	reported	oih177	2	1	TRUE
rs28703824	A	G	A	G	0.198989	-0.0057	0.126926	0.1239	FALSE	FALSE	FALSE	ebi-a-GCST90026067	9	100954429	0.0248	291	0.8186	2,3-dihydroxy-2-methylbutyrate levels || id:ebi-a-GCST90026067	2,3-dihydroxy-2-methylbutyrate levels	2,3-dihydroxy-2-methylbutyrate levels || ||	TRUE	igd	9	98192147	6.76675e-07	0.0400546	NAFLD	TRUE	reported	oih177	2	1	TRUE
rs4823112	T	C	T	C	0.221419	-0.1517	0.0912309	0.0177	FALSE	FALSE	FALSE	ebi-a-GCST90026067	22	44446490	0.0592	291	0.0104501	2,3-dihydroxy-2-methylbutyrate levels || id:ebi-a-GCST90026067	2,3-dihydroxy-2-methylbutyrate levels	2,3-dihydroxy-2-methylbutyrate levels || ||	TRUE	igd	22	44050610	1.32666e-06	0.0457882	NAFLD	TRUE	reported	oih177	2	1	TRUE
rs72893301	A	G	A	G	-0.237107	-0.003	0.0939026	0.1151	FALSE	FALSE	FALSE	ebi-a-GCST90026067	6	79363994	0.025	291	0.9037	2,3-dihydroxy-2-methylbutyrate levels || id:ebi-a-GCST90026067	2,3-dihydroxy-2-methylbutyrate levels	2,3-dihydroxy-2-methylbutyrate levels || ||	TRUE	igd	6	78654277	3.58658e-06	0.0511669	NAFLD	TRUE	reported	oih177	2	1	TRUE
rs73027058	G	C	G	C	-0.221411	0.004	0.109113	0.1229	FALSE	TRUE	FALSE	ebi-a-GCST90026067	3	12931703	0.0242	291	0.8681	2,3-dihydroxy-2-methylbutyrate levels || id:ebi-a-GCST90026067	2,3-dihydroxy-2-methylbutyrate levels	2,3-dihydroxy-2-methylbutyrate levels || ||	TRUE	igd	3	12890204	3.37746e-06	0.0476519	NAFLD	TRUE	reported	oih177	2	1	TRUE
rs73115877	C	T	C	T	-0.250522	0.0649	0.0912604	0.0773	FALSE	FALSE	FALSE	ebi-a-GCST90026067	4	14921183	0.0287	291	0.0235402	2,3-dihydroxy-2-methylbutyrate levels || id:ebi-a-GCST90026067	2,3-dihydroxy-2-methylbutyrate levels	2,3-dihydroxy-2-methylbutyrate levels || ||	TRUE	igd	4	14919559	1.35881e-06	0.0518577	NAFLD	TRUE	reported	oih177	2	1	TRUE
rs738409	G	C	G	C	0.474321	0.0212	0.226988	0.2399	FALSE	TRUE	FALSE	ebi-a-GCST90026067	22	44324727	0.0187	291	0.2555	2,3-dihydroxy-2-methylbutyrate levels || id:ebi-a-GCST90026067	2,3-dihydroxy-2-methylbutyrate levels	2,3-dihydroxy-2-methylbutyrate levels || ||	TRUE	igd	22	43928847	5.50681e-56	0.0300889	NAFLD	TRUE	reported	oih177	2	1	TRUE
rs739846	A	G	A	G	0.434314	-0.0564	0.0632336	0.0565	FALSE	FALSE	FALSE	ebi-a-GCST90026067	19	19419071	0.0379	291	0.1366	2,3-dihydroxy-2-methylbutyrate levels || id:ebi-a-GCST90026067	2,3-dihydroxy-2-methylbutyrate levels	2,3-dihydroxy-2-methylbutyrate levels || ||	TRUE	igd	19	19308262	7.95793e-18	0.0505004	NAFLD	TRUE	reported	oih177	2	1	TRUE
rs10158849	A	G	A	G	-0.192303	-0.0083	0.152006	0.122	FALSE	FALSE	FALSE	ebi-a-GCST90026068	1	105405243	0.0542	291	0.8777	2,3-dihydroxyisovalerate levels || id:ebi-a-GCST90026068	2,3-dihydroxyisovalerate levels	2,3-dihydroxyisovalerate levels || ||	TRUE	igd	1	104862621	2.36129e-06	0.0407443	NAFLD	TRUE	reported	oih177	2	1	TRUE
rs113228594	T	A	T	A	0.82644	-0.0158	0.00348588	0.0158	FALSE	TRUE	FALSE	ebi-a-GCST90026068	16	52776835	0.1632	291	0.9228	2,3-dihydroxyisovalerate levels || id:ebi-a-GCST90026068	2,3-dihydroxyisovalerate levels	2,3-dihydroxyisovalerate levels || ||	TRUE	igd	16	52742923	4.92357e-06	0.180919	NAFLD	TRUE	reported	oih177	2	1	TRUE
rs114737456	G	A	G	A	0.306331	0.1314	0.0411712	0.0438	FALSE	FALSE	FALSE	ebi-a-GCST90026068	2	25249216	0.0933	291	0.1592	2,3-dihydroxyisovalerate levels || id:ebi-a-GCST90026068	2,3-dihydroxyisovalerate levels	2,3-dihydroxyisovalerate levels || ||	TRUE	igd	2	25026347	1.83976e-06	0.0642166	NAFLD	TRUE	reported	oih177	2	1	TRUE
rs13141441	A	G	A	G	-0.161366	0.0553	0.227421	0.2789	FALSE	FALSE	FALSE	ebi-a-GCST90026068	4	88212722	0.0424	291	0.1917	2,3-dihydroxyisovalerate levels || id:ebi-a-GCST90026068	2,3-dihydroxyisovalerate levels	2,3-dihydroxyisovalerate levels || ||	TRUE	igd	4	87291570	2.49609e-06	0.0342717	NAFLD	TRUE	reported	oih177	2	1	TRUE
rs1806155	T	G	T	G	0.158442	-0.0593	0.199274	0.1647	FALSE	FALSE	FALSE	ebi-a-GCST90026068	11	31841125	0.0517	291	0.2518	2,3-dihydroxyisovalerate levels || id:ebi-a-GCST90026068	2,3-dihydroxyisovalerate levels	2,3-dihydroxyisovalerate levels || ||	TRUE	igd	11	31819578	2.90804e-06	0.0338753	NAFLD	TRUE	reported	oih177	2	1	TRUE
rs2518827	G	A	G	A	0.241574	-0.0404	0.899305	0.8993	FALSE	FALSE	FALSE	ebi-a-GCST90026068	22	20010730	0.0629	291	0.5205	2,3-dihydroxyisovalerate levels || id:ebi-a-GCST90026068	2,3-dihydroxyisovalerate levels	2,3-dihydroxyisovalerate levels || ||	TRUE	igd	22	20023207	1.04244e-06	0.0494679	NAFLD	TRUE	reported	oih177	2	1	TRUE
rs2745359	C	T	C	T	0.24085	0.0265	0.0834611	0.0619	FALSE	FALSE	FALSE	ebi-a-GCST90026068	6	127381956	0.0801	291	0.7411	2,3-dihydroxyisovalerate levels || id:ebi-a-GCST90026068	2,3-dihydroxyisovalerate levels	2,3-dihydroxyisovalerate levels || ||	TRUE	igd	6	127060811	4.43047e-07	0.0476982	NAFLD	TRUE	reported	oih177	2	1	TRUE
rs28703824	A	G	A	G	0.198989	0.0166	0.126926	0.1238	FALSE	FALSE	FALSE	ebi-a-GCST90026068	9	100954429	0.0585	291	0.776499	2,3-dihydroxyisovalerate levels || id:ebi-a-GCST90026068	2,3-dihydroxyisovalerate levels	2,3-dihydroxyisovalerate levels || ||	TRUE	igd	9	98192147	6.76675e-07	0.0400546	NAFLD	TRUE	reported	oih177	2	1	TRUE
rs4823112	T	C	T	C	0.221419	0.2503	0.0912309	0.0175	FALSE	FALSE	FALSE	ebi-a-GCST90026068	22	44446490	0.1383	291	0.0703607	2,3-dihydroxyisovalerate levels || id:ebi-a-GCST90026068	2,3-dihydroxyisovalerate levels	2,3-dihydroxyisovalerate levels || ||	TRUE	igd	22	44050610	1.32666e-06	0.0457882	NAFLD	TRUE	reported	oih177	2	1	TRUE
rs72893301	A	G	A	G	-0.237107	-0.1092	0.0939026	0.1151	FALSE	FALSE	FALSE	ebi-a-GCST90026068	6	79363994	0.0575	291	0.0577404	2,3-dihydroxyisovalerate levels || id:ebi-a-GCST90026068	2,3-dihydroxyisovalerate levels	2,3-dihydroxyisovalerate levels || ||	TRUE	igd	6	78654277	3.58658e-06	0.0511669	NAFLD	TRUE	reported	oih177	2	1	TRUE
rs73027058	G	C	G	C	-0.221411	0.0015	0.109113	0.1234	FALSE	TRUE	FALSE	ebi-a-GCST90026068	3	12931703	0.0564	291	0.9793	2,3-dihydroxyisovalerate levels || id:ebi-a-GCST90026068	2,3-dihydroxyisovalerate levels	2,3-dihydroxyisovalerate levels || ||	TRUE	igd	3	12890204	3.37746e-06	0.0476519	NAFLD	TRUE	reported	oih177	2	1	TRUE
rs73115877	C	T	C	T	-0.250522	-0.0098	0.0912604	0.0775	FALSE	FALSE	FALSE	ebi-a-GCST90026068	4	14921183	0.0677	291	0.8847	2,3-dihydroxyisovalerate levels || id:ebi-a-GCST90026068	2,3-dihydroxyisovalerate levels	2,3-dihydroxyisovalerate levels || ||	TRUE	igd	4	14919559	1.35881e-06	0.0518577	NAFLD	TRUE	reported	oih177	2	1	TRUE
rs738409	G	C	G	C	0.474321	0.0065	0.226988	0.2417	FALSE	TRUE	FALSE	ebi-a-GCST90026068	22	44324727	0.0437	291	0.8821	2,3-dihydroxyisovalerate levels || id:ebi-a-GCST90026068	2,3-dihydroxyisovalerate levels	2,3-dihydroxyisovalerate levels || ||	TRUE	igd	22	43928847	5.50681e-56	0.0300889	NAFLD	TRUE	reported	oih177	2	1	TRUE
rs739846	A	G	A	G	0.434314	0.0329	0.0632336	0.0562	FALSE	FALSE	FALSE	ebi-a-GCST90026068	19	19419071	0.0905	291	0.7165	2,3-dihydroxyisovalerate levels || id:ebi-a-GCST90026068	2,3-dihydroxyisovalerate levels	2,3-dihydroxyisovalerate levels || ||	TRUE	igd	19	19308262	7.95793e-18	0.0505004	NAFLD	TRUE	reported	oih177	2	1	TRUE
rs10158849	A	G	A	G	-0.192303	0.0029	0.152006	0.1221	FALSE	FALSE	FALSE	ebi-a-GCST90026069	1	105405243	0.0136	291	0.8288	2-aminobutyrate levels || id:ebi-a-GCST90026069	2-aminobutyrate levels	2-aminobutyrate levels || ||	TRUE	igd	1	104862621	2.36129e-06	0.0407443	NAFLD	TRUE	reported	oih177	2	1	TRUE
rs113228594	T	A	T	A	0.82644	-0.0401	0.00348588	0.0157	FALSE	TRUE	FALSE	ebi-a-GCST90026069	16	52776835	0.0415	291	0.3335	2-aminobutyrate levels || id:ebi-a-GCST90026069	2-aminobutyrate levels	2-aminobutyrate levels || ||	TRUE	igd	16	52742923	4.92357e-06	0.180919	NAFLD	TRUE	reported	oih177	2	1	TRUE
rs114737456	G	A	G	A	0.306331	-0.01	0.0411712	0.0433	FALSE	FALSE	FALSE	ebi-a-GCST90026069	2	25249216	0.024	291	0.6754	2-aminobutyrate levels || id:ebi-a-GCST90026069	2-aminobutyrate levels	2-aminobutyrate levels || ||	TRUE	igd	2	25026347	1.83976e-06	0.0642166	NAFLD	TRUE	reported	oih177	2	1	TRUE
rs13141441	A	G	A	G	-0.161366	-8.00E-04	0.227421	0.2787	FALSE	FALSE	FALSE	ebi-a-GCST90026069	4	88212722	0.0106	291	0.9431	2-aminobutyrate levels || id:ebi-a-GCST90026069	2-aminobutyrate levels	2-aminobutyrate levels || ||	TRUE	igd	4	87291570	2.49609e-06	0.0342717	NAFLD	TRUE	reported	oih177	2	1	TRUE
rs1806155	T	G	T	G	0.158442	0.0014	0.199274	0.1648	FALSE	FALSE	FALSE	ebi-a-GCST90026069	11	31841125	0.0127	291	0.91	2-aminobutyrate levels || id:ebi-a-GCST90026069	2-aminobutyrate levels	2-aminobutyrate levels || ||	TRUE	igd	11	31819578	2.90804e-06	0.0338753	NAFLD	TRUE	reported	oih177	2	1	TRUE
rs2518827	G	A	G	A	0.241574	-0.0283	0.899305	0.8989	FALSE	FALSE	FALSE	ebi-a-GCST90026069	22	20010730	0.0156	291	0.0683896	2-aminobutyrate levels || id:ebi-a-GCST90026069	2-aminobutyrate levels	2-aminobutyrate levels || ||	TRUE	igd	22	20023207	1.04244e-06	0.0494679	NAFLD	TRUE	reported	oih177	2	1	TRUE
rs2745359	C	T	C	T	0.24085	-0.0233	0.0834611	0.0619	FALSE	FALSE	FALSE	ebi-a-GCST90026069	6	127381956	0.02	291	0.2446	2-aminobutyrate levels || id:ebi-a-GCST90026069	2-aminobutyrate levels	2-aminobutyrate levels || ||	TRUE	igd	6	127060811	4.43047e-07	0.0476982	NAFLD	TRUE	reported	oih177	2	1	TRUE
rs28703824	A	G	A	G	0.198989	0.0135	0.126926	0.1237	FALSE	FALSE	FALSE	ebi-a-GCST90026069	9	100954429	0.0145	291	0.3523	2-aminobutyrate levels || id:ebi-a-GCST90026069	2-aminobutyrate levels	2-aminobutyrate levels || ||	TRUE	igd	9	98192147	6.76675e-07	0.0400546	NAFLD	TRUE	reported	oih177	2	1	TRUE
rs4823112	T	C	T	C	0.221419	-0.0201	0.0912309	0.0174	FALSE	FALSE	FALSE	ebi-a-GCST90026069	22	44446490	0.0354	291	0.5695	2-aminobutyrate levels || id:ebi-a-GCST90026069	2-aminobutyrate levels	2-aminobutyrate levels || ||	TRUE	igd	22	44050610	1.32666e-06	0.0457882	NAFLD	TRUE	reported	oih177	2	1	TRUE
rs72893301	A	G	A	G	-0.237107	-0.0244	0.0939026	0.115	FALSE	FALSE	FALSE	ebi-a-GCST90026069	6	79363994	0.0145	291	0.0925209	2-aminobutyrate levels || id:ebi-a-GCST90026069	2-aminobutyrate levels	2-aminobutyrate levels || ||	TRUE	igd	6	78654277	3.58658e-06	0.0511669	NAFLD	TRUE	reported	oih177	2	1	TRUE
rs73027058	G	C	G	C	-0.221411	-0.0015	0.109113	0.1238	FALSE	TRUE	FALSE	ebi-a-GCST90026069	3	12931703	0.014	291	0.9143	2-aminobutyrate levels || id:ebi-a-GCST90026069	2-aminobutyrate levels	2-aminobutyrate levels || ||	TRUE	igd	3	12890204	3.37746e-06	0.0476519	NAFLD	TRUE	reported	oih177	2	1	TRUE
rs73115877	C	T	C	T	-0.250522	-0.0142	0.0912604	0.0777	FALSE	FALSE	FALSE	ebi-a-GCST90026069	4	14921183	0.0168	291	0.3986	2-aminobutyrate levels || id:ebi-a-GCST90026069	2-aminobutyrate levels	2-aminobutyrate levels || ||	TRUE	igd	4	14919559	1.35881e-06	0.0518577	NAFLD	TRUE	reported	oih177	2	1	TRUE
rs738409	G	C	G	C	0.474321	0.0228	0.226988	0.2426	FALSE	TRUE	FALSE	ebi-a-GCST90026069	22	44324727	0.0108	291	0.0345804	2-aminobutyrate levels || id:ebi-a-GCST90026069	2-aminobutyrate levels	2-aminobutyrate levels || ||	TRUE	igd	22	43928847	5.50681e-56	0.0300889	NAFLD	TRUE	reported	oih177	2	1	TRUE
rs739846	A	G	A	G	0.434314	-0.0162	0.0632336	0.0548	FALSE	FALSE	FALSE	ebi-a-GCST90026069	19	19419071	0.0224	291	0.4706	2-aminobutyrate levels || id:ebi-a-GCST90026069	2-aminobutyrate levels	2-aminobutyrate levels || ||	TRUE	igd	19	19308262	7.95793e-18	0.0505004	NAFLD	TRUE	reported	oih177	2	1	TRUE
rs10158849	A	G	A	G	-0.192303	0.0795	0.152006	0.1219	FALSE	FALSE	FALSE	ebi-a-GCST90026070	1	105405243	0.0489	291	0.104	2-aminophenol sulfate levels || id:ebi-a-GCST90026070	2-aminophenol sulfate levels	2-aminophenol sulfate levels || ||	TRUE	igd	1	104862621	2.36129e-06	0.0407443	NAFLD	TRUE	reported	oih177	2	1	TRUE
rs113228594	T	A	T	A	0.82644	-0.0567	0.00348588	0.0154	FALSE	TRUE	FALSE	ebi-a-GCST90026070	16	52776835	0.1574	291	0.7188	2-aminophenol sulfate levels || id:ebi-a-GCST90026070	2-aminophenol sulfate levels	2-aminophenol sulfate levels || ||	TRUE	igd	16	52742923	4.92357e-06	0.180919	NAFLD	TRUE	reported	oih177	2	1	TRUE
rs114737456	G	A	G	A	0.306331	0.1217	0.0411712	0.0439	FALSE	FALSE	FALSE	ebi-a-GCST90026070	2	25249216	0.0852	291	0.1532	2-aminophenol sulfate levels || id:ebi-a-GCST90026070	2-aminophenol sulfate levels	2-aminophenol sulfate levels || ||	TRUE	igd	2	25026347	1.83976e-06	0.0642166	NAFLD	TRUE	reported	oih177	2	1	TRUE
rs13141441	A	G	A	G	-0.161366	0.0292	0.227421	0.278	FALSE	FALSE	FALSE	ebi-a-GCST90026070	4	88212722	0.0384	291	0.4481	2-aminophenol sulfate levels || id:ebi-a-GCST90026070	2-aminophenol sulfate levels	2-aminophenol sulfate levels || ||	TRUE	igd	4	87291570	2.49609e-06	0.0342717	NAFLD	TRUE	reported	oih177	2	1	TRUE
rs1806155	T	G	T	G	0.158442	-0.0565	0.199274	0.165	FALSE	FALSE	FALSE	ebi-a-GCST90026070	11	31841125	0.0463	291	0.222	2-aminophenol sulfate levels || id:ebi-a-GCST90026070	2-aminophenol sulfate levels	2-aminophenol sulfate levels || ||	TRUE	igd	11	31819578	2.90804e-06	0.0338753	NAFLD	TRUE	reported	oih177	2	1	TRUE
rs2518827	G	A	G	A	0.241574	-0.0536	0.899305	0.8992	FALSE	FALSE	FALSE	ebi-a-GCST90026070	22	20010730	0.0579	291	0.3547	2-aminophenol sulfate levels || id:ebi-a-GCST90026070	2-aminophenol sulfate levels	2-aminophenol sulfate levels || ||	TRUE	igd	22	20023207	1.04244e-06	0.0494679	NAFLD	TRUE	reported	oih177	2	1	TRUE
rs2745359	C	T	C	T	0.24085	0.0203	0.0834611	0.0619	FALSE	FALSE	FALSE	ebi-a-GCST90026070	6	127381956	0.0718	291	0.778001	2-aminophenol sulfate levels || id:ebi-a-GCST90026070	2-aminophenol sulfate levels	2-aminophenol sulfate levels || ||	TRUE	igd	6	127060811	4.43047e-07	0.0476982	NAFLD	TRUE	reported	oih177	2	1	TRUE
rs28703824	A	G	A	G	0.198989	0.0414	0.126926	0.1237	FALSE	FALSE	FALSE	ebi-a-GCST90026070	9	100954429	0.0544	291	0.4465	2-aminophenol sulfate levels || id:ebi-a-GCST90026070	2-aminophenol sulfate levels	2-aminophenol sulfate levels || ||	TRUE	igd	9	98192147	6.76675e-07	0.0400546	NAFLD	TRUE	reported	oih177	2	1	TRUE
rs4823112	T	C	T	C	0.221419	0.0305	0.0912309	0.0178	FALSE	FALSE	FALSE	ebi-a-GCST90026070	22	44446490	0.1329	291	0.8184	2-aminophenol sulfate levels || id:ebi-a-GCST90026070	2-aminophenol sulfate levels	2-aminophenol sulfate levels || ||	TRUE	igd	22	44050610	1.32666e-06	0.0457882	NAFLD	TRUE	reported	oih177	2	1	TRUE
rs72893301	A	G	A	G	-0.237107	0.0216	0.0939026	0.1151	FALSE	FALSE	FALSE	ebi-a-GCST90026070	6	79363994	0.053	291	0.683299	2-aminophenol sulfate levels || id:ebi-a-GCST90026070	2-aminophenol sulfate levels	2-aminophenol sulfate levels || ||	TRUE	igd	6	78654277	3.58658e-06	0.0511669	NAFLD	TRUE	reported	oih177	2	1	TRUE
rs73027058	G	C	G	C	-0.221411	-0.0485	0.109113	0.1233	FALSE	TRUE	FALSE	ebi-a-GCST90026070	3	12931703	0.0519	291	0.3506	2-aminophenol sulfate levels || id:ebi-a-GCST90026070	2-aminophenol sulfate levels	2-aminophenol sulfate levels || ||	TRUE	igd	3	12890204	3.37746e-06	0.0476519	NAFLD	TRUE	reported	oih177	2	1	TRUE
rs73115877	C	T	C	T	-0.250522	0.034	0.0912604	0.0775	FALSE	FALSE	FALSE	ebi-a-GCST90026070	4	14921183	0.0623	291	0.5858	2-aminophenol sulfate levels || id:ebi-a-GCST90026070	2-aminophenol sulfate levels	2-aminophenol sulfate levels || ||	TRUE	igd	4	14919559	1.35881e-06	0.0518577	NAFLD	TRUE	reported	oih177	2	1	TRUE
rs738409	G	C	G	C	0.474321	-0.0182	0.226988	0.241	FALSE	TRUE	FALSE	ebi-a-GCST90026070	22	44324727	0.0394	291	0.6438	2-aminophenol sulfate levels || id:ebi-a-GCST90026070	2-aminophenol sulfate levels	2-aminophenol sulfate levels || ||	TRUE	igd	22	43928847	5.50681e-56	0.0300889	NAFLD	TRUE	reported	oih177	2	1	TRUE
rs739846	A	G	A	G	0.434314	-0.0415	0.0632336	0.0556	FALSE	FALSE	FALSE	ebi-a-GCST90026070	19	19419071	0.0798	291	0.6029	2-aminophenol sulfate levels || id:ebi-a-GCST90026070	2-aminophenol sulfate levels	2-aminophenol sulfate levels || ||	TRUE	igd	19	19308262	7.95793e-18	0.0505004	NAFLD	TRUE	reported	oih177	2	1	TRUE
rs10158849	A	G	A	G	-0.192303	-0.0236	0.152006	0.1211	FALSE	FALSE	FALSE	ebi-a-GCST90026071	1	105405243	0.0147	291	0.1093	2-hydroxy-3-methylvalerate levels || id:ebi-a-GCST90026071	2-hydroxy-3-methylvalerate levels	2-hydroxy-3-methylvalerate levels || ||	TRUE	igd	1	104862621	2.36129e-06	0.0407443	NAFLD	TRUE	reported	oih177	2	1	TRUE
rs113228594	T	A	T	A	0.82644	-0.0722	0.00348588	0.0172	FALSE	TRUE	FALSE	ebi-a-GCST90026071	16	52776835	0.0433	291	0.0956908	2-hydroxy-3-methylvalerate levels || id:ebi-a-GCST90026071	2-hydroxy-3-methylvalerate levels	2-hydroxy-3-methylvalerate levels || ||	TRUE	igd	16	52742923	4.92357e-06	0.180919	NAFLD	TRUE	reported	oih177	2	1	TRUE
rs114737456	G	A	G	A	0.306331	0.0082	0.0411712	0.0469	FALSE	FALSE	FALSE	ebi-a-GCST90026071	2	25249216	0.0247	291	0.7408	2-hydroxy-3-methylvalerate levels || id:ebi-a-GCST90026071	2-hydroxy-3-methylvalerate levels	2-hydroxy-3-methylvalerate levels || ||	TRUE	igd	2	25026347	1.83976e-06	0.0642166	NAFLD	TRUE	reported	oih177	2	1	TRUE
rs13141441	A	G	A	G	-0.161366	0.0072	0.227421	0.2714	FALSE	FALSE	FALSE	ebi-a-GCST90026071	4	88212722	0.012	291	0.5475	2-hydroxy-3-methylvalerate levels || id:ebi-a-GCST90026071	2-hydroxy-3-methylvalerate levels	2-hydroxy-3-methylvalerate levels || ||	TRUE	igd	4	87291570	2.49609e-06	0.0342717	NAFLD	TRUE	reported	oih177	2	1	TRUE
rs1806155	T	G	T	G	0.158442	0.0039	0.199274	0.1669	FALSE	FALSE	FALSE	ebi-a-GCST90026071	11	31841125	0.0141	291	0.780899	2-hydroxy-3-methylvalerate levels || id:ebi-a-GCST90026071	2-hydroxy-3-methylvalerate levels	2-hydroxy-3-methylvalerate levels || ||	TRUE	igd	11	31819578	2.90804e-06	0.0338753	NAFLD	TRUE	reported	oih177	2	1	TRUE
rs2518827	G	A	G	A	0.241574	-0.0313	0.899305	0.9024	FALSE	FALSE	FALSE	ebi-a-GCST90026071	22	20010730	0.0175	291	0.0737904	2-hydroxy-3-methylvalerate levels || id:ebi-a-GCST90026071	2-hydroxy-3-methylvalerate levels	2-hydroxy-3-methylvalerate levels || ||	TRUE	igd	22	20023207	1.04244e-06	0.0494679	NAFLD	TRUE	reported	oih177	2	1	TRUE
rs2745359	C	T	C	T	0.24085	-0.011	0.0834611	0.0617	FALSE	FALSE	FALSE	ebi-a-GCST90026071	6	127381956	0.0224	291	0.6221	2-hydroxy-3-methylvalerate levels || id:ebi-a-GCST90026071	2-hydroxy-3-methylvalerate levels	2-hydroxy-3-methylvalerate levels || ||	TRUE	igd	6	127060811	4.43047e-07	0.0476982	NAFLD	TRUE	reported	oih177	2	1	TRUE
rs28703824	A	G	A	G	0.198989	0.0229	0.126926	0.1245	FALSE	FALSE	FALSE	ebi-a-GCST90026071	9	100954429	0.0159	291	0.1494	2-hydroxy-3-methylvalerate levels || id:ebi-a-GCST90026071	2-hydroxy-3-methylvalerate levels	2-hydroxy-3-methylvalerate levels || ||	TRUE	igd	9	98192147	6.76675e-07	0.0400546	NAFLD	TRUE	reported	oih177	2	1	TRUE
rs4823112	T	C	T	C	0.221419	-0.0333	0.0912309	0.0181	FALSE	FALSE	FALSE	ebi-a-GCST90026071	22	44446490	0.0384	291	0.386	2-hydroxy-3-methylvalerate levels || id:ebi-a-GCST90026071	2-hydroxy-3-methylvalerate levels	2-hydroxy-3-methylvalerate levels || ||	TRUE	igd	22	44050610	1.32666e-06	0.0457882	NAFLD	TRUE	reported	oih177	2	1	TRUE
rs72893301	A	G	A	G	-0.237107	-0.0199	0.0939026	0.1154	FALSE	FALSE	FALSE	ebi-a-GCST90026071	6	79363994	0.0162	291	0.2189	2-hydroxy-3-methylvalerate levels || id:ebi-a-GCST90026071	2-hydroxy-3-methylvalerate levels	2-hydroxy-3-methylvalerate levels || ||	TRUE	igd	6	78654277	3.58658e-06	0.0511669	NAFLD	TRUE	reported	oih177	2	1	TRUE
rs73027058	G	C	G	C	-0.221411	-0.0142	0.109113	0.1205	FALSE	TRUE	FALSE	ebi-a-GCST90026071	3	12931703	0.0159	291	0.373	2-hydroxy-3-methylvalerate levels || id:ebi-a-GCST90026071	2-hydroxy-3-methylvalerate levels	2-hydroxy-3-methylvalerate levels || ||	TRUE	igd	3	12890204	3.37746e-06	0.0476519	NAFLD	TRUE	reported	oih177	2	1	TRUE
rs73115877	C	T	C	T	-0.250522	-0.0057	0.0912604	0.0765	FALSE	FALSE	FALSE	ebi-a-GCST90026071	4	14921183	0.0188	291	0.7596	2-hydroxy-3-methylvalerate levels || id:ebi-a-GCST90026071	2-hydroxy-3-methylvalerate levels	2-hydroxy-3-methylvalerate levels || ||	TRUE	igd	4	14919559	1.35881e-06	0.0518577	NAFLD	TRUE	reported	oih177	2	1	TRUE
rs738409	G	C	G	C	0.474321	9e-04	0.226988	0.2346	FALSE	TRUE	FALSE	ebi-a-GCST90026071	22	44324727	0.0121	291	0.9393	2-hydroxy-3-methylvalerate levels || id:ebi-a-GCST90026071	2-hydroxy-3-methylvalerate levels	2-hydroxy-3-methylvalerate levels || ||	TRUE	igd	22	43928847	5.50681e-56	0.0300889	NAFLD	TRUE	reported	oih177	2	1	TRUE
rs739846	A	G	A	G	0.434314	-0.0255	0.0632336	0.06	FALSE	FALSE	FALSE	ebi-a-GCST90026071	19	19419071	0.0237	291	0.2818	2-hydroxy-3-methylvalerate levels || id:ebi-a-GCST90026071	2-hydroxy-3-methylvalerate levels	2-hydroxy-3-methylvalerate levels || ||	TRUE	igd	19	19308262	7.95793e-18	0.0505004	NAFLD	TRUE	reported	oih177	2	1	TRUE
rs10158849	A	G	A	G	-0.192303	-0.0343	0.152006	0.122	FALSE	FALSE	FALSE	ebi-a-GCST90026072	1	105405243	0.0333	291	0.3025	2-hydroxyadipate levels || id:ebi-a-GCST90026072	2-hydroxyadipate levels	2-hydroxyadipate levels || ||	TRUE	igd	1	104862621	2.36129e-06	0.0407443	NAFLD	TRUE	reported	oih177	2	1	TRUE
rs113228594	T	A	T	A	0.82644	0.0332	0.00348588	0.0157	FALSE	TRUE	FALSE	ebi-a-GCST90026072	16	52776835	0.1028	291	0.7467	2-hydroxyadipate levels || id:ebi-a-GCST90026072	2-hydroxyadipate levels	2-hydroxyadipate levels || ||	TRUE	igd	16	52742923	4.92357e-06	0.180919	NAFLD	TRUE	reported	oih177	2	1	TRUE
rs114737456	G	A	G	A	0.306331	-0.0054	0.0411712	0.0434	FALSE	FALSE	FALSE	ebi-a-GCST90026072	2	25249216	0.0591	291	0.9273	2-hydroxyadipate levels || id:ebi-a-GCST90026072	2-hydroxyadipate levels	2-hydroxyadipate levels || ||	TRUE	igd	2	25026347	1.83976e-06	0.0642166	NAFLD	TRUE	reported	oih177	2	1	TRUE
rs13141441	A	G	A	G	-0.161366	0.0103	0.227421	0.2785	FALSE	FALSE	FALSE	ebi-a-GCST90026072	4	88212722	0.0261	291	0.693999	2-hydroxyadipate levels || id:ebi-a-GCST90026072	2-hydroxyadipate levels	2-hydroxyadipate levels || ||	TRUE	igd	4	87291570	2.49609e-06	0.0342717	NAFLD	TRUE	reported	oih177	2	1	TRUE
rs1806155	T	G	T	G	0.158442	-0.0472	0.199274	0.1648	FALSE	FALSE	FALSE	ebi-a-GCST90026072	11	31841125	0.0313	291	0.131	2-hydroxyadipate levels || id:ebi-a-GCST90026072	2-hydroxyadipate levels	2-hydroxyadipate levels || ||	TRUE	igd	11	31819578	2.90804e-06	0.0338753	NAFLD	TRUE	reported	oih177	2	1	TRUE
rs2518827	G	A	G	A	0.241574	0.0357	0.899305	0.8989	FALSE	FALSE	FALSE	ebi-a-GCST90026072	22	20010730	0.0382	291	0.3499	2-hydroxyadipate levels || id:ebi-a-GCST90026072	2-hydroxyadipate levels	2-hydroxyadipate levels || ||	TRUE	igd	22	20023207	1.04244e-06	0.0494679	NAFLD	TRUE	reported	oih177	2	1	TRUE
rs2745359	C	T	C	T	0.24085	-0.0639	0.0834611	0.0619	FALSE	FALSE	FALSE	ebi-a-GCST90026072	6	127381956	0.0493	291	0.1949	2-hydroxyadipate levels || id:ebi-a-GCST90026072	2-hydroxyadipate levels	2-hydroxyadipate levels || ||	TRUE	igd	6	127060811	4.43047e-07	0.0476982	NAFLD	TRUE	reported	oih177	2	1	TRUE
rs28703824	A	G	A	G	0.198989	-0.0167	0.126926	0.1237	FALSE	FALSE	FALSE	ebi-a-GCST90026072	9	100954429	0.0359	291	0.641201	2-hydroxyadipate levels || id:ebi-a-GCST90026072	2-hydroxyadipate levels	2-hydroxyadipate levels || ||	TRUE	igd	9	98192147	6.76675e-07	0.0400546	NAFLD	TRUE	reported	oih177	2	1	TRUE
rs4823112	T	C	T	C	0.221419	-0.0326	0.0912309	0.0174	FALSE	FALSE	FALSE	ebi-a-GCST90026072	22	44446490	0.0872	291	0.7088	2-hydroxyadipate levels || id:ebi-a-GCST90026072	2-hydroxyadipate levels	2-hydroxyadipate levels || ||	TRUE	igd	22	44050610	1.32666e-06	0.0457882	NAFLD	TRUE	reported	oih177	2	1	TRUE
rs72893301	A	G	A	G	-0.237107	-0.0325	0.0939026	0.115	FALSE	FALSE	FALSE	ebi-a-GCST90026072	6	79363994	0.0359	291	0.3641	2-hydroxyadipate levels || id:ebi-a-GCST90026072	2-hydroxyadipate levels	2-hydroxyadipate levels || ||	TRUE	igd	6	78654277	3.58658e-06	0.0511669	NAFLD	TRUE	reported	oih177	2	1	TRUE
rs73027058	G	C	G	C	-0.221411	-0.0156	0.109113	0.1238	FALSE	TRUE	FALSE	ebi-a-GCST90026072	3	12931703	0.0346	291	0.6529	2-hydroxyadipate levels || id:ebi-a-GCST90026072	2-hydroxyadipate levels	2-hydroxyadipate levels || ||	TRUE	igd	3	12890204	3.37746e-06	0.0476519	NAFLD	TRUE	reported	oih177	2	1	TRUE
rs73115877	C	T	C	T	-0.250522	0.0167	0.0912604	0.0776	FALSE	FALSE	FALSE	ebi-a-GCST90026072	4	14921183	0.0415	291	0.6878	2-hydroxyadipate levels || id:ebi-a-GCST90026072	2-hydroxyadipate levels	2-hydroxyadipate levels || ||	TRUE	igd	4	14919559	1.35881e-06	0.0518577	NAFLD	TRUE	reported	oih177	2	1	TRUE
rs738409	G	C	G	C	0.474321	0.0048	0.226988	0.242	FALSE	TRUE	FALSE	ebi-a-GCST90026072	22	44324727	0.0268	291	0.8586	2-hydroxyadipate levels || id:ebi-a-GCST90026072	2-hydroxyadipate levels	2-hydroxyadipate levels || ||	TRUE	igd	22	43928847	5.50681e-56	0.0300889	NAFLD	TRUE	reported	oih177	2	1	TRUE
rs739846	A	G	A	G	0.434314	0.029	0.0632336	0.0547	FALSE	FALSE	FALSE	ebi-a-GCST90026072	19	19419071	0.0554	291	0.6012	2-hydroxyadipate levels || id:ebi-a-GCST90026072	2-hydroxyadipate levels	2-hydroxyadipate levels || ||	TRUE	igd	19	19308262	7.95793e-18	0.0505004	NAFLD	TRUE	reported	oih177	2	1	TRUE
rs10158849	A	G	A	G	-0.192303	3e-04	0.152006	0.1219	FALSE	FALSE	FALSE	ebi-a-GCST90026073	1	105405243	0.017	291	0.9869	2-hydroxybutyrate/2-hydroxyisobutyrate levels || id:ebi-a-GCST90026073	2-hydroxybutyrate/2-hydroxyisobutyrate levels	2-hydroxybutyrate/2-hydroxyisobutyrate levels || ||	TRUE	igd	1	104862621	2.36129e-06	0.0407443	NAFLD	TRUE	reported	oih177	2	1	TRUE
rs113228594	T	A	T	A	0.82644	-0.0497	0.00348588	0.016	FALSE	TRUE	FALSE	ebi-a-GCST90026073	16	52776835	0.0513	291	0.3327	2-hydroxybutyrate/2-hydroxyisobutyrate levels || id:ebi-a-GCST90026073	2-hydroxybutyrate/2-hydroxyisobutyrate levels	2-hydroxybutyrate/2-hydroxyisobutyrate levels || ||	TRUE	igd	16	52742923	4.92357e-06	0.180919	NAFLD	TRUE	reported	oih177	2	1	TRUE
rs114737456	G	A	G	A	0.306331	-0.0045	0.0411712	0.0441	FALSE	FALSE	FALSE	ebi-a-GCST90026073	2	25249216	0.0296	291	0.8798	2-hydroxybutyrate/2-hydroxyisobutyrate levels || id:ebi-a-GCST90026073	2-hydroxybutyrate/2-hydroxyisobutyrate levels	2-hydroxybutyrate/2-hydroxyisobutyrate levels || ||	TRUE	igd	2	25026347	1.83976e-06	0.0642166	NAFLD	TRUE	reported	oih177	2	1	TRUE
rs13141441	A	G	A	G	-0.161366	-0.0013	0.227421	0.2773	FALSE	FALSE	FALSE	ebi-a-GCST90026073	4	88212722	0.0133	291	0.9242	2-hydroxybutyrate/2-hydroxyisobutyrate levels || id:ebi-a-GCST90026073	2-hydroxybutyrate/2-hydroxyisobutyrate levels	2-hydroxybutyrate/2-hydroxyisobutyrate levels || ||	TRUE	igd	4	87291570	2.49609e-06	0.0342717	NAFLD	TRUE	reported	oih177	2	1	TRUE
rs1806155	T	G	T	G	0.158442	0.0019	0.199274	0.1652	FALSE	FALSE	FALSE	ebi-a-GCST90026073	11	31841125	0.0159	291	0.9054	2-hydroxybutyrate/2-hydroxyisobutyrate levels || id:ebi-a-GCST90026073	2-hydroxybutyrate/2-hydroxyisobutyrate levels	2-hydroxybutyrate/2-hydroxyisobutyrate levels || ||	TRUE	igd	11	31819578	2.90804e-06	0.0338753	NAFLD	TRUE	reported	oih177	2	1	TRUE
rs2518827	G	A	G	A	0.241574	-0.03	0.899305	0.8996	FALSE	FALSE	FALSE	ebi-a-GCST90026073	22	20010730	0.0196	291	0.1268	2-hydroxybutyrate/2-hydroxyisobutyrate levels || id:ebi-a-GCST90026073	2-hydroxybutyrate/2-hydroxyisobutyrate levels	2-hydroxybutyrate/2-hydroxyisobutyrate levels || ||	TRUE	igd	22	20023207	1.04244e-06	0.0494679	NAFLD	TRUE	reported	oih177	2	1	TRUE
rs2745359	C	T	C	T	0.24085	-0.017	0.0834611	0.0619	FALSE	FALSE	FALSE	ebi-a-GCST90026073	6	127381956	0.0252	291	0.5002	2-hydroxybutyrate/2-hydroxyisobutyrate levels || id:ebi-a-GCST90026073	2-hydroxybutyrate/2-hydroxyisobutyrate levels	2-hydroxybutyrate/2-hydroxyisobutyrate levels || ||	TRUE	igd	6	127060811	4.43047e-07	0.0476982	NAFLD	TRUE	reported	oih177	2	1	TRUE
rs28703824	A	G	A	G	0.198989	0.034	0.126926	0.1239	FALSE	FALSE	FALSE	ebi-a-GCST90026073	9	100954429	0.018	291	0.0587503	2-hydroxybutyrate/2-hydroxyisobutyrate levels || id:ebi-a-GCST90026073	2-hydroxybutyrate/2-hydroxyisobutyrate levels	2-hydroxybutyrate/2-hydroxyisobutyrate levels || ||	TRUE	igd	9	98192147	6.76675e-07	0.0400546	NAFLD	TRUE	reported	oih177	2	1	TRUE
rs4823112	T	C	T	C	0.221419	-0.0383	0.0912309	0.0175	FALSE	FALSE	FALSE	ebi-a-GCST90026073	22	44446490	0.0439	291	0.3831	2-hydroxybutyrate/2-hydroxyisobutyrate levels || id:ebi-a-GCST90026073	2-hydroxybutyrate/2-hydroxyisobutyrate levels	2-hydroxybutyrate/2-hydroxyisobutyrate levels || ||	TRUE	igd	22	44050610	1.32666e-06	0.0457882	NAFLD	TRUE	reported	oih177	2	1	TRUE
rs72893301	A	G	A	G	-0.237107	-0.0191	0.0939026	0.1151	FALSE	FALSE	FALSE	ebi-a-GCST90026073	6	79363994	0.0182	291	0.2954	2-hydroxybutyrate/2-hydroxyisobutyrate levels || id:ebi-a-GCST90026073	2-hydroxybutyrate/2-hydroxyisobutyrate levels	2-hydroxybutyrate/2-hydroxyisobutyrate levels || ||	TRUE	igd	6	78654277	3.58658e-06	0.0511669	NAFLD	TRUE	reported	oih177	2	1	TRUE
rs73027058	G	C	G	C	-0.221411	-0.0044	0.109113	0.1232	FALSE	TRUE	FALSE	ebi-a-GCST90026073	3	12931703	0.0177	291	0.8034	2-hydroxybutyrate/2-hydroxyisobutyrate levels || id:ebi-a-GCST90026073	2-hydroxybutyrate/2-hydroxyisobutyrate levels	2-hydroxybutyrate/2-hydroxyisobutyrate levels || ||	TRUE	igd	3	12890204	3.37746e-06	0.0476519	NAFLD	TRUE	reported	oih177	2	1	TRUE
rs73115877	C	T	C	T	-0.250522	-0.0014	0.0912604	0.0774	FALSE	FALSE	FALSE	ebi-a-GCST90026073	4	14921183	0.0211	291	0.9481	2-hydroxybutyrate/2-hydroxyisobutyrate levels || id:ebi-a-GCST90026073	2-hydroxybutyrate/2-hydroxyisobutyrate levels	2-hydroxybutyrate/2-hydroxyisobutyrate levels || ||	TRUE	igd	4	14919559	1.35881e-06	0.0518577	NAFLD	TRUE	reported	oih177	2	1	TRUE
rs738409	G	C	G	C	0.474321	0.0228	0.226988	0.2408	FALSE	TRUE	FALSE	ebi-a-GCST90026073	22	44324727	0.0136	291	0.0929994	2-hydroxybutyrate/2-hydroxyisobutyrate levels || id:ebi-a-GCST90026073	2-hydroxybutyrate/2-hydroxyisobutyrate levels	2-hydroxybutyrate/2-hydroxyisobutyrate levels || ||	TRUE	igd	22	43928847	5.50681e-56	0.0300889	NAFLD	TRUE	reported	oih177	2	1	TRUE
rs739846	A	G	A	G	0.434314	-0.0371	0.0632336	0.056	FALSE	FALSE	FALSE	ebi-a-GCST90026073	19	19419071	0.0278	291	0.1825	2-hydroxybutyrate/2-hydroxyisobutyrate levels || id:ebi-a-GCST90026073	2-hydroxybutyrate/2-hydroxyisobutyrate levels	2-hydroxybutyrate/2-hydroxyisobutyrate levels || ||	TRUE	igd	19	19308262	7.95793e-18	0.0505004	NAFLD	TRUE	reported	oih177	2	1	TRUE
rs10158849	A	G	A	G	-0.192303	-0.0083	0.152006	0.1212	FALSE	FALSE	FALSE	ebi-a-GCST90026074	1	105405243	0.0572	291	0.8846	2-hydroxyglutarate levels || id:ebi-a-GCST90026074	2-hydroxyglutarate levels	2-hydroxyglutarate levels || ||	TRUE	igd	1	104862621	2.36129e-06	0.0407443	NAFLD	TRUE	reported	oih177	2	1	TRUE
rs113228594	T	A	T	A	0.82644	-0.0996	0.00348588	0.0171	FALSE	TRUE	FALSE	ebi-a-GCST90026074	16	52776835	0.1671	291	0.5514	2-hydroxyglutarate levels || id:ebi-a-GCST90026074	2-hydroxyglutarate levels	2-hydroxyglutarate levels || ||	TRUE	igd	16	52742923	4.92357e-06	0.180919	NAFLD	TRUE	reported	oih177	2	1	TRUE
rs114737456	G	A	G	A	0.306331	-0.0219	0.0411712	0.0467	FALSE	FALSE	FALSE	ebi-a-GCST90026074	2	25249216	0.0945	291	0.8171	2-hydroxyglutarate levels || id:ebi-a-GCST90026074	2-hydroxyglutarate levels	2-hydroxyglutarate levels || ||	TRUE	igd	2	25026347	1.83976e-06	0.0642166	NAFLD	TRUE	reported	oih177	2	1	TRUE
rs13141441	A	G	A	G	-0.161366	-0.024	0.227421	0.2717	FALSE	FALSE	FALSE	ebi-a-GCST90026074	4	88212722	0.0458	291	0.6	2-hydroxyglutarate levels || id:ebi-a-GCST90026074	2-hydroxyglutarate levels	2-hydroxyglutarate levels || ||	TRUE	igd	4	87291570	2.49609e-06	0.0342717	NAFLD	TRUE	reported	oih177	2	1	TRUE
rs1806155	T	G	T	G	0.158442	-0.0272	0.199274	0.1668	FALSE	FALSE	FALSE	ebi-a-GCST90026074	11	31841125	0.0537	291	0.6126	2-hydroxyglutarate levels || id:ebi-a-GCST90026074	2-hydroxyglutarate levels	2-hydroxyglutarate levels || ||	TRUE	igd	11	31819578	2.90804e-06	0.0338753	NAFLD	TRUE	reported	oih177	2	1	TRUE
rs2518827	G	A	G	A	0.241574	-0.095	0.899305	0.9022	FALSE	FALSE	FALSE	ebi-a-GCST90026074	22	20010730	0.067	291	0.1561	2-hydroxyglutarate levels || id:ebi-a-GCST90026074	2-hydroxyglutarate levels	2-hydroxyglutarate levels || ||	TRUE	igd	22	20023207	1.04244e-06	0.0494679	NAFLD	TRUE	reported	oih177	2	1	TRUE
rs2745359	C	T	C	T	0.24085	0.1343	0.0834611	0.0617	FALSE	FALSE	FALSE	ebi-a-GCST90026074	6	127381956	0.0847	291	0.1126	2-hydroxyglutarate levels || id:ebi-a-GCST90026074	2-hydroxyglutarate levels	2-hydroxyglutarate levels || ||	TRUE	igd	6	127060811	4.43047e-07	0.0476982	NAFLD	TRUE	reported	oih177	2	1	TRUE
rs28703824	A	G	A	G	0.198989	-0.0331	0.126926	0.1244	FALSE	FALSE	FALSE	ebi-a-GCST90026074	9	100954429	0.061	291	0.5869	2-hydroxyglutarate levels || id:ebi-a-GCST90026074	2-hydroxyglutarate levels	2-hydroxyglutarate levels || ||	TRUE	igd	9	98192147	6.76675e-07	0.0400546	NAFLD	TRUE	reported	oih177	2	1	TRUE
rs4823112	T	C	T	C	0.221419	-0.0905	0.0912309	0.0181	FALSE	FALSE	FALSE	ebi-a-GCST90026074	22	44446490	0.1466	291	0.536701	2-hydroxyglutarate levels || id:ebi-a-GCST90026074	2-hydroxyglutarate levels	2-hydroxyglutarate levels || ||	TRUE	igd	22	44050610	1.32666e-06	0.0457882	NAFLD	TRUE	reported	oih177	2	1	TRUE
rs72893301	A	G	A	G	-0.237107	0.0723	0.0939026	0.1154	FALSE	FALSE	FALSE	ebi-a-GCST90026074	6	79363994	0.0616	291	0.2403	2-hydroxyglutarate levels || id:ebi-a-GCST90026074	2-hydroxyglutarate levels	2-hydroxyglutarate levels || ||	TRUE	igd	6	78654277	3.58658e-06	0.0511669	NAFLD	TRUE	reported	oih177	2	1	TRUE
rs73027058	G	C	G	C	-0.221411	0.0379	0.109113	0.1207	FALSE	TRUE	FALSE	ebi-a-GCST90026074	3	12931703	0.0608	291	0.5331	2-hydroxyglutarate levels || id:ebi-a-GCST90026074	2-hydroxyglutarate levels	2-hydroxyglutarate levels || ||	TRUE	igd	3	12890204	3.37746e-06	0.0476519	NAFLD	TRUE	reported	oih177	2	1	TRUE
rs73115877	C	T	C	T	-0.250522	-0.0179	0.0912604	0.0765	FALSE	FALSE	FALSE	ebi-a-GCST90026074	4	14921183	0.0718	291	0.8035	2-hydroxyglutarate levels || id:ebi-a-GCST90026074	2-hydroxyglutarate levels	2-hydroxyglutarate levels || ||	TRUE	igd	4	14919559	1.35881e-06	0.0518577	NAFLD	TRUE	reported	oih177	2	1	TRUE
rs738409	G	C	G	C	0.474321	0.0477	0.226988	0.2347	FALSE	TRUE	FALSE	ebi-a-GCST90026074	22	44324727	0.0461	291	0.3004	2-hydroxyglutarate levels || id:ebi-a-GCST90026074	2-hydroxyglutarate levels	2-hydroxyglutarate levels || ||	TRUE	igd	22	43928847	5.50681e-56	0.0300889	NAFLD	TRUE	reported	oih177	2	1	TRUE
rs739846	A	G	A	G	0.434314	-0.0951	0.0632336	0.0595	FALSE	FALSE	FALSE	ebi-a-GCST90026074	19	19419071	0.0908	291	0.2947	2-hydroxyglutarate levels || id:ebi-a-GCST90026074	2-hydroxyglutarate levels	2-hydroxyglutarate levels || ||	TRUE	igd	19	19308262	7.95793e-18	0.0505004	NAFLD	TRUE	reported	oih177	2	1	TRUE
rs10158849	A	G	A	G	-0.192303	-0.0876	0.152006	0.1216	FALSE	FALSE	FALSE	ebi-a-GCST90026075	1	105405243	0.0502	291	0.0811708	2-oxoadipate levels || id:ebi-a-GCST90026075	2-oxoadipate levels	2-oxoadipate levels || ||	TRUE	igd	1	104862621	2.36129e-06	0.0407443	NAFLD	TRUE	reported	oih177	2	1	TRUE
rs113228594	T	A	T	A	0.82644	-0.3538	0.00348588	0.0166	FALSE	TRUE	FALSE	ebi-a-GCST90026075	16	52776835	0.1463	291	0.0155801	2-oxoadipate levels || id:ebi-a-GCST90026075	2-oxoadipate levels	2-oxoadipate levels || ||	TRUE	igd	16	52742923	4.92357e-06	0.180919	NAFLD	TRUE	reported	oih177	2	1	TRUE
rs114737456	G	A	G	A	0.306331	0.1003	0.0411712	0.0451	FALSE	FALSE	FALSE	ebi-a-GCST90026075	2	25249216	0.0859	291	0.2429	2-oxoadipate levels || id:ebi-a-GCST90026075	2-oxoadipate levels	2-oxoadipate levels || ||	TRUE	igd	2	25026347	1.83976e-06	0.0642166	NAFLD	TRUE	reported	oih177	2	1	TRUE
rs13141441	A	G	A	G	-0.161366	-0.0427	0.227421	0.2754	FALSE	FALSE	FALSE	ebi-a-GCST90026075	4	88212722	0.0397	291	0.2827	2-oxoadipate levels || id:ebi-a-GCST90026075	2-oxoadipate levels	2-oxoadipate levels || ||	TRUE	igd	4	87291570	2.49609e-06	0.0342717	NAFLD	TRUE	reported	oih177	2	1	TRUE
rs1806155	T	G	T	G	0.158442	-0.0829	0.199274	0.1657	FALSE	FALSE	FALSE	ebi-a-GCST90026075	11	31841125	0.0471	291	0.0781808	2-oxoadipate levels || id:ebi-a-GCST90026075	2-oxoadipate levels	2-oxoadipate levels || ||	TRUE	igd	11	31819578	2.90804e-06	0.0338753	NAFLD	TRUE	reported	oih177	2	1	TRUE
rs2518827	G	A	G	A	0.241574	-0.0418	0.899305	0.9007	FALSE	FALSE	FALSE	ebi-a-GCST90026075	22	20010730	0.0584	291	0.4738	2-oxoadipate levels || id:ebi-a-GCST90026075	2-oxoadipate levels	2-oxoadipate levels || ||	TRUE	igd	22	20023207	1.04244e-06	0.0494679	NAFLD	TRUE	reported	oih177	2	1	TRUE
rs2745359	C	T	C	T	0.24085	-0.0764	0.0834611	0.0618	FALSE	FALSE	FALSE	ebi-a-GCST90026075	6	127381956	0.0747	291	0.3067	2-oxoadipate levels || id:ebi-a-GCST90026075	2-oxoadipate levels	2-oxoadipate levels || ||	TRUE	igd	6	127060811	4.43047e-07	0.0476982	NAFLD	TRUE	reported	oih177	2	1	TRUE
rs28703824	A	G	A	G	0.198989	-0.105	0.126926	0.1241	FALSE	FALSE	FALSE	ebi-a-GCST90026075	9	100954429	0.0535	291	0.0498196	2-oxoadipate levels || id:ebi-a-GCST90026075	2-oxoadipate levels	2-oxoadipate levels || ||	TRUE	igd	9	98192147	6.76675e-07	0.0400546	NAFLD	TRUE	reported	oih177	2	1	TRUE
rs4823112	T	C	T	C	0.221419	0.1246	0.0912309	0.0177	FALSE	FALSE	FALSE	ebi-a-GCST90026075	22	44446490	0.1302	291	0.3387	2-oxoadipate levels || id:ebi-a-GCST90026075	2-oxoadipate levels	2-oxoadipate levels || ||	TRUE	igd	22	44050610	1.32666e-06	0.0457882	NAFLD	TRUE	reported	oih177	2	1	TRUE
rs72893301	A	G	A	G	-0.237107	-0.0407	0.0939026	0.1152	FALSE	FALSE	FALSE	ebi-a-GCST90026075	6	79363994	0.0543	291	0.453799	2-oxoadipate levels || id:ebi-a-GCST90026075	2-oxoadipate levels	2-oxoadipate levels || ||	TRUE	igd	6	78654277	3.58658e-06	0.0511669	NAFLD	TRUE	reported	oih177	2	1	TRUE
rs73027058	G	C	G	C	-0.221411	0.0094	0.109113	0.1223	FALSE	TRUE	FALSE	ebi-a-GCST90026075	3	12931703	0.0526	291	0.8589	2-oxoadipate levels || id:ebi-a-GCST90026075	2-oxoadipate levels	2-oxoadipate levels || ||	TRUE	igd	3	12890204	3.37746e-06	0.0476519	NAFLD	TRUE	reported	oih177	2	1	TRUE
rs73115877	C	T	C	T	-0.250522	-0.0303	0.0912604	0.0771	FALSE	FALSE	FALSE	ebi-a-GCST90026075	4	14921183	0.0627	291	0.628599	2-oxoadipate levels || id:ebi-a-GCST90026075	2-oxoadipate levels	2-oxoadipate levels || ||	TRUE	igd	4	14919559	1.35881e-06	0.0518577	NAFLD	TRUE	reported	oih177	2	1	TRUE
rs738409	G	C	G	C	0.474321	-0.013	0.226988	0.2386	FALSE	TRUE	FALSE	ebi-a-GCST90026075	22	44324727	0.0407	291	0.749501	2-oxoadipate levels || id:ebi-a-GCST90026075	2-oxoadipate levels	2-oxoadipate levels || ||	TRUE	igd	22	43928847	5.50681e-56	0.0300889	NAFLD	TRUE	reported	oih177	2	1	TRUE
rs739846	A	G	A	G	0.434314	0.0987	0.0632336	0.0575	FALSE	FALSE	FALSE	ebi-a-GCST90026075	19	19419071	0.0812	291	0.2242	2-oxoadipate levels || id:ebi-a-GCST90026075	2-oxoadipate levels	2-oxoadipate levels || ||	TRUE	igd	19	19308262	7.95793e-18	0.0505004	NAFLD	TRUE	reported	oih177	2	1	TRUE
rs10158849	A	G	A	G	-0.192303	0.0695	0.152006	0.122	FALSE	FALSE	FALSE	ebi-a-GCST90026076	1	105405243	0.0556	291	0.2108	2-piperidinone levels || id:ebi-a-GCST90026076	2-piperidinone levels	2-piperidinone levels || ||	TRUE	igd	1	104862621	2.36129e-06	0.0407443	NAFLD	TRUE	reported	oih177	2	1	TRUE
rs113228594	T	A	T	A	0.82644	0.0419	0.00348588	0.0158	FALSE	TRUE	FALSE	ebi-a-GCST90026076	16	52776835	0.1684	291	0.8034	2-piperidinone levels || id:ebi-a-GCST90026076	2-piperidinone levels	2-piperidinone levels || ||	TRUE	igd	16	52742923	4.92357e-06	0.180919	NAFLD	TRUE	reported	oih177	2	1	TRUE
rs114737456	G	A	G	A	0.306331	-0.0709	0.0411712	0.0438	FALSE	FALSE	FALSE	ebi-a-GCST90026076	2	25249216	0.0964	291	0.4618	2-piperidinone levels || id:ebi-a-GCST90026076	2-piperidinone levels	2-piperidinone levels || ||	TRUE	igd	2	25026347	1.83976e-06	0.0642166	NAFLD	TRUE	reported	oih177	2	1	TRUE
rs13141441	A	G	A	G	-0.161366	-0.005	0.227421	0.2778	FALSE	FALSE	FALSE	ebi-a-GCST90026076	4	88212722	0.0432	291	0.9077	2-piperidinone levels || id:ebi-a-GCST90026076	2-piperidinone levels	2-piperidinone levels || ||	TRUE	igd	4	87291570	2.49609e-06	0.0342717	NAFLD	TRUE	reported	oih177	2	1	TRUE
rs1806155	T	G	T	G	0.158442	-0.0996	0.199274	0.1652	FALSE	FALSE	FALSE	ebi-a-GCST90026076	11	31841125	0.0517	291	0.0540194	2-piperidinone levels || id:ebi-a-GCST90026076	2-piperidinone levels	2-piperidinone levels || ||	TRUE	igd	11	31819578	2.90804e-06	0.0338753	NAFLD	TRUE	reported	oih177	2	1	TRUE
rs2518827	G	A	G	A	0.241574	0.0541	0.899305	0.8994	FALSE	FALSE	FALSE	ebi-a-GCST90026076	22	20010730	0.0645	291	0.4017	2-piperidinone levels || id:ebi-a-GCST90026076	2-piperidinone levels	2-piperidinone levels || ||	TRUE	igd	22	20023207	1.04244e-06	0.0494679	NAFLD	TRUE	reported	oih177	2	1	TRUE
rs2745359	C	T	C	T	0.24085	-0.0101	0.0834611	0.0619	FALSE	FALSE	FALSE	ebi-a-GCST90026076	6	127381956	0.083	291	0.9034	2-piperidinone levels || id:ebi-a-GCST90026076	2-piperidinone levels	2-piperidinone levels || ||	TRUE	igd	6	127060811	4.43047e-07	0.0476982	NAFLD	TRUE	reported	oih177	2	1	TRUE
rs28703824	A	G	A	G	0.198989	0.0113	0.126926	0.1238	FALSE	FALSE	FALSE	ebi-a-GCST90026076	9	100954429	0.0596	291	0.8498	2-piperidinone levels || id:ebi-a-GCST90026076	2-piperidinone levels	2-piperidinone levels || ||	TRUE	igd	9	98192147	6.76675e-07	0.0400546	NAFLD	TRUE	reported	oih177	2	1	TRUE
rs4823112	T	C	T	C	0.221419	-0.0069	0.0912309	0.0178	FALSE	FALSE	FALSE	ebi-a-GCST90026076	22	44446490	0.1525	291	0.964	2-piperidinone levels || id:ebi-a-GCST90026076	2-piperidinone levels	2-piperidinone levels || ||	TRUE	igd	22	44050610	1.32666e-06	0.0457882	NAFLD	TRUE	reported	oih177	2	1	TRUE
rs72893301	A	G	A	G	-0.237107	0.1041	0.0939026	0.1151	FALSE	FALSE	FALSE	ebi-a-GCST90026076	6	79363994	0.0596	291	0.08046	2-piperidinone levels || id:ebi-a-GCST90026076	2-piperidinone levels	2-piperidinone levels || ||	TRUE	igd	6	78654277	3.58658e-06	0.0511669	NAFLD	TRUE	reported	oih177	2	1	TRUE
rs73027058	G	C	G	C	-0.221411	-0.0339	0.109113	0.1235	FALSE	TRUE	FALSE	ebi-a-GCST90026076	3	12931703	0.0577	291	0.5568	2-piperidinone levels || id:ebi-a-GCST90026076	2-piperidinone levels	2-piperidinone levels || ||	TRUE	igd	3	12890204	3.37746e-06	0.0476519	NAFLD	TRUE	reported	oih177	2	1	TRUE
rs73115877	C	T	C	T	-0.250522	-0.1174	0.0912604	0.0775	FALSE	FALSE	FALSE	ebi-a-GCST90026076	4	14921183	0.0697	291	0.092081	2-piperidinone levels || id:ebi-a-GCST90026076	2-piperidinone levels	2-piperidinone levels || ||	TRUE	igd	4	14919559	1.35881e-06	0.0518577	NAFLD	TRUE	reported	oih177	2	1	TRUE
rs738409	G	C	G	C	0.474321	0.0683	0.226988	0.2411	FALSE	TRUE	FALSE	ebi-a-GCST90026076	22	44324727	0.0445	291	0.1247	2-piperidinone levels || id:ebi-a-GCST90026076	2-piperidinone levels	2-piperidinone levels || ||	TRUE	igd	22	43928847	5.50681e-56	0.0300889	NAFLD	TRUE	reported	oih177	2	1	TRUE
rs739846	A	G	A	G	0.434314	-0.0667	0.0632336	0.0555	FALSE	FALSE	FALSE	ebi-a-GCST90026076	19	19419071	0.0912	291	0.4646	2-piperidinone levels || id:ebi-a-GCST90026076	2-piperidinone levels	2-piperidinone levels || ||	TRUE	igd	19	19308262	7.95793e-18	0.0505004	NAFLD	TRUE	reported	oih177	2	1	TRUE
rs10158849	A	G	A	G	-0.192303	0.001	0.152006	0.1219	FALSE	FALSE	FALSE	ebi-a-GCST90026077	1	105405243	0.0191	291	0.9604	3-(4-hydroxyphenyl)lactate levels || id:ebi-a-GCST90026077	3-(4-hydroxyphenyl)lactate levels	3-(4-hydroxyphenyl)lactate levels || ||	TRUE	igd	1	104862621	2.36129e-06	0.0407443	NAFLD	TRUE	reported	oih177	2	1	TRUE
rs113228594	T	A	T	A	0.82644	0.0703	0.00348588	0.0159	FALSE	TRUE	FALSE	ebi-a-GCST90026077	16	52776835	0.0578	291	0.2243	3-(4-hydroxyphenyl)lactate levels || id:ebi-a-GCST90026077	3-(4-hydroxyphenyl)lactate levels	3-(4-hydroxyphenyl)lactate levels || ||	TRUE	igd	16	52742923	4.92357e-06	0.180919	NAFLD	TRUE	reported	oih177	2	1	TRUE
rs114737456	G	A	G	A	0.306331	0.0271	0.0411712	0.0443	FALSE	FALSE	FALSE	ebi-a-GCST90026077	2	25249216	0.0329	291	0.4111	3-(4-hydroxyphenyl)lactate levels || id:ebi-a-GCST90026077	3-(4-hydroxyphenyl)lactate levels	3-(4-hydroxyphenyl)lactate levels || ||	TRUE	igd	2	25026347	1.83976e-06	0.0642166	NAFLD	TRUE	reported	oih177	2	1	TRUE
rs13141441	A	G	A	G	-0.161366	0.0123	0.227421	0.2769	FALSE	FALSE	FALSE	ebi-a-GCST90026077	4	88212722	0.015	291	0.4122	3-(4-hydroxyphenyl)lactate levels || id:ebi-a-GCST90026077	3-(4-hydroxyphenyl)lactate levels	3-(4-hydroxyphenyl)lactate levels || ||	TRUE	igd	4	87291570	2.49609e-06	0.0342717	NAFLD	TRUE	reported	oih177	2	1	TRUE
rs1806155	T	G	T	G	0.158442	-0.0198	0.199274	0.1651	FALSE	FALSE	FALSE	ebi-a-GCST90026077	11	31841125	0.0177	291	0.2622	3-(4-hydroxyphenyl)lactate levels || id:ebi-a-GCST90026077	3-(4-hydroxyphenyl)lactate levels	3-(4-hydroxyphenyl)lactate levels || ||	TRUE	igd	11	31819578	2.90804e-06	0.0338753	NAFLD	TRUE	reported	oih177	2	1	TRUE
rs2518827	G	A	G	A	0.241574	0.0141	0.899305	0.8998	FALSE	FALSE	FALSE	ebi-a-GCST90026077	22	20010730	0.0222	291	0.5267	3-(4-hydroxyphenyl)lactate levels || id:ebi-a-GCST90026077	3-(4-hydroxyphenyl)lactate levels	3-(4-hydroxyphenyl)lactate levels || ||	TRUE	igd	22	20023207	1.04244e-06	0.0494679	NAFLD	TRUE	reported	oih177	2	1	TRUE
rs2745359	C	T	C	T	0.24085	0.0114	0.0834611	0.0619	FALSE	FALSE	FALSE	ebi-a-GCST90026077	6	127381956	0.0284	291	0.688201	3-(4-hydroxyphenyl)lactate levels || id:ebi-a-GCST90026077	3-(4-hydroxyphenyl)lactate levels	3-(4-hydroxyphenyl)lactate levels || ||	TRUE	igd	6	127060811	4.43047e-07	0.0476982	NAFLD	TRUE	reported	oih177	2	1	TRUE
rs28703824	A	G	A	G	0.198989	-0.0166	0.126926	0.1239	FALSE	FALSE	FALSE	ebi-a-GCST90026077	9	100954429	0.0205	291	0.4168	3-(4-hydroxyphenyl)lactate levels || id:ebi-a-GCST90026077	3-(4-hydroxyphenyl)lactate levels	3-(4-hydroxyphenyl)lactate levels || ||	TRUE	igd	9	98192147	6.76675e-07	0.0400546	NAFLD	TRUE	reported	oih177	2	1	TRUE
rs4823112	T	C	T	C	0.221419	-0.0117	0.0912309	0.0175	FALSE	FALSE	FALSE	ebi-a-GCST90026077	22	44446490	0.0494	291	0.8132	3-(4-hydroxyphenyl)lactate levels || id:ebi-a-GCST90026077	3-(4-hydroxyphenyl)lactate levels	3-(4-hydroxyphenyl)lactate levels || ||	TRUE	igd	22	44050610	1.32666e-06	0.0457882	NAFLD	TRUE	reported	oih177	2	1	TRUE
rs72893301	A	G	A	G	-0.237107	-0.0111	0.0939026	0.1151	FALSE	FALSE	FALSE	ebi-a-GCST90026077	6	79363994	0.0206	291	0.5903	3-(4-hydroxyphenyl)lactate levels || id:ebi-a-GCST90026077	3-(4-hydroxyphenyl)lactate levels	3-(4-hydroxyphenyl)lactate levels || ||	TRUE	igd	6	78654277	3.58658e-06	0.0511669	NAFLD	TRUE	reported	oih177	2	1	TRUE
rs73027058	G	C	G	C	-0.221411	-0.0242	0.109113	0.1232	FALSE	TRUE	FALSE	ebi-a-GCST90026077	3	12931703	0.0198	291	0.2212	3-(4-hydroxyphenyl)lactate levels || id:ebi-a-GCST90026077	3-(4-hydroxyphenyl)lactate levels	3-(4-hydroxyphenyl)lactate levels || ||	TRUE	igd	3	12890204	3.37746e-06	0.0476519	NAFLD	TRUE	reported	oih177	2	1	TRUE
rs73115877	C	T	C	T	-0.250522	-0.0327	0.0912604	0.0774	FALSE	FALSE	FALSE	ebi-a-GCST90026077	4	14921183	0.0237	291	0.1682	3-(4-hydroxyphenyl)lactate levels || id:ebi-a-GCST90026077	3-(4-hydroxyphenyl)lactate levels	3-(4-hydroxyphenyl)lactate levels || ||	TRUE	igd	4	14919559	1.35881e-06	0.0518577	NAFLD	TRUE	reported	oih177	2	1	TRUE
rs738409	G	C	G	C	0.474321	0.0112	0.226988	0.2402	FALSE	TRUE	FALSE	ebi-a-GCST90026077	22	44324727	0.0153	291	0.4647	3-(4-hydroxyphenyl)lactate levels || id:ebi-a-GCST90026077	3-(4-hydroxyphenyl)lactate levels	3-(4-hydroxyphenyl)lactate levels || ||	TRUE	igd	22	43928847	5.50681e-56	0.0300889	NAFLD	TRUE	reported	oih177	2	1	TRUE
rs739846	A	G	A	G	0.434314	0.0086	0.0632336	0.056	FALSE	FALSE	FALSE	ebi-a-GCST90026077	19	19419071	0.0314	291	0.7837	3-(4-hydroxyphenyl)lactate levels || id:ebi-a-GCST90026077	3-(4-hydroxyphenyl)lactate levels	3-(4-hydroxyphenyl)lactate levels || ||	TRUE	igd	19	19308262	7.95793e-18	0.0505004	NAFLD	TRUE	reported	oih177	2	1	TRUE
rs10158849	A	G	A	G	-0.192303	-0.059	0.152006	0.122	FALSE	FALSE	FALSE	ebi-a-GCST90026078	1	105405243	0.0913	291	0.5179	3-carboxy-4-methyl-5-propyl-2-furanpropanoate (cmpf) levels || id:ebi-a-GCST90026078	3-carboxy-4-methyl-5-propyl-2-furanpropanoate (cmpf) levels	3-carboxy-4-methyl-5-propyl-2-furanpropanoate (cmpf) levels || ||	TRUE	igd	1	104862621	2.36129e-06	0.0407443	NAFLD	TRUE	reported	oih177	2	1	TRUE
rs113228594	T	A	T	A	0.82644	0.1328	0.00348588	0.0157	FALSE	TRUE	FALSE	ebi-a-GCST90026078	16	52776835	0.2793	291	0.6344	3-carboxy-4-methyl-5-propyl-2-furanpropanoate (cmpf) levels || id:ebi-a-GCST90026078	3-carboxy-4-methyl-5-propyl-2-furanpropanoate (cmpf) levels	3-carboxy-4-methyl-5-propyl-2-furanpropanoate (cmpf) levels || ||	TRUE	igd	16	52742923	4.92357e-06	0.180919	NAFLD	TRUE	reported	oih177	2	1	TRUE
rs114737456	G	A	G	A	0.306331	0.0116	0.0411712	0.0435	FALSE	FALSE	FALSE	ebi-a-GCST90026078	2	25249216	0.1603	291	0.9425	3-carboxy-4-methyl-5-propyl-2-furanpropanoate (cmpf) levels || id:ebi-a-GCST90026078	3-carboxy-4-methyl-5-propyl-2-furanpropanoate (cmpf) levels	3-carboxy-4-methyl-5-propyl-2-furanpropanoate (cmpf) levels || ||	TRUE	igd	2	25026347	1.83976e-06	0.0642166	NAFLD	TRUE	reported	oih177	2	1	TRUE
rs13141441	A	G	A	G	-0.161366	0.0854	0.227421	0.2781	FALSE	FALSE	FALSE	ebi-a-GCST90026078	4	88212722	0.071	291	0.2289	3-carboxy-4-methyl-5-propyl-2-furanpropanoate (cmpf) levels || id:ebi-a-GCST90026078	3-carboxy-4-methyl-5-propyl-2-furanpropanoate (cmpf) levels	3-carboxy-4-methyl-5-propyl-2-furanpropanoate (cmpf) levels || ||	TRUE	igd	4	87291570	2.49609e-06	0.0342717	NAFLD	TRUE	reported	oih177	2	1	TRUE
rs1806155	T	G	T	G	0.158442	-0.1046	0.199274	0.1648	FALSE	FALSE	FALSE	ebi-a-GCST90026078	11	31841125	0.085	291	0.218	3-carboxy-4-methyl-5-propyl-2-furanpropanoate (cmpf) levels || id:ebi-a-GCST90026078	3-carboxy-4-methyl-5-propyl-2-furanpropanoate (cmpf) levels	3-carboxy-4-methyl-5-propyl-2-furanpropanoate (cmpf) levels || ||	TRUE	igd	11	31819578	2.90804e-06	0.0338753	NAFLD	TRUE	reported	oih177	2	1	TRUE
rs2518827	G	A	G	A	0.241574	-0.0259	0.899305	0.8992	FALSE	FALSE	FALSE	ebi-a-GCST90026078	22	20010730	0.1051	291	0.8051	3-carboxy-4-methyl-5-propyl-2-furanpropanoate (cmpf) levels || id:ebi-a-GCST90026078	3-carboxy-4-methyl-5-propyl-2-furanpropanoate (cmpf) levels	3-carboxy-4-methyl-5-propyl-2-furanpropanoate (cmpf) levels || ||	TRUE	igd	22	20023207	1.04244e-06	0.0494679	NAFLD	TRUE	reported	oih177	2	1	TRUE
rs2745359	C	T	C	T	0.24085	0.0671	0.0834611	0.0619	FALSE	FALSE	FALSE	ebi-a-GCST90026078	6	127381956	0.1347	291	0.6185	3-carboxy-4-methyl-5-propyl-2-furanpropanoate (cmpf) levels || id:ebi-a-GCST90026078	3-carboxy-4-methyl-5-propyl-2-furanpropanoate (cmpf) levels	3-carboxy-4-methyl-5-propyl-2-furanpropanoate (cmpf) levels || ||	TRUE	igd	6	127060811	4.43047e-07	0.0476982	NAFLD	TRUE	reported	oih177	2	1	TRUE
rs28703824	A	G	A	G	0.198989	-0.0898	0.126926	0.1238	FALSE	FALSE	FALSE	ebi-a-GCST90026078	9	100954429	0.0975	291	0.357	3-carboxy-4-methyl-5-propyl-2-furanpropanoate (cmpf) levels || id:ebi-a-GCST90026078	3-carboxy-4-methyl-5-propyl-2-furanpropanoate (cmpf) levels	3-carboxy-4-methyl-5-propyl-2-furanpropanoate (cmpf) levels || ||	TRUE	igd	9	98192147	6.76675e-07	0.0400546	NAFLD	TRUE	reported	oih177	2	1	TRUE
rs4823112	T	C	T	C	0.221419	0.1797	0.0912309	0.0174	FALSE	FALSE	FALSE	ebi-a-GCST90026078	22	44446490	0.2366	291	0.4476	3-carboxy-4-methyl-5-propyl-2-furanpropanoate (cmpf) levels || id:ebi-a-GCST90026078	3-carboxy-4-methyl-5-propyl-2-furanpropanoate (cmpf) levels	3-carboxy-4-methyl-5-propyl-2-furanpropanoate (cmpf) levels || ||	TRUE	igd	22	44050610	1.32666e-06	0.0457882	NAFLD	TRUE	reported	oih177	2	1	TRUE
rs72893301	A	G	A	G	-0.237107	-0.1434	0.0939026	0.115	FALSE	FALSE	FALSE	ebi-a-GCST90026078	6	79363994	0.0973	291	0.1405	3-carboxy-4-methyl-5-propyl-2-furanpropanoate (cmpf) levels || id:ebi-a-GCST90026078	3-carboxy-4-methyl-5-propyl-2-furanpropanoate (cmpf) levels	3-carboxy-4-methyl-5-propyl-2-furanpropanoate (cmpf) levels || ||	TRUE	igd	6	78654277	3.58658e-06	0.0511669	NAFLD	TRUE	reported	oih177	2	1	TRUE
rs73027058	G	C	G	C	-0.221411	0.0223	0.109113	0.1236	FALSE	TRUE	FALSE	ebi-a-GCST90026078	3	12931703	0.0946	291	0.8135	3-carboxy-4-methyl-5-propyl-2-furanpropanoate (cmpf) levels || id:ebi-a-GCST90026078	3-carboxy-4-methyl-5-propyl-2-furanpropanoate (cmpf) levels	3-carboxy-4-methyl-5-propyl-2-furanpropanoate (cmpf) levels || ||	TRUE	igd	3	12890204	3.37746e-06	0.0476519	NAFLD	TRUE	reported	oih177	2	1	TRUE
rs73115877	C	T	C	T	-0.250522	0.1196	0.0912604	0.0775	FALSE	FALSE	FALSE	ebi-a-GCST90026078	4	14921183	0.1123	291	0.2869	3-carboxy-4-methyl-5-propyl-2-furanpropanoate (cmpf) levels || id:ebi-a-GCST90026078	3-carboxy-4-methyl-5-propyl-2-furanpropanoate (cmpf) levels	3-carboxy-4-methyl-5-propyl-2-furanpropanoate (cmpf) levels || ||	TRUE	igd	4	14919559	1.35881e-06	0.0518577	NAFLD	TRUE	reported	oih177	2	1	TRUE
rs738409	G	C	G	C	0.474321	-0.0585	0.226988	0.2416	FALSE	TRUE	FALSE	ebi-a-GCST90026078	22	44324727	0.073	291	0.423	3-carboxy-4-methyl-5-propyl-2-furanpropanoate (cmpf) levels || id:ebi-a-GCST90026078	3-carboxy-4-methyl-5-propyl-2-furanpropanoate (cmpf) levels	3-carboxy-4-methyl-5-propyl-2-furanpropanoate (cmpf) levels || ||	TRUE	igd	22	43928847	5.50681e-56	0.0300889	NAFLD	TRUE	reported	oih177	2	1	TRUE
rs739846	A	G	A	G	0.434314	0.0855	0.0632336	0.0548	FALSE	FALSE	FALSE	ebi-a-GCST90026078	19	19419071	0.15	291	0.5686	3-carboxy-4-methyl-5-propyl-2-furanpropanoate (cmpf) levels || id:ebi-a-GCST90026078	3-carboxy-4-methyl-5-propyl-2-furanpropanoate (cmpf) levels	3-carboxy-4-methyl-5-propyl-2-furanpropanoate (cmpf) levels || ||	TRUE	igd	19	19308262	7.95793e-18	0.0505004	NAFLD	TRUE	reported	oih177	2	1	TRUE
rs10158849	A	G	A	G	-0.192303	0.0076	0.152006	0.1215	FALSE	FALSE	FALSE	ebi-a-GCST90026079	1	105405243	0.0163	291	0.641	3-hydroxy-2-ethylpropionate levels || id:ebi-a-GCST90026079	3-hydroxy-2-ethylpropionate levels	3-hydroxy-2-ethylpropionate levels || ||	TRUE	igd	1	104862621	2.36129e-06	0.0407443	NAFLD	TRUE	reported	oih177	2	1	TRUE
rs113228594	T	A	T	A	0.82644	-0.0943	0.00348588	0.0167	FALSE	TRUE	FALSE	ebi-a-GCST90026079	16	52776835	0.0482	291	0.0501303	3-hydroxy-2-ethylpropionate levels || id:ebi-a-GCST90026079	3-hydroxy-2-ethylpropionate levels	3-hydroxy-2-ethylpropionate levels || ||	TRUE	igd	16	52742923	4.92357e-06	0.180919	NAFLD	TRUE	reported	oih177	2	1	TRUE
rs114737456	G	A	G	A	0.306331	0.0112	0.0411712	0.0458	FALSE	FALSE	FALSE	ebi-a-GCST90026079	2	25249216	0.0275	291	0.684101	3-hydroxy-2-ethylpropionate levels || id:ebi-a-GCST90026079	3-hydroxy-2-ethylpropionate levels	3-hydroxy-2-ethylpropionate levels || ||	TRUE	igd	2	25026347	1.83976e-06	0.0642166	NAFLD	TRUE	reported	oih177	2	1	TRUE
rs13141441	A	G	A	G	-0.161366	-0.0057	0.227421	0.2737	FALSE	FALSE	FALSE	ebi-a-GCST90026079	4	88212722	0.013	291	0.6608	3-hydroxy-2-ethylpropionate levels || id:ebi-a-GCST90026079	3-hydroxy-2-ethylpropionate levels	3-hydroxy-2-ethylpropionate levels || ||	TRUE	igd	4	87291570	2.49609e-06	0.0342717	NAFLD	TRUE	reported	oih177	2	1	TRUE
rs1806155	T	G	T	G	0.158442	0.0059	0.199274	0.1662	FALSE	FALSE	FALSE	ebi-a-GCST90026079	11	31841125	0.0154	291	0.701601	3-hydroxy-2-ethylpropionate levels || id:ebi-a-GCST90026079	3-hydroxy-2-ethylpropionate levels	3-hydroxy-2-ethylpropionate levels || ||	TRUE	igd	11	31819578	2.90804e-06	0.0338753	NAFLD	TRUE	reported	oih177	2	1	TRUE
rs2518827	G	A	G	A	0.241574	-0.0249	0.899305	0.9013	FALSE	FALSE	FALSE	ebi-a-GCST90026079	22	20010730	0.0191	291	0.1928	3-hydroxy-2-ethylpropionate levels || id:ebi-a-GCST90026079	3-hydroxy-2-ethylpropionate levels	3-hydroxy-2-ethylpropionate levels || ||	TRUE	igd	22	20023207	1.04244e-06	0.0494679	NAFLD	TRUE	reported	oih177	2	1	TRUE
rs2745359	C	T	C	T	0.24085	-0.0194	0.0834611	0.0618	FALSE	FALSE	FALSE	ebi-a-GCST90026079	6	127381956	0.0244	291	0.4251	3-hydroxy-2-ethylpropionate levels || id:ebi-a-GCST90026079	3-hydroxy-2-ethylpropionate levels	3-hydroxy-2-ethylpropionate levels || ||	TRUE	igd	6	127060811	4.43047e-07	0.0476982	NAFLD	TRUE	reported	oih177	2	1	TRUE
rs28703824	A	G	A	G	0.198989	-0.0141	0.126926	0.1242	FALSE	FALSE	FALSE	ebi-a-GCST90026079	9	100954429	0.0175	291	0.4211	3-hydroxy-2-ethylpropionate levels || id:ebi-a-GCST90026079	3-hydroxy-2-ethylpropionate levels	3-hydroxy-2-ethylpropionate levels || ||	TRUE	igd	9	98192147	6.76675e-07	0.0400546	NAFLD	TRUE	reported	oih177	2	1	TRUE
rs4823112	T	C	T	C	0.221419	9e-04	0.0912309	0.0179	FALSE	FALSE	FALSE	ebi-a-GCST90026079	22	44446490	0.0422	291	0.9829	3-hydroxy-2-ethylpropionate levels || id:ebi-a-GCST90026079	3-hydroxy-2-ethylpropionate levels	3-hydroxy-2-ethylpropionate levels || ||	TRUE	igd	22	44050610	1.32666e-06	0.0457882	NAFLD	TRUE	reported	oih177	2	1	TRUE
rs72893301	A	G	A	G	-0.237107	-0.0192	0.0939026	0.1153	FALSE	FALSE	FALSE	ebi-a-GCST90026079	6	79363994	0.0177	291	0.278	3-hydroxy-2-ethylpropionate levels || id:ebi-a-GCST90026079	3-hydroxy-2-ethylpropionate levels	3-hydroxy-2-ethylpropionate levels || ||	TRUE	igd	6	78654277	3.58658e-06	0.0511669	NAFLD	TRUE	reported	oih177	2	1	TRUE
rs73027058	G	C	G	C	-0.221411	-0.0245	0.109113	0.1215	FALSE	TRUE	FALSE	ebi-a-GCST90026079	3	12931703	0.0172	291	0.1551	3-hydroxy-2-ethylpropionate levels || id:ebi-a-GCST90026079	3-hydroxy-2-ethylpropionate levels	3-hydroxy-2-ethylpropionate levels || ||	TRUE	igd	3	12890204	3.37746e-06	0.0476519	NAFLD	TRUE	reported	oih177	2	1	TRUE
rs73115877	C	T	C	T	-0.250522	0.0178	0.0912604	0.0769	FALSE	FALSE	FALSE	ebi-a-GCST90026079	4	14921183	0.0205	291	0.3849	3-hydroxy-2-ethylpropionate levels || id:ebi-a-GCST90026079	3-hydroxy-2-ethylpropionate levels	3-hydroxy-2-ethylpropionate levels || ||	TRUE	igd	4	14919559	1.35881e-06	0.0518577	NAFLD	TRUE	reported	oih177	2	1	TRUE
rs738409	G	C	G	C	0.474321	0.0137	0.226988	0.2374	FALSE	TRUE	FALSE	ebi-a-GCST90026079	22	44324727	0.0131	291	0.298	3-hydroxy-2-ethylpropionate levels || id:ebi-a-GCST90026079	3-hydroxy-2-ethylpropionate levels	3-hydroxy-2-ethylpropionate levels || ||	TRUE	igd	22	43928847	5.50681e-56	0.0300889	NAFLD	TRUE	reported	oih177	2	1	TRUE
rs739846	A	G	A	G	0.434314	0.0183	0.0632336	0.0583	FALSE	FALSE	FALSE	ebi-a-GCST90026079	19	19419071	0.0264	291	0.4869	3-hydroxy-2-ethylpropionate levels || id:ebi-a-GCST90026079	3-hydroxy-2-ethylpropionate levels	3-hydroxy-2-ethylpropionate levels || ||	TRUE	igd	19	19308262	7.95793e-18	0.0505004	NAFLD	TRUE	reported	oih177	2	1	TRUE
rs10158849	A	G	A	G	-0.192303	-0.002	0.152006	0.1218	FALSE	FALSE	FALSE	ebi-a-GCST90026080	1	105405243	0.0133	291	0.8786	3-hydroxy-3-methylglutarate levels || id:ebi-a-GCST90026080	3-hydroxy-3-methylglutarate levels	3-hydroxy-3-methylglutarate levels || ||	TRUE	igd	1	104862621	2.36129e-06	0.0407443	NAFLD	TRUE	reported	oih177	2	1	TRUE
rs113228594	T	A	T	A	0.82644	-0.0049	0.00348588	0.0161	FALSE	TRUE	FALSE	ebi-a-GCST90026080	16	52776835	0.04	291	0.9034	3-hydroxy-3-methylglutarate levels || id:ebi-a-GCST90026080	3-hydroxy-3-methylglutarate levels	3-hydroxy-3-methylglutarate levels || ||	TRUE	igd	16	52742923	4.92357e-06	0.180919	NAFLD	TRUE	reported	oih177	2	1	TRUE
rs114737456	G	A	G	A	0.306331	0.0071	0.0411712	0.0444	FALSE	FALSE	FALSE	ebi-a-GCST90026080	2	25249216	0.023	291	0.758399	3-hydroxy-3-methylglutarate levels || id:ebi-a-GCST90026080	3-hydroxy-3-methylglutarate levels	3-hydroxy-3-methylglutarate levels || ||	TRUE	igd	2	25026347	1.83976e-06	0.0642166	NAFLD	TRUE	reported	oih177	2	1	TRUE
rs13141441	A	G	A	G	-0.161366	0.0101	0.227421	0.2768	FALSE	FALSE	FALSE	ebi-a-GCST90026080	4	88212722	0.0104	291	0.3359	3-hydroxy-3-methylglutarate levels || id:ebi-a-GCST90026080	3-hydroxy-3-methylglutarate levels	3-hydroxy-3-methylglutarate levels || ||	TRUE	igd	4	87291570	2.49609e-06	0.0342717	NAFLD	TRUE	reported	oih177	2	1	TRUE
rs1806155	T	G	T	G	0.158442	0.0081	0.199274	0.1654	FALSE	FALSE	FALSE	ebi-a-GCST90026080	11	31841125	0.0125	291	0.5178	3-hydroxy-3-methylglutarate levels || id:ebi-a-GCST90026080	3-hydroxy-3-methylglutarate levels	3-hydroxy-3-methylglutarate levels || ||	TRUE	igd	11	31819578	2.90804e-06	0.0338753	NAFLD	TRUE	reported	oih177	2	1	TRUE
rs2518827	G	A	G	A	0.241574	0.0033	0.899305	0.8999	FALSE	FALSE	FALSE	ebi-a-GCST90026080	22	20010730	0.0155	291	0.8324	3-hydroxy-3-methylglutarate levels || id:ebi-a-GCST90026080	3-hydroxy-3-methylglutarate levels	3-hydroxy-3-methylglutarate levels || ||	TRUE	igd	22	20023207	1.04244e-06	0.0494679	NAFLD	TRUE	reported	oih177	2	1	TRUE
rs2745359	C	T	C	T	0.24085	-0.0385	0.0834611	0.0619	FALSE	FALSE	FALSE	ebi-a-GCST90026080	6	127381956	0.0196	291	0.0495804	3-hydroxy-3-methylglutarate levels || id:ebi-a-GCST90026080	3-hydroxy-3-methylglutarate levels	3-hydroxy-3-methylglutarate levels || ||	TRUE	igd	6	127060811	4.43047e-07	0.0476982	NAFLD	TRUE	reported	oih177	2	1	TRUE
rs4823112	T	C	T	C	0.221419	-0.012	0.0912309	0.0175	FALSE	FALSE	FALSE	ebi-a-GCST90026080	22	44446490	0.0341	291	0.726099	3-hydroxy-3-methylglutarate levels || id:ebi-a-GCST90026080	3-hydroxy-3-methylglutarate levels	3-hydroxy-3-methylglutarate levels || ||	TRUE	igd	22	44050610	1.32666e-06	0.0457882	NAFLD	TRUE	reported	oih177	2	1	TRUE
rs72893301	A	G	A	G	-0.237107	0.0065	0.0939026	0.1151	FALSE	FALSE	FALSE	ebi-a-GCST90026080	6	79363994	0.0143	291	0.6522	3-hydroxy-3-methylglutarate levels || id:ebi-a-GCST90026080	3-hydroxy-3-methylglutarate levels	3-hydroxy-3-methylglutarate levels || ||	TRUE	igd	6	78654277	3.58658e-06	0.0511669	NAFLD	TRUE	reported	oih177	2	1	TRUE
rs73027058	G	C	G	C	-0.221411	-0.0056	0.109113	0.123	FALSE	TRUE	FALSE	ebi-a-GCST90026080	3	12931703	0.0139	291	0.686099	3-hydroxy-3-methylglutarate levels || id:ebi-a-GCST90026080	3-hydroxy-3-methylglutarate levels	3-hydroxy-3-methylglutarate levels || ||	TRUE	igd	3	12890204	3.37746e-06	0.0476519	NAFLD	TRUE	reported	oih177	2	1	TRUE
rs73115877	C	T	C	T	-0.250522	-0.0122	0.0912604	0.0773	FALSE	FALSE	FALSE	ebi-a-GCST90026080	4	14921183	0.0165	291	0.4592	3-hydroxy-3-methylglutarate levels || id:ebi-a-GCST90026080	3-hydroxy-3-methylglutarate levels	3-hydroxy-3-methylglutarate levels || ||	TRUE	igd	4	14919559	1.35881e-06	0.0518577	NAFLD	TRUE	reported	oih177	2	1	TRUE
rs738409	G	C	G	C	0.474321	-0.0011	0.226988	0.2401	FALSE	TRUE	FALSE	ebi-a-GCST90026080	22	44324727	0.0107	291	0.9149	3-hydroxy-3-methylglutarate levels || id:ebi-a-GCST90026080	3-hydroxy-3-methylglutarate levels	3-hydroxy-3-methylglutarate levels || ||	TRUE	igd	22	43928847	5.50681e-56	0.0300889	NAFLD	TRUE	reported	oih177	2	1	TRUE
rs739846	A	G	A	G	0.434314	-0.0078	0.0632336	0.0563	FALSE	FALSE	FALSE	ebi-a-GCST90026080	19	19419071	0.0217	291	0.7196	3-hydroxy-3-methylglutarate levels || id:ebi-a-GCST90026080	3-hydroxy-3-methylglutarate levels	3-hydroxy-3-methylglutarate levels || ||	TRUE	igd	19	19308262	7.95793e-18	0.0505004	NAFLD	TRUE	reported	oih177	2	1	TRUE
rs10158849	A	G	A	G	-0.192303	0.006	0.152006	0.1219	FALSE	FALSE	FALSE	ebi-a-GCST90026081	1	105405243	0.0318	291	0.8505	3-hydroxybutyrate (bhba) levels || id:ebi-a-GCST90026081	3-hydroxybutyrate (bhba) levels	3-hydroxybutyrate (bhba) levels || ||	TRUE	igd	1	104862621	2.36129e-06	0.0407443	NAFLD	TRUE	reported	oih177	2	1	TRUE
rs113228594	T	A	T	A	0.82644	-0.0131	0.00348588	0.0159	FALSE	TRUE	FALSE	ebi-a-GCST90026081	16	52776835	0.0968	291	0.8927	3-hydroxybutyrate (bhba) levels || id:ebi-a-GCST90026081	3-hydroxybutyrate (bhba) levels	3-hydroxybutyrate (bhba) levels || ||	TRUE	igd	16	52742923	4.92357e-06	0.180919	NAFLD	TRUE	reported	oih177	2	1	TRUE
rs114737456	G	A	G	A	0.306331	-0.0274	0.0411712	0.044	FALSE	FALSE	FALSE	ebi-a-GCST90026081	2	25249216	0.0553	291	0.621101	3-hydroxybutyrate (bhba) levels || id:ebi-a-GCST90026081	3-hydroxybutyrate (bhba) levels	3-hydroxybutyrate (bhba) levels || ||	TRUE	igd	2	25026347	1.83976e-06	0.0642166	NAFLD	TRUE	reported	oih177	2	1	TRUE
rs13141441	A	G	A	G	-0.161366	0.0132	0.227421	0.2775	FALSE	FALSE	FALSE	ebi-a-GCST90026081	4	88212722	0.0249	291	0.595899	3-hydroxybutyrate (bhba) levels || id:ebi-a-GCST90026081	3-hydroxybutyrate (bhba) levels	3-hydroxybutyrate (bhba) levels || ||	TRUE	igd	4	87291570	2.49609e-06	0.0342717	NAFLD	TRUE	reported	oih177	2	1	TRUE
rs1806155	T	G	T	G	0.158442	0.018	0.199274	0.1652	FALSE	FALSE	FALSE	ebi-a-GCST90026081	11	31841125	0.0299	291	0.546799	3-hydroxybutyrate (bhba) levels || id:ebi-a-GCST90026081	3-hydroxybutyrate (bhba) levels	3-hydroxybutyrate (bhba) levels || ||	TRUE	igd	11	31819578	2.90804e-06	0.0338753	NAFLD	TRUE	reported	oih177	2	1	TRUE
rs2518827	G	A	G	A	0.241574	-0.0674	0.899305	0.8994	FALSE	FALSE	FALSE	ebi-a-GCST90026081	22	20010730	0.0365	291	0.0647307	3-hydroxybutyrate (bhba) levels || id:ebi-a-GCST90026081	3-hydroxybutyrate (bhba) levels	3-hydroxybutyrate (bhba) levels || ||	TRUE	igd	22	20023207	1.04244e-06	0.0494679	NAFLD	TRUE	reported	oih177	2	1	TRUE
rs2745359	C	T	C	T	0.24085	-0.1003	0.0834611	0.0619	FALSE	FALSE	FALSE	ebi-a-GCST90026081	6	127381956	0.0465	291	0.03112	3-hydroxybutyrate (bhba) levels || id:ebi-a-GCST90026081	3-hydroxybutyrate (bhba) levels	3-hydroxybutyrate (bhba) levels || ||	TRUE	igd	6	127060811	4.43047e-07	0.0476982	NAFLD	TRUE	reported	oih177	2	1	TRUE
rs28703824	A	G	A	G	0.198989	0.0274	0.126926	0.1239	FALSE	FALSE	FALSE	ebi-a-GCST90026081	9	100954429	0.0338	291	0.4179	3-hydroxybutyrate (bhba) levels || id:ebi-a-GCST90026081	3-hydroxybutyrate (bhba) levels	3-hydroxybutyrate (bhba) levels || ||	TRUE	igd	9	98192147	6.76675e-07	0.0400546	NAFLD	TRUE	reported	oih177	2	1	TRUE
rs4823112	T	C	T	C	0.221419	0.0122	0.0912309	0.0175	FALSE	FALSE	FALSE	ebi-a-GCST90026081	22	44446490	0.0826	291	0.8825	3-hydroxybutyrate (bhba) levels || id:ebi-a-GCST90026081	3-hydroxybutyrate (bhba) levels	3-hydroxybutyrate (bhba) levels || ||	TRUE	igd	22	44050610	1.32666e-06	0.0457882	NAFLD	TRUE	reported	oih177	2	1	TRUE
rs72893301	A	G	A	G	-0.237107	-0.0614	0.0939026	0.1151	FALSE	FALSE	FALSE	ebi-a-GCST90026081	6	79363994	0.0339	291	0.0705196	3-hydroxybutyrate (bhba) levels || id:ebi-a-GCST90026081	3-hydroxybutyrate (bhba) levels	3-hydroxybutyrate (bhba) levels || ||	TRUE	igd	6	78654277	3.58658e-06	0.0511669	NAFLD	TRUE	reported	oih177	2	1	TRUE
rs73027058	G	C	G	C	-0.221411	-0.051	0.109113	0.1233	FALSE	TRUE	FALSE	ebi-a-GCST90026081	3	12931703	0.0329	291	0.1216	3-hydroxybutyrate (bhba) levels || id:ebi-a-GCST90026081	3-hydroxybutyrate (bhba) levels	3-hydroxybutyrate (bhba) levels || ||	TRUE	igd	3	12890204	3.37746e-06	0.0476519	NAFLD	TRUE	reported	oih177	2	1	TRUE
rs73115877	C	T	C	T	-0.250522	0.0387	0.0912604	0.0774	FALSE	FALSE	FALSE	ebi-a-GCST90026081	4	14921183	0.0394	291	0.3255	3-hydroxybutyrate (bhba) levels || id:ebi-a-GCST90026081	3-hydroxybutyrate (bhba) levels	3-hydroxybutyrate (bhba) levels || ||	TRUE	igd	4	14919559	1.35881e-06	0.0518577	NAFLD	TRUE	reported	oih177	2	1	TRUE
rs738409	G	C	G	C	0.474321	0.0059	0.226988	0.2408	FALSE	TRUE	FALSE	ebi-a-GCST90026081	22	44324727	0.0255	291	0.8184	3-hydroxybutyrate (bhba) levels || id:ebi-a-GCST90026081	3-hydroxybutyrate (bhba) levels	3-hydroxybutyrate (bhba) levels || ||	TRUE	igd	22	43928847	5.50681e-56	0.0300889	NAFLD	TRUE	reported	oih177	2	1	TRUE
rs739846	A	G	A	G	0.434314	-0.0164	0.0632336	0.0557	FALSE	FALSE	FALSE	ebi-a-GCST90026081	19	19419071	0.0523	291	0.7543	3-hydroxybutyrate (bhba) levels || id:ebi-a-GCST90026081	3-hydroxybutyrate (bhba) levels	3-hydroxybutyrate (bhba) levels || ||	TRUE	igd	19	19308262	7.95793e-18	0.0505004	NAFLD	TRUE	reported	oih177	2	1	TRUE
rs10158849	A	G	A	G	-0.192303	0.0032	0.152006	0.1222	FALSE	FALSE	FALSE	ebi-a-GCST90026082	1	105405243	0.0115	291	0.777	3-hydroxyhexanoate levels || id:ebi-a-GCST90026082	3-hydroxyhexanoate levels	3-hydroxyhexanoate levels || ||	TRUE	igd	1	104862621	2.36129e-06	0.0407443	NAFLD	TRUE	reported	oih177	2	1	TRUE
rs113228594	T	A	T	A	0.82644	0.0017	0.00348588	0.0155	FALSE	TRUE	FALSE	ebi-a-GCST90026082	16	52776835	0.0358	291	0.9631	3-hydroxyhexanoate levels || id:ebi-a-GCST90026082	3-hydroxyhexanoate levels	3-hydroxyhexanoate levels || ||	TRUE	igd	16	52742923	4.92357e-06	0.180919	NAFLD	TRUE	reported	oih177	2	1	TRUE
rs114737456	G	A	G	A	0.306331	-0.0011	0.0411712	0.0429	FALSE	FALSE	FALSE	ebi-a-GCST90026082	2	25249216	0.0206	291	0.9591	3-hydroxyhexanoate levels || id:ebi-a-GCST90026082	3-hydroxyhexanoate levels	3-hydroxyhexanoate levels || ||	TRUE	igd	2	25026347	1.83976e-06	0.0642166	NAFLD	TRUE	reported	oih177	2	1	TRUE
rs13141441	A	G	A	G	-0.161366	0.0173	0.227421	0.2793	FALSE	FALSE	FALSE	ebi-a-GCST90026082	4	88212722	0.009	291	0.0533102	3-hydroxyhexanoate levels || id:ebi-a-GCST90026082	3-hydroxyhexanoate levels	3-hydroxyhexanoate levels || ||	TRUE	igd	4	87291570	2.49609e-06	0.0342717	NAFLD	TRUE	reported	oih177	2	1	TRUE
rs1806155	T	G	T	G	0.158442	-0.0013	0.199274	0.1646	FALSE	FALSE	FALSE	ebi-a-GCST90026082	11	31841125	0.0109	291	0.9057	3-hydroxyhexanoate levels || id:ebi-a-GCST90026082	3-hydroxyhexanoate levels	3-hydroxyhexanoate levels || ||	TRUE	igd	11	31819578	2.90804e-06	0.0338753	NAFLD	TRUE	reported	oih177	2	1	TRUE
rs2518827	G	A	G	A	0.241574	-0.0275	0.899305	0.8984	FALSE	FALSE	FALSE	ebi-a-GCST90026082	22	20010730	0.0132	291	0.0370203	3-hydroxyhexanoate levels || id:ebi-a-GCST90026082	3-hydroxyhexanoate levels	3-hydroxyhexanoate levels || ||	TRUE	igd	22	20023207	1.04244e-06	0.0494679	NAFLD	TRUE	reported	oih177	2	1	TRUE
rs2745359	C	T	C	T	0.24085	-0.034	0.0834611	0.0619	FALSE	FALSE	FALSE	ebi-a-GCST90026082	6	127381956	0.017	291	0.0448095	3-hydroxyhexanoate levels || id:ebi-a-GCST90026082	3-hydroxyhexanoate levels	3-hydroxyhexanoate levels || ||	TRUE	igd	6	127060811	4.43047e-07	0.0476982	NAFLD	TRUE	reported	oih177	2	1	TRUE
rs28703824	A	G	A	G	0.198989	0.0019	0.126926	0.1236	FALSE	FALSE	FALSE	ebi-a-GCST90026082	9	100954429	0.0124	291	0.8776	3-hydroxyhexanoate levels || id:ebi-a-GCST90026082	3-hydroxyhexanoate levels	3-hydroxyhexanoate levels || ||	TRUE	igd	9	98192147	6.76675e-07	0.0400546	NAFLD	TRUE	reported	oih177	2	1	TRUE
rs4823112	T	C	T	C	0.221419	-0.004	0.0912309	0.0173	FALSE	FALSE	FALSE	ebi-a-GCST90026082	22	44446490	0.0301	291	0.8939	3-hydroxyhexanoate levels || id:ebi-a-GCST90026082	3-hydroxyhexanoate levels	3-hydroxyhexanoate levels || ||	TRUE	igd	22	44050610	1.32666e-06	0.0457882	NAFLD	TRUE	reported	oih177	2	1	TRUE
rs72893301	A	G	A	G	-0.237107	-0.0312	0.0939026	0.115	FALSE	FALSE	FALSE	ebi-a-GCST90026082	6	79363994	0.0123	291	0.0108101	3-hydroxyhexanoate levels || id:ebi-a-GCST90026082	3-hydroxyhexanoate levels	3-hydroxyhexanoate levels || ||	TRUE	igd	6	78654277	3.58658e-06	0.0511669	NAFLD	TRUE	reported	oih177	2	1	TRUE
rs73027058	G	C	G	C	-0.221411	0.0037	0.109113	0.1242	FALSE	TRUE	FALSE	ebi-a-GCST90026082	3	12931703	0.012	291	0.757201	3-hydroxyhexanoate levels || id:ebi-a-GCST90026082	3-hydroxyhexanoate levels	3-hydroxyhexanoate levels || ||	TRUE	igd	3	12890204	3.37746e-06	0.0476519	NAFLD	TRUE	reported	oih177	2	1	TRUE
rs73115877	C	T	C	T	-0.250522	0.0204	0.0912604	0.0777	FALSE	FALSE	FALSE	ebi-a-GCST90026082	4	14921183	0.0143	291	0.1525	3-hydroxyhexanoate levels || id:ebi-a-GCST90026082	3-hydroxyhexanoate levels	3-hydroxyhexanoate levels || ||	TRUE	igd	4	14919559	1.35881e-06	0.0518577	NAFLD	TRUE	reported	oih177	2	1	TRUE
rs738409	G	C	G	C	0.474321	0.0121	0.226988	0.243	FALSE	TRUE	FALSE	ebi-a-GCST90026082	22	44324727	0.0093	291	0.1917	3-hydroxyhexanoate levels || id:ebi-a-GCST90026082	3-hydroxyhexanoate levels	3-hydroxyhexanoate levels || ||	TRUE	igd	22	43928847	5.50681e-56	0.0300889	NAFLD	TRUE	reported	oih177	2	1	TRUE
rs739846	A	G	A	G	0.434314	0.0289	0.0632336	0.054	FALSE	FALSE	FALSE	ebi-a-GCST90026082	19	19419071	0.0192	291	0.1326	3-hydroxyhexanoate levels || id:ebi-a-GCST90026082	3-hydroxyhexanoate levels	3-hydroxyhexanoate levels || ||	TRUE	igd	19	19308262	7.95793e-18	0.0505004	NAFLD	TRUE	reported	oih177	2	1	TRUE
rs10158849	A	G	A	G	-0.192303	0.0104	0.152006	0.1217	FALSE	FALSE	FALSE	ebi-a-GCST90026083	1	105405243	0.0437	291	0.8113	3-hydroxyoctanoate levels || id:ebi-a-GCST90026083	3-hydroxyoctanoate levels	3-hydroxyoctanoate levels || ||	TRUE	igd	1	104862621	2.36129e-06	0.0407443	NAFLD	TRUE	reported	oih177	2	1	TRUE
rs113228594	T	A	T	A	0.82644	-0.2754	0.00348588	0.0162	FALSE	TRUE	FALSE	ebi-a-GCST90026083	16	52776835	0.1306	291	0.0350203	3-hydroxyoctanoate levels || id:ebi-a-GCST90026083	3-hydroxyoctanoate levels	3-hydroxyoctanoate levels || ||	TRUE	igd	16	52742923	4.92357e-06	0.180919	NAFLD	TRUE	reported	oih177	2	1	TRUE
rs114737456	G	A	G	A	0.306331	0.052	0.0411712	0.0449	FALSE	FALSE	FALSE	ebi-a-GCST90026083	2	25249216	0.0751	291	0.4891	3-hydroxyoctanoate levels || id:ebi-a-GCST90026083	3-hydroxyoctanoate levels	3-hydroxyoctanoate levels || ||	TRUE	igd	2	25026347	1.83976e-06	0.0642166	NAFLD	TRUE	reported	oih177	2	1	TRUE
rs13141441	A	G	A	G	-0.161366	0.0641	0.227421	0.2757	FALSE	FALSE	FALSE	ebi-a-GCST90026083	4	88212722	0.0344	291	0.0624396	3-hydroxyoctanoate levels || id:ebi-a-GCST90026083	3-hydroxyoctanoate levels	3-hydroxyoctanoate levels || ||	TRUE	igd	4	87291570	2.49609e-06	0.0342717	NAFLD	TRUE	reported	oih177	2	1	TRUE
rs1806155	T	G	T	G	0.158442	0.0064	0.199274	0.1657	FALSE	FALSE	FALSE	ebi-a-GCST90026083	11	31841125	0.0412	291	0.8774	3-hydroxyoctanoate levels || id:ebi-a-GCST90026083	3-hydroxyoctanoate levels	3-hydroxyoctanoate levels || ||	TRUE	igd	11	31819578	2.90804e-06	0.0338753	NAFLD	TRUE	reported	oih177	2	1	TRUE
rs2518827	G	A	G	A	0.241574	-0.0665	0.899305	0.9003	FALSE	FALSE	FALSE	ebi-a-GCST90026083	22	20010730	0.0507	291	0.1894	3-hydroxyoctanoate levels || id:ebi-a-GCST90026083	3-hydroxyoctanoate levels	3-hydroxyoctanoate levels || ||	TRUE	igd	22	20023207	1.04244e-06	0.0494679	NAFLD	TRUE	reported	oih177	2	1	TRUE
rs2745359	C	T	C	T	0.24085	-5.00E-04	0.0834611	0.0618	FALSE	FALSE	FALSE	ebi-a-GCST90026083	6	127381956	0.0651	291	0.9933	3-hydroxyoctanoate levels || id:ebi-a-GCST90026083	3-hydroxyoctanoate levels	3-hydroxyoctanoate levels || ||	TRUE	igd	6	127060811	4.43047e-07	0.0476982	NAFLD	TRUE	reported	oih177	2	1	TRUE
rs28703824	A	G	A	G	0.198989	-0.0307	0.126926	0.124	FALSE	FALSE	FALSE	ebi-a-GCST90026083	9	100954429	0.0468	291	0.5121	3-hydroxyoctanoate levels || id:ebi-a-GCST90026083	3-hydroxyoctanoate levels	3-hydroxyoctanoate levels || ||	TRUE	igd	9	98192147	6.76675e-07	0.0400546	NAFLD	TRUE	reported	oih177	2	1	TRUE
rs4823112	T	C	T	C	0.221419	-0.0188	0.0912309	0.0177	FALSE	FALSE	FALSE	ebi-a-GCST90026083	22	44446490	0.1135	291	0.8684	3-hydroxyoctanoate levels || id:ebi-a-GCST90026083	3-hydroxyoctanoate levels	3-hydroxyoctanoate levels || ||	TRUE	igd	22	44050610	1.32666e-06	0.0457882	NAFLD	TRUE	reported	oih177	2	1	TRUE
rs72893301	A	G	A	G	-0.237107	5e-04	0.0939026	0.1152	FALSE	FALSE	FALSE	ebi-a-GCST90026083	6	79363994	0.0471	291	0.9922	3-hydroxyoctanoate levels || id:ebi-a-GCST90026083	3-hydroxyoctanoate levels	3-hydroxyoctanoate levels || ||	TRUE	igd	6	78654277	3.58658e-06	0.0511669	NAFLD	TRUE	reported	oih177	2	1	TRUE
rs73027058	G	C	G	C	-0.221411	-0.0232	0.109113	0.1225	FALSE	TRUE	FALSE	ebi-a-GCST90026083	3	12931703	0.0459	291	0.6138	3-hydroxyoctanoate levels || id:ebi-a-GCST90026083	3-hydroxyoctanoate levels	3-hydroxyoctanoate levels || ||	TRUE	igd	3	12890204	3.37746e-06	0.0476519	NAFLD	TRUE	reported	oih177	2	1	TRUE
rs73115877	C	T	C	T	-0.250522	-0.0036	0.0912604	0.0772	FALSE	FALSE	FALSE	ebi-a-GCST90026083	4	14921183	0.0546	291	0.9469	3-hydroxyoctanoate levels || id:ebi-a-GCST90026083	3-hydroxyoctanoate levels	3-hydroxyoctanoate levels || ||	TRUE	igd	4	14919559	1.35881e-06	0.0518577	NAFLD	TRUE	reported	oih177	2	1	TRUE
rs738409	G	C	G	C	0.474321	0.0392	0.226988	0.2393	FALSE	TRUE	FALSE	ebi-a-GCST90026083	22	44324727	0.0352	291	0.2644	3-hydroxyoctanoate levels || id:ebi-a-GCST90026083	3-hydroxyoctanoate levels	3-hydroxyoctanoate levels || ||	TRUE	igd	22	43928847	5.50681e-56	0.0300889	NAFLD	TRUE	reported	oih177	2	1	TRUE
rs739846	A	G	A	G	0.434314	0.0952	0.0632336	0.057	FALSE	FALSE	FALSE	ebi-a-GCST90026083	19	19419071	0.0712	291	0.181	3-hydroxyoctanoate levels || id:ebi-a-GCST90026083	3-hydroxyoctanoate levels	3-hydroxyoctanoate levels || ||	TRUE	igd	19	19308262	7.95793e-18	0.0505004	NAFLD	TRUE	reported	oih177	2	1	TRUE
rs10158849	A	G	A	G	-0.192303	-0.1263	0.152006	0.1215	FALSE	FALSE	FALSE	ebi-a-GCST90026084	1	105405243	0.0524	291	0.0160199	3-hydroxypyridine sulfate levels || id:ebi-a-GCST90026084	3-hydroxypyridine sulfate levels	3-hydroxypyridine sulfate levels || ||	TRUE	igd	1	104862621	2.36129e-06	0.0407443	NAFLD	TRUE	reported	oih177	2	1	TRUE
rs113228594	T	A	T	A	0.82644	-0.2453	0.00348588	0.0172	FALSE	TRUE	FALSE	ebi-a-GCST90026084	16	52776835	0.1624	291	0.131	3-hydroxypyridine sulfate levels || id:ebi-a-GCST90026084	3-hydroxypyridine sulfate levels	3-hydroxypyridine sulfate levels || ||	TRUE	igd	16	52742923	4.92357e-06	0.180919	NAFLD	TRUE	reported	oih177	2	1	TRUE
rs114737456	G	A	G	A	0.306331	-0.0412	0.0411712	0.0468	FALSE	FALSE	FALSE	ebi-a-GCST90026084	2	25249216	0.086	291	0.632199	3-hydroxypyridine sulfate levels || id:ebi-a-GCST90026084	3-hydroxypyridine sulfate levels	3-hydroxypyridine sulfate levels || ||	TRUE	igd	2	25026347	1.83976e-06	0.0642166	NAFLD	TRUE	reported	oih177	2	1	TRUE
rs13141441	A	G	A	G	-0.161366	0.1032	0.227421	0.2746	FALSE	FALSE	FALSE	ebi-a-GCST90026084	4	88212722	0.0437	291	0.0182802	3-hydroxypyridine sulfate levels || id:ebi-a-GCST90026084	3-hydroxypyridine sulfate levels	3-hydroxypyridine sulfate levels || ||	TRUE	igd	4	87291570	2.49609e-06	0.0342717	NAFLD	TRUE	reported	oih177	2	1	TRUE
rs1806155	T	G	T	G	0.158442	-0.013	0.199274	0.1663	FALSE	FALSE	FALSE	ebi-a-GCST90026084	11	31841125	0.0515	291	0.8006	3-hydroxypyridine sulfate levels || id:ebi-a-GCST90026084	3-hydroxypyridine sulfate levels	3-hydroxypyridine sulfate levels || ||	TRUE	igd	11	31819578	2.90804e-06	0.0338753	NAFLD	TRUE	reported	oih177	2	1	TRUE
rs2518827	G	A	G	A	0.241574	-0.0221	0.899305	0.9007	FALSE	FALSE	FALSE	ebi-a-GCST90026084	22	20010730	0.0646	291	0.732399	3-hydroxypyridine sulfate levels || id:ebi-a-GCST90026084	3-hydroxypyridine sulfate levels	3-hydroxypyridine sulfate levels || ||	TRUE	igd	22	20023207	1.04244e-06	0.0494679	NAFLD	TRUE	reported	oih177	2	1	TRUE
rs2745359	C	T	C	T	0.24085	-0.0651	0.0834611	0.0618	FALSE	FALSE	FALSE	ebi-a-GCST90026084	6	127381956	0.0774	291	0.4006	3-hydroxypyridine sulfate levels || id:ebi-a-GCST90026084	3-hydroxypyridine sulfate levels	3-hydroxypyridine sulfate levels || ||	TRUE	igd	6	127060811	4.43047e-07	0.0476982	NAFLD	TRUE	reported	oih177	2	1	TRUE
rs28703824	A	G	A	G	0.198989	0.0659	0.126926	0.1241	FALSE	FALSE	FALSE	ebi-a-GCST90026084	9	100954429	0.0543	291	0.2247	3-hydroxypyridine sulfate levels || id:ebi-a-GCST90026084	3-hydroxypyridine sulfate levels	3-hydroxypyridine sulfate levels || ||	TRUE	igd	9	98192147	6.76675e-07	0.0400546	NAFLD	TRUE	reported	oih177	2	1	TRUE
rs4823112	T	C	T	C	0.221419	-0.2409	0.0912309	0.0178	FALSE	FALSE	FALSE	ebi-a-GCST90026084	22	44446490	0.1679	291	0.1513	3-hydroxypyridine sulfate levels || id:ebi-a-GCST90026084	3-hydroxypyridine sulfate levels	3-hydroxypyridine sulfate levels || ||	TRUE	igd	22	44050610	1.32666e-06	0.0457882	NAFLD	TRUE	reported	oih177	2	1	TRUE
rs72893301	A	G	A	G	-0.237107	-0.0261	0.0939026	0.1152	FALSE	FALSE	FALSE	ebi-a-GCST90026084	6	79363994	0.0565	291	0.6445	3-hydroxypyridine sulfate levels || id:ebi-a-GCST90026084	3-hydroxypyridine sulfate levels	3-hydroxypyridine sulfate levels || ||	TRUE	igd	6	78654277	3.58658e-06	0.0511669	NAFLD	TRUE	reported	oih177	2	1	TRUE
rs73027058	G	C	G	C	-0.221411	0.0023	0.109113	0.122	FALSE	TRUE	FALSE	ebi-a-GCST90026084	3	12931703	0.0569	291	0.9674	3-hydroxypyridine sulfate levels || id:ebi-a-GCST90026084	3-hydroxypyridine sulfate levels	3-hydroxypyridine sulfate levels || ||	TRUE	igd	3	12890204	3.37746e-06	0.0476519	NAFLD	TRUE	reported	oih177	2	1	TRUE
rs73115877	C	T	C	T	-0.250522	0.0084	0.0912604	0.0772	FALSE	FALSE	FALSE	ebi-a-GCST90026084	4	14921183	0.068	291	0.902	3-hydroxypyridine sulfate levels || id:ebi-a-GCST90026084	3-hydroxypyridine sulfate levels	3-hydroxypyridine sulfate levels || ||	TRUE	igd	4	14919559	1.35881e-06	0.0518577	NAFLD	TRUE	reported	oih177	2	1	TRUE
rs738409	G	C	G	C	0.474321	-0.0066	0.226988	0.2393	FALSE	TRUE	FALSE	ebi-a-GCST90026084	22	44324727	0.0425	291	0.8767	3-hydroxypyridine sulfate levels || id:ebi-a-GCST90026084	3-hydroxypyridine sulfate levels	3-hydroxypyridine sulfate levels || ||	TRUE	igd	22	43928847	5.50681e-56	0.0300889	NAFLD	TRUE	reported	oih177	2	1	TRUE
rs739846	A	G	A	G	0.434314	0.125	0.0632336	0.0572	FALSE	FALSE	FALSE	ebi-a-GCST90026084	19	19419071	0.104	291	0.2292	3-hydroxypyridine sulfate levels || id:ebi-a-GCST90026084	3-hydroxypyridine sulfate levels	3-hydroxypyridine sulfate levels || ||	TRUE	igd	19	19308262	7.95793e-18	0.0505004	NAFLD	TRUE	reported	oih177	2	1	TRUE
rs10158849	A	G	A	G	-0.192303	-0.112	0.152006	0.1222	FALSE	FALSE	FALSE	ebi-a-GCST90026085	1	105405243	0.074	291	0.13	3-hydroxystachydrine levels || id:ebi-a-GCST90026085	3-hydroxystachydrine levels	3-hydroxystachydrine levels || ||	TRUE	igd	1	104862621	2.36129e-06	0.0407443	NAFLD	TRUE	reported	oih177	2	1	TRUE
rs113228594	T	A	T	A	0.82644	0.1185	0.00348588	0.0149	FALSE	TRUE	FALSE	ebi-a-GCST90026085	16	52776835	0.2157	291	0.582801	3-hydroxystachydrine levels || id:ebi-a-GCST90026085	3-hydroxystachydrine levels	3-hydroxystachydrine levels || ||	TRUE	igd	16	52742923	4.92357e-06	0.180919	NAFLD	TRUE	reported	oih177	2	1	TRUE
rs114737456	G	A	G	A	0.306331	0.0733	0.0411712	0.041	FALSE	FALSE	FALSE	ebi-a-GCST90026085	2	25249216	0.1289	291	0.5697	3-hydroxystachydrine levels || id:ebi-a-GCST90026085	3-hydroxystachydrine levels	3-hydroxystachydrine levels || ||	TRUE	igd	2	25026347	1.83976e-06	0.0642166	NAFLD	TRUE	reported	oih177	2	1	TRUE
rs13141441	A	G	A	G	-0.161366	-0.0352	0.227421	0.2783	FALSE	FALSE	FALSE	ebi-a-GCST90026085	4	88212722	0.0578	291	0.5418	3-hydroxystachydrine levels || id:ebi-a-GCST90026085	3-hydroxystachydrine levels	3-hydroxystachydrine levels || ||	TRUE	igd	4	87291570	2.49609e-06	0.0342717	NAFLD	TRUE	reported	oih177	2	1	TRUE
rs1806155	T	G	T	G	0.158442	0.0444	0.199274	0.1649	FALSE	FALSE	FALSE	ebi-a-GCST90026085	11	31841125	0.0706	291	0.5295	3-hydroxystachydrine levels || id:ebi-a-GCST90026085	3-hydroxystachydrine levels	3-hydroxystachydrine levels || ||	TRUE	igd	11	31819578	2.90804e-06	0.0338753	NAFLD	TRUE	reported	oih177	2	1	TRUE
rs2518827	G	A	G	A	0.241574	-0.2314	0.899305	0.8994	FALSE	FALSE	FALSE	ebi-a-GCST90026085	22	20010730	0.091	291	0.0109701	3-hydroxystachydrine levels || id:ebi-a-GCST90026085	3-hydroxystachydrine levels	3-hydroxystachydrine levels || ||	TRUE	igd	22	20023207	1.04244e-06	0.0494679	NAFLD	TRUE	reported	oih177	2	1	TRUE
rs2745359	C	T	C	T	0.24085	0.0811	0.0834611	0.0619	FALSE	FALSE	FALSE	ebi-a-GCST90026085	6	127381956	0.1101	291	0.4614	3-hydroxystachydrine levels || id:ebi-a-GCST90026085	3-hydroxystachydrine levels	3-hydroxystachydrine levels || ||	TRUE	igd	6	127060811	4.43047e-07	0.0476982	NAFLD	TRUE	reported	oih177	2	1	TRUE
rs28703824	A	G	A	G	0.198989	-0.0128	0.126926	0.1239	FALSE	FALSE	FALSE	ebi-a-GCST90026085	9	100954429	0.0825	291	0.8769	3-hydroxystachydrine levels || id:ebi-a-GCST90026085	3-hydroxystachydrine levels	3-hydroxystachydrine levels || ||	TRUE	igd	9	98192147	6.76675e-07	0.0400546	NAFLD	TRUE	reported	oih177	2	1	TRUE
rs4823112	T	C	T	C	0.221419	0.1515	0.0912309	0.0167	FALSE	FALSE	FALSE	ebi-a-GCST90026085	22	44446490	0.219	291	0.489	3-hydroxystachydrine levels || id:ebi-a-GCST90026085	3-hydroxystachydrine levels	3-hydroxystachydrine levels || ||	TRUE	igd	22	44050610	1.32666e-06	0.0457882	NAFLD	TRUE	reported	oih177	2	1	TRUE
rs72893301	A	G	A	G	-0.237107	0.152	0.0939026	0.115	FALSE	FALSE	FALSE	ebi-a-GCST90026085	6	79363994	0.0803	291	0.05851	3-hydroxystachydrine levels || id:ebi-a-GCST90026085	3-hydroxystachydrine levels	3-hydroxystachydrine levels || ||	TRUE	igd	6	78654277	3.58658e-06	0.0511669	NAFLD	TRUE	reported	oih177	2	1	TRUE
rs73027058	G	C	G	C	-0.221411	0.0365	0.109113	0.1244	FALSE	TRUE	FALSE	ebi-a-GCST90026085	3	12931703	0.0755	291	0.6292	3-hydroxystachydrine levels || id:ebi-a-GCST90026085	3-hydroxystachydrine levels	3-hydroxystachydrine levels || ||	TRUE	igd	3	12890204	3.37746e-06	0.0476519	NAFLD	TRUE	reported	oih177	2	1	TRUE
rs73115877	C	T	C	T	-0.250522	-0.1775	0.0912604	0.0785	FALSE	FALSE	FALSE	ebi-a-GCST90026085	4	14921183	0.0955	291	0.0631902	3-hydroxystachydrine levels || id:ebi-a-GCST90026085	3-hydroxystachydrine levels	3-hydroxystachydrine levels || ||	TRUE	igd	4	14919559	1.35881e-06	0.0518577	NAFLD	TRUE	reported	oih177	2	1	TRUE
rs738409	G	C	G	C	0.474321	0.0743	0.226988	0.2434	FALSE	TRUE	FALSE	ebi-a-GCST90026085	22	44324727	0.0607	291	0.2208	3-hydroxystachydrine levels || id:ebi-a-GCST90026085	3-hydroxystachydrine levels	3-hydroxystachydrine levels || ||	TRUE	igd	22	43928847	5.50681e-56	0.0300889	NAFLD	TRUE	reported	oih177	2	1	TRUE
rs739846	A	G	A	G	0.434314	-0.0569	0.0632336	0.0571	FALSE	FALSE	FALSE	ebi-a-GCST90026085	19	19419071	0.1328	291	0.668099	3-hydroxystachydrine levels || id:ebi-a-GCST90026085	3-hydroxystachydrine levels	3-hydroxystachydrine levels || ||	TRUE	igd	19	19308262	7.95793e-18	0.0505004	NAFLD	TRUE	reported	oih177	2	1	TRUE
rs10158849	A	G	A	G	-0.192303	0.0109	0.152006	0.1218	FALSE	FALSE	FALSE	ebi-a-GCST90026086	1	105405243	0.0228	291	0.6327	3-methoxytyramine sulfate levels || id:ebi-a-GCST90026086	3-methoxytyramine sulfate levels	3-methoxytyramine sulfate levels || ||	TRUE	igd	1	104862621	2.36129e-06	0.0407443	NAFLD	TRUE	reported	oih177	2	1	TRUE
rs113228594	T	A	T	A	0.82644	0.1291	0.00348588	0.016	FALSE	TRUE	FALSE	ebi-a-GCST90026086	16	52776835	0.0687	291	0.0601201	3-methoxytyramine sulfate levels || id:ebi-a-GCST90026086	3-methoxytyramine sulfate levels	3-methoxytyramine sulfate levels || ||	TRUE	igd	16	52742923	4.92357e-06	0.180919	NAFLD	TRUE	reported	oih177	2	1	TRUE
rs114737456	G	A	G	A	0.306331	-0.0284	0.0411712	0.0443	FALSE	FALSE	FALSE	ebi-a-GCST90026086	2	25249216	0.0395	291	0.471	3-methoxytyramine sulfate levels || id:ebi-a-GCST90026086	3-methoxytyramine sulfate levels	3-methoxytyramine sulfate levels || ||	TRUE	igd	2	25026347	1.83976e-06	0.0642166	NAFLD	TRUE	reported	oih177	2	1	TRUE
rs13141441	A	G	A	G	-0.161366	0.0137	0.227421	0.2766	FALSE	FALSE	FALSE	ebi-a-GCST90026086	4	88212722	0.0178	291	0.4427	3-methoxytyramine sulfate levels || id:ebi-a-GCST90026086	3-methoxytyramine sulfate levels	3-methoxytyramine sulfate levels || ||	TRUE	igd	4	87291570	2.49609e-06	0.0342717	NAFLD	TRUE	reported	oih177	2	1	TRUE
rs1806155	T	G	T	G	0.158442	-0.0294	0.199274	0.1652	FALSE	FALSE	FALSE	ebi-a-GCST90026086	11	31841125	0.0212	291	0.1659	3-methoxytyramine sulfate levels || id:ebi-a-GCST90026086	3-methoxytyramine sulfate levels	3-methoxytyramine sulfate levels || ||	TRUE	igd	11	31819578	2.90804e-06	0.0338753	NAFLD	TRUE	reported	oih177	2	1	TRUE
rs2518827	G	A	G	A	0.241574	0.0077	0.899305	0.8999	FALSE	FALSE	FALSE	ebi-a-GCST90026086	22	20010730	0.0264	291	0.7691	3-methoxytyramine sulfate levels || id:ebi-a-GCST90026086	3-methoxytyramine sulfate levels	3-methoxytyramine sulfate levels || ||	TRUE	igd	22	20023207	1.04244e-06	0.0494679	NAFLD	TRUE	reported	oih177	2	1	TRUE
rs2745359	C	T	C	T	0.24085	-0.0037	0.0834611	0.0619	FALSE	FALSE	FALSE	ebi-a-GCST90026086	6	127381956	0.0338	291	0.9132	3-methoxytyramine sulfate levels || id:ebi-a-GCST90026086	3-methoxytyramine sulfate levels	3-methoxytyramine sulfate levels || ||	TRUE	igd	6	127060811	4.43047e-07	0.0476982	NAFLD	TRUE	reported	oih177	2	1	TRUE
rs28703824	A	G	A	G	0.198989	-0.009	0.126926	0.1239	FALSE	FALSE	FALSE	ebi-a-GCST90026086	9	100954429	0.0243	291	0.7118	3-methoxytyramine sulfate levels || id:ebi-a-GCST90026086	3-methoxytyramine sulfate levels	3-methoxytyramine sulfate levels || ||	TRUE	igd	9	98192147	6.76675e-07	0.0400546	NAFLD	TRUE	reported	oih177	2	1	TRUE
rs4823112	T	C	T	C	0.221419	-0.0133	0.0912309	0.0176	FALSE	FALSE	FALSE	ebi-a-GCST90026086	22	44446490	0.0592	291	0.8218	3-methoxytyramine sulfate levels || id:ebi-a-GCST90026086	3-methoxytyramine sulfate levels	3-methoxytyramine sulfate levels || ||	TRUE	igd	22	44050610	1.32666e-06	0.0457882	NAFLD	TRUE	reported	oih177	2	1	TRUE
rs72893301	A	G	A	G	-0.237107	-0.03	0.0939026	0.1151	FALSE	FALSE	FALSE	ebi-a-GCST90026086	6	79363994	0.0245	291	0.2206	3-methoxytyramine sulfate levels || id:ebi-a-GCST90026086	3-methoxytyramine sulfate levels	3-methoxytyramine sulfate levels || ||	TRUE	igd	6	78654277	3.58658e-06	0.0511669	NAFLD	TRUE	reported	oih177	2	1	TRUE
rs73027058	G	C	G	C	-0.221411	0.0109	0.109113	0.1229	FALSE	TRUE	FALSE	ebi-a-GCST90026086	3	12931703	0.0238	291	0.647099	3-methoxytyramine sulfate levels || id:ebi-a-GCST90026086	3-methoxytyramine sulfate levels	3-methoxytyramine sulfate levels || ||	TRUE	igd	3	12890204	3.37746e-06	0.0476519	NAFLD	TRUE	reported	oih177	2	1	TRUE
rs73115877	C	T	C	T	-0.250522	0.0058	0.0912604	0.0773	FALSE	FALSE	FALSE	ebi-a-GCST90026086	4	14921183	0.0284	291	0.839	3-methoxytyramine sulfate levels || id:ebi-a-GCST90026086	3-methoxytyramine sulfate levels	3-methoxytyramine sulfate levels || ||	TRUE	igd	4	14919559	1.35881e-06	0.0518577	NAFLD	TRUE	reported	oih177	2	1	TRUE
rs738409	G	C	G	C	0.474321	0.0226	0.226988	0.2399	FALSE	TRUE	FALSE	ebi-a-GCST90026086	22	44324727	0.0182	291	0.2148	3-methoxytyramine sulfate levels || id:ebi-a-GCST90026086	3-methoxytyramine sulfate levels	3-methoxytyramine sulfate levels || ||	TRUE	igd	22	43928847	5.50681e-56	0.0300889	NAFLD	TRUE	reported	oih177	2	1	TRUE
rs739846	A	G	A	G	0.434314	-0.0132	0.0632336	0.0562	FALSE	FALSE	FALSE	ebi-a-GCST90026086	19	19419071	0.0374	291	0.723501	3-methoxytyramine sulfate levels || id:ebi-a-GCST90026086	3-methoxytyramine sulfate levels	3-methoxytyramine sulfate levels || ||	TRUE	igd	19	19308262	7.95793e-18	0.0505004	NAFLD	TRUE	reported	oih177	2	1	TRUE
rs10158849	A	G	A	G	-0.192303	-0.0081	0.152006	0.1219	FALSE	FALSE	FALSE	ebi-a-GCST90026087	1	105405243	0.0408	291	0.8419	3-methoxytyrosine levels || id:ebi-a-GCST90026087	3-methoxytyrosine levels	3-methoxytyrosine levels || ||	TRUE	igd	1	104862621	2.36129e-06	0.0407443	NAFLD	TRUE	reported	oih177	2	1	TRUE
rs113228594	T	A	T	A	0.82644	0.0749	0.00348588	0.016	FALSE	TRUE	FALSE	ebi-a-GCST90026087	16	52776835	0.1235	291	0.5438	3-methoxytyrosine levels || id:ebi-a-GCST90026087	3-methoxytyrosine levels	3-methoxytyrosine levels || ||	TRUE	igd	16	52742923	4.92357e-06	0.180919	NAFLD	TRUE	reported	oih177	2	1	TRUE
rs114737456	G	A	G	A	0.306331	0.0493	0.0411712	0.0441	FALSE	FALSE	FALSE	ebi-a-GCST90026087	2	25249216	0.0706	291	0.4852	3-methoxytyrosine levels || id:ebi-a-GCST90026087	3-methoxytyrosine levels	3-methoxytyrosine levels || ||	TRUE	igd	2	25026347	1.83976e-06	0.0642166	NAFLD	TRUE	reported	oih177	2	1	TRUE
rs13141441	A	G	A	G	-0.161366	0.023	0.227421	0.277	FALSE	FALSE	FALSE	ebi-a-GCST90026087	4	88212722	0.0319	291	0.4712	3-methoxytyrosine levels || id:ebi-a-GCST90026087	3-methoxytyrosine levels	3-methoxytyrosine levels || ||	TRUE	igd	4	87291570	2.49609e-06	0.0342717	NAFLD	TRUE	reported	oih177	2	1	TRUE
rs1806155	T	G	T	G	0.158442	0.0367	0.199274	0.1653	FALSE	FALSE	FALSE	ebi-a-GCST90026087	11	31841125	0.0381	291	0.3362	3-methoxytyrosine levels || id:ebi-a-GCST90026087	3-methoxytyrosine levels	3-methoxytyrosine levels || ||	TRUE	igd	11	31819578	2.90804e-06	0.0338753	NAFLD	TRUE	reported	oih177	2	1	TRUE
rs2518827	G	A	G	A	0.241574	0.0118	0.899305	0.8998	FALSE	FALSE	FALSE	ebi-a-GCST90026087	22	20010730	0.0472	291	0.8027	3-methoxytyrosine levels || id:ebi-a-GCST90026087	3-methoxytyrosine levels	3-methoxytyrosine levels || ||	TRUE	igd	22	20023207	1.04244e-06	0.0494679	NAFLD	TRUE	reported	oih177	2	1	TRUE
rs2745359	C	T	C	T	0.24085	0.0108	0.0834611	0.0619	FALSE	FALSE	FALSE	ebi-a-GCST90026087	6	127381956	0.0603	291	0.8576	3-methoxytyrosine levels || id:ebi-a-GCST90026087	3-methoxytyrosine levels	3-methoxytyrosine levels || ||	TRUE	igd	6	127060811	4.43047e-07	0.0476982	NAFLD	TRUE	reported	oih177	2	1	TRUE
rs28703824	A	G	A	G	0.198989	-0.0907	0.126926	0.1239	FALSE	FALSE	FALSE	ebi-a-GCST90026087	9	100954429	0.0432	291	0.0358402	3-methoxytyrosine levels || id:ebi-a-GCST90026087	3-methoxytyrosine levels	3-methoxytyrosine levels || ||	TRUE	igd	9	98192147	6.76675e-07	0.0400546	NAFLD	TRUE	reported	oih177	2	1	TRUE
rs4823112	T	C	T	C	0.221419	0.2613	0.0912309	0.0176	FALSE	FALSE	FALSE	ebi-a-GCST90026087	22	44446490	0.1043	291	0.0122501	3-methoxytyrosine levels || id:ebi-a-GCST90026087	3-methoxytyrosine levels	3-methoxytyrosine levels || ||	TRUE	igd	22	44050610	1.32666e-06	0.0457882	NAFLD	TRUE	reported	oih177	2	1	TRUE
[truncated: 3,475 more rows]
