# Supplementary material for: The Role of Metabolites in CSF on NAFLD Development: A Mendelian Randomisation Analysis
Source: Endocrinol Diabetes Metab. 2025 Nov 23;8(6):e70088. doi: 10.1002/edm2.70088 (PMC12640884; doi:10.1002/edm2.70088)
Supplement: Supplementary file 12 — Table S8: The results of inverse Mendelian randomisation analysis in discovery group. [file EDM2-8-e70088-s009.csv]

Table S8 The results of inverse Mendelian randomization analysis in discovery group
id.exposure	id.outcome	outcome	exposure	method	nsnp	b	se	pval	lo_ci	up_ci
ebi-a-GCST90091033	ebi-a-GCST90025999	Glucose levels || id:ebi-a-GCST90025999	Nonalcoholic fatty liver disease	MR Egger	11	0.0544146466420314	0.0280026035389263	0.0838775257472505	-0.000470456	0.109299749578327
ebi-a-GCST90091033	ebi-a-GCST90025999	Glucose levels || id:ebi-a-GCST90025999	Nonalcoholic fatty liver disease	Weighted median	11	0.0106869219916022	0.0183613356723211	0.560543766840654	-0.025301296	0.0466751399093514
ebi-a-GCST90091033	ebi-a-GCST90025999	Glucose levels || id:ebi-a-GCST90025999	Nonalcoholic fatty liver disease	Inverse variance weighted	11	-0.017249399	0.0157449560639227	0.273275400649337	-0.048109513	0.0136107145980459
ebi-a-GCST90091033	ebi-a-GCST90025999	Glucose levels || id:ebi-a-GCST90025999	Nonalcoholic fatty liver disease	Simple mode	11	-0.014712107	0.037459606769545	0.702748817556633	-0.088132936	0.0587087227298344
ebi-a-GCST90091033	ebi-a-GCST90025999	Glucose levels || id:ebi-a-GCST90025999	Nonalcoholic fatty liver disease	Weighted mode	11	0.00960336469949652	0.0191448575414758	0.626796264037916	-0.027920556	0.047127285480789
ebi-a-GCST90091033	ebi-a-GCST90026000	Creatinine levels || id:ebi-a-GCST90026000	Nonalcoholic fatty liver disease	MR Egger	11	0.0803012765626399	0.0257178306261567	0.0122711248130499	0.0298943285353727	0.130708224589907
ebi-a-GCST90091033	ebi-a-GCST90026000	Creatinine levels || id:ebi-a-GCST90026000	Nonalcoholic fatty liver disease	Weighted median	11	0.0264923485215697	0.0167512495590086	0.113760385506273	-0.006340101	0.0593247976572266
ebi-a-GCST90091033	ebi-a-GCST90026000	Creatinine levels || id:ebi-a-GCST90026000	Nonalcoholic fatty liver disease	Inverse variance weighted	11	0.00868181904370015	0.0154587540608601	0.574380523560314	-0.021617339	0.0389809770029859
ebi-a-GCST90091033	ebi-a-GCST90026000	Creatinine levels || id:ebi-a-GCST90026000	Nonalcoholic fatty liver disease	Simple mode	11	0.0232041471000088	0.0346650646033127	0.518407791482399	-0.04473938	0.0911476737225017
ebi-a-GCST90091033	ebi-a-GCST90026000	Creatinine levels || id:ebi-a-GCST90026000	Nonalcoholic fatty liver disease	Weighted mode	11	0.0283540635510161	0.0184383686097244	0.155120946132709	-0.007785139	0.0644932660260759
ebi-a-GCST90091033	ebi-a-GCST90026001	Urate levels || id:ebi-a-GCST90026001	Nonalcoholic fatty liver disease	MR Egger	11	0.16207592498043	0.0723642913589091	0.0518667682693647	0.020241913916968	0.303909936043892
ebi-a-GCST90091033	ebi-a-GCST90026001	Urate levels || id:ebi-a-GCST90026001	Nonalcoholic fatty liver disease	Weighted median	11	0.0164101721202703	0.0426018058349759	0.700089999577975	-0.067089367	0.0999097115568232
ebi-a-GCST90091033	ebi-a-GCST90026001	Urate levels || id:ebi-a-GCST90026001	Nonalcoholic fatty liver disease	Inverse variance weighted	11	-0.001138192	0.0447895322794137	0.979726323520587	-0.088925676	0.0866492907713625
ebi-a-GCST90091033	ebi-a-GCST90026001	Urate levels || id:ebi-a-GCST90026001	Nonalcoholic fatty liver disease	Simple mode	11	-0.16657153	0.109239943882742	0.158285275026244	-0.38068182	0.0475387598048528
ebi-a-GCST90091033	ebi-a-GCST90026001	Urate levels || id:ebi-a-GCST90026001	Nonalcoholic fatty liver disease	Weighted mode	11	0.0222256504396821	0.0481696672245241	0.65438238039482	-0.072186897	0.116638198199749
ebi-a-GCST90091033	ebi-a-GCST90026002	Bilirubin (z,z) levels || id:ebi-a-GCST90026002	Nonalcoholic fatty liver disease	MR Egger	11	0.0512143440135673	0.125022066707624	0.691646523588641	-0.193828907	0.296257594760511
ebi-a-GCST90091033	ebi-a-GCST90026002	Bilirubin (z,z) levels || id:ebi-a-GCST90026002	Nonalcoholic fatty liver disease	Weighted median	11	0.0418935318362278	0.07880074928546	0.594976221230033	-0.112555937	0.196343000435729
ebi-a-GCST90091033	ebi-a-GCST90026002	Bilirubin (z,z) levels || id:ebi-a-GCST90026002	Nonalcoholic fatty liver disease	Inverse variance weighted	11	0.0273234277122791	0.0616364634498657	0.657548949811433	-0.093484041	0.148130896074016
ebi-a-GCST90091033	ebi-a-GCST90026002	Bilirubin (z,z) levels || id:ebi-a-GCST90026002	Nonalcoholic fatty liver disease	Simple mode	11	0.120273246706915	0.1174801983865	0.330069598744333	-0.109987942	0.350534435544455
ebi-a-GCST90091033	ebi-a-GCST90026002	Bilirubin (z,z) levels || id:ebi-a-GCST90026002	Nonalcoholic fatty liver disease	Weighted mode	11	0.0566984420293524	0.0864432030885391	0.526688307934838	-0.112730236	0.226127120082889
ebi-a-GCST90091033	ebi-a-GCST90026003	Cholesterol levels || id:ebi-a-GCST90026003	Nonalcoholic fatty liver disease	MR Egger	11	0.0648043203045489	0.0600310882453636	0.308438331023181	-0.052856613	0.182465253265462
ebi-a-GCST90091033	ebi-a-GCST90026003	Cholesterol levels || id:ebi-a-GCST90026003	Nonalcoholic fatty liver disease	Weighted median	11	0.0512053973592958	0.0379726841069509	0.177504113808395	-0.023221063	0.12563185820892
ebi-a-GCST90091033	ebi-a-GCST90026003	Cholesterol levels || id:ebi-a-GCST90026003	Nonalcoholic fatty liver disease	Inverse variance weighted	11	0.0157684532197999	0.0296157277209994	0.594424674049075	-0.042278373	0.0738152795529588
ebi-a-GCST90091033	ebi-a-GCST90026003	Cholesterol levels || id:ebi-a-GCST90026003	Nonalcoholic fatty liver disease	Simple mode	11	0.0340080747390067	0.0595029613390086	0.580254664950043	-0.082617729	0.150633878963464
ebi-a-GCST90091033	ebi-a-GCST90026003	Cholesterol levels || id:ebi-a-GCST90026003	Nonalcoholic fatty liver disease	Weighted mode	11	0.051464879194302	0.0408883581113298	0.236740599758038	-0.028676303	0.131606061092508
ebi-a-GCST90091033	ebi-a-GCST90026004	Lysine levels || id:ebi-a-GCST90026004	Nonalcoholic fatty liver disease	MR Egger	11	-0.002594126	0.0445116510623915	0.954799306021048	-0.089836962	0.0846487100106832
ebi-a-GCST90091033	ebi-a-GCST90026004	Lysine levels || id:ebi-a-GCST90026004	Nonalcoholic fatty liver disease	Weighted median	11	-0.001584493	0.0257978155042331	0.951025000792613	-0.052148211	0.0489792255026967
ebi-a-GCST90091033	ebi-a-GCST90026004	Lysine levels || id:ebi-a-GCST90026004	Nonalcoholic fatty liver disease	Inverse variance weighted	11	-0.014965463	0.0209196211532123	0.474374730099538	-0.05596792	0.0260369945501099
ebi-a-GCST90091033	ebi-a-GCST90026004	Lysine levels || id:ebi-a-GCST90026004	Nonalcoholic fatty liver disease	Simple mode	11	-0.012362126	0.0485295423953554	0.804090534923082	-0.107480029	0.0827557775867911
ebi-a-GCST90091033	ebi-a-GCST90026004	Lysine levels || id:ebi-a-GCST90026004	Nonalcoholic fatty liver disease	Weighted mode	11	-0.00358111	0.0269258078138318	0.89683231000081	-0.056355694	0.0491934731078724
ebi-a-GCST90091033	ebi-a-GCST90026005	Tyrosine levels || id:ebi-a-GCST90026005	Nonalcoholic fatty liver disease	MR Egger	11	0.0793570476758855	0.0454463933825174	0.114733215675519	-0.009717883	0.16843197870562
ebi-a-GCST90091033	ebi-a-GCST90026005	Tyrosine levels || id:ebi-a-GCST90026005	Nonalcoholic fatty liver disease	Weighted median	11	0.0271317619845116	0.0285464236390692	0.341886964145638	-0.028819228	0.0830827523170872
ebi-a-GCST90091033	ebi-a-GCST90026005	Tyrosine levels || id:ebi-a-GCST90026005	Nonalcoholic fatty liver disease	Inverse variance weighted	11	0.0130386222415304	0.0223861261629678	0.560268933675518	-0.030838185	0.0569154295209472
ebi-a-GCST90091033	ebi-a-GCST90026005	Tyrosine levels || id:ebi-a-GCST90026005	Nonalcoholic fatty liver disease	Simple mode	11	0.0629850158303636	0.0549349152791001	0.278265780574637	-0.044687418	0.1706574497774
ebi-a-GCST90091033	ebi-a-GCST90026005	Tyrosine levels || id:ebi-a-GCST90026005	Nonalcoholic fatty liver disease	Weighted mode	11	0.033158683283427	0.0302251858363594	0.298331674874034	-0.026082681	0.0924000475226913
ebi-a-GCST90091033	ebi-a-GCST90026006	Pyroglutamine levels || id:ebi-a-GCST90026006	Nonalcoholic fatty liver disease	MR Egger	11	0.00801056507422958	0.0888493213680574	0.930135483760848	-0.166134105	0.182155234955622
ebi-a-GCST90091033	ebi-a-GCST90026006	Pyroglutamine levels || id:ebi-a-GCST90026006	Nonalcoholic fatty liver disease	Weighted median	11	-0.067013257	0.0585020331540651	0.252007914245704	-0.181677242	0.0476507282383112
ebi-a-GCST90091033	ebi-a-GCST90026006	Pyroglutamine levels || id:ebi-a-GCST90026006	Nonalcoholic fatty liver disease	Inverse variance weighted	11	-0.053991313	0.043787816334685	0.217567790452082	-0.139815433	0.0318328066248132
ebi-a-GCST90091033	ebi-a-GCST90026006	Pyroglutamine levels || id:ebi-a-GCST90026006	Nonalcoholic fatty liver disease	Simple mode	11	-0.196684974	0.105548237001083	0.0919908831794424	-0.403559518	0.0101895708301016
ebi-a-GCST90091033	ebi-a-GCST90026006	Pyroglutamine levels || id:ebi-a-GCST90026006	Nonalcoholic fatty liver disease	Weighted mode	11	-0.068044914	0.065193009356427	0.321178038215842	-0.195823213	0.0597333841433301
ebi-a-GCST90091033	ebi-a-GCST90026007	Cortisol levels || id:ebi-a-GCST90026007	Nonalcoholic fatty liver disease	MR Egger	11	-0.001734939	0.120890807473206	0.988862822873713	-0.238680922	0.235211043784099
ebi-a-GCST90091033	ebi-a-GCST90026007	Cortisol levels || id:ebi-a-GCST90026007	Nonalcoholic fatty liver disease	Weighted median	11	0.0178361339530713	0.0521033361033999	0.732108353800234	-0.084286405	0.119958672715735
ebi-a-GCST90091033	ebi-a-GCST90026007	Cortisol levels || id:ebi-a-GCST90026007	Nonalcoholic fatty liver disease	Inverse variance weighted	11	-0.025059241	0.0565496554750419	0.657666688139592	-0.135896566	0.0857780834967589
ebi-a-GCST90091033	ebi-a-GCST90026007	Cortisol levels || id:ebi-a-GCST90026007	Nonalcoholic fatty liver disease	Simple mode	11	0.00890982214356273	0.129315667281349	0.946427651486187	-0.244548886	0.262368530015006
ebi-a-GCST90091033	ebi-a-GCST90026007	Cortisol levels || id:ebi-a-GCST90026007	Nonalcoholic fatty liver disease	Weighted mode	11	0.0225403258054668	0.054838140672731	0.689717560107335	-0.08494243	0.13002308152402
ebi-a-GCST90091033	ebi-a-GCST90026008	Lactate levels || id:ebi-a-GCST90026008	Nonalcoholic fatty liver disease	MR Egger	11	0.00294912449964	0.0322451707315201	0.929130872919443	-0.06025141	0.0661496591334195
ebi-a-GCST90091033	ebi-a-GCST90026008	Lactate levels || id:ebi-a-GCST90026008	Nonalcoholic fatty liver disease	Weighted median	11	-0.010237968	0.0200263560458899	0.609193706171212	-0.049489626	0.0290136894503043
ebi-a-GCST90091033	ebi-a-GCST90026008	Lactate levels || id:ebi-a-GCST90026008	Nonalcoholic fatty liver disease	Inverse variance weighted	11	-0.014180848	0.0159265653468453	0.37325671851694	-0.045396916	0.0170352197462349
ebi-a-GCST90091033	ebi-a-GCST90026008	Lactate levels || id:ebi-a-GCST90026008	Nonalcoholic fatty liver disease	Simple mode	11	-0.030819437	0.0393546669821965	0.451704220069254	-0.107954585	0.0463157100194667
ebi-a-GCST90091033	ebi-a-GCST90026008	Lactate levels || id:ebi-a-GCST90026008	Nonalcoholic fatty liver disease	Weighted mode	11	-0.000150879	0.0227931834658004	0.994848660870843	-0.044825518	0.0445237608585049
ebi-a-GCST90091033	ebi-a-GCST90026009	Sulfate levels || id:ebi-a-GCST90026009	Nonalcoholic fatty liver disease	MR Egger	10	0.0409764122025784	0.0336408794708916	0.257905385993757	-0.024959712	0.106912535965526
ebi-a-GCST90091033	ebi-a-GCST90026009	Sulfate levels || id:ebi-a-GCST90026009	Nonalcoholic fatty liver disease	Weighted median	10	0.00430817673176672	0.0222179445610059	0.846250050360452	-0.039238995	0.0478553480713383
ebi-a-GCST90091033	ebi-a-GCST90026009	Sulfate levels || id:ebi-a-GCST90026009	Nonalcoholic fatty liver disease	Inverse variance weighted	10	-0.015678476	0.0182391613000681	0.390006771908381	-0.051427232	0.0200702803775384
ebi-a-GCST90091033	ebi-a-GCST90026009	Sulfate levels || id:ebi-a-GCST90026009	Nonalcoholic fatty liver disease	Simple mode	10	-0.040479722	0.0429078117969582	0.370104856324972	-0.124579033	0.043619589059063
ebi-a-GCST90091033	ebi-a-GCST90026009	Sulfate levels || id:ebi-a-GCST90026009	Nonalcoholic fatty liver disease	Weighted mode	10	0.00574613649948885	0.0239970085468925	0.816119150735773	-0.041288	0.0527802732513982
ebi-a-GCST90091033	ebi-a-GCST90026010	1,5-anhydroglucitol (1,5-ag) levels || id:ebi-a-GCST90026010	Nonalcoholic fatty liver disease	MR Egger	10	-0.372921847	0.187006341201077	0.0812470336659952	-0.739454276	-0.006389418
ebi-a-GCST90091033	ebi-a-GCST90026010	1,5-anhydroglucitol (1,5-ag) levels || id:ebi-a-GCST90026010	Nonalcoholic fatty liver disease	Weighted median	10	-0.020041268	0.0913715157416813	0.826386570816819	-0.199129439	0.159046902814681
ebi-a-GCST90091033	ebi-a-GCST90026010	1,5-anhydroglucitol (1,5-ag) levels || id:ebi-a-GCST90026010	Nonalcoholic fatty liver disease	Inverse variance weighted	10	0.0167208548410743	0.0744696118194596	0.822342910802539	-0.129239584	0.162681294007215
ebi-a-GCST90091033	ebi-a-GCST90026010	1,5-anhydroglucitol (1,5-ag) levels || id:ebi-a-GCST90026010	Nonalcoholic fatty liver disease	Simple mode	10	-0.040934579	0.170153322406529	0.815275389443573	-0.374435091	0.292565933002128
ebi-a-GCST90091033	ebi-a-GCST90026010	1,5-anhydroglucitol (1,5-ag) levels || id:ebi-a-GCST90026010	Nonalcoholic fatty liver disease	Weighted mode	10	-0.081485196	0.144636325463418	0.586936119657685	-0.364972394	0.202002002044811
ebi-a-GCST90091033	ebi-a-GCST90026011	Kynurenine levels || id:ebi-a-GCST90026011	Nonalcoholic fatty liver disease	MR Egger	11	0.150267661229922	0.0639022969307773	0.0431972371747774	0.0250191592455984	0.275516163214245
ebi-a-GCST90091033	ebi-a-GCST90026011	Kynurenine levels || id:ebi-a-GCST90026011	Nonalcoholic fatty liver disease	Weighted median	11	0.075071658642142	0.0400350833183213	0.0607725297314378	-0.003397105	0.153540421946052
ebi-a-GCST90091033	ebi-a-GCST90026011	Kynurenine levels || id:ebi-a-GCST90026011	Nonalcoholic fatty liver disease	Inverse variance weighted	11	0.0340700508631849	0.0315283945663959	0.279868481157491	-0.027725602	0.0958657042133209
ebi-a-GCST90091033	ebi-a-GCST90026011	Kynurenine levels || id:ebi-a-GCST90026011	Nonalcoholic fatty liver disease	Simple mode	11	-0.066772652	0.082030225981801	0.434599495376004	-0.227551895	0.0940065913299561
ebi-a-GCST90091033	ebi-a-GCST90026011	Kynurenine levels || id:ebi-a-GCST90026011	Nonalcoholic fatty liver disease	Weighted mode	11	0.0828742828389692	0.0442617121312117	0.0906542056882961	-0.003878673	0.169627238616144
ebi-a-GCST90091033	ebi-a-GCST90026012	Asparagine levels || id:ebi-a-GCST90026012	Nonalcoholic fatty liver disease	MR Egger	11	0.0709174718926363	0.0356893220158444	0.0781636241486355	0.000966400741581303	0.140868543043691
ebi-a-GCST90091033	ebi-a-GCST90026012	Asparagine levels || id:ebi-a-GCST90026012	Nonalcoholic fatty liver disease	Weighted median	11	0.032147317072156	0.0227708984719294	0.158017102911338	-0.012483644	0.0767782780771376
ebi-a-GCST90091033	ebi-a-GCST90026012	Asparagine levels || id:ebi-a-GCST90026012	Nonalcoholic fatty liver disease	Inverse variance weighted	11	0.00657095364665271	0.0178842425535758	0.713308872735963	-0.028482162	0.0416240690516612
ebi-a-GCST90091033	ebi-a-GCST90026012	Asparagine levels || id:ebi-a-GCST90026012	Nonalcoholic fatty liver disease	Simple mode	11	0.0198312831102171	0.0423669298694162	0.649759928658642	-0.063207899	0.102870465654273
ebi-a-GCST90091033	ebi-a-GCST90026012	Asparagine levels || id:ebi-a-GCST90026012	Nonalcoholic fatty liver disease	Weighted mode	11	0.0339150051477283	0.0242762186621642	0.192625848159768	-0.013666383	0.08149639372557
ebi-a-GCST90091033	ebi-a-GCST90026013	Glycine levels || id:ebi-a-GCST90026013	Nonalcoholic fatty liver disease	MR Egger	11	0.063262098390454	0.0738254945563516	0.413726872816083	-0.081435871	0.207960067720903
ebi-a-GCST90091033	ebi-a-GCST90026013	Glycine levels || id:ebi-a-GCST90026013	Nonalcoholic fatty liver disease	Weighted median	11	0.00990590409540529	0.0366663017238857	0.787034310355483	-0.061960047	0.0817718554742213
ebi-a-GCST90091033	ebi-a-GCST90026013	Glycine levels || id:ebi-a-GCST90026013	Nonalcoholic fatty liver disease	Inverse variance weighted	11	0.000431965823726482	0.0363229154077804	0.990511479220677	-0.070760948	0.0716248800229761
ebi-a-GCST90091033	ebi-a-GCST90026013	Glycine levels || id:ebi-a-GCST90026013	Nonalcoholic fatty liver disease	Simple mode	11	0.105602442625115	0.0797084945512971	0.214693979683558	-0.050626207	0.261831091945657
ebi-a-GCST90091033	ebi-a-GCST90026013	Glycine levels || id:ebi-a-GCST90026013	Nonalcoholic fatty liver disease	Weighted mode	11	0.00984018041892387	0.04226435165157	0.820593794668373	-0.072997949	0.092678309656001
ebi-a-GCST90091033	ebi-a-GCST90026014	Proline levels || id:ebi-a-GCST90026014	Nonalcoholic fatty liver disease	MR Egger	11	0.0963346529409053	0.0946856659503217	0.335525008179924	-0.089249252	0.281918558203536
ebi-a-GCST90091033	ebi-a-GCST90026014	Proline levels || id:ebi-a-GCST90026014	Nonalcoholic fatty liver disease	Weighted median	11	0.00112851852011594	0.0525477646765966	0.982865906892001	-0.1018651	0.104122137286245
ebi-a-GCST90091033	ebi-a-GCST90026014	Proline levels || id:ebi-a-GCST90026014	Nonalcoholic fatty liver disease	Inverse variance weighted	11	-0.011944448	0.0483526281229061	0.804886641907432	-0.106715599	0.0828267035566946
ebi-a-GCST90091033	ebi-a-GCST90026014	Proline levels || id:ebi-a-GCST90026014	Nonalcoholic fatty liver disease	Simple mode	11	0.0122464742963818	0.102876485973717	0.907600651054408	-0.189391438	0.213884386804867
ebi-a-GCST90091033	ebi-a-GCST90026014	Proline levels || id:ebi-a-GCST90026014	Nonalcoholic fatty liver disease	Weighted mode	11	0.00688062472382611	0.0576948238676101	0.907432007541862	-0.10620123	0.119962479504342
ebi-a-GCST90091033	ebi-a-GCST90026015	Ornithine levels || id:ebi-a-GCST90026015	Nonalcoholic fatty liver disease	MR Egger	11	0.0117783138511452	0.0575861374078458	0.842486959530317	-0.101090515	0.124647143170523
ebi-a-GCST90091033	ebi-a-GCST90026015	Ornithine levels || id:ebi-a-GCST90026015	Nonalcoholic fatty liver disease	Weighted median	11	-0.028651046	0.02934028987737	0.328812483515842	-0.086158014	0.0288559224888636
ebi-a-GCST90091033	ebi-a-GCST90026015	Ornithine levels || id:ebi-a-GCST90026015	Nonalcoholic fatty liver disease	Inverse variance weighted	11	-0.017534507	0.0273971513367441	0.522164759347883	-0.071232924	0.0361639093731344
ebi-a-GCST90091033	ebi-a-GCST90026015	Ornithine levels || id:ebi-a-GCST90026015	Nonalcoholic fatty liver disease	Simple mode	11	-0.086050948	0.0599586078377214	0.181766933884084	-0.203569819	0.0314679233781473
ebi-a-GCST90091033	ebi-a-GCST90026015	Ornithine levels || id:ebi-a-GCST90026015	Nonalcoholic fatty liver disease	Weighted mode	11	-0.030893059	0.0319402699835592	0.356246751171406	-0.093495988	0.0317098698423868
ebi-a-GCST90091033	ebi-a-GCST90026016	Citrulline levels || id:ebi-a-GCST90026016	Nonalcoholic fatty liver disease	MR Egger	11	0.139333482772627	0.052323810606674	0.0259219743392162	0.0367788139835462	0.241888151561708
ebi-a-GCST90091033	ebi-a-GCST90026016	Citrulline levels || id:ebi-a-GCST90026016	Nonalcoholic fatty liver disease	Weighted median	11	0.0501796020556559	0.03356785868647	0.134948239805805	-0.015613401	0.115972605081137
ebi-a-GCST90091033	ebi-a-GCST90026016	Citrulline levels || id:ebi-a-GCST90026016	Nonalcoholic fatty liver disease	Inverse variance weighted	11	0.00910867941492955	0.0318584434985141	0.77494628907858	-0.05333387	0.0715512286720173
ebi-a-GCST90091033	ebi-a-GCST90026016	Citrulline levels || id:ebi-a-GCST90026016	Nonalcoholic fatty liver disease	Simple mode	11	-0.076240745	0.0830399845865782	0.380167134423583	-0.238999115	0.0865176248885975
ebi-a-GCST90091033	ebi-a-GCST90026016	Citrulline levels || id:ebi-a-GCST90026016	Nonalcoholic fatty liver disease	Weighted mode	11	0.0536525776705342	0.0375599726854014	0.18364249039951	-0.019964969	0.127270124133921
ebi-a-GCST90091033	ebi-a-GCST90026017	Acetoacetate levels || id:ebi-a-GCST90026017	Nonalcoholic fatty liver disease	MR Egger	11	0.0573743568385698	0.184371440004083	0.762744153558218	-0.303993666	0.418742379246572
ebi-a-GCST90091033	ebi-a-GCST90026017	Acetoacetate levels || id:ebi-a-GCST90026017	Nonalcoholic fatty liver disease	Weighted median	11	-0.029654535	0.115426467912742	0.797246104787122	-0.255890412	0.196581342375648
ebi-a-GCST90091033	ebi-a-GCST90026017	Acetoacetate levels || id:ebi-a-GCST90026017	Nonalcoholic fatty liver disease	Inverse variance weighted	11	-0.047505769	0.0907966707416926	0.600827794053408	-0.225467244	0.130455705601074
ebi-a-GCST90091033	ebi-a-GCST90026017	Acetoacetate levels || id:ebi-a-GCST90026017	Nonalcoholic fatty liver disease	Simple mode	11	-0.112495174	0.197380863419769	0.581296083538038	-0.499361667	0.274371318049874
ebi-a-GCST90091033	ebi-a-GCST90026017	Acetoacetate levels || id:ebi-a-GCST90026017	Nonalcoholic fatty liver disease	Weighted mode	11	-0.026400804	0.135635825027896	0.849568588313466	-0.292247021	0.239445413243491
ebi-a-GCST90091033	ebi-a-GCST90026018	Sphingomyelin (d18:1/14:0, d16:1/16:0) levels || id:ebi-a-GCST90026018	Nonalcoholic fatty liver disease	MR Egger	11	0.168070910241561	0.152486225139154	0.298973563950174	-0.130802091	0.466943911514303
ebi-a-GCST90091033	ebi-a-GCST90026018	Sphingomyelin (d18:1/14:0, d16:1/16:0) levels || id:ebi-a-GCST90026018	Nonalcoholic fatty liver disease	Weighted median	11	0.0664750133403601	0.0756376753153582	0.379476572498905	-0.08177483	0.214724856958462
ebi-a-GCST90091033	ebi-a-GCST90026018	Sphingomyelin (d18:1/14:0, d16:1/16:0) levels || id:ebi-a-GCST90026018	Nonalcoholic fatty liver disease	Inverse variance weighted	11	0.0544985713444269	0.0741271512766278	0.462215319034429	-0.090790645	0.199787787846617
ebi-a-GCST90091033	ebi-a-GCST90026018	Sphingomyelin (d18:1/14:0, d16:1/16:0) levels || id:ebi-a-GCST90026018	Nonalcoholic fatty liver disease	Simple mode	11	0.0987289549792043	0.123345360923901	0.442064232989283	-0.143027952	0.34048586239005
ebi-a-GCST90091033	ebi-a-GCST90026018	Sphingomyelin (d18:1/14:0, d16:1/16:0) levels || id:ebi-a-GCST90026018	Nonalcoholic fatty liver disease	Weighted mode	11	0.0845074620026003	0.0756558067036917	0.290113244743485	-0.063777919	0.232792843141836
ebi-a-GCST90091033	ebi-a-GCST90026019	Sphingomyelin (d18:1/18:1, d18:2/18:0) levels || id:ebi-a-GCST90026019	Nonalcoholic fatty liver disease	MR Egger	11	0.0214660356168349	0.0588885305531056	0.723887624587076	-0.093955484	0.136887555500922
ebi-a-GCST90091033	ebi-a-GCST90026019	Sphingomyelin (d18:1/18:1, d18:2/18:0) levels || id:ebi-a-GCST90026019	Nonalcoholic fatty liver disease	Weighted median	11	0.00186184429711995	0.0390591166647882	0.961981361304712	-0.074694024	0.0784177129601048
ebi-a-GCST90091033	ebi-a-GCST90026019	Sphingomyelin (d18:1/18:1, d18:2/18:0) levels || id:ebi-a-GCST90026019	Nonalcoholic fatty liver disease	Inverse variance weighted	11	-0.017667409	0.0290300933246661	0.542796591795669	-0.074566392	0.0392315740667588
ebi-a-GCST90091033	ebi-a-GCST90026019	Sphingomyelin (d18:1/18:1, d18:2/18:0) levels || id:ebi-a-GCST90026019	Nonalcoholic fatty liver disease	Simple mode	11	0.0122475966926433	0.0610096912655073	0.84491948412807	-0.107331398	0.131826591573038
ebi-a-GCST90091033	ebi-a-GCST90026019	Sphingomyelin (d18:1/18:1, d18:2/18:0) levels || id:ebi-a-GCST90026019	Nonalcoholic fatty liver disease	Weighted mode	11	0.00395787094664252	0.0401977928592603	0.923512774587833	-0.074829803	0.0827455449507927
ebi-a-GCST90091033	ebi-a-GCST90026020	Sphingomyelin (d18:1/20:0, d16:1/22:0) levels || id:ebi-a-GCST90026020	Nonalcoholic fatty liver disease	MR Egger	11	0.154151471011053	0.118705735815924	0.226365774376566	-0.078511771	0.386814713210265
ebi-a-GCST90091033	ebi-a-GCST90026020	Sphingomyelin (d18:1/20:0, d16:1/22:0) levels || id:ebi-a-GCST90026020	Nonalcoholic fatty liver disease	Weighted median	11	0.101422650984798	0.0686763416371729	0.13972367480359	-0.033182979	0.236028280593657
ebi-a-GCST90091033	ebi-a-GCST90026020	Sphingomyelin (d18:1/20:0, d16:1/22:0) levels || id:ebi-a-GCST90026020	Nonalcoholic fatty liver disease	Inverse variance weighted	11	0.0252458555191629	0.0601509888007061	0.67469872780504	-0.092650083	0.143141793568547
ebi-a-GCST90091033	ebi-a-GCST90026020	Sphingomyelin (d18:1/20:0, d16:1/22:0) levels || id:ebi-a-GCST90026020	Nonalcoholic fatty liver disease	Simple mode	11	0.107574771097604	0.0967192452435927	0.292059177018382	-0.08199495	0.297144491775046
ebi-a-GCST90091033	ebi-a-GCST90026020	Sphingomyelin (d18:1/20:0, d16:1/22:0) levels || id:ebi-a-GCST90026020	Nonalcoholic fatty liver disease	Weighted mode	11	0.107574771097604	0.0702628370962682	0.156760899698234	-0.03014039	0.245289931806289
ebi-a-GCST90091033	ebi-a-GCST90026021	Sphingomyelin (d18:1/20:1, d18:2/20:0) levels || id:ebi-a-GCST90026021	Nonalcoholic fatty liver disease	MR Egger	11	-0.001663359	0.155924586059792	0.991721284812254	-0.307275547	0.303948830029817
ebi-a-GCST90091033	ebi-a-GCST90026021	Sphingomyelin (d18:1/20:1, d18:2/20:0) levels || id:ebi-a-GCST90026021	Nonalcoholic fatty liver disease	Weighted median	11	-0.038311101	0.0995191106387326	0.700265384721077	-0.233368558	0.156746356157567
ebi-a-GCST90091033	ebi-a-GCST90026021	Sphingomyelin (d18:1/20:1, d18:2/20:0) levels || id:ebi-a-GCST90026021	Nonalcoholic fatty liver disease	Inverse variance weighted	11	-0.081441597	0.0768062349037939	0.288984776474863	-0.231981817	0.0690986239033542
ebi-a-GCST90091033	ebi-a-GCST90026021	Sphingomyelin (d18:1/20:1, d18:2/20:0) levels || id:ebi-a-GCST90026021	Nonalcoholic fatty liver disease	Simple mode	11	-0.11875196	0.17197121108865	0.505569652415279	-0.455815534	0.2183116133371
ebi-a-GCST90091033	ebi-a-GCST90026021	Sphingomyelin (d18:1/20:1, d18:2/20:0) levels || id:ebi-a-GCST90026021	Nonalcoholic fatty liver disease	Weighted mode	11	-0.039546484	0.107220638488377	0.719941413530601	-0.249698935	0.170605967506346
ebi-a-GCST90091033	ebi-a-GCST90026022	Sphingomyelin (d18:1/22:1, d18:2/22:0, d16:1/24:1) levels || id:ebi-a-GCST90026022	Nonalcoholic fatty liver disease	MR Egger	11	0.0323854918797915	0.138186833620432	0.819949961016146	-0.238460702	0.303231685775839
ebi-a-GCST90091033	ebi-a-GCST90026022	Sphingomyelin (d18:1/22:1, d18:2/22:0, d16:1/24:1) levels || id:ebi-a-GCST90026022	Nonalcoholic fatty liver disease	Weighted median	11	0.0108231855910468	0.0779729758562787	0.889602756273663	-0.142003847	0.163650218269353
ebi-a-GCST90091033	ebi-a-GCST90026022	Sphingomyelin (d18:1/22:1, d18:2/22:0, d16:1/24:1) levels || id:ebi-a-GCST90026022	Nonalcoholic fatty liver disease	Inverse variance weighted	11	-0.00448153	0.0650442222487351	0.945069420146043	-0.131968206	0.123005145170292
ebi-a-GCST90091033	ebi-a-GCST90026022	Sphingomyelin (d18:1/22:1, d18:2/22:0, d16:1/24:1) levels || id:ebi-a-GCST90026022	Nonalcoholic fatty liver disease	Simple mode	11	0.0398210150493916	0.127985439676084	0.762085487850885	-0.211030447	0.290672476814516
ebi-a-GCST90091033	ebi-a-GCST90026022	Sphingomyelin (d18:1/22:1, d18:2/22:0, d16:1/24:1) levels || id:ebi-a-GCST90026022	Nonalcoholic fatty liver disease	Weighted mode	11	0.0122611140115354	0.0816891608642452	0.883674074156707	-0.147849641	0.172371869305456
ebi-a-GCST90091033	ebi-a-GCST90026023	Sphingomyelin (d18:1/24:1, d18:2/24:0) levels || id:ebi-a-GCST90026023	Nonalcoholic fatty liver disease	MR Egger	11	0.0412752884876205	0.092416550775395	0.665700881408806	-0.139861151	0.222411728007395
ebi-a-GCST90091033	ebi-a-GCST90026023	Sphingomyelin (d18:1/24:1, d18:2/24:0) levels || id:ebi-a-GCST90026023	Nonalcoholic fatty liver disease	Weighted median	11	0.0110186475152009	0.0527962837056284	0.834681506997443	-0.092462069	0.114499363578233
ebi-a-GCST90091033	ebi-a-GCST90026023	Sphingomyelin (d18:1/24:1, d18:2/24:0) levels || id:ebi-a-GCST90026023	Nonalcoholic fatty liver disease	Inverse variance weighted	11	-0.017195206	0.0444392713821687	0.698802713214816	-0.104296178	0.06990576543544
ebi-a-GCST90091033	ebi-a-GCST90026023	Sphingomyelin (d18:1/24:1, d18:2/24:0) levels || id:ebi-a-GCST90026023	Nonalcoholic fatty liver disease	Simple mode	11	0.0232168856585179	0.0723716284600845	0.754964822331274	-0.118631506	0.165065277440284
ebi-a-GCST90091033	ebi-a-GCST90026023	Sphingomyelin (d18:1/24:1, d18:2/24:0) levels || id:ebi-a-GCST90026023	Nonalcoholic fatty liver disease	Weighted mode	11	0.0159261928770027	0.057199804170073	0.786354087531697	-0.096185423	0.128037809050346
ebi-a-GCST90091033	ebi-a-GCST90026024	Sphingomyelin (d18:2/16:0, d18:1/16:1) levels || id:ebi-a-GCST90026024	Nonalcoholic fatty liver disease	MR Egger	11	0.0479983989056252	0.0905313808507007	0.608813437630421	-0.129443108	0.225439905372999
ebi-a-GCST90091033	ebi-a-GCST90026024	Sphingomyelin (d18:2/16:0, d18:1/16:1) levels || id:ebi-a-GCST90026024	Nonalcoholic fatty liver disease	Weighted median	11	0.0208437690802146	0.0571873935523333	0.715498197512525	-0.091243522	0.132931060442788
ebi-a-GCST90091033	ebi-a-GCST90026024	Sphingomyelin (d18:2/16:0, d18:1/16:1) levels || id:ebi-a-GCST90026024	Nonalcoholic fatty liver disease	Inverse variance weighted	11	0.0269686190056788	0.0446651386232465	0.545979473221302	-0.060575053	0.114512290707242
ebi-a-GCST90091033	ebi-a-GCST90026024	Sphingomyelin (d18:2/16:0, d18:1/16:1) levels || id:ebi-a-GCST90026024	Nonalcoholic fatty liver disease	Simple mode	11	-0.04453535	0.0980240172455984	0.659292717200381	-0.236662424	0.147591723550595
ebi-a-GCST90091033	ebi-a-GCST90026024	Sphingomyelin (d18:2/16:0, d18:1/16:1) levels || id:ebi-a-GCST90026024	Nonalcoholic fatty liver disease	Weighted mode	11	0.0257534146449736	0.0580543219792329	0.666769399663166	-0.088033056	0.13953988572427
ebi-a-GCST90091033	ebi-a-GCST90026025	Sphingomyelin (d18:2/24:1, d18:1/24:2) levels || id:ebi-a-GCST90026025	Nonalcoholic fatty liver disease	MR Egger	11	0.0294247038074243	0.0837738106861173	0.733490672218909	-0.134771965	0.193621372752214
ebi-a-GCST90091033	ebi-a-GCST90026025	Sphingomyelin (d18:2/24:1, d18:1/24:2) levels || id:ebi-a-GCST90026025	Nonalcoholic fatty liver disease	Weighted median	11	-0.003321306	0.054625447368148	0.951517343888751	-0.110387183	0.103744571008225
ebi-a-GCST90091033	ebi-a-GCST90026025	Sphingomyelin (d18:2/24:1, d18:1/24:2) levels || id:ebi-a-GCST90026025	Nonalcoholic fatty liver disease	Inverse variance weighted	11	-0.020026604	0.041307452750814	0.627805331532085	-0.100989211	0.060936003678438
ebi-a-GCST90091033	ebi-a-GCST90026025	Sphingomyelin (d18:2/24:1, d18:1/24:2) levels || id:ebi-a-GCST90026025	Nonalcoholic fatty liver disease	Simple mode	11	-0.002567692	0.0796325118615507	0.974911748311506	-0.158647416	0.153512030817586
ebi-a-GCST90091033	ebi-a-GCST90026025	Sphingomyelin (d18:2/24:1, d18:1/24:2) levels || id:ebi-a-GCST90026025	Nonalcoholic fatty liver disease	Weighted mode	11	-0.002567692	0.0586563750332149	0.965945397065042	-0.117534187	0.112398802634048
ebi-a-GCST90091033	ebi-a-GCST90026026	Allantoin levels || id:ebi-a-GCST90026026	Nonalcoholic fatty liver disease	MR Egger	11	0.156252907083978	0.070058832532839	0.0526701322337612	0.0189375953196138	0.293568218848343
ebi-a-GCST90091033	ebi-a-GCST90026026	Allantoin levels || id:ebi-a-GCST90026026	Nonalcoholic fatty liver disease	Weighted median	11	0.0506224923820907	0.042521469714448	0.233843623505382	-0.032719588	0.133964573022409
ebi-a-GCST90091033	ebi-a-GCST90026026	Allantoin levels || id:ebi-a-GCST90026026	Nonalcoholic fatty liver disease	Inverse variance weighted	11	0.00294478742172946	0.0409670421854146	0.942695921841031	-0.077350615	0.0832401901051421
ebi-a-GCST90091033	ebi-a-GCST90026026	Allantoin levels || id:ebi-a-GCST90026026	Nonalcoholic fatty liver disease	Simple mode	11	-0.002103006	0.0625639647763861	0.97384668156253	-0.124728377	0.120522365349338
ebi-a-GCST90091033	ebi-a-GCST90026026	Allantoin levels || id:ebi-a-GCST90026026	Nonalcoholic fatty liver disease	Weighted mode	11	0.0549214670630164	0.044803811123033	0.248350298129217	-0.032894003	0.142736936864161
ebi-a-GCST90091033	ebi-a-GCST90026027	Alpha-ketoglutarate levels || id:ebi-a-GCST90026027	Nonalcoholic fatty liver disease	MR Egger	11	0.101918311546392	0.0635775951364286	0.143386310237181	-0.022693775	0.226530398013792
ebi-a-GCST90091033	ebi-a-GCST90026027	Alpha-ketoglutarate levels || id:ebi-a-GCST90026027	Nonalcoholic fatty liver disease	Weighted median	11	0.0131072208659938	0.0355892097194805	0.712655524589527	-0.05664763	0.0828620719161756
ebi-a-GCST90091033	ebi-a-GCST90026027	Alpha-ketoglutarate levels || id:ebi-a-GCST90026027	Nonalcoholic fatty liver disease	Inverse variance weighted	11	-0.012510214	0.0361682533691381	0.729425859766099	-0.083399991	0.0583795623330159
ebi-a-GCST90091033	ebi-a-GCST90026027	Alpha-ketoglutarate levels || id:ebi-a-GCST90026027	Nonalcoholic fatty liver disease	Simple mode	11	0.0799775667640971	0.0804263628245044	0.343471244808661	-0.077658104	0.237613237900126
ebi-a-GCST90091033	ebi-a-GCST90026027	Alpha-ketoglutarate levels || id:ebi-a-GCST90026027	Nonalcoholic fatty liver disease	Weighted mode	11	0.0297811095017628	0.0375391105028453	0.445997703584427	-0.043795547	0.10335776608734
ebi-a-GCST90091033	ebi-a-GCST90026028	Dimethylglycine levels || id:ebi-a-GCST90026028	Nonalcoholic fatty liver disease	MR Egger	11	0.176044484033693	0.104282573259946	0.125652564865571	-0.02834936	0.380438327623187
ebi-a-GCST90091033	ebi-a-GCST90026028	Dimethylglycine levels || id:ebi-a-GCST90026028	Nonalcoholic fatty liver disease	Weighted median	11	-0.006481623	0.0668600264804127	0.922771518981608	-0.137527275	0.124564028436525
ebi-a-GCST90091033	ebi-a-GCST90026028	Dimethylglycine levels || id:ebi-a-GCST90026028	Nonalcoholic fatty liver disease	Inverse variance weighted	11	-0.095992554	0.0625554184230959	0.124901725718817	-0.218601174	0.0266160664217091
ebi-a-GCST90091033	ebi-a-GCST90026028	Dimethylglycine levels || id:ebi-a-GCST90026028	Nonalcoholic fatty liver disease	Simple mode	11	-0.254979086	0.163383304700192	0.149675138792103	-0.575210363	0.0652521909947366
ebi-a-GCST90091033	ebi-a-GCST90026028	Dimethylglycine levels || id:ebi-a-GCST90026028	Nonalcoholic fatty liver disease	Weighted mode	11	-0.00076614	0.068159154588847	0.991252691147437	-0.134358083	0.132825803004203
ebi-a-GCST90091033	ebi-a-GCST90026029	Glucuronate levels || id:ebi-a-GCST90026029	Nonalcoholic fatty liver disease	MR Egger	11	0.0123305346777496	0.0980570594344453	0.90269520133869	-0.179861302	0.204522371169262
ebi-a-GCST90091033	ebi-a-GCST90026029	Glucuronate levels || id:ebi-a-GCST90026029	Nonalcoholic fatty liver disease	Weighted median	11	0.00594163159169847	0.0627696834375018	0.924586746317126	-0.117086948	0.128970211129202
ebi-a-GCST90091033	ebi-a-GCST90026029	Glucuronate levels || id:ebi-a-GCST90026029	Nonalcoholic fatty liver disease	Inverse variance weighted	11	-0.022780004	0.0483166621097924	0.637302958480184	-0.117480662	0.0719206535380243
ebi-a-GCST90091033	ebi-a-GCST90026029	Glucuronate levels || id:ebi-a-GCST90026029	Nonalcoholic fatty liver disease	Simple mode	11	0.0239982318116212	0.102839871237826	0.820192894455959	-0.177567916	0.225564379437759
ebi-a-GCST90091033	ebi-a-GCST90026029	Glucuronate levels || id:ebi-a-GCST90026029	Nonalcoholic fatty liver disease	Weighted mode	11	0.00947001654502866	0.0644167939589137	0.886044509157681	-0.1167869	0.1357269327045
ebi-a-GCST90091033	ebi-a-GCST90026030	Glycerol 3-phosphate levels || id:ebi-a-GCST90026030	Nonalcoholic fatty liver disease	MR Egger	11	-0.47728674	0.315283168971015	0.164364655882116	-1.095241751	0.140668271210015
ebi-a-GCST90091033	ebi-a-GCST90026030	Glycerol 3-phosphate levels || id:ebi-a-GCST90026030	Nonalcoholic fatty liver disease	Weighted median	11	-0.281401734	0.206190383628165	0.172326442818638	-0.685534885	0.122731418334018
ebi-a-GCST90091033	ebi-a-GCST90026030	Glycerol 3-phosphate levels || id:ebi-a-GCST90026030	Nonalcoholic fatty liver disease	Inverse variance weighted	11	-0.258928668	0.155435260632057	0.095747346220655	-0.563581779	0.0457244430241319
ebi-a-GCST90091033	ebi-a-GCST90026030	Glycerol 3-phosphate levels || id:ebi-a-GCST90026030	Nonalcoholic fatty liver disease	Simple mode	11	-0.229938597	0.36189790017242	0.539454115929127	-0.939258481	0.479381287746361
ebi-a-GCST90091033	ebi-a-GCST90026030	Glycerol 3-phosphate levels || id:ebi-a-GCST90026030	Nonalcoholic fatty liver disease	Weighted mode	11	-0.280986901	0.2251690415735	0.240499359762143	-0.722318222	0.160344420910299
ebi-a-GCST90091033	ebi-a-GCST90026031	Hypoxanthine levels || id:ebi-a-GCST90026031	Nonalcoholic fatty liver disease	MR Egger	11	-0.16380724	0.0864524058180543	0.0906430587514216	-0.333253955	0.00563947538996837
ebi-a-GCST90091033	ebi-a-GCST90026031	Hypoxanthine levels || id:ebi-a-GCST90026031	Nonalcoholic fatty liver disease	Weighted median	11	-0.11533392	0.0516230300115718	0.0254727881372794	-0.216515059	-0.014152781
ebi-a-GCST90091033	ebi-a-GCST90026031	Hypoxanthine levels || id:ebi-a-GCST90026031	Nonalcoholic fatty liver disease	Inverse variance weighted	11	-0.080738078	0.0431165478808184	0.061129953838998	-0.165246512	0.00377035571955085
ebi-a-GCST90091033	ebi-a-GCST90026031	Hypoxanthine levels || id:ebi-a-GCST90026031	Nonalcoholic fatty liver disease	Simple mode	11	-0.112721441	0.0927782074090315	0.252290508151773	-0.294566728	0.0691238454334686
ebi-a-GCST90091033	ebi-a-GCST90026031	Hypoxanthine levels || id:ebi-a-GCST90026031	Nonalcoholic fatty liver disease	Weighted mode	11	-0.117809506	0.0566326220151242	0.0641718389780058	-0.228809445	-0.006809567
ebi-a-GCST90091033	ebi-a-GCST90026032	3-indoxyl sulfate levels || id:ebi-a-GCST90026032	Nonalcoholic fatty liver disease	MR Egger	11	0.26038895985567	0.209514459889704	0.24533726274282	-0.150259382	0.67103730123949
ebi-a-GCST90091033	ebi-a-GCST90026032	3-indoxyl sulfate levels || id:ebi-a-GCST90026032	Nonalcoholic fatty liver disease	Weighted median	11	0.116904609029094	0.114144467469367	0.305749732554251	-0.106818547	0.340627765269053
ebi-a-GCST90091033	ebi-a-GCST90026032	3-indoxyl sulfate levels || id:ebi-a-GCST90026032	Nonalcoholic fatty liver disease	Inverse variance weighted	11	0.0222347323359893	0.106737794425406	0.834985589983382	-0.186971345	0.231440809409784
ebi-a-GCST90091033	ebi-a-GCST90026032	3-indoxyl sulfate levels || id:ebi-a-GCST90026032	Nonalcoholic fatty liver disease	Simple mode	11	0.293790269043036	0.22292079567007	0.216924241214785	-0.14313449	0.730715028556373
ebi-a-GCST90091033	ebi-a-GCST90026032	3-indoxyl sulfate levels || id:ebi-a-GCST90026032	Nonalcoholic fatty liver disease	Weighted mode	11	0.154122846333274	0.129598905689536	0.261820571738332	-0.099891009	0.408136701484765
ebi-a-GCST90091033	ebi-a-GCST90026033	Inosine levels || id:ebi-a-GCST90026033	Nonalcoholic fatty liver disease	MR Egger	11	-0.01894665	0.038928528222525	0.638101369171294	-0.095246566	0.0573532650435891
ebi-a-GCST90091033	ebi-a-GCST90026033	Inosine levels || id:ebi-a-GCST90026033	Nonalcoholic fatty liver disease	Weighted median	11	-0.034467804	0.0262235060447984	0.188716410847472	-0.085865875	0.0169302682046594
ebi-a-GCST90091033	ebi-a-GCST90026033	Inosine levels || id:ebi-a-GCST90026033	Nonalcoholic fatty liver disease	Inverse variance weighted	11	-0.03151293	0.0192004754971995	0.100743909281737	-0.069145862	0.00612000154619107
ebi-a-GCST90091033	ebi-a-GCST90026033	Inosine levels || id:ebi-a-GCST90026033	Nonalcoholic fatty liver disease	Simple mode	11	-0.084290514	0.0468560406586441	0.102231048277054	-0.176128354	0.00754732583022266
ebi-a-GCST90091033	ebi-a-GCST90026033	Inosine levels || id:ebi-a-GCST90026033	Nonalcoholic fatty liver disease	Weighted mode	11	-0.035330119	0.0260809234555526	0.205347132370253	-0.086448728	0.0157884914715167
ebi-a-GCST90091033	ebi-a-GCST90026034	Malate levels || id:ebi-a-GCST90026034	Nonalcoholic fatty liver disease	MR Egger	11	-0.001767593	0.0298754651685274	0.954113279919254	-0.060323505	0.0567883185247391
ebi-a-GCST90091033	ebi-a-GCST90026034	Malate levels || id:ebi-a-GCST90026034	Nonalcoholic fatty liver disease	Weighted median	11	-0.014025799	0.0173402231256989	0.418596140684989	-0.048012636	0.0199610383567946
ebi-a-GCST90091033	ebi-a-GCST90026034	Malate levels || id:ebi-a-GCST90026034	Nonalcoholic fatty liver disease	Inverse variance weighted	11	-0.021731946	0.0143821288112655	0.130778717977243	-0.049920919	0.00645702640783541
ebi-a-GCST90091033	ebi-a-GCST90026034	Malate levels || id:ebi-a-GCST90026034	Nonalcoholic fatty liver disease	Simple mode	11	-0.020212608	0.035121800902477	0.577672498495377	-0.089051337	0.0486261221592241
ebi-a-GCST90091033	ebi-a-GCST90026034	Malate levels || id:ebi-a-GCST90026034	Nonalcoholic fatty liver disease	Weighted mode	11	-0.012291906	0.0192907876652406	0.538314393876906	-0.05010185	0.0255180376752165
ebi-a-GCST90091033	ebi-a-GCST90026035	Taurine levels || id:ebi-a-GCST90026035	Nonalcoholic fatty liver disease	MR Egger	11	0.118171652766545	0.0432859232954216	0.0232235903625447	0.0333312431075183	0.203012062425571
ebi-a-GCST90091033	ebi-a-GCST90026035	Taurine levels || id:ebi-a-GCST90026035	Nonalcoholic fatty liver disease	Weighted median	11	0.0399234780078075	0.0324228474481602	0.218196545693479	-0.023625303	0.103472259006201
ebi-a-GCST90091033	ebi-a-GCST90026035	Taurine levels || id:ebi-a-GCST90026035	Nonalcoholic fatty liver disease	Inverse variance weighted	11	-0.033070078	0.031215785178196	0.289416551001488	-0.094253017	0.0281128607924017
ebi-a-GCST90091033	ebi-a-GCST90026035	Taurine levels || id:ebi-a-GCST90026035	Nonalcoholic fatty liver disease	Simple mode	11	-0.139248631	0.083869933950342	0.127841520596357	-0.303633702	0.025136439550702
ebi-a-GCST90091033	ebi-a-GCST90026035	Taurine levels || id:ebi-a-GCST90026035	Nonalcoholic fatty liver disease	Weighted mode	11	0.0452248647756125	0.032498172401236	0.194217534867908	-0.018471553	0.108921282682035
ebi-a-GCST90091033	ebi-a-GCST90026036	Uridine levels || id:ebi-a-GCST90026036	Nonalcoholic fatty liver disease	MR Egger	11	0.00602746457986234	0.0712343375873783	0.934420107518505	-0.133591837	0.145646766251124
ebi-a-GCST90091033	ebi-a-GCST90026036	Uridine levels || id:ebi-a-GCST90026036	Nonalcoholic fatty liver disease	Weighted median	11	0.00869298452324248	0.0372095394216354	0.815278081548479	-0.064237713	0.0816236817896479
ebi-a-GCST90091033	ebi-a-GCST90026036	Uridine levels || id:ebi-a-GCST90026036	Nonalcoholic fatty liver disease	Inverse variance weighted	11	-0.015464344	0.0335197342874034	0.644547213981945	-0.081163023	0.0502343355918964
ebi-a-GCST90091033	ebi-a-GCST90026036	Uridine levels || id:ebi-a-GCST90026036	Nonalcoholic fatty liver disease	Simple mode	11	-0.002883492	0.072136875813991	0.96890183183839	-0.144271769	0.138504784601065
ebi-a-GCST90091033	ebi-a-GCST90026036	Uridine levels || id:ebi-a-GCST90026036	Nonalcoholic fatty liver disease	Weighted mode	11	0.00760350546366995	0.0368119633932799	0.840506299883244	-0.064547943	0.0797549537144986
ebi-a-GCST90091033	ebi-a-GCST90026037	Xanthine levels || id:ebi-a-GCST90026037	Nonalcoholic fatty liver disease	MR Egger	11	0.0324680526761881	0.0459629513571843	0.497819987399811	-0.057619332	0.122555437336269
ebi-a-GCST90091033	ebi-a-GCST90026037	Xanthine levels || id:ebi-a-GCST90026037	Nonalcoholic fatty liver disease	Weighted median	11	-0.011152951	0.0304120013738261	0.713821469152571	-0.070760473	0.0484545719308153
ebi-a-GCST90091033	ebi-a-GCST90026037	Xanthine levels || id:ebi-a-GCST90026037	Nonalcoholic fatty liver disease	Inverse variance weighted	11	-0.026009272	0.0226396764752424	0.250623668725216	-0.070383038	0.0183644936522223
ebi-a-GCST90091033	ebi-a-GCST90026037	Xanthine levels || id:ebi-a-GCST90026037	Nonalcoholic fatty liver disease	Simple mode	11	0.0141020022157627	0.049998057372075	0.783655505247847	-0.08389419	0.11209819466503
ebi-a-GCST90091033	ebi-a-GCST90026037	Xanthine levels || id:ebi-a-GCST90026037	Nonalcoholic fatty liver disease	Weighted mode	11	-0.007374885	0.0329544221649346	0.827426115616695	-0.071965552	0.0572157827949508
ebi-a-GCST90091033	ebi-a-GCST90026038	Phosphate levels || id:ebi-a-GCST90026038	Nonalcoholic fatty liver disease	MR Egger	11	0.0328633306820694	0.0174919046125368	0.0929881055995269	-0.001420802	0.0671474637226415
ebi-a-GCST90091033	ebi-a-GCST90026038	Phosphate levels || id:ebi-a-GCST90026038	Nonalcoholic fatty liver disease	Weighted median	11	0.00388095981712039	0.00977260159428365	0.691274122552346	-0.015273339	0.0230352589419163
ebi-a-GCST90091033	ebi-a-GCST90026038	Phosphate levels || id:ebi-a-GCST90026038	Nonalcoholic fatty liver disease	Inverse variance weighted	11	-0.002160519	0.0102894666893268	0.83368807533993	-0.022327874	0.0180068356783002
ebi-a-GCST90091033	ebi-a-GCST90026038	Phosphate levels || id:ebi-a-GCST90026038	Nonalcoholic fatty liver disease	Simple mode	11	-0.041115152	0.0234347363445684	0.109886218337765	-0.087047235	0.0048169316457126
ebi-a-GCST90091033	ebi-a-GCST90026038	Phosphate levels || id:ebi-a-GCST90026038	Nonalcoholic fatty liver disease	Weighted mode	11	0.00784340615820192	0.0105717503250092	0.475199605746544	-0.012877224	0.02856403679522
ebi-a-GCST90091033	ebi-a-GCST90026039	3-hydroxyisobutyrate levels || id:ebi-a-GCST90026039	Nonalcoholic fatty liver disease	MR Egger	11	0.0326018544145474	0.0431105896210807	0.468838140406843	-0.051894901	0.117098610071866
ebi-a-GCST90091033	ebi-a-GCST90026039	3-hydroxyisobutyrate levels || id:ebi-a-GCST90026039	Nonalcoholic fatty liver disease	Weighted median	11	0.003546162305638	0.027471173318011	0.897289068949595	-0.050297337	0.0573896620089396
ebi-a-GCST90091033	ebi-a-GCST90026039	3-hydroxyisobutyrate levels || id:ebi-a-GCST90026039	Nonalcoholic fatty liver disease	Inverse variance weighted	11	0.00050893860243757	0.0212297328344205	0.980874212379026	-0.041101338	0.0421192149579017
ebi-a-GCST90091033	ebi-a-GCST90026039	3-hydroxyisobutyrate levels || id:ebi-a-GCST90026039	Nonalcoholic fatty liver disease	Simple mode	11	-0.004644008	0.0438623965947656	0.917773906637167	-0.090614305	0.0813262895747453
ebi-a-GCST90091033	ebi-a-GCST90026039	3-hydroxyisobutyrate levels || id:ebi-a-GCST90026039	Nonalcoholic fatty liver disease	Weighted mode	11	0.00512241164667759	0.0278155417928641	0.857571551137397	-0.04939605	0.0596408735606912
ebi-a-GCST90091033	ebi-a-GCST90026040	5-oxoproline levels || id:ebi-a-GCST90026040	Nonalcoholic fatty liver disease	MR Egger	11	0.00375656247613489	0.0345036556121105	0.915690952036249	-0.063870603	0.0713837274758714
ebi-a-GCST90091033	ebi-a-GCST90026040	5-oxoproline levels || id:ebi-a-GCST90026040	Nonalcoholic fatty liver disease	Weighted median	11	-0.004492242	0.0217950264056643	0.83670251213345	-0.047210494	0.0382260097908993
ebi-a-GCST90091033	ebi-a-GCST90026040	5-oxoproline levels || id:ebi-a-GCST90026040	Nonalcoholic fatty liver disease	Inverse variance weighted	11	-0.016136241	0.016519011717523	0.328654073196547	-0.048513504	0.0162410218353999
ebi-a-GCST90091033	ebi-a-GCST90026040	5-oxoproline levels || id:ebi-a-GCST90026040	Nonalcoholic fatty liver disease	Simple mode	11	-0.011877455	0.0392841845400903	0.768582632499264	-0.088874457	0.0651195466992971
ebi-a-GCST90091033	ebi-a-GCST90026040	5-oxoproline levels || id:ebi-a-GCST90026040	Nonalcoholic fatty liver disease	Weighted mode	11	-0.000767521	0.0223000240159223	0.973221204108894	-0.044475568	0.0429405263693101
ebi-a-GCST90091033	ebi-a-GCST90026041	P-cresol sulfate levels || id:ebi-a-GCST90026041	Nonalcoholic fatty liver disease	MR Egger	11	0.151088926102144	0.19193295821092	0.451398330760611	-0.225099672	0.527277524195547
ebi-a-GCST90091033	ebi-a-GCST90026041	P-cresol sulfate levels || id:ebi-a-GCST90026041	Nonalcoholic fatty liver disease	Weighted median	11	-0.038176205	0.110275527756438	0.729200475648592	-0.254316239	0.177963829596973
ebi-a-GCST90091033	ebi-a-GCST90026041	P-cresol sulfate levels || id:ebi-a-GCST90026041	Nonalcoholic fatty liver disease	Inverse variance weighted	11	-0.067278059	0.097825814992971	0.491620818801698	-0.259016657	0.124460538139435
ebi-a-GCST90091033	ebi-a-GCST90026041	P-cresol sulfate levels || id:ebi-a-GCST90026041	Nonalcoholic fatty liver disease	Simple mode	11	-0.131251867	0.184107907507802	0.492203294808981	-0.492103366	0.229599631602853
ebi-a-GCST90091033	ebi-a-GCST90026041	P-cresol sulfate levels || id:ebi-a-GCST90026041	Nonalcoholic fatty liver disease	Weighted mode	11	-0.047312983	0.123095995409699	0.70875969426609	-0.288581134	0.193955167750934
ebi-a-GCST90091033	ebi-a-GCST90026042	(N(1) + N(8))-acetylspermidine levels || id:ebi-a-GCST90026042	Nonalcoholic fatty liver disease	MR Egger	11	-0.127944814	0.123181232431199	0.326056513294308	-0.369380029	0.113490401926493
ebi-a-GCST90091033	ebi-a-GCST90026042	(N(1) + N(8))-acetylspermidine levels || id:ebi-a-GCST90026042	Nonalcoholic fatty liver disease	Weighted median	11	-0.118135227	0.07843729909842	0.132038850961908	-0.271872333	0.0356018791079211
ebi-a-GCST90091033	ebi-a-GCST90026042	(N(1) + N(8))-acetylspermidine levels || id:ebi-a-GCST90026042	Nonalcoholic fatty liver disease	Inverse variance weighted	11	-0.08650014	0.0607055279406368	0.154182142458543	-0.205482975	0.0324826949735123
ebi-a-GCST90091033	ebi-a-GCST90026042	(N(1) + N(8))-acetylspermidine levels || id:ebi-a-GCST90026042	Nonalcoholic fatty liver disease	Simple mode	11	-0.167295681	0.133994604627968	0.240277431456081	-0.429925106	0.0953337438104488
ebi-a-GCST90091033	ebi-a-GCST90026042	(N(1) + N(8))-acetylspermidine levels || id:ebi-a-GCST90026042	Nonalcoholic fatty liver disease	Weighted mode	11	-0.132582503	0.0807628435493361	0.131699835684286	-0.290877677	0.0257126698618554
ebi-a-GCST90091033	ebi-a-GCST90026043	1,2-dipalmitoyl-gpc (16:0/16:0) levels || id:ebi-a-GCST90026043	Nonalcoholic fatty liver disease	MR Egger	11	0.0795456649726865	0.0586103138419133	0.207775242275299	-0.03533055	0.194421880102837
ebi-a-GCST90091033	ebi-a-GCST90026043	1,2-dipalmitoyl-gpc (16:0/16:0) levels || id:ebi-a-GCST90026043	Nonalcoholic fatty liver disease	Weighted median	11	0.0305152478474481	0.0367480922801639	0.406318325356916	-0.041511013	0.102541508716569
ebi-a-GCST90091033	ebi-a-GCST90026043	1,2-dipalmitoyl-gpc (16:0/16:0) levels || id:ebi-a-GCST90026043	Nonalcoholic fatty liver disease	Inverse variance weighted	11	0.000629682219744232	0.0289074383065819	0.982621289806315	-0.056028897	0.0572882613006448
ebi-a-GCST90091033	ebi-a-GCST90026043	1,2-dipalmitoyl-gpc (16:0/16:0) levels || id:ebi-a-GCST90026043	Nonalcoholic fatty liver disease	Simple mode	11	0.0201181091569196	0.0623405736714667	0.753558817479364	-0.102069415	0.142305633552994
ebi-a-GCST90091033	ebi-a-GCST90026043	1,2-dipalmitoyl-gpc (16:0/16:0) levels || id:ebi-a-GCST90026043	Nonalcoholic fatty liver disease	Weighted mode	11	0.0299702726465131	0.0414155878102508	0.485865488386807	-0.051204279	0.111144824754605
ebi-a-GCST90091033	ebi-a-GCST90026044	1-(1-enyl-palmitoyl)-2-arachidonoyl-gpc (p-16:0/20:4) levels || id:ebi-a-GCST90026044	Nonalcoholic fatty liver disease	MR Egger	11	0.217998102279825	0.138345415527869	0.14953651803733	-0.053158912	0.489155116714449
ebi-a-GCST90091033	ebi-a-GCST90026044	1-(1-enyl-palmitoyl)-2-arachidonoyl-gpc (p-16:0/20:4) levels || id:ebi-a-GCST90026044	Nonalcoholic fatty liver disease	Weighted median	11	0.104828346873147	0.0861232209201392	0.223531829800287	-0.063973166	0.27362985987662
ebi-a-GCST90091033	ebi-a-GCST90026044	1-(1-enyl-palmitoyl)-2-arachidonoyl-gpc (p-16:0/20:4) levels || id:ebi-a-GCST90026044	Nonalcoholic fatty liver disease	Inverse variance weighted	11	0.0406066085770141	0.0682431193340496	0.551824345639599	-0.093149905	0.174363122471751
ebi-a-GCST90091033	ebi-a-GCST90026044	1-(1-enyl-palmitoyl)-2-arachidonoyl-gpc (p-16:0/20:4) levels || id:ebi-a-GCST90026044	Nonalcoholic fatty liver disease	Simple mode	11	0.0824633031837554	0.143769306800007	0.578921997035497	-0.199324538	0.36425114451177
ebi-a-GCST90091033	ebi-a-GCST90026044	1-(1-enyl-palmitoyl)-2-arachidonoyl-gpc (p-16:0/20:4) levels || id:ebi-a-GCST90026044	Nonalcoholic fatty liver disease	Weighted mode	11	0.104153593446371	0.0834209783432928	0.240275856868289	-0.059351524	0.267658710999224
ebi-a-GCST90091033	ebi-a-GCST90026045	1-(1-enyl-palmitoyl)-2-oleoyl-gpc (p-16:0/18:1) levels || id:ebi-a-GCST90026045	Nonalcoholic fatty liver disease	MR Egger	11	0.0510931026573886	0.0769525472924188	0.523361661596795	-0.09973389	0.20192009535053
ebi-a-GCST90091033	ebi-a-GCST90026045	1-(1-enyl-palmitoyl)-2-oleoyl-gpc (p-16:0/18:1) levels || id:ebi-a-GCST90026045	Nonalcoholic fatty liver disease	Weighted median	11	0.0124169929281142	0.0486118123494296	0.798389768045828	-0.082862159	0.107696145132996
ebi-a-GCST90091033	ebi-a-GCST90026045	1-(1-enyl-palmitoyl)-2-oleoyl-gpc (p-16:0/18:1) levels || id:ebi-a-GCST90026045	Nonalcoholic fatty liver disease	Inverse variance weighted	11	-0.0071222	0.0379117527748768	0.850984365355566	-0.081429236	0.0671848351755551
ebi-a-GCST90091033	ebi-a-GCST90026045	1-(1-enyl-palmitoyl)-2-oleoyl-gpc (p-16:0/18:1) levels || id:ebi-a-GCST90026045	Nonalcoholic fatty liver disease	Simple mode	11	-0.005513495	0.0738382345111038	0.941949946641362	-0.150236435	0.139209444194337
ebi-a-GCST90091033	ebi-a-GCST90026045	1-(1-enyl-palmitoyl)-2-oleoyl-gpc (p-16:0/18:1) levels || id:ebi-a-GCST90026045	Nonalcoholic fatty liver disease	Weighted mode	11	0.0130612471050669	0.0505435738067363	0.801327034744022	-0.086004158	0.11212665176627
ebi-a-GCST90091033	ebi-a-GCST90026046	1-arachidonoyl-gpc (20:4n6) levels || id:ebi-a-GCST90026046	Nonalcoholic fatty liver disease	MR Egger	11	0.0516508525569987	0.0979315675073798	0.610656464543404	-0.14029502	0.243596724871463
ebi-a-GCST90091033	ebi-a-GCST90026046	1-arachidonoyl-gpc (20:4n6) levels || id:ebi-a-GCST90026046	Nonalcoholic fatty liver disease	Weighted median	11	0.0353994187961473	0.0656473498104187	0.589723975969349	-0.093269387	0.164068224424568
ebi-a-GCST90091033	ebi-a-GCST90026046	1-arachidonoyl-gpc (20:4n6) levels || id:ebi-a-GCST90026046	Nonalcoholic fatty liver disease	Inverse variance weighted	11	-0.002336005	0.0482699322676759	0.961401744108616	-0.096945072	0.0922730620459902
ebi-a-GCST90091033	ebi-a-GCST90026046	1-arachidonoyl-gpc (20:4n6) levels || id:ebi-a-GCST90026046	Nonalcoholic fatty liver disease	Simple mode	11	0.0407555329386111	0.103172242765185	0.701119745347311	-0.161462063	0.242973128758373
ebi-a-GCST90091033	ebi-a-GCST90026046	1-arachidonoyl-gpc (20:4n6) levels || id:ebi-a-GCST90026046	Nonalcoholic fatty liver disease	Weighted mode	11	0.0304926048440997	0.0713066712784098	0.677985539047272	-0.109268471	0.170253680549783
ebi-a-GCST90091033	ebi-a-GCST90026047	1-linoleoyl-gpc (18:2) levels || id:ebi-a-GCST90026047	Nonalcoholic fatty liver disease	MR Egger	11	0.117631543957699	0.131840251214336	0.395499503797526	-0.140775348	0.376038436337798
ebi-a-GCST90091033	ebi-a-GCST90026047	1-linoleoyl-gpc (18:2) levels || id:ebi-a-GCST90026047	Nonalcoholic fatty liver disease	Weighted median	11	0.0843410345363612	0.0740377062706745	0.254635068019876	-0.06077287	0.229454938826883
ebi-a-GCST90091033	ebi-a-GCST90026047	1-linoleoyl-gpc (18:2) levels || id:ebi-a-GCST90026047	Nonalcoholic fatty liver disease	Inverse variance weighted	11	0.0711769508484003	0.0621999744093511	0.252489111480561	-0.050734999	0.193088900690728
ebi-a-GCST90091033	ebi-a-GCST90026047	1-linoleoyl-gpc (18:2) levels || id:ebi-a-GCST90026047	Nonalcoholic fatty liver disease	Simple mode	11	0.106102984219266	0.118638801664705	0.392158556302225	-0.126429067	0.338635035482088
ebi-a-GCST90091033	ebi-a-GCST90026047	1-linoleoyl-gpc (18:2) levels || id:ebi-a-GCST90026047	Nonalcoholic fatty liver disease	Weighted mode	11	0.0894624791244532	0.0787799198835394	0.282607988587094	-0.064946164	0.24387112209619
ebi-a-GCST90091033	ebi-a-GCST90026048	1-methylhistidine levels || id:ebi-a-GCST90026048	Nonalcoholic fatty liver disease	MR Egger	11	0.0937607611293093	0.0968884231995223	0.358468810323988	-0.096140548	0.283662070600373
ebi-a-GCST90091033	ebi-a-GCST90026048	1-methylhistidine levels || id:ebi-a-GCST90026048	Nonalcoholic fatty liver disease	Weighted median	11	0.0259976611744734	0.0605113241438952	0.667462634663742	-0.092604534	0.144599856496508
ebi-a-GCST90091033	ebi-a-GCST90026048	1-methylhistidine levels || id:ebi-a-GCST90026048	Nonalcoholic fatty liver disease	Inverse variance weighted	11	-0.001865946	0.0477796252505159	0.96884799509245	-0.095514011	0.0917821195260148
ebi-a-GCST90091033	ebi-a-GCST90026048	1-methylhistidine levels || id:ebi-a-GCST90026048	Nonalcoholic fatty liver disease	Simple mode	11	0.111264037007534	0.105567344264901	0.316699553689317	-0.095647958	0.31817603176674
ebi-a-GCST90091033	ebi-a-GCST90026048	1-methylhistidine levels || id:ebi-a-GCST90026048	Nonalcoholic fatty liver disease	Weighted mode	11	0.0331619058423791	0.0631098783199318	0.610713822365351	-0.090533456	0.156857267349445
ebi-a-GCST90091033	ebi-a-GCST90026049	1-methylnicotinamide levels || id:ebi-a-GCST90026049	Nonalcoholic fatty liver disease	MR Egger	11	0.0837739718148231	0.16017202499893	0.613587937050335	-0.230163197	0.397711140812727
ebi-a-GCST90091033	ebi-a-GCST90026049	1-methylnicotinamide levels || id:ebi-a-GCST90026049	Nonalcoholic fatty liver disease	Weighted median	11	0.00449829041532068	0.100167388837627	0.964180852528038	-0.191829792	0.20082637253707
ebi-a-GCST90091033	ebi-a-GCST90026049	1-methylnicotinamide levels || id:ebi-a-GCST90026049	Nonalcoholic fatty liver disease	Inverse variance weighted	11	0.09600914276195	0.0748701967711286	0.199722958724349	-0.050736443	0.242754728433362
ebi-a-GCST90091033	ebi-a-GCST90026049	1-methylnicotinamide levels || id:ebi-a-GCST90026049	Nonalcoholic fatty liver disease	Simple mode	11	-0.01816751	0.193198126409832	0.926938318916637	-0.396835838	0.360500817845627
ebi-a-GCST90091033	ebi-a-GCST90026049	1-methylnicotinamide levels || id:ebi-a-GCST90026049	Nonalcoholic fatty liver disease	Weighted mode	11	-0.00861883	0.112798301933061	0.94060063990973	-0.229703502	0.212465841712977
ebi-a-GCST90091033	ebi-a-GCST90026050	1-myristoyl-2-palmitoyl-gpc (14:0/16:0) levels || id:ebi-a-GCST90026050	Nonalcoholic fatty liver disease	MR Egger	11	0.0860744415157852	0.0626384911422652	0.202644974515781	-0.036697001	0.208845884154625
ebi-a-GCST90091033	ebi-a-GCST90026050	1-myristoyl-2-palmitoyl-gpc (14:0/16:0) levels || id:ebi-a-GCST90026050	Nonalcoholic fatty liver disease	Weighted median	11	0.0390139435121827	0.039419328335987	0.322312908239552	-0.03824794	0.116275827050717
ebi-a-GCST90091033	ebi-a-GCST90026050	1-myristoyl-2-palmitoyl-gpc (14:0/16:0) levels || id:ebi-a-GCST90026050	Nonalcoholic fatty liver disease	Inverse variance weighted	11	0.0170699000994137	0.0309264426563854	0.58098150097999	-0.043545928	0.0776857277059291
ebi-a-GCST90091033	ebi-a-GCST90026050	1-myristoyl-2-palmitoyl-gpc (14:0/16:0) levels || id:ebi-a-GCST90026050	Nonalcoholic fatty liver disease	Simple mode	11	-0.01080967	0.0711436243681166	0.882254788209025	-0.150251173	0.128631834095394
ebi-a-GCST90091033	ebi-a-GCST90026050	1-myristoyl-2-palmitoyl-gpc (14:0/16:0) levels || id:ebi-a-GCST90026050	Nonalcoholic fatty liver disease	Weighted mode	11	0.0488797734804744	0.0424376645342724	0.276195456553463	-0.034298049	0.132057595967648
ebi-a-GCST90091033	ebi-a-GCST90026051	1-oleoyl-GPC (18:1) levels || id:ebi-a-GCST90026051	Nonalcoholic fatty liver disease	MR Egger	11	0.0349210954610783	0.0683176189451686	0.621543437467125	-0.098981438	0.168823628593609
ebi-a-GCST90091033	ebi-a-GCST90026051	1-oleoyl-GPC (18:1) levels || id:ebi-a-GCST90026051	Nonalcoholic fatty liver disease	Weighted median	11	0.0437414159917318	0.0425537144603613	0.303991862685594	-0.039663864	0.12714669633404
ebi-a-GCST90091033	ebi-a-GCST90026051	1-oleoyl-GPC (18:1) levels || id:ebi-a-GCST90026051	Nonalcoholic fatty liver disease	Inverse variance weighted	11	0.0361020136523489	0.033674442992595	0.283679875862028	-0.029899895	0.102103921917835
ebi-a-GCST90091033	ebi-a-GCST90026051	1-oleoyl-GPC (18:1) levels || id:ebi-a-GCST90026051	Nonalcoholic fatty liver disease	Simple mode	11	0.0543084890939982	0.0672264728624311	0.437974922436871	-0.077455398	0.186072375904363
ebi-a-GCST90091033	ebi-a-GCST90026051	1-oleoyl-GPC (18:1) levels || id:ebi-a-GCST90026051	Nonalcoholic fatty liver disease	Weighted mode	11	0.0456936503291852	0.047973482834347	0.363309567465524	-0.048334376	0.139721676684505
ebi-a-GCST90091033	ebi-a-GCST90026052	1-palmitoyl-2-arachidonoyl-gpc (16:0/20:4n6) levels || id:ebi-a-GCST90026052	Nonalcoholic fatty liver disease	MR Egger	11	0.044614610846968	0.0719335624849238	0.550492571396755	-0.096375172	0.185604393317419
ebi-a-GCST90091033	ebi-a-GCST90026052	1-palmitoyl-2-arachidonoyl-gpc (16:0/20:4n6) levels || id:ebi-a-GCST90026052	Nonalcoholic fatty liver disease	Weighted median	11	0.00850710774698854	0.045537922672371	0.851806706311386	-0.080747221	0.0977614361848357
ebi-a-GCST90091033	ebi-a-GCST90026052	1-palmitoyl-2-arachidonoyl-gpc (16:0/20:4n6) levels || id:ebi-a-GCST90026052	Nonalcoholic fatty liver disease	Inverse variance weighted	11	-0.025848259	0.0354486119075175	0.465894322772581	-0.095327538	0.043631020428384
ebi-a-GCST90091033	ebi-a-GCST90026052	1-palmitoyl-2-arachidonoyl-gpc (16:0/20:4n6) levels || id:ebi-a-GCST90026052	Nonalcoholic fatty liver disease	Simple mode	11	-0.012025115	0.071121878120089	0.869106773569285	-0.151423996	0.127373766224375
ebi-a-GCST90091033	ebi-a-GCST90026052	1-palmitoyl-2-arachidonoyl-gpc (16:0/20:4n6) levels || id:ebi-a-GCST90026052	Nonalcoholic fatty liver disease	Weighted mode	11	0.00627139389234022	0.0496724113100346	0.902032432115935	-0.091086532	0.103629320060008
ebi-a-GCST90091033	ebi-a-GCST90026053	1-palmitoyl-2-docosahexaenoyl-gpc (16:0/22:6) levels || id:ebi-a-GCST90026053	Nonalcoholic fatty liver disease	MR Egger	11	-0.095343687	0.0764341531784108	0.243733189745935	-0.245154628	0.0544672529276471
ebi-a-GCST90091033	ebi-a-GCST90026053	1-palmitoyl-2-docosahexaenoyl-gpc (16:0/22:6) levels || id:ebi-a-GCST90026053	Nonalcoholic fatty liver disease	Weighted median	11	-0.075595703	0.0481038685316566	0.116064267726151	-0.169879286	0.0186878789891932
ebi-a-GCST90091033	ebi-a-GCST90026053	1-palmitoyl-2-docosahexaenoyl-gpc (16:0/22:6) levels || id:ebi-a-GCST90026053	Nonalcoholic fatty liver disease	Inverse variance weighted	11	-0.069853306	0.0376967345991574	0.06387758126605	-0.143738906	0.00403229409091116
ebi-a-GCST90091033	ebi-a-GCST90026053	1-palmitoyl-2-docosahexaenoyl-gpc (16:0/22:6) levels || id:ebi-a-GCST90026053	Nonalcoholic fatty liver disease	Simple mode	11	-0.103345514	0.0779101132719878	0.214178709739873	-0.256049336	0.0493583076688689
ebi-a-GCST90091033	ebi-a-GCST90026053	1-palmitoyl-2-docosahexaenoyl-gpc (16:0/22:6) levels || id:ebi-a-GCST90026053	Nonalcoholic fatty liver disease	Weighted mode	11	-0.079807794	0.0553580098361774	0.179970484762702	-0.188309493	0.0286939055654096
ebi-a-GCST90091033	ebi-a-GCST90026054	1-palmitoyl-2-linoleoyl-gpc (16:0/18:2) levels || id:ebi-a-GCST90026054	Nonalcoholic fatty liver disease	MR Egger	11	-0.001149626	0.0910560712768598	0.990202043428132	-0.179619525	0.177320274053937
ebi-a-GCST90091033	ebi-a-GCST90026054	1-palmitoyl-2-linoleoyl-gpc (16:0/18:2) levels || id:ebi-a-GCST90026054	Nonalcoholic fatty liver disease	Weighted median	11	-0.024862564	0.0520560114401969	0.632926552888867	-0.126892346	0.0771672187211437
ebi-a-GCST90091033	ebi-a-GCST90026054	1-palmitoyl-2-linoleoyl-gpc (16:0/18:2) levels || id:ebi-a-GCST90026054	Nonalcoholic fatty liver disease	Inverse variance weighted	11	-0.043004738	0.04325354264257	0.320102255046435	-0.127781682	0.0417722051151838
ebi-a-GCST90091033	ebi-a-GCST90026054	1-palmitoyl-2-linoleoyl-gpc (16:0/18:2) levels || id:ebi-a-GCST90026054	Nonalcoholic fatty liver disease	Simple mode	11	0.0221798994458896	0.0814656103832728	0.790960307750848	-0.137492697	0.181852495797104
ebi-a-GCST90091033	ebi-a-GCST90026054	1-palmitoyl-2-linoleoyl-gpc (16:0/18:2) levels || id:ebi-a-GCST90026054	Nonalcoholic fatty liver disease	Weighted mode	11	-0.011210257	0.0578975826383848	0.850348071823713	-0.124689519	0.102269004519265
ebi-a-GCST90091033	ebi-a-GCST90026055	1-palmitoyl-2-oleoyl-gpc (16:0/18:1) levels || id:ebi-a-GCST90026055	Nonalcoholic fatty liver disease	MR Egger	11	0.0481421632257197	0.0556563757970887	0.409508002582405	-0.060944333	0.157228659788013
ebi-a-GCST90091033	ebi-a-GCST90026055	1-palmitoyl-2-oleoyl-gpc (16:0/18:1) levels || id:ebi-a-GCST90026055	Nonalcoholic fatty liver disease	Weighted median	11	0.00603625669008784	0.0351411107623146	0.863616828015737	-0.06284032	0.0749128337842244
ebi-a-GCST90091033	ebi-a-GCST90026055	1-palmitoyl-2-oleoyl-gpc (16:0/18:1) levels || id:ebi-a-GCST90026055	Nonalcoholic fatty liver disease	Inverse variance weighted	11	-0.008347775	0.0274521227403755	0.761063242764098	-0.062153935	0.0454583857346254
ebi-a-GCST90091033	ebi-a-GCST90026055	1-palmitoyl-2-oleoyl-gpc (16:0/18:1) levels || id:ebi-a-GCST90026055	Nonalcoholic fatty liver disease	Simple mode	11	-0.003725948	0.0574172250067366	0.949538518864786	-0.116263709	0.108811813366376
ebi-a-GCST90091033	ebi-a-GCST90026055	1-palmitoyl-2-oleoyl-gpc (16:0/18:1) levels || id:ebi-a-GCST90026055	Nonalcoholic fatty liver disease	Weighted mode	11	0.0107186708890693	0.0385181624945623	0.786469802241466	-0.064776928	0.0862142693784114
ebi-a-GCST90091033	ebi-a-GCST90026056	1-palmitoyl-2-palmitoleoyl-gpc (16:0/16:1) levels || id:ebi-a-GCST90026056	Nonalcoholic fatty liver disease	MR Egger	11	0.0471096091683499	0.0541792097894514	0.407156926527193	-0.059081642	0.153300860355675
ebi-a-GCST90091033	ebi-a-GCST90026056	1-palmitoyl-2-palmitoleoyl-gpc (16:0/16:1) levels || id:ebi-a-GCST90026056	Nonalcoholic fatty liver disease	Weighted median	11	0.0138747660436614	0.0343916928264867	0.686629238800051	-0.053532952	0.0812824839835753
ebi-a-GCST90091033	ebi-a-GCST90026056	1-palmitoyl-2-palmitoleoyl-gpc (16:0/16:1) levels || id:ebi-a-GCST90026056	Nonalcoholic fatty liver disease	Inverse variance weighted	11	0.00285474363948312	0.0266800845375343	0.914789735202072	-0.049438222	0.0551477093330504
ebi-a-GCST90091033	ebi-a-GCST90026056	1-palmitoyl-2-palmitoleoyl-gpc (16:0/16:1) levels || id:ebi-a-GCST90026056	Nonalcoholic fatty liver disease	Simple mode	11	-0.008688606	0.0554908602820216	0.878694030718334	-0.117450693	0.10007347967755
ebi-a-GCST90091033	ebi-a-GCST90026056	1-palmitoyl-2-palmitoleoyl-gpc (16:0/16:1) levels || id:ebi-a-GCST90026056	Nonalcoholic fatty liver disease	Weighted mode	11	0.0134546134663113	0.0338421715797547	0.699301685959765	-0.052876043	0.0797852697626304
ebi-a-GCST90091033	ebi-a-GCST90026057	1-palmitoyl-2-stearoyl-gpc (16:0/18:0) levels || id:ebi-a-GCST90026057	Nonalcoholic fatty liver disease	MR Egger	11	0.0863667724835478	0.0854411630470325	0.338498784810859	-0.081097907	0.253831452055731
ebi-a-GCST90091033	ebi-a-GCST90026057	1-palmitoyl-2-stearoyl-gpc (16:0/18:0) levels || id:ebi-a-GCST90026057	Nonalcoholic fatty liver disease	Weighted median	11	0.0505494701603343	0.0556915988200616	0.364053769026743	-0.058606064	0.159705003847655
ebi-a-GCST90091033	ebi-a-GCST90026057	1-palmitoyl-2-stearoyl-gpc (16:0/18:0) levels || id:ebi-a-GCST90026057	Nonalcoholic fatty liver disease	Inverse variance weighted	11	0.0562464735684219	0.0420515831272217	0.181040236517191	-0.026174629	0.138667576497776
ebi-a-GCST90091033	ebi-a-GCST90026057	1-palmitoyl-2-stearoyl-gpc (16:0/18:0) levels || id:ebi-a-GCST90026057	Nonalcoholic fatty liver disease	Simple mode	11	0.00126730203328895	0.0819839270025838	0.987970904464968	-0.159421195	0.161955798958353
ebi-a-GCST90091033	ebi-a-GCST90026057	1-palmitoyl-2-stearoyl-gpc (16:0/18:0) levels || id:ebi-a-GCST90026057	Nonalcoholic fatty liver disease	Weighted mode	11	0.0460697991926236	0.0586777530773337	0.450576480954818	-0.068938597	0.161078195224198
ebi-a-GCST90091033	ebi-a-GCST90026058	1-palmitoyl-2-stearoyl-gpc (16:0/18:0) levels || id:ebi-a-GCST90026058	Nonalcoholic fatty liver disease	MR Egger	11	0.0404209962032539	0.0709243954634987	0.582678718299768	-0.098590819	0.179432811311711
ebi-a-GCST90091033	ebi-a-GCST90026058	1-palmitoyl-2-stearoyl-gpc (16:0/18:0) levels || id:ebi-a-GCST90026058	Nonalcoholic fatty liver disease	Weighted median	11	0.0473662410292242	0.0434560203472683	0.275721467910737	-0.037807559	0.13254004090987
ebi-a-GCST90091033	ebi-a-GCST90026058	1-palmitoyl-2-stearoyl-gpc (16:0/18:0) levels || id:ebi-a-GCST90026058	Nonalcoholic fatty liver disease	Inverse variance weighted	11	0.0395455889280751	0.0349499332374865	0.257847839178167	-0.02895628	0.108047458073549
ebi-a-GCST90091033	ebi-a-GCST90026058	1-palmitoyl-2-stearoyl-gpc (16:0/18:0) levels || id:ebi-a-GCST90026058	Nonalcoholic fatty liver disease	Simple mode	11	0.0538145270072692	0.0743663597710736	0.485869268566702	-0.091943538	0.199572592158574
ebi-a-GCST90091033	ebi-a-GCST90026058	1-palmitoyl-2-stearoyl-gpc (16:0/18:0) levels || id:ebi-a-GCST90026058	Nonalcoholic fatty liver disease	Weighted mode	11	0.0476351043871039	0.0491202661642564	0.355034164672677	-0.048640617	0.143910826069047
ebi-a-GCST90091033	ebi-a-GCST90026059	1-ribosyl-imidazoleacetate levels || id:ebi-a-GCST90026059	Nonalcoholic fatty liver disease	MR Egger	11	0.132529738502159	0.109568890014781	0.257261541695578	-0.082225286	0.347284762931129
ebi-a-GCST90091033	ebi-a-GCST90026059	1-ribosyl-imidazoleacetate levels || id:ebi-a-GCST90026059	Nonalcoholic fatty liver disease	Weighted median	11	0.077033635440155	0.0541491795557127	0.15484671998521	-0.029098756	0.183166027369352
ebi-a-GCST90091033	ebi-a-GCST90026059	1-ribosyl-imidazoleacetate levels || id:ebi-a-GCST90026059	Nonalcoholic fatty liver disease	Inverse variance weighted	11	0.0281247015455603	0.0544379060679068	0.605408747475149	-0.078573594	0.134822997438658
ebi-a-GCST90091033	ebi-a-GCST90026059	1-ribosyl-imidazoleacetate levels || id:ebi-a-GCST90026059	Nonalcoholic fatty liver disease	Simple mode	11	0.071631716160929	0.0999948281292922	0.490163624476508	-0.124358147	0.267621579294342
ebi-a-GCST90091033	ebi-a-GCST90026059	1-ribosyl-imidazoleacetate levels || id:ebi-a-GCST90026059	Nonalcoholic fatty liver disease	Weighted mode	11	0.0848551931031709	0.0598597987153811	0.186714939062237	-0.032470012	0.202180398585318
ebi-a-GCST90091033	ebi-a-GCST90026060	1-stearoyl-2-arachidonoyl-gpc (18:0/20:4) levels || id:ebi-a-GCST90026060	Nonalcoholic fatty liver disease	MR Egger	11	0.0566082706135247	0.0724273711288227	0.454526150047149	-0.085349377	0.198565918026017
ebi-a-GCST90091033	ebi-a-GCST90026060	1-stearoyl-2-arachidonoyl-gpc (18:0/20:4) levels || id:ebi-a-GCST90026060	Nonalcoholic fatty liver disease	Weighted median	11	0.0217116103199341	0.0443170282989857	0.624193514845908	-0.065149765	0.108572985785946
ebi-a-GCST90091033	ebi-a-GCST90026060	1-stearoyl-2-arachidonoyl-gpc (18:0/20:4) levels || id:ebi-a-GCST90026060	Nonalcoholic fatty liver disease	Inverse variance weighted	11	-0.008056218	0.0356868123847597	0.821397603712393	-0.078002371	0.0618899340440038
ebi-a-GCST90091033	ebi-a-GCST90026060	1-stearoyl-2-arachidonoyl-gpc (18:0/20:4) levels || id:ebi-a-GCST90026060	Nonalcoholic fatty liver disease	Simple mode	11	-0.001238068	0.0739077340740654	0.986964342232004	-0.146097227	0.143621090508853
ebi-a-GCST90091033	ebi-a-GCST90026060	1-stearoyl-2-arachidonoyl-gpc (18:0/20:4) levels || id:ebi-a-GCST90026060	Nonalcoholic fatty liver disease	Weighted mode	11	0.0168811880389203	0.0487349005109467	0.736228848803691	-0.078639217	0.112401593040376
ebi-a-GCST90091033	ebi-a-GCST90026061	1-stearoyl-2-docosahexaenoyl-gpc (18:0/22:6) levels || id:ebi-a-GCST90026061	Nonalcoholic fatty liver disease	MR Egger	11	-0.072962026	0.0802996481223372	0.387233653836338	-0.230349336	0.0844252843469605
ebi-a-GCST90091033	ebi-a-GCST90026061	1-stearoyl-2-docosahexaenoyl-gpc (18:0/22:6) levels || id:ebi-a-GCST90026061	Nonalcoholic fatty liver disease	Weighted median	11	-0.061068012	0.0521508128609673	0.241603322892544	-0.163283605	0.0411475811191312
ebi-a-GCST90091033	ebi-a-GCST90026061	1-stearoyl-2-docosahexaenoyl-gpc (18:0/22:6) levels || id:ebi-a-GCST90026061	Nonalcoholic fatty liver disease	Inverse variance weighted	11	-0.055638878	0.0395899222396887	0.159908360229063	-0.133235126	0.0219573692647273
ebi-a-GCST90091033	ebi-a-GCST90026061	1-stearoyl-2-docosahexaenoyl-gpc (18:0/22:6) levels || id:ebi-a-GCST90026061	Nonalcoholic fatty liver disease	Simple mode	11	-0.077971417	0.0800772871545937	0.353168787244468	-0.2349229	0.0789800656119068
ebi-a-GCST90091033	ebi-a-GCST90026061	1-stearoyl-2-docosahexaenoyl-gpc (18:0/22:6) levels || id:ebi-a-GCST90026061	Nonalcoholic fatty liver disease	Weighted mode	11	-0.064070538	0.0565256939520329	0.283457106939329	-0.174860898	0.046719822476434
ebi-a-GCST90091033	ebi-a-GCST90026062	1-stearoyl-2-linoleoyl-gpc (18:0/18:2) levels || id:ebi-a-GCST90026062	Nonalcoholic fatty liver disease	MR Egger	11	0.00198327908999761	0.0860076434614674	0.982106107827841	-0.166591702	0.170558260274474
ebi-a-GCST90091033	ebi-a-GCST90026062	1-stearoyl-2-linoleoyl-gpc (18:0/18:2) levels || id:ebi-a-GCST90026062	Nonalcoholic fatty liver disease	Weighted median	11	-0.014965784	0.050746966786367	0.768062690303106	-0.114429839	0.0844982707581902
ebi-a-GCST90091033	ebi-a-GCST90026062	1-stearoyl-2-linoleoyl-gpc (18:0/18:2) levels || id:ebi-a-GCST90026062	Nonalcoholic fatty liver disease	Inverse variance weighted	11	-0.03345993	0.0407248883574459	0.411299526999391	-0.113280712	0.046360850788618
ebi-a-GCST90091033	ebi-a-GCST90026062	1-stearoyl-2-linoleoyl-gpc (18:0/18:2) levels || id:ebi-a-GCST90026062	Nonalcoholic fatty liver disease	Simple mode	11	0.0301347996537205	0.0717508598197955	0.683372380604637	-0.110496886	0.17076648490052
ebi-a-GCST90091033	ebi-a-GCST90026062	1-stearoyl-2-linoleoyl-gpc (18:0/18:2) levels || id:ebi-a-GCST90026062	Nonalcoholic fatty liver disease	Weighted mode	11	-0.01427021	0.0533695219426059	0.794606385436649	-0.118874473	0.0903340529177011
ebi-a-GCST90091033	ebi-a-GCST90026063	1-stearoyl-2-oleoyl-gpc (18:0/18:1) levels || id:ebi-a-GCST90026063	Nonalcoholic fatty liver disease	MR Egger	11	0.0798921242229753	0.0627394871520295	0.234782142025844	-0.043077271	0.202861519040953
ebi-a-GCST90091033	ebi-a-GCST90026063	1-stearoyl-2-oleoyl-gpc (18:0/18:1) levels || id:ebi-a-GCST90026063	Nonalcoholic fatty liver disease	Weighted median	11	0.035297741171241	0.0384138381697979	0.358157885134004	-0.039993382	0.110588863984045
ebi-a-GCST90091033	ebi-a-GCST90026063	1-stearoyl-2-oleoyl-gpc (18:0/18:1) levels || id:ebi-a-GCST90026063	Nonalcoholic fatty liver disease	Inverse variance weighted	11	0.00779040149802909	0.0309202758449486	0.801078761538683	-0.052813339	0.0683941421541283
ebi-a-GCST90091033	ebi-a-GCST90026063	1-stearoyl-2-oleoyl-gpc (18:0/18:1) levels || id:ebi-a-GCST90026063	Nonalcoholic fatty liver disease	Simple mode	11	0.0219597499150568	0.0630701622127528	0.734923542297847	-0.101657768	0.145577267852052
ebi-a-GCST90091033	ebi-a-GCST90026063	1-stearoyl-2-oleoyl-gpc (18:0/18:1) levels || id:ebi-a-GCST90026063	Nonalcoholic fatty liver disease	Weighted mode	11	0.0381318807304937	0.0417447587042912	0.382499743311387	-0.043687846	0.119951607790904
ebi-a-GCST90091033	ebi-a-GCST90026064	1-stearoyl-gpc (18:0) levels || id:ebi-a-GCST90026064	Nonalcoholic fatty liver disease	MR Egger	11	0.0713859223949105	0.0963397019200365	0.477591595560079	-0.117439893	0.260211738158182
ebi-a-GCST90091033	ebi-a-GCST90026064	1-stearoyl-gpc (18:0) levels || id:ebi-a-GCST90026064	Nonalcoholic fatty liver disease	Weighted median	11	0.06020357938386	0.0519892521279003	0.24686383688288	-0.041695355	0.162102513554544
ebi-a-GCST90091033	ebi-a-GCST90026064	1-stearoyl-gpc (18:0) levels || id:ebi-a-GCST90026064	Nonalcoholic fatty liver disease	Inverse variance weighted	11	0.0379152079997972	0.0454740657457266	0.404406932472653	-0.051213961	0.127044376861421
ebi-a-GCST90091033	ebi-a-GCST90026064	1-stearoyl-gpc (18:0) levels || id:ebi-a-GCST90026064	Nonalcoholic fatty liver disease	Simple mode	11	0.0693848882256415	0.0832529974592225	0.424065911530587	-0.093790987	0.232560763245718
ebi-a-GCST90091033	ebi-a-GCST90026064	1-stearoyl-gpc (18:0) levels || id:ebi-a-GCST90026064	Nonalcoholic fatty liver disease	Weighted mode	11	0.0623750967898826	0.0546472564135971	0.280293886350027	-0.044733526	0.169483719360533
ebi-a-GCST90091033	ebi-a-GCST90026065	2'-deoxyuridine levels || id:ebi-a-GCST90026065	Nonalcoholic fatty liver disease	MR Egger	11	-0.0594215	0.195674541028205	0.768278595154479	-0.4429436	0.324100600692945
ebi-a-GCST90091033	ebi-a-GCST90026065	2'-deoxyuridine levels || id:ebi-a-GCST90026065	Nonalcoholic fatty liver disease	Weighted median	11	-0.136795598	0.0770303153608974	0.0757548357541123	-0.287775016	0.0141838204781537
ebi-a-GCST90091033	ebi-a-GCST90026065	2'-deoxyuridine levels || id:ebi-a-GCST90026065	Nonalcoholic fatty liver disease	Inverse variance weighted	11	-0.112178036	0.0919139946808608	0.222287731422584	-0.292329466	0.0679733932687297
ebi-a-GCST90091033	ebi-a-GCST90026065	2'-deoxyuridine levels || id:ebi-a-GCST90026065	Nonalcoholic fatty liver disease	Simple mode	11	-0.139200538	0.118371890844609	0.266847575392633	-0.371209444	0.0928083684579611
ebi-a-GCST90091033	ebi-a-GCST90026065	2'-deoxyuridine levels || id:ebi-a-GCST90026065	Nonalcoholic fatty liver disease	Weighted mode	11	-0.129890962	0.0753950041766003	0.115648431257129	-0.27766517	0.0178832461559368
ebi-a-GCST90091033	ebi-a-GCST90026066	2'-o-methylcytidine levels || id:ebi-a-GCST90026066	Nonalcoholic fatty liver disease	MR Egger	11	0.0714404926565354	0.0599285304330504	0.26370741448331	-0.046019427	0.188900412305314
ebi-a-GCST90091033	ebi-a-GCST90026066	2'-o-methylcytidine levels || id:ebi-a-GCST90026066	Nonalcoholic fatty liver disease	Weighted median	11	0.0297011096027414	0.0374115471894619	0.427252369096472	-0.043625523	0.103027742094087
ebi-a-GCST90091033	ebi-a-GCST90026066	2'-o-methylcytidine levels || id:ebi-a-GCST90026066	Nonalcoholic fatty liver disease	Inverse variance weighted	11	0.0271299499015757	0.0296194710563718	0.359693201938244	-0.030924213	0.0851841131720644
ebi-a-GCST90091033	ebi-a-GCST90026066	2'-o-methylcytidine levels || id:ebi-a-GCST90026066	Nonalcoholic fatty liver disease	Simple mode	11	0.00121092350047614	0.0586598093981138	0.98393640610171	-0.113762303	0.116184149920779
ebi-a-GCST90091033	ebi-a-GCST90026066	2'-o-methylcytidine levels || id:ebi-a-GCST90026066	Nonalcoholic fatty liver disease	Weighted mode	11	0.041249475804415	0.041413787031959	0.342724704335518	-0.039921547	0.122420498387055
ebi-a-GCST90091033	ebi-a-GCST90026067	2,3-dihydroxy-2-methylbutyrate levels || id:ebi-a-GCST90026067	Nonalcoholic fatty liver disease	MR Egger	11	0.0191095996983537	0.100390440551406	0.853257068678914	-0.177655664	0.21587486317911
ebi-a-GCST90091033	ebi-a-GCST90026067	2,3-dihydroxy-2-methylbutyrate levels || id:ebi-a-GCST90026067	Nonalcoholic fatty liver disease	Weighted median	11	0.0614964106995175	0.0577991819180842	0.287343739206759	-0.051789986	0.174782807258962
ebi-a-GCST90091033	ebi-a-GCST90026067	2,3-dihydroxy-2-methylbutyrate levels || id:ebi-a-GCST90026067	Nonalcoholic fatty liver disease	Inverse variance weighted	11	-0.008229384	0.0471871288197197	0.861551967454655	-0.100716157	0.084257388448284
ebi-a-GCST90091033	ebi-a-GCST90026067	2,3-dihydroxy-2-methylbutyrate levels || id:ebi-a-GCST90026067	Nonalcoholic fatty liver disease	Simple mode	11	0.0721203910900752	0.127243613973986	0.583354036212017	-0.177277092	0.321517874479087
ebi-a-GCST90091033	ebi-a-GCST90026067	2,3-dihydroxy-2-methylbutyrate levels || id:ebi-a-GCST90026067	Nonalcoholic fatty liver disease	Weighted mode	11	0.0645705439117447	0.062145919284877	0.323267711265666	-0.057235458	0.186376545710104
ebi-a-GCST90091033	ebi-a-GCST90026068	2,3-dihydroxyisovalerate levels || id:ebi-a-GCST90026068	Nonalcoholic fatty liver disease	MR Egger	11	0.0608231584552363	0.205270293723172	0.773718803842985	-0.341506617	0.463152934152654
ebi-a-GCST90091033	ebi-a-GCST90026068	2,3-dihydroxyisovalerate levels || id:ebi-a-GCST90026068	Nonalcoholic fatty liver disease	Weighted median	11	0.0067771685280028	0.131325968037243	0.958842877333936	-0.250621729	0.264176065880998
ebi-a-GCST90091033	ebi-a-GCST90026068	2,3-dihydroxyisovalerate levels || id:ebi-a-GCST90026068	Nonalcoholic fatty liver disease	Inverse variance weighted	11	-0.00956774	0.101009065186301	0.924535965794715	-0.207545507	0.188410028131789
ebi-a-GCST90091033	ebi-a-GCST90026068	2,3-dihydroxyisovalerate levels || id:ebi-a-GCST90026068	Nonalcoholic fatty liver disease	Simple mode	11	0.0641597480384979	0.207656416263662	0.76368497582333	-0.342846828	0.471166323915276
ebi-a-GCST90091033	ebi-a-GCST90026068	2,3-dihydroxyisovalerate levels || id:ebi-a-GCST90026068	Nonalcoholic fatty liver disease	Weighted mode	11	0.0120820444042857	0.138166228002006	0.932043539350174	-0.258723762	0.282887851288217
ebi-a-GCST90091033	ebi-a-GCST90026069	2-aminobutyrate levels || id:ebi-a-GCST90026069	Nonalcoholic fatty liver disease	MR Egger	11	0.098619569494528	0.0529078242573876	0.095206521957548	-0.005079766	0.202318905039008
ebi-a-GCST90091033	ebi-a-GCST90026069	2-aminobutyrate levels || id:ebi-a-GCST90026069	Nonalcoholic fatty liver disease	Weighted median	11	0.0302165483286782	0.0333762582966762	0.365290263929677	-0.035200918	0.0956340145901635
ebi-a-GCST90091033	ebi-a-GCST90026069	2-aminobutyrate levels || id:ebi-a-GCST90026069	Nonalcoholic fatty liver disease	Inverse variance weighted	11	0.0137171978291837	0.0290813941015226	0.63715310711957	-0.043282335	0.070716730268168
ebi-a-GCST90091033	ebi-a-GCST90026069	2-aminobutyrate levels || id:ebi-a-GCST90026069	Nonalcoholic fatty liver disease	Simple mode	11	0.0103513157048599	0.0687376660968806	0.883292180720011	-0.12437451	0.145077141254746
ebi-a-GCST90091033	ebi-a-GCST90026069	2-aminobutyrate levels || id:ebi-a-GCST90026069	Nonalcoholic fatty liver disease	Weighted mode	11	0.0578005121934436	0.0353224939049497	0.132806210635372	-0.011431576	0.127032600247145
ebi-a-GCST90091033	ebi-a-GCST90026070	2-aminophenol sulfate levels || id:ebi-a-GCST90026070	Nonalcoholic fatty liver disease	MR Egger	11	0.00675453534288239	0.185048080297677	0.971679263172553	-0.355939702	0.369448772726329
ebi-a-GCST90091033	ebi-a-GCST90026070	2-aminophenol sulfate levels || id:ebi-a-GCST90026070	Nonalcoholic fatty liver disease	Weighted median	11	-0.115848094	0.119693551643455	0.333108062877967	-0.350447455	0.118751267252194
ebi-a-GCST90091033	ebi-a-GCST90026070	2-aminophenol sulfate levels || id:ebi-a-GCST90026070	Nonalcoholic fatty liver disease	Inverse variance weighted	11	-0.1348879	0.0915644727921216	0.140711485125843	-0.314354267	0.0445784663270459
ebi-a-GCST90091033	ebi-a-GCST90026070	2-aminophenol sulfate levels || id:ebi-a-GCST90026070	Nonalcoholic fatty liver disease	Simple mode	11	-0.212383296	0.199012725642036	0.310974448724145	-0.602448239	0.177681645884718
ebi-a-GCST90091033	ebi-a-GCST90026070	2-aminophenol sulfate levels || id:ebi-a-GCST90026070	Nonalcoholic fatty liver disease	Weighted mode	11	-0.078495029	0.131156067774806	0.562825796816016	-0.335560922	0.178570863505279
ebi-a-GCST90091033	ebi-a-GCST90026071	2-hydroxy-3-methylvalerate levels || id:ebi-a-GCST90026071	Nonalcoholic fatty liver disease	MR Egger	11	-0.009971169	0.0565260314903191	0.86388558102398	-0.12076219	0.100819852960149
ebi-a-GCST90091033	ebi-a-GCST90026071	2-hydroxy-3-methylvalerate levels || id:ebi-a-GCST90026071	Nonalcoholic fatty liver disease	Weighted median	11	-0.020968373	0.0368776212744221	0.569632085860755	-0.093248511	0.0513117646019697
ebi-a-GCST90091033	ebi-a-GCST90026071	2-hydroxy-3-methylvalerate levels || id:ebi-a-GCST90026071	Nonalcoholic fatty liver disease	Inverse variance weighted	11	-0.0285008	0.0278464182774851	0.306071646716407	-0.08307978	0.0260781793679436
ebi-a-GCST90091033	ebi-a-GCST90026071	2-hydroxy-3-methylvalerate levels || id:ebi-a-GCST90026071	Nonalcoholic fatty liver disease	Simple mode	11	-0.094966157	0.0654188973977776	0.177235106393235	-0.223187196	0.0332548815832518
ebi-a-GCST90091033	ebi-a-GCST90026071	2-hydroxy-3-methylvalerate levels || id:ebi-a-GCST90026071	Nonalcoholic fatty liver disease	Weighted mode	11	-0.005110346	0.0403408377680488	0.901705230698425	-0.084178388	0.0739576955717831
ebi-a-GCST90091033	ebi-a-GCST90026072	2-hydroxyadipate levels || id:ebi-a-GCST90026072	Nonalcoholic fatty liver disease	MR Egger	11	0.0516905336189961	0.126227282908116	0.691744728490269	-0.195714941	0.299096008118903
ebi-a-GCST90091033	ebi-a-GCST90026072	2-hydroxyadipate levels || id:ebi-a-GCST90026072	Nonalcoholic fatty liver disease	Weighted median	11	0.00604449455737639	0.082609441658289	0.941671207733567	-0.155870011	0.167959000207623
ebi-a-GCST90091033	ebi-a-GCST90026072	2-hydroxyadipate levels || id:ebi-a-GCST90026072	Nonalcoholic fatty liver disease	Inverse variance weighted	11	0.0488699969277829	0.0621358354446388	0.431573088946593	-0.072916241	0.170656234399275
ebi-a-GCST90091033	ebi-a-GCST90026072	2-hydroxyadipate levels || id:ebi-a-GCST90026072	Nonalcoholic fatty liver disease	Simple mode	11	0.0368200337212239	0.126641872861522	0.777189649606812	-0.211398037	0.285038104529807
ebi-a-GCST90091033	ebi-a-GCST90026072	2-hydroxyadipate levels || id:ebi-a-GCST90026072	Nonalcoholic fatty liver disease	Weighted mode	11	0.018048189277004	0.0827466246619016	0.831726929416705	-0.144135195	0.180231573614331
ebi-a-GCST90091033	ebi-a-GCST90026073	2-hydroxybutyrate/2-hydroxyisobutyrate levels || id:ebi-a-GCST90026073	Nonalcoholic fatty liver disease	MR Egger	11	0.0688367514151853	0.0640381755827877	0.310376478599821	-0.056678073	0.194351575557449
ebi-a-GCST90091033	ebi-a-GCST90026073	2-hydroxybutyrate/2-hydroxyisobutyrate levels || id:ebi-a-GCST90026073	Nonalcoholic fatty liver disease	Weighted median	11	0.0748131002439878	0.0435489362161997	0.0858132536032161	-0.010542815	0.160169015227739
ebi-a-GCST90091033	ebi-a-GCST90026073	2-hydroxybutyrate/2-hydroxyisobutyrate levels || id:ebi-a-GCST90026073	Nonalcoholic fatty liver disease	Inverse variance weighted	11	0.00326085840581845	0.0315588873133962	0.917704119944887	-0.058594561	0.0651162775400751
ebi-a-GCST90091033	ebi-a-GCST90026073	2-hydroxybutyrate/2-hydroxyisobutyrate levels || id:ebi-a-GCST90026073	Nonalcoholic fatty liver disease	Simple mode	11	-0.127054474	0.0955753638453115	0.213257094598994	-0.314382187	0.0602732393547198
ebi-a-GCST90091033	ebi-a-GCST90026073	2-hydroxybutyrate/2-hydroxyisobutyrate levels || id:ebi-a-GCST90026073	Nonalcoholic fatty liver disease	Weighted mode	11	0.0722405048664196	0.044969905517922	0.139262167002546	-0.01590051	0.160381519681547
ebi-a-GCST90091033	ebi-a-GCST90026074	2-hydroxyglutarate levels || id:ebi-a-GCST90026074	Nonalcoholic fatty liver disease	MR Egger	11	0.248650136377806	0.223617815699071	0.294981831002169	-0.189640782	0.686941055147984
ebi-a-GCST90091033	ebi-a-GCST90026074	2-hydroxyglutarate levels || id:ebi-a-GCST90026074	Nonalcoholic fatty liver disease	Weighted median	11	0.0770891880835557	0.141710377548319	0.58644757829699	-0.200663152	0.35484152807826
ebi-a-GCST90091033	ebi-a-GCST90026074	2-hydroxyglutarate levels || id:ebi-a-GCST90026074	Nonalcoholic fatty liver disease	Inverse variance weighted	11	-0.025027421	0.115643621895362	0.82866153269838	-0.25168892	0.201634077602392
ebi-a-GCST90091033	ebi-a-GCST90026074	2-hydroxyglutarate levels || id:ebi-a-GCST90026074	Nonalcoholic fatty liver disease	Simple mode	11	-0.044736941	0.212675736536731	0.837616506412653	-0.461581384	0.372107502755629
ebi-a-GCST90091033	ebi-a-GCST90026074	2-hydroxyglutarate levels || id:ebi-a-GCST90026074	Nonalcoholic fatty liver disease	Weighted mode	11	0.109150461915755	0.1476880036159	0.476859097706533	-0.180318025	0.398618949002919
ebi-a-GCST90091033	ebi-a-GCST90026075	2-oxoadipate levels || id:ebi-a-GCST90026075	Nonalcoholic fatty liver disease	MR Egger	11	0.0909306448252621	0.190031817063514	0.64370283415034	-0.281531717	0.463393006269749
ebi-a-GCST90091033	ebi-a-GCST90026075	2-oxoadipate levels || id:ebi-a-GCST90026075	Nonalcoholic fatty liver disease	Weighted median	11	0.031208207142313	0.123641170033951	0.800724550170094	-0.211128486	0.273544900408856
ebi-a-GCST90091033	ebi-a-GCST90026075	2-oxoadipate levels || id:ebi-a-GCST90026075	Nonalcoholic fatty liver disease	Inverse variance weighted	11	0.0432411637186375	0.0935958967308234	0.644082397484986	-0.140206794	0.226689121311051
ebi-a-GCST90091033	ebi-a-GCST90026075	2-oxoadipate levels || id:ebi-a-GCST90026075	Nonalcoholic fatty liver disease	Simple mode	11	0.14446104649472	0.236410544147923	0.554794568635948	-0.31890362	0.60782571302465
ebi-a-GCST90091033	ebi-a-GCST90026075	2-oxoadipate levels || id:ebi-a-GCST90026075	Nonalcoholic fatty liver disease	Weighted mode	11	-0.020494694	0.13084116344737	0.878647411213349	-0.276943375	0.235953985963975
ebi-a-GCST90091033	ebi-a-GCST90026076	2-piperidinone levels || id:ebi-a-GCST90026076	Nonalcoholic fatty liver disease	MR Egger	11	-0.013370375	0.209210212742336	0.95043978822648	-0.423422392	0.396681642247691
ebi-a-GCST90091033	ebi-a-GCST90026076	2-piperidinone levels || id:ebi-a-GCST90026076	Nonalcoholic fatty liver disease	Weighted median	11	0.23602393228327	0.134414654330984	0.0790988266361806	-0.02742879	0.499476654771999
ebi-a-GCST90091033	ebi-a-GCST90026076	2-piperidinone levels || id:ebi-a-GCST90026076	Nonalcoholic fatty liver disease	Inverse variance weighted	11	0.228789160702247	0.103108814703057	0.0264928608144107	0.0266958838842548	0.43088243752024
ebi-a-GCST90091033	ebi-a-GCST90026076	2-piperidinone levels || id:ebi-a-GCST90026076	Nonalcoholic fatty liver disease	Simple mode	11	0.534708389949775	0.251392244538583	0.0593214302721472	0.0419795906541518	1.0274371892454
ebi-a-GCST90091033	ebi-a-GCST90026076	2-piperidinone levels || id:ebi-a-GCST90026076	Nonalcoholic fatty liver disease	Weighted mode	11	0.241718695597616	0.15891165944468	0.159207935063158	-0.069748157	0.553185548109189
ebi-a-GCST90091033	ebi-a-GCST90026077	3-(4-hydroxyphenyl)lactate levels || id:ebi-a-GCST90026077	Nonalcoholic fatty liver disease	MR Egger	11	0.10952361223135	0.0756628403710853	0.181670480623965	-0.038775555	0.257822779358678
ebi-a-GCST90091033	ebi-a-GCST90026077	3-(4-hydroxyphenyl)lactate levels || id:ebi-a-GCST90026077	Nonalcoholic fatty liver disease	Weighted median	11	0.0403389876804636	0.0464907788829085	0.385571084604828	-0.050782939	0.131460914290964
ebi-a-GCST90091033	ebi-a-GCST90026077	3-(4-hydroxyphenyl)lactate levels || id:ebi-a-GCST90026077	Nonalcoholic fatty liver disease	Inverse variance weighted	11	0.0353299423339118	0.0377770942115656	0.349674274934142	-0.038713162	0.10937304698858
ebi-a-GCST90091033	ebi-a-GCST90026077	3-(4-hydroxyphenyl)lactate levels || id:ebi-a-GCST90026077	Nonalcoholic fatty liver disease	Simple mode	11	0.0499390698122911	0.0741288433978907	0.515783514774829	-0.095353463	0.195231602872157
ebi-a-GCST90091033	ebi-a-GCST90026077	3-(4-hydroxyphenyl)lactate levels || id:ebi-a-GCST90026077	Nonalcoholic fatty liver disease	Weighted mode	11	0.0428504198356219	0.0462402564792378	0.375910862669002	-0.047780483	0.133481322534928
ebi-a-GCST90091033	ebi-a-GCST90026078	3-carboxy-4-methyl-5-propyl-2-furanpropanoate (cmpf) levels || id:ebi-a-GCST90026078	Nonalcoholic fatty liver disease	MR Egger	11	-0.119351039	0.342395865188278	0.73542285189742	-0.790446935	0.551744856932327
ebi-a-GCST90091033	ebi-a-GCST90026078	3-carboxy-4-methyl-5-propyl-2-furanpropanoate (cmpf) levels || id:ebi-a-GCST90026078	Nonalcoholic fatty liver disease	Weighted median	11	-0.258149087	0.219254696808681	0.239038424873678	-0.687888293	0.171590118908998
ebi-a-GCST90091033	ebi-a-GCST90026078	3-carboxy-4-methyl-5-propyl-2-furanpropanoate (cmpf) levels || id:ebi-a-GCST90026078	Nonalcoholic fatty liver disease	Inverse variance weighted	11	-0.115116387	0.168863096507866	0.495419626619795	-0.446088056	0.215855282375755
ebi-a-GCST90091033	ebi-a-GCST90026078	3-carboxy-4-methyl-5-propyl-2-furanpropanoate (cmpf) levels || id:ebi-a-GCST90026078	Nonalcoholic fatty liver disease	Simple mode	11	-0.55140595	0.406911153017466	0.20520326999518	-1.34895181	0.246139909927886
ebi-a-GCST90091033	ebi-a-GCST90026078	3-carboxy-4-methyl-5-propyl-2-furanpropanoate (cmpf) levels || id:ebi-a-GCST90026078	Nonalcoholic fatty liver disease	Weighted mode	11	-0.260532297	0.248566057922564	0.319245506952397	-0.74772177	0.226657176802644
ebi-a-GCST90091033	ebi-a-GCST90026079	3-hydroxy-2-ethylpropionate levels || id:ebi-a-GCST90026079	Nonalcoholic fatty liver disease	MR Egger	11	0.0412895385585988	0.0743155465770122	0.592026680965554	-0.104368933	0.186948009849543
ebi-a-GCST90091033	ebi-a-GCST90026079	3-hydroxy-2-ethylpropionate levels || id:ebi-a-GCST90026079	Nonalcoholic fatty liver disease	Weighted median	11	0.0386053596754969	0.0402155868291409	0.33707528500469	-0.040217191	0.117427909860613
ebi-a-GCST90091033	ebi-a-GCST90026079	3-hydroxy-2-ethylpropionate levels || id:ebi-a-GCST90026079	Nonalcoholic fatty liver disease	Inverse variance weighted	11	-0.002768111	0.0356568503481682	0.938120833103811	-0.072655537	0.0671193161486804
ebi-a-GCST90091033	ebi-a-GCST90026079	3-hydroxy-2-ethylpropionate levels || id:ebi-a-GCST90026079	Nonalcoholic fatty liver disease	Simple mode	11	0.0205586810968242	0.0795699784316534	0.801359481950902	-0.135398477	0.176515838822865
ebi-a-GCST90091033	ebi-a-GCST90026079	3-hydroxy-2-ethylpropionate levels || id:ebi-a-GCST90026079	Nonalcoholic fatty liver disease	Weighted mode	11	0.0400595588385708	0.0391234519924446	0.33000106879235	-0.036622407	0.116741524743762
ebi-a-GCST90091033	ebi-a-GCST90026080	3-hydroxy-3-methylglutarate levels || id:ebi-a-GCST90026080	Nonalcoholic fatty liver disease	MR Egger	11	0.0167972825512319	0.0501608134717632	0.745396726020933	-0.081517912	0.115112476955888
ebi-a-GCST90091033	ebi-a-GCST90026080	3-hydroxy-3-methylglutarate levels || id:ebi-a-GCST90026080	Nonalcoholic fatty liver disease	Weighted median	11	-0.008871868	0.0326211742371131	0.785647740123269	-0.07280937	0.0550656333190881
ebi-a-GCST90091033	ebi-a-GCST90026080	3-hydroxy-3-methylglutarate levels || id:ebi-a-GCST90026080	Nonalcoholic fatty liver disease	Inverse variance weighted	11	-0.032340029	0.0247096912622363	0.190602317804661	-0.080771023	0.0160909663259821
ebi-a-GCST90091033	ebi-a-GCST90026080	3-hydroxy-3-methylglutarate levels || id:ebi-a-GCST90026080	Nonalcoholic fatty liver disease	Simple mode	11	-0.029963079	0.0557766713916679	0.602878477215855	-0.139285355	0.0793591968367838
ebi-a-GCST90091033	ebi-a-GCST90026080	3-hydroxy-3-methylglutarate levels || id:ebi-a-GCST90026080	Nonalcoholic fatty liver disease	Weighted mode	11	-0.006884741	0.0344711289308957	0.845698678446936	-0.074448154	0.0606786718558431
ebi-a-GCST90091033	ebi-a-GCST90026081	3-hydroxybutyrate (bhba) levels || id:ebi-a-GCST90026081	Nonalcoholic fatty liver disease	MR Egger	11	-0.015355533	0.119976637908084	0.900972936741282	-0.250509744	0.219798676853334
ebi-a-GCST90091033	ebi-a-GCST90026081	3-hydroxybutyrate (bhba) levels || id:ebi-a-GCST90026081	Nonalcoholic fatty liver disease	Weighted median	11	0.00610634459058874	0.074978243247397	0.935090804124645	-0.140851012	0.153063701355487
ebi-a-GCST90091033	ebi-a-GCST90026081	3-hydroxybutyrate (bhba) levels || id:ebi-a-GCST90026081	Nonalcoholic fatty liver disease	Inverse variance weighted	11	-0.030180243	0.0590511709985903	0.609290646105078	-0.145920538	0.085560052138505
ebi-a-GCST90091033	ebi-a-GCST90026081	3-hydroxybutyrate (bhba) levels || id:ebi-a-GCST90026081	Nonalcoholic fatty liver disease	Simple mode	11	-0.015602981	0.141574191199333	0.914422779368895	-0.293088396	0.261882433986958
ebi-a-GCST90091033	ebi-a-GCST90026081	3-hydroxybutyrate (bhba) levels || id:ebi-a-GCST90026081	Nonalcoholic fatty liver disease	Weighted mode	11	0.0115592434493667	0.083575584676898	0.892741804644489	-0.152248903	0.175367389416087
ebi-a-GCST90091033	ebi-a-GCST90026082	3-hydroxyhexanoate levels || id:ebi-a-GCST90026082	Nonalcoholic fatty liver disease	MR Egger	11	0.0951363970803071	0.0453698675820054	0.0654459160599352	0.00621145661957653	0.184061337541038
ebi-a-GCST90091033	ebi-a-GCST90026082	3-hydroxyhexanoate levels || id:ebi-a-GCST90026082	Nonalcoholic fatty liver disease	Weighted median	11	0.0198253230103396	0.0305419775705414	0.516262624174051	-0.040036953	0.0796875990486008
ebi-a-GCST90091033	ebi-a-GCST90026082	3-hydroxyhexanoate levels || id:ebi-a-GCST90026082	Nonalcoholic fatty liver disease	Inverse variance weighted	11	-0.006807072	0.0279839377737176	0.807812304827141	-0.06165559	0.0480414457443441
ebi-a-GCST90091033	ebi-a-GCST90026082	3-hydroxyhexanoate levels || id:ebi-a-GCST90026082	Nonalcoholic fatty liver disease	Simple mode	11	-0.12612866	0.086116520875119	0.173740418010048	-0.294917041	0.0426597205394059
ebi-a-GCST90091033	ebi-a-GCST90026082	3-hydroxyhexanoate levels || id:ebi-a-GCST90026082	Nonalcoholic fatty liver disease	Weighted mode	11	0.0419150612566588	0.0301511753335896	0.194643888917533	-0.017181242	0.101011364910494
ebi-a-GCST90091033	ebi-a-GCST90026083	3-hydroxyoctanoate levels || id:ebi-a-GCST90026083	Nonalcoholic fatty liver disease	MR Egger	11	0.19402224400363	0.193690136197954	0.342651318740209	-0.185610423	0.573654910951619
ebi-a-GCST90091033	ebi-a-GCST90026083	3-hydroxyoctanoate levels || id:ebi-a-GCST90026083	Nonalcoholic fatty liver disease	Weighted median	11	0.115224398159192	0.10865733626938	0.288945257472294	-0.097743981	0.328192777247176
ebi-a-GCST90091033	ebi-a-GCST90026083	3-hydroxyoctanoate levels || id:ebi-a-GCST90026083	Nonalcoholic fatty liver disease	Inverse variance weighted	11	0.0193695812228324	0.0958597389011818	0.83986849394646	-0.168515507	0.207254669469149
ebi-a-GCST90091033	ebi-a-GCST90026083	3-hydroxyoctanoate levels || id:ebi-a-GCST90026083	Nonalcoholic fatty liver disease	Simple mode	11	-0.016301837	0.249823422663751	0.949258289341129	-0.505955746	0.473352071248483
ebi-a-GCST90091033	ebi-a-GCST90026083	3-hydroxyoctanoate levels || id:ebi-a-GCST90026083	Nonalcoholic fatty liver disease	Weighted mode	11	0.118766553929238	0.116871798017609	0.333484241324716	-0.11030217	0.347835278043752
ebi-a-GCST90091033	ebi-a-GCST90026084	3-hydroxypyridine sulfate levels || id:ebi-a-GCST90026084	Nonalcoholic fatty liver disease	MR Egger	11	0.234579352721358	0.372656843494399	0.544681922632121	-0.495828061	0.96498676597038
ebi-a-GCST90091033	ebi-a-GCST90026084	3-hydroxypyridine sulfate levels || id:ebi-a-GCST90026084	Nonalcoholic fatty liver disease	Weighted median	11	0.0487881553635999	0.132213328620611	0.712119622913174	-0.210349969	0.307926279459998
ebi-a-GCST90091033	ebi-a-GCST90026084	3-hydroxypyridine sulfate levels || id:ebi-a-GCST90026084	Nonalcoholic fatty liver disease	Inverse variance weighted	11	0.0672320677660735	0.177176381949093	0.704343294203049	-0.280033641	0.414497776386295
ebi-a-GCST90091033	ebi-a-GCST90026084	3-hydroxypyridine sulfate levels || id:ebi-a-GCST90026084	Nonalcoholic fatty liver disease	Simple mode	11	0.321403025508592	0.24767326168041	0.223528623428589	-0.164036567	0.806842618402196
ebi-a-GCST90091033	ebi-a-GCST90026084	3-hydroxypyridine sulfate levels || id:ebi-a-GCST90026084	Nonalcoholic fatty liver disease	Weighted mode	11	0.072989484044014	0.14739100424985	0.631152128254885	-0.215896884	0.361875852373721
ebi-a-GCST90091033	ebi-a-GCST90026085	3-hydroxystachydrine levels || id:ebi-a-GCST90026085	Nonalcoholic fatty liver disease	MR Egger	11	0.405630727260473	0.287724205742263	0.192209381169694	-0.158308716	0.969570170515308
ebi-a-GCST90091033	ebi-a-GCST90026085	3-hydroxystachydrine levels || id:ebi-a-GCST90026085	Nonalcoholic fatty liver disease	Weighted median	11	0.171117381050359	0.181377033500077	0.345458618559288	-0.184381605	0.526616366710509
ebi-a-GCST90091033	ebi-a-GCST90026085	3-hydroxystachydrine levels || id:ebi-a-GCST90026085	Nonalcoholic fatty liver disease	Inverse variance weighted	11	-0.006300464	0.140977319486641	0.964353344694228	-0.28261601	0.270015082328867
ebi-a-GCST90091033	ebi-a-GCST90026085	3-hydroxystachydrine levels || id:ebi-a-GCST90026085	Nonalcoholic fatty liver disease	Simple mode	11	-0.229250245	0.347244679417004	0.524041600021822	-0.909849816	0.451349326877104
ebi-a-GCST90091033	ebi-a-GCST90026085	3-hydroxystachydrine levels || id:ebi-a-GCST90026085	Nonalcoholic fatty liver disease	Weighted mode	11	0.25999148304157	0.184541843525508	0.189206947767466	-0.10171053	0.621693496351566
ebi-a-GCST90091033	ebi-a-GCST90026086	3-methoxytyramine sulfate levels || id:ebi-a-GCST90026086	Nonalcoholic fatty liver disease	MR Egger	10	0.100398593529543	0.0857674901779745	0.275449803389108	-0.067705687	0.268502874278373
ebi-a-GCST90091033	ebi-a-GCST90026086	3-methoxytyramine sulfate levels || id:ebi-a-GCST90026086	Nonalcoholic fatty liver disease	Weighted median	10	0.0632810207775267	0.0546484066494191	0.246877733011977	-0.043829856	0.170391897810388
ebi-a-GCST90091033	ebi-a-GCST90026086	3-methoxytyramine sulfate levels || id:ebi-a-GCST90026086	Nonalcoholic fatty liver disease	Inverse variance weighted	10	0.0438859146825627	0.0442559829031973	0.321374141991296	-0.042855812	0.130627641172829
ebi-a-GCST90091033	ebi-a-GCST90026086	3-methoxytyramine sulfate levels || id:ebi-a-GCST90026086	Nonalcoholic fatty liver disease	Simple mode	10	0.016317014683367	0.0898219772832097	0.859875451768498	-0.159734061	0.192368090158458
ebi-a-GCST90091033	ebi-a-GCST90026086	3-methoxytyramine sulfate levels || id:ebi-a-GCST90026086	Nonalcoholic fatty liver disease	Weighted mode	10	0.0673141846628341	0.0608928418015858	0.297637037321632	-0.052035785	0.186664154593942
ebi-a-GCST90091033	ebi-a-GCST90026087	3-methoxytyrosine levels || id:ebi-a-GCST90026087	Nonalcoholic fatty liver disease	MR Egger	11	-0.039623227	0.196096499314205	0.844363474194595	-0.423972365	0.344725911872465
ebi-a-GCST90091033	ebi-a-GCST90026087	3-methoxytyrosine levels || id:ebi-a-GCST90026087	Nonalcoholic fatty liver disease	Weighted median	11	-0.116008829	0.103059107656412	0.260312278829151	-0.31800468	0.0859870217180799
ebi-a-GCST90091033	ebi-a-GCST90026087	3-methoxytyrosine levels || id:ebi-a-GCST90026087	Nonalcoholic fatty liver disease	Inverse variance weighted	11	-0.052180323	0.091758505670419	0.569580011968504	-0.232026994	0.127666348372281
ebi-a-GCST90091033	ebi-a-GCST90026087	3-methoxytyrosine levels || id:ebi-a-GCST90026087	Nonalcoholic fatty liver disease	Simple mode	11	-0.187756279	0.243917128042392	0.45924249108229	-0.66583385	0.290321291776402
ebi-a-GCST90091033	ebi-a-GCST90026087	3-methoxytyrosine levels || id:ebi-a-GCST90026087	Nonalcoholic fatty liver disease	Weighted mode	11	-0.142010066	0.11326222527876	0.23842704441692	-0.364004027	0.0799838956087859
ebi-a-GCST90091033	ebi-a-GCST90026088	3-methyl-2-oxobutyrate levels || id:ebi-a-GCST90026088	Nonalcoholic fatty liver disease	MR Egger	11	0.0272932157276642	0.046037164413031	0.567876139321808	-0.062939627	0.117526057977205
ebi-a-GCST90091033	ebi-a-GCST90026088	3-methyl-2-oxobutyrate levels || id:ebi-a-GCST90026088	Nonalcoholic fatty liver disease	Weighted median	11	0.0184936521246796	0.0237765715867723	0.436681106700995	-0.028108428	0.0650957324347534
ebi-a-GCST90091033	ebi-a-GCST90026088	3-methyl-2-oxobutyrate levels || id:ebi-a-GCST90026088	Nonalcoholic fatty liver disease	Inverse variance weighted	11	-0.009081164	0.0224793503609233	0.686228878775554	-0.05314069	0.034978363147161
ebi-a-GCST90091033	ebi-a-GCST90026088	3-methyl-2-oxobutyrate levels || id:ebi-a-GCST90026088	Nonalcoholic fatty liver disease	Simple mode	11	0.0116566955235366	0.0485166605383856	0.814981038421432	-0.083435959	0.106749350178772
ebi-a-GCST90091033	ebi-a-GCST90026088	3-methyl-2-oxobutyrate levels || id:ebi-a-GCST90026088	Nonalcoholic fatty liver disease	Weighted mode	11	0.0226714280874726	0.0273848735993098	0.427053289901804	-0.031002924	0.0763457803421199
ebi-a-GCST90091033	ebi-a-GCST90026089	3-methyl-2-oxovalerate levels || id:ebi-a-GCST90026089	Nonalcoholic fatty liver disease	MR Egger	11	0.0280100391909326	0.0592145920534063	0.647456420960906	-0.088050561	0.144070639615609
ebi-a-GCST90091033	ebi-a-GCST90026089	3-methyl-2-oxovalerate levels || id:ebi-a-GCST90026089	Nonalcoholic fatty liver disease	Weighted median	11	0.00471531062609477	0.0304111031249665	0.876780108652474	-0.054890451	0.064321072751029
ebi-a-GCST90091033	ebi-a-GCST90026089	3-methyl-2-oxovalerate levels || id:ebi-a-GCST90026089	Nonalcoholic fatty liver disease	Inverse variance weighted	11	0.00119579308048992	0.0280800058023251	0.966032181627342	-0.053841018	0.0562326044530472
ebi-a-GCST90091033	ebi-a-GCST90026089	3-methyl-2-oxovalerate levels || id:ebi-a-GCST90026089	Nonalcoholic fatty liver disease	Simple mode	11	0.000125503194668475	0.0434135145594583	0.997750273345331	-0.084964985	0.0852159917312068
ebi-a-GCST90091033	ebi-a-GCST90026089	3-methyl-2-oxovalerate levels || id:ebi-a-GCST90026089	Nonalcoholic fatty liver disease	Weighted mode	11	0.00309602549348575	0.0330594429940703	0.927236779984169	-0.061700483	0.0678925337618635
ebi-a-GCST90091033	ebi-a-GCST90026090	3-methylglutaconate levels || id:ebi-a-GCST90026090	Nonalcoholic fatty liver disease	MR Egger	11	0.0771390356025898	0.0439797790948998	0.113334094165252	-0.009061331	0.163339402628593
ebi-a-GCST90091033	ebi-a-GCST90026090	3-methylglutaconate levels || id:ebi-a-GCST90026090	Nonalcoholic fatty liver disease	Weighted median	11	0.014363744578787	0.0289033189055315	0.619218449256669	-0.04228676	0.0710142496336288
ebi-a-GCST90091033	ebi-a-GCST90026090	3-methylglutaconate levels || id:ebi-a-GCST90026090	Nonalcoholic fatty liver disease	Inverse variance weighted	11	-0.004263947	0.0216569073446163	0.843916562168819	-0.046711485	0.0381835913482446
ebi-a-GCST90091033	ebi-a-GCST90026090	3-methylglutaconate levels || id:ebi-a-GCST90026090	Nonalcoholic fatty liver disease	Simple mode	11	-0.028840777	0.0506893607246426	0.581928526718502	-0.128191924	0.0705103703308047
ebi-a-GCST90091033	ebi-a-GCST90026090	3-methylglutaconate levels || id:ebi-a-GCST90026090	Nonalcoholic fatty liver disease	Weighted mode	11	0.0406728565582554	0.0297821269331223	0.201967777795349	-0.017700112	0.0990458253471751
ebi-a-GCST90091033	ebi-a-GCST90026091	3-methylglutarylcarnitine (2) levels || id:ebi-a-GCST90026091	Nonalcoholic fatty liver disease	MR Egger	11	0.030085034741062	0.12870305329584	0.820405282614602	-0.22217295	0.282343019200909
ebi-a-GCST90091033	ebi-a-GCST90026091	3-methylglutarylcarnitine (2) levels || id:ebi-a-GCST90026091	Nonalcoholic fatty liver disease	Weighted median	11	0.00355010996803443	0.0580893973421258	0.951267946082579	-0.110305109	0.117405328758601
ebi-a-GCST90091033	ebi-a-GCST90026091	3-methylglutarylcarnitine (2) levels || id:ebi-a-GCST90026091	Nonalcoholic fatty liver disease	Inverse variance weighted	11	0.00238759941119743	0.0603760974489641	0.968455524997347	-0.115949552	0.120724750411167
ebi-a-GCST90091033	ebi-a-GCST90026091	3-methylglutarylcarnitine (2) levels || id:ebi-a-GCST90026091	Nonalcoholic fatty liver disease	Simple mode	11	-0.081197998	0.101532937562711	0.442454925994056	-0.280202556	0.117806559521857
ebi-a-GCST90091033	ebi-a-GCST90026091	3-methylglutarylcarnitine (2) levels || id:ebi-a-GCST90026091	Nonalcoholic fatty liver disease	Weighted mode	11	0.00153587272739353	0.0650398576016274	0.981624810176394	-0.125942248	0.129013993626583
ebi-a-GCST90091033	ebi-a-GCST90026092	3-methylhistidine levels || id:ebi-a-GCST90026092	Nonalcoholic fatty liver disease	MR Egger	11	0.0193451002846062	0.261184188875223	0.942577254565144	-0.49257591	0.531266110480043
ebi-a-GCST90091033	ebi-a-GCST90026092	3-methylhistidine levels || id:ebi-a-GCST90026092	Nonalcoholic fatty liver disease	Weighted median	11	-0.095232408	0.165049813199976	0.563944915371213	-0.418730042	0.228265225635261
ebi-a-GCST90091033	ebi-a-GCST90026092	3-methylhistidine levels || id:ebi-a-GCST90026092	Nonalcoholic fatty liver disease	Inverse variance weighted	11	-0.136641454	0.128735794436385	0.288503633178191	-0.388963611	0.115680702871429
ebi-a-GCST90091033	ebi-a-GCST90026092	3-methylhistidine levels || id:ebi-a-GCST90026092	Nonalcoholic fatty liver disease	Simple mode	11	-0.064152229	0.245228329277957	0.79893750085543	-0.544799754	0.41649529671916
ebi-a-GCST90091033	ebi-a-GCST90026092	3-methylhistidine levels || id:ebi-a-GCST90026092	Nonalcoholic fatty liver disease	Weighted mode	11	-0.088285153	0.168629328184151	0.611999034797184	-0.418798636	0.242228330478854
ebi-a-GCST90091033	ebi-a-GCST90026093	3-methylxanthine levels || id:ebi-a-GCST90026093	Nonalcoholic fatty liver disease	MR Egger	11	-0.019878564	0.177771274302004	0.913419530162005	-0.368310262	0.328553133577854
ebi-a-GCST90091033	ebi-a-GCST90026093	3-methylxanthine levels || id:ebi-a-GCST90026093	Nonalcoholic fatty liver disease	Weighted median	11	-0.082937606	0.115259655966689	0.471788639618405	-0.308846531	0.142971320023399
ebi-a-GCST90091033	ebi-a-GCST90026093	3-methylxanthine levels || id:ebi-a-GCST90026093	Nonalcoholic fatty liver disease	Inverse variance weighted	11	0.0655576398225227	0.0877839392506453	0.455180210556282	-0.106498881	0.237614160753788
ebi-a-GCST90091033	ebi-a-GCST90026093	3-methylxanthine levels || id:ebi-a-GCST90026093	Nonalcoholic fatty liver disease	Simple mode	11	-0.080541947	0.199509321162519	0.69493072450529	-0.471580217	0.310496321992311
ebi-a-GCST90091033	ebi-a-GCST90026093	3-methylxanthine levels || id:ebi-a-GCST90026093	Nonalcoholic fatty liver disease	Weighted mode	11	-0.088061548	0.118335321063748	0.473897648829171	-0.319998777	0.143875681501085
ebi-a-GCST90091033	ebi-a-GCST90026094	3-ureidopropionate levels || id:ebi-a-GCST90026094	Nonalcoholic fatty liver disease	MR Egger	11	0.0988418738727483	0.114109911888485	0.4088786132449	-0.124813553	0.322497301174179
ebi-a-GCST90091033	ebi-a-GCST90026094	3-ureidopropionate levels || id:ebi-a-GCST90026094	Nonalcoholic fatty liver disease	Weighted median	11	0.020056510428905	0.0657643965053006	0.76038503540404	-0.108841707	0.148954727579294
ebi-a-GCST90091033	ebi-a-GCST90026094	3-ureidopropionate levels || id:ebi-a-GCST90026094	Nonalcoholic fatty liver disease	Inverse variance weighted	11	0.0394315374001323	0.0543851850970587	0.468426331936147	-0.067163425	0.146026500190367
ebi-a-GCST90091033	ebi-a-GCST90026094	3-ureidopropionate levels || id:ebi-a-GCST90026094	Nonalcoholic fatty liver disease	Simple mode	11	-0.156156462	0.13427250023967	0.271837664655081	-0.419330563	0.107017638196588
ebi-a-GCST90091033	ebi-a-GCST90026094	3-ureidopropionate levels || id:ebi-a-GCST90026094	Nonalcoholic fatty liver disease	Weighted mode	11	0.0100003618189828	0.0666146903081924	0.883652766147914	-0.120564431	0.14056515482304
ebi-a-GCST90091033	ebi-a-GCST90026095	4-acetamidobutanoate levels || id:ebi-a-GCST90026095	Nonalcoholic fatty liver disease	MR Egger	11	0.0782525489353127	0.0592525304950231	0.219208651917974	-0.037882411	0.194387508705558
ebi-a-GCST90091033	ebi-a-GCST90026095	4-acetamidobutanoate levels || id:ebi-a-GCST90026095	Nonalcoholic fatty liver disease	Weighted median	11	0.0313416096492458	0.0352880791289831	0.374452416407828	-0.037823025	0.100506244742053
ebi-a-GCST90091033	ebi-a-GCST90026095	4-acetamidobutanoate levels || id:ebi-a-GCST90026095	Nonalcoholic fatty liver disease	Inverse variance weighted	11	0.0204803613008447	0.0295598253980858	0.488407166715035	-0.037456896	0.0784176190810928
ebi-a-GCST90091033	ebi-a-GCST90026095	4-acetamidobutanoate levels || id:ebi-a-GCST90026095	Nonalcoholic fatty liver disease	Simple mode	11	0.06105430563315	0.0585257678183526	0.32141682203497	-0.053656199	0.175764810557121
ebi-a-GCST90091033	ebi-a-GCST90026095	4-acetamidobutanoate levels || id:ebi-a-GCST90026095	Nonalcoholic fatty liver disease	Weighted mode	11	0.0378173983529952	0.0379633941262058	0.342668345581114	-0.036590854	0.112225650840359
ebi-a-GCST90091033	ebi-a-GCST90026096	4-methyl-2-oxopentanoate levels || id:ebi-a-GCST90026096	Nonalcoholic fatty liver disease	MR Egger	11	0.0373309614149887	0.0606155485196437	0.553238266835497	-0.081475514	0.15613743651349
ebi-a-GCST90091033	ebi-a-GCST90026096	4-methyl-2-oxopentanoate levels || id:ebi-a-GCST90026096	Nonalcoholic fatty liver disease	Weighted median	11	0.00625329347435346	0.0279240406733562	0.822804441782663	-0.048477826	0.0609844131941316
ebi-a-GCST90091033	ebi-a-GCST90026096	4-methyl-2-oxopentanoate levels || id:ebi-a-GCST90026096	Nonalcoholic fatty liver disease	Inverse variance weighted	11	0.00637592663434645	0.0288520965355697	0.825102868924342	-0.050174183	0.0629260358440631
ebi-a-GCST90091033	ebi-a-GCST90026096	4-methyl-2-oxopentanoate levels || id:ebi-a-GCST90026096	Nonalcoholic fatty liver disease	Simple mode	11	-0.036301902	0.0585616283662608	0.549192386573173	-0.151082693	0.0784788897589704
ebi-a-GCST90091033	ebi-a-GCST90026096	4-methyl-2-oxopentanoate levels || id:ebi-a-GCST90026096	Nonalcoholic fatty liver disease	Weighted mode	11	0.0110957290337544	0.0298724020033324	0.71806055614484	-0.047454179	0.0696456369602859
ebi-a-GCST90091033	ebi-a-GCST90026097	4-methylcatechol sulfate levels || id:ebi-a-GCST90026097	Nonalcoholic fatty liver disease	MR Egger	11	0.287907069732071	0.320492377986104	0.392409633987228	-0.340257991	0.916072130584835
ebi-a-GCST90091033	ebi-a-GCST90026097	4-methylcatechol sulfate levels || id:ebi-a-GCST90026097	Nonalcoholic fatty liver disease	Weighted median	11	0.14272109017139	0.130552626248496	0.274302772031181	-0.113162057	0.398604237618441
ebi-a-GCST90091033	ebi-a-GCST90026097	4-methylcatechol sulfate levels || id:ebi-a-GCST90026097	Nonalcoholic fatty liver disease	Inverse variance weighted	11	0.0592949552778182	0.153782262212648	0.699809719540349	-0.242118279	0.360708189214609
ebi-a-GCST90091033	ebi-a-GCST90026097	4-methylcatechol sulfate levels || id:ebi-a-GCST90026097	Nonalcoholic fatty liver disease	Simple mode	11	0.262401649817428	0.213441472655273	0.247068996973099	-0.155943637	0.680746936221762
ebi-a-GCST90091033	ebi-a-GCST90026097	4-methylcatechol sulfate levels || id:ebi-a-GCST90026097	Nonalcoholic fatty liver disease	Weighted mode	11	0.144070377176555	0.12445496871348	0.273924452888699	-0.099861362	0.388002115854975
ebi-a-GCST90091033	ebi-a-GCST90026098	5,6-dihydrothymine levels || id:ebi-a-GCST90026098	Nonalcoholic fatty liver disease	MR Egger	11	-0.005442301	0.0459629513571843	0.908346391866526	-0.095529686	0.0846450838124827
ebi-a-GCST90091033	ebi-a-GCST90026098	5,6-dihydrothymine levels || id:ebi-a-GCST90026098	Nonalcoholic fatty liver disease	Weighted median	11	0.00787846931807204	0.0283697345731269	0.781237410091395	-0.04772621	0.0634831490814007
ebi-a-GCST90091033	ebi-a-GCST90026098	5,6-dihydrothymine levels || id:ebi-a-GCST90026098	Nonalcoholic fatty liver disease	Inverse variance weighted	11	0.0135524275702593	0.0226396764752424	0.549430309831508	-0.030821338	0.0579261934617345
ebi-a-GCST90091033	ebi-a-GCST90026098	5,6-dihydrothymine levels || id:ebi-a-GCST90026098	Nonalcoholic fatty liver disease	Simple mode	11	-0.007897141	0.0416925687263955	0.85355794973753	-0.089614576	0.0738202933922776
ebi-a-GCST90091033	ebi-a-GCST90026098	5,6-dihydrothymine levels || id:ebi-a-GCST90026098	Nonalcoholic fatty liver disease	Weighted mode	11	0.00717895255534817	0.0302469340891235	0.817181123538027	-0.052105038	0.0664629433700302
ebi-a-GCST90091033	ebi-a-GCST90026099	5,6-dihydrouridine levels || id:ebi-a-GCST90026099	Nonalcoholic fatty liver disease	MR Egger	11	0.0394199715764472	0.0421417414167395	0.373992955915764	-0.043177842	0.122017784753257
ebi-a-GCST90091033	ebi-a-GCST90026099	5,6-dihydrouridine levels || id:ebi-a-GCST90026099	Nonalcoholic fatty liver disease	Weighted median	11	0.00960620981207141	0.0271077427601279	0.723060535900125	-0.043524966	0.0627373856219221
ebi-a-GCST90091033	ebi-a-GCST90026099	5,6-dihydrouridine levels || id:ebi-a-GCST90026099	Nonalcoholic fatty liver disease	Inverse variance weighted	11	0.000420443375690015	0.0207566362755932	0.983839272659494	-0.040262564	0.0411034504758527
ebi-a-GCST90091033	ebi-a-GCST90026099	5,6-dihydrouridine levels || id:ebi-a-GCST90026099	Nonalcoholic fatty liver disease	Simple mode	11	0.02478657812698	0.0448151573938979	0.592354031216687	-0.06305113	0.11262428661902
ebi-a-GCST90091033	ebi-a-GCST90026099	5,6-dihydrouridine levels || id:ebi-a-GCST90026099	Nonalcoholic fatty liver disease	Weighted mode	11	0.0134825453888911	0.0307811310368318	0.670686611861853	-0.046848471	0.0738135622210814
ebi-a-GCST90091033	ebi-a-GCST90026100	5-acetylamino-6-amino-3-methyluracil levels || id:ebi-a-GCST90026100	Nonalcoholic fatty liver disease	MR Egger	11	0.453119010514208	0.209028185780687	0.0583276526924681	0.0434237663840614	0.862814254644354
ebi-a-GCST90091033	ebi-a-GCST90026100	5-acetylamino-6-amino-3-methyluracil levels || id:ebi-a-GCST90026100	Nonalcoholic fatty liver disease	Weighted median	11	0.200367915513437	0.128522371527436	0.11899354729127	-0.051535933	0.45227176370721
ebi-a-GCST90091033	ebi-a-GCST90026100	5-acetylamino-6-amino-3-methyluracil levels || id:ebi-a-GCST90026100	Nonalcoholic fatty liver disease	Inverse variance weighted	11	-0.05251609	0.133907944851431	0.694924823537494	-0.314975662	0.209943482136355
ebi-a-GCST90091033	ebi-a-GCST90026100	5-acetylamino-6-amino-3-methyluracil levels || id:ebi-a-GCST90026100	Nonalcoholic fatty liver disease	Simple mode	11	-0.030995272	0.237726039505367	0.898849475526509	-0.496938309	0.434947765453753
ebi-a-GCST90091033	ebi-a-GCST90026100	5-acetylamino-6-amino-3-methyluracil levels || id:ebi-a-GCST90026100	Nonalcoholic fatty liver disease	Weighted mode	11	0.144426914141615	0.127307114904971	0.283057016268919	-0.105095031	0.393948859355358
ebi-a-GCST90091033	ebi-a-GCST90026101	5-hydroxyhexanoate levels || id:ebi-a-GCST90026101	Nonalcoholic fatty liver disease	MR Egger	11	0.233204114615032	0.186978889652305	0.243794302792447	-0.133274509	0.599682738333549
ebi-a-GCST90091033	ebi-a-GCST90026101	5-hydroxyhexanoate levels || id:ebi-a-GCST90026101	Nonalcoholic fatty liver disease	Weighted median	11	0.159025998804775	0.11923759948872	0.18230546037431	-0.074679696	0.392731693802666
ebi-a-GCST90091033	ebi-a-GCST90026101	5-hydroxyhexanoate levels || id:ebi-a-GCST90026101	Nonalcoholic fatty liver disease	Inverse variance weighted	11	0.0347800095574695	0.0921902583747661	0.705977874784181	-0.145912897	0.215472915972011
ebi-a-GCST90091033	ebi-a-GCST90026101	5-hydroxyhexanoate levels || id:ebi-a-GCST90026101	Nonalcoholic fatty liver disease	Simple mode	11	0.0306453617040658	0.207040701782239	0.885272070882547	-0.375154414	0.436445137197254
ebi-a-GCST90091033	ebi-a-GCST90026101	5-hydroxyhexanoate levels || id:ebi-a-GCST90026101	Nonalcoholic fatty liver disease	Weighted mode	11	0.153266240528762	0.119041003884825	0.226916015786318	-0.080054127	0.38658660814302
ebi-a-GCST90091033	ebi-a-GCST90026102	5-hydroxyindoleacetate levels || id:ebi-a-GCST90026102	Nonalcoholic fatty liver disease	MR Egger	11	-0.132764316	0.177935881699783	0.474622551421955	-0.481518644	0.215990012334327
ebi-a-GCST90091033	ebi-a-GCST90026102	5-hydroxyindoleacetate levels || id:ebi-a-GCST90026102	Nonalcoholic fatty liver disease	Weighted median	11	-0.011018733	0.101524737949292	0.913573304861982	-0.21000722	0.187969753189589
ebi-a-GCST90091033	ebi-a-GCST90026102	5-hydroxyindoleacetate levels || id:ebi-a-GCST90026102	Nonalcoholic fatty liver disease	Inverse variance weighted	11	-0.029970931	0.0853374801644798	0.725434724857859	-0.197232392	0.137290530234244
ebi-a-GCST90091033	ebi-a-GCST90026102	5-hydroxyindoleacetate levels || id:ebi-a-GCST90026102	Nonalcoholic fatty liver disease	Simple mode	11	0.123224204142129	0.194776241944312	0.541160724084721	-0.25853723	0.504985638352981
ebi-a-GCST90091033	ebi-a-GCST90026102	5-hydroxyindoleacetate levels || id:ebi-a-GCST90026102	Nonalcoholic fatty liver disease	Weighted mode	11	-0.15953217	0.10877087414227	0.173192525394294	-0.372723084	0.0536587428943454
ebi-a-GCST90091033	ebi-a-GCST90026103	5-methylcytidine levels || id:ebi-a-GCST90026103	Nonalcoholic fatty liver disease	MR Egger	11	0.0702878982812035	0.0430295394429938	0.136800910222294	-0.014049999	0.154625795589471
ebi-a-GCST90091033	ebi-a-GCST90026103	5-methylcytidine levels || id:ebi-a-GCST90026103	Nonalcoholic fatty liver disease	Weighted median	11	0.0331037906640937	0.0288559425350598	0.251295343244817	-0.023453857	0.089661438032811
ebi-a-GCST90091033	ebi-a-GCST90026103	5-methylcytidine levels || id:ebi-a-GCST90026103	Nonalcoholic fatty liver disease	Inverse variance weighted	11	0.00911341742899804	0.0228683278317856	0.690249128799322	-0.035708505	0.0539353399792978
ebi-a-GCST90091033	ebi-a-GCST90026103	5-methylcytidine levels || id:ebi-a-GCST90026103	Nonalcoholic fatty liver disease	Simple mode	11	0.0331265615121439	0.0514726364222736	0.53433050115816	-0.067759806	0.1340129288998
ebi-a-GCST90091033	ebi-a-GCST90026103	5-methylcytidine levels || id:ebi-a-GCST90026103	Nonalcoholic fatty liver disease	Weighted mode	11	0.0458413138296411	0.029246339416359	0.14808652735744	-0.011481511	0.103164139085705
ebi-a-GCST90091033	ebi-a-GCST90026104	5-methylthioadenosine (mta) levels || id:ebi-a-GCST90026104	Nonalcoholic fatty liver disease	MR Egger	11	-0.048906956	0.048233245858592	0.337080168741711	-0.143444118	0.0456302054919654
ebi-a-GCST90091033	ebi-a-GCST90026104	5-methylthioadenosine (mta) levels || id:ebi-a-GCST90026104	Nonalcoholic fatty liver disease	Weighted median	11	-0.033635136	0.0297656320939175	0.258476618783785	-0.091975775	0.0247055024915325
ebi-a-GCST90091033	ebi-a-GCST90026104	5-methylthioadenosine (mta) levels || id:ebi-a-GCST90026104	Nonalcoholic fatty liver disease	Inverse variance weighted	11	-0.030776614	0.0237370616480902	0.194781329961905	-0.077301255	0.0157480270286868
ebi-a-GCST90091033	ebi-a-GCST90026104	5-methylthioadenosine (mta) levels || id:ebi-a-GCST90026104	Nonalcoholic fatty liver disease	Simple mode	11	-0.023009963	0.0455728823983017	0.62456578833827	-0.112332812	0.0663128865460899
ebi-a-GCST90091033	ebi-a-GCST90026104	5-methylthioadenosine (mta) levels || id:ebi-a-GCST90026104	Nonalcoholic fatty liver disease	Weighted mode	11	-0.034283707	0.033735404942752	0.33346576473424	-0.100405101	0.0318376864154585
ebi-a-GCST90091033	ebi-a-GCST90026105	5-methyluridine (ribothymidine) levels || id:ebi-a-GCST90026105	Nonalcoholic fatty liver disease	MR Egger	11	0.0555443324671517	0.0563890110603974	0.350352381928356	-0.054978129	0.166066794145531
ebi-a-GCST90091033	ebi-a-GCST90026105	5-methyluridine (ribothymidine) levels || id:ebi-a-GCST90026105	Nonalcoholic fatty liver disease	Weighted median	11	0.00543827215440943	0.0357973845555776	0.879251499036251	-0.064724602	0.0756011458833415
ebi-a-GCST90091033	ebi-a-GCST90026105	5-methyluridine (ribothymidine) levels || id:ebi-a-GCST90026105	Nonalcoholic fatty liver disease	Inverse variance weighted	11	0.000609710034256008	0.0277847389806616	0.982492576849942	-0.053848378	0.0550677984363528
ebi-a-GCST90091033	ebi-a-GCST90026105	5-methyluridine (ribothymidine) levels || id:ebi-a-GCST90026105	Nonalcoholic fatty liver disease	Simple mode	11	-0.063302184	0.0578381990812499	0.299409723526697	-0.176665055	0.0500606857373339
ebi-a-GCST90091033	ebi-a-GCST90026105	5-methyluridine (ribothymidine) levels || id:ebi-a-GCST90026105	Nonalcoholic fatty liver disease	Weighted mode	11	0.000496785126289367	0.0352602018772041	0.989036011542302	-0.068613211	0.0696067808056093
ebi-a-GCST90091033	ebi-a-GCST90026106	6-oxopiperidine-2-carboxylate levels || id:ebi-a-GCST90026106	Nonalcoholic fatty liver disease	MR Egger	11	0.0871454314171372	0.0777400697931447	0.291313086230264	-0.065225105	0.239515968211701
ebi-a-GCST90091033	ebi-a-GCST90026106	6-oxopiperidine-2-carboxylate levels || id:ebi-a-GCST90026106	Nonalcoholic fatty liver disease	Weighted median	11	0.071389691750238	0.0504118224187444	0.156737459554592	-0.02741748	0.170196863690977
ebi-a-GCST90091033	ebi-a-GCST90026106	6-oxopiperidine-2-carboxylate levels || id:ebi-a-GCST90026106	Nonalcoholic fatty liver disease	Inverse variance weighted	11	0.0596825422917953	0.0382940842356982	0.119107271295094	-0.015373863	0.134738947393764
ebi-a-GCST90091033	ebi-a-GCST90026106	6-oxopiperidine-2-carboxylate levels || id:ebi-a-GCST90026106	Nonalcoholic fatty liver disease	Simple mode	11	0.0955135497114731	0.0803265519735397	0.261882162967725	-0.061926492	0.252953591579611
ebi-a-GCST90091033	ebi-a-GCST90026106	6-oxopiperidine-2-carboxylate levels || id:ebi-a-GCST90026106	Nonalcoholic fatty liver disease	Weighted mode	11	0.0732920092799775	0.0537925122954057	0.202937513184254	-0.032141315	0.178725333378973
ebi-a-GCST90091033	ebi-a-GCST90026107	7-alpha-hydroxy-3-oxo-4-cholestenoate (7-hoca) levels || id:ebi-a-GCST90026107	Nonalcoholic fatty liver disease	MR Egger	11	0.0937526160668109	0.0948156354580162	0.348602986889004	-0.092086029	0.279591261564523
ebi-a-GCST90091033	ebi-a-GCST90026107	7-alpha-hydroxy-3-oxo-4-cholestenoate (7-hoca) levels || id:ebi-a-GCST90026107	Nonalcoholic fatty liver disease	Weighted median	11	0.0170953833845777	0.043522137606523	0.694469110037472	-0.068208006	0.102398773093363
ebi-a-GCST90091033	ebi-a-GCST90026107	7-alpha-hydroxy-3-oxo-4-cholestenoate (7-hoca) levels || id:ebi-a-GCST90026107	Nonalcoholic fatty liver disease	Inverse variance weighted	11	-0.010968788	0.0481260792734797	0.819710183503347	-0.105295903	0.0833583276810227
ebi-a-GCST90091033	ebi-a-GCST90026107	7-alpha-hydroxy-3-oxo-4-cholestenoate (7-hoca) levels || id:ebi-a-GCST90026107	Nonalcoholic fatty liver disease	Simple mode	11	0.0417405821338015	0.0807935487008372	0.616644373966303	-0.116614773	0.200095937587442
ebi-a-GCST90091033	ebi-a-GCST90026107	7-alpha-hydroxy-3-oxo-4-cholestenoate (7-hoca) levels || id:ebi-a-GCST90026107	Nonalcoholic fatty liver disease	Weighted mode	11	0.0200718471348938	0.0449944014337673	0.665031280986913	-0.06811718	0.108260873945078
ebi-a-GCST90091033	ebi-a-GCST90026108	7-methylguanine levels || id:ebi-a-GCST90026108	Nonalcoholic fatty liver disease	MR Egger	11	0.0492523753474623	0.0336775252710927	0.177636163316663	-0.016755574	0.115260324878804
ebi-a-GCST90091033	ebi-a-GCST90026108	7-methylguanine levels || id:ebi-a-GCST90026108	Nonalcoholic fatty liver disease	Weighted median	11	0.0253754330639701	0.0215791963327631	0.23962639197803	-0.016919792	0.0676706578761857
ebi-a-GCST90091033	ebi-a-GCST90026108	7-methylguanine levels || id:ebi-a-GCST90026108	Nonalcoholic fatty liver disease	Inverse variance weighted	11	0.0121260431180949	0.0165915629069457	0.464867120679356	-0.02039342	0.0446455064157086
ebi-a-GCST90091033	ebi-a-GCST90026108	7-methylguanine levels || id:ebi-a-GCST90026108	Nonalcoholic fatty liver disease	Simple mode	11	-0.024094523	0.0363138026246904	0.52200639436259	-0.095269576	0.0470805304955744
ebi-a-GCST90091033	ebi-a-GCST90026108	7-methylguanine levels || id:ebi-a-GCST90026108	Nonalcoholic fatty liver disease	Weighted mode	11	0.0233320286265854	0.022838962553567	0.331053866766081	-0.021432338	0.0680963952315768
ebi-a-GCST90091033	ebi-a-GCST90026109	7-methylxanthine levels || id:ebi-a-GCST90026109	Nonalcoholic fatty liver disease	MR Egger	11	-0.064471017	0.172365656921273	0.717037120376866	-0.402307704	0.273365670793809
ebi-a-GCST90091033	ebi-a-GCST90026109	7-methylxanthine levels || id:ebi-a-GCST90026109	Nonalcoholic fatty liver disease	Weighted median	11	-0.03690039	0.110911876300369	0.739360691797678	-0.254287667	0.180486887819091
ebi-a-GCST90091033	ebi-a-GCST90026109	7-methylxanthine levels || id:ebi-a-GCST90026109	Nonalcoholic fatty liver disease	Inverse variance weighted	11	0.0485324235365767	0.0849675986972798	0.56787260436061	-0.11800407	0.215068916983245
ebi-a-GCST90091033	ebi-a-GCST90026109	7-methylxanthine levels || id:ebi-a-GCST90026109	Nonalcoholic fatty liver disease	Simple mode	11	-0.047263819	0.179180669308696	0.797307394640884	-0.398457931	0.303930293160646
ebi-a-GCST90091033	ebi-a-GCST90026109	7-methylxanthine levels || id:ebi-a-GCST90026109	Nonalcoholic fatty liver disease	Weighted mode	11	-0.050993251	0.104469184557937	0.635991963398459	-0.255752853	0.153766350301555
ebi-a-GCST90091033	ebi-a-GCST90026110	Acetylcarnitine (c2) levels || id:ebi-a-GCST90026110	Nonalcoholic fatty liver disease	MR Egger	11	0.082778385182691	0.0759996383099345	0.304371818292912	-0.066180906	0.231737676270163
ebi-a-GCST90091033	ebi-a-GCST90026110	Acetylcarnitine (c2) levels || id:ebi-a-GCST90026110	Nonalcoholic fatty liver disease	Weighted median	11	0.00679675349650724	0.0500516823212387	0.891983576122394	-0.091304544	0.104898050846135
ebi-a-GCST90091033	ebi-a-GCST90026110	Acetylcarnitine (c2) levels || id:ebi-a-GCST90026110	Nonalcoholic fatty liver disease	Inverse variance weighted	11	-0.024032631	0.0395583580281054	0.543503572939025	-0.101567013	0.0535017508631053
ebi-a-GCST90091033	ebi-a-GCST90026110	Acetylcarnitine (c2) levels || id:ebi-a-GCST90026110	Nonalcoholic fatty liver disease	Simple mode	11	-0.098488611	0.1015269472293	0.354887596975643	-0.297481428	0.100504205537696
ebi-a-GCST90091033	ebi-a-GCST90026110	Acetylcarnitine (c2) levels || id:ebi-a-GCST90026110	Nonalcoholic fatty liver disease	Weighted mode	11	-0.005911446	0.0503488643098632	0.908860084627616	-0.10459522	0.0927723280233681
ebi-a-GCST90091033	ebi-a-GCST90026111	Acisoga levels || id:ebi-a-GCST90026111	Nonalcoholic fatty liver disease	MR Egger	11	0.0544549079095502	0.146190646476739	0.718146709964966	-0.232078759	0.340988575003958
ebi-a-GCST90091033	ebi-a-GCST90026111	Acisoga levels || id:ebi-a-GCST90026111	Nonalcoholic fatty liver disease	Weighted median	11	-0.021952872	0.0951278997088921	0.817491803097272	-0.208403555	0.164497811620195
ebi-a-GCST90091033	ebi-a-GCST90026111	Acisoga levels || id:ebi-a-GCST90026111	Nonalcoholic fatty liver disease	Inverse variance weighted	11	-0.088709752	0.0719172392575508	0.217390121151197	-0.229667541	0.0522480371948715
ebi-a-GCST90091033	ebi-a-GCST90026111	Acisoga levels || id:ebi-a-GCST90026111	Nonalcoholic fatty liver disease	Simple mode	11	-0.265805991	0.193585328517205	0.199733408183283	-0.645233234	0.113621253310641
ebi-a-GCST90091033	ebi-a-GCST90026111	Acisoga levels || id:ebi-a-GCST90026111	Nonalcoholic fatty liver disease	Weighted mode	11	0.0525666168729729	0.0990702878169751	0.607277796821464	-0.141611147	0.246744380994244
ebi-a-GCST90091033	ebi-a-GCST90026112	Adenine levels || id:ebi-a-GCST90026112	Nonalcoholic fatty liver disease	MR Egger	11	-0.022465379	0.0449170071884128	0.628967715922368	-0.110502713	0.0655719548036613
ebi-a-GCST90091033	ebi-a-GCST90026112	Adenine levels || id:ebi-a-GCST90026112	Nonalcoholic fatty liver disease	Weighted median	11	-0.04671262	0.029209027969574	0.109764440248517	-0.103962315	0.010537074745074
ebi-a-GCST90091033	ebi-a-GCST90026112	Adenine levels || id:ebi-a-GCST90026112	Nonalcoholic fatty liver disease	Inverse variance weighted	11	-0.052237371	0.0221340736280152	0.0182728048845117	-0.095620155	-0.008854587
ebi-a-GCST90091033	ebi-a-GCST90026112	Adenine levels || id:ebi-a-GCST90026112	Nonalcoholic fatty liver disease	Simple mode	11	-0.080530955	0.044828077974257	0.102645598389133	-0.168393988	0.0073320774805659
ebi-a-GCST90091033	ebi-a-GCST90026112	Adenine levels || id:ebi-a-GCST90026112	Nonalcoholic fatty liver disease	Weighted mode	11	-0.043335498	0.0293711788849559	0.170870971905636	-0.100903009	0.0142320125781673
ebi-a-GCST90091033	ebi-a-GCST90026113	Adenosine 3',5'-cyclic monophosphate (camp) levels || id:ebi-a-GCST90026113	Nonalcoholic fatty liver disease	MR Egger	11	-0.163075271	0.121785432737658	0.213393107771221	-0.401774719	0.0756241772720702
ebi-a-GCST90091033	ebi-a-GCST90026113	Adenosine 3',5'-cyclic monophosphate (camp) levels || id:ebi-a-GCST90026113	Nonalcoholic fatty liver disease	Weighted median	11	-0.08565648	0.0789429154737378	0.27790248518223	-0.240384595	0.0690716340904114
ebi-a-GCST90091033	ebi-a-GCST90026113	Adenosine 3',5'-cyclic monophosphate (camp) levels || id:ebi-a-GCST90026113	Nonalcoholic fatty liver disease	Inverse variance weighted	11	-0.041899304	0.0600056567497761	0.485017172808179	-0.159510391	0.0757117833308634
ebi-a-GCST90091033	ebi-a-GCST90026113	Adenosine 3',5'-cyclic monophosphate (camp) levels || id:ebi-a-GCST90026113	Nonalcoholic fatty liver disease	Simple mode	11	-0.118105133	0.137601494162652	0.410820339983438	-0.387804062	0.151593795543652
ebi-a-GCST90091033	ebi-a-GCST90026113	Adenosine 3',5'-cyclic monophosphate (camp) levels || id:ebi-a-GCST90026113	Nonalcoholic fatty liver disease	Weighted mode	11	-0.118105133	0.082931448532393	0.184856995860714	-0.280650772	0.044440506108345
ebi-a-GCST90091033	ebi-a-GCST90026114	Alanine levels || id:ebi-a-GCST90026114	Nonalcoholic fatty liver disease	MR Egger	11	0.0726953692632876	0.0442225251072316	0.134618858630848	-0.01398078	0.159371518473461
ebi-a-GCST90091033	ebi-a-GCST90026114	Alanine levels || id:ebi-a-GCST90026114	Nonalcoholic fatty liver disease	Weighted median	11	0.0176092239212647	0.0295061284364271	0.550641676734896	-0.040222788	0.0754412356566618
ebi-a-GCST90091033	ebi-a-GCST90026114	Alanine levels || id:ebi-a-GCST90026114	Nonalcoholic fatty liver disease	Inverse variance weighted	11	0.00500278397004923	0.0224069336415205	0.823325794887961	-0.038914806	0.0489203739074293
ebi-a-GCST90091033	ebi-a-GCST90026114	Alanine levels || id:ebi-a-GCST90026114	Nonalcoholic fatty liver disease	Simple mode	11	-0.050275938	0.0569674003468581	0.398203942661742	-0.161932043	0.0613801668334163
ebi-a-GCST90091033	ebi-a-GCST90026114	Alanine levels || id:ebi-a-GCST90026114	Nonalcoholic fatty liver disease	Weighted mode	11	0.0280315300177765	0.0319159713585216	0.400396100464344	-0.034523774	0.0905868338804788
ebi-a-GCST90091033	ebi-a-GCST90026115	Alpha-hydroxyisocaproate levels || id:ebi-a-GCST90026115	Nonalcoholic fatty liver disease	MR Egger	11	-0.029675802	0.066626815607544	0.666548933398774	-0.160264361	0.100912756311467
ebi-a-GCST90091033	ebi-a-GCST90026115	Alpha-hydroxyisocaproate levels || id:ebi-a-GCST90026115	Nonalcoholic fatty liver disease	Weighted median	11	-0.017269643	0.035894752754611	0.630432019749544	-0.087623358	0.053084072631537
ebi-a-GCST90091033	ebi-a-GCST90026115	Alpha-hydroxyisocaproate levels || id:ebi-a-GCST90026115	Nonalcoholic fatty liver disease	Inverse variance weighted	11	-0.029352633	0.0311159057041563	0.345511061240944	-0.090339808	0.0316345424773686
ebi-a-GCST90091033	ebi-a-GCST90026115	Alpha-hydroxyisocaproate levels || id:ebi-a-GCST90026115	Nonalcoholic fatty liver disease	Simple mode	11	-0.00922296	0.068827060058375	0.896059546343807	-0.144123997	0.125678078147105
ebi-a-GCST90091033	ebi-a-GCST90026115	Alpha-hydroxyisocaproate levels || id:ebi-a-GCST90026115	Nonalcoholic fatty liver disease	Weighted mode	11	-0.01104692	0.0390801014877562	0.783191564303042	-0.087643919	0.0655500790201235
ebi-a-GCST90091033	ebi-a-GCST90026116	Alpha-hydroxyisovalerate levels || id:ebi-a-GCST90026116	Nonalcoholic fatty liver disease	MR Egger	11	-0.022872882	0.0739259958755503	0.76405878986748	-0.167767834	0.122022069674158
ebi-a-GCST90091033	ebi-a-GCST90026116	Alpha-hydroxyisovalerate levels || id:ebi-a-GCST90026116	Nonalcoholic fatty liver disease	Weighted median	11	-0.040058336	0.0463242326346833	0.38718246345992	-0.130853832	0.0507371595249748
ebi-a-GCST90091033	ebi-a-GCST90026116	Alpha-hydroxyisovalerate levels || id:ebi-a-GCST90026116	Nonalcoholic fatty liver disease	Inverse variance weighted	11	-0.045580145	0.0351375930171395	0.194565720603188	-0.114449827	0.0232895378114505
ebi-a-GCST90091033	ebi-a-GCST90026116	Alpha-hydroxyisovalerate levels || id:ebi-a-GCST90026116	Nonalcoholic fatty liver disease	Simple mode	11	-0.131366416	0.0843550592258224	0.150454982204339	-0.296702332	0.0339695003721331
ebi-a-GCST90091033	ebi-a-GCST90026116	Alpha-hydroxyisovalerate levels || id:ebi-a-GCST90026116	Nonalcoholic fatty liver disease	Weighted mode	11	-0.043519052	0.049053690098229	0.395822112020373	-0.139664285	0.0526261802040365
ebi-a-GCST90091033	ebi-a-GCST90026117	Alpha-ketoglutaramate levels || id:ebi-a-GCST90026117	Nonalcoholic fatty liver disease	MR Egger	11	0.0920207346988338	0.048609531482842	0.0908908585789037	-0.003253947	0.187295416405204
ebi-a-GCST90091033	ebi-a-GCST90026117	Alpha-ketoglutaramate levels || id:ebi-a-GCST90026117	Nonalcoholic fatty liver disease	Weighted median	11	0.0381338962337321	0.0314041117467543	0.224634603696816	-0.023418163	0.0996859552573705
ebi-a-GCST90091033	ebi-a-GCST90026117	Alpha-ketoglutaramate levels || id:ebi-a-GCST90026117	Nonalcoholic fatty liver disease	Inverse variance weighted	11	-0.01096506	0.0239718152956189	0.647373008297866	-0.057949818	0.0360196975399805
ebi-a-GCST90091033	ebi-a-GCST90026117	Alpha-ketoglutaramate levels || id:ebi-a-GCST90026117	Nonalcoholic fatty liver disease	Simple mode	11	0.0155551920376487	0.0665656426287136	0.819946168866882	-0.114913468	0.146023851589927
ebi-a-GCST90091033	ebi-a-GCST90026117	Alpha-ketoglutaramate levels || id:ebi-a-GCST90026117	Nonalcoholic fatty liver disease	Weighted mode	11	0.0312426924260422	0.0319525127317161	0.351241874273063	-0.031384233	0.0938696173802057
ebi-a-GCST90091033	ebi-a-GCST90026118	Alpha-tocopherol levels || id:ebi-a-GCST90026118	Nonalcoholic fatty liver disease	MR Egger	11	-0.024435102	0.072158817480938	0.742655172589976	-0.165866384	0.116996180064583
ebi-a-GCST90091033	ebi-a-GCST90026118	Alpha-tocopherol levels || id:ebi-a-GCST90026118	Nonalcoholic fatty liver disease	Weighted median	11	-0.038683788	0.0451987878649887	0.392075796438982	-0.127273412	0.0499058365260255
ebi-a-GCST90091033	ebi-a-GCST90026118	Alpha-tocopherol levels || id:ebi-a-GCST90026118	Nonalcoholic fatty liver disease	Inverse variance weighted	11	-0.027138201	0.0341669144526486	0.427030668088131	-0.094105353	0.0398289512308834
ebi-a-GCST90091033	ebi-a-GCST90026118	Alpha-tocopherol levels || id:ebi-a-GCST90026118	Nonalcoholic fatty liver disease	Simple mode	11	-0.020546442	0.0748957100166251	0.789411655492505	-0.167342033	0.126249150007281
ebi-a-GCST90091033	ebi-a-GCST90026118	Alpha-tocopherol levels || id:ebi-a-GCST90026118	Nonalcoholic fatty liver disease	Weighted mode	11	-0.042574188	0.0481322693576318	0.397181687663859	-0.136913436	0.0517650599892536
ebi-a-GCST90091033	ebi-a-GCST90026119	Arabinose levels || id:ebi-a-GCST90026119	Nonalcoholic fatty liver disease	MR Egger	11	0.0891886897013249	0.0398012007650173	0.0517709764282357	0.011178336201891	0.167199043200759
ebi-a-GCST90091033	ebi-a-GCST90026119	Arabinose levels || id:ebi-a-GCST90026119	Nonalcoholic fatty liver disease	Weighted median	11	0.0163264779117025	0.0282172906222532	0.562860215559084	-0.038979412	0.0716323675313187
ebi-a-GCST90091033	ebi-a-GCST90026119	Arabinose levels || id:ebi-a-GCST90026119	Nonalcoholic fatty liver disease	Inverse variance weighted	11	0.00143147897852778	0.0244071147048766	0.953230829439683	-0.046406466	0.0492694238000859
ebi-a-GCST90091033	ebi-a-GCST90026119	Arabinose levels || id:ebi-a-GCST90026119	Nonalcoholic fatty liver disease	Simple mode	11	-0.084237517	0.0647948691526428	0.222744510494082	-0.211235461	0.0427604261538342
ebi-a-GCST90091033	ebi-a-GCST90026119	Arabinose levels || id:ebi-a-GCST90026119	Nonalcoholic fatty liver disease	Weighted mode	11	0.0661923230914584	0.0287673567192079	0.0441826313715504	0.00980830392181092	0.122576342261106
ebi-a-GCST90091033	ebi-a-GCST90026120	Arabitol/xylitol levels || id:ebi-a-GCST90026120	Nonalcoholic fatty liver disease	MR Egger	11	0.0731283870599929	0.0536515944225893	0.205999026584981	-0.032028738	0.178285512128268
ebi-a-GCST90091033	ebi-a-GCST90026120	Arabitol/xylitol levels || id:ebi-a-GCST90026120	Nonalcoholic fatty liver disease	Weighted median	11	0.0454572483391079	0.0337056414699826	0.177448125755861	-0.020605809	0.111520305620274
ebi-a-GCST90091033	ebi-a-GCST90026120	Arabitol/xylitol levels || id:ebi-a-GCST90026120	Nonalcoholic fatty liver disease	Inverse variance weighted	11	0.00277444561166951	0.0264357707161151	0.916415139304098	-0.049039665	0.0545885562152552
ebi-a-GCST90091033	ebi-a-GCST90026120	Arabitol/xylitol levels || id:ebi-a-GCST90026120	Nonalcoholic fatty liver disease	Simple mode	11	-0.03625594	0.0635665957917275	0.581020727040937	-0.160846468	0.088334587744672
ebi-a-GCST90091033	ebi-a-GCST90026120	Arabitol/xylitol levels || id:ebi-a-GCST90026120	Nonalcoholic fatty liver disease	Weighted mode	11	0.0451060259109611	0.0400054512421473	0.28585858980403	-0.033304659	0.12351671034557
ebi-a-GCST90091033	ebi-a-GCST90026121	Arabonate/xylonate levels || id:ebi-a-GCST90026121	Nonalcoholic fatty liver disease	MR Egger	11	0.0561185060077764	0.0685340235232877	0.434022630708926	-0.07820818	0.19044519211342
ebi-a-GCST90091033	ebi-a-GCST90026121	Arabonate/xylonate levels || id:ebi-a-GCST90026121	Nonalcoholic fatty liver disease	Weighted median	11	-0.016917031	0.0430427208552181	0.694298172595788	-0.101280764	0.0674467017588714
ebi-a-GCST90091033	ebi-a-GCST90026121	Arabonate/xylonate levels || id:ebi-a-GCST90026121	Nonalcoholic fatty liver disease	Inverse variance weighted	11	-0.062896556	0.0382514208773558	0.100115625002081	-0.137869341	0.0120762284421857
ebi-a-GCST90091033	ebi-a-GCST90026121	Arabonate/xylonate levels || id:ebi-a-GCST90026121	Nonalcoholic fatty liver disease	Simple mode	11	-0.10858185	0.0720643509241994	0.162798518711826	-0.249827978	0.0326642774866005
ebi-a-GCST90091033	ebi-a-GCST90026121	Arabonate/xylonate levels || id:ebi-a-GCST90026121	Nonalcoholic fatty liver disease	Weighted mode	11	-0.01715092	0.0450144327502697	0.711165702197514	-0.105379209	0.0710773678613634
ebi-a-GCST90091033	ebi-a-GCST90026122	Arachidonate (20:4n6) levels || id:ebi-a-GCST90026122	Nonalcoholic fatty liver disease	MR Egger	11	-0.155317249	0.189961002435043	0.434681044716896	-0.527640813	0.217006316135643
ebi-a-GCST90091033	ebi-a-GCST90026122	Arachidonate (20:4n6) levels || id:ebi-a-GCST90026122	Nonalcoholic fatty liver disease	Weighted median	11	-0.024685712	0.119168886918286	0.835893519125981	-0.258256731	0.208885306216334
ebi-a-GCST90091033	ebi-a-GCST90026122	Arachidonate (20:4n6) levels || id:ebi-a-GCST90026122	Nonalcoholic fatty liver disease	Inverse variance weighted	11	-0.014445015	0.0938194529831407	0.87763646366956	-0.198331143	0.169441112397157
ebi-a-GCST90091033	ebi-a-GCST90026122	Arachidonate (20:4n6) levels || id:ebi-a-GCST90026122	Nonalcoholic fatty liver disease	Simple mode	11	-0.057688216	0.189704364080214	0.767288822279516	-0.429508769	0.31413233795505
ebi-a-GCST90091033	ebi-a-GCST90026122	Arachidonate (20:4n6) levels || id:ebi-a-GCST90026122	Nonalcoholic fatty liver disease	Weighted mode	11	-0.030328001	0.131444404582236	0.822177463749452	-0.287959034	0.227303031637291
ebi-a-GCST90091033	ebi-a-GCST90026123	Argininate levels || id:ebi-a-GCST90026123	Nonalcoholic fatty liver disease	MR Egger	11	0.299991931763432	0.129181541918213	0.0453185083282233	0.0467961096037345	0.553187753923129
ebi-a-GCST90091033	ebi-a-GCST90026123	Argininate levels || id:ebi-a-GCST90026123	Nonalcoholic fatty liver disease	Weighted median	11	0.0496844084123145	0.0854109059491326	0.560761795516412	-0.117720967	0.217089784072614
ebi-a-GCST90091033	ebi-a-GCST90026123	Argininate levels || id:ebi-a-GCST90026123	Nonalcoholic fatty liver disease	Inverse variance weighted	11	-0.038979752	0.0820261226093818	0.634636269575792	-0.199750953	0.121791447977097
ebi-a-GCST90091033	ebi-a-GCST90026123	Argininate levels || id:ebi-a-GCST90026123	Nonalcoholic fatty liver disease	Simple mode	11	-0.048487725	0.155652372288636	0.761808109593211	-0.353566375	0.256590924661386
ebi-a-GCST90091033	ebi-a-GCST90026123	Argininate levels || id:ebi-a-GCST90026123	Nonalcoholic fatty liver disease	Weighted mode	11	0.0756351016272443	0.0866033011819076	0.402956597796642	-0.094107369	0.245377571943783
ebi-a-GCST90091033	ebi-a-GCST90026124	Arginine levels || id:ebi-a-GCST90026124	Nonalcoholic fatty liver disease	MR Egger	11	-0.002771543	0.0397499823629422	0.945937670020744	-0.080681509	0.0751384220123125
ebi-a-GCST90091033	ebi-a-GCST90026124	Arginine levels || id:ebi-a-GCST90026124	Nonalcoholic fatty liver disease	Weighted median	11	-0.021572989	0.0256795168116494	0.400860474593873	-0.071904842	0.028758864381999
ebi-a-GCST90091033	ebi-a-GCST90026124	Arginine levels || id:ebi-a-GCST90026124	Nonalcoholic fatty liver disease	Inverse variance weighted	11	-0.030648521	0.0195321792596441	0.116617742634806	-0.068931592	0.00763455061165192
ebi-a-GCST90091033	ebi-a-GCST90026124	Arginine levels || id:ebi-a-GCST90026124	Nonalcoholic fatty liver disease	Simple mode	11	-0.011471891	0.0461678028039371	0.808789605127603	-0.101960784	0.0790170025786474
ebi-a-GCST90091033	ebi-a-GCST90026124	Arginine levels || id:ebi-a-GCST90026124	Nonalcoholic fatty liver disease	Weighted mode	11	-0.020944745	0.0296644235213697	0.496273009007061	-0.079087015	0.0371975251587957
ebi-a-GCST90091033	ebi-a-GCST90026125	Argininosuccinate levels || id:ebi-a-GCST90026125	Nonalcoholic fatty liver disease	MR Egger	11	0.264811681261235	0.174999909748174	0.164520685308963	-0.078188142	0.607811504367656
ebi-a-GCST90091033	ebi-a-GCST90026125	Argininosuccinate levels || id:ebi-a-GCST90026125	Nonalcoholic fatty liver disease	Weighted median	11	0.0698445236775795	0.10166202348722	0.492065908382589	-0.129413042	0.26910208971253
ebi-a-GCST90091033	ebi-a-GCST90026125	Argininosuccinate levels || id:ebi-a-GCST90026125	Nonalcoholic fatty liver disease	Inverse variance weighted	11	-0.031916162	0.0975497942470994	0.743533141788765	-0.223113758	0.159281434962115
ebi-a-GCST90091033	ebi-a-GCST90026125	Argininosuccinate levels || id:ebi-a-GCST90026125	Nonalcoholic fatty liver disease	Simple mode	11	0.0626671783265669	0.161908902308809	0.706826971760196	-0.25467427	0.380008626851833
ebi-a-GCST90091033	ebi-a-GCST90026125	Argininosuccinate levels || id:ebi-a-GCST90026125	Nonalcoholic fatty liver disease	Weighted mode	11	0.0575878660357321	0.116002668485655	0.630317467784545	-0.169777364	0.284953096267616
ebi-a-GCST90091033	ebi-a-GCST90026126	Ascorbate (vitamin c) levels || id:ebi-a-GCST90026126	Nonalcoholic fatty liver disease	MR Egger	11	-0.038443135	0.0960647236285383	0.698356525756719	-0.226729993	0.149843723207742
ebi-a-GCST90091033	ebi-a-GCST90026126	Ascorbate (vitamin c) levels || id:ebi-a-GCST90026126	Nonalcoholic fatty liver disease	Weighted median	11	0.0111253174685458	0.0610544806959821	0.85541046366408	-0.108541465	0.130792099632671
ebi-a-GCST90091033	ebi-a-GCST90026126	Ascorbate (vitamin c) levels || id:ebi-a-GCST90026126	Nonalcoholic fatty liver disease	Inverse variance weighted	11	-0.014205096	0.0466176190298906	0.760583085607089	-0.10557563	0.0771654370305079
ebi-a-GCST90091033	ebi-a-GCST90026126	Ascorbate (vitamin c) levels || id:ebi-a-GCST90026126	Nonalcoholic fatty liver disease	Simple mode	11	-0.02048651	0.105172593155591	0.849458325256343	-0.226624793	0.185651772523384
ebi-a-GCST90091033	ebi-a-GCST90026126	Ascorbate (vitamin c) levels || id:ebi-a-GCST90026126	Nonalcoholic fatty liver disease	Weighted mode	11	0.0291738463544691	0.0655818272392754	0.665904433471086	-0.099366535	0.157714227743449
ebi-a-GCST90091033	ebi-a-GCST90026127	Behenoyl sphingomyelin (d18:1/22:0) levels || id:ebi-a-GCST90026127	Nonalcoholic fatty liver disease	MR Egger	11	0.101142146013864	0.20276626314194	0.629875824556685	-0.29627973	0.498564021772066
ebi-a-GCST90091033	ebi-a-GCST90026127	Behenoyl sphingomyelin (d18:1/22:0) levels || id:ebi-a-GCST90026127	Nonalcoholic fatty liver disease	Weighted median	11	0.00685364836657192	0.113476733505238	0.951839489408299	-0.215560749	0.229268046036839
ebi-a-GCST90091033	ebi-a-GCST90026127	Behenoyl sphingomyelin (d18:1/22:0) levels || id:ebi-a-GCST90026127	Nonalcoholic fatty liver disease	Inverse variance weighted	11	-0.031914385	0.0977293111486772	0.744001468284473	-0.223463835	0.159635065060569
ebi-a-GCST90091033	ebi-a-GCST90026127	Behenoyl sphingomyelin (d18:1/22:0) levels || id:ebi-a-GCST90026127	Nonalcoholic fatty liver disease	Simple mode	11	0.0846294822678757	0.181912318248952	0.651738835151376	-0.271918662	0.441177626035821
ebi-a-GCST90091033	ebi-a-GCST90026127	Behenoyl sphingomyelin (d18:1/22:0) levels || id:ebi-a-GCST90026127	Nonalcoholic fatty liver disease	Weighted mode	11	0.0234382826092343	0.124602049828073	0.85455654314061	-0.220781735	0.267658300272257
ebi-a-GCST90091033	ebi-a-GCST90026128	Benzoate levels || id:ebi-a-GCST90026128	Nonalcoholic fatty liver disease	MR Egger	11	0.135269495717855	0.116045678272163	0.273714697584384	-0.092180034	0.362719025131294
ebi-a-GCST90091033	ebi-a-GCST90026128	Benzoate levels || id:ebi-a-GCST90026128	Nonalcoholic fatty liver disease	Weighted median	11	0.141448165574128	0.0630032670879296	0.0247621917694776	0.0179617620817858	0.26493456906647
ebi-a-GCST90091033	ebi-a-GCST90026128	Benzoate levels || id:ebi-a-GCST90026128	Nonalcoholic fatty liver disease	Inverse variance weighted	11	0.026091788832091	0.057862999624115	0.652044654312738	-0.08731969	0.139503268095356
ebi-a-GCST90091033	ebi-a-GCST90026128	Benzoate levels || id:ebi-a-GCST90026128	Nonalcoholic fatty liver disease	Simple mode	11	0.100267420166678	0.139891024724427	0.489927528017205	-0.173918988	0.374453828626555
ebi-a-GCST90091033	ebi-a-GCST90026128	Benzoate levels || id:ebi-a-GCST90026128	Nonalcoholic fatty liver disease	Weighted mode	11	0.132251754334331	0.063639510061018	0.0643985814290244	0.00751831461473586	0.256985194053927
ebi-a-GCST90091033	ebi-a-GCST90026129	Beta-alanine levels || id:ebi-a-GCST90026129	Nonalcoholic fatty liver disease	MR Egger	11	0.062818763278897	0.0651804824944818	0.360342309669346	-0.064934982	0.190572508968081
ebi-a-GCST90091033	ebi-a-GCST90026129	Beta-alanine levels || id:ebi-a-GCST90026129	Nonalcoholic fatty liver disease	Weighted median	11	0.0484120751171282	0.0295270495472741	0.101091712438105	-0.009460942	0.106285092229785
ebi-a-GCST90091033	ebi-a-GCST90026129	Beta-alanine levels || id:ebi-a-GCST90026129	Nonalcoholic fatty liver disease	Inverse variance weighted	11	0.0266481219799735	0.0311735335834325	0.392644374628954	-0.034452004	0.0877482478035013
ebi-a-GCST90091033	ebi-a-GCST90026129	Beta-alanine levels || id:ebi-a-GCST90026129	Nonalcoholic fatty liver disease	Simple mode	11	0.0204137626081175	0.0591920436151499	0.737333045295032	-0.095602643	0.136430168093811
ebi-a-GCST90091033	ebi-a-GCST90026129	Beta-alanine levels || id:ebi-a-GCST90026129	Nonalcoholic fatty liver disease	Weighted mode	11	0.0537204651194619	0.0308564763304195	0.112306931244737	-0.006758228	0.114199158727084
ebi-a-GCST90091033	ebi-a-GCST90026130	Beta-citrylglutamate levels || id:ebi-a-GCST90026130	Nonalcoholic fatty liver disease	MR Egger	11	0.0320435621087072	0.0657834805861934	0.637826717380835	-0.09689206	0.160979184057646
ebi-a-GCST90091033	ebi-a-GCST90026130	Beta-citrylglutamate levels || id:ebi-a-GCST90026130	Nonalcoholic fatty liver disease	Weighted median	11	0.00373259572861478	0.0407625960624286	0.927040373791017	-0.076162093	0.0836272840109748
ebi-a-GCST90091033	ebi-a-GCST90026130	Beta-citrylglutamate levels || id:ebi-a-GCST90026130	Nonalcoholic fatty liver disease	Inverse variance weighted	11	-0.029433738	0.0326232295084696	0.366933379769555	-0.093375267	0.0345077922855005
ebi-a-GCST90091033	ebi-a-GCST90026130	Beta-citrylglutamate levels || id:ebi-a-GCST90026130	Nonalcoholic fatty liver disease	Simple mode	11	-0.120425929	0.0837755547666482	0.181126062474383	-0.284626016	0.0437741582565996
ebi-a-GCST90091033	ebi-a-GCST90026130	Beta-citrylglutamate levels || id:ebi-a-GCST90026130	Nonalcoholic fatty liver disease	Weighted mode	11	0.00142699079214459	0.0450436914140487	0.975350513363902	-0.086858644	0.08971262596368
ebi-a-GCST90091033	ebi-a-GCST90026131	Beta-hydroxyisovalerate levels || id:ebi-a-GCST90026131	Nonalcoholic fatty liver disease	MR Egger	11	0.100929703299847	0.0561016218500683	0.105549006332204	-0.009029476	0.210888882125981
ebi-a-GCST90091033	ebi-a-GCST90026131	Beta-hydroxyisovalerate levels || id:ebi-a-GCST90026131	Nonalcoholic fatty liver disease	Weighted median	11	0.0633824767468245	0.0390038962369304	0.104156301919501	-0.01306516	0.139830113371208
ebi-a-GCST90091033	ebi-a-GCST90026131	Beta-hydroxyisovalerate levels || id:ebi-a-GCST90026131	Nonalcoholic fatty liver disease	Inverse variance weighted	11	0.0290395707386717	0.0276844480003324	0.29420164662318	-0.025221947	0.0833010888193232
ebi-a-GCST90091033	ebi-a-GCST90026131	Beta-hydroxyisovalerate levels || id:ebi-a-GCST90026131	Nonalcoholic fatty liver disease	Simple mode	11	0.0493222677893512	0.0805838117059711	0.55415760746129	-0.108622003	0.207266538733055
ebi-a-GCST90091033	ebi-a-GCST90026131	Beta-hydroxyisovalerate levels || id:ebi-a-GCST90026131	Nonalcoholic fatty liver disease	Weighted mode	11	0.0904701231194701	0.0433653107355208	0.0635296872134418	0.0054741140778493	0.175466132161091
ebi-a-GCST90091033	ebi-a-GCST90026132	Betaine levels || id:ebi-a-GCST90026132	Nonalcoholic fatty liver disease	MR Egger	11	-0.06733247	0.0697584648885927	0.359651097996773	-0.204059061	0.0693941215578948
ebi-a-GCST90091033	ebi-a-GCST90026132	Betaine levels || id:ebi-a-GCST90026132	Nonalcoholic fatty liver disease	Weighted median	11	-0.061627998	0.0324331568713114	0.0574128922060352	-0.125196985	0.00194098958589525
ebi-a-GCST90091033	ebi-a-GCST90026132	Betaine levels || id:ebi-a-GCST90026132	Nonalcoholic fatty liver disease	Inverse variance weighted	11	-0.066402242	0.0326086587069426	0.0417164535223965	-0.130315213	-0.002489271
ebi-a-GCST90091033	ebi-a-GCST90026132	Betaine levels || id:ebi-a-GCST90026132	Nonalcoholic fatty liver disease	Simple mode	11	-0.06441591	0.0522358056645982	0.245711730853855	-0.166798089	0.0379662695877127
ebi-a-GCST90091033	ebi-a-GCST90026132	Betaine levels || id:ebi-a-GCST90026132	Nonalcoholic fatty liver disease	Weighted mode	11	-0.062398817	0.03289556480094	0.0870697508009447	-0.126874124	0.00207648985611844
ebi-a-GCST90091033	ebi-a-GCST90026133	C-glycosyltryptophan levels || id:ebi-a-GCST90026133	Nonalcoholic fatty liver disease	MR Egger	11	0.0384983883992382	0.0622007376304662	0.551299888190638	-0.083415057	0.160411834154952
ebi-a-GCST90091033	ebi-a-GCST90026133	C-glycosyltryptophan levels || id:ebi-a-GCST90026133	Nonalcoholic fatty liver disease	Weighted median	11	0.0276189840293051	0.0401361089771059	0.491368984755917	-0.05104779	0.106285757624433
ebi-a-GCST90091033	ebi-a-GCST90026133	C-glycosyltryptophan levels || id:ebi-a-GCST90026133	Nonalcoholic fatty liver disease	Inverse variance weighted	11	0.0199866061016943	0.030620870154053	0.513942034263454	-0.040030299	0.0800035116036381
ebi-a-GCST90091033	ebi-a-GCST90026133	C-glycosyltryptophan levels || id:ebi-a-GCST90026133	Nonalcoholic fatty liver disease	Simple mode	11	0.0258388577229201	0.0584855201662659	0.668035132905018	-0.088792762	0.140470477248801
ebi-a-GCST90091033	ebi-a-GCST90026133	C-glycosyltryptophan levels || id:ebi-a-GCST90026133	Nonalcoholic fatty liver disease	Weighted mode	11	0.0273285999791134	0.0429424569508739	0.538808453731039	-0.056838616	0.111495815602826
ebi-a-GCST90091033	ebi-a-GCST90026134	Caffeine levels || id:ebi-a-GCST90026134	Nonalcoholic fatty liver disease	MR Egger	11	0.417265966416884	0.376114345902407	0.296014767425619	-0.319918152	1.1544500843856
ebi-a-GCST90091033	ebi-a-GCST90026134	Caffeine levels || id:ebi-a-GCST90026134	Nonalcoholic fatty liver disease	Weighted median	11	0.154446851106466	0.193301861762628	0.424294420918996	-0.224424798	0.533318500161217
ebi-a-GCST90091033	ebi-a-GCST90026134	Caffeine levels || id:ebi-a-GCST90026134	Nonalcoholic fatty liver disease	Inverse variance weighted	11	0.057910285110208	0.188196370287881	0.758301473203698	-0.310954601	0.426775170874455
ebi-a-GCST90091033	ebi-a-GCST90026134	Caffeine levels || id:ebi-a-GCST90026134	Nonalcoholic fatty liver disease	Simple mode	11	-0.828674689	0.451076615131072	0.0960529000886011	-1.712784855	0.0554354764243941
ebi-a-GCST90091033	ebi-a-GCST90026134	Caffeine levels || id:ebi-a-GCST90026134	Nonalcoholic fatty liver disease	Weighted mode	11	0.200072074288423	0.192594744639509	0.323352237814921	-0.177413625	0.577557773781861
ebi-a-GCST90091033	ebi-a-GCST90026135	Carboxyethyl-gaba levels || id:ebi-a-GCST90026135	Nonalcoholic fatty liver disease	MR Egger	10	-0.083368316	0.0531380642253903	0.155309613018985	-0.187518922	0.0207822897956365
ebi-a-GCST90091033	ebi-a-GCST90026135	Carboxyethyl-gaba levels || id:ebi-a-GCST90026135	Nonalcoholic fatty liver disease	Weighted median	10	-0.047004414	0.0351925375168386	0.181668331904587	-0.115981788	0.0219729593630827
ebi-a-GCST90091033	ebi-a-GCST90026135	Carboxyethyl-gaba levels || id:ebi-a-GCST90026135	Nonalcoholic fatty liver disease	Inverse variance weighted	10	-0.034963553	0.0266935318110814	0.190258875407064	-0.087282875	0.0173557693166376
ebi-a-GCST90091033	ebi-a-GCST90026135	Carboxyethyl-gaba levels || id:ebi-a-GCST90026135	Nonalcoholic fatty liver disease	Simple mode	10	-0.030265681	0.0580919734469072	0.614944463179442	-0.144125949	0.0835945870247212
ebi-a-GCST90091033	ebi-a-GCST90026135	Carboxyethyl-gaba levels || id:ebi-a-GCST90026135	Nonalcoholic fatty liver disease	Weighted mode	10	-0.056136002	0.03591712987348	0.152505328152926	-0.126533577	0.0142615723938009
ebi-a-GCST90091033	ebi-a-GCST90026136	Carnitine levels || id:ebi-a-GCST90026136	Nonalcoholic fatty liver disease	MR Egger	11	0.0977340912218005	0.0553796161822894	0.11141584589827	-0.010809956	0.206278138939088
ebi-a-GCST90091033	ebi-a-GCST90026136	Carnitine levels || id:ebi-a-GCST90026136	Nonalcoholic fatty liver disease	Weighted median	11	-0.010449181	0.0349173615780367	0.76474578980961	-0.07888721	0.0579888475159647
ebi-a-GCST90091033	ebi-a-GCST90026136	Carnitine levels || id:ebi-a-GCST90026136	Nonalcoholic fatty liver disease	Inverse variance weighted	11	-0.034987713	0.0338217551054556	0.300914806314245	-0.101278353	0.0313029268027795
ebi-a-GCST90091033	ebi-a-GCST90026136	Carnitine levels || id:ebi-a-GCST90026136	Nonalcoholic fatty liver disease	Simple mode	11	-0.063171742	0.0886991313739848	0.492620989123403	-0.23702204	0.110678555233862
ebi-a-GCST90091033	ebi-a-GCST90026136	Carnitine levels || id:ebi-a-GCST90026136	Nonalcoholic fatty liver disease	Weighted mode	11	0.00870043648477026	0.0382408894829223	0.824606253549157	-0.066251707	0.083652579871298
ebi-a-GCST90091033	ebi-a-GCST90026137	Catechol sulfate levels || id:ebi-a-GCST90026137	Nonalcoholic fatty liver disease	MR Egger	10	0.322876845880186	0.483376114807367	0.522957383295455	-0.624540339	1.27029403090262
ebi-a-GCST90091033	ebi-a-GCST90026137	Catechol sulfate levels || id:ebi-a-GCST90026137	Nonalcoholic fatty liver disease	Weighted median	10	-0.149667745	0.143433570626157	0.296733517184309	-0.430797544	0.131462053254604
ebi-a-GCST90091033	ebi-a-GCST90026137	Catechol sulfate levels || id:ebi-a-GCST90026137	Nonalcoholic fatty liver disease	Inverse variance weighted	10	-0.101708305	0.168298732445222	0.545622953243501	-0.431573821	0.228157210553379
ebi-a-GCST90091033	ebi-a-GCST90026137	Catechol sulfate levels || id:ebi-a-GCST90026137	Nonalcoholic fatty liver disease	Simple mode	10	-0.046151675	0.262258359876836	0.864207256309972	-0.560178061	0.467874710137413
ebi-a-GCST90091033	ebi-a-GCST90026137	Catechol sulfate levels || id:ebi-a-GCST90026137	Nonalcoholic fatty liver disease	Weighted mode	10	-0.066755089	0.222655566694806	0.77112860635061	-0.503159999	0.369649822077703
ebi-a-GCST90091033	ebi-a-GCST90026138	Choline levels || id:ebi-a-GCST90026138	Nonalcoholic fatty liver disease	MR Egger	11	0.0607129893892491	0.0419972650923868	0.182183551928451	-0.02160165	0.143027628970327
ebi-a-GCST90091033	ebi-a-GCST90026138	Choline levels || id:ebi-a-GCST90026138	Nonalcoholic fatty liver disease	Weighted median	11	-0.001254139	0.023576192167934	0.957576426413914	-0.047463476	0.0449551977635306
ebi-a-GCST90091033	ebi-a-GCST90026138	Choline levels || id:ebi-a-GCST90026138	Nonalcoholic fatty liver disease	Inverse variance weighted	11	-0.018874713	0.0242275355476168	0.435944138756735	-0.066360683	0.0286112562595285
ebi-a-GCST90091033	ebi-a-GCST90026138	Choline levels || id:ebi-a-GCST90026138	Nonalcoholic fatty liver disease	Simple mode	11	0.0230812881998255	0.0473357867094979	0.636340731594846	-0.069696854	0.115859430150441
ebi-a-GCST90091033	ebi-a-GCST90026138	Choline levels || id:ebi-a-GCST90026138	Nonalcoholic fatty liver disease	Weighted mode	11	0.000773893233066036	0.0244501069558428	0.975372455596793	-0.047148316	0.0486961028665179
ebi-a-GCST90091033	ebi-a-GCST90026139	Choline phosphate levels || id:ebi-a-GCST90026139	Nonalcoholic fatty liver disease	MR Egger	11	0.0503050289109504	0.116417085821831	0.675829215414936	-0.177872459	0.27848251712174
ebi-a-GCST90091033	ebi-a-GCST90026139	Choline phosphate levels || id:ebi-a-GCST90026139	Nonalcoholic fatty liver disease	Weighted median	11	0.0155240779578092	0.0757776880323615	0.837678818859524	-0.133000191	0.164048346501238
ebi-a-GCST90091033	ebi-a-GCST90026139	Choline phosphate levels || id:ebi-a-GCST90026139	Nonalcoholic fatty liver disease	Inverse variance weighted	11	-0.013164757	0.0573488502291284	0.818437009977836	-0.125568504	0.0992389892291709
ebi-a-GCST90091033	ebi-a-GCST90026139	Choline phosphate levels || id:ebi-a-GCST90026139	Nonalcoholic fatty liver disease	Simple mode	11	-0.003447946	0.129024651370221	0.979206313420174	-0.256336263	0.249440370659278
ebi-a-GCST90091033	ebi-a-GCST90026139	Choline phosphate levels || id:ebi-a-GCST90026139	Nonalcoholic fatty liver disease	Weighted mode	11	0.015681373649201	0.0842740534947027	0.856105621612487	-0.149495771	0.180858518498818
ebi-a-GCST90091033	ebi-a-GCST90026140	Citramalate levels || id:ebi-a-GCST90026140	Nonalcoholic fatty liver disease	MR Egger	11	0.206507945338451	0.188667973804574	0.302137289273556	-0.163281283	0.576297173995417
ebi-a-GCST90091033	ebi-a-GCST90026140	Citramalate levels || id:ebi-a-GCST90026140	Nonalcoholic fatty liver disease	Weighted median	11	0.118526639366287	0.120319401781746	0.324574966969363	-0.117299388	0.35435266685851
ebi-a-GCST90091033	ebi-a-GCST90026140	Citramalate levels || id:ebi-a-GCST90026140	Nonalcoholic fatty liver disease	Inverse variance weighted	11	0.0640573620199388	0.0930587827814927	0.491230041848614	-0.118337852	0.246452576271665
ebi-a-GCST90091033	ebi-a-GCST90026140	Citramalate levels || id:ebi-a-GCST90026140	Nonalcoholic fatty liver disease	Simple mode	11	0.0768090642951749	0.192557354385538	0.698359718421185	-0.30060335	0.454221478890829
ebi-a-GCST90091033	ebi-a-GCST90026140	Citramalate levels || id:ebi-a-GCST90026140	Nonalcoholic fatty liver disease	Weighted mode	11	0.120717490765578	0.133501232118177	0.387132228725143	-0.140944924	0.382379905717206
ebi-a-GCST90091033	ebi-a-GCST90026141	Citrate levels || id:ebi-a-GCST90026141	Nonalcoholic fatty liver disease	MR Egger	11	-0.036028086	0.0423687597183403	0.417180736688645	-0.119070855	0.0470146832703914
ebi-a-GCST90091033	ebi-a-GCST90026141	Citrate levels || id:ebi-a-GCST90026141	Nonalcoholic fatty liver disease	Weighted median	11	-0.019436049	0.0260532024907242	0.455659059832828	-0.070500326	0.0316282274722538
ebi-a-GCST90091033	ebi-a-GCST90026141	Citrate levels || id:ebi-a-GCST90026141	Nonalcoholic fatty liver disease	Inverse variance weighted	11	-0.0181568	0.0200438378458986	0.365012879398723	-0.057442723	0.0211291218261939
ebi-a-GCST90091033	ebi-a-GCST90026141	Citrate levels || id:ebi-a-GCST90026141	Nonalcoholic fatty liver disease	Simple mode	11	-0.015673159	0.0439666569646751	0.728889114678022	-0.101847807	0.0705014882033416
ebi-a-GCST90091033	ebi-a-GCST90026141	Citrate levels || id:ebi-a-GCST90026141	Nonalcoholic fatty liver disease	Weighted mode	11	-0.018679924	0.0269950701959074	0.504701900156882	-0.071590261	0.0342304139869421
ebi-a-GCST90091033	ebi-a-GCST90026142	Cortisone levels || id:ebi-a-GCST90026142	Nonalcoholic fatty liver disease	MR Egger	11	0.00376600610813045	0.189914397869545	0.984611641388123	-0.368466214	0.375998225932439
ebi-a-GCST90091033	ebi-a-GCST90026142	Cortisone levels || id:ebi-a-GCST90026142	Nonalcoholic fatty liver disease	Weighted median	11	0.00720007649344264	0.10208167396248	0.943769827265668	-0.192880004	0.207280157459903
ebi-a-GCST90091033	ebi-a-GCST90026142	Cortisone levels || id:ebi-a-GCST90026142	Nonalcoholic fatty liver disease	Inverse variance weighted	11	-0.042488164	0.0890586188569961	0.633304532357739	-0.217043057	0.132066729099874
ebi-a-GCST90091033	ebi-a-GCST90026142	Cortisone levels || id:ebi-a-GCST90026142	Nonalcoholic fatty liver disease	Simple mode	11	-0.179771379	0.210942330925412	0.414030894611082	-0.593218348	0.23367558938783
ebi-a-GCST90091033	ebi-a-GCST90026142	Cortisone levels || id:ebi-a-GCST90026142	Nonalcoholic fatty liver disease	Weighted mode	11	-0.017640495	0.114421185406209	0.880541498685829	-0.241906019	0.206625028012677
ebi-a-GCST90091033	ebi-a-GCST90026143	Creatine levels || id:ebi-a-GCST90026143	Nonalcoholic fatty liver disease	MR Egger	11	0.0875264190892478	0.0300634371540891	0.0172721031335916	0.0286020822672333	0.146450755911262
ebi-a-GCST90091033	ebi-a-GCST90026143	Creatine levels || id:ebi-a-GCST90026143	Nonalcoholic fatty liver disease	Weighted median	11	0.0530899112602677	0.0206305606214786	0.0100715654579283	0.0126540124421697	0.0935258100783657
ebi-a-GCST90091033	ebi-a-GCST90026143	Creatine levels || id:ebi-a-GCST90026143	Nonalcoholic fatty liver disease	Inverse variance weighted	11	0.019591042117674	0.0177002349705756	0.268370096914659	-0.015101418	0.0542835026600022
ebi-a-GCST90091033	ebi-a-GCST90026143	Creatine levels || id:ebi-a-GCST90026143	Nonalcoholic fatty liver disease	Simple mode	11	-0.062575486	0.0531023906941577	0.265919969901895	-0.166656172	0.0415051999843191
ebi-a-GCST90091033	ebi-a-GCST90026143	Creatine levels || id:ebi-a-GCST90026143	Nonalcoholic fatty liver disease	Weighted mode	11	0.0548848895452427	0.021210744069738	0.0270612283915052	0.0133118311685562	0.0964579479219292
ebi-a-GCST90091033	ebi-a-GCST90026144	Cys-gly, oxidized levels || id:ebi-a-GCST90026144	Nonalcoholic fatty liver disease	MR Egger	11	-0.160228294	0.102435203696753	0.152211135449404	-0.361001293	0.0405447052333663
ebi-a-GCST90091033	ebi-a-GCST90026144	Cys-gly, oxidized levels || id:ebi-a-GCST90026144	Nonalcoholic fatty liver disease	Weighted median	11	-0.09343532	0.0661530028270349	0.157828576300437	-0.223095205	0.0362245660399261
ebi-a-GCST90091033	ebi-a-GCST90026144	Cys-gly, oxidized levels || id:ebi-a-GCST90026144	Nonalcoholic fatty liver disease	Inverse variance weighted	11	-0.045315858	0.0504773834819921	0.369321100713272	-0.144251529	0.0536198139900356
ebi-a-GCST90091033	ebi-a-GCST90026144	Cys-gly, oxidized levels || id:ebi-a-GCST90026144	Nonalcoholic fatty liver disease	Simple mode	11	-0.111597724	0.108834424456326	0.32934363651464	-0.324913196	0.101717747859119
ebi-a-GCST90091033	ebi-a-GCST90026144	Cys-gly, oxidized levels || id:ebi-a-GCST90026144	Nonalcoholic fatty liver disease	Weighted mode	11	-0.103669881	0.0688236963660317	0.162905577959092	-0.238564326	0.0312245637863399
ebi-a-GCST90091033	ebi-a-GCST90026145	Cysteine levels || id:ebi-a-GCST90026145	Nonalcoholic fatty liver disease	MR Egger	11	0.0534567799346294	0.0473624286231553	0.288221379375794	-0.03937358	0.146287140036014
ebi-a-GCST90091033	ebi-a-GCST90026145	Cysteine levels || id:ebi-a-GCST90026145	Nonalcoholic fatty liver disease	Weighted median	11	0.0448627361272562	0.0293398903084764	0.126247175570772	-0.012643449	0.10236892113187
ebi-a-GCST90091033	ebi-a-GCST90026145	Cysteine levels || id:ebi-a-GCST90026145	Nonalcoholic fatty liver disease	Inverse variance weighted	11	0.0291043548195206	0.0225714238843515	0.197247348658327	-0.015135636	0.0733443456328495
ebi-a-GCST90091033	ebi-a-GCST90026145	Cysteine levels || id:ebi-a-GCST90026145	Nonalcoholic fatty liver disease	Simple mode	11	0.0342495705435409	0.0466869687032014	0.480037778132685	-0.057256888	0.125756029201816
ebi-a-GCST90091033	ebi-a-GCST90026145	Cysteine levels || id:ebi-a-GCST90026145	Nonalcoholic fatty liver disease	Weighted mode	11	0.0433381106697305	0.0308766962915501	0.190724872521154	-0.017180214	0.103856435401169
ebi-a-GCST90091033	ebi-a-GCST90026146	Cysteinylglycine levels || id:ebi-a-GCST90026146	Nonalcoholic fatty liver disease	MR Egger	11	0.0902188164315907	0.190473687417811	0.647024711967379	-0.283109611	0.463547243770501
ebi-a-GCST90091033	ebi-a-GCST90026146	Cysteinylglycine levels || id:ebi-a-GCST90026146	Nonalcoholic fatty liver disease	Weighted median	11	0.0869082815054205	0.121413486613772	0.474112269605009	-0.151062152	0.324878715268414
ebi-a-GCST90091033	ebi-a-GCST90026146	Cysteinylglycine levels || id:ebi-a-GCST90026146	Nonalcoholic fatty liver disease	Inverse variance weighted	11	0.0794721080644211	0.0938425239022609	0.39706942810884	-0.104459239	0.263403454912853
ebi-a-GCST90091033	ebi-a-GCST90026146	Cysteinylglycine levels || id:ebi-a-GCST90026146	Nonalcoholic fatty liver disease	Simple mode	11	0.295719541051908	0.211610218875913	0.192501410536947	-0.119036488	0.710475570048698
ebi-a-GCST90091033	ebi-a-GCST90026146	Cysteinylglycine levels || id:ebi-a-GCST90026146	Nonalcoholic fatty liver disease	Weighted mode	11	0.0801423067257185	0.13818523128351	0.574773408123804	-0.190700747	0.350985360041397
ebi-a-GCST90091033	ebi-a-GCST90026147	Cysteinylglycine disulfide levels || id:ebi-a-GCST90026147	Nonalcoholic fatty liver disease	MR Egger	11	-0.040160134	0.0532862502417953	0.47030529168505	-0.144601185	0.0642809161926378
ebi-a-GCST90091033	ebi-a-GCST90026147	Cysteinylglycine disulfide levels || id:ebi-a-GCST90026147	Nonalcoholic fatty liver disease	Weighted median	11	-0.018073543	0.0351814471014611	0.607445188486489	-0.087029179	0.0508820935873416
ebi-a-GCST90091033	ebi-a-GCST90026147	Cysteinylglycine disulfide levels || id:ebi-a-GCST90026147	Nonalcoholic fatty liver disease	Inverse variance weighted	11	-0.02386362	0.0262652086284264	0.363580381426595	-0.075343429	0.0276161891234141
ebi-a-GCST90091033	ebi-a-GCST90026147	Cysteinylglycine disulfide levels || id:ebi-a-GCST90026147	Nonalcoholic fatty liver disease	Simple mode	11	-0.084401975	0.0602505211837339	0.191518158710721	-0.202492997	0.0336890462659676
ebi-a-GCST90091033	ebi-a-GCST90026147	Cysteinylglycine disulfide levels || id:ebi-a-GCST90026147	Nonalcoholic fatty liver disease	Weighted mode	11	-0.024079104	0.0366631932433243	0.526156950947384	-0.095938962	0.0477807551887903
ebi-a-GCST90091033	ebi-a-GCST90026148	Cytidine levels || id:ebi-a-GCST90026148	Nonalcoholic fatty liver disease	MR Egger	11	0.0541215964368238	0.0353200205989529	0.159806752126621	-0.015105644	0.123348836810772
ebi-a-GCST90091033	ebi-a-GCST90026148	Cytidine levels || id:ebi-a-GCST90026148	Nonalcoholic fatty liver disease	Weighted median	11	0.0336990458775889	0.0225264144874429	0.134659094618095	-0.010452727	0.0778508182729769
ebi-a-GCST90091033	ebi-a-GCST90026148	Cytidine levels || id:ebi-a-GCST90026148	Nonalcoholic fatty liver disease	Inverse variance weighted	11	0.0119583696430178	0.0174073548813357	0.492100219481437	-0.022160046	0.0460767852104358
ebi-a-GCST90091033	ebi-a-GCST90026148	Cytidine levels || id:ebi-a-GCST90026148	Nonalcoholic fatty liver disease	Simple mode	11	0.0342836997822283	0.0393516105929611	0.404067463337996	-0.042845457	0.111412856544432
ebi-a-GCST90091033	ebi-a-GCST90026148	Cytidine levels || id:ebi-a-GCST90026148	Nonalcoholic fatty liver disease	Weighted mode	11	0.0348674904411705	0.0240418321559839	0.177610118912995	-0.012254501	0.0819894814668989
ebi-a-GCST90091033	ebi-a-GCST90026149	Deoxycarnitine levels || id:ebi-a-GCST90026149	Nonalcoholic fatty liver disease	MR Egger	11	0.0356373372563749	0.0810640551987494	0.670579584959588	-0.123248211	0.194522885445924
ebi-a-GCST90091033	ebi-a-GCST90026149	Deoxycarnitine levels || id:ebi-a-GCST90026149	Nonalcoholic fatty liver disease	Weighted median	11	-0.009929577	0.0521368330418524	0.848954756190313	-0.11211777	0.0922586155296947
ebi-a-GCST90091033	ebi-a-GCST90026149	Deoxycarnitine levels || id:ebi-a-GCST90026149	Nonalcoholic fatty liver disease	Inverse variance weighted	11	-0.002126499	0.0393455850449035	0.956897957894277	-0.079243846	0.0749908476827338
ebi-a-GCST90091033	ebi-a-GCST90026149	Deoxycarnitine levels || id:ebi-a-GCST90026149	Nonalcoholic fatty liver disease	Simple mode	11	-0.060864521	0.100443934610452	0.558047245391106	-0.257734633	0.136005590760369
ebi-a-GCST90091033	ebi-a-GCST90026149	Deoxycarnitine levels || id:ebi-a-GCST90026149	Nonalcoholic fatty liver disease	Weighted mode	11	-0.01392633	0.0569197523512827	0.811662260974215	-0.125489044	0.0976363849461136
ebi-a-GCST90091033	ebi-a-GCST90026150	Diglycerol levels || id:ebi-a-GCST90026150	Nonalcoholic fatty liver disease	MR Egger	11	0.0308788601045736	0.0739957152436667	0.686233098030622	-0.114152742	0.17591046198216
ebi-a-GCST90091033	ebi-a-GCST90026150	Diglycerol levels || id:ebi-a-GCST90026150	Nonalcoholic fatty liver disease	Weighted median	11	0.00961920102619009	0.0461271516426296	0.834809980062675	-0.080790016	0.100028418245744
ebi-a-GCST90091033	ebi-a-GCST90026150	Diglycerol levels || id:ebi-a-GCST90026150	Nonalcoholic fatty liver disease	Inverse variance weighted	11	0.0259507414531811	0.0364322287108925	0.476277920456381	-0.045456427	0.0973579097265304
ebi-a-GCST90091033	ebi-a-GCST90026150	Diglycerol levels || id:ebi-a-GCST90026150	Nonalcoholic fatty liver disease	Simple mode	11	-0.033122154	0.0762180123099841	0.673101431481798	-0.182509458	0.116265150207517
ebi-a-GCST90091033	ebi-a-GCST90026150	Diglycerol levels || id:ebi-a-GCST90026150	Nonalcoholic fatty liver disease	Weighted mode	11	0.00370649654467908	0.0510352390276681	0.943535654973214	-0.096322572	0.103735565038909
ebi-a-GCST90091033	ebi-a-GCST90026151	Dimethyl sulfone levels || id:ebi-a-GCST90026151	Nonalcoholic fatty liver disease	MR Egger	11	-0.329155955	0.206177578386621	0.144848717194388	-0.733264008	0.0749520989646065
ebi-a-GCST90091033	ebi-a-GCST90026151	Dimethyl sulfone levels || id:ebi-a-GCST90026151	Nonalcoholic fatty liver disease	Weighted median	11	-0.135681447	0.129355976198625	0.294224276662042	-0.38921916	0.11785626676441
ebi-a-GCST90091033	ebi-a-GCST90026151	Dimethyl sulfone levels || id:ebi-a-GCST90026151	Nonalcoholic fatty liver disease	Inverse variance weighted	11	-0.130228029	0.102981479012931	0.206022936021623	-0.332071728	0.0716156700696735
ebi-a-GCST90091033	ebi-a-GCST90026151	Dimethyl sulfone levels || id:ebi-a-GCST90026151	Nonalcoholic fatty liver disease	Simple mode	11	-0.03499797	0.20634174901736	0.868697623417192	-0.439427798	0.36943185785894
ebi-a-GCST90091033	ebi-a-GCST90026151	Dimethyl sulfone levels || id:ebi-a-GCST90026151	Nonalcoholic fatty liver disease	Weighted mode	11	-0.123786526	0.140069288410234	0.397579210396231	-0.398322331	0.150749279214211
ebi-a-GCST90091033	ebi-a-GCST90026152	Dimethylarginine (sdma + adma) levels || id:ebi-a-GCST90026152	Nonalcoholic fatty liver disease	MR Egger	11	-0.053466174	0.0732654519492849	0.484096674450225	-0.197066459	0.0901341122595211
ebi-a-GCST90091033	ebi-a-GCST90026152	Dimethylarginine (sdma + adma) levels || id:ebi-a-GCST90026152	Nonalcoholic fatty liver disease	Weighted median	11	-0.067646	0.0359865694630982	0.0601412261025996	-0.138179676	0.00288767632195856
ebi-a-GCST90091033	ebi-a-GCST90026152	Dimethylarginine (sdma + adma) levels || id:ebi-a-GCST90026152	Nonalcoholic fatty liver disease	Inverse variance weighted	11	-0.039981329	0.03432173285243	0.244060152599789	-0.107251925	0.0272892673646385
ebi-a-GCST90091033	ebi-a-GCST90026152	Dimethylarginine (sdma + adma) levels || id:ebi-a-GCST90026152	Nonalcoholic fatty liver disease	Simple mode	11	-0.055559484	0.0821424097864207	0.514138620161101	-0.216558607	0.105439639673578
ebi-a-GCST90091033	ebi-a-GCST90026152	Dimethylarginine (sdma + adma) levels || id:ebi-a-GCST90026152	Nonalcoholic fatty liver disease	Weighted mode	11	-0.068208862	0.0391197344436004	0.111833651134511	-0.144883542	0.00846581750660416
ebi-a-GCST90091033	ebi-a-GCST90026153	Dimethylmalonic acid levels || id:ebi-a-GCST90026153	Nonalcoholic fatty liver disease	MR Egger	11	0.101723497214629	0.139381358519024	0.484060752697127	-0.171463965	0.374910959911916
ebi-a-GCST90091033	ebi-a-GCST90026153	Dimethylmalonic acid levels || id:ebi-a-GCST90026153	Nonalcoholic fatty liver disease	Weighted median	11	0.0648620938599236	0.0869684404444387	0.455781077803084	-0.105596049	0.235320237131023
ebi-a-GCST90091033	ebi-a-GCST90026153	Dimethylmalonic acid levels || id:ebi-a-GCST90026153	Nonalcoholic fatty liver disease	Inverse variance weighted	11	-0.008265123	0.0686726074474283	0.90420157111996	-0.142863434	0.126333187207663
ebi-a-GCST90091033	ebi-a-GCST90026153	Dimethylmalonic acid levels || id:ebi-a-GCST90026153	Nonalcoholic fatty liver disease	Simple mode	11	0.0472979656531767	0.152169532047076	0.762316453152051	-0.250954317	0.345550248465446
ebi-a-GCST90091033	ebi-a-GCST90026153	Dimethylmalonic acid levels || id:ebi-a-GCST90026153	Nonalcoholic fatty liver disease	Weighted mode	11	0.0804949359327758	0.0974103262678045	0.427881968270327	-0.110429304	0.271419175417673
ebi-a-GCST90091033	ebi-a-GCST90026154	Dopamine 3-o-sulfate levels || id:ebi-a-GCST90026154	Nonalcoholic fatty liver disease	MR Egger	11	0.134104391440751	0.177939606952576	0.470314835733324	-0.214657238	0.4828660210678
ebi-a-GCST90091033	ebi-a-GCST90026154	Dopamine 3-o-sulfate levels || id:ebi-a-GCST90026154	Nonalcoholic fatty liver disease	Weighted median	11	-0.056260868	0.111331685245971	0.613316807506016	-0.274470971	0.161949234757954
ebi-a-GCST90091033	ebi-a-GCST90026154	Dopamine 3-o-sulfate levels || id:ebi-a-GCST90026154	Nonalcoholic fatty liver disease	Inverse variance weighted	11	-0.07554402	0.0913936315656116	0.408475949745415	-0.254675538	0.103587497649817
ebi-a-GCST90091033	ebi-a-GCST90026154	Dopamine 3-o-sulfate levels || id:ebi-a-GCST90026154	Nonalcoholic fatty liver disease	Simple mode	11	-0.148158986	0.178468467735239	0.425818187321679	-0.497957183	0.201639210527339
ebi-a-GCST90091033	ebi-a-GCST90026154	Dopamine 3-o-sulfate levels || id:ebi-a-GCST90026154	Nonalcoholic fatty liver disease	Weighted mode	11	-0.05319794	0.114037407769315	0.650857649177216	-0.27671126	0.170315378914425
ebi-a-GCST90091033	ebi-a-GCST90026155	Ergothioneine levels || id:ebi-a-GCST90026155	Nonalcoholic fatty liver disease	MR Egger	11	0.159675501096069	0.125867351032933	0.236411617148433	-0.087024507	0.406375509120617
ebi-a-GCST90091033	ebi-a-GCST90026155	Ergothioneine levels || id:ebi-a-GCST90026155	Nonalcoholic fatty liver disease	Weighted median	11	0.0511088390237659	0.0816179479605893	0.531186338463327	-0.108862339	0.211080017026521
ebi-a-GCST90091033	ebi-a-GCST90026155	Ergothioneine levels || id:ebi-a-GCST90026155	Nonalcoholic fatty liver disease	Inverse variance weighted	11	-0.002211229	0.0621478249578765	0.971617137296738	-0.124020966	0.119598508060627
ebi-a-GCST90091033	ebi-a-GCST90026155	Ergothioneine levels || id:ebi-a-GCST90026155	Nonalcoholic fatty liver disease	Simple mode	11	0.0785490532558895	0.13554847690716	0.575079926886621	-0.187125961	0.344224067993923
ebi-a-GCST90091033	ebi-a-GCST90026155	Ergothioneine levels || id:ebi-a-GCST90026155	Nonalcoholic fatty liver disease	Weighted mode	11	0.0675303100584068	0.0884482518781526	0.462797308800331	-0.105828264	0.240888883739586
ebi-a-GCST90091033	ebi-a-GCST90026156	Erythritol levels || id:ebi-a-GCST90026156	Nonalcoholic fatty liver disease	MR Egger	11	0.0459066254555584	0.0623954865143924	0.480625082990946	-0.076388528	0.168201779023768
ebi-a-GCST90091033	ebi-a-GCST90026156	Erythritol levels || id:ebi-a-GCST90026156	Nonalcoholic fatty liver disease	Weighted median	11	0.029123198704202	0.0391337698206025	0.45675784981789	-0.04757899	0.105825387552583
ebi-a-GCST90091033	ebi-a-GCST90026156	Erythritol levels || id:ebi-a-GCST90026156	Nonalcoholic fatty liver disease	Inverse variance weighted	11	0.00896838000540561	0.0307704417600205	0.770698859630934	-0.051341686	0.0692784458550457
ebi-a-GCST90091033	ebi-a-GCST90026156	Erythritol levels || id:ebi-a-GCST90026156	Nonalcoholic fatty liver disease	Simple mode	11	-0.028229191	0.0647471474575698	0.672104716705935	-0.1551336	0.0986752184525876
ebi-a-GCST90091033	ebi-a-GCST90026156	Erythritol levels || id:ebi-a-GCST90026156	Nonalcoholic fatty liver disease	Weighted mode	11	0.0479412855128044	0.0422076373516293	0.2825106250394	-0.034785684	0.130668254721998
ebi-a-GCST90091033	ebi-a-GCST90026157	Erythronate levels || id:ebi-a-GCST90026157	Nonalcoholic fatty liver disease	MR Egger	11	0.0194850637070722	0.0308750610421695	0.543671550939111	-0.041030056	0.0800001833497244
ebi-a-GCST90091033	ebi-a-GCST90026157	Erythronate levels || id:ebi-a-GCST90026157	Nonalcoholic fatty liver disease	Weighted median	11	0.0201998055205699	0.0205234859694105	0.325003039005337	-0.020026227	0.0604258380206145
ebi-a-GCST90091033	ebi-a-GCST90026157	Erythronate levels || id:ebi-a-GCST90026157	Nonalcoholic fatty liver disease	Inverse variance weighted	11	-0.001081804	0.0152164618573096	0.943322669074052	-0.03090607	0.0287424608562162
ebi-a-GCST90091033	ebi-a-GCST90026157	Erythronate levels || id:ebi-a-GCST90026157	Nonalcoholic fatty liver disease	Simple mode	11	-0.020966527	0.0409149112804282	0.619468874167746	-0.101159753	0.0592266990627312
ebi-a-GCST90091033	ebi-a-GCST90026157	Erythronate levels || id:ebi-a-GCST90026157	Nonalcoholic fatty liver disease	Weighted mode	11	0.0254858241973738	0.0222440130050731	0.278581666162651	-0.018112441	0.0690840896873171
ebi-a-GCST90091033	ebi-a-GCST90026158	Ethylmalonate levels || id:ebi-a-GCST90026158	Nonalcoholic fatty liver disease	MR Egger	11	-0.031018808	0.0690695602724088	0.66398197746409	-0.166395146	0.104357530279989
ebi-a-GCST90091033	ebi-a-GCST90026158	Ethylmalonate levels || id:ebi-a-GCST90026158	Nonalcoholic fatty liver disease	Weighted median	11	-0.038215723	0.0432899753981315	0.377352674306645	-0.123064074	0.0466326291019648
ebi-a-GCST90091033	ebi-a-GCST90026158	Ethylmalonate levels || id:ebi-a-GCST90026158	Nonalcoholic fatty liver disease	Inverse variance weighted	11	-0.053045404	0.0331345210707144	0.109396732049066	-0.117989066	0.0118982568698381
ebi-a-GCST90091033	ebi-a-GCST90026158	Ethylmalonate levels || id:ebi-a-GCST90026158	Nonalcoholic fatty liver disease	Simple mode	11	-0.00248575	0.074544403868561	0.974054953085042	-0.148592782	0.143621281593382
ebi-a-GCST90091033	ebi-a-GCST90026158	Ethylmalonate levels || id:ebi-a-GCST90026158	Nonalcoholic fatty liver disease	Weighted mode	11	-0.033723395	0.0440819543896525	0.461934441499828	-0.120124026	0.0526772356023698
ebi-a-GCST90091033	ebi-a-GCST90026159	Fructose levels || id:ebi-a-GCST90026159	Nonalcoholic fatty liver disease	MR Egger	11	0.063732041601984	0.0456381106962321	0.196055162543643	-0.025718655	0.153182738566599
ebi-a-GCST90091033	ebi-a-GCST90026159	Fructose levels || id:ebi-a-GCST90026159	Nonalcoholic fatty liver disease	Weighted median	11	0.0362292136290383	0.0294887409081869	0.219230127926728	-0.021568719	0.0940271458090846
ebi-a-GCST90091033	ebi-a-GCST90026159	Fructose levels || id:ebi-a-GCST90026159	Nonalcoholic fatty liver disease	Inverse variance weighted	11	0.0104496127812918	0.022493759446219	0.642249388374937	-0.033638156	0.0545373812958812
ebi-a-GCST90091033	ebi-a-GCST90026159	Fructose levels || id:ebi-a-GCST90026159	Nonalcoholic fatty liver disease	Simple mode	11	0.0197277201012517	0.0485830749832677	0.693250249012941	-0.075495107	0.114950547068456
ebi-a-GCST90091033	ebi-a-GCST90026159	Fructose levels || id:ebi-a-GCST90026159	Nonalcoholic fatty liver disease	Weighted mode	11	0.0380023005284177	0.0304467994277816	0.240407719488571	-0.021673426	0.0976780274068696
ebi-a-GCST90091033	ebi-a-GCST90026160	Galactonate levels || id:ebi-a-GCST90026160	Nonalcoholic fatty liver disease	MR Egger	11	0.477292283580549	0.298981323289635	0.144865059224168	-0.10871111	1.06329567722823
ebi-a-GCST90091033	ebi-a-GCST90026160	Galactonate levels || id:ebi-a-GCST90026160	Nonalcoholic fatty liver disease	Weighted median	11	0.284792961123567	0.202098027815424	0.158781273846159	-0.111319173	0.680905095641798
ebi-a-GCST90091033	ebi-a-GCST90026160	Galactonate levels || id:ebi-a-GCST90026160	Nonalcoholic fatty liver disease	Inverse variance weighted	11	0.0683693849699566	0.147478352984776	0.642942028944951	-0.220688187	0.357426956820118
ebi-a-GCST90091033	ebi-a-GCST90026160	Galactonate levels || id:ebi-a-GCST90026160	Nonalcoholic fatty liver disease	Simple mode	11	-0.084917185	0.390392292241195	0.832179076709322	-0.850086078	0.680251707950143
ebi-a-GCST90091033	ebi-a-GCST90026160	Galactonate levels || id:ebi-a-GCST90026160	Nonalcoholic fatty liver disease	Weighted mode	11	0.304236927620797	0.216142210296587	0.189572599663588	-0.119401805	0.727875659802107
ebi-a-GCST90091033	ebi-a-GCST90026161	Galactosylglycerol levels || id:ebi-a-GCST90026161	Nonalcoholic fatty liver disease	MR Egger	11	-0.029936341	0.0693142681339944	0.675981509832565	-0.165792307	0.105919624243306
ebi-a-GCST90091033	ebi-a-GCST90026161	Galactosylglycerol levels || id:ebi-a-GCST90026161	Nonalcoholic fatty liver disease	Weighted median	11	0.0019239231388737	0.0396529941035237	0.961302632150939	-0.075795945	0.0796437915817802
ebi-a-GCST90091033	ebi-a-GCST90026161	Galactosylglycerol levels || id:ebi-a-GCST90026161	Nonalcoholic fatty liver disease	Inverse variance weighted	11	0.00826746366225199	0.033116079125499	0.802857222227974	-0.056640051	0.0731749787482301
ebi-a-GCST90091033	ebi-a-GCST90026161	Galactosylglycerol levels || id:ebi-a-GCST90026161	Nonalcoholic fatty liver disease	Simple mode	11	-0.04610968	0.0746873475854351	0.550789358147703	-0.192496882	0.10027752098884
ebi-a-GCST90091033	ebi-a-GCST90026161	Galactosylglycerol levels || id:ebi-a-GCST90026161	Nonalcoholic fatty liver disease	Weighted mode	11	-0.000986108	0.0442910997663559	0.982675158553419	-0.087796664	0.0858244472416612
ebi-a-GCST90091033	ebi-a-GCST90026162	Gamma-glutamyl-alpha-lysine levels || id:ebi-a-GCST90026162	Nonalcoholic fatty liver disease	MR Egger	11	-0.004773344	0.122128579659029	0.969676217108833	-0.24414536	0.234598672187995
ebi-a-GCST90091033	ebi-a-GCST90026162	Gamma-glutamyl-alpha-lysine levels || id:ebi-a-GCST90026162	Nonalcoholic fatty liver disease	Weighted median	11	0.00340057768255331	0.0817329580458464	0.966812826847351	-0.15679602	0.163597175452412
ebi-a-GCST90091033	ebi-a-GCST90026162	Gamma-glutamyl-alpha-lysine levels || id:ebi-a-GCST90026162	Nonalcoholic fatty liver disease	Inverse variance weighted	11	-0.096810119	0.0601885794995417	0.107737391295638	-0.214779735	0.0211594966532465
ebi-a-GCST90091033	ebi-a-GCST90026162	Gamma-glutamyl-alpha-lysine levels || id:ebi-a-GCST90026162	Nonalcoholic fatty liver disease	Simple mode	11	-0.019071361	0.146437337018297	0.898962557830302	-0.306088542	0.267945819403947
ebi-a-GCST90091033	ebi-a-GCST90026162	Gamma-glutamyl-alpha-lysine levels || id:ebi-a-GCST90026162	Nonalcoholic fatty liver disease	Weighted mode	11	0.0033133174105231	0.0885860304355086	0.970900400088265	-0.170315302	0.17694193706412
ebi-a-GCST90091033	ebi-a-GCST90026163	Gamma-glutamylglutamine levels || id:ebi-a-GCST90026163	Nonalcoholic fatty liver disease	MR Egger	11	0.0194463787405231	0.0525951832965326	0.72012883114997	-0.083640181	0.122532938001727
ebi-a-GCST90091033	ebi-a-GCST90026163	Gamma-glutamylglutamine levels || id:ebi-a-GCST90026163	Nonalcoholic fatty liver disease	Weighted median	11	0.0188175970708888	0.0306305910998416	0.538990681079946	-0.041218361	0.0788535556265784
ebi-a-GCST90091033	ebi-a-GCST90026163	Gamma-glutamylglutamine levels || id:ebi-a-GCST90026163	Nonalcoholic fatty liver disease	Inverse variance weighted	11	-0.009023223	0.0251476843153397	0.71973775070839	-0.058312684	0.0402662381100551
ebi-a-GCST90091033	ebi-a-GCST90026163	Gamma-glutamylglutamine levels || id:ebi-a-GCST90026163	Nonalcoholic fatty liver disease	Simple mode	11	-0.113589577	0.0649090828373331	0.110684579927284	-0.240811379	0.0136322254294386
ebi-a-GCST90091033	ebi-a-GCST90026163	Gamma-glutamylglutamine levels || id:ebi-a-GCST90026163	Nonalcoholic fatty liver disease	Weighted mode	11	0.0174775186695665	0.0342395804623897	0.620815459690147	-0.049632059	0.0845870963758504
ebi-a-GCST90091033	ebi-a-GCST90026164	Gamma-glutamylleucine levels || id:ebi-a-GCST90026164	Nonalcoholic fatty liver disease	MR Egger	11	0.0367258633120234	0.119155741858043	0.764931297843428	-0.196819391	0.270271117353788
ebi-a-GCST90091033	ebi-a-GCST90026164	Gamma-glutamylleucine levels || id:ebi-a-GCST90026164	Nonalcoholic fatty liver disease	Weighted median	11	0.0149037467939416	0.066473760535952	0.82259782451929	-0.115384824	0.145192317444407
ebi-a-GCST90091033	ebi-a-GCST90026164	Gamma-glutamylleucine levels || id:ebi-a-GCST90026164	Nonalcoholic fatty liver disease	Inverse variance weighted	11	-0.01366495	0.0564622327589976	0.80876521320166	-0.124330926	0.0970010265034245
ebi-a-GCST90091033	ebi-a-GCST90026164	Gamma-glutamylleucine levels || id:ebi-a-GCST90026164	Nonalcoholic fatty liver disease	Simple mode	11	0.0957586352922354	0.117613707589912	0.434501823616383	-0.134764232	0.326281502168463
ebi-a-GCST90091033	ebi-a-GCST90026164	Gamma-glutamylleucine levels || id:ebi-a-GCST90026164	Nonalcoholic fatty liver disease	Weighted mode	11	0.0235614936083086	0.0684596347813797	0.737848820293465	-0.110619391	0.157742377779813
ebi-a-GCST90091033	ebi-a-GCST90026165	Gamma-glutamylphenylalanine levels || id:ebi-a-GCST90026165	Nonalcoholic fatty liver disease	MR Egger	11	0.173278681927131	0.281879348105666	0.553957020773792	-0.37920484	0.725762204214236
ebi-a-GCST90091033	ebi-a-GCST90026165	Gamma-glutamylphenylalanine levels || id:ebi-a-GCST90026165	Nonalcoholic fatty liver disease	Weighted median	11	-0.035950979	0.103094776145351	0.72730121483608	-0.23801674	0.166114782543127
ebi-a-GCST90091033	ebi-a-GCST90026165	Gamma-glutamylphenylalanine levels || id:ebi-a-GCST90026165	Nonalcoholic fatty liver disease	Inverse variance weighted	11	-0.087887122	0.139664505621293	0.529170250781251	-0.361629553	0.185855308579168
ebi-a-GCST90091033	ebi-a-GCST90026165	Gamma-glutamylphenylalanine levels || id:ebi-a-GCST90026165	Nonalcoholic fatty liver disease	Simple mode	11	-0.153473931	0.1874115324932	0.431918215176952	-0.520800535	0.213852672785326
ebi-a-GCST90091033	ebi-a-GCST90026165	Gamma-glutamylphenylalanine levels || id:ebi-a-GCST90026165	Nonalcoholic fatty liver disease	Weighted mode	11	-0.016661596	0.0980757623054818	0.868488296614887	-0.20889009	0.175566898062098
ebi-a-GCST90091033	ebi-a-GCST90026166	Gamma-glutamylthreonine levels || id:ebi-a-GCST90026166	Nonalcoholic fatty liver disease	MR Egger	11	0.158849192061998	0.0777755695186596	0.0714865991242695	0.0064090758054256	0.311289308318571
ebi-a-GCST90091033	ebi-a-GCST90026166	Gamma-glutamylthreonine levels || id:ebi-a-GCST90026166	Nonalcoholic fatty liver disease	Weighted median	11	0.0573689766615744	0.0441556239307745	0.193859839072812	-0.029176046	0.143913999565892
ebi-a-GCST90091033	ebi-a-GCST90026166	Gamma-glutamylthreonine levels || id:ebi-a-GCST90026166	Nonalcoholic fatty liver disease	Inverse variance weighted	11	0.0291946169625438	0.0432376920723102	0.499540959944909	-0.055551259	0.113940493424272
ebi-a-GCST90091033	ebi-a-GCST90026166	Gamma-glutamylthreonine levels || id:ebi-a-GCST90026166	Nonalcoholic fatty liver disease	Simple mode	11	0.0959538408076154	0.0935549709817486	0.329230782839029	-0.087413902	0.279321583931843
ebi-a-GCST90091033	ebi-a-GCST90026166	Gamma-glutamylthreonine levels || id:ebi-a-GCST90026166	Nonalcoholic fatty liver disease	Weighted mode	11	0.0687833050442077	0.046473311909941	0.169658412090623	-0.022304386	0.159870996387692
ebi-a-GCST90091033	ebi-a-GCST90026167	Gamma-glutamylvaline levels || id:ebi-a-GCST90026167	Nonalcoholic fatty liver disease	MR Egger	11	0.0855044141295233	0.0796902744066483	0.311214732688693	-0.070688524	0.241697351966554
ebi-a-GCST90091033	ebi-a-GCST90026167	Gamma-glutamylvaline levels || id:ebi-a-GCST90026167	Nonalcoholic fatty liver disease	Weighted median	11	0.0353812206289009	0.0497918486824392	0.47734293696718	-0.062210803	0.132973244046482
ebi-a-GCST90091033	ebi-a-GCST90026167	Gamma-glutamylvaline levels || id:ebi-a-GCST90026167	Nonalcoholic fatty liver disease	Inverse variance weighted	11	0.0140736988046796	0.0393262104006086	0.720440071664951	-0.063005674	0.0911530711898723
ebi-a-GCST90091033	ebi-a-GCST90026167	Gamma-glutamylvaline levels || id:ebi-a-GCST90026167	Nonalcoholic fatty liver disease	Simple mode	11	0.076010893210808	0.082436866949584	0.378211615228882	-0.085565366	0.237587152431993
ebi-a-GCST90091033	ebi-a-GCST90026167	Gamma-glutamylvaline levels || id:ebi-a-GCST90026167	Nonalcoholic fatty liver disease	Weighted mode	11	0.0465409538590613	0.0546705686290011	0.414524230400459	-0.060613361	0.153695268371904
ebi-a-GCST90091033	ebi-a-GCST90026168	Gluconate levels || id:ebi-a-GCST90026168	Nonalcoholic fatty liver disease	MR Egger	11	0.106624817719751	0.0711750340877086	0.168343401487493	-0.032878249	0.246127884531659
ebi-a-GCST90091033	ebi-a-GCST90026168	Gluconate levels || id:ebi-a-GCST90026168	Nonalcoholic fatty liver disease	Weighted median	11	0.0757575190954066	0.0467147215131289	0.104866428467657	-0.015803335	0.167318373261139
ebi-a-GCST90091033	ebi-a-GCST90026168	Gluconate levels || id:ebi-a-GCST90026168	Nonalcoholic fatty liver disease	Inverse variance weighted	11	0.0184097735954138	0.0350473573791817	0.59938662079483	-0.050283047	0.08710259405861
ebi-a-GCST90091033	ebi-a-GCST90026168	Gluconate levels || id:ebi-a-GCST90026168	Nonalcoholic fatty liver disease	Simple mode	11	0.0242781918048568	0.0823879222712389	0.774263987164843	-0.137202136	0.185758519456485
ebi-a-GCST90091033	ebi-a-GCST90026168	Gluconate levels || id:ebi-a-GCST90026168	Nonalcoholic fatty liver disease	Weighted mode	11	0.0659314418083303	0.0474992607798196	0.195266532749049	-0.027167109	0.159029992936777
ebi-a-GCST90091033	ebi-a-GCST90026169	Glutamate levels || id:ebi-a-GCST90026169	Nonalcoholic fatty liver disease	MR Egger	11	0.0555178517458887	0.0416014658614343	0.214811631530174	-0.026021021	0.1370567248343
ebi-a-GCST90091033	ebi-a-GCST90026169	Glutamate levels || id:ebi-a-GCST90026169	Nonalcoholic fatty liver disease	Weighted median	11	0.00509752965865396	0.0265909892617243	0.847976115479177	-0.047020809	0.0572158686116335
ebi-a-GCST90091033	ebi-a-GCST90026169	Glutamate levels || id:ebi-a-GCST90026169	Nonalcoholic fatty liver disease	Inverse variance weighted	11	-0.011579987	0.0204797476846841	0.571777236647274	-0.051720292	0.0285603186279421
ebi-a-GCST90091033	ebi-a-GCST90026169	Glutamate levels || id:ebi-a-GCST90026169	Nonalcoholic fatty liver disease	Simple mode	11	-0.052119072	0.0524844048615918	0.34411130492981	-0.154988505	0.0507503619844658
ebi-a-GCST90091033	ebi-a-GCST90026169	Glutamate levels || id:ebi-a-GCST90026169	Nonalcoholic fatty liver disease	Weighted mode	11	0.0179795733320328	0.0296915573815943	0.558309070665392	-0.040215879	0.0761750257999577
ebi-a-GCST90091033	ebi-a-GCST90026170	Glutamine levels || id:ebi-a-GCST90026170	Nonalcoholic fatty liver disease	MR Egger	11	0.0215400237645566	0.0304841457907628	0.497700646920316	-0.038208902	0.0812889495144518
ebi-a-GCST90091033	ebi-a-GCST90026170	Glutamine levels || id:ebi-a-GCST90026170	Nonalcoholic fatty liver disease	Weighted median	11	-0.011708488	0.0163485794001628	0.473881624792536	-0.043751704	0.0203347274700836
ebi-a-GCST90091033	ebi-a-GCST90026170	Glutamine levels || id:ebi-a-GCST90026170	Nonalcoholic fatty liver disease	Inverse variance weighted	11	-0.018050518	0.0159673677635651	0.258281189360124	-0.049346559	0.0132455226810859
ebi-a-GCST90091033	ebi-a-GCST90026170	Glutamine levels || id:ebi-a-GCST90026170	Nonalcoholic fatty liver disease	Simple mode	11	-0.003448046	0.0311457363331264	0.914039209270705	-0.064493689	0.0575975974837893
ebi-a-GCST90091033	ebi-a-GCST90026170	Glutamine levels || id:ebi-a-GCST90026170	Nonalcoholic fatty liver disease	Weighted mode	11	-0.008090096	0.017763492429608	0.658525873571356	-0.042906541	0.0267263488675485
ebi-a-GCST90091033	ebi-a-GCST90026171	Glutarylcarnitine (c5-dc) levels || id:ebi-a-GCST90026171	Nonalcoholic fatty liver disease	MR Egger	11	0.453364637445677	0.172034236153593	0.0271212263927655	0.116177534584634	0.79055174030672
ebi-a-GCST90091033	ebi-a-GCST90026171	Glutarylcarnitine (c5-dc) levels || id:ebi-a-GCST90026171	Nonalcoholic fatty liver disease	Weighted median	11	0.225265325807281	0.112443924778176	0.0451389814992262	0.0048752332420573	0.445655418372506
ebi-a-GCST90091033	ebi-a-GCST90026171	Glutarylcarnitine (c5-dc) levels || id:ebi-a-GCST90026171	Nonalcoholic fatty liver disease	Inverse variance weighted	11	0.173517479239095	0.0851304976445646	0.0415246528150786	0.00666170385574819	0.340373254622441
ebi-a-GCST90091033	ebi-a-GCST90026171	Glutarylcarnitine (c5-dc) levels || id:ebi-a-GCST90026171	Nonalcoholic fatty liver disease	Simple mode	11	0.000824541951418789	0.199123843877661	0.9967775312949	-0.389458192	0.391107275951635
ebi-a-GCST90091033	ebi-a-GCST90026171	Glutarylcarnitine (c5-dc) levels || id:ebi-a-GCST90026171	Nonalcoholic fatty liver disease	Weighted mode	11	0.265814975941247	0.113147464597626	0.0406906322065278	0.0440459453298997	0.487584006552594
ebi-a-GCST90091033	ebi-a-GCST90026172	Glycerate levels || id:ebi-a-GCST90026172	Nonalcoholic fatty liver disease	MR Egger	10	0.00968753835468347	0.0279272785003798	0.737626291530059	-0.045049928	0.0644250042154279
ebi-a-GCST90091033	ebi-a-GCST90026172	Glycerate levels || id:ebi-a-GCST90026172	Nonalcoholic fatty liver disease	Weighted median	10	-0.000770806	0.0189188984175272	0.967501042473384	-0.037851847	0.0363102344252652
ebi-a-GCST90091033	ebi-a-GCST90026172	Glycerate levels || id:ebi-a-GCST90026172	Nonalcoholic fatty liver disease	Inverse variance weighted	10	-0.01252359	0.0135855289694285	0.356615659691707	-0.039151227	0.0141040470280923
ebi-a-GCST90091033	ebi-a-GCST90026172	Glycerate levels || id:ebi-a-GCST90026172	Nonalcoholic fatty liver disease	Simple mode	10	-0.009387224	0.0365896029113237	0.803291167034023	-0.081102846	0.0623283976839956
ebi-a-GCST90091033	ebi-a-GCST90026172	Glycerate levels || id:ebi-a-GCST90026172	Nonalcoholic fatty liver disease	Weighted mode	10	0.0134823090886358	0.0201757368161099	0.520745688514802	-0.026062135	0.0530267532482113
ebi-a-GCST90091033	ebi-a-GCST90026173	Glycerol levels || id:ebi-a-GCST90026173	Nonalcoholic fatty liver disease	MR Egger	11	-0.027940777	0.0750621428610092	0.718331593350354	-0.175062577	0.119181023296166
ebi-a-GCST90091033	ebi-a-GCST90026173	Glycerol levels || id:ebi-a-GCST90026173	Nonalcoholic fatty liver disease	Weighted median	11	-0.007684397	0.0377875054506665	0.838855113882098	-0.081747908	0.0663791137765933
ebi-a-GCST90091033	ebi-a-GCST90026173	Glycerol levels || id:ebi-a-GCST90026173	Nonalcoholic fatty liver disease	Inverse variance weighted	11	-0.049456674	0.0352627419979806	0.160760249995831	-0.118571648	0.0196583003006467
ebi-a-GCST90091033	ebi-a-GCST90026173	Glycerol levels || id:ebi-a-GCST90026173	Nonalcoholic fatty liver disease	Simple mode	11	-0.191461622	0.0929230791226709	0.0663392332523644	-0.373590858	-0.009332387
ebi-a-GCST90091033	ebi-a-GCST90026173	Glycerol levels || id:ebi-a-GCST90026173	Nonalcoholic fatty liver disease	Weighted mode	11	0.00309716217962075	0.042554159838665	0.943415044640375	-0.080308991	0.086503315463404
ebi-a-GCST90091033	ebi-a-GCST90026174	Glycerophosphoinositol levels || id:ebi-a-GCST90026174	Nonalcoholic fatty liver disease	MR Egger	11	0.0554876440415663	0.0734702748904338	0.46940775652797	-0.088514095	0.199489382826817
ebi-a-GCST90091033	ebi-a-GCST90026174	Glycerophosphoinositol levels || id:ebi-a-GCST90026174	Nonalcoholic fatty liver disease	Weighted median	11	0.0272203647086617	0.0425036655104635	0.521897026382711	-0.05608682	0.11052754910917
ebi-a-GCST90091033	ebi-a-GCST90026174	Glycerophosphoinositol levels || id:ebi-a-GCST90026174	Nonalcoholic fatty liver disease	Inverse variance weighted	11	0.0212294888494566	0.0349005260005061	0.542998042375918	-0.047175542	0.0896345198104486
ebi-a-GCST90091033	ebi-a-GCST90026174	Glycerophosphoinositol levels || id:ebi-a-GCST90026174	Nonalcoholic fatty liver disease	Simple mode	11	-0.028899386	0.0789778155323464	0.722048663785535	-0.183695904	0.125897132845887
ebi-a-GCST90091033	ebi-a-GCST90026174	Glycerophosphoinositol levels || id:ebi-a-GCST90026174	Nonalcoholic fatty liver disease	Weighted mode	11	0.0250854052260491	0.0488167500656317	0.618506550724299	-0.070595425	0.120766235354687
ebi-a-GCST90091033	ebi-a-GCST90026175	Guaiacol sulfate levels || id:ebi-a-GCST90026175	Nonalcoholic fatty liver disease	MR Egger	11	0.200731284155466	0.169398204210675	0.26637596020101	-0.131289196	0.532751764408388
ebi-a-GCST90091033	ebi-a-GCST90026175	Guaiacol sulfate levels || id:ebi-a-GCST90026175	Nonalcoholic fatty liver disease	Weighted median	11	0.0604258544697297	0.102487750892132	0.555464893961567	-0.140450137	0.261301846218309
ebi-a-GCST90091033	ebi-a-GCST90026175	Guaiacol sulfate levels || id:ebi-a-GCST90026175	Nonalcoholic fatty liver disease	Inverse variance weighted	11	0.040270671341554	0.0843374822438965	0.633010142531406	-0.125030794	0.205572136539591
ebi-a-GCST90091033	ebi-a-GCST90026175	Guaiacol sulfate levels || id:ebi-a-GCST90026175	Nonalcoholic fatty liver disease	Simple mode	11	0.202391086599891	0.177858203112812	0.281676656209623	-0.146210992	0.550993164701001
ebi-a-GCST90091033	ebi-a-GCST90026175	Guaiacol sulfate levels || id:ebi-a-GCST90026175	Nonalcoholic fatty liver disease	Weighted mode	11	0.0745759275231088	0.104728090231222	0.492687101218863	-0.130691129	0.279842984376304
ebi-a-GCST90091033	ebi-a-GCST90026176	Guanosine levels || id:ebi-a-GCST90026176	Nonalcoholic fatty liver disease	MR Egger	10	0.086993220358187	0.0605604559517672	0.188798405945953	-0.031705273	0.205691714023651
ebi-a-GCST90091033	ebi-a-GCST90026176	Guanosine levels || id:ebi-a-GCST90026176	Nonalcoholic fatty liver disease	Weighted median	10	0.0388411184358002	0.0346351291421579	0.262101855806256	-0.029043735	0.10672597155443
ebi-a-GCST90091033	ebi-a-GCST90026176	Guanosine levels || id:ebi-a-GCST90026176	Nonalcoholic fatty liver disease	Inverse variance weighted	10	-0.008831309	0.0333889315496936	0.79139611972753	-0.074273615	0.0566109964935757
ebi-a-GCST90091033	ebi-a-GCST90026176	Guanosine levels || id:ebi-a-GCST90026176	Nonalcoholic fatty liver disease	Simple mode	10	0.0478287776230755	0.0556481106984479	0.412379808017486	-0.061241519	0.156899074592033
ebi-a-GCST90091033	ebi-a-GCST90026176	Guanosine levels || id:ebi-a-GCST90026176	Nonalcoholic fatty liver disease	Weighted mode	10	0.0416061489962907	0.0330136638124861	0.23926605553532	-0.023100632	0.106312930068764
ebi-a-GCST90091033	ebi-a-GCST90026177	Gulonate levels || id:ebi-a-GCST90026177	Nonalcoholic fatty liver disease	MR Egger	11	0.0917288734466232	0.0695115296129732	0.219541978960516	-0.044513725	0.227971471488051
ebi-a-GCST90091033	ebi-a-GCST90026177	Gulonate levels || id:ebi-a-GCST90026177	Nonalcoholic fatty liver disease	Weighted median	11	0.0197142154443084	0.0423238376584556	0.641362523759147	-0.063240506	0.102668937254881
ebi-a-GCST90091033	ebi-a-GCST90026177	Gulonate levels || id:ebi-a-GCST90026177	Nonalcoholic fatty liver disease	Inverse variance weighted	11	-0.018146125	0.0342293263649091	0.596019127311523	-0.085235604	0.048943354917825
ebi-a-GCST90091033	ebi-a-GCST90026177	Gulonate levels || id:ebi-a-GCST90026177	Nonalcoholic fatty liver disease	Simple mode	11	-0.055946897	0.0824142381732373	0.512637050339672	-0.217478804	0.105585009790566
ebi-a-GCST90091033	ebi-a-GCST90026177	Gulonate levels || id:ebi-a-GCST90026177	Nonalcoholic fatty liver disease	Weighted mode	11	0.0185327603086887	0.047668970903462	0.705588059253763	-0.074898423	0.111963943279474
ebi-a-GCST90091033	ebi-a-GCST90026178	Hippurate levels || id:ebi-a-GCST90026178	Nonalcoholic fatty liver disease	MR Egger	11	0.0414040244866134	0.183125100004289	0.826177248635158	-0.317521172	0.40032922049502
ebi-a-GCST90091033	ebi-a-GCST90026178	Hippurate levels || id:ebi-a-GCST90026178	Nonalcoholic fatty liver disease	Weighted median	11	-0.041773511	0.0933180504940951	0.654408246696326	-0.22467689	0.141129868427043
ebi-a-GCST90091033	ebi-a-GCST90026178	Hippurate levels || id:ebi-a-GCST90026178	Nonalcoholic fatty liver disease	Inverse variance weighted	11	-0.113892963	0.0900409791870881	0.205906667143849	-0.290373282	0.062587356491111
ebi-a-GCST90091033	ebi-a-GCST90026178	Hippurate levels || id:ebi-a-GCST90026178	Nonalcoholic fatty liver disease	Simple mode	11	0.0512040826883779	0.141627413803432	0.725217379269853	-0.226385648	0.328793813743105
ebi-a-GCST90091033	ebi-a-GCST90026178	Hippurate levels || id:ebi-a-GCST90026178	Nonalcoholic fatty liver disease	Weighted mode	11	-0.038730423	0.0962285804983798	0.695797184790226	-0.227338441	0.149877594696942
ebi-a-GCST90091033	ebi-a-GCST90026179	Histidine levels || id:ebi-a-GCST90026179	Nonalcoholic fatty liver disease	MR Egger	11	0.0319193645209653	0.0510964180193205	0.547683220599553	-0.068229615	0.132068343838834
ebi-a-GCST90091033	ebi-a-GCST90026179	Histidine levels || id:ebi-a-GCST90026179	Nonalcoholic fatty liver disease	Weighted median	11	0.00910739283309037	0.0235507781070587	0.69896866644149	-0.037052132	0.0552669179229254
ebi-a-GCST90091033	ebi-a-GCST90026179	Histidine levels || id:ebi-a-GCST90026179	Nonalcoholic fatty liver disease	Inverse variance weighted	11	-0.014084496	0.0252025514096584	0.576262744245325	-0.063481497	0.035312505013362
ebi-a-GCST90091033	ebi-a-GCST90026179	Histidine levels || id:ebi-a-GCST90026179	Nonalcoholic fatty liver disease	Simple mode	11	0.0382264535163622	0.0423524710929525	0.387973068915386	-0.04478439	0.121237296858549
ebi-a-GCST90091033	ebi-a-GCST90026179	Histidine levels || id:ebi-a-GCST90026179	Nonalcoholic fatty liver disease	Weighted mode	11	0.0103702357673575	0.027410861321429	0.713096017474969	-0.043355052	0.0640955239573583
ebi-a-GCST90091033	ebi-a-GCST90026180	Homoarginine levels || id:ebi-a-GCST90026180	Nonalcoholic fatty liver disease	MR Egger	11	0.0546054154249268	0.0815815367735922	0.520080866723768	-0.105294397	0.214505227501168
ebi-a-GCST90091033	ebi-a-GCST90026180	Homoarginine levels || id:ebi-a-GCST90026180	Nonalcoholic fatty liver disease	Weighted median	11	-0.001100001	0.0531310501961105	0.9834821386816	-0.10523686	0.103036857132937
ebi-a-GCST90091033	ebi-a-GCST90026180	Homoarginine levels || id:ebi-a-GCST90026180	Nonalcoholic fatty liver disease	Inverse variance weighted	11	-0.022261265	0.0402008372053394	0.579749081460015	-0.101054906	0.0565323762308486
ebi-a-GCST90091033	ebi-a-GCST90026180	Homoarginine levels || id:ebi-a-GCST90026180	Nonalcoholic fatty liver disease	Simple mode	11	-0.064259447	0.0808520671007375	0.445195706259532	-0.222729499	0.0942106041816846
ebi-a-GCST90091033	ebi-a-GCST90026180	Homoarginine levels || id:ebi-a-GCST90026180	Nonalcoholic fatty liver disease	Weighted mode	11	0.014497366552554	0.0548147487138588	0.796781685454778	-0.092939541	0.121934274031717
ebi-a-GCST90091033	ebi-a-GCST90026181	Homocarnosine levels || id:ebi-a-GCST90026181	Nonalcoholic fatty liver disease	MR Egger	11	-0.014648157	0.144390994440135	0.921419120729258	-0.297654506	0.268358191959906
ebi-a-GCST90091033	ebi-a-GCST90026181	Homocarnosine levels || id:ebi-a-GCST90026181	Nonalcoholic fatty liver disease	Weighted median	11	-0.085722141	0.0883732798877913	0.332046157939354	-0.258933769	0.0874894878393219
ebi-a-GCST90091033	ebi-a-GCST90026181	Homocarnosine levels || id:ebi-a-GCST90026181	Nonalcoholic fatty liver disease	Inverse variance weighted	11	-0.062982627	0.0680365740870516	0.354592962208113	-0.196334313	0.0703690577400787
ebi-a-GCST90091033	ebi-a-GCST90026181	Homocarnosine levels || id:ebi-a-GCST90026181	Nonalcoholic fatty liver disease	Simple mode	11	0.0793398207085392	0.155864748450606	0.621773688148773	-0.226155086	0.384834727671727
ebi-a-GCST90091033	ebi-a-GCST90026181	Homocarnosine levels || id:ebi-a-GCST90026181	Nonalcoholic fatty liver disease	Weighted mode	11	-0.076893035	0.0967517285704059	0.445213589940011	-0.266526423	0.112740352894722
ebi-a-GCST90091033	ebi-a-GCST90026182	Homostachydrine levels || id:ebi-a-GCST90026182	Nonalcoholic fatty liver disease	MR Egger	11	-0.10080474	0.105176997838464	0.362883493043631	-0.306951655	0.10534217615766
ebi-a-GCST90091033	ebi-a-GCST90026182	Homostachydrine levels || id:ebi-a-GCST90026182	Nonalcoholic fatty liver disease	Weighted median	11	-0.02859556	0.0695544358080465	0.680980957552681	-0.164922254	0.107731134187763
ebi-a-GCST90091033	ebi-a-GCST90026182	Homostachydrine levels || id:ebi-a-GCST90026182	Nonalcoholic fatty liver disease	Inverse variance weighted	11	0.0222610223610493	0.0537400066007714	0.678701592989404	-0.083069391	0.127591435298561
ebi-a-GCST90091033	ebi-a-GCST90026182	Homostachydrine levels || id:ebi-a-GCST90026182	Nonalcoholic fatty liver disease	Simple mode	11	0.0272742749202691	0.122806853502285	0.828713207530772	-0.213427158	0.267975707784748
ebi-a-GCST90091033	ebi-a-GCST90026182	Homostachydrine levels || id:ebi-a-GCST90026182	Nonalcoholic fatty liver disease	Weighted mode	11	-0.033569368	0.068342431101641	0.633890636955733	-0.167520533	0.100381797164712
ebi-a-GCST90091033	ebi-a-GCST90026183	Homovanillate (hva) levels || id:ebi-a-GCST90026183	Nonalcoholic fatty liver disease	MR Egger	11	0.00373948384405242	0.0820756339200209	0.964654730559519	-0.157128759	0.164607726327293
ebi-a-GCST90091033	ebi-a-GCST90026183	Homovanillate (hva) levels || id:ebi-a-GCST90026183	Nonalcoholic fatty liver disease	Weighted median	11	-0.014326061	0.0491725461035041	0.770789254233078	-0.110704251	0.082052129364755
ebi-a-GCST90091033	ebi-a-GCST90026183	Homovanillate (hva) levels || id:ebi-a-GCST90026183	Nonalcoholic fatty liver disease	Inverse variance weighted	11	0.00274936571889345	0.0383905137281634	0.942907699657241	-0.072496041	0.0779947726260937
ebi-a-GCST90091033	ebi-a-GCST90026183	Homovanillate (hva) levels || id:ebi-a-GCST90026183	Nonalcoholic fatty liver disease	Simple mode	11	0.140280990180343	0.0952470298857606	0.17156515550146	-0.046403188	0.326965168756434
ebi-a-GCST90091033	ebi-a-GCST90026183	Homovanillate (hva) levels || id:ebi-a-GCST90026183	Nonalcoholic fatty liver disease	Weighted mode	11	-0.023072381	0.052219130136173	0.668008201095105	-0.125421876	0.0792771137396248
ebi-a-GCST90091033	ebi-a-GCST90026184	Hydroxy-cmpf levels || id:ebi-a-GCST90026184	Nonalcoholic fatty liver disease	MR Egger	11	0.0395349353782453	0.235846785894646	0.870580789242927	-0.422724765	0.501794635731751
ebi-a-GCST90091033	ebi-a-GCST90026184	Hydroxy-cmpf levels || id:ebi-a-GCST90026184	Nonalcoholic fatty liver disease	Weighted median	11	-0.025770696	0.149185647461451	0.862853863236555	-0.318174566	0.266633172532952
ebi-a-GCST90091033	ebi-a-GCST90026184	Hydroxy-cmpf levels || id:ebi-a-GCST90026184	Nonalcoholic fatty liver disease	Inverse variance weighted	11	0.0560211875048666	0.116593055980968	0.630882731247702	-0.172501202	0.284543577227563
ebi-a-GCST90091033	ebi-a-GCST90026184	Hydroxy-cmpf levels || id:ebi-a-GCST90026184	Nonalcoholic fatty liver disease	Simple mode	11	-0.084705198	0.244530787997116	0.736220949794386	-0.563985542	0.394575146915653
ebi-a-GCST90091033	ebi-a-GCST90026184	Hydroxy-cmpf levels || id:ebi-a-GCST90026184	Nonalcoholic fatty liver disease	Weighted mode	11	-0.042575607	0.157427004380742	0.792316340697378	-0.351132535	0.2659813220063
ebi-a-GCST90091033	ebi-a-GCST90026185	Hydroxyasparagine levels || id:ebi-a-GCST90026185	Nonalcoholic fatty liver disease	MR Egger	11	-0.072138638	0.111126977944951	0.532452343087857	-0.289947515	0.145670238633447
ebi-a-GCST90091033	ebi-a-GCST90026185	Hydroxyasparagine levels || id:ebi-a-GCST90026185	Nonalcoholic fatty liver disease	Weighted median	11	-0.08409828	0.0698297775682672	0.228461040082324	-0.220964644	0.0527680844317228
ebi-a-GCST90091033	ebi-a-GCST90026185	Hydroxyasparagine levels || id:ebi-a-GCST90026185	Nonalcoholic fatty liver disease	Inverse variance weighted	11	-0.045521978	0.0548681998755027	0.406730756947665	-0.15306365	0.0620196932925427
ebi-a-GCST90091033	ebi-a-GCST90026185	Hydroxyasparagine levels || id:ebi-a-GCST90026185	Nonalcoholic fatty liver disease	Simple mode	11	-0.09566467	0.125426889281834	0.463246600759595	-0.341501373	0.15017203313127
ebi-a-GCST90091033	ebi-a-GCST90026185	Hydroxyasparagine levels || id:ebi-a-GCST90026185	Nonalcoholic fatty liver disease	Weighted mode	11	-0.08844841	0.0759662597838319	0.271322870929223	-0.237342279	0.0604454595690569
ebi-a-GCST90091033	ebi-a-GCST90026186	Indoleacetate levels || id:ebi-a-GCST90026186	Nonalcoholic fatty liver disease	MR Egger	11	0.156141066788844	0.161150389968571	0.357903174218519	-0.159713698	0.471995831127242
ebi-a-GCST90091033	ebi-a-GCST90026186	Indoleacetate levels || id:ebi-a-GCST90026186	Nonalcoholic fatty liver disease	Weighted median	11	0.0415758674554171	0.101464501490655	0.681983650372294	-0.157294555	0.240446290377101
ebi-a-GCST90091033	ebi-a-GCST90026186	Indoleacetate levels || id:ebi-a-GCST90026186	Nonalcoholic fatty liver disease	Inverse variance weighted	11	0.000554714417481607	0.0793500709834195	0.994422254965532	-0.154971425	0.156080853544984
ebi-a-GCST90091033	ebi-a-GCST90026186	Indoleacetate levels || id:ebi-a-GCST90026186	Nonalcoholic fatty liver disease	Simple mode	11	-0.133426182	0.180055604161818	0.47571768814753	-0.486335166	0.219482801992441
ebi-a-GCST90091033	ebi-a-GCST90026186	Indoleacetate levels || id:ebi-a-GCST90026186	Nonalcoholic fatty liver disease	Weighted mode	11	0.0366679392434195	0.11111144192204	0.74820123195327	-0.181110487	0.254446365410618
ebi-a-GCST90091033	ebi-a-GCST90026187	Isobutyrylcarnitine (c4) levels || id:ebi-a-GCST90026187	Nonalcoholic fatty liver disease	MR Egger	11	0.0437332676964153	0.0751152221429457	0.574714454683964	-0.103492568	0.190959103096589
ebi-a-GCST90091033	ebi-a-GCST90026187	Isobutyrylcarnitine (c4) levels || id:ebi-a-GCST90026187	Nonalcoholic fatty liver disease	Weighted median	11	-0.013893155	0.0470044578800219	0.767557716071487	-0.106021893	0.0782355823845091
ebi-a-GCST90091033	ebi-a-GCST90026187	Isobutyrylcarnitine (c4) levels || id:ebi-a-GCST90026187	Nonalcoholic fatty liver disease	Inverse variance weighted	11	-0.034015229	0.0377816128610237	0.36795438297708	-0.10806719	0.0400367321495843
ebi-a-GCST90091033	ebi-a-GCST90026187	Isobutyrylcarnitine (c4) levels || id:ebi-a-GCST90026187	Nonalcoholic fatty liver disease	Simple mode	11	-0.144682617	0.100494677622925	0.180511709070946	-0.341652186	0.0522869507207391
ebi-a-GCST90091033	ebi-a-GCST90026187	Isobutyrylcarnitine (c4) levels || id:ebi-a-GCST90026187	Nonalcoholic fatty liver disease	Weighted mode	11	0.0185340093930413	0.0502194108828968	0.719776760660563	-0.079896036	0.116964054723519
ebi-a-GCST90091033	ebi-a-GCST90026188	Isocitrate levels || id:ebi-a-GCST90026188	Nonalcoholic fatty liver disease	MR Egger	11	-0.020587636	0.0763941175434399	0.79362760100623	-0.170320106	0.129144834580666
ebi-a-GCST90091033	ebi-a-GCST90026188	Isocitrate levels || id:ebi-a-GCST90026188	Nonalcoholic fatty liver disease	Weighted median	11	0.0141573451313965	0.047869839278136	0.767423559907914	-0.07966754	0.107982230116543
ebi-a-GCST90091033	ebi-a-GCST90026188	Isocitrate levels || id:ebi-a-GCST90026188	Nonalcoholic fatty liver disease	Inverse variance weighted	11	0.0296869698303111	0.0376427533318797	0.430316406042106	-0.044092827	0.103466766360795
ebi-a-GCST90091033	ebi-a-GCST90026188	Isocitrate levels || id:ebi-a-GCST90026188	Nonalcoholic fatty liver disease	Simple mode	11	-0.026351018	0.0764821500965973	0.737577552775571	-0.176256032	0.123553996258989
ebi-a-GCST90091033	ebi-a-GCST90026188	Isocitrate levels || id:ebi-a-GCST90026188	Nonalcoholic fatty liver disease	Weighted mode	11	0.0116831791901325	0.0524208150426442	0.828120884788749	-0.091061618	0.114427976673715
ebi-a-GCST90091033	ebi-a-GCST90026189	Isoleucine levels || id:ebi-a-GCST90026189	Nonalcoholic fatty liver disease	MR Egger	11	0.0380835037012366	0.0545846948048329	0.50299213538821	-0.068902498	0.145069505518709
ebi-a-GCST90091033	ebi-a-GCST90026189	Isoleucine levels || id:ebi-a-GCST90026189	Nonalcoholic fatty liver disease	Weighted median	11	0.0118241461398124	0.0312500117123125	0.705153868403044	-0.049425877	0.0730741690959449
ebi-a-GCST90091033	ebi-a-GCST90026189	Isoleucine levels || id:ebi-a-GCST90026189	Nonalcoholic fatty liver disease	Inverse variance weighted	11	-0.003945049	0.0266375857196058	0.882263175694525	-0.056154717	0.048264618823954
ebi-a-GCST90091033	ebi-a-GCST90026189	Isoleucine levels || id:ebi-a-GCST90026189	Nonalcoholic fatty liver disease	Simple mode	11	0.0686357545319115	0.0622288939105588	0.295881262824422	-0.053332878	0.190604386596607
ebi-a-GCST90091033	ebi-a-GCST90026189	Isoleucine levels || id:ebi-a-GCST90026189	Nonalcoholic fatty liver disease	Weighted mode	11	0.0106962139963269	0.0320412547805397	0.745405345959814	-0.052104645	0.0734970733661846
ebi-a-GCST90091033	ebi-a-GCST90026190	Isovalerate (i5:0) levels || id:ebi-a-GCST90026190	Nonalcoholic fatty liver disease	MR Egger	11	-0.20980017	0.192415266864624	0.303888876118712	-0.586934093	0.16733375344369
ebi-a-GCST90091033	ebi-a-GCST90026190	Isovalerate (i5:0) levels || id:ebi-a-GCST90026190	Nonalcoholic fatty liver disease	Weighted median	11	-0.086733275	0.104174889885455	0.405085186195113	-0.29091606	0.117449508699657
ebi-a-GCST90091033	ebi-a-GCST90026190	Isovalerate (i5:0) levels || id:ebi-a-GCST90026190	Nonalcoholic fatty liver disease	Inverse variance weighted	11	-0.031716869	0.0954312878607501	0.739622768470344	-0.218762193	0.155328455030235
ebi-a-GCST90091033	ebi-a-GCST90026190	Isovalerate (i5:0) levels || id:ebi-a-GCST90026190	Nonalcoholic fatty liver disease	Simple mode	11	-0.123457303	0.197980579633719	0.54686105382839	-0.511499239	0.264584632926476
ebi-a-GCST90091033	ebi-a-GCST90026190	Isovalerate (i5:0) levels || id:ebi-a-GCST90026190	Nonalcoholic fatty liver disease	Weighted mode	11	-0.097052982	0.112590589151754	0.408883095354848	-0.317730537	0.123624572590829
ebi-a-GCST90091033	ebi-a-GCST90026191	Kynurenate levels || id:ebi-a-GCST90026191	Nonalcoholic fatty liver disease	MR Egger	11	0.050445849847167	0.18993892742942	0.796538657352861	-0.321834448	0.422726147608831
ebi-a-GCST90091033	ebi-a-GCST90026191	Kynurenate levels || id:ebi-a-GCST90026191	Nonalcoholic fatty liver disease	Weighted median	11	-0.015182633	0.121182966808303	0.900296454405038	-0.252701248	0.222335981545592
ebi-a-GCST90091033	ebi-a-GCST90026191	Kynurenate levels || id:ebi-a-GCST90026191	Nonalcoholic fatty liver disease	Inverse variance weighted	11	0.0138380446291761	0.0935699866461813	0.882429754825151	-0.169559129	0.197235218455691
ebi-a-GCST90091033	ebi-a-GCST90026191	Kynurenate levels || id:ebi-a-GCST90026191	Nonalcoholic fatty liver disease	Simple mode	11	0.153640554523589	0.249668226594038	0.552051162784136	-0.33570917	0.642990278647903
ebi-a-GCST90091033	ebi-a-GCST90026191	Kynurenate levels || id:ebi-a-GCST90026191	Nonalcoholic fatty liver disease	Weighted mode	11	-0.033817895	0.135656517240789	0.808181723941065	-0.299704669	0.232068878733769
ebi-a-GCST90091033	ebi-a-GCST90026192	Leucine levels || id:ebi-a-GCST90026192	Nonalcoholic fatty liver disease	MR Egger	11	0.0307605814649309	0.0422003539519127	0.484587082789592	-0.051952112	0.11347327521068
ebi-a-GCST90091033	ebi-a-GCST90026192	Leucine levels || id:ebi-a-GCST90026192	Nonalcoholic fatty liver disease	Weighted median	11	-0.004248947	0.0270047434627143	0.874976291859736	-0.057178244	0.0486803501008461
ebi-a-GCST90091033	ebi-a-GCST90026192	Leucine levels || id:ebi-a-GCST90026192	Nonalcoholic fatty liver disease	Inverse variance weighted	11	-0.014388629	0.0207943733418634	0.488969876330797	-0.0551456	0.0263683430965077
ebi-a-GCST90091033	ebi-a-GCST90026192	Leucine levels || id:ebi-a-GCST90026192	Nonalcoholic fatty liver disease	Simple mode	11	0.00337481538535173	0.0476356108078802	0.944916764838426	-0.089990982	0.0967406125687969
ebi-a-GCST90091033	ebi-a-GCST90026192	Leucine levels || id:ebi-a-GCST90026192	Nonalcoholic fatty liver disease	Weighted mode	11	-0.001421532	0.0308067092714841	0.964104297109202	-0.061802682	0.0589596180386594
ebi-a-GCST90091033	ebi-a-GCST90026193	Maleate levels || id:ebi-a-GCST90026193	Nonalcoholic fatty liver disease	MR Egger	11	0.208732905915023	0.179168484479949	0.273963868502444	-0.142437324	0.559903135495722
ebi-a-GCST90091033	ebi-a-GCST90026193	Maleate levels || id:ebi-a-GCST90026193	Nonalcoholic fatty liver disease	Weighted median	11	0.1877689885951	0.112376057867257	0.0947417242261189	-0.032488085	0.408026062014924
ebi-a-GCST90091033	ebi-a-GCST90026193	Maleate levels || id:ebi-a-GCST90026193	Nonalcoholic fatty liver disease	Inverse variance weighted	11	0.0324163245577881	0.0882900302346492	0.713501726573682	-0.140632135	0.205464783817701
ebi-a-GCST90091033	ebi-a-GCST90026193	Maleate levels || id:ebi-a-GCST90026193	Nonalcoholic fatty liver disease	Simple mode	11	0.142336677	0.220840386936269	0.533741342692463	-0.290510482	0.575183835049086
ebi-a-GCST90091033	ebi-a-GCST90026193	Maleate levels || id:ebi-a-GCST90026193	Nonalcoholic fatty liver disease	Weighted mode	11	0.172107544313379	0.125103494711359	0.198936416885014	-0.073095305	0.417310393947642
ebi-a-GCST90091033	ebi-a-GCST90026194	Mannitol/sorbitol levels || id:ebi-a-GCST90026194	Nonalcoholic fatty liver disease	MR Egger	11	0.105997979654269	0.0519220753450234	0.0715933485374604	0.00423071197802273	0.207765247330514
ebi-a-GCST90091033	ebi-a-GCST90026194	Mannitol/sorbitol levels || id:ebi-a-GCST90026194	Nonalcoholic fatty liver disease	Weighted median	11	0.0367910932728747	0.033749047377925	0.275652695308011	-0.02935704	0.102939226133608
ebi-a-GCST90091033	ebi-a-GCST90026194	Mannitol/sorbitol levels || id:ebi-a-GCST90026194	Nonalcoholic fatty liver disease	Inverse variance weighted	11	0.0143406684914974	0.0271066334872617	0.596773220788507	-0.038788333	0.0674696701265302
ebi-a-GCST90091033	ebi-a-GCST90026194	Mannitol/sorbitol levels || id:ebi-a-GCST90026194	Nonalcoholic fatty liver disease	Simple mode	11	-0.040473069	0.0704523609033625	0.578340188439433	-0.178559696	0.0976135586428589
ebi-a-GCST90091033	ebi-a-GCST90026194	Mannitol/sorbitol levels || id:ebi-a-GCST90026194	Nonalcoholic fatty liver disease	Weighted mode	11	0.0799895928843618	0.0375111464478918	0.0587809273220034	0.00646774584649397	0.15351143992223
ebi-a-GCST90091033	ebi-a-GCST90026195	Mannose levels || id:ebi-a-GCST90026195	Nonalcoholic fatty liver disease	MR Egger	11	0.118003344348766	0.0660415856701366	0.107613352110332	-0.011438164	0.247444852262234
ebi-a-GCST90091033	ebi-a-GCST90026195	Mannose levels || id:ebi-a-GCST90026195	Nonalcoholic fatty liver disease	Weighted median	11	0.0088262291793843	0.0311570509318772	0.776960736378206	-0.052241591	0.0698940490058636
ebi-a-GCST90091033	ebi-a-GCST90026195	Mannose levels || id:ebi-a-GCST90026195	Nonalcoholic fatty liver disease	Inverse variance weighted	11	-0.005021386	0.0380116720736309	0.894904270754961	-0.079524264	0.0694814909220987
ebi-a-GCST90091033	ebi-a-GCST90026195	Mannose levels || id:ebi-a-GCST90026195	Nonalcoholic fatty liver disease	Simple mode	11	-0.02351346	0.0567046935526371	0.687142395014354	-0.134654659	0.0876277397979925
ebi-a-GCST90091033	ebi-a-GCST90026195	Mannose levels || id:ebi-a-GCST90026195	Nonalcoholic fatty liver disease	Weighted mode	11	0.081549414721353	0.0332999695735623	0.0343203518750914	0.016281474357171	0.146817355085535
ebi-a-GCST90091033	ebi-a-GCST90026196	Methionine levels || id:ebi-a-GCST90026196	Nonalcoholic fatty liver disease	MR Egger	11	0.0511088362895929	0.0357926559948184	0.187082923917561	-0.019044769	0.121262442039437
ebi-a-GCST90091033	ebi-a-GCST90026196	Methionine levels || id:ebi-a-GCST90026196	Nonalcoholic fatty liver disease	Weighted median	11	0.00946005195380238	0.0229157854429227	0.679739859000216	-0.035454888	0.054374991421931
ebi-a-GCST90091033	ebi-a-GCST90026196	Methionine levels || id:ebi-a-GCST90026196	Nonalcoholic fatty liver disease	Inverse variance weighted	11	-0.010566098	0.0200418432086621	0.598053397497528	-0.04984811	0.0287159151039291
ebi-a-GCST90091033	ebi-a-GCST90026196	Methionine levels || id:ebi-a-GCST90026196	Nonalcoholic fatty liver disease	Simple mode	11	0.0120225348864308	0.0415009318128692	0.777968642539578	-0.069319291	0.0933643612396545
ebi-a-GCST90091033	ebi-a-GCST90026196	Methionine levels || id:ebi-a-GCST90026196	Nonalcoholic fatty liver disease	Weighted mode	11	0.0141794870722343	0.0231928034853518	0.554594625828832	-0.031278408	0.0596373819035239
ebi-a-GCST90091033	ebi-a-GCST90026197	Methionine sulfone levels || id:ebi-a-GCST90026197	Nonalcoholic fatty liver disease	MR Egger	11	0.0280993153985725	0.102203010038351	0.789572500690449	-0.172218584	0.22841721507374
ebi-a-GCST90091033	ebi-a-GCST90026197	Methionine sulfone levels || id:ebi-a-GCST90026197	Nonalcoholic fatty liver disease	Weighted median	11	-0.021729034	0.0665361356599548	0.743989405355872	-0.15213986	0.108681791841857
ebi-a-GCST90091033	ebi-a-GCST90026197	Methionine sulfone levels || id:ebi-a-GCST90026197	Nonalcoholic fatty liver disease	Inverse variance weighted	11	-0.034773671	0.0503333829748769	0.489649152218041	-0.133427102	0.0638797594366968
ebi-a-GCST90091033	ebi-a-GCST90026197	Methionine sulfone levels || id:ebi-a-GCST90026197	Nonalcoholic fatty liver disease	Simple mode	11	0.0701138582586769	0.122091028307618	0.578469735414733	-0.169184557	0.309412273741607
ebi-a-GCST90091033	ebi-a-GCST90026197	Methionine sulfone levels || id:ebi-a-GCST90026197	Nonalcoholic fatty liver disease	Weighted mode	11	0.000425359414174764	0.0728051622346975	0.995453347717967	-0.142272759	0.143123477394182
ebi-a-GCST90091033	ebi-a-GCST90026198	Methionine sulfoxide levels || id:ebi-a-GCST90026198	Nonalcoholic fatty liver disease	MR Egger	11	0.100454870550428	0.0757229952430539	0.217311750232177	-0.0479622	0.248871941226814
ebi-a-GCST90091033	ebi-a-GCST90026198	Methionine sulfoxide levels || id:ebi-a-GCST90026198	Nonalcoholic fatty liver disease	Weighted median	11	0.000368698537198384	0.0495008332091255	0.994057147500047	-0.096652935	0.0973903316270843
ebi-a-GCST90091033	ebi-a-GCST90026198	Methionine sulfoxide levels || id:ebi-a-GCST90026198	Nonalcoholic fatty liver disease	Inverse variance weighted	11	-0.014658791	0.0372581339995323	0.693995505063333	-0.087684734	0.0583671515414205
ebi-a-GCST90091033	ebi-a-GCST90026198	Methionine sulfoxide levels || id:ebi-a-GCST90026198	Nonalcoholic fatty liver disease	Simple mode	11	-0.053400628	0.090167238915326	0.566839026337839	-0.230128416	0.123327160688248
ebi-a-GCST90091033	ebi-a-GCST90026198	Methionine sulfoxide levels || id:ebi-a-GCST90026198	Nonalcoholic fatty liver disease	Weighted mode	11	0.0236418452716853	0.048800852634183	0.638498063205514	-0.072007826	0.119291516434684
ebi-a-GCST90091033	ebi-a-GCST90026199	Methyl glucopyranoside (alpha + beta) levels || id:ebi-a-GCST90026199	Nonalcoholic fatty liver disease	MR Egger	11	-0.083863386	0.147536979766225	0.583650173724363	-0.373035867	0.20530909397655
ebi-a-GCST90091033	ebi-a-GCST90026199	Methyl glucopyranoside (alpha + beta) levels || id:ebi-a-GCST90026199	Nonalcoholic fatty liver disease	Weighted median	11	-0.168143601	0.0956107169307421	0.078640860763847	-0.355540606	0.0192534038912122
ebi-a-GCST90091033	ebi-a-GCST90026199	Methyl glucopyranoside (alpha + beta) levels || id:ebi-a-GCST90026199	Nonalcoholic fatty liver disease	Inverse variance weighted	11	-0.216345932	0.0727208912443033	0.00292971724525577	-0.358878879	-0.073812986
ebi-a-GCST90091033	ebi-a-GCST90026199	Methyl glucopyranoside (alpha + beta) levels || id:ebi-a-GCST90026199	Nonalcoholic fatty liver disease	Simple mode	11	-0.215495083	0.1651521685317	0.221178894967585	-0.539193333	0.108203167586927
ebi-a-GCST90091033	ebi-a-GCST90026199	Methyl glucopyranoside (alpha + beta) levels || id:ebi-a-GCST90026199	Nonalcoholic fatty liver disease	Weighted mode	11	-0.151820695	0.104671927849652	0.177566808463897	-0.356977674	0.0533362832475897
ebi-a-GCST90091033	ebi-a-GCST90026200	Methylmalonate (mma) levels || id:ebi-a-GCST90026200	Nonalcoholic fatty liver disease	MR Egger	11	0.0227766563623273	0.0975792601109268	0.820660106586177	-0.168478693	0.214032006179744
ebi-a-GCST90091033	ebi-a-GCST90026200	Methylmalonate (mma) levels || id:ebi-a-GCST90026200	Nonalcoholic fatty liver disease	Weighted median	11	0.063000428208526	0.0605798506194508	0.298359966866183	-0.055736079	0.18173693542265
ebi-a-GCST90091033	ebi-a-GCST90026200	Methylmalonate (mma) levels || id:ebi-a-GCST90026200	Nonalcoholic fatty liver disease	Inverse variance weighted	11	0.0284006215108328	0.0480653837325296	0.554604346594587	-0.065807531	0.122608773626591
ebi-a-GCST90091033	ebi-a-GCST90026200	Methylmalonate (mma) levels || id:ebi-a-GCST90026200	Nonalcoholic fatty liver disease	Simple mode	11	0.134209919505106	0.0986418946677087	0.203523101918889	-0.059128194	0.327548033053815
ebi-a-GCST90091033	ebi-a-GCST90026200	Methylmalonate (mma) levels || id:ebi-a-GCST90026200	Nonalcoholic fatty liver disease	Weighted mode	11	0.0723030305069962	0.0682817543239463	0.314555672356455	-0.061529208	0.206135268981931
ebi-a-GCST90091033	ebi-a-GCST90026201	Methylsuccinate levels || id:ebi-a-GCST90026201	Nonalcoholic fatty liver disease	MR Egger	11	0.160667307791287	0.211963257107606	0.467836030573229	-0.254780676	0.576115291722196
ebi-a-GCST90091033	ebi-a-GCST90026201	Methylsuccinate levels || id:ebi-a-GCST90026201	Nonalcoholic fatty liver disease	Weighted median	11	0.0275730936033705	0.136241198959944	0.839616221360739	-0.239459656	0.29460584356486
ebi-a-GCST90091033	ebi-a-GCST90026201	Methylsuccinate levels || id:ebi-a-GCST90026201	Nonalcoholic fatty liver disease	Inverse variance weighted	11	0.071260258178576	0.104406392375388	0.49490531340562	-0.133376271	0.275896787234336
ebi-a-GCST90091033	ebi-a-GCST90026201	Methylsuccinate levels || id:ebi-a-GCST90026201	Nonalcoholic fatty liver disease	Simple mode	11	0.0621235737046429	0.21318008270594	0.776690247758561	-0.355709388	0.479956535808286
ebi-a-GCST90091033	ebi-a-GCST90026201	Methylsuccinate levels || id:ebi-a-GCST90026201	Nonalcoholic fatty liver disease	Weighted mode	11	0.0286776989109671	0.146214139990758	0.848432977114147	-0.257902015	0.315257413292854
ebi-a-GCST90091033	ebi-a-GCST90026202	Methylsuccinoylcarnitine levels || id:ebi-a-GCST90026202	Nonalcoholic fatty liver disease	MR Egger	11	-0.005933325	0.127791870168972	0.963981769450923	-0.256405391	0.244538740520965
ebi-a-GCST90091033	ebi-a-GCST90026202	Methylsuccinoylcarnitine levels || id:ebi-a-GCST90026202	Nonalcoholic fatty liver disease	Weighted median	11	-0.063063842	0.0813733152425541	0.438343124716698	-0.22255554	0.0964278557449712
ebi-a-GCST90091033	ebi-a-GCST90026202	Methylsuccinoylcarnitine levels || id:ebi-a-GCST90026202	Nonalcoholic fatty liver disease	Inverse variance weighted	11	-0.096711898	0.0629486939667886	0.124449944418803	-0.220091339	0.0266675418268183
ebi-a-GCST90091033	ebi-a-GCST90026202	Methylsuccinoylcarnitine levels || id:ebi-a-GCST90026202	Nonalcoholic fatty liver disease	Simple mode	11	-0.08766681	0.125381505598502	0.500365967463631	-0.333414561	0.158080941286313
ebi-a-GCST90091033	ebi-a-GCST90026202	Methylsuccinoylcarnitine levels || id:ebi-a-GCST90026202	Nonalcoholic fatty liver disease	Weighted mode	11	-0.048195337	0.0831688247015498	0.575081537171221	-0.211206233	0.114815559839048
ebi-a-GCST90091033	ebi-a-GCST90026203	Myo-inositol levels || id:ebi-a-GCST90026203	Nonalcoholic fatty liver disease	MR Egger	11	-0.080689151	0.0864342027307649	0.374911847186883	-0.250100188	0.0887218862636642
ebi-a-GCST90091033	ebi-a-GCST90026203	Myo-inositol levels || id:ebi-a-GCST90026203	Nonalcoholic fatty liver disease	Weighted median	11	-0.039585678	0.0537177325008021	0.461170926221615	-0.144872434	0.0657010776841197
ebi-a-GCST90091033	ebi-a-GCST90026203	Myo-inositol levels || id:ebi-a-GCST90026203	Nonalcoholic fatty liver disease	Inverse variance weighted	11	-0.002867128	0.0426011835501711	0.946341591770187	-0.086365448	0.0806311913338394
ebi-a-GCST90091033	ebi-a-GCST90026203	Myo-inositol levels || id:ebi-a-GCST90026203	Nonalcoholic fatty liver disease	Simple mode	11	-0.043288482	0.0879233049033962	0.633105895041623	-0.215618159	0.129041195732814
ebi-a-GCST90091033	ebi-a-GCST90026203	Myo-inositol levels || id:ebi-a-GCST90026203	Nonalcoholic fatty liver disease	Weighted mode	11	-0.040761857	0.0592506613180339	0.507123791667625	-0.156893153	0.0753694393534618
ebi-a-GCST90091033	ebi-a-GCST90026204	N-acetyl-3-methylhistidine levels || id:ebi-a-GCST90026204	Nonalcoholic fatty liver disease	MR Egger	11	0.131577547386259	0.187202369729997	0.499916541864264	-0.235339097	0.498494192057052
ebi-a-GCST90091033	ebi-a-GCST90026204	N-acetyl-3-methylhistidine levels || id:ebi-a-GCST90026204	Nonalcoholic fatty liver disease	Weighted median	11	-0.021198417	0.121683609579765	0.861700975509702	-0.259698291	0.217301458106299
ebi-a-GCST90091033	ebi-a-GCST90026204	N-acetyl-3-methylhistidine levels || id:ebi-a-GCST90026204	Nonalcoholic fatty liver disease	Inverse variance weighted	11	-0.056806656	0.0923494527097418	0.538470750347734	-0.237811583	0.12419827123915
ebi-a-GCST90091033	ebi-a-GCST90026204	N-acetyl-3-methylhistidine levels || id:ebi-a-GCST90026204	Nonalcoholic fatty liver disease	Simple mode	11	0.0720450810337936	0.191097111124302	0.71404491475215	-0.302505257	0.446595418837425
ebi-a-GCST90091033	ebi-a-GCST90026204	N-acetyl-3-methylhistidine levels || id:ebi-a-GCST90026204	Nonalcoholic fatty liver disease	Weighted mode	11	-0.004895848	0.131484646232189	0.971030360542493	-0.262605755	0.252814058649028
ebi-a-GCST90091033	ebi-a-GCST90026205	N-acetyl-aspartyl-glutamate (naag) levels || id:ebi-a-GCST90026205	Nonalcoholic fatty liver disease	MR Egger	11	-0.043340138	0.115967277737249	0.717259155492645	-0.270636002	0.183955726441014
ebi-a-GCST90091033	ebi-a-GCST90026205	N-acetyl-aspartyl-glutamate (naag) levels || id:ebi-a-GCST90026205	Nonalcoholic fatty liver disease	Weighted median	11	0.0216113575882959	0.0700644489581468	0.757740176370712	-0.115714962	0.158937677546264
ebi-a-GCST90091033	ebi-a-GCST90026205	N-acetyl-aspartyl-glutamate (naag) levels || id:ebi-a-GCST90026205	Nonalcoholic fatty liver disease	Inverse variance weighted	11	-0.007830681	0.0570972174389074	0.890915029459068	-0.119741227	0.104079864920577
ebi-a-GCST90091033	ebi-a-GCST90026205	N-acetyl-aspartyl-glutamate (naag) levels || id:ebi-a-GCST90026205	Nonalcoholic fatty liver disease	Simple mode	11	0.0350522759010269	0.135100035936307	0.800547909717816	-0.229743795	0.299848346336189
ebi-a-GCST90091033	ebi-a-GCST90026205	N-acetyl-aspartyl-glutamate (naag) levels || id:ebi-a-GCST90026205	Nonalcoholic fatty liver disease	Weighted mode	11	0.0193569373292111	0.080004187140514	0.813709117016418	-0.137451269	0.176165144124619
ebi-a-GCST90091033	ebi-a-GCST90026206	N-acetyl-beta-alanine levels || id:ebi-a-GCST90026206	Nonalcoholic fatty liver disease	MR Egger	11	0.038022497884277	0.0710063649390155	0.605295255772659	-0.101149977	0.177194973164747
ebi-a-GCST90091033	ebi-a-GCST90026206	N-acetyl-beta-alanine levels || id:ebi-a-GCST90026206	Nonalcoholic fatty liver disease	Weighted median	11	0.046948080099255	0.0378845759350248	0.215256648706257	-0.027305689	0.121201848931904
ebi-a-GCST90091033	ebi-a-GCST90026206	N-acetyl-beta-alanine levels || id:ebi-a-GCST90026206	Nonalcoholic fatty liver disease	Inverse variance weighted	11	0.00535575672825434	0.0337547857204764	0.873931562409037	-0.060803623	0.0715151367403881
ebi-a-GCST90091033	ebi-a-GCST90026206	N-acetyl-beta-alanine levels || id:ebi-a-GCST90026206	Nonalcoholic fatty liver disease	Simple mode	11	0.0365221201423062	0.0785449275544263	0.651903115592054	-0.117425938	0.190470178148982
ebi-a-GCST90091033	ebi-a-GCST90026206	N-acetyl-beta-alanine levels || id:ebi-a-GCST90026206	Nonalcoholic fatty liver disease	Weighted mode	11	0.0524245700206635	0.039189142902102	0.210610154553485	-0.02438615	0.129235290108783
ebi-a-GCST90091033	ebi-a-GCST90026207	N-acetyl-isoputreanine levels || id:ebi-a-GCST90026207	Nonalcoholic fatty liver disease	MR Egger	11	0.048571086347371	0.0486955671439264	0.344609350475218	-0.046872225	0.144014397949467
ebi-a-GCST90091033	ebi-a-GCST90026207	N-acetyl-isoputreanine levels || id:ebi-a-GCST90026207	Nonalcoholic fatty liver disease	Weighted median	11	-0.004721587	0.0317166852933299	0.881658113823234	-0.06688629	0.0574431165998873
ebi-a-GCST90091033	ebi-a-GCST90026207	N-acetyl-isoputreanine levels || id:ebi-a-GCST90026207	Nonalcoholic fatty liver disease	Inverse variance weighted	11	-0.017671843	0.0239567007257187	0.460722533497155	-0.064626976	0.0292832906591809
ebi-a-GCST90091033	ebi-a-GCST90026207	N-acetyl-isoputreanine levels || id:ebi-a-GCST90026207	Nonalcoholic fatty liver disease	Simple mode	11	-0.006155653	0.0556606291484209	0.914127516418913	-0.115250486	0.102939180003781
ebi-a-GCST90091033	ebi-a-GCST90026207	N-acetyl-isoputreanine levels || id:ebi-a-GCST90026207	Nonalcoholic fatty liver disease	Weighted mode	11	-0.006155653	0.0359080193877598	0.867306243035088	-0.076535371	0.0642240648728852
ebi-a-GCST90091033	ebi-a-GCST90026208	N-acetylalanine levels || id:ebi-a-GCST90026208	Nonalcoholic fatty liver disease	MR Egger	11	0.0829519480105802	0.0384202735747744	0.0591572376377837	0.00764821180402241	0.158255684217138
ebi-a-GCST90091033	ebi-a-GCST90026208	N-acetylalanine levels || id:ebi-a-GCST90026208	Nonalcoholic fatty liver disease	Weighted median	11	0.029244971889368	0.0248033194511689	0.23836834446682	-0.019369534	0.0778594780136591
ebi-a-GCST90091033	ebi-a-GCST90026208	N-acetylalanine levels || id:ebi-a-GCST90026208	Nonalcoholic fatty liver disease	Inverse variance weighted	11	0.00238740775694428	0.0226419561246411	0.916025279174021	-0.041990826	0.0467656417612409
ebi-a-GCST90091033	ebi-a-GCST90026208	N-acetylalanine levels || id:ebi-a-GCST90026208	Nonalcoholic fatty liver disease	Simple mode	11	0.0245084040811667	0.0526007131890157	0.65124663960159	-0.078588994	0.127605801931638
ebi-a-GCST90091033	ebi-a-GCST90026208	N-acetylalanine levels || id:ebi-a-GCST90026208	Nonalcoholic fatty liver disease	Weighted mode	11	0.0319944354840165	0.0263810377164847	0.253085078863257	-0.019712398	0.0837012694083265
ebi-a-GCST90091033	ebi-a-GCST90026209	N-acetylarginine levels || id:ebi-a-GCST90026209	Nonalcoholic fatty liver disease	MR Egger	11	0.0883171934495894	0.0478234202788686	0.0978579354507287	-0.00541671	0.182051097196172
ebi-a-GCST90091033	ebi-a-GCST90026209	N-acetylarginine levels || id:ebi-a-GCST90026209	Nonalcoholic fatty liver disease	Weighted median	11	0.0206652547140721	0.0294337048871733	0.482619969420202	-0.037024807	0.0783553162929317
ebi-a-GCST90091033	ebi-a-GCST90026209	N-acetylarginine levels || id:ebi-a-GCST90026209	Nonalcoholic fatty liver disease	Inverse variance weighted	11	0.005085557925746	0.0268597025427123	0.849828043607246	-0.047559459	0.0577305749094621
ebi-a-GCST90091033	ebi-a-GCST90026209	N-acetylarginine levels || id:ebi-a-GCST90026209	Nonalcoholic fatty liver disease	Simple mode	11	-0.039837903	0.0625534828819242	0.538520114838939	-0.16244273	0.0827669229852335
ebi-a-GCST90091033	ebi-a-GCST90026209	N-acetylarginine levels || id:ebi-a-GCST90026209	Nonalcoholic fatty liver disease	Weighted mode	11	0.0210937108344671	0.0341664321946645	0.550781898439158	-0.045872496	0.0880599179360094
ebi-a-GCST90091033	ebi-a-GCST90026210	N-acetylasparagine levels || id:ebi-a-GCST90026210	Nonalcoholic fatty liver disease	MR Egger	11	0.00691981322229497	0.0461479994023047	0.884112036414652	-0.083530266	0.0973698920508122
ebi-a-GCST90091033	ebi-a-GCST90026210	N-acetylasparagine levels || id:ebi-a-GCST90026210	Nonalcoholic fatty liver disease	Weighted median	11	0.0157205384866935	0.0287579205704756	0.584618704459041	-0.040644986	0.0720860628048257
ebi-a-GCST90091033	ebi-a-GCST90026210	N-acetylasparagine levels || id:ebi-a-GCST90026210	Nonalcoholic fatty liver disease	Inverse variance weighted	11	0.0167430785392534	0.0227565566189255	0.461884406072553	-0.027859772	0.0613459295123475
ebi-a-GCST90091033	ebi-a-GCST90026210	N-acetylasparagine levels || id:ebi-a-GCST90026210	Nonalcoholic fatty liver disease	Simple mode	11	0.00615194393981471	0.0421283040630271	0.88680041156122	-0.076419532	0.0887234199033477
ebi-a-GCST90091033	ebi-a-GCST90026210	N-acetylasparagine levels || id:ebi-a-GCST90026210	Nonalcoholic fatty liver disease	Weighted mode	11	0.0151011227112335	0.0324317455652446	0.651457644599153	-0.048465099	0.0786673440191129
ebi-a-GCST90091033	ebi-a-GCST90026211	N-acetylaspartate (naa) levels || id:ebi-a-GCST90026211	Nonalcoholic fatty liver disease	MR Egger	11	0.0374743949394306	0.0677496376880427	0.593645375058704	-0.095314895	0.170263684807994
ebi-a-GCST90091033	ebi-a-GCST90026211	N-acetylaspartate (naa) levels || id:ebi-a-GCST90026211	Nonalcoholic fatty liver disease	Weighted median	11	-0.002857164	0.0437277002907455	0.947903359034992	-0.088563457	0.0828491281509913
ebi-a-GCST90091033	ebi-a-GCST90026211	N-acetylaspartate (naa) levels || id:ebi-a-GCST90026211	Nonalcoholic fatty liver disease	Inverse variance weighted	11	0.010490244239051	0.0333646695117809	0.753208330615368	-0.054904508	0.0758849964821417
ebi-a-GCST90091033	ebi-a-GCST90026211	N-acetylaspartate (naa) levels || id:ebi-a-GCST90026211	Nonalcoholic fatty liver disease	Simple mode	11	-0.038488219	0.071713246431031	0.603212102996571	-0.179046182	0.102069744351894
ebi-a-GCST90091033	ebi-a-GCST90026211	N-acetylaspartate (naa) levels || id:ebi-a-GCST90026211	Nonalcoholic fatty liver disease	Weighted mode	11	-0.008584472	0.0485320485298838	0.863131834972006	-0.103707287	0.0865383432706821
ebi-a-GCST90091033	ebi-a-GCST90026212	N-acetylglucosamine/n-acetylgalactosamine levels || id:ebi-a-GCST90026212	Nonalcoholic fatty liver disease	MR Egger	11	0.105461857871515	0.160953833668759	0.528709497185371	-0.210007656	0.420931371862283
ebi-a-GCST90091033	ebi-a-GCST90026212	N-acetylglucosamine/n-acetylgalactosamine levels || id:ebi-a-GCST90026212	Nonalcoholic fatty liver disease	Weighted median	11	0.106597505153812	0.0922957053234951	0.248108327530943	-0.074302077	0.287497087587863
ebi-a-GCST90091033	ebi-a-GCST90026212	N-acetylglucosamine/n-acetylgalactosamine levels || id:ebi-a-GCST90026212	Nonalcoholic fatty liver disease	Inverse variance weighted	11	0.0153425130374313	0.0768715902734274	0.841804176193008	-0.135325804	0.166010829973349
ebi-a-GCST90091033	ebi-a-GCST90026212	N-acetylglucosamine/n-acetylgalactosamine levels || id:ebi-a-GCST90026212	Nonalcoholic fatty liver disease	Simple mode	11	0.114856238639704	0.208844451362887	0.594415801735335	-0.294478886	0.524191363310964
ebi-a-GCST90091033	ebi-a-GCST90026212	N-acetylglucosamine/n-acetylgalactosamine levels || id:ebi-a-GCST90026212	Nonalcoholic fatty liver disease	Weighted mode	11	0.118725228327742	0.104309731659077	0.281571553644526	-0.085721846	0.323172302379533
ebi-a-GCST90091033	ebi-a-GCST90026213	N-acetylglutamate levels || id:ebi-a-GCST90026213	Nonalcoholic fatty liver disease	MR Egger	11	0.0959234634994399	0.0827620283795725	0.276271511043911	-0.066290112	0.258137039123402
ebi-a-GCST90091033	ebi-a-GCST90026213	N-acetylglutamate levels || id:ebi-a-GCST90026213	Nonalcoholic fatty liver disease	Weighted median	11	0.0128195569116839	0.0526995651597755	0.80780603683752	-0.090471591	0.116110704624844
ebi-a-GCST90091033	ebi-a-GCST90026213	N-acetylglutamate levels || id:ebi-a-GCST90026213	Nonalcoholic fatty liver disease	Inverse variance weighted	11	0.00659486254924176	0.040773676492249	0.871508129365185	-0.073321543	0.0865112684740498
ebi-a-GCST90091033	ebi-a-GCST90026213	N-acetylglutamate levels || id:ebi-a-GCST90026213	Nonalcoholic fatty liver disease	Simple mode	11	-0.099632128	0.0987461662301673	0.336777999590849	-0.293174614	0.0939103581094975
ebi-a-GCST90091033	ebi-a-GCST90026213	N-acetylglutamate levels || id:ebi-a-GCST90026213	Nonalcoholic fatty liver disease	Weighted mode	11	0.0164283901098038	0.0534407262405723	0.764835562254735	-0.088315433	0.121172213541325
ebi-a-GCST90091033	ebi-a-GCST90026214	N-acetylglutamine levels || id:ebi-a-GCST90026214	Nonalcoholic fatty liver disease	MR Egger	11	0.0384188809789332	0.0447436185587484	0.41282001043069	-0.049278611	0.12611637335408
ebi-a-GCST90091033	ebi-a-GCST90026214	N-acetylglutamine levels || id:ebi-a-GCST90026214	Nonalcoholic fatty liver disease	Weighted median	11	0.0195662831800404	0.0284186317399576	0.491136746930384	-0.036134235	0.0752668013903572
ebi-a-GCST90091033	ebi-a-GCST90026214	N-acetylglutamine levels || id:ebi-a-GCST90026214	Nonalcoholic fatty liver disease	Inverse variance weighted	11	0.014245823782563	0.0220674060003327	0.518564667292307	-0.029006292	0.0574979395432152
ebi-a-GCST90091033	ebi-a-GCST90026214	N-acetylglutamine levels || id:ebi-a-GCST90026214	Nonalcoholic fatty liver disease	Simple mode	11	-0.007834805	0.0429574565746394	0.858924779957125	-0.092031419	0.0763618103062459
ebi-a-GCST90091033	ebi-a-GCST90026214	N-acetylglutamine levels || id:ebi-a-GCST90026214	Nonalcoholic fatty liver disease	Weighted mode	11	0.026845675938125	0.030370903406731	0.397488963243312	-0.032681295	0.0863726466153178
ebi-a-GCST90091033	ebi-a-GCST90026215	N-acetylglycine levels || id:ebi-a-GCST90026215	Nonalcoholic fatty liver disease	MR Egger	10	0.0879998726846275	0.072931834692563	0.262050945405581	-0.054946523	0.230946268682051
ebi-a-GCST90091033	ebi-a-GCST90026215	N-acetylglycine levels || id:ebi-a-GCST90026215	Nonalcoholic fatty liver disease	Weighted median	10	0.0408092766940021	0.0434719711869341	0.347859543907799	-0.044395787	0.126014340220393
ebi-a-GCST90091033	ebi-a-GCST90026215	N-acetylglycine levels || id:ebi-a-GCST90026215	Nonalcoholic fatty liver disease	Inverse variance weighted	10	0.0271686378978997	0.0357150918769955	0.446833472840157	-0.042832942	0.097170217976811
ebi-a-GCST90091033	ebi-a-GCST90026215	N-acetylglycine levels || id:ebi-a-GCST90026215	Nonalcoholic fatty liver disease	Simple mode	10	0.0688592158709467	0.069706525296396	0.349040620660363	-0.067765574	0.205484005451883
ebi-a-GCST90091033	ebi-a-GCST90026215	N-acetylglycine levels || id:ebi-a-GCST90026215	Nonalcoholic fatty liver disease	Weighted mode	10	0.0497014109321637	0.0472984853936925	0.320744281073294	-0.04300362	0.142406442303801
ebi-a-GCST90091033	ebi-a-GCST90026216	N-acetylhistidine levels || id:ebi-a-GCST90026216	Nonalcoholic fatty liver disease	MR Egger	11	0.0564092261204118	0.103083294698747	0.597533214601301	-0.145634031	0.258452483729956
ebi-a-GCST90091033	ebi-a-GCST90026216	N-acetylhistidine levels || id:ebi-a-GCST90026216	Nonalcoholic fatty liver disease	Weighted median	11	-0.029676595	0.0667883876211779	0.656798488395149	-0.160581835	0.101228644893589
ebi-a-GCST90091033	ebi-a-GCST90026216	N-acetylhistidine levels || id:ebi-a-GCST90026216	Nonalcoholic fatty liver disease	Inverse variance weighted	11	-0.072933476	0.0507802180085121	0.150929045067076	-0.172462703	0.0265957516162038
ebi-a-GCST90091033	ebi-a-GCST90026216	N-acetylhistidine levels || id:ebi-a-GCST90026216	Nonalcoholic fatty liver disease	Simple mode	11	-0.044519031	0.113932620982862	0.704178125568824	-0.267826969	0.178788905744606
ebi-a-GCST90091033	ebi-a-GCST90026216	N-acetylhistidine levels || id:ebi-a-GCST90026216	Nonalcoholic fatty liver disease	Weighted mode	11	-0.02338081	0.0740908486288746	0.758816604809334	-0.168598873	0.121837253496145
ebi-a-GCST90091033	ebi-a-GCST90026217	N-acetylisoleucine levels || id:ebi-a-GCST90026217	Nonalcoholic fatty liver disease	MR Egger	11	0.129774807725331	0.067002911242824	0.084736046480004	-0.001550898	0.261100513761266
ebi-a-GCST90091033	ebi-a-GCST90026217	N-acetylisoleucine levels || id:ebi-a-GCST90026217	Nonalcoholic fatty liver disease	Weighted median	11	0.0508234323713732	0.0435301737791613	0.242990387132433	-0.034495708	0.136142572978529
ebi-a-GCST90091033	ebi-a-GCST90026217	N-acetylisoleucine levels || id:ebi-a-GCST90026217	Nonalcoholic fatty liver disease	Inverse variance weighted	11	0.0416000140808947	0.0338707888307176	0.219372882218303	-0.024786732	0.107986760189101
ebi-a-GCST90091033	ebi-a-GCST90026217	N-acetylisoleucine levels || id:ebi-a-GCST90026217	Nonalcoholic fatty liver disease	Simple mode	11	0.0898148367718442	0.0774118842200266	0.272908947354337	-0.061912456	0.241542129843096
ebi-a-GCST90091033	ebi-a-GCST90026217	N-acetylisoleucine levels || id:ebi-a-GCST90026217	Nonalcoholic fatty liver disease	Weighted mode	11	0.0587561337876031	0.0455596419509633	0.226198841402855	-0.030540764	0.148053032011491
ebi-a-GCST90091033	ebi-a-GCST90026218	N-acetylleucine levels || id:ebi-a-GCST90026218	Nonalcoholic fatty liver disease	MR Egger	11	0.0557966837150966	0.138005619756868	0.695426113520471	-0.214694331	0.326287698438559
ebi-a-GCST90091033	ebi-a-GCST90026218	N-acetylleucine levels || id:ebi-a-GCST90026218	Nonalcoholic fatty liver disease	Weighted median	11	0.0202527734103723	0.0826048289427122	0.806319672407422	-0.141652691	0.182158238138088
ebi-a-GCST90091033	ebi-a-GCST90026218	N-acetylleucine levels || id:ebi-a-GCST90026218	Nonalcoholic fatty liver disease	Inverse variance weighted	11	0.00272822810852182	0.0651333487855043	0.966588932449431	-0.124933136	0.13038959172811
ebi-a-GCST90091033	ebi-a-GCST90026218	N-acetylleucine levels || id:ebi-a-GCST90026218	Nonalcoholic fatty liver disease	Simple mode	11	-0.01022476	0.138423027055112	0.942573651325471	-0.281533893	0.26108437256919
ebi-a-GCST90091033	ebi-a-GCST90026218	N-acetylleucine levels || id:ebi-a-GCST90026218	Nonalcoholic fatty liver disease	Weighted mode	11	0.0154992951010507	0.0866426846504237	0.861598400582887	-0.154320367	0.185318957015881
ebi-a-GCST90091033	ebi-a-GCST90026219	N-acetylmethionine levels || id:ebi-a-GCST90026219	Nonalcoholic fatty liver disease	MR Egger	11	0.143335637987073	0.0976437861486868	0.176178448761983	-0.048046183	0.334717458838499
ebi-a-GCST90091033	ebi-a-GCST90026219	N-acetylmethionine levels || id:ebi-a-GCST90026219	Nonalcoholic fatty liver disease	Weighted median	11	0.044812407682892	0.0594649148405793	0.451093001275299	-0.071738825	0.161363640770427
ebi-a-GCST90091033	ebi-a-GCST90026219	N-acetylmethionine levels || id:ebi-a-GCST90026219	Nonalcoholic fatty liver disease	Inverse variance weighted	11	0.0172413000147852	0.0509519868653982	0.735074378661706	-0.082624594	0.117107194270966
ebi-a-GCST90091033	ebi-a-GCST90026219	N-acetylmethionine levels || id:ebi-a-GCST90026219	Nonalcoholic fatty liver disease	Simple mode	11	0.105204580437878	0.0970338411044248	0.303721084280403	-0.084981748	0.295390909002551
ebi-a-GCST90091033	ebi-a-GCST90026219	N-acetylmethionine levels || id:ebi-a-GCST90026219	Nonalcoholic fatty liver disease	Weighted mode	11	0.0581246016103436	0.0587548597109762	0.345861800730323	-0.057034923	0.173284126643857
ebi-a-GCST90091033	ebi-a-GCST90026220	N-acetylneuraminate levels || id:ebi-a-GCST90026220	Nonalcoholic fatty liver disease	MR Egger	11	0.0571182523721686	0.0649861212415867	0.402295553284224	-0.070254545	0.184491050005679
ebi-a-GCST90091033	ebi-a-GCST90026220	N-acetylneuraminate levels || id:ebi-a-GCST90026220	Nonalcoholic fatty liver disease	Weighted median	11	0.010399921422672	0.0396253129385287	0.792969508806711	-0.067265692	0.0880655347821882
ebi-a-GCST90091033	ebi-a-GCST90026220	N-acetylneuraminate levels || id:ebi-a-GCST90026220	Nonalcoholic fatty liver disease	Inverse variance weighted	11	-0.012769189	0.0320441919712718	0.690271350298086	-0.075575805	0.0500374271734259
ebi-a-GCST90091033	ebi-a-GCST90026220	N-acetylneuraminate levels || id:ebi-a-GCST90026220	Nonalcoholic fatty liver disease	Simple mode	11	0.000387473175282094	0.0661939792515335	0.99544465778712	-0.129352726	0.130127672508288
ebi-a-GCST90091033	ebi-a-GCST90026220	N-acetylneuraminate levels || id:ebi-a-GCST90026220	Nonalcoholic fatty liver disease	Weighted mode	11	0.0158932493295374	0.0460633321813993	0.737218586299938	-0.074390882	0.10617738040508
ebi-a-GCST90091033	ebi-a-GCST90026221	N-acetylphenylalanine levels || id:ebi-a-GCST90026221	Nonalcoholic fatty liver disease	MR Egger	11	-0.027759545	0.136896441782647	0.843818874216017	-0.296076571	0.240557480526052
ebi-a-GCST90091033	ebi-a-GCST90026221	N-acetylphenylalanine levels || id:ebi-a-GCST90026221	Nonalcoholic fatty liver disease	Weighted median	11	-0.023806901	0.0848251203622802	0.778972248849769	-0.190064137	0.14245033456486
ebi-a-GCST90091033	ebi-a-GCST90026221	N-acetylphenylalanine levels || id:ebi-a-GCST90026221	Nonalcoholic fatty liver disease	Inverse variance weighted	11	0.0193513084463884	0.0674298228957547	0.774124251643462	-0.112811144	0.151513761322068
ebi-a-GCST90091033	ebi-a-GCST90026221	N-acetylphenylalanine levels || id:ebi-a-GCST90026221	Nonalcoholic fatty liver disease	Simple mode	11	-0.015471889	0.134184822758348	0.910487548583445	-0.278474142	0.247530363374637
ebi-a-GCST90091033	ebi-a-GCST90026221	N-acetylphenylalanine levels || id:ebi-a-GCST90026221	Nonalcoholic fatty liver disease	Weighted mode	11	-0.036304284	0.0944747519339009	0.708819597472178	-0.221474798	0.148866229597319
ebi-a-GCST90091033	ebi-a-GCST90026222	N-acetylputrescine levels || id:ebi-a-GCST90026222	Nonalcoholic fatty liver disease	MR Egger	11	0.0393140937283575	0.0471661095318654	0.426116533681507	-0.053131481	0.131759668410814
ebi-a-GCST90091033	ebi-a-GCST90026222	N-acetylputrescine levels || id:ebi-a-GCST90026222	Nonalcoholic fatty liver disease	Weighted median	11	0.0322979314783374	0.0297123623615827	0.277027980699752	-0.025938299	0.0905341617070394
ebi-a-GCST90091033	ebi-a-GCST90026222	N-acetylputrescine levels || id:ebi-a-GCST90026222	Nonalcoholic fatty liver disease	Inverse variance weighted	11	0.0202143291657153	0.0225511186000553	0.370050852086065	-0.023985863	0.0644145216218237
ebi-a-GCST90091033	ebi-a-GCST90026222	N-acetylputrescine levels || id:ebi-a-GCST90026222	Nonalcoholic fatty liver disease	Simple mode	11	0.0141014624027018	0.0463373979691959	0.767121590318508	-0.076719838	0.104922762422326
ebi-a-GCST90091033	ebi-a-GCST90026222	N-acetylputrescine levels || id:ebi-a-GCST90026222	Nonalcoholic fatty liver disease	Weighted mode	11	0.0290454105686923	0.0285152909401768	0.332407466796204	-0.02684456	0.0849353808114388
ebi-a-GCST90091033	ebi-a-GCST90026223	N-acetylserine levels || id:ebi-a-GCST90026223	Nonalcoholic fatty liver disease	MR Egger	11	0.0818396101746221	0.0464184181701442	0.111717900219368	-0.009140489	0.172819709788105
ebi-a-GCST90091033	ebi-a-GCST90026223	N-acetylserine levels || id:ebi-a-GCST90026223	Nonalcoholic fatty liver disease	Weighted median	11	0.0111981816522571	0.0296250052918658	0.705432358010371	-0.046866829	0.0692631920243141
ebi-a-GCST90091033	ebi-a-GCST90026223	N-acetylserine levels || id:ebi-a-GCST90026223	Nonalcoholic fatty liver disease	Inverse variance weighted	11	-0.008856628	0.0228936816435991	0.698860548575954	-0.053728244	0.0360149877804907
ebi-a-GCST90091033	ebi-a-GCST90026223	N-acetylserine levels || id:ebi-a-GCST90026223	Nonalcoholic fatty liver disease	Simple mode	11	-0.092850005	0.0627782708212491	0.169932263766948	-0.215895416	0.0301954058138083
ebi-a-GCST90091033	ebi-a-GCST90026223	N-acetylserine levels || id:ebi-a-GCST90026223	Nonalcoholic fatty liver disease	Weighted mode	11	0.0432804986069995	0.0295686974170617	0.173981334192876	-0.014674148	0.101235145544441
ebi-a-GCST90091033	ebi-a-GCST90026224	N-acetyltaurine levels || id:ebi-a-GCST90026224	Nonalcoholic fatty liver disease	MR Egger	11	0.0850544405046625	0.066358391410838	0.231966131800184	-0.045008007	0.215116887669905
ebi-a-GCST90091033	ebi-a-GCST90026224	N-acetyltaurine levels || id:ebi-a-GCST90026224	Nonalcoholic fatty liver disease	Weighted median	11	0.0428630688344512	0.0412557090797607	0.298822918913518	-0.037998121	0.123724258630782
ebi-a-GCST90091033	ebi-a-GCST90026224	N-acetyltaurine levels || id:ebi-a-GCST90026224	Nonalcoholic fatty liver disease	Inverse variance weighted	11	-0.00276563	0.0327102531194562	0.932619673204471	-0.066877727	0.0613464657032164
ebi-a-GCST90091033	ebi-a-GCST90026224	N-acetyltaurine levels || id:ebi-a-GCST90026224	Nonalcoholic fatty liver disease	Simple mode	11	0.0219315242214345	0.0754343850270657	0.777193328301486	-0.12591987	0.169782918874483
ebi-a-GCST90091033	ebi-a-GCST90026224	N-acetyltaurine levels || id:ebi-a-GCST90026224	Nonalcoholic fatty liver disease	Weighted mode	11	0.0381243163784217	0.0464772693037068	0.431175444158157	-0.052971131	0.129219764213687
ebi-a-GCST90091033	ebi-a-GCST90026225	N-acetylthreonine levels || id:ebi-a-GCST90026225	Nonalcoholic fatty liver disease	MR Egger	11	0.0698400998544758	0.0536155479113761	0.225051258556579	-0.035246374	0.174926573760773
ebi-a-GCST90091033	ebi-a-GCST90026225	N-acetylthreonine levels || id:ebi-a-GCST90026225	Nonalcoholic fatty liver disease	Weighted median	11	0.0414379088546836	0.0341333484253404	0.224747457152939	-0.025463454	0.108339271768351
ebi-a-GCST90091033	ebi-a-GCST90026225	N-acetylthreonine levels || id:ebi-a-GCST90026225	Nonalcoholic fatty liver disease	Inverse variance weighted	11	0.0201304879142237	0.0264356979781038	0.446365166374509	-0.03168348	0.0719444559513071
ebi-a-GCST90091033	ebi-a-GCST90026225	N-acetylthreonine levels || id:ebi-a-GCST90026225	Nonalcoholic fatty liver disease	Simple mode	11	0.0127022660090366	0.0561803743008721	0.825679556715767	-0.097411268	0.122815799638746
ebi-a-GCST90091033	ebi-a-GCST90026225	N-acetylthreonine levels || id:ebi-a-GCST90026225	Nonalcoholic fatty liver disease	Weighted mode	11	0.0354545435635183	0.0353725327178463	0.339826186707186	-0.033875621	0.104784707690497
ebi-a-GCST90091033	ebi-a-GCST90026226	N-acetylvaline levels || id:ebi-a-GCST90026226	Nonalcoholic fatty liver disease	MR Egger	11	0.0967683593925587	0.0522442267191103	0.0970059947996528	-0.005630325	0.199167043762015
ebi-a-GCST90091033	ebi-a-GCST90026226	N-acetylvaline levels || id:ebi-a-GCST90026226	Nonalcoholic fatty liver disease	Weighted median	11	0.0232397843356593	0.0345536838235693	0.501220649569716	-0.044485436	0.0909650046298552
ebi-a-GCST90091033	ebi-a-GCST90026226	N-acetylvaline levels || id:ebi-a-GCST90026226	Nonalcoholic fatty liver disease	Inverse variance weighted	11	0.00704680707156899	0.0277290412052231	0.799394407707876	-0.047302114	0.0613957278338063
ebi-a-GCST90091033	ebi-a-GCST90026226	N-acetylvaline levels || id:ebi-a-GCST90026226	Nonalcoholic fatty liver disease	Simple mode	11	-0.018991783	0.0661555839399333	0.779913494294222	-0.148656727	0.110673161921896
ebi-a-GCST90091033	ebi-a-GCST90026226	N-acetylvaline levels || id:ebi-a-GCST90026226	Nonalcoholic fatty liver disease	Weighted mode	11	0.0368439782430519	0.0347027339215029	0.31333855355343	-0.03117338	0.104861336729198
ebi-a-GCST90091033	ebi-a-GCST90026227	N-delta-acetylornithine levels || id:ebi-a-GCST90026227	Nonalcoholic fatty liver disease	MR Egger	11	-0.140033877	0.218379916939697	0.537352214560814	-0.568058514	0.287990760477909
ebi-a-GCST90091033	ebi-a-GCST90026227	N-delta-acetylornithine levels || id:ebi-a-GCST90026227	Nonalcoholic fatty liver disease	Weighted median	11	-0.234372169	0.13575117732376	0.0842604631630664	-0.500444477	0.0317001382443298
ebi-a-GCST90091033	ebi-a-GCST90026227	N-delta-acetylornithine levels || id:ebi-a-GCST90026227	Nonalcoholic fatty liver disease	Inverse variance weighted	11	-0.226693818	0.107960447751606	0.0357476858951133	-0.438296295	-0.01509134
ebi-a-GCST90091033	ebi-a-GCST90026227	N-delta-acetylornithine levels || id:ebi-a-GCST90026227	Nonalcoholic fatty liver disease	Simple mode	11	-0.248383969	0.208360741855768	0.260748342671458	-0.656771023	0.160003085007487
ebi-a-GCST90091033	ebi-a-GCST90026227	N-delta-acetylornithine levels || id:ebi-a-GCST90026227	Nonalcoholic fatty liver disease	Weighted mode	11	-0.24451731	0.144636969460591	0.121800431442469	-0.52800577	0.0389711503550339
ebi-a-GCST90091033	ebi-a-GCST90026228	N-formylanthranilic acid levels || id:ebi-a-GCST90026228	Nonalcoholic fatty liver disease	MR Egger	11	-0.019099303	0.137329158860381	0.892451796689648	-0.288264454	0.250065848816313
ebi-a-GCST90091033	ebi-a-GCST90026228	N-formylanthranilic acid levels || id:ebi-a-GCST90026228	Nonalcoholic fatty liver disease	Weighted median	11	-0.042700329	0.0904790130434537	0.636972270901626	-0.220039194	0.134638536692969
ebi-a-GCST90091033	ebi-a-GCST90026228	N-formylanthranilic acid levels || id:ebi-a-GCST90026228	Nonalcoholic fatty liver disease	Inverse variance weighted	11	-0.070300034	0.0676550451158918	0.298760452210623	-0.202903923	0.0623038542062854
ebi-a-GCST90091033	ebi-a-GCST90026228	N-formylanthranilic acid levels || id:ebi-a-GCST90026228	Nonalcoholic fatty liver disease	Simple mode	11	-0.249738834	0.155196903456309	0.138656742386459	-0.553924764	0.0544470971173384
ebi-a-GCST90091033	ebi-a-GCST90026228	N-formylanthranilic acid levels || id:ebi-a-GCST90026228	Nonalcoholic fatty liver disease	Weighted mode	11	-0.024638569	0.0993899159402312	0.809229309627674	-0.219442804	0.170165666706315
ebi-a-GCST90091033	ebi-a-GCST90026229	N-formylmethionine levels || id:ebi-a-GCST90026229	Nonalcoholic fatty liver disease	MR Egger	11	0.134260875689621	0.085606254872486	0.151243374941616	-0.033527384	0.302049135239694
ebi-a-GCST90091033	ebi-a-GCST90026229	N-formylmethionine levels || id:ebi-a-GCST90026229	Nonalcoholic fatty liver disease	Weighted median	11	0.0285906196674914	0.0526459687095783	0.587079338980728	-0.074595479	0.131776718338265
ebi-a-GCST90091033	ebi-a-GCST90026229	N-formylmethionine levels || id:ebi-a-GCST90026229	Nonalcoholic fatty liver disease	Inverse variance weighted	11	-0.012462203	0.0479518010027986	0.794948474801197	-0.106447733	0.081523327056687
ebi-a-GCST90091033	ebi-a-GCST90026229	N-formylmethionine levels || id:ebi-a-GCST90026229	Nonalcoholic fatty liver disease	Simple mode	11	0.0336204942070598	0.082345295879063	0.691668309256903	-0.127776286	0.195017274130023
ebi-a-GCST90091033	ebi-a-GCST90026229	N-formylmethionine levels || id:ebi-a-GCST90026229	Nonalcoholic fatty liver disease	Weighted mode	11	0.0358607698462555	0.0524832093486323	0.509949908817546	-0.06700632	0.138727860169575
ebi-a-GCST90091033	ebi-a-GCST90026230	N-trimethyl 5-aminovalerate levels || id:ebi-a-GCST90026230	Nonalcoholic fatty liver disease	MR Egger	11	0.0411805336235819	0.0838141275165285	0.634950975485177	-0.123095156	0.205456223555978
ebi-a-GCST90091033	ebi-a-GCST90026230	N-trimethyl 5-aminovalerate levels || id:ebi-a-GCST90026230	Nonalcoholic fatty liver disease	Weighted median	11	0.000404741742531953	0.0527544195825535	0.993878540946585	-0.102993921	0.103803404124337
ebi-a-GCST90091033	ebi-a-GCST90026230	N-trimethyl 5-aminovalerate levels || id:ebi-a-GCST90026230	Nonalcoholic fatty liver disease	Inverse variance weighted	11	-0.029239895	0.0412676176414737	0.478607923673784	-0.110124425	0.0516446359842457
ebi-a-GCST90091033	ebi-a-GCST90026230	N-trimethyl 5-aminovalerate levels || id:ebi-a-GCST90026230	Nonalcoholic fatty liver disease	Simple mode	11	0.0156468183922466	0.0843368108589007	0.856524224865979	-0.149653331	0.180946967675692
ebi-a-GCST90091033	ebi-a-GCST90026230	N-trimethyl 5-aminovalerate levels || id:ebi-a-GCST90026230	Nonalcoholic fatty liver disease	Weighted mode	11	0.0116775852131713	0.0591549247816621	0.847463985182579	-0.104266067	0.127621237785229
ebi-a-GCST90091033	ebi-a-GCST90026231	N1-methyl-2-pyridone-5-carboxamide levels || id:ebi-a-GCST90026231	Nonalcoholic fatty liver disease	MR Egger	11	-0.040118904	0.129334095472341	0.763474820422472	-0.293613731	0.213375923619474
ebi-a-GCST90091033	ebi-a-GCST90026231	N1-methyl-2-pyridone-5-carboxamide levels || id:ebi-a-GCST90026231	Nonalcoholic fatty liver disease	Weighted median	11	-0.03299749	0.0816522359617128	0.686122777558144	-0.193035873	0.127040892011489
ebi-a-GCST90091033	ebi-a-GCST90026231	N1-methyl-2-pyridone-5-carboxamide levels || id:ebi-a-GCST90026231	Nonalcoholic fatty liver disease	Inverse variance weighted	11	-0.015278151	0.06304982363875	0.808533229631202	-0.138855805	0.108299503410785
ebi-a-GCST90091033	ebi-a-GCST90026231	N1-methyl-2-pyridone-5-carboxamide levels || id:ebi-a-GCST90026231	Nonalcoholic fatty liver disease	Simple mode	11	-0.009014306	0.132464239698226	0.947086597375573	-0.268644216	0.2506156037895
ebi-a-GCST90091033	ebi-a-GCST90026231	N1-methyl-2-pyridone-5-carboxamide levels || id:ebi-a-GCST90026231	Nonalcoholic fatty liver disease	Weighted mode	11	-0.024119959	0.0852266072799247	0.782941332246696	-0.191164109	0.142924191369173
ebi-a-GCST90091033	ebi-a-GCST90026232	N1-methyladenosine levels || id:ebi-a-GCST90026232	Nonalcoholic fatty liver disease	MR Egger	11	0.096311573550697	0.0609231935468565	0.148366250310289	-0.023097886	0.215721032902536
ebi-a-GCST90091033	ebi-a-GCST90026232	N1-methyladenosine levels || id:ebi-a-GCST90026232	Nonalcoholic fatty liver disease	Weighted median	11	0.027819401380708	0.0383865847452414	0.468625810088392	-0.047418305	0.103057107481381
ebi-a-GCST90091033	ebi-a-GCST90026232	N1-methyladenosine levels || id:ebi-a-GCST90026232	Nonalcoholic fatty liver disease	Inverse variance weighted	11	-0.001085018	0.0300055351526477	0.971154308632669	-0.059895867	0.0577258309915665
ebi-a-GCST90091033	ebi-a-GCST90026232	N1-methyladenosine levels || id:ebi-a-GCST90026232	Nonalcoholic fatty liver disease	Simple mode	11	-0.005251129	0.0653216640159177	0.937514132874505	-0.13328159	0.1227793329241
ebi-a-GCST90091033	ebi-a-GCST90026232	N1-methyladenosine levels || id:ebi-a-GCST90026232	Nonalcoholic fatty liver disease	Weighted mode	11	0.0316078275240579	0.0451484475176676	0.499835710638187	-0.05688313	0.120098784658686
ebi-a-GCST90091033	ebi-a-GCST90026233	N1-methylinosine levels || id:ebi-a-GCST90026233	Nonalcoholic fatty liver disease	MR Egger	11	0.117013211775245	0.0632382845281362	0.0972961466506116	-0.006933826	0.240960249450392
ebi-a-GCST90091033	ebi-a-GCST90026233	N1-methylinosine levels || id:ebi-a-GCST90026233	Nonalcoholic fatty liver disease	Weighted median	11	0.0259146346378259	0.0391825091893315	0.508366902602233	-0.050883083	0.102712352648916
ebi-a-GCST90091033	ebi-a-GCST90026233	N1-methylinosine levels || id:ebi-a-GCST90026233	Nonalcoholic fatty liver disease	Inverse variance weighted	11	-0.005985727	0.0368772857099976	0.871058008300775	-0.078265207	0.066293752975109
ebi-a-GCST90091033	ebi-a-GCST90026233	N1-methylinosine levels || id:ebi-a-GCST90026233	Nonalcoholic fatty liver disease	Simple mode	11	0.0148919878528668	0.066311459046821	0.826831113351576	-0.115078472	0.144862447584636
ebi-a-GCST90091033	ebi-a-GCST90026233	N1-methylinosine levels || id:ebi-a-GCST90026233	Nonalcoholic fatty liver disease	Weighted mode	11	0.027098471	0.0416937525243485	0.530376909868448	-0.054621284	0.108818225451723
ebi-a-GCST90091033	ebi-a-GCST90026234	N2,n2-dimethylguanosine levels || id:ebi-a-GCST90026234	Nonalcoholic fatty liver disease	MR Egger	11	0.0481745712634859	0.0488250012517496	0.349581896857681	-0.047522431	0.143871573716915
ebi-a-GCST90091033	ebi-a-GCST90026234	N2,n2-dimethylguanosine levels || id:ebi-a-GCST90026234	Nonalcoholic fatty liver disease	Weighted median	11	0.00564336609582739	0.0314057491967632	0.857394269016715	-0.055911902	0.0671986345214833
ebi-a-GCST90091033	ebi-a-GCST90026234	N2,n2-dimethylguanosine levels || id:ebi-a-GCST90026234	Nonalcoholic fatty liver disease	Inverse variance weighted	11	-0.015887471	0.024058468536399	0.509016959193612	-0.063042069	0.0312671277162604
ebi-a-GCST90091033	ebi-a-GCST90026234	N2,n2-dimethylguanosine levels || id:ebi-a-GCST90026234	Nonalcoholic fatty liver disease	Simple mode	11	0.033685660317317	0.0545627220088205	0.550785789837985	-0.073257275	0.140628595454605
ebi-a-GCST90091033	ebi-a-GCST90026234	N2,n2-dimethylguanosine levels || id:ebi-a-GCST90026234	Nonalcoholic fatty liver disease	Weighted mode	11	0.0150292747564143	0.0326137761860876	0.654782679859281	-0.048893727	0.078952276081146
ebi-a-GCST90091033	ebi-a-GCST90026235	N6,n6,n6-trimethyllysine levels || id:ebi-a-GCST90026235	Nonalcoholic fatty liver disease	MR Egger	11	0.000412086062345	0.0518602624262945	0.99383335523215	-0.101234028	0.102058200417882
ebi-a-GCST90091033	ebi-a-GCST90026235	N6,n6,n6-trimethyllysine levels || id:ebi-a-GCST90026235	Nonalcoholic fatty liver disease	Weighted median	11	-0.004167055	0.0330213411500578	0.899579313622557	-0.068888884	0.0605547732818699
ebi-a-GCST90091033	ebi-a-GCST90026235	N6,n6,n6-trimethyllysine levels || id:ebi-a-GCST90026235	Nonalcoholic fatty liver disease	Inverse variance weighted	11	-0.02632562	0.0255383694315347	0.302622335742292	-0.076380824	0.0237295841063551
ebi-a-GCST90091033	ebi-a-GCST90026235	N6,n6,n6-trimethyllysine levels || id:ebi-a-GCST90026235	Nonalcoholic fatty liver disease	Simple mode	11	0.0228285479897822	0.0602685794927632	0.712768966355115	-0.095297868	0.140954963795598
ebi-a-GCST90091033	ebi-a-GCST90026235	N6,n6,n6-trimethyllysine levels || id:ebi-a-GCST90026235	Nonalcoholic fatty liver disease	Weighted mode	11	-0.000725679	0.0362123817854067	0.984406049927779	-0.071701947	0.0702505891937917
ebi-a-GCST90091033	ebi-a-GCST90026236	N6-carbamoylthreonyladenosine levels || id:ebi-a-GCST90026236	Nonalcoholic fatty liver disease	MR Egger	11	0.0910690253318833	0.0849151696440717	0.311422496467485	-0.075364707	0.257502757834264
ebi-a-GCST90091033	ebi-a-GCST90026236	N6-carbamoylthreonyladenosine levels || id:ebi-a-GCST90026236	Nonalcoholic fatty liver disease	Weighted median	11	0.0471854000049236	0.0472183847259576	0.317648686502489	-0.045362634	0.139733434067801
ebi-a-GCST90091033	ebi-a-GCST90026236	N6-carbamoylthreonyladenosine levels || id:ebi-a-GCST90026236	Nonalcoholic fatty liver disease	Inverse variance weighted	11	0.023120604723548	0.041542161000817	0.577829741303368	-0.058302031	0.104543240285149
ebi-a-GCST90091033	ebi-a-GCST90026236	N6-carbamoylthreonyladenosine levels || id:ebi-a-GCST90026236	Nonalcoholic fatty liver disease	Simple mode	11	0.0517049930117742	0.0825640654574611	0.545185536029782	-0.110120575	0.213530561308398
ebi-a-GCST90091033	ebi-a-GCST90026236	N6-carbamoylthreonyladenosine levels || id:ebi-a-GCST90026236	Nonalcoholic fatty liver disease	Weighted mode	11	0.049505480343057	0.0504143197929526	0.349273733460289	-0.049306586	0.148317547137244
ebi-a-GCST90091033	ebi-a-GCST90026237	N6-succinyladenosine levels || id:ebi-a-GCST90026237	Nonalcoholic fatty liver disease	MR Egger	11	0.0130949433067638	0.0665206558143943	0.848314458487584	-0.117285542	0.143475428702977
ebi-a-GCST90091033	ebi-a-GCST90026237	N6-succinyladenosine levels || id:ebi-a-GCST90026237	Nonalcoholic fatty liver disease	Weighted median	11	0.00976025750545612	0.0430990688097139	0.820842901737886	-0.074713917	0.0942344323724954
ebi-a-GCST90091033	ebi-a-GCST90026237	N6-succinyladenosine levels || id:ebi-a-GCST90026237	Nonalcoholic fatty liver disease	Inverse variance weighted	11	-0.000672408	0.0327524457052063	0.983620573361663	-0.064867202	0.0635223855756362
ebi-a-GCST90091033	ebi-a-GCST90026237	N6-succinyladenosine levels || id:ebi-a-GCST90026237	Nonalcoholic fatty liver disease	Simple mode	11	-0.018102431	0.0695929312019814	0.800049504176968	-0.154504576	0.118299714501498
ebi-a-GCST90091033	ebi-a-GCST90026237	N6-succinyladenosine levels || id:ebi-a-GCST90026237	Nonalcoholic fatty liver disease	Weighted mode	11	0.0103755633854374	0.0467748999978105	0.828919072406251	-0.081303241	0.102054367381146
ebi-a-GCST90091033	ebi-a-GCST90026238	Nicotinamide riboside levels || id:ebi-a-GCST90026238	Nonalcoholic fatty liver disease	MR Egger	11	0.154667105365089	0.0578974092606098	0.0255637704084334	0.0411881832142939	0.268146027515884
ebi-a-GCST90091033	ebi-a-GCST90026238	Nicotinamide riboside levels || id:ebi-a-GCST90026238	Nonalcoholic fatty liver disease	Weighted median	11	0.0654027312599651	0.0362759240452479	0.0714001634626789	-0.00569808	0.136503542388651
ebi-a-GCST90091033	ebi-a-GCST90026238	Nicotinamide riboside levels || id:ebi-a-GCST90026238	Nonalcoholic fatty liver disease	Inverse variance weighted	11	0.0416653593210233	0.0285570786636241	0.144559502759195	-0.014306515	0.0976372335017265
ebi-a-GCST90091033	ebi-a-GCST90026238	Nicotinamide riboside levels || id:ebi-a-GCST90026238	Nonalcoholic fatty liver disease	Simple mode	11	-0.012717255	0.0685424931954238	0.856516189409414	-0.147060542	0.121626031183682
ebi-a-GCST90091033	ebi-a-GCST90026238	Nicotinamide riboside levels || id:ebi-a-GCST90026238	Nonalcoholic fatty liver disease	Weighted mode	11	0.0828913965915616	0.0393107454448265	0.061184098618771	0.00584233551970172	0.159940457663421
ebi-a-GCST90091033	ebi-a-GCST90026239	O-sulfo-l-tyrosine levels || id:ebi-a-GCST90026239	Nonalcoholic fatty liver disease	MR Egger	11	0.0587648988623519	0.0672045882744535	0.404620085253476	-0.072956094	0.190485891880281
ebi-a-GCST90091033	ebi-a-GCST90026239	O-sulfo-l-tyrosine levels || id:ebi-a-GCST90026239	Nonalcoholic fatty liver disease	Weighted median	11	0.0164600045142102	0.0435159282579396	0.70524309874607	-0.068831215	0.101751223899772
ebi-a-GCST90091033	ebi-a-GCST90026239	O-sulfo-l-tyrosine levels || id:ebi-a-GCST90026239	Nonalcoholic fatty liver disease	Inverse variance weighted	11	-0.012485784	0.0331159915602506	0.706149919877931	-0.077393128	0.0524215591908356
ebi-a-GCST90091033	ebi-a-GCST90026239	O-sulfo-l-tyrosine levels || id:ebi-a-GCST90026239	Nonalcoholic fatty liver disease	Simple mode	11	0.0147737928353976	0.0690477360481213	0.834874099349804	-0.12055977	0.150107355489715
ebi-a-GCST90091033	ebi-a-GCST90026239	O-sulfo-l-tyrosine levels || id:ebi-a-GCST90026239	Nonalcoholic fatty liver disease	Weighted mode	11	0.0130014305445898	0.044604709841828	0.776640089228929	-0.074423801	0.100426661834573
ebi-a-GCST90091033	ebi-a-GCST90026240	Octanoylcarnitine (c8) levels || id:ebi-a-GCST90026240	Nonalcoholic fatty liver disease	MR Egger	11	0.176067200241847	0.186815457001972	0.370563011596954	-0.190091095	0.542225495965713
ebi-a-GCST90091033	ebi-a-GCST90026240	Octanoylcarnitine (c8) levels || id:ebi-a-GCST90026240	Nonalcoholic fatty liver disease	Weighted median	11	0.159963024915544	0.120840841419082	0.1855861937416	-0.076885024	0.396811074096944
ebi-a-GCST90091033	ebi-a-GCST90026240	Octanoylcarnitine (c8) levels || id:ebi-a-GCST90026240	Nonalcoholic fatty liver disease	Inverse variance weighted	11	0.0113831069567152	0.0920357825907882	0.901567603609023	-0.169007027	0.19177324083466
ebi-a-GCST90091033	ebi-a-GCST90026240	Octanoylcarnitine (c8) levels || id:ebi-a-GCST90026240	Nonalcoholic fatty liver disease	Simple mode	11	-0.250472395	0.224530676976204	0.290709453845858	-0.690552521	0.189607732347465
ebi-a-GCST90091033	ebi-a-GCST90026240	Octanoylcarnitine (c8) levels || id:ebi-a-GCST90026240	Nonalcoholic fatty liver disease	Weighted mode	11	0.145077145567262	0.132809601553674	0.300288194746433	-0.115229673	0.405383964612463
ebi-a-GCST90091033	ebi-a-GCST90026241	Orotate levels || id:ebi-a-GCST90026241	Nonalcoholic fatty liver disease	MR Egger	11	0.0884821440281832	0.0698273202110143	0.236904660034353	-0.048379404	0.225343691641771
ebi-a-GCST90091033	ebi-a-GCST90026241	Orotate levels || id:ebi-a-GCST90026241	Nonalcoholic fatty liver disease	Weighted median	11	0.0426932162789341	0.045122455779217	0.34406524957601	-0.045746797	0.131133229606199
ebi-a-GCST90091033	ebi-a-GCST90026241	Orotate levels || id:ebi-a-GCST90026241	Nonalcoholic fatty liver disease	Inverse variance weighted	11	0.0210494303418299	0.0344458954745384	0.54114215067387	-0.046464525	0.0885633854719252
ebi-a-GCST90091033	ebi-a-GCST90026241	Orotate levels || id:ebi-a-GCST90026241	Nonalcoholic fatty liver disease	Simple mode	11	0.0072189789229562	0.0686900162145801	0.918378544616473	-0.127413453	0.141851410703533
ebi-a-GCST90091033	ebi-a-GCST90026241	Orotate levels || id:ebi-a-GCST90026241	Nonalcoholic fatty liver disease	Weighted mode	11	0.039554226190616	0.0462178854970034	0.412133604025482	-0.051032829	0.130141281764743
ebi-a-GCST90091033	ebi-a-GCST90026242	Orotidine levels || id:ebi-a-GCST90026242	Nonalcoholic fatty liver disease	MR Egger	11	0.0663341390619225	0.0652505785935403	0.335889553770506	-0.061556995	0.194225273105261
ebi-a-GCST90091033	ebi-a-GCST90026242	Orotidine levels || id:ebi-a-GCST90026242	Nonalcoholic fatty liver disease	Weighted median	11	-0.000301771	0.0425169622189812	0.994336937950272	-0.083635017	0.0830314752061311
ebi-a-GCST90091033	ebi-a-GCST90026242	Orotidine levels || id:ebi-a-GCST90026242	Nonalcoholic fatty liver disease	Inverse variance weighted	11	-0.050779729	0.0322477727152039	0.115331712058898	-0.113985364	0.0124259052511321
ebi-a-GCST90091033	ebi-a-GCST90026242	Orotidine levels || id:ebi-a-GCST90026242	Nonalcoholic fatty liver disease	Simple mode	11	-0.180075672	0.0953655370820841	0.0883135789504791	-0.366992125	0.00684078021214674
ebi-a-GCST90091033	ebi-a-GCST90026242	Orotidine levels || id:ebi-a-GCST90026242	Nonalcoholic fatty liver disease	Weighted mode	11	0.0154260650823929	0.0473953411207457	0.751528345665829	-0.077468804	0.108320933679054
ebi-a-GCST90091033	ebi-a-GCST90026243	Oxalate (ethanedioate) levels || id:ebi-a-GCST90026243	Nonalcoholic fatty liver disease	MR Egger	11	-0.038208618	0.0378191619373969	0.33874156791544	-0.112334176	0.0359169392682084
ebi-a-GCST90091033	ebi-a-GCST90026243	Oxalate (ethanedioate) levels || id:ebi-a-GCST90026243	Nonalcoholic fatty liver disease	Weighted median	11	-0.004635209	0.0244104478537926	0.849398246940907	-0.052479687	0.0432092687538435
ebi-a-GCST90091033	ebi-a-GCST90026243	Oxalate (ethanedioate) levels || id:ebi-a-GCST90026243	Nonalcoholic fatty liver disease	Inverse variance weighted	11	-0.014083084	0.0186209954749094	0.449468531139827	-0.050580235	0.0224140668736127
ebi-a-GCST90091033	ebi-a-GCST90026243	Oxalate (ethanedioate) levels || id:ebi-a-GCST90026243	Nonalcoholic fatty liver disease	Simple mode	11	-0.007082382	0.0411706439981711	0.866849364918144	-0.087776844	0.0736120807194307
ebi-a-GCST90091033	ebi-a-GCST90026243	Oxalate (ethanedioate) levels || id:ebi-a-GCST90026243	Nonalcoholic fatty liver disease	Weighted mode	11	-0.006102196	0.0254552782152504	0.815387809814606	-0.055994541	0.0437901491647249
ebi-a-GCST90091033	ebi-a-GCST90026244	Palmitoyl dihydrosphingomyelin (d18:0/16:0) levels || id:ebi-a-GCST90026244	Nonalcoholic fatty liver disease	MR Egger	11	0.244518516720776	0.15813667739227	0.156447063564163	-0.065429371	0.554466404409626
ebi-a-GCST90091033	ebi-a-GCST90026244	Palmitoyl dihydrosphingomyelin (d18:0/16:0) levels || id:ebi-a-GCST90026244	Nonalcoholic fatty liver disease	Weighted median	11	0.126379278875316	0.101359727108176	0.212456471754875	-0.072285786	0.325044344007341
ebi-a-GCST90091033	ebi-a-GCST90026244	Palmitoyl dihydrosphingomyelin (d18:0/16:0) levels || id:ebi-a-GCST90026244	Nonalcoholic fatty liver disease	Inverse variance weighted	11	0.0551317474568966	0.0778964519992431	0.47909626704269	-0.097545298	0.207808793375413
ebi-a-GCST90091033	ebi-a-GCST90026244	Palmitoyl dihydrosphingomyelin (d18:0/16:0) levels || id:ebi-a-GCST90026244	Nonalcoholic fatty liver disease	Simple mode	11	0.132535711461331	0.150544832359225	0.399320383758741	-0.16253216	0.427603582885412
ebi-a-GCST90091033	ebi-a-GCST90026244	Palmitoyl dihydrosphingomyelin (d18:0/16:0) levels || id:ebi-a-GCST90026244	Nonalcoholic fatty liver disease	Weighted mode	11	0.135934627708477	0.103580805394087	0.218723554645811	-0.067083751	0.338953006280889
ebi-a-GCST90091033	ebi-a-GCST90026245	Palmitoyl sphingomyelin (d18:1/16:0) levels || id:ebi-a-GCST90026245	Nonalcoholic fatty liver disease	MR Egger	11	0.0640422752477176	0.0600877100063522	0.314264164590542	-0.053729636	0.181814186860168
ebi-a-GCST90091033	ebi-a-GCST90026245	Palmitoyl sphingomyelin (d18:1/16:0) levels || id:ebi-a-GCST90026245	Nonalcoholic fatty liver disease	Weighted median	11	0.0297395253836956	0.0380431236688898	0.434372118702279	-0.044824997	0.10430404777472
ebi-a-GCST90091033	ebi-a-GCST90026245	Palmitoyl sphingomyelin (d18:1/16:0) levels || id:ebi-a-GCST90026245	Nonalcoholic fatty liver disease	Inverse variance weighted	11	-0.003858924	0.0305324775407316	0.899425171650638	-0.06370258	0.055984731521464
ebi-a-GCST90091033	ebi-a-GCST90026245	Palmitoyl sphingomyelin (d18:1/16:0) levels || id:ebi-a-GCST90026245	Nonalcoholic fatty liver disease	Simple mode	11	0.0329964199414474	0.0587907834282122	0.586982083165138	-0.082233516	0.148226355460743
ebi-a-GCST90091033	ebi-a-GCST90026245	Palmitoyl sphingomyelin (d18:1/16:0) levels || id:ebi-a-GCST90026245	Nonalcoholic fatty liver disease	Weighted mode	11	0.0290443520285547	0.0409556627240012	0.494423250877271	-0.051228747	0.109317450967597
ebi-a-GCST90091033	ebi-a-GCST90026246	Pantothenate levels || id:ebi-a-GCST90026246	Nonalcoholic fatty liver disease	MR Egger	11	-0.232953249	0.116398986786476	0.0763883474583428	-0.461095263	-0.004811234
ebi-a-GCST90091033	ebi-a-GCST90026246	Pantothenate levels || id:ebi-a-GCST90026246	Nonalcoholic fatty liver disease	Weighted median	11	-0.124964416	0.0771979514096652	0.1055004166872	-0.276272401	0.0263435687316296
ebi-a-GCST90091033	ebi-a-GCST90026246	Pantothenate levels || id:ebi-a-GCST90026246	Nonalcoholic fatty liver disease	Inverse variance weighted	11	0.00372181322943	0.0675736860631929	0.956076443854314	-0.128722611	0.136166237913288
ebi-a-GCST90091033	ebi-a-GCST90026246	Pantothenate levels || id:ebi-a-GCST90026246	Nonalcoholic fatty liver disease	Simple mode	11	0.0449414223610578	0.143621549258367	0.760773238660567	-0.236556814	0.326439658907457
ebi-a-GCST90091033	ebi-a-GCST90026246	Pantothenate levels || id:ebi-a-GCST90026246	Nonalcoholic fatty liver disease	Weighted mode	11	-0.097848964	0.0818693838851977	0.259589653113696	-0.258312956	0.0626150289100849
ebi-a-GCST90091033	ebi-a-GCST90026247	Phenol sulfate levels || id:ebi-a-GCST90026247	Nonalcoholic fatty liver disease	MR Egger	11	0.31507859048854	0.153438346496431	0.0702202094467739	0.0143394313555353	0.615817749621545
ebi-a-GCST90091033	ebi-a-GCST90026247	Phenol sulfate levels || id:ebi-a-GCST90026247	Nonalcoholic fatty liver disease	Weighted median	11	0.112494706185877	0.0986416048379101	0.254103566602104	-0.080842839	0.305832251668181
ebi-a-GCST90091033	ebi-a-GCST90026247	Phenol sulfate levels || id:ebi-a-GCST90026247	Nonalcoholic fatty liver disease	Inverse variance weighted	11	0.024123824539539	0.0756575599505907	0.749836135912004	-0.124164993	0.172412642042697
ebi-a-GCST90091033	ebi-a-GCST90026247	Phenol sulfate levels || id:ebi-a-GCST90026247	Nonalcoholic fatty liver disease	Simple mode	11	0.0815020469541594	0.173594460432617	0.648784368327531	-0.258743095	0.421747189402089
ebi-a-GCST90091033	ebi-a-GCST90026247	Phenol sulfate levels || id:ebi-a-GCST90026247	Nonalcoholic fatty liver disease	Weighted mode	11	0.125808818475979	0.101296188275331	0.242579212668825	-0.072731711	0.324349347495628
ebi-a-GCST90091033	ebi-a-GCST90026248	Phenylacetylglutamine levels || id:ebi-a-GCST90026248	Nonalcoholic fatty liver disease	MR Egger	11	0.0963649093136903	0.142494286123798	0.515868846470926	-0.182923891	0.375653710116335
ebi-a-GCST90091033	ebi-a-GCST90026248	Phenylacetylglutamine levels || id:ebi-a-GCST90026248	Nonalcoholic fatty liver disease	Weighted median	11	-0.021166735	0.0933319169112364	0.820587122889057	-0.204097293	0.161763821662398
ebi-a-GCST90091033	ebi-a-GCST90026248	Phenylacetylglutamine levels || id:ebi-a-GCST90026248	Nonalcoholic fatty liver disease	Inverse variance weighted	11	-0.050163875	0.0710067088212205	0.479897957392685	-0.189337024	0.089009274392089
ebi-a-GCST90091033	ebi-a-GCST90026248	Phenylacetylglutamine levels || id:ebi-a-GCST90026248	Nonalcoholic fatty liver disease	Simple mode	11	0.0836725412461625	0.149910770391408	0.589019825461184	-0.210152569	0.377497651213322
ebi-a-GCST90091033	ebi-a-GCST90026248	Phenylacetylglutamine levels || id:ebi-a-GCST90026248	Nonalcoholic fatty liver disease	Weighted mode	11	-0.00545344	0.101331206585779	0.958140181952889	-0.204062605	0.193155725297859
ebi-a-GCST90091033	ebi-a-GCST90026249	Phenylalanine levels || id:ebi-a-GCST90026249	Nonalcoholic fatty liver disease	MR Egger	11	0.0469737654522922	0.039890351510587	0.269167480545766	-0.031211324	0.125158854413043
ebi-a-GCST90091033	ebi-a-GCST90026249	Phenylalanine levels || id:ebi-a-GCST90026249	Nonalcoholic fatty liver disease	Weighted median	11	0.00374656348839007	0.0255593822412607	0.883461402492547	-0.046349826	0.0538429526812611
ebi-a-GCST90091033	ebi-a-GCST90026249	Phenylalanine levels || id:ebi-a-GCST90026249	Nonalcoholic fatty liver disease	Inverse variance weighted	11	-0.009933494	0.0196220346221789	0.612686931373495	-0.048392682	0.0285256942092407
ebi-a-GCST90091033	ebi-a-GCST90026249	Phenylalanine levels || id:ebi-a-GCST90026249	Nonalcoholic fatty liver disease	Simple mode	11	0.00597298792997966	0.0420759420211922	0.889932981654811	-0.076495858	0.0884418342915163
ebi-a-GCST90091033	ebi-a-GCST90026249	Phenylalanine levels || id:ebi-a-GCST90026249	Nonalcoholic fatty liver disease	Weighted mode	11	0.0107111860480268	0.0280835908915486	0.710882217399614	-0.044332652	0.0657550241954622
ebi-a-GCST90091033	ebi-a-GCST90026250	Phenyllactate (pla) levels || id:ebi-a-GCST90026250	Nonalcoholic fatty liver disease	MR Egger	11	0.144545563816896	0.106544059017886	0.207934847971536	-0.064280792	0.353371919491953
ebi-a-GCST90091033	ebi-a-GCST90026250	Phenyllactate (pla) levels || id:ebi-a-GCST90026250	Nonalcoholic fatty liver disease	Weighted median	11	0.0312377946352157	0.0675655495284845	0.643842416919967	-0.101190682	0.163666271711045
ebi-a-GCST90091033	ebi-a-GCST90026250	Phenyllactate (pla) levels || id:ebi-a-GCST90026250	Nonalcoholic fatty liver disease	Inverse variance weighted	11	-0.00808674	0.0558887363119931	0.884952826531612	-0.117628663	0.101455183128112
ebi-a-GCST90091033	ebi-a-GCST90026250	Phenyllactate (pla) levels || id:ebi-a-GCST90026250	Nonalcoholic fatty liver disease	Simple mode	11	-0.010376516	0.148040334317285	0.945501930392575	-0.300535571	0.279782539102672
ebi-a-GCST90091033	ebi-a-GCST90026250	Phenyllactate (pla) levels || id:ebi-a-GCST90026250	Nonalcoholic fatty liver disease	Weighted mode	11	0.0275485111469841	0.0808999594466623	0.740506102721713	-0.131015409	0.186112431662442
ebi-a-GCST90091033	ebi-a-GCST90026251	Pipecolate levels || id:ebi-a-GCST90026251	Nonalcoholic fatty liver disease	MR Egger	11	0.196813097693097	0.156710776637622	0.240774857390078	-0.110340025	0.503966219902837
ebi-a-GCST90091033	ebi-a-GCST90026251	Pipecolate levels || id:ebi-a-GCST90026251	Nonalcoholic fatty liver disease	Weighted median	11	0.0861313833723236	0.101293467227632	0.395149821254416	-0.112403812	0.284666579138483
ebi-a-GCST90091033	ebi-a-GCST90026251	Pipecolate levels || id:ebi-a-GCST90026251	Nonalcoholic fatty liver disease	Inverse variance weighted	11	-0.049350572	0.0772704177429428	0.523035321907203	-0.200800591	0.102099446641696
ebi-a-GCST90091033	ebi-a-GCST90026251	Pipecolate levels || id:ebi-a-GCST90026251	Nonalcoholic fatty liver disease	Simple mode	11	-0.143760628	0.179217464594356	0.441107862407227	-0.495026859	0.207505602293072
ebi-a-GCST90091033	ebi-a-GCST90026251	Pipecolate levels || id:ebi-a-GCST90026251	Nonalcoholic fatty liver disease	Weighted mode	11	0.0895400444606076	0.114344316278713	0.451730255334094	-0.134574815	0.313654904366886
ebi-a-GCST90091033	ebi-a-GCST90026252	Propionylcarnitine (c3) levels || id:ebi-a-GCST90026252	Nonalcoholic fatty liver disease	MR Egger	11	0.132118866646621	0.0896993043896035	0.174865574550613	-0.04369177	0.307929503250244
ebi-a-GCST90091033	ebi-a-GCST90026252	Propionylcarnitine (c3) levels || id:ebi-a-GCST90026252	Nonalcoholic fatty liver disease	Weighted median	11	0.0238553375224447	0.0529594546502066	0.652389386288952	-0.079945194	0.12765586863685
ebi-a-GCST90091033	ebi-a-GCST90026252	Propionylcarnitine (c3) levels || id:ebi-a-GCST90026252	Nonalcoholic fatty liver disease	Inverse variance weighted	11	-0.033829468	0.0514523091324098	0.510864789681724	-0.134675993	0.067017058383922
ebi-a-GCST90091033	ebi-a-GCST90026252	Propionylcarnitine (c3) levels || id:ebi-a-GCST90026252	Nonalcoholic fatty liver disease	Simple mode	11	-0.256966863	0.135043892606912	0.0862177068374184	-0.521652893	0.00771916620176183
ebi-a-GCST90091033	ebi-a-GCST90026252	Propionylcarnitine (c3) levels || id:ebi-a-GCST90026252	Nonalcoholic fatty liver disease	Weighted mode	11	0.0428903138344835	0.0503623491402308	0.414346113648251	-0.05581989	0.141600518149336
ebi-a-GCST90091033	ebi-a-GCST90026253	Pseudouridine levels || id:ebi-a-GCST90026253	Nonalcoholic fatty liver disease	MR Egger	11	0.0461763575142827	0.0435833518495428	0.316979368647977	-0.039247012	0.131599727139387
ebi-a-GCST90091033	ebi-a-GCST90026253	Pseudouridine levels || id:ebi-a-GCST90026253	Nonalcoholic fatty liver disease	Weighted median	11	-0.000791435	0.0276344052925696	0.977152126050889	-0.054954869	0.0533719994294393
ebi-a-GCST90091033	ebi-a-GCST90026253	Pseudouridine levels || id:ebi-a-GCST90026253	Nonalcoholic fatty liver disease	Inverse variance weighted	11	-0.03227081	0.0214501002781332	0.132463055143777	-0.074313007	0.00977138617377915
ebi-a-GCST90091033	ebi-a-GCST90026253	Pseudouridine levels || id:ebi-a-GCST90026253	Nonalcoholic fatty liver disease	Simple mode	11	-0.012229571	0.0606105209915875	0.844139591044546	-0.131026192	0.10656705055981
ebi-a-GCST90091033	ebi-a-GCST90026253	Pseudouridine levels || id:ebi-a-GCST90026253	Nonalcoholic fatty liver disease	Weighted mode	11	0.00924390138759884	0.0298921209834805	0.763484551146341	-0.049344656	0.0678324585152207
ebi-a-GCST90091033	ebi-a-GCST90026254	Pyridoxal levels || id:ebi-a-GCST90026254	Nonalcoholic fatty liver disease	MR Egger	11	-0.219141093	0.18645069244129	0.270018497621856	-0.584584451	0.146302263731959
ebi-a-GCST90091033	ebi-a-GCST90026254	Pyridoxal levels || id:ebi-a-GCST90026254	Nonalcoholic fatty liver disease	Weighted median	11	-0.125546393	0.119130798566365	0.291950057102814	-0.359042758	0.107949972334896
ebi-a-GCST90091033	ebi-a-GCST90026254	Pyridoxal levels || id:ebi-a-GCST90026254	Nonalcoholic fatty liver disease	Inverse variance weighted	11	-0.055316669	0.0919934483130017	0.547632887562421	-0.235623828	0.124990489496973
ebi-a-GCST90091033	ebi-a-GCST90026254	Pyridoxal levels || id:ebi-a-GCST90026254	Nonalcoholic fatty liver disease	Simple mode	11	0.0840617511497607	0.202643394842335	0.68702841038759	-0.313119303	0.481242805040736
ebi-a-GCST90091033	ebi-a-GCST90026254	Pyridoxal levels || id:ebi-a-GCST90026254	Nonalcoholic fatty liver disease	Weighted mode	11	-0.159908205	0.140549994520505	0.281757614758331	-0.435386194	0.115569784084918
ebi-a-GCST90091033	ebi-a-GCST90026255	Pyridoxate levels || id:ebi-a-GCST90026255	Nonalcoholic fatty liver disease	MR Egger	11	-0.223183114	0.16961397247361	0.220759843557568	-0.5556265	0.1092602717052
ebi-a-GCST90091033	ebi-a-GCST90026255	Pyridoxate levels || id:ebi-a-GCST90026255	Nonalcoholic fatty liver disease	Weighted median	11	-0.224561653	0.106509994311502	0.0349996661184247	-0.433321241	-0.015802064
ebi-a-GCST90091033	ebi-a-GCST90026255	Pyridoxate levels || id:ebi-a-GCST90026255	Nonalcoholic fatty liver disease	Inverse variance weighted	11	-0.165325335	0.0814389589848217	0.0423512368895542	-0.324945695	-0.005704976
ebi-a-GCST90091033	ebi-a-GCST90026255	Pyridoxate levels || id:ebi-a-GCST90026255	Nonalcoholic fatty liver disease	Simple mode	11	0.0205552910434541	0.177894692703223	0.910298510644106	-0.328118307	0.369228888741772
ebi-a-GCST90091033	ebi-a-GCST90026255	Pyridoxate levels || id:ebi-a-GCST90026255	Nonalcoholic fatty liver disease	Weighted mode	11	-0.194071808	0.115168302599532	0.122867723366147	-0.419801681	0.0316580647127091
ebi-a-GCST90091033	ebi-a-GCST90026256	Pyruvate levels || id:ebi-a-GCST90026256	Nonalcoholic fatty liver disease	MR Egger	11	0.0657573096013309	0.0995088483186244	0.525280717645759	-0.129280033	0.260794652305835
ebi-a-GCST90091033	ebi-a-GCST90026256	Pyruvate levels || id:ebi-a-GCST90026256	Nonalcoholic fatty liver disease	Weighted median	11	0.00552993173621566	0.0601725857383494	0.926776552563953	-0.112408336	0.12346819978338
ebi-a-GCST90091033	ebi-a-GCST90026256	Pyruvate levels || id:ebi-a-GCST90026256	Nonalcoholic fatty liver disease	Inverse variance weighted	11	-0.020426175	0.0490439784050941	0.677053749886219	-0.116552372	0.0757000230493323
ebi-a-GCST90091033	ebi-a-GCST90026256	Pyruvate levels || id:ebi-a-GCST90026256	Nonalcoholic fatty liver disease	Simple mode	11	-0.150144933	0.109947633209648	0.201990869668806	-0.365642294	0.0653524282965572
ebi-a-GCST90091033	ebi-a-GCST90026256	Pyruvate levels || id:ebi-a-GCST90026256	Nonalcoholic fatty liver disease	Weighted mode	11	0.0096659633481142	0.0708206156059839	0.89414638580185	-0.129142443	0.148474369935843
ebi-a-GCST90091033	ebi-a-GCST90026257	Quinate levels || id:ebi-a-GCST90026257	Nonalcoholic fatty liver disease	MR Egger	11	0.335077049192711	0.370045505205561	0.388797014391927	-0.390212141	1.06036623939561
ebi-a-GCST90091033	ebi-a-GCST90026257	Quinate levels || id:ebi-a-GCST90026257	Nonalcoholic fatty liver disease	Weighted median	11	0.253513563477833	0.189173898588199	0.180210048986715	-0.117267278	0.624294404710703
ebi-a-GCST90091033	ebi-a-GCST90026257	Quinate levels || id:ebi-a-GCST90026257	Nonalcoholic fatty liver disease	Inverse variance weighted	11	-0.00163227	0.184248229531568	0.99293157013559	-0.362758799	0.359494260268597
ebi-a-GCST90091033	ebi-a-GCST90026257	Quinate levels || id:ebi-a-GCST90026257	Nonalcoholic fatty liver disease	Simple mode	11	0.152712079332118	0.30511447783795	0.627548873677329	-0.445312297	0.7507364558945
ebi-a-GCST90091033	ebi-a-GCST90026257	Quinate levels || id:ebi-a-GCST90026257	Nonalcoholic fatty liver disease	Weighted mode	11	0.258952303711651	0.198819713490062	0.221959973027972	-0.130734335	0.648638942152173
ebi-a-GCST90091033	ebi-a-GCST90026258	Ribitol levels || id:ebi-a-GCST90026258	Nonalcoholic fatty liver disease	MR Egger	11	0.0277983159392107	0.0427450375965748	0.531728198905204	-0.055981958	0.111578589628497
ebi-a-GCST90091033	ebi-a-GCST90026258	Ribitol levels || id:ebi-a-GCST90026258	Nonalcoholic fatty liver disease	Weighted median	11	0.0487729142966888	0.0267923560544194	0.0686974914401032	-0.003740104	0.101285932163351
ebi-a-GCST90091033	ebi-a-GCST90026258	Ribitol levels || id:ebi-a-GCST90026258	Nonalcoholic fatty liver disease	Inverse variance weighted	11	0.0193698730274059	0.0211094702343711	0.358832705803718	-0.022004689	0.0607444346867731
ebi-a-GCST90091033	ebi-a-GCST90026258	Ribitol levels || id:ebi-a-GCST90026258	Nonalcoholic fatty liver disease	Simple mode	11	0.0520636557713137	0.0560125659998704	0.374523294719128	-0.057720974	0.16184828513106
ebi-a-GCST90091033	ebi-a-GCST90026258	Ribitol levels || id:ebi-a-GCST90026258	Nonalcoholic fatty liver disease	Weighted mode	11	0.0546880357208858	0.0326481928664382	0.124858938718111	-0.009302422	0.118678493739105
ebi-a-GCST90091033	ebi-a-GCST90026259	Ribonate levels || id:ebi-a-GCST90026259	Nonalcoholic fatty liver disease	MR Egger	11	0.0659848723246111	0.0611154594419815	0.308369536426826	-0.053801428	0.185771172830895
ebi-a-GCST90091033	ebi-a-GCST90026259	Ribonate levels || id:ebi-a-GCST90026259	Nonalcoholic fatty liver disease	Weighted median	11	-0.018587442	0.0389741984435992	0.633421514346884	-0.094976871	0.0578019869321824
ebi-a-GCST90091033	ebi-a-GCST90026259	Ribonate levels || id:ebi-a-GCST90026259	Nonalcoholic fatty liver disease	Inverse variance weighted	11	-0.037738668	0.0301089518939666	0.210058868981773	-0.096752214	0.0212748775942153
ebi-a-GCST90091033	ebi-a-GCST90026259	Ribonate levels || id:ebi-a-GCST90026259	Nonalcoholic fatty liver disease	Simple mode	11	-0.028572564	0.0617894236500799	0.653679145519923	-0.149679834	0.0925347066342764
ebi-a-GCST90091033	ebi-a-GCST90026259	Ribonate levels || id:ebi-a-GCST90026259	Nonalcoholic fatty liver disease	Weighted mode	11	-0.003825876	0.0393035073645644	0.924378298300688	-0.08086075	0.0732089985955162
ebi-a-GCST90091033	ebi-a-GCST90026260	Ribulonate/xylulonate levels || id:ebi-a-GCST90026260	Nonalcoholic fatty liver disease	MR Egger	11	-0.010027763	0.0843969915081081	0.90803041657234	-0.175445866	0.155390340344743
ebi-a-GCST90091033	ebi-a-GCST90026260	Ribulonate/xylulonate levels || id:ebi-a-GCST90026260	Nonalcoholic fatty liver disease	Weighted median	11	-0.002568399	0.0534795689543311	0.961695677823386	-0.107388354	0.102251555861329
ebi-a-GCST90091033	ebi-a-GCST90026260	Ribulonate/xylulonate levels || id:ebi-a-GCST90026260	Nonalcoholic fatty liver disease	Inverse variance weighted	11	-0.012775224	0.0415949138821096	0.758741157256171	-0.094301256	0.0687508067939846
ebi-a-GCST90091033	ebi-a-GCST90026260	Ribulonate/xylulonate levels || id:ebi-a-GCST90026260	Nonalcoholic fatty liver disease	Simple mode	11	0.038469817521547	0.081967048035257	0.648897646751077	-0.122185597	0.199125231670651
ebi-a-GCST90091033	ebi-a-GCST90026260	Ribulonate/xylulonate levels || id:ebi-a-GCST90026260	Nonalcoholic fatty liver disease	Weighted mode	11	-0.004238527	0.0543536890334768	0.939381858772385	-0.110771757	0.102294703818113
ebi-a-GCST90091033	ebi-a-GCST90026261	S-1-pyrroline-5-carboxylate levels || id:ebi-a-GCST90026261	Nonalcoholic fatty liver disease	MR Egger	11	0.1100740587499	0.0783428603017148	0.19357575115978	-0.043477947	0.263626064941261
ebi-a-GCST90091033	ebi-a-GCST90026261	S-1-pyrroline-5-carboxylate levels || id:ebi-a-GCST90026261	Nonalcoholic fatty liver disease	Weighted median	11	-0.015140913	0.0452722278252929	0.738046401798643	-0.10387448	0.0735926531850519
ebi-a-GCST90091033	ebi-a-GCST90026261	S-1-pyrroline-5-carboxylate levels || id:ebi-a-GCST90026261	Nonalcoholic fatty liver disease	Inverse variance weighted	11	-0.042186353	0.0457067153614854	0.356017984052749	-0.131771515	0.0473988091984895
ebi-a-GCST90091033	ebi-a-GCST90026261	S-1-pyrroline-5-carboxylate levels || id:ebi-a-GCST90026261	Nonalcoholic fatty liver disease	Simple mode	11	-0.076892237	0.0999740798120269	0.459601317672644	-0.272841433	0.119056959644025
ebi-a-GCST90091033	ebi-a-GCST90026261	S-1-pyrroline-5-carboxylate levels || id:ebi-a-GCST90026261	Nonalcoholic fatty liver disease	Weighted mode	11	-0.024399166	0.0514357892513816	0.645430441837604	-0.125213313	0.0764149808276772
ebi-a-GCST90091033	ebi-a-GCST90026262	S-methylcysteine levels || id:ebi-a-GCST90026262	Nonalcoholic fatty liver disease	MR Egger	11	-0.003121218	0.274901094285171	0.991188737817139	-0.541927363	0.535684926339347
ebi-a-GCST90091033	ebi-a-GCST90026262	S-methylcysteine levels || id:ebi-a-GCST90026262	Nonalcoholic fatty liver disease	Weighted median	11	-0.126289844	0.145051640949844	0.383942903197454	-0.410591061	0.158011372018309
ebi-a-GCST90091033	ebi-a-GCST90026262	S-methylcysteine levels || id:ebi-a-GCST90026262	Nonalcoholic fatty liver disease	Inverse variance weighted	11	-0.149599458	0.131024352459339	0.253550325283585	-0.406407188	0.107208273315713
ebi-a-GCST90091033	ebi-a-GCST90026262	S-methylcysteine levels || id:ebi-a-GCST90026262	Nonalcoholic fatty liver disease	Simple mode	11	-0.347429252	0.298147593394373	0.270943644222774	-0.931798535	0.236940031144361
ebi-a-GCST90091033	ebi-a-GCST90026262	S-methylcysteine levels || id:ebi-a-GCST90026262	Nonalcoholic fatty liver disease	Weighted mode	11	0.0367869856898757	0.151924668163677	0.813565482459669	-0.260985364	0.334559335290682
ebi-a-GCST90091033	ebi-a-GCST90026263	Salicylate levels || id:ebi-a-GCST90026263	Nonalcoholic fatty liver disease	MR Egger	11	-0.049784574	0.350118112506777	0.890059320340909	-0.736016074	0.636446926821196
ebi-a-GCST90091033	ebi-a-GCST90026263	Salicylate levels || id:ebi-a-GCST90026263	Nonalcoholic fatty liver disease	Weighted median	11	-0.13678412	0.216184664114133	0.526917232681017	-0.560506062	0.286937821205279
ebi-a-GCST90091033	ebi-a-GCST90026263	Salicylate levels || id:ebi-a-GCST90026263	Nonalcoholic fatty liver disease	Inverse variance weighted	11	-0.137438277	0.17164533189427	0.423299067134782	-0.473863128	0.198986573085777
ebi-a-GCST90091033	ebi-a-GCST90026263	Salicylate levels || id:ebi-a-GCST90026263	Nonalcoholic fatty liver disease	Simple mode	11	-0.117606863	0.31602409866791	0.717549807632335	-0.737014096	0.501800370438441
ebi-a-GCST90091033	ebi-a-GCST90026263	Salicylate levels || id:ebi-a-GCST90026263	Nonalcoholic fatty liver disease	Weighted mode	11	-0.130575757	0.240001003617696	0.598318184905523	-0.600977724	0.339826210214149
ebi-a-GCST90091033	ebi-a-GCST90026264	Serine levels || id:ebi-a-GCST90026264	Nonalcoholic fatty liver disease	MR Egger	11	0.0761797089382354	0.0346002803746165	0.0551866533929317	0.00836315940398706	0.143996258472484
ebi-a-GCST90091033	ebi-a-GCST90026264	Serine levels || id:ebi-a-GCST90026264	Nonalcoholic fatty liver disease	Weighted median	11	0.0318337668663408	0.0214000171646843	0.136867495035758	-0.010110267	0.073777800509122
ebi-a-GCST90091033	ebi-a-GCST90026264	Serine levels || id:ebi-a-GCST90026264	Nonalcoholic fatty liver disease	Inverse variance weighted	11	0.0137042158929733	0.0171219090291111	0.423484496663903	-0.019854726	0.0472631575900311
ebi-a-GCST90091033	ebi-a-GCST90026264	Serine levels || id:ebi-a-GCST90026264	Nonalcoholic fatty liver disease	Simple mode	11	0.0306554771321861	0.0403836548319911	0.465306047766349	-0.048496486	0.109807440602889
ebi-a-GCST90091033	ebi-a-GCST90026264	Serine levels || id:ebi-a-GCST90026264	Nonalcoholic fatty liver disease	Weighted mode	11	0.0380459181538501	0.0221295959751411	0.116316042445184	-0.00532809	0.0814199262651266
ebi-a-GCST90091033	ebi-a-GCST90026265	Spermidine levels || id:ebi-a-GCST90026265	Nonalcoholic fatty liver disease	MR Egger	11	-0.056099435	0.182851824798906	0.765973234302813	-0.414489012	0.302290141536571
ebi-a-GCST90091033	ebi-a-GCST90026265	Spermidine levels || id:ebi-a-GCST90026265	Nonalcoholic fatty liver disease	Weighted median	11	-0.070370833	0.120028133462246	0.557683235342298	-0.305625974	0.164884309082815
ebi-a-GCST90091033	ebi-a-GCST90026265	Spermidine levels || id:ebi-a-GCST90026265	Nonalcoholic fatty liver disease	Inverse variance weighted	11	-0.039553215	0.0901053019826911	0.660685763979445	-0.216159607	0.137053177094485
ebi-a-GCST90091033	ebi-a-GCST90026265	Spermidine levels || id:ebi-a-GCST90026265	Nonalcoholic fatty liver disease	Simple mode	11	0.072347517756981	0.213792087210067	0.742058349089593	-0.346684973	0.491380008688713
ebi-a-GCST90091033	ebi-a-GCST90026265	Spermidine levels || id:ebi-a-GCST90026265	Nonalcoholic fatty liver disease	Weighted mode	11	-0.096651955	0.127639586114141	0.466382207723475	-0.346825544	0.153521633454203
ebi-a-GCST90091033	ebi-a-GCST90026266	Stachydrine levels || id:ebi-a-GCST90026266	Nonalcoholic fatty liver disease	MR Egger	11	0.034568661460659	0.496190282301578	0.945981197627013	-0.937964292	1.00710161477175
ebi-a-GCST90091033	ebi-a-GCST90026266	Stachydrine levels || id:ebi-a-GCST90026266	Nonalcoholic fatty liver disease	Weighted median	11	0.0737728319256513	0.203571741885194	0.717058892119887	-0.325227782	0.472773446020631
ebi-a-GCST90091033	ebi-a-GCST90026266	Stachydrine levels || id:ebi-a-GCST90026266	Nonalcoholic fatty liver disease	Inverse variance weighted	11	-0.142404395	0.234021484265114	0.542849328821591	-0.601086504	0.316277714542194
ebi-a-GCST90091033	ebi-a-GCST90026266	Stachydrine levels || id:ebi-a-GCST90026266	Nonalcoholic fatty liver disease	Simple mode	11	0.346092519377064	0.4509977812122	0.460582751587752	-0.537863132	1.23004817055298
ebi-a-GCST90091033	ebi-a-GCST90026266	Stachydrine levels || id:ebi-a-GCST90026266	Nonalcoholic fatty liver disease	Weighted mode	11	0.132912543269014	0.207119387206697	0.535487073624831	-0.273041456	0.538866542194141
ebi-a-GCST90091033	ebi-a-GCST90026267	Stearoyl sphingomyelin (d18:1/18:0) levels || id:ebi-a-GCST90026267	Nonalcoholic fatty liver disease	MR Egger	11	0.082307656875917	0.0589108436388523	0.195854132017823	-0.033157597	0.197772910408068
ebi-a-GCST90091033	ebi-a-GCST90026267	Stearoyl sphingomyelin (d18:1/18:0) levels || id:ebi-a-GCST90026267	Nonalcoholic fatty liver disease	Weighted median	11	0.0368257918724152	0.0370943900673219	0.320827384805322	-0.035879213	0.109530796404366
ebi-a-GCST90091033	ebi-a-GCST90026267	Stearoyl sphingomyelin (d18:1/18:0) levels || id:ebi-a-GCST90026267	Nonalcoholic fatty liver disease	Inverse variance weighted	11	0.00402865948100241	0.0290421670277953	0.889673315977295	-0.052893988	0.0609513068554812
ebi-a-GCST90091033	ebi-a-GCST90026267	Stearoyl sphingomyelin (d18:1/18:0) levels || id:ebi-a-GCST90026267	Nonalcoholic fatty liver disease	Simple mode	11	0.0123973721891932	0.0675614086879907	0.858074680331904	-0.120022989	0.144817733217655
ebi-a-GCST90091033	ebi-a-GCST90026267	Stearoyl sphingomyelin (d18:1/18:0) levels || id:ebi-a-GCST90026267	Nonalcoholic fatty liver disease	Weighted mode	11	0.0348962161529161	0.0384779430215002	0.385784144751198	-0.040520552	0.110312984475056
ebi-a-GCST90091033	ebi-a-GCST90026268	Succinimide levels || id:ebi-a-GCST90026268	Nonalcoholic fatty liver disease	MR Egger	11	0.198559319154882	0.151935794403259	0.223662765771191	-0.099234838	0.496353476185269
ebi-a-GCST90091033	ebi-a-GCST90026268	Succinimide levels || id:ebi-a-GCST90026268	Nonalcoholic fatty liver disease	Weighted median	11	0.0357426577836344	0.0780451884666084	0.646971206970289	-0.117225912	0.188711227178187
ebi-a-GCST90091033	ebi-a-GCST90026268	Succinimide levels || id:ebi-a-GCST90026268	Nonalcoholic fatty liver disease	Inverse variance weighted	11	-0.00969041	0.0803398618542283	0.903993837996539	-0.16715654	0.147775718800506
ebi-a-GCST90091033	ebi-a-GCST90026268	Succinimide levels || id:ebi-a-GCST90026268	Nonalcoholic fatty liver disease	Simple mode	11	-0.066389463	0.178528882143798	0.717748701013508	-0.416306072	0.283527146405505
ebi-a-GCST90091033	ebi-a-GCST90026268	Succinimide levels || id:ebi-a-GCST90026268	Nonalcoholic fatty liver disease	Weighted mode	11	0.108463987459243	0.0803510417575972	0.206817369066564	-0.049024054	0.265952029304134
ebi-a-GCST90091033	ebi-a-GCST90026269	Succinylcarnitine (c4-dc) levels || id:ebi-a-GCST90026269	Nonalcoholic fatty liver disease	MR Egger	11	0.0131555628172936	0.0577427470209106	0.824869682639622	-0.100020221	0.126331346978278
ebi-a-GCST90091033	ebi-a-GCST90026269	Succinylcarnitine (c4-dc) levels || id:ebi-a-GCST90026269	Nonalcoholic fatty liver disease	Weighted median	11	-0.003069298	0.038170107154797	0.935910349015472	-0.077882708	0.0717441121218386
ebi-a-GCST90091033	ebi-a-GCST90026269	Succinylcarnitine (c4-dc) levels || id:ebi-a-GCST90026269	Nonalcoholic fatty liver disease	Inverse variance weighted	11	-0.000624217	0.0284510770699375	0.982495805674542	-0.056388328	0.055139894020081
ebi-a-GCST90091033	ebi-a-GCST90026269	Succinylcarnitine (c4-dc) levels || id:ebi-a-GCST90026269	Nonalcoholic fatty liver disease	Simple mode	11	-0.061028078	0.0580114328489753	0.317555772225569	-0.174730487	0.0526743301925857
ebi-a-GCST90091033	ebi-a-GCST90026269	Succinylcarnitine (c4-dc) levels || id:ebi-a-GCST90026269	Nonalcoholic fatty liver disease	Weighted mode	11	-0.00016145	0.0378386760266265	0.996679523797499	-0.074325255	0.0740023553392802
ebi-a-GCST90091033	ebi-a-GCST90026270	Tartarate levels || id:ebi-a-GCST90026270	Nonalcoholic fatty liver disease	MR Egger	11	-0.004350422	0.0892748154409029	0.962198214392687	-0.179329061	0.170628215960258
ebi-a-GCST90091033	ebi-a-GCST90026270	Tartarate levels || id:ebi-a-GCST90026270	Nonalcoholic fatty liver disease	Weighted median	11	0.00446691686091282	0.056549561712173	0.937039634927662	-0.106370224	0.115304057816772
ebi-a-GCST90091033	ebi-a-GCST90026270	Tartarate levels || id:ebi-a-GCST90026270	Nonalcoholic fatty liver disease	Inverse variance weighted	11	-0.019550559	0.0439983017687558	0.656790978153884	-0.10578723	0.0666861125784833
ebi-a-GCST90091033	ebi-a-GCST90026270	Tartarate levels || id:ebi-a-GCST90026270	Nonalcoholic fatty liver disease	Simple mode	11	0.000781989776328318	0.0930239201930482	0.993458137746011	-0.181544894	0.183108873354703
ebi-a-GCST90091033	ebi-a-GCST90026270	Tartarate levels || id:ebi-a-GCST90026270	Nonalcoholic fatty liver disease	Weighted mode	11	0.00385434030241621	0.0612239841182965	0.951043132549053	-0.116144669	0.123853349174277
ebi-a-GCST90091033	ebi-a-GCST90026271	Tartronate (hydroxymalonate) levels || id:ebi-a-GCST90026271	Nonalcoholic fatty liver disease	MR Egger	11	-0.03744915	0.0796229632629473	0.64930749015939	-0.193510158	0.118611858089164
ebi-a-GCST90091033	ebi-a-GCST90026271	Tartronate (hydroxymalonate) levels || id:ebi-a-GCST90026271	Nonalcoholic fatty liver disease	Weighted median	11	-0.005630801	0.0511384856922084	0.91232303812775	-0.105862233	0.0946006313697213
ebi-a-GCST90091033	ebi-a-GCST90026271	Tartronate (hydroxymalonate) levels || id:ebi-a-GCST90026271	Nonalcoholic fatty liver disease	Inverse variance weighted	11	-0.028997133	0.0379792785240499	0.445165990710302	-0.103436519	0.0454422531568328
ebi-a-GCST90091033	ebi-a-GCST90026271	Tartronate (hydroxymalonate) levels || id:ebi-a-GCST90026271	Nonalcoholic fatty liver disease	Simple mode	11	0.0609200089101769	0.086074900976411	0.495261403568766	-0.107786797	0.229626814823942
ebi-a-GCST90091033	ebi-a-GCST90026271	Tartronate (hydroxymalonate) levels || id:ebi-a-GCST90026271	Nonalcoholic fatty liver disease	Weighted mode	11	0.00541601636603151	0.0557504840428137	0.924528807519669	-0.103854932	0.114686965089946
ebi-a-GCST90091033	ebi-a-GCST90026272	Theobromine levels || id:ebi-a-GCST90026272	Nonalcoholic fatty liver disease	MR Egger	11	-0.119902445	0.220608858569965	0.599982372942164	-0.552295807	0.31249091827988
ebi-a-GCST90091033	ebi-a-GCST90026272	Theobromine levels || id:ebi-a-GCST90026272	Nonalcoholic fatty liver disease	Weighted median	11	-0.135253183	0.140732293083529	0.336518408776405	-0.411088477	0.140582111523914
ebi-a-GCST90091033	ebi-a-GCST90026272	Theobromine levels || id:ebi-a-GCST90026272	Nonalcoholic fatty liver disease	Inverse variance weighted	11	-0.104033575	0.108669815908238	0.338397464649085	-0.317026415	0.108959263696519
ebi-a-GCST90091033	ebi-a-GCST90026272	Theobromine levels || id:ebi-a-GCST90026272	Nonalcoholic fatty liver disease	Simple mode	11	-0.244405038	0.212541214887605	0.276934948272477	-0.660985819	0.172175743157074
ebi-a-GCST90091033	ebi-a-GCST90026272	Theobromine levels || id:ebi-a-GCST90026272	Nonalcoholic fatty liver disease	Weighted mode	11	-0.11424529	0.147421490370934	0.456298702047316	-0.403191412	0.1747008307098
ebi-a-GCST90091033	ebi-a-GCST90026273	Theophylline levels || id:ebi-a-GCST90026273	Nonalcoholic fatty liver disease	MR Egger	11	0.243826014594649	0.218747505677891	0.293881150730242	-0.184919097	0.672571125723316
ebi-a-GCST90091033	ebi-a-GCST90026273	Theophylline levels || id:ebi-a-GCST90026273	Nonalcoholic fatty liver disease	Weighted median	11	0.0121482717254646	0.133720089273025	0.927612958886876	-0.249943103	0.274239646700594
ebi-a-GCST90091033	ebi-a-GCST90026273	Theophylline levels || id:ebi-a-GCST90026273	Nonalcoholic fatty liver disease	Inverse variance weighted	11	-0.015137431	0.113633357535781	0.894024992952749	-0.237858812	0.207583949363177
ebi-a-GCST90091033	ebi-a-GCST90026273	Theophylline levels || id:ebi-a-GCST90026273	Nonalcoholic fatty liver disease	Simple mode	11	-0.212974431	0.25179161225254	0.417424051690304	-0.706485991	0.28053712854522
ebi-a-GCST90091033	ebi-a-GCST90026273	Theophylline levels || id:ebi-a-GCST90026273	Nonalcoholic fatty liver disease	Weighted mode	11	0.0381026657743841	0.143715899508724	0.796298201600492	-0.243580497	0.319785828811482
ebi-a-GCST90091033	ebi-a-GCST90026274	Thioproline levels || id:ebi-a-GCST90026274	Nonalcoholic fatty liver disease	MR Egger	11	-0.07535579	0.0959005943420775	0.452192398357122	-0.263320955	0.112609375129658
ebi-a-GCST90091033	ebi-a-GCST90026274	Thioproline levels || id:ebi-a-GCST90026274	Nonalcoholic fatty liver disease	Weighted median	11	-0.058502521	0.0609494768426272	0.337129342946797	-0.177963496	0.0609584532897595
ebi-a-GCST90091033	ebi-a-GCST90026274	Thioproline levels || id:ebi-a-GCST90026274	Nonalcoholic fatty liver disease	Inverse variance weighted	11	-0.026547357	0.0473720733166909	0.575205953447681	-0.119396621	0.0663019067029121
ebi-a-GCST90091033	ebi-a-GCST90026274	Thioproline levels || id:ebi-a-GCST90026274	Nonalcoholic fatty liver disease	Simple mode	11	-0.09169123	0.1032318278395	0.395291316908821	-0.294025613	0.110643152580969
ebi-a-GCST90091033	ebi-a-GCST90026274	Thioproline levels || id:ebi-a-GCST90026274	Nonalcoholic fatty liver disease	Weighted mode	11	-0.060791643	0.0618626457992023	0.348938577037715	-0.182042428	0.0604591432342519
ebi-a-GCST90091033	ebi-a-GCST90026275	Threonate levels || id:ebi-a-GCST90026275	Nonalcoholic fatty liver disease	MR Egger	11	-0.003581138	0.0600239984692053	0.953728797547317	-0.121228175	0.114065898812014
ebi-a-GCST90091033	ebi-a-GCST90026275	Threonate levels || id:ebi-a-GCST90026275	Nonalcoholic fatty liver disease	Weighted median	11	0.0260953275739504	0.0303117649177084	0.389294409008431	-0.033315732	0.0855063868126588
ebi-a-GCST90091033	ebi-a-GCST90026275	Threonate levels || id:ebi-a-GCST90026275	Nonalcoholic fatty liver disease	Inverse variance weighted	11	-4.65E-05	0.0280650846216974	0.998679219427649	-0.055054024	0.054961108216307
ebi-a-GCST90091033	ebi-a-GCST90026275	Threonate levels || id:ebi-a-GCST90026275	Nonalcoholic fatty liver disease	Simple mode	11	0.0298121651356308	0.0628438595027406	0.645414577004336	-0.093361799	0.152986129761002
ebi-a-GCST90091033	ebi-a-GCST90026275	Threonate levels || id:ebi-a-GCST90026275	Nonalcoholic fatty liver disease	Weighted mode	11	0.0312158604838381	0.0316669690680294	0.347503115332935	-0.030851399	0.0932831198571758
ebi-a-GCST90091033	ebi-a-GCST90026276	Threonine levels || id:ebi-a-GCST90026276	Nonalcoholic fatty liver disease	MR Egger	11	0.106617748657663	0.0466128124042612	0.0479856801328019	0.0152566363453109	0.197978860970015
ebi-a-GCST90091033	ebi-a-GCST90026276	Threonine levels || id:ebi-a-GCST90026276	Nonalcoholic fatty liver disease	Weighted median	11	0.0341697666177632	0.0284751855380229	0.230145560252079	-0.021641597	0.0899811302722879
ebi-a-GCST90091033	ebi-a-GCST90026276	Threonine levels || id:ebi-a-GCST90026276	Nonalcoholic fatty liver disease	Inverse variance weighted	11	0.00982685165030991	0.0278357909364778	0.724066424617196	-0.044731299	0.0643850018858064
ebi-a-GCST90091033	ebi-a-GCST90026276	Threonine levels || id:ebi-a-GCST90026276	Nonalcoholic fatty liver disease	Simple mode	11	0.0470281850217834	0.0469345123348444	0.339974529144024	-0.044963459	0.139019829198078
ebi-a-GCST90091033	ebi-a-GCST90026276	Threonine levels || id:ebi-a-GCST90026276	Nonalcoholic fatty liver disease	Weighted mode	11	0.0376571643857215	0.0294380731065241	0.229711472111069	-0.020041459	0.0953557876745087
ebi-a-GCST90091033	ebi-a-GCST90026277	Trans-4-hydroxyproline levels || id:ebi-a-GCST90026277	Nonalcoholic fatty liver disease	MR Egger	11	0.0194245916879725	0.10389981556122	0.855842446353992	-0.184219047	0.223068230187963
ebi-a-GCST90091033	ebi-a-GCST90026277	Trans-4-hydroxyproline levels || id:ebi-a-GCST90026277	Nonalcoholic fatty liver disease	Weighted median	11	0.00931092703108555	0.0683648370379287	0.891667381565486	-0.124684154	0.143306007625426
ebi-a-GCST90091033	ebi-a-GCST90026277	Trans-4-hydroxyproline levels || id:ebi-a-GCST90026277	Nonalcoholic fatty liver disease	Inverse variance weighted	11	-0.036550035	0.05116217271115	0.474982544484862	-0.136827894	0.0637278235113751
ebi-a-GCST90091033	ebi-a-GCST90026277	Trans-4-hydroxyproline levels || id:ebi-a-GCST90026277	Nonalcoholic fatty liver disease	Simple mode	11	0.0133822332169774	0.109034981450833	0.904749815886472	-0.20032633	0.22709079686061
ebi-a-GCST90091033	ebi-a-GCST90026277	Trans-4-hydroxyproline levels || id:ebi-a-GCST90026277	Nonalcoholic fatty liver disease	Weighted mode	11	0.0133822332169774	0.0731532017692342	0.858505187034453	-0.129998042	0.156762508684676
ebi-a-GCST90091033	ebi-a-GCST90026278	Trigonelline (n'-methylnicotinate) levels || id:ebi-a-GCST90026278	Nonalcoholic fatty liver disease	MR Egger	11	0.131516926009392	0.176792701831136	0.475906195539059	-0.21499677	0.478030621598418
ebi-a-GCST90091033	ebi-a-GCST90026278	Trigonelline (n'-methylnicotinate) levels || id:ebi-a-GCST90026278	Nonalcoholic fatty liver disease	Weighted median	11	0.0268453918990563	0.110552978530681	0.808138410931578	-0.189838446	0.243529229819192
ebi-a-GCST90091033	ebi-a-GCST90026278	Trigonelline (n'-methylnicotinate) levels || id:ebi-a-GCST90026278	Nonalcoholic fatty liver disease	Inverse variance weighted	11	-0.049417565	0.0871594964310802	0.57072875081952	-0.220250178	0.121415047567141
ebi-a-GCST90091033	ebi-a-GCST90026278	Trigonelline (n'-methylnicotinate) levels || id:ebi-a-GCST90026278	Nonalcoholic fatty liver disease	Simple mode	11	-0.049577318	0.214324927353833	0.821731751643833	-0.469654176	0.370499539720993
ebi-a-GCST90091033	ebi-a-GCST90026278	Trigonelline (n'-methylnicotinate) levels || id:ebi-a-GCST90026278	Nonalcoholic fatty liver disease	Weighted mode	11	0.0686827013332574	0.11724095656185	0.57097714421586	-0.161109574	0.298474976194483
ebi-a-GCST90091033	ebi-a-GCST90026279	Trimethylamine n-oxide levels || id:ebi-a-GCST90026279	Nonalcoholic fatty liver disease	MR Egger	11	0.18072069958724	0.128532630864949	0.193288060131931	-0.071203257	0.43264465608254
ebi-a-GCST90091033	ebi-a-GCST90026279	Trimethylamine n-oxide levels || id:ebi-a-GCST90026279	Nonalcoholic fatty liver disease	Weighted median	11	-3.86E-05	0.0710798977291249	0.999567093141383	-0.139355165	0.13927803384891
ebi-a-GCST90091033	ebi-a-GCST90026279	Trimethylamine n-oxide levels || id:ebi-a-GCST90026279	Nonalcoholic fatty liver disease	Inverse variance weighted	11	-0.06480703	0.0746544820171597	0.385343449260279	-0.211129814	0.0815157551009906
ebi-a-GCST90091033	ebi-a-GCST90026279	Trimethylamine n-oxide levels || id:ebi-a-GCST90026279	Nonalcoholic fatty liver disease	Simple mode	11	-0.138954806	0.137556810464206	0.336234553586473	-0.408566155	0.130656542397981
ebi-a-GCST90091033	ebi-a-GCST90026279	Trimethylamine n-oxide levels || id:ebi-a-GCST90026279	Nonalcoholic fatty liver disease	Weighted mode	11	0.00808747374233554	0.0787205129655329	0.920203087487664	-0.146204732	0.16237967915478
ebi-a-GCST90091033	ebi-a-GCST90026280	Tryptophan levels || id:ebi-a-GCST90026280	Nonalcoholic fatty liver disease	MR Egger	10	0.0252542502423076	0.0402594332628503	0.547951791832543	-0.053654239	0.104162739437494
ebi-a-GCST90091033	ebi-a-GCST90026280	Tryptophan levels || id:ebi-a-GCST90026280	Nonalcoholic fatty liver disease	Weighted median	10	-0.00706164	0.0248358566918602	0.776155619589613	-0.055739919	0.041616639108869
ebi-a-GCST90091033	ebi-a-GCST90026280	Tryptophan levels || id:ebi-a-GCST90026280	Nonalcoholic fatty liver disease	Inverse variance weighted	10	-0.003817452	0.0199968697565081	0.848601994583147	-0.043011317	0.0353764126285153
ebi-a-GCST90091033	ebi-a-GCST90026280	Tryptophan levels || id:ebi-a-GCST90026280	Nonalcoholic fatty liver disease	Simple mode	10	0.0314537113129577	0.0486685365084043	0.534226361403527	-0.06393662	0.12684404286943
ebi-a-GCST90091033	ebi-a-GCST90026280	Tryptophan levels || id:ebi-a-GCST90026280	Nonalcoholic fatty liver disease	Weighted mode	10	-0.005844411	0.0264583912884338	0.830107417688032	-0.057702858	0.046014035971671
ebi-a-GCST90091033	ebi-a-GCST90026281	Tryptophan betaine levels || id:ebi-a-GCST90026281	Nonalcoholic fatty liver disease	MR Egger	11	0.071703663499507	0.216271197324807	0.747822613035738	-0.352187883	0.495595210256128
ebi-a-GCST90091033	ebi-a-GCST90026281	Tryptophan betaine levels || id:ebi-a-GCST90026281	Nonalcoholic fatty liver disease	Weighted median	11	0.0300297319939582	0.140285729290661	0.830499329933921	-0.244930297	0.304989761403653
ebi-a-GCST90091033	ebi-a-GCST90026281	Tryptophan betaine levels || id:ebi-a-GCST90026281	Nonalcoholic fatty liver disease	Inverse variance weighted	11	-0.118596083	0.106613280694836	0.265968343034043	-0.327558113	0.0903659471920343
ebi-a-GCST90091033	ebi-a-GCST90026281	Tryptophan betaine levels || id:ebi-a-GCST90026281	Nonalcoholic fatty liver disease	Simple mode	11	-0.51371797	0.258461779609196	0.0749196268651907	-1.020303058	-0.007132882
ebi-a-GCST90091033	ebi-a-GCST90026281	Tryptophan betaine levels || id:ebi-a-GCST90026281	Nonalcoholic fatty liver disease	Weighted mode	11	0.0368596237390524	0.143095626597472	0.801948482102604	-0.243607804	0.317327051870097
ebi-a-GCST90091033	ebi-a-GCST90026282	Uracil levels || id:ebi-a-GCST90026282	Nonalcoholic fatty liver disease	MR Egger	11	0.0149903442962299	0.0449939322046743	0.746640829248294	-0.073197763	0.103178451417391
ebi-a-GCST90091033	ebi-a-GCST90026282	Uracil levels || id:ebi-a-GCST90026282	Nonalcoholic fatty liver disease	Weighted median	11	0.00521713393340348	0.0292361974075448	0.8583713442359	-0.052085813	0.0625200808521913
ebi-a-GCST90091033	ebi-a-GCST90026282	Uracil levels || id:ebi-a-GCST90026282	Nonalcoholic fatty liver disease	Inverse variance weighted	11	0.00402532802787959	0.0221526731097981	0.855811529496398	-0.039393911	0.0474445673230839
ebi-a-GCST90091033	ebi-a-GCST90026282	Uracil levels || id:ebi-a-GCST90026282	Nonalcoholic fatty liver disease	Simple mode	11	-0.040201005	0.0512941226932273	0.451359406625745	-0.140737485	0.0603354756454407
ebi-a-GCST90091033	ebi-a-GCST90026282	Uracil levels || id:ebi-a-GCST90026282	Nonalcoholic fatty liver disease	Weighted mode	11	0.0132889745824693	0.0324644179158595	0.690920301123673	-0.050341285	0.0769192336975539
ebi-a-GCST90091033	ebi-a-GCST90026283	Urea levels || id:ebi-a-GCST90026283	Nonalcoholic fatty liver disease	MR Egger	11	0.0520675415283685	0.0622305117731442	0.424425752855833	-0.069904262	0.174039344603731
ebi-a-GCST90091033	ebi-a-GCST90026283	Urea levels || id:ebi-a-GCST90026283	Nonalcoholic fatty liver disease	Weighted median	11	0.0240257543128191	0.0328726740658073	0.464856647442487	-0.040404687	0.0884561954818014
ebi-a-GCST90091033	ebi-a-GCST90026283	Urea levels || id:ebi-a-GCST90026283	Nonalcoholic fatty liver disease	Inverse variance weighted	11	0.0107630292841544	0.0300444883500219	0.720166410673736	-0.048124168	0.0696502264501974
ebi-a-GCST90091033	ebi-a-GCST90026283	Urea levels || id:ebi-a-GCST90026283	Nonalcoholic fatty liver disease	Simple mode	11	0.020790273985196	0.0557626722328902	0.717052225125144	-0.088504564	0.130085111561661
ebi-a-GCST90091033	ebi-a-GCST90026283	Urea levels || id:ebi-a-GCST90026283	Nonalcoholic fatty liver disease	Weighted mode	11	0.0259246894786042	0.0356820669351373	0.484163172832301	-0.044012162	0.0958615406714733
ebi-a-GCST90091033	ebi-a-GCST90026284	Valine levels || id:ebi-a-GCST90026284	Nonalcoholic fatty liver disease	MR Egger	11	0.0450912229589039	0.0572551870837276	0.451202596412783	-0.067128944	0.15731138964301
ebi-a-GCST90091033	ebi-a-GCST90026284	Valine levels || id:ebi-a-GCST90026284	Nonalcoholic fatty liver disease	Weighted median	11	-0.007967592	0.032292728940427	0.805117028362341	-0.07126134	0.0553261570702223
ebi-a-GCST90091033	ebi-a-GCST90026284	Valine levels || id:ebi-a-GCST90026284	Nonalcoholic fatty liver disease	Inverse variance weighted	11	-0.016715254	0.0289685317525052	0.563929867189815	-0.073493576	0.0400630682394827
ebi-a-GCST90091033	ebi-a-GCST90026284	Valine levels || id:ebi-a-GCST90026284	Nonalcoholic fatty liver disease	Simple mode	11	-0.029831203	0.0651348989366003	0.656749419503383	-0.157495605	0.0978331992975537
ebi-a-GCST90091033	ebi-a-GCST90026284	Valine levels || id:ebi-a-GCST90026284	Nonalcoholic fatty liver disease	Weighted mode	11	0.00748812506240515	0.0339288371189137	0.829766161959782	-0.059012396	0.0739886458154759
ebi-a-GCST90091033	ebi-a-GCST90026285	X-10457 levels || id:ebi-a-GCST90026285	Nonalcoholic fatty liver disease	MR Egger	11	0.0497712577674883	0.0706851160661249	0.499166060144895	-0.08877157	0.188314085257093
ebi-a-GCST90091033	ebi-a-GCST90026285	X-10457 levels || id:ebi-a-GCST90026285	Nonalcoholic fatty liver disease	Weighted median	11	0.0454869660278538	0.044340873254627	0.304963556867965	-0.041421146	0.132395077606923
ebi-a-GCST90091033	ebi-a-GCST90026285	X-10457 levels || id:ebi-a-GCST90026285	Nonalcoholic fatty liver disease	Inverse variance weighted	11	0.0229999824894631	0.0348058158494364	0.508735066043367	-0.045219417	0.0912193815543584
ebi-a-GCST90091033	ebi-a-GCST90026285	X-10457 levels || id:ebi-a-GCST90026285	Nonalcoholic fatty liver disease	Simple mode	11	0.000863102214859968	0.0672856964340423	0.990017784012833	-0.131016863	0.132743067225583
ebi-a-GCST90091033	ebi-a-GCST90026285	X-10457 levels || id:ebi-a-GCST90026285	Nonalcoholic fatty liver disease	Weighted mode	11	0.04119076003024	0.0496834081706611	0.426414110274036	-0.05618872	0.138570240044736
ebi-a-GCST90091033	ebi-a-GCST90026286	X-11261 levels || id:ebi-a-GCST90026286	Nonalcoholic fatty liver disease	MR Egger	11	-0.096906003	0.244317640996482	0.700873939283847	-0.57576858	0.381956573007685
ebi-a-GCST90091033	ebi-a-GCST90026286	X-11261 levels || id:ebi-a-GCST90026286	Nonalcoholic fatty liver disease	Weighted median	11	-0.20446212	0.128410303345321	0.111327117575925	-0.456146315	0.0472220743035083
ebi-a-GCST90091033	ebi-a-GCST90026286	X-11261 levels || id:ebi-a-GCST90026286	Nonalcoholic fatty liver disease	Inverse variance weighted	11	-0.226386145	0.116623207878577	0.0522369617629637	-0.454967632	0.0021953427913993
ebi-a-GCST90091033	ebi-a-GCST90026286	X-11261 levels || id:ebi-a-GCST90026286	Nonalcoholic fatty liver disease	Simple mode	11	-0.024943362	0.218933669310672	0.911547340825413	-0.454053353	0.404166630327079
ebi-a-GCST90091033	ebi-a-GCST90026286	X-11261 levels || id:ebi-a-GCST90026286	Nonalcoholic fatty liver disease	Weighted mode	11	-0.196228009	0.140056560013494	0.191456569122594	-0.470738866	0.0782828489238724
ebi-a-GCST90091033	ebi-a-GCST90026287	2,3-dihydroxy-5-methylthio-4-pentenoate (dmtpa) levels || id:ebi-a-GCST90026287	Nonalcoholic fatty liver disease	MR Egger	11	0.031956644712196	0.064019962211077	0.629635210934719	-0.093522481	0.157435770645907
ebi-a-GCST90091033	ebi-a-GCST90026287	2,3-dihydroxy-5-methylthio-4-pentenoate (dmtpa) levels || id:ebi-a-GCST90026287	Nonalcoholic fatty liver disease	Weighted median	11	0.00048406084745942	0.0313808345299676	0.987692826959432	-0.061022375	0.0619904965261959
ebi-a-GCST90091033	ebi-a-GCST90026287	2,3-dihydroxy-5-methylthio-4-pentenoate (dmtpa) levels || id:ebi-a-GCST90026287	Nonalcoholic fatty liver disease	Inverse variance weighted	11	0.0158365794161603	0.0300934414982504	0.598716692045445	-0.043146566	0.0748197247527312
ebi-a-GCST90091033	ebi-a-GCST90026287	2,3-dihydroxy-5-methylthio-4-pentenoate (dmtpa) levels || id:ebi-a-GCST90026287	Nonalcoholic fatty liver disease	Simple mode	11	-0.054997426	0.0609463538592177	0.388068333189468	-0.17445228	0.0644574272944257
ebi-a-GCST90091033	ebi-a-GCST90026287	2,3-dihydroxy-5-methylthio-4-pentenoate (dmtpa) levels || id:ebi-a-GCST90026287	Nonalcoholic fatty liver disease	Weighted mode	11	-0.011520388	0.035125847126781	0.74969445303472	-0.080367048	0.0573262727304751
ebi-a-GCST90091033	ebi-a-GCST90026288	X-11612 levels || id:ebi-a-GCST90026288	Nonalcoholic fatty liver disease	MR Egger	11	-0.01852097	0.0999220128763604	0.85706110791592	-0.214368115	0.177326175286323
ebi-a-GCST90091033	ebi-a-GCST90026288	X-11612 levels || id:ebi-a-GCST90026288	Nonalcoholic fatty liver disease	Weighted median	11	-0.042918631	0.0609337906911172	0.4812156950977	-0.162348861	0.0765115983981541
ebi-a-GCST90091033	ebi-a-GCST90026288	X-11612 levels || id:ebi-a-GCST90026288	Nonalcoholic fatty liver disease	Inverse variance weighted	11	-0.057494301	0.0471809627833235	0.222999428082234	-0.149968988	0.034980385640226
ebi-a-GCST90091033	ebi-a-GCST90026288	X-11612 levels || id:ebi-a-GCST90026288	Nonalcoholic fatty liver disease	Simple mode	11	0.0294555289202977	0.117265200708357	0.806755501996616	-0.200384264	0.259295322308677
ebi-a-GCST90091033	ebi-a-GCST90026288	X-11612 levels || id:ebi-a-GCST90026288	Nonalcoholic fatty liver disease	Weighted mode	11	-0.043354616	0.065945736885437	0.525747652864685	-0.172608261	0.0858990278742017
ebi-a-GCST90091033	ebi-a-GCST90026289	X-11787 levels || id:ebi-a-GCST90026289	Nonalcoholic fatty liver disease	MR Egger	11	0.112071618440189	0.180549615589508	0.550174652534373	-0.241805628	0.465948864995623
ebi-a-GCST90091033	ebi-a-GCST90026289	X-11787 levels || id:ebi-a-GCST90026289	Nonalcoholic fatty liver disease	Weighted median	11	0.0680879521712592	0.0884636187266238	0.44149460535779	-0.105300741	0.241476644875442
ebi-a-GCST90091033	ebi-a-GCST90026289	X-11787 levels || id:ebi-a-GCST90026289	Nonalcoholic fatty liver disease	Inverse variance weighted	11	0.0181271668403927	0.0859449452064553	0.832952793556549	-0.150324926	0.186579259445045
ebi-a-GCST90091033	ebi-a-GCST90026289	X-11787 levels || id:ebi-a-GCST90026289	Nonalcoholic fatty liver disease	Simple mode	11	-0.025116862	0.170640515994973	0.885906041945504	-0.359572273	0.309338549501579
ebi-a-GCST90091033	ebi-a-GCST90026289	X-11787 levels || id:ebi-a-GCST90026289	Nonalcoholic fatty liver disease	Weighted mode	11	0.101790138039382	0.0868945128746214	0.268583961434206	-0.068523107	0.27210338327364
ebi-a-GCST90091033	ebi-a-GCST90026290	X-11795 levels || id:ebi-a-GCST90026290	Nonalcoholic fatty liver disease	MR Egger	11	0.028228910792874	0.121724862879739	0.821796953503311	-0.21035182	0.266809642037163
ebi-a-GCST90091033	ebi-a-GCST90026290	X-11795 levels || id:ebi-a-GCST90026290	Nonalcoholic fatty liver disease	Weighted median	11	0.0368112201512569	0.0698314328813473	0.5980936005402	-0.100058388	0.173680828598698
ebi-a-GCST90091033	ebi-a-GCST90026290	X-11795 levels || id:ebi-a-GCST90026290	Nonalcoholic fatty liver disease	Inverse variance weighted	11	-0.027238579	0.0577698977860677	0.637282821513431	-0.140467579	0.0859904201791835
ebi-a-GCST90091033	ebi-a-GCST90026290	X-11795 levels || id:ebi-a-GCST90026290	Nonalcoholic fatty liver disease	Simple mode	11	-0.031979944	0.12045914140197	0.79602952240184	-0.268079861	0.204119973211244
ebi-a-GCST90091033	ebi-a-GCST90026290	X-11795 levels || id:ebi-a-GCST90026290	Nonalcoholic fatty liver disease	Weighted mode	11	0.0305472683090383	0.0750117511259668	0.692417187553404	-0.116475764	0.177570300515933
ebi-a-GCST90091033	ebi-a-GCST90026291	X-12007 levels || id:ebi-a-GCST90026291	Nonalcoholic fatty liver disease	MR Egger	11	-0.079011061	0.264050080337205	0.771561150030038	-0.596549218	0.438527096563951
ebi-a-GCST90091033	ebi-a-GCST90026291	X-12007 levels || id:ebi-a-GCST90026291	Nonalcoholic fatty liver disease	Weighted median	11	-0.220207632	0.146857057244865	0.133751957026107	-0.508047464	0.0676322002473344
ebi-a-GCST90091033	ebi-a-GCST90026291	X-12007 levels || id:ebi-a-GCST90026291	Nonalcoholic fatty liver disease	Inverse variance weighted	11	-0.231517363	0.126452609359628	0.0671210427336811	-0.479364477	0.0163297517785391
ebi-a-GCST90091033	ebi-a-GCST90026291	X-12007 levels || id:ebi-a-GCST90026291	Nonalcoholic fatty liver disease	Simple mode	11	-0.284902363	0.244512187201325	0.270984623406544	-0.76414625	0.194341523612836
ebi-a-GCST90091033	ebi-a-GCST90026291	X-12007 levels || id:ebi-a-GCST90026291	Nonalcoholic fatty liver disease	Weighted mode	11	-0.233440439	0.151675443187852	0.154805563951376	-0.530724307	0.0638434298419343
ebi-a-GCST90091033	ebi-a-GCST90026293	X-12100 levels || id:ebi-a-GCST90026293	Nonalcoholic fatty liver disease	MR Egger	11	0.176501724455245	0.0682776901505976	0.0294512954386447	0.0426774517600733	0.310325997150416
ebi-a-GCST90091033	ebi-a-GCST90026293	X-12100 levels || id:ebi-a-GCST90026293	Nonalcoholic fatty liver disease	Weighted median	11	0.0975768978965357	0.0434802177420284	0.0248216168750902	0.0123556711221601	0.182798124670911
ebi-a-GCST90091033	ebi-a-GCST90026293	X-12100 levels || id:ebi-a-GCST90026293	Nonalcoholic fatty liver disease	Inverse variance weighted	11	0.051992584971487	0.0366981922724477	0.156552677101466	-0.019935872	0.123921041825484
ebi-a-GCST90091033	ebi-a-GCST90026293	X-12100 levels || id:ebi-a-GCST90026293	Nonalcoholic fatty liver disease	Simple mode	11	-0.068069946	0.0856098078261597	0.445006531958318	-0.23586517	0.0997252770867238
ebi-a-GCST90091033	ebi-a-GCST90026293	X-12100 levels || id:ebi-a-GCST90026293	Nonalcoholic fatty liver disease	Weighted mode	11	0.0995468346765905	0.0448598016770206	0.050774895381403	0.0116216233896301	0.187472045963551
ebi-a-GCST90091033	ebi-a-GCST90026294	X-12101 levels || id:ebi-a-GCST90026294	Nonalcoholic fatty liver disease	MR Egger	11	0.0194835861159689	0.0972348494341712	0.845640811323289	-0.171096719	0.210063891006944
ebi-a-GCST90091033	ebi-a-GCST90026294	X-12101 levels || id:ebi-a-GCST90026294	Nonalcoholic fatty liver disease	Weighted median	11	-0.049466698	0.0620874299745913	0.425609914821366	-0.171158061	0.0722246646297717
ebi-a-GCST90091033	ebi-a-GCST90026294	X-12101 levels || id:ebi-a-GCST90026294	Nonalcoholic fatty liver disease	Inverse variance weighted	11	-0.043035329	0.0479577766608906	0.369527534567486	-0.137032571	0.0509619133758452
ebi-a-GCST90091033	ebi-a-GCST90026294	X-12101 levels || id:ebi-a-GCST90026294	Nonalcoholic fatty liver disease	Simple mode	11	-0.081366799	0.109691015119858	0.47528042627104	-0.296361189	0.133627590498039
ebi-a-GCST90091033	ebi-a-GCST90026294	X-12101 levels || id:ebi-a-GCST90026294	Nonalcoholic fatty liver disease	Weighted mode	11	-0.057476654	0.0695460516755321	0.427824885944364	-0.193786915	0.0788336074937485
ebi-a-GCST90091033	ebi-a-GCST90026295	X-12104 levels || id:ebi-a-GCST90026295	Nonalcoholic fatty liver disease	MR Egger	11	-0.029463096	0.0659178763749079	0.665461332319611	-0.158662134	0.0997359412641906
ebi-a-GCST90091033	ebi-a-GCST90026295	X-12104 levels || id:ebi-a-GCST90026295	Nonalcoholic fatty liver disease	Weighted median	11	-0.035848489	0.0431138760520798	0.4057003830755	-0.120351686	0.0486547080947378
ebi-a-GCST90091033	ebi-a-GCST90026295	X-12104 levels || id:ebi-a-GCST90026295	Nonalcoholic fatty liver disease	Inverse variance weighted	11	-0.04179684	0.0324528478460039	0.197772010721893	-0.105404422	0.0218107420039065
ebi-a-GCST90091033	ebi-a-GCST90026295	X-12104 levels || id:ebi-a-GCST90026295	Nonalcoholic fatty liver disease	Simple mode	11	0.000282469052894474	0.0712023567592929	0.996912721303994	-0.13927415	0.139839088301109
ebi-a-GCST90091033	ebi-a-GCST90026295	X-12104 levels || id:ebi-a-GCST90026295	Nonalcoholic fatty liver disease	Weighted mode	11	-0.032251681	0.0505150094597139	0.537522625398074	-0.1312611	0.0667577375738738
ebi-a-GCST90091033	ebi-a-GCST90026296	Ascorbic acid 3-sulfate levels || id:ebi-a-GCST90026296	Nonalcoholic fatty liver disease	MR Egger	11	-0.033275544	0.171568070771681	0.85052231504244	-0.369548962	0.302997875076147
ebi-a-GCST90091033	ebi-a-GCST90026296	Ascorbic acid 3-sulfate levels || id:ebi-a-GCST90026296	Nonalcoholic fatty liver disease	Weighted median	11	-0.068750737	0.0846004426709055	0.416417489720749	-0.234567604	0.0970661311296443
ebi-a-GCST90091033	ebi-a-GCST90026296	Ascorbic acid 3-sulfate levels || id:ebi-a-GCST90026296	Nonalcoholic fatty liver disease	Inverse variance weighted	11	-0.07586695	0.080561467143658	0.346332164286099	-0.233767426	0.0820335253606574
ebi-a-GCST90091033	ebi-a-GCST90026296	Ascorbic acid 3-sulfate levels || id:ebi-a-GCST90026296	Nonalcoholic fatty liver disease	Simple mode	11	0.0889456347473392	0.155469862528303	0.57988126774422	-0.215775296	0.393666565302813
ebi-a-GCST90091033	ebi-a-GCST90026296	Ascorbic acid 3-sulfate levels || id:ebi-a-GCST90026296	Nonalcoholic fatty liver disease	Weighted mode	11	-0.061473245	0.0930910181727894	0.523944152809117	-0.24393164	0.120985150792469
ebi-a-GCST90091033	ebi-a-GCST90026297	X-12411 levels || id:ebi-a-GCST90026297	Nonalcoholic fatty liver disease	MR Egger	11	-0.006830746	0.0977053769097122	0.945792720422411	-0.198333285	0.184671792289945
ebi-a-GCST90091033	ebi-a-GCST90026297	X-12411 levels || id:ebi-a-GCST90026297	Nonalcoholic fatty liver disease	Weighted median	11	0.0125496719567965	0.0614749136257337	0.838241769634895	-0.107941159	0.133040502663235
ebi-a-GCST90091033	ebi-a-GCST90026297	X-12411 levels || id:ebi-a-GCST90026297	Nonalcoholic fatty liver disease	Inverse variance weighted	11	0.00585882906918032	0.048142968688756	0.903139413524279	-0.08850139	0.100219047699142
ebi-a-GCST90091033	ebi-a-GCST90026297	X-12411 levels || id:ebi-a-GCST90026297	Nonalcoholic fatty liver disease	Simple mode	11	-0.075595217	0.103646501085933	0.482517340581491	-0.27874236	0.12755192471016
ebi-a-GCST90091033	ebi-a-GCST90026297	X-12411 levels || id:ebi-a-GCST90026297	Nonalcoholic fatty liver disease	Weighted mode	11	0.00488450185444511	0.0686921509987766	0.944714482724401	-0.129752114	0.139521117812047
ebi-a-GCST90091033	ebi-a-GCST90026298	X-12906 levels || id:ebi-a-GCST90026298	Nonalcoholic fatty liver disease	MR Egger	11	0.08859832383885	0.0563642200477897	0.150425495403268	-0.021875547	0.199072195132518
ebi-a-GCST90091033	ebi-a-GCST90026298	X-12906 levels || id:ebi-a-GCST90026298	Nonalcoholic fatty liver disease	Weighted median	11	0.0334803726492875	0.0364100472574662	0.357814948185298	-0.03788332	0.104844065273921
ebi-a-GCST90091033	ebi-a-GCST90026298	X-12906 levels || id:ebi-a-GCST90026298	Nonalcoholic fatty liver disease	Inverse variance weighted	11	0.0176530521638481	0.0278024165374734	0.525463188846188	-0.036839684	0.072145788577296
ebi-a-GCST90091033	ebi-a-GCST90026298	X-12906 levels || id:ebi-a-GCST90026298	Nonalcoholic fatty liver disease	Simple mode	11	0.0208809501297182	0.0689110549378175	0.768089639599482	-0.114184718	0.15594661780784
ebi-a-GCST90091033	ebi-a-GCST90026298	X-12906 levels || id:ebi-a-GCST90026298	Nonalcoholic fatty liver disease	Weighted mode	11	0.03933525516461	0.0370082436282403	0.31283037785218	-0.033200902	0.111871412675961
ebi-a-GCST90091033	ebi-a-GCST90026299	1-carboxyethylvaline levels || id:ebi-a-GCST90026299	Nonalcoholic fatty liver disease	MR Egger	11	0.106170123556482	0.128232900174032	0.42910766537361	-0.145166361	0.357506607897585
ebi-a-GCST90091033	ebi-a-GCST90026299	1-carboxyethylvaline levels || id:ebi-a-GCST90026299	Nonalcoholic fatty liver disease	Weighted median	11	0.074149997720404	0.0666497502644408	0.26590936483605	-0.056483513	0.204783508238708
ebi-a-GCST90091033	ebi-a-GCST90026299	1-carboxyethylvaline levels || id:ebi-a-GCST90026299	Nonalcoholic fatty liver disease	Inverse variance weighted	11	0.0318508419699798	0.0615340680554523	0.604728214442115	-0.088755931	0.152457615358666
ebi-a-GCST90091033	ebi-a-GCST90026299	1-carboxyethylvaline levels || id:ebi-a-GCST90026299	Nonalcoholic fatty liver disease	Simple mode	11	0.015977546025821	0.127672888972877	0.902889309530506	-0.234261316	0.26621640841266
ebi-a-GCST90091033	ebi-a-GCST90026299	1-carboxyethylvaline levels || id:ebi-a-GCST90026299	Nonalcoholic fatty liver disease	Weighted mode	11	0.076081747718372	0.0726651735055731	0.319738423741859	-0.066341992	0.218505487789295
ebi-a-GCST90091033	ebi-a-GCST90026300	X-13728 levels || id:ebi-a-GCST90026300	Nonalcoholic fatty liver disease	MR Egger	11	-0.005366647	0.236716140846063	0.982407214783363	-0.469330283	0.458596989254601
ebi-a-GCST90091033	ebi-a-GCST90026300	X-13728 levels || id:ebi-a-GCST90026300	Nonalcoholic fatty liver disease	Weighted median	11	-0.092909873	0.153569023000938	0.5451763392171	-0.393905158	0.208085411957974
ebi-a-GCST90091033	ebi-a-GCST90026300	X-13728 levels || id:ebi-a-GCST90026300	Nonalcoholic fatty liver disease	Inverse variance weighted	11	-0.045715348	0.116723567261901	0.695313277957515	-0.274493539	0.183062844300963
ebi-a-GCST90091033	ebi-a-GCST90026300	X-13728 levels || id:ebi-a-GCST90026300	Nonalcoholic fatty liver disease	Simple mode	11	0.10457440820728	0.226142396446811	0.653672979364749	-0.338664689	0.54781350524303
ebi-a-GCST90091033	ebi-a-GCST90026300	X-13728 levels || id:ebi-a-GCST90026300	Nonalcoholic fatty liver disease	Weighted mode	11	-0.083114451	0.150841072997585	0.593724998679676	-0.378762954	0.212534051838478
ebi-a-GCST90091033	ebi-a-GCST90026301	X-14056 levels || id:ebi-a-GCST90026301	Nonalcoholic fatty liver disease	MR Egger	11	0.084333405515151	0.0690923388920164	0.25325500630228	-0.051087579	0.219754389743503
ebi-a-GCST90091033	ebi-a-GCST90026301	X-14056 levels || id:ebi-a-GCST90026301	Nonalcoholic fatty liver disease	Weighted median	11	0.0575192087569574	0.0412882246816913	0.163585284192647	-0.023405712	0.138444129133072
ebi-a-GCST90091033	ebi-a-GCST90026301	X-14056 levels || id:ebi-a-GCST90026301	Nonalcoholic fatty liver disease	Inverse variance weighted	11	0.0348365807362395	0.0335196171957315	0.298670192388347	-0.030861869	0.100535030439873
ebi-a-GCST90091033	ebi-a-GCST90026301	X-14056 levels || id:ebi-a-GCST90026301	Nonalcoholic fatty liver disease	Simple mode	11	0.0304352396952837	0.0741444982728435	0.690106713651142	-0.114887977	0.175758456310057
ebi-a-GCST90091033	ebi-a-GCST90026301	X-14056 levels || id:ebi-a-GCST90026301	Nonalcoholic fatty liver disease	Weighted mode	11	0.0570096976125602	0.0402912076510236	0.187462173433247	-0.021961069	0.135980464608566
ebi-a-GCST90091033	ebi-a-GCST90026302	1-methyl-5-imidazoleacetate levels || id:ebi-a-GCST90026302	Nonalcoholic fatty liver disease	MR Egger	11	0.093327657819385	0.153494911228086	0.558204828408015	-0.207522368	0.394177683826433
ebi-a-GCST90091033	ebi-a-GCST90026302	1-methyl-5-imidazoleacetate levels || id:ebi-a-GCST90026302	Nonalcoholic fatty liver disease	Weighted median	11	-0.011176959	0.0991352890577506	0.910233119248392	-0.205482125	0.183128207831191
ebi-a-GCST90091033	ebi-a-GCST90026302	1-methyl-5-imidazoleacetate levels || id:ebi-a-GCST90026302	Nonalcoholic fatty liver disease	Inverse variance weighted	11	-0.004253058	0.0757633218496229	0.955233374744918	-0.152749169	0.14424305237868
ebi-a-GCST90091033	ebi-a-GCST90026302	1-methyl-5-imidazoleacetate levels || id:ebi-a-GCST90026302	Nonalcoholic fatty liver disease	Simple mode	11	-0.02964976	0.159294923080382	0.856063404330214	-0.341867809	0.282568289374687
ebi-a-GCST90091033	ebi-a-GCST90026302	1-methyl-5-imidazoleacetate levels || id:ebi-a-GCST90026302	Nonalcoholic fatty liver disease	Weighted mode	11	-0.011350837	0.107028711671058	0.917636712078656	-0.221127112	0.19842543804278
ebi-a-GCST90091033	ebi-a-GCST90026303	X-15245 levels || id:ebi-a-GCST90026303	Nonalcoholic fatty liver disease	MR Egger	11	0.19600827454867	0.191742725112803	0.333355032448902	-0.179807467	0.571824015769764
ebi-a-GCST90091033	ebi-a-GCST90026303	X-15245 levels || id:ebi-a-GCST90026303	Nonalcoholic fatty liver disease	Weighted median	11	0.0611213515199146	0.118988654340032	0.607480088590016	-0.172096411	0.294339114026377
ebi-a-GCST90091033	ebi-a-GCST90026303	X-15245 levels || id:ebi-a-GCST90026303	Nonalcoholic fatty liver disease	Inverse variance weighted	11	0.0329635826625632	0.0942499892495907	0.726529121786133	-0.151766396	0.217693561591761
ebi-a-GCST90091033	ebi-a-GCST90026303	X-15245 levels || id:ebi-a-GCST90026303	Nonalcoholic fatty liver disease	Simple mode	11	0.161433627331631	0.190697268696667	0.417047443777031	-0.212333019	0.535200273977099
ebi-a-GCST90091033	ebi-a-GCST90026303	X-15245 levels || id:ebi-a-GCST90026303	Nonalcoholic fatty liver disease	Weighted mode	11	0.104937169260079	0.125458958289769	0.422452063901768	-0.140962389	0.350836727508027
ebi-a-GCST90091033	ebi-a-GCST90026304	1-carboxyethylphenylalanine levels || id:ebi-a-GCST90026304	Nonalcoholic fatty liver disease	MR Egger	11	0.117436422266683	0.0964137868676238	0.254174200592692	-0.0715346	0.306407444527226
ebi-a-GCST90091033	ebi-a-GCST90026304	1-carboxyethylphenylalanine levels || id:ebi-a-GCST90026304	Nonalcoholic fatty liver disease	Weighted median	11	0.0362116288291451	0.0613367016802371	0.554939556195295	-0.084008306	0.15643156412241
ebi-a-GCST90091033	ebi-a-GCST90026304	1-carboxyethylphenylalanine levels || id:ebi-a-GCST90026304	Nonalcoholic fatty liver disease	Inverse variance weighted	11	0.0132067672036579	0.0475080307478114	0.781019877854499	-0.079908973	0.106322507469368
ebi-a-GCST90091033	ebi-a-GCST90026304	1-carboxyethylphenylalanine levels || id:ebi-a-GCST90026304	Nonalcoholic fatty liver disease	Simple mode	11	0.107374435749768	0.106822475815265	0.338518684539562	-0.101997617	0.316746488347688
ebi-a-GCST90091033	ebi-a-GCST90026304	1-carboxyethylphenylalanine levels || id:ebi-a-GCST90026304	Nonalcoholic fatty liver disease	Weighted mode	11	0.0551270524395303	0.0655504355636323	0.420010088667081	-0.073351801	0.18360590614425
ebi-a-GCST90091033	ebi-a-GCST90026305	X-15674 levels || id:ebi-a-GCST90026305	Nonalcoholic fatty liver disease	MR Egger	11	0.0349554260793369	0.0610586918795865	0.581008059023853	-0.08471961	0.154630462163326
ebi-a-GCST90091033	ebi-a-GCST90026305	X-15674 levels || id:ebi-a-GCST90026305	Nonalcoholic fatty liver disease	Weighted median	11	0.010481876484146	0.0406249504391516	0.796394762797144	-0.069143026	0.0901067793448832
ebi-a-GCST90091033	ebi-a-GCST90026305	X-15674 levels || id:ebi-a-GCST90026305	Nonalcoholic fatty liver disease	Inverse variance weighted	11	-0.002525645	0.0301083809453613	0.933147761795157	-0.061538072	0.056486781179264
ebi-a-GCST90091033	ebi-a-GCST90026305	X-15674 levels || id:ebi-a-GCST90026305	Nonalcoholic fatty liver disease	Simple mode	11	-0.108094277	0.0732364178168492	0.1707339012758	-0.251637656	0.0354491021520537
ebi-a-GCST90091033	ebi-a-GCST90026305	X-15674 levels || id:ebi-a-GCST90026305	Nonalcoholic fatty liver disease	Weighted mode	11	0.0329656115226866	0.0443173190439284	0.474080309493658	-0.053896334	0.119827556848786
ebi-a-GCST90091033	ebi-a-GCST90026306	N,n,n-trimethyl-alanylproline betaine (tmap) levels || id:ebi-a-GCST90026306	Nonalcoholic fatty liver disease	MR Egger	11	0.183642963473436	0.115326629874542	0.145764934114827	-0.042397231	0.409683158027539
ebi-a-GCST90091033	ebi-a-GCST90026306	N,n,n-trimethyl-alanylproline betaine (tmap) levels || id:ebi-a-GCST90026306	Nonalcoholic fatty liver disease	Weighted median	11	0.0332275656885711	0.0726328426559254	0.647331092256579	-0.109132806	0.175587937294185
ebi-a-GCST90091033	ebi-a-GCST90026306	N,n,n-trimethyl-alanylproline betaine (tmap) levels || id:ebi-a-GCST90026306	Nonalcoholic fatty liver disease	Inverse variance weighted	11	-0.066037366	0.0698912328822661	0.344730823751576	-0.203024183	0.0709494502977744
ebi-a-GCST90091033	ebi-a-GCST90026306	N,n,n-trimethyl-alanylproline betaine (tmap) levels || id:ebi-a-GCST90026306	Nonalcoholic fatty liver disease	Simple mode	11	-0.035628352	0.141381987510008	0.806144130290224	-0.312737048	0.241480343180786
ebi-a-GCST90091033	ebi-a-GCST90026306	N,n,n-trimethyl-alanylproline betaine (tmap) levels || id:ebi-a-GCST90026306	Nonalcoholic fatty liver disease	Weighted mode	11	0.052259770601109	0.0747636085284471	0.500485908536231	-0.094276902	0.198796443316865
ebi-a-GCST90091033	ebi-a-GCST90026307	X-18887 levels || id:ebi-a-GCST90026307	Nonalcoholic fatty liver disease	MR Egger	11	0.0947916301292724	0.165758448744587	0.58141237848379	-0.230094929	0.419678189668664
ebi-a-GCST90091033	ebi-a-GCST90026307	X-18887 levels || id:ebi-a-GCST90026307	Nonalcoholic fatty liver disease	Weighted median	11	0.0786301559488853	0.0858402723020616	0.359664044415028	-0.089616778	0.246877089660926
ebi-a-GCST90091033	ebi-a-GCST90026307	X-18887 levels || id:ebi-a-GCST90026307	Nonalcoholic fatty liver disease	Inverse variance weighted	11	0.0430041755206332	0.0780317326151733	0.581557327631104	-0.10993802	0.195946371446373
ebi-a-GCST90091033	ebi-a-GCST90026307	X-18887 levels || id:ebi-a-GCST90026307	Nonalcoholic fatty liver disease	Simple mode	11	0.054102637224452	0.171710314381294	0.759176694625844	-0.282449579	0.390654853411789
ebi-a-GCST90091033	ebi-a-GCST90026307	X-18887 levels || id:ebi-a-GCST90026307	Nonalcoholic fatty liver disease	Weighted mode	11	0.0971576469020634	0.0878515187930671	0.294652411706015	-0.07503133	0.269346623736475
ebi-a-GCST90091033	ebi-a-GCST90026308	X-19438 levels || id:ebi-a-GCST90026308	Nonalcoholic fatty liver disease	MR Egger	11	-0.08466063	0.322415446690176	0.798784257917415	-0.716594905	0.547273645958097
ebi-a-GCST90091033	ebi-a-GCST90026308	X-19438 levels || id:ebi-a-GCST90026308	Nonalcoholic fatty liver disease	Weighted median	11	-0.035222473	0.183810033998524	0.848036490392334	-0.39549014	0.325045193736456
ebi-a-GCST90091033	ebi-a-GCST90026308	X-19438 levels || id:ebi-a-GCST90026308	Nonalcoholic fatty liver disease	Inverse variance weighted	11	-0.126256967	0.150871008802739	0.402674788082528	-0.421964145	0.169450209894857
ebi-a-GCST90091033	ebi-a-GCST90026308	X-19438 levels || id:ebi-a-GCST90026308	Nonalcoholic fatty liver disease	Simple mode	11	-0.554920803	0.387226281550436	0.182352969481086	-1.313884315	0.204042708618974
ebi-a-GCST90091033	ebi-a-GCST90026308	X-19438 levels || id:ebi-a-GCST90026308	Nonalcoholic fatty liver disease	Weighted mode	11	0.0206226804546081	0.19180014480644	0.916501749435665	-0.355305603	0.39655096427523
ebi-a-GCST90091033	ebi-a-GCST90026309	X-21286 levels || id:ebi-a-GCST90026309	Nonalcoholic fatty liver disease	MR Egger	11	0.0181194716445799	0.116325416855744	0.879655723478085	-0.209878345	0.246117288681838
ebi-a-GCST90091033	ebi-a-GCST90026309	X-21286 levels || id:ebi-a-GCST90026309	Nonalcoholic fatty liver disease	Weighted median	11	-0.038694006	0.0734636898086589	0.598395501474613	-0.182682838	0.105294826046308
ebi-a-GCST90091033	ebi-a-GCST90026309	X-21286 levels || id:ebi-a-GCST90026309	Nonalcoholic fatty liver disease	Inverse variance weighted	11	-0.061469961	0.0573054466579886	0.283418207063292	-0.173788636	0.0508487145460304
ebi-a-GCST90091033	ebi-a-GCST90026309	X-21286 levels || id:ebi-a-GCST90026309	Nonalcoholic fatty liver disease	Simple mode	11	-0.042539068	0.115441750378516	0.720189458598304	-0.268804899	0.183726762723675
ebi-a-GCST90091033	ebi-a-GCST90026309	X-21286 levels || id:ebi-a-GCST90026309	Nonalcoholic fatty liver disease	Weighted mode	11	-0.031656365	0.0738790443673056	0.677377880781918	-0.176459292	0.113146562063805
ebi-a-GCST90091033	ebi-a-GCST90026310	Butyrate (4:0) levels || id:ebi-a-GCST90026310	Nonalcoholic fatty liver disease	MR Egger	11	-0.067672428	0.0787482811798695	0.412450396161296	-0.222019059	0.0866742033838967
ebi-a-GCST90091033	ebi-a-GCST90026310	Butyrate (4:0) levels || id:ebi-a-GCST90026310	Nonalcoholic fatty liver disease	Weighted median	11	-0.030812627	0.0443474620693141	0.487180508659081	-0.117733652	0.0561083991370282
ebi-a-GCST90091033	ebi-a-GCST90026310	Butyrate (4:0) levels || id:ebi-a-GCST90026310	Nonalcoholic fatty liver disease	Inverse variance weighted	11	-0.0650836	0.0368691671893587	0.0775203802738962	-0.137347168	0.00717996778184392
ebi-a-GCST90091033	ebi-a-GCST90026310	Butyrate (4:0) levels || id:ebi-a-GCST90026310	Nonalcoholic fatty liver disease	Simple mode	11	-0.010865713	0.0867790830464518	0.902837769393479	-0.180952715	0.159221290256432
ebi-a-GCST90091033	ebi-a-GCST90026310	Butyrate (4:0) levels || id:ebi-a-GCST90026310	Nonalcoholic fatty liver disease	Weighted mode	11	-0.027065799	0.0464562684284074	0.573058715095824	-0.118120085	0.0639884870969418
ebi-a-GCST90091033	ebi-a-GCST90026311	X-21733 levels || id:ebi-a-GCST90026311	Nonalcoholic fatty liver disease	MR Egger	11	0.128418640328973	0.216856758864382	0.568305513459733	-0.296620607	0.553457887703162
ebi-a-GCST90091033	ebi-a-GCST90026311	X-21733 levels || id:ebi-a-GCST90026311	Nonalcoholic fatty liver disease	Weighted median	11	0.0572070750003992	0.135487410898352	0.672855931482824	-0.20834825	0.32276240036117
ebi-a-GCST90091033	ebi-a-GCST90026311	X-21733 levels || id:ebi-a-GCST90026311	Nonalcoholic fatty liver disease	Inverse variance weighted	11	-0.005742935	0.10680589959396	0.957118545387371	-0.215082498	0.203596627936507
ebi-a-GCST90091033	ebi-a-GCST90026311	X-21733 levels || id:ebi-a-GCST90026311	Nonalcoholic fatty liver disease	Simple mode	11	0.0660414868593515	0.229751046997348	0.779637914848954	-0.384270565	0.516353538974153
ebi-a-GCST90091033	ebi-a-GCST90026311	X-21733 levels || id:ebi-a-GCST90026311	Nonalcoholic fatty liver disease	Weighted mode	11	0.0602380008158654	0.146606413743005	0.689824940822819	-0.22711057	0.347586571752155
ebi-a-GCST90091033	ebi-a-GCST90026312	2-o-methylascorbic acid levels || id:ebi-a-GCST90026312	Nonalcoholic fatty liver disease	MR Egger	11	-0.032457787	0.0412457640148387	0.451543041710481	-0.113299485	0.0483839102904015
ebi-a-GCST90091033	ebi-a-GCST90026312	2-o-methylascorbic acid levels || id:ebi-a-GCST90026312	Nonalcoholic fatty liver disease	Weighted median	11	-0.020496111	0.0263456104872199	0.436586331411143	-0.072133508	0.0311412855258659
ebi-a-GCST90091033	ebi-a-GCST90026312	2-o-methylascorbic acid levels || id:ebi-a-GCST90026312	Nonalcoholic fatty liver disease	Inverse variance weighted	11	-0.00447422	0.0203374184934906	0.825871629347489	-0.04433556	0.0353871205733041
ebi-a-GCST90091033	ebi-a-GCST90026312	2-o-methylascorbic acid levels || id:ebi-a-GCST90026312	Nonalcoholic fatty liver disease	Simple mode	11	0.046016882297425	0.0471456463913845	0.352056043346309	-0.046388585	0.138422349224539
ebi-a-GCST90091033	ebi-a-GCST90026312	2-o-methylascorbic acid levels || id:ebi-a-GCST90026312	Nonalcoholic fatty liver disease	Weighted mode	11	-0.021890743	0.0274301113595557	0.443377246333975	-0.075653761	0.0318722753021906
ebi-a-GCST90091033	ebi-a-GCST90026313	X-22162 levels || id:ebi-a-GCST90026313	Nonalcoholic fatty liver disease	MR Egger	11	0.026777827250256	0.0744721342698705	0.727462247644402	-0.119187556	0.172743210419202
ebi-a-GCST90091033	ebi-a-GCST90026313	X-22162 levels || id:ebi-a-GCST90026313	Nonalcoholic fatty liver disease	Weighted median	11	-0.022069689	0.0463910703980751	0.634265747427905	-0.112996187	0.0688568090922806
ebi-a-GCST90091033	ebi-a-GCST90026313	X-22162 levels || id:ebi-a-GCST90026313	Nonalcoholic fatty liver disease	Inverse variance weighted	11	-0.062779499	0.036696773907255	0.0871247906774559	-0.134705176	0.00914617759383705
ebi-a-GCST90091033	ebi-a-GCST90026313	X-22162 levels || id:ebi-a-GCST90026313	Nonalcoholic fatty liver disease	Simple mode	11	-0.017749514	0.0803480185371004	0.829609306342267	-0.175231631	0.139732602096064
ebi-a-GCST90091033	ebi-a-GCST90026313	X-22162 levels || id:ebi-a-GCST90026313	Nonalcoholic fatty liver disease	Weighted mode	11	-0.01629393	0.0483660195657526	0.743164861984184	-0.111091328	0.0785034686668311
ebi-a-GCST90091033	ebi-a-GCST90026314	4-chlorobenzoic acid levels || id:ebi-a-GCST90026314	Nonalcoholic fatty liver disease	MR Egger	11	0.0311434488183895	0.073835776490598	0.683072003371033	-0.113574673	0.175861570739962
ebi-a-GCST90091033	ebi-a-GCST90026314	4-chlorobenzoic acid levels || id:ebi-a-GCST90026314	Nonalcoholic fatty liver disease	Weighted median	11	0.0192940619995678	0.0381013667088015	0.612584534361305	-0.055384617	0.0939727407488188
ebi-a-GCST90091033	ebi-a-GCST90026314	4-chlorobenzoic acid levels || id:ebi-a-GCST90026314	Nonalcoholic fatty liver disease	Inverse variance weighted	11	0.0708237693169966	0.0351767359746524	0.04407576581608	0.00187736680667795	0.139770171827315
ebi-a-GCST90091033	ebi-a-GCST90026314	4-chlorobenzoic acid levels || id:ebi-a-GCST90026314	Nonalcoholic fatty liver disease	Simple mode	11	0.111075239010227	0.0743399485434038	0.166003607708126	-0.03463106	0.256781538155298
ebi-a-GCST90091033	ebi-a-GCST90026314	4-chlorobenzoic acid levels || id:ebi-a-GCST90026314	Nonalcoholic fatty liver disease	Weighted mode	11	0.0166793659860152	0.0405782169058871	0.689711440137842	-0.062853939	0.0962126711215539
ebi-a-GCST90091033	ebi-a-GCST90026315	X-23308 levels || id:ebi-a-GCST90026315	Nonalcoholic fatty liver disease	MR Egger	11	0.0105535830844062	0.0950089831290258	0.913990776023299	-0.175664024	0.196771190017297
ebi-a-GCST90091033	ebi-a-GCST90026315	X-23308 levels || id:ebi-a-GCST90026315	Nonalcoholic fatty liver disease	Weighted median	11	0.0209050360933045	0.0572558882856661	0.715024880665273	-0.091316505	0.13312657713321
ebi-a-GCST90091033	ebi-a-GCST90026315	X-23308 levels || id:ebi-a-GCST90026315	Nonalcoholic fatty liver disease	Inverse variance weighted	11	0.0370800356266657	0.044645577627585	0.406232306799029	-0.050425297	0.124585367776732
ebi-a-GCST90091033	ebi-a-GCST90026315	X-23308 levels || id:ebi-a-GCST90026315	Nonalcoholic fatty liver disease	Simple mode	11	0.0740840189667815	0.0977351610005422	0.465934327459259	-0.117476897	0.265644934527844
ebi-a-GCST90091033	ebi-a-GCST90026315	X-23308 levels || id:ebi-a-GCST90026315	Nonalcoholic fatty liver disease	Weighted mode	11	0.0274577411715976	0.0609801922822556	0.662117779	-0.092063436	0.146978918044819
ebi-a-GCST90091033	ebi-a-GCST90026316	Ethyl beta-glucopyranoside levels || id:ebi-a-GCST90026316	Nonalcoholic fatty liver disease	MR Egger	11	-0.106657349	0.289817320218102	0.721367969614296	-0.674699296	0.461384598860342
ebi-a-GCST90091033	ebi-a-GCST90026316	Ethyl beta-glucopyranoside levels || id:ebi-a-GCST90026316	Nonalcoholic fatty liver disease	Weighted median	11	-0.12294803	0.155714987925368	0.429778382776392	-0.428149406	0.182253346332812
ebi-a-GCST90091033	ebi-a-GCST90026316	Ethyl beta-glucopyranoside levels || id:ebi-a-GCST90026316	Nonalcoholic fatty liver disease	Inverse variance weighted	11	-0.096565568	0.135578487898306	0.476310940920841	-0.362299404	0.169168268710022
ebi-a-GCST90091033	ebi-a-GCST90026316	Ethyl beta-glucopyranoside levels || id:ebi-a-GCST90026316	Nonalcoholic fatty liver disease	Simple mode	11	-0.111203532	0.305776334687816	0.723670854201936	-0.710525148	0.488118084236677
ebi-a-GCST90091033	ebi-a-GCST90026316	Ethyl beta-glucopyranoside levels || id:ebi-a-GCST90026316	Nonalcoholic fatty liver disease	Weighted mode	11	-0.118754929	0.175218398132257	0.513303117603697	-0.462182989	0.224673131557317
ebi-a-GCST90091033	ebi-a-GCST90026317	X-23587 levels || id:ebi-a-GCST90026317	Nonalcoholic fatty liver disease	MR Egger	11	0.566803213406941	0.283802257837767	0.0769020609839123	0.0105507880449167	1.12305563876896
ebi-a-GCST90091033	ebi-a-GCST90026317	X-23587 levels || id:ebi-a-GCST90026317	Nonalcoholic fatty liver disease	Weighted median	11	0.187777162500796	0.189839303489811	0.32259590213717	-0.184307872	0.559862197340827
ebi-a-GCST90091033	ebi-a-GCST90026317	X-23587 levels || id:ebi-a-GCST90026317	Nonalcoholic fatty liver disease	Inverse variance weighted	11	0.0711815721289106	0.160072446201035	0.656548510805428	-0.242560422	0.38492356668294
ebi-a-GCST90091033	ebi-a-GCST90026317	X-23587 levels || id:ebi-a-GCST90026317	Nonalcoholic fatty liver disease	Simple mode	11	-0.50145006	0.409748412374706	0.249079570168974	-1.304556948	0.301656828109143
ebi-a-GCST90091033	ebi-a-GCST90026317	X-23587 levels || id:ebi-a-GCST90026317	Nonalcoholic fatty liver disease	Weighted mode	11	0.522618839011729	0.198002929587679	0.0247573304302032	0.134533097019877	0.91070458100358
ebi-a-GCST90091033	ebi-a-GCST90026318	X-23590 levels || id:ebi-a-GCST90026318	Nonalcoholic fatty liver disease	MR Egger	11	0.0272456325205464	0.0544038933533357	0.628528023064146	-0.079385998	0.133877263493084
ebi-a-GCST90091033	ebi-a-GCST90026318	X-23590 levels || id:ebi-a-GCST90026318	Nonalcoholic fatty liver disease	Weighted median	11	0.0184672508607019	0.0359779418296223	0.607745890598451	-0.052049515	0.0889840168467616
ebi-a-GCST90091033	ebi-a-GCST90026318	X-23590 levels || id:ebi-a-GCST90026318	Nonalcoholic fatty liver disease	Inverse variance weighted	11	0.0150058706811191	0.0268474649959694	0.576209060282961	-0.037615161	0.0676269020732192
ebi-a-GCST90091033	ebi-a-GCST90026318	X-23590 levels || id:ebi-a-GCST90026318	Nonalcoholic fatty liver disease	Simple mode	11	0.0490629932693731	0.0524368877825265	0.37149377850954	-0.053713307	0.151839293323125
ebi-a-GCST90091033	ebi-a-GCST90026318	X-23590 levels || id:ebi-a-GCST90026318	Nonalcoholic fatty liver disease	Weighted mode	11	0.022519172734682	0.0391497992444437	0.57786442412591	-0.054214434	0.0992527792537915
ebi-a-GCST90091033	ebi-a-GCST90026319	X-23593 levels || id:ebi-a-GCST90026319	Nonalcoholic fatty liver disease	MR Egger	11	0.106767639268063	0.0632347740348619	0.125596927421088	-0.017172518	0.230707796376393
ebi-a-GCST90091033	ebi-a-GCST90026319	X-23593 levels || id:ebi-a-GCST90026319	Nonalcoholic fatty liver disease	Weighted median	11	0.0617814296029316	0.0335838707140968	0.0658246175045432	-0.004042957	0.127605816202561
ebi-a-GCST90091033	ebi-a-GCST90026319	X-23593 levels || id:ebi-a-GCST90026319	Nonalcoholic fatty liver disease	Inverse variance weighted	11	0.0383955903931138	0.0320959374649279	0.231588984213347	-0.024512447	0.101303627824373
ebi-a-GCST90091033	ebi-a-GCST90026319	X-23593 levels || id:ebi-a-GCST90026319	Nonalcoholic fatty liver disease	Simple mode	11	0.00600900189760056	0.0631408110244859	0.926061213366903	-0.117746988	0.129764991505593
ebi-a-GCST90091033	ebi-a-GCST90026319	X-23593 levels || id:ebi-a-GCST90026319	Nonalcoholic fatty liver disease	Weighted mode	11	0.0714728685075717	0.0357300987107162	0.0733446781919078	0.0014418750345679	0.141503861980576
ebi-a-GCST90091033	ebi-a-GCST90026320	X-23639 levels || id:ebi-a-GCST90026320	Nonalcoholic fatty liver disease	MR Egger	11	0.068432730022109	0.203140191197424	0.743934096446487	-0.329722045	0.46658750476906
ebi-a-GCST90091033	ebi-a-GCST90026320	X-23639 levels || id:ebi-a-GCST90026320	Nonalcoholic fatty liver disease	Weighted median	11	0.0580301348745481	0.105907851972725	0.583739673357649	-0.149549255	0.26560952474109
ebi-a-GCST90091033	ebi-a-GCST90026320	X-23639 levels || id:ebi-a-GCST90026320	Nonalcoholic fatty liver disease	Inverse variance weighted	11	-0.094233816	0.0993358648083433	0.342804550570178	-0.288932111	0.100464478562421
ebi-a-GCST90091033	ebi-a-GCST90026320	X-23639 levels || id:ebi-a-GCST90026320	Nonalcoholic fatty liver disease	Simple mode	11	0.0374309102793549	0.249261383076826	0.883618303496641	-0.451121401	0.525983221109933
ebi-a-GCST90091033	ebi-a-GCST90026320	X-23639 levels || id:ebi-a-GCST90026320	Nonalcoholic fatty liver disease	Weighted mode	11	0.0894548455324431	0.113400760633504	0.448504193311228	-0.132810645	0.311720336374111
ebi-a-GCST90091033	ebi-a-GCST90026321	X-23644 levels || id:ebi-a-GCST90026321	Nonalcoholic fatty liver disease	MR Egger	11	0.424122685820547	0.42102519926156	0.34007735763832	-0.401086705	1.2493320763732
ebi-a-GCST90091033	ebi-a-GCST90026321	X-23644 levels || id:ebi-a-GCST90026321	Nonalcoholic fatty liver disease	Weighted median	11	-0.014010442	0.193643276239879	0.942321932154573	-0.393551263	0.365530379382905
ebi-a-GCST90091033	ebi-a-GCST90026321	X-23644 levels || id:ebi-a-GCST90026321	Nonalcoholic fatty liver disease	Inverse variance weighted	11	-0.255063794	0.231546316795813	0.270649937371877	-0.708894575	0.198766986501186
ebi-a-GCST90091033	ebi-a-GCST90026321	X-23644 levels || id:ebi-a-GCST90026321	Nonalcoholic fatty liver disease	Simple mode	11	0.0562200996906581	0.315474492321782	0.862117986968155	-0.562109905	0.674550104641351
ebi-a-GCST90091033	ebi-a-GCST90026321	X-23644 levels || id:ebi-a-GCST90026321	Nonalcoholic fatty liver disease	Weighted mode	11	0.00561833902293607	0.205986993928232	0.978776866882368	-0.398116169	0.409352847122271
ebi-a-GCST90091033	ebi-a-GCST90026322	X-23652 levels || id:ebi-a-GCST90026322	Nonalcoholic fatty liver disease	MR Egger	11	0.229537727715002	0.274879315527482	0.425301103673202	-0.309225731	0.768301186148866
ebi-a-GCST90091033	ebi-a-GCST90026322	X-23652 levels || id:ebi-a-GCST90026322	Nonalcoholic fatty liver disease	Weighted median	11	-0.078916208	0.170998730008505	0.644438689236682	-0.414073718	0.256241303173895
ebi-a-GCST90091033	ebi-a-GCST90026322	X-23652 levels || id:ebi-a-GCST90026322	Nonalcoholic fatty liver disease	Inverse variance weighted	11	-0.110857105	0.135531727860337	0.413390253994733	-0.376499292	0.154785081599195
ebi-a-GCST90091033	ebi-a-GCST90026322	X-23652 levels || id:ebi-a-GCST90026322	Nonalcoholic fatty liver disease	Simple mode	11	0.0996742054600805	0.292805620767556	0.740589965461563	-0.474224811	0.67357322216449
ebi-a-GCST90091033	ebi-a-GCST90026322	X-23652 levels || id:ebi-a-GCST90026322	Nonalcoholic fatty liver disease	Weighted mode	11	-0.043059131	0.196542908762644	0.830992583457119	-0.428283232	0.342164970091212
ebi-a-GCST90091033	ebi-a-GCST90026323	X-23739 levels || id:ebi-a-GCST90026323	Nonalcoholic fatty liver disease	MR Egger	11	0.0126355875331759	0.0638339106637891	0.84748703270053	-0.112478877	0.137750052434203
ebi-a-GCST90091033	ebi-a-GCST90026323	X-23739 levels || id:ebi-a-GCST90026323	Nonalcoholic fatty liver disease	Weighted median	11	-0.007762711	0.0413061064452831	0.850930489051531	-0.08872268	0.0731972574563692
ebi-a-GCST90091033	ebi-a-GCST90026323	X-23739 levels || id:ebi-a-GCST90026323	Nonalcoholic fatty liver disease	Inverse variance weighted	11	-0.026683675	0.0314571280231751	0.396295813895832	-0.088339646	0.0349722958130767
ebi-a-GCST90091033	ebi-a-GCST90026323	X-23739 levels || id:ebi-a-GCST90026323	Nonalcoholic fatty liver disease	Simple mode	11	0.0125593193337084	0.068977491400716	0.859159138221378	-0.122636564	0.147755202479112
ebi-a-GCST90091033	ebi-a-GCST90026323	X-23739 levels || id:ebi-a-GCST90026323	Nonalcoholic fatty liver disease	Weighted mode	11	0.00102115129485358	0.0442299474237009	0.982034809946372	-0.085669546	0.0877118482453073
ebi-a-GCST90091033	ebi-a-GCST90026324	X-24228 levels || id:ebi-a-GCST90026324	Nonalcoholic fatty liver disease	MR Egger	11	-0.011821236	0.057141934553746	0.840712189589959	-0.123819428	0.100176955295212
ebi-a-GCST90091033	ebi-a-GCST90026324	X-24228 levels || id:ebi-a-GCST90026324	Nonalcoholic fatty liver disease	Weighted median	11	-0.00216653	0.0364513339577771	0.952604663372244	-0.073611144	0.069278084994261
ebi-a-GCST90091033	ebi-a-GCST90026324	X-24228 levels || id:ebi-a-GCST90026324	Nonalcoholic fatty liver disease	Inverse variance weighted	11	-0.012281636	0.0281428407526304	0.662543957537263	-0.067441604	0.0428783320226053
ebi-a-GCST90091033	ebi-a-GCST90026324	X-24228 levels || id:ebi-a-GCST90026324	Nonalcoholic fatty liver disease	Simple mode	11	0.00172518343702605	0.0586088996167138	0.97709642293747	-0.11314826	0.116598626685785
ebi-a-GCST90091033	ebi-a-GCST90026324	X-24228 levels || id:ebi-a-GCST90026324	Nonalcoholic fatty liver disease	Weighted mode	11	0.00410243568319116	0.038834976573741	0.917958833023023	-0.072014118	0.0802189897677235
ebi-a-GCST90091033	ebi-a-GCST90026325	X-24295 levels || id:ebi-a-GCST90026325	Nonalcoholic fatty liver disease	MR Egger	11	0.11858246772307	0.0965008835802494	0.250298802762087	-0.070559264	0.307724199540359
ebi-a-GCST90091033	ebi-a-GCST90026325	X-24295 levels || id:ebi-a-GCST90026325	Nonalcoholic fatty liver disease	Weighted median	11	0.0559567533947405	0.0591588437340465	0.344213362874545	-0.05999458	0.171908087113472
ebi-a-GCST90091033	ebi-a-GCST90026325	X-24295 levels || id:ebi-a-GCST90026325	Nonalcoholic fatty liver disease	Inverse variance weighted	11	0.056421825678232	0.0475943789875394	0.235830696052968	-0.036863157	0.149706808493809
ebi-a-GCST90091033	ebi-a-GCST90026325	X-24295 levels || id:ebi-a-GCST90026325	Nonalcoholic fatty liver disease	Simple mode	11	0.0423634542665302	0.105379947038766	0.69613687572729	-0.164181242	0.248908150462511
ebi-a-GCST90091033	ebi-a-GCST90026325	X-24295 levels || id:ebi-a-GCST90026325	Nonalcoholic fatty liver disease	Weighted mode	11	0.0589136416137144	0.0686063041550885	0.410605789270849	-0.075554715	0.193381997757688
ebi-a-GCST90091033	ebi-a-GCST90026326	3-(3-amino-3-carboxypropyl)uridine levels || id:ebi-a-GCST90026326	Nonalcoholic fatty liver disease	MR Egger	11	0.10771534808609	0.0585628731616453	0.0990199641887016	-0.007067883	0.222498579482915
ebi-a-GCST90091033	ebi-a-GCST90026326	3-(3-amino-3-carboxypropyl)uridine levels || id:ebi-a-GCST90026326	Nonalcoholic fatty liver disease	Weighted median	11	0.026169792611639	0.0388975759939552	0.501082659699789	-0.050069456	0.102409041559791
ebi-a-GCST90091033	ebi-a-GCST90026326	3-(3-amino-3-carboxypropyl)uridine levels || id:ebi-a-GCST90026326	Nonalcoholic fatty liver disease	Inverse variance weighted	11	-0.023416317	0.0304099519820269	0.441287137398756	-0.083019823	0.0361871889514609
ebi-a-GCST90091033	ebi-a-GCST90026326	3-(3-amino-3-carboxypropyl)uridine levels || id:ebi-a-GCST90026326	Nonalcoholic fatty liver disease	Simple mode	11	-0.009185327	0.0707481168917819	0.899274238214272	-0.147851636	0.129480981968086
ebi-a-GCST90091033	ebi-a-GCST90026326	3-(3-amino-3-carboxypropyl)uridine levels || id:ebi-a-GCST90026326	Nonalcoholic fatty liver disease	Weighted mode	11	0.0225748268212442	0.0361899725135904	0.546732419754389	-0.048357519	0.0935071729478814
ebi-a-GCST90091033	ebi-a-GCST90026327	X-24337 levels || id:ebi-a-GCST90026327	Nonalcoholic fatty liver disease	MR Egger	11	0.116657919256005	0.0637155350013507	0.100349219046798	-0.008224529	0.241540367858652
ebi-a-GCST90091033	ebi-a-GCST90026327	X-24337 levels || id:ebi-a-GCST90026327	Nonalcoholic fatty liver disease	Weighted median	11	0.0304982467076491	0.0404210683997557	0.450540869185216	-0.048727047	0.10972354077117
ebi-a-GCST90091033	ebi-a-GCST90026327	X-24337 levels || id:ebi-a-GCST90026327	Nonalcoholic fatty liver disease	Inverse variance weighted	11	-0.011710357	0.0375950988281198	0.755430978113297	-0.085396751	0.0619760365521157
ebi-a-GCST90091033	ebi-a-GCST90026327	X-24337 levels || id:ebi-a-GCST90026327	Nonalcoholic fatty liver disease	Simple mode	11	0.022546450794995	0.0575420312104997	0.703407180397066	-0.09023593	0.135328831967574
ebi-a-GCST90091033	ebi-a-GCST90026327	X-24337 levels || id:ebi-a-GCST90026327	Nonalcoholic fatty liver disease	Weighted mode	11	0.0309150696264969	0.0393632230084947	0.450438035493595	-0.046236847	0.108066986723146
ebi-a-GCST90091033	ebi-a-GCST90026328	X-24431 levels || id:ebi-a-GCST90026328	Nonalcoholic fatty liver disease	MR Egger	11	0.0156158862390997	0.169927999835947	0.92879280047595	-0.317442993	0.348674765917555
ebi-a-GCST90091033	ebi-a-GCST90026328	X-24431 levels || id:ebi-a-GCST90026328	Nonalcoholic fatty liver disease	Weighted median	11	-0.005126516	0.108891187389177	0.962450060216992	-0.218553243	0.208300211182023
ebi-a-GCST90091033	ebi-a-GCST90026328	X-24431 levels || id:ebi-a-GCST90026328	Nonalcoholic fatty liver disease	Inverse variance weighted	11	-0.010753067	0.083703001439159	0.897779472362767	-0.17481095	0.15330481572188
ebi-a-GCST90091033	ebi-a-GCST90026328	X-24431 levels || id:ebi-a-GCST90026328	Nonalcoholic fatty liver disease	Simple mode	11	-0.008099274	0.154775922532414	0.959297105938163	-0.311460082	0.295261534518518
ebi-a-GCST90091033	ebi-a-GCST90026328	X-24431 levels || id:ebi-a-GCST90026328	Nonalcoholic fatty liver disease	Weighted mode	11	-0.001663172	0.112667017533456	0.988512550675204	-0.222490526	0.219164182337045
ebi-a-GCST90091033	ebi-a-GCST90026329	X-24452 levels || id:ebi-a-GCST90026329	Nonalcoholic fatty liver disease	MR Egger	11	0.0143106958171532	0.0489188336818127	0.776506226962271	-0.081570218	0.110191609833506
ebi-a-GCST90091033	ebi-a-GCST90026329	X-24452 levels || id:ebi-a-GCST90026329	Nonalcoholic fatty liver disease	Weighted median	11	0.0165630702784875	0.0311350507779531	0.594743274	-0.044461629	0.0775877698032756
ebi-a-GCST90091033	ebi-a-GCST90026329	X-24452 levels || id:ebi-a-GCST90026329	Nonalcoholic fatty liver disease	Inverse variance weighted	11	0.003263750864429	0.0240575366383863	0.892086605594391	-0.043889021	0.0504165226756662
ebi-a-GCST90091033	ebi-a-GCST90026329	X-24452 levels || id:ebi-a-GCST90026329	Nonalcoholic fatty liver disease	Simple mode	11	0.037504880416068	0.0534643867712464	0.49899511113858	-0.067285318	0.142295078487711
ebi-a-GCST90091033	ebi-a-GCST90026329	X-24452 levels || id:ebi-a-GCST90026329	Nonalcoholic fatty liver disease	Weighted mode	11	0.0208695075965182	0.0333628296249914	0.545632293542013	-0.044521638	0.0862606536615013
ebi-a-GCST90091033	ebi-a-GCST90026330	X-24686 levels || id:ebi-a-GCST90026330	Nonalcoholic fatty liver disease	MR Egger	11	0.166932143472788	0.123967400624617	0.211043842730927	-0.076043962	0.409908248697038
ebi-a-GCST90091033	ebi-a-GCST90026330	X-24686 levels || id:ebi-a-GCST90026330	Nonalcoholic fatty liver disease	Weighted median	11	0.0980251394177469	0.0806012756056738	0.223918817574278	-0.059953361	0.256003639604867
ebi-a-GCST90091033	ebi-a-GCST90026330	X-24686 levels || id:ebi-a-GCST90026330	Nonalcoholic fatty liver disease	Inverse variance weighted	11	0.096089725414073	0.0610474502920237	0.115483516105577	-0.023563277	0.215742727986439
ebi-a-GCST90091033	ebi-a-GCST90026330	X-24686 levels || id:ebi-a-GCST90026330	Nonalcoholic fatty liver disease	Simple mode	11	0.0944940282200174	0.125806725972614	0.469895996561933	-0.152087155	0.34107521112634
ebi-a-GCST90091033	ebi-a-GCST90026330	X-24686 levels || id:ebi-a-GCST90026330	Nonalcoholic fatty liver disease	Weighted mode	11	0.103900301138885	0.0852237011676695	0.250764408796659	-0.063138153	0.270938755427517
ebi-a-GCST90091033	ebi-a-GCST90026331	X-24699 levels || id:ebi-a-GCST90026331	Nonalcoholic fatty liver disease	MR Egger	11	0.0530142842132279	0.0587633633236312	0.390474096581668	-0.062161908	0.168190476327545
ebi-a-GCST90091033	ebi-a-GCST90026331	X-24699 levels || id:ebi-a-GCST90026331	Nonalcoholic fatty liver disease	Weighted median	11	0.0123537986219194	0.0365228355300729	0.735175841280281	-0.059230959	0.0839385562608624
ebi-a-GCST90091033	ebi-a-GCST90026331	X-24699 levels || id:ebi-a-GCST90026331	Nonalcoholic fatty liver disease	Inverse variance weighted	11	-0.014033033	0.0289464379004953	0.627823132941779	-0.070768051	0.0427019855415352
ebi-a-GCST90091033	ebi-a-GCST90026331	X-24699 levels || id:ebi-a-GCST90026331	Nonalcoholic fatty liver disease	Simple mode	11	0.00771067041722695	0.0685043564282745	0.912608916164697	-0.126557868	0.141979209016645
ebi-a-GCST90091033	ebi-a-GCST90026331	X-24699 levels || id:ebi-a-GCST90026331	Nonalcoholic fatty liver disease	Weighted mode	11	0.0188187902448206	0.037733103154029	0.628753847675104	-0.055138092	0.0927756724267175
ebi-a-GCST90091033	ebi-a-GCST90026332	3-amino-2-piperidone levels || id:ebi-a-GCST90026332	Nonalcoholic fatty liver disease	MR Egger	11	0.218225095870843	0.0539918569268504	0.00292062134864671	0.112401056294216	0.324049135447469
ebi-a-GCST90091033	ebi-a-GCST90026332	3-amino-2-piperidone levels || id:ebi-a-GCST90026332	Nonalcoholic fatty liver disease	Weighted median	11	0.0760717613304656	0.0364303317981806	0.0367848901749995	0.0046683110060315	0.1474752116549
ebi-a-GCST90091033	ebi-a-GCST90026332	3-amino-2-piperidone levels || id:ebi-a-GCST90026332	Nonalcoholic fatty liver disease	Inverse variance weighted	11	0.0105844163183918	0.0431381063587055	0.806176790767221	-0.073966272	0.0951351047814546
ebi-a-GCST90091033	ebi-a-GCST90026332	3-amino-2-piperidone levels || id:ebi-a-GCST90026332	Nonalcoholic fatty liver disease	Simple mode	11	0.0535459652968727	0.0624251453752507	0.411109980634845	-0.06880732	0.175899250232364
ebi-a-GCST90091033	ebi-a-GCST90026332	3-amino-2-piperidone levels || id:ebi-a-GCST90026332	Nonalcoholic fatty liver disease	Weighted mode	11	0.0717801106964006	0.0371614583430903	0.0822199609118629	-0.001056348	0.144616569048858
ebi-a-GCST90091033	ebi-a-GCST90026333	X-24813 levels || id:ebi-a-GCST90026333	Nonalcoholic fatty liver disease	MR Egger	11	0.0763131636233266	0.0716497559680704	0.314575708898679	-0.064120358	0.216746685320745
ebi-a-GCST90091033	ebi-a-GCST90026333	X-24813 levels || id:ebi-a-GCST90026333	Nonalcoholic fatty liver disease	Weighted median	11	0.0397778392889247	0.0462766618951796	0.390028393730697	-0.050924418	0.130480096603477
ebi-a-GCST90091033	ebi-a-GCST90026333	X-24813 levels || id:ebi-a-GCST90026333	Nonalcoholic fatty liver disease	Inverse variance weighted	11	0.0400192804074275	0.0347549920382797	0.249539525121025	-0.028100504	0.108139064802456
ebi-a-GCST90091033	ebi-a-GCST90026333	X-24813 levels || id:ebi-a-GCST90026333	Nonalcoholic fatty liver disease	Simple mode	11	0.129044230645329	0.0753459279004586	0.117547311957162	-0.018633788	0.276722249330228
ebi-a-GCST90091033	ebi-a-GCST90026333	X-24813 levels || id:ebi-a-GCST90026333	Nonalcoholic fatty liver disease	Weighted mode	11	0.0423588654905138	0.0460426783334744	0.379235258901586	-0.047884784	0.132602515024124
ebi-a-GCST90091033	ebi-a-GCST90026334	X-24952 levels || id:ebi-a-GCST90026334	Nonalcoholic fatty liver disease	MR Egger	11	-0.056916787	0.0815815058203256	0.503008758804067	-0.216816539	0.102982964293236
ebi-a-GCST90091033	ebi-a-GCST90026334	X-24952 levels || id:ebi-a-GCST90026334	Nonalcoholic fatty liver disease	Weighted median	11	-0.015115012	0.0533656934051199	0.776996988701879	-0.119711771	0.0894817469860652
ebi-a-GCST90091033	ebi-a-GCST90026334	X-24952 levels || id:ebi-a-GCST90026334	Nonalcoholic fatty liver disease	Inverse variance weighted	11	-0.026238417	0.0400702618240963	0.512589952090112	-0.10477613	0.0522992963602113
ebi-a-GCST90091033	ebi-a-GCST90026334	X-24952 levels || id:ebi-a-GCST90026334	Nonalcoholic fatty liver disease	Simple mode	11	-0.01409855	0.0897479262060042	0.878299943264586	-0.190004486	0.16180738518344
ebi-a-GCST90091033	ebi-a-GCST90026334	X-24952 levels || id:ebi-a-GCST90026334	Nonalcoholic fatty liver disease	Weighted mode	11	-0.012242065	0.0567166847940561	0.833446906161688	-0.123406767	0.0989226376504658
ebi-a-GCST90091033	ebi-a-GCST90026335	X-25109 levels || id:ebi-a-GCST90026335	Nonalcoholic fatty liver disease	MR Egger	11	0.144680263193491	0.079331048907729	0.101497067323094	-0.010808593	0.30016911905264
ebi-a-GCST90091033	ebi-a-GCST90026335	X-25109 levels || id:ebi-a-GCST90026335	Nonalcoholic fatty liver disease	Weighted median	11	0.089956662794447	0.0505476279791357	0.0751346294721035	-0.009116688	0.189030013633553
ebi-a-GCST90091033	ebi-a-GCST90026335	X-25109 levels || id:ebi-a-GCST90026335	Nonalcoholic fatty liver disease	Inverse variance weighted	11	0.0469873080349381	0.039125340801685	0.229773274299134	-0.02969836	0.123672976006241
ebi-a-GCST90091033	ebi-a-GCST90026335	X-25109 levels || id:ebi-a-GCST90026335	Nonalcoholic fatty liver disease	Simple mode	11	0.0916963809334826	0.0838722120244398	0.299904336109635	-0.072693155	0.256085916501385
ebi-a-GCST90091033	ebi-a-GCST90026335	X-25109 levels || id:ebi-a-GCST90026335	Nonalcoholic fatty liver disease	Weighted mode	11	0.0931710665256302	0.0540656451021714	0.11555730194509	-0.012797598	0.199139730925886
ebi-a-GCST90091033	ebi-a-GCST90026336	N6-methyllysine levels || id:ebi-a-GCST90026336	Nonalcoholic fatty liver disease	MR Egger	11	-0.122038346	0.232255743842217	0.611969993966771	-0.577259604	0.333182911787816
ebi-a-GCST90091033	ebi-a-GCST90026336	N6-methyllysine levels || id:ebi-a-GCST90026336	Nonalcoholic fatty liver disease	Weighted median	11	-0.038717938	0.147848009514681	0.793416559020454	-0.328500037	0.251064160441462
ebi-a-GCST90091033	ebi-a-GCST90026336	N6-methyllysine levels || id:ebi-a-GCST90026336	Nonalcoholic fatty liver disease	Inverse variance weighted	11	-0.030800527	0.114386312253072	0.787723770326333	-0.254997699	0.193396645311896
ebi-a-GCST90091033	ebi-a-GCST90026336	N6-methyllysine levels || id:ebi-a-GCST90026336	Nonalcoholic fatty liver disease	Simple mode	11	0.0221372279288097	0.244611612053958	0.929677355088673	-0.457301532	0.501575987554567
ebi-a-GCST90091033	ebi-a-GCST90026336	N6-methyllysine levels || id:ebi-a-GCST90026336	Nonalcoholic fatty liver disease	Weighted mode	11	-0.045776368	0.156414768142484	0.775764434002091	-0.352349313	0.260796577950691
