# Supplementary material for: The Role of Metabolites in CSF on NAFLD Development: A Mendelian Randomisation Analysis
Source: Endocrinol Diabetes Metab. 2025 Nov 23;8(6):e70088. doi: 10.1002/edm2.70088 (PMC12640884; doi:10.1002/edm2.70088)
Supplement: Supplementary file 13 — Table S9: The results of inverse Mendelian randomisation analysis in validation group. [file EDM2-8-e70088-s003.csv]

Table S9 The results of inverse Mendelian randomization analysis in validation group
id.exposure	id.outcome	outcome	exposure	method	nsnp	b	se	pval	lo_ci	up_ci
oih177	ebi-a-GCST90025999	Glucose levels || id:ebi-a-GCST90025999	NAFLD	MR Egger	13	0.00138113558439619	0.0189937871497284	0.943338162949828	-0.035846687	0.0386089583978639
oih177	ebi-a-GCST90025999	Glucose levels || id:ebi-a-GCST90025999	NAFLD	Weighted median	13	0.00788032105588117	0.0108156048799334	0.466242342529293	-0.013318265	0.0290789066205507
oih177	ebi-a-GCST90025999	Glucose levels || id:ebi-a-GCST90025999	NAFLD	Inverse variance weighted	13	0.00315876096521696	0.0081056607549614	0.696759767906733	-0.012728334	0.0190458560449413
oih177	ebi-a-GCST90025999	Glucose levels || id:ebi-a-GCST90025999	NAFLD	Simple mode	13	0.0105689697902739	0.0170170724588844	0.546163492375739	-0.022784492	0.0439224318096873
oih177	ebi-a-GCST90025999	Glucose levels || id:ebi-a-GCST90025999	NAFLD	Weighted mode	13	0.0086693690937725	0.012163372222642	0.489632266354511	-0.01517084	0.0325095786501507
oih177	ebi-a-GCST90026000	Creatinine levels || id:ebi-a-GCST90026000	NAFLD	MR Egger	14	0.0393231194746123	0.0174049293486683	0.0432647704649281	0.00520945795122241	0.0734367809980022
oih177	ebi-a-GCST90026000	Creatinine levels || id:ebi-a-GCST90026000	NAFLD	Weighted median	14	0.0150257108743948	0.0100959716308902	0.136675024880665	-0.004762394	0.0348138152709395
oih177	ebi-a-GCST90026000	Creatinine levels || id:ebi-a-GCST90026000	NAFLD	Inverse variance weighted	14	0.00823848401423496	0.00774494326556634	0.287453632796917	-0.006941605	0.023418572814745
oih177	ebi-a-GCST90026000	Creatinine levels || id:ebi-a-GCST90026000	NAFLD	Simple mode	14	-0.020153665	0.0202318144095745	0.337364431477333	-0.059808021	0.0195006912607257
oih177	ebi-a-GCST90026000	Creatinine levels || id:ebi-a-GCST90026000	NAFLD	Weighted mode	14	0.0191712394973717	0.010313928818731	0.0858415452286925	-0.001044061	0.0393865399820845
oih177	ebi-a-GCST90026001	Urate levels || id:ebi-a-GCST90026001	NAFLD	MR Egger	14	0.0594933903039679	0.0551373333869075	0.301797099395543	-0.048575783	0.167562563742307
oih177	ebi-a-GCST90026001	Urate levels || id:ebi-a-GCST90026001	NAFLD	Weighted median	14	0.0183073250730473	0.026437352123602	0.488636238976071	-0.033509885	0.0701245352353072
oih177	ebi-a-GCST90026001	Urate levels || id:ebi-a-GCST90026001	NAFLD	Inverse variance weighted	14	0.0210385099380518	0.0228421874721747	0.357030878764854	-0.023732178	0.0658091973835143
oih177	ebi-a-GCST90026001	Urate levels || id:ebi-a-GCST90026001	NAFLD	Simple mode	14	-0.006418734	0.0503406748970132	0.900491216257971	-0.105086457	0.0922489888745361
oih177	ebi-a-GCST90026001	Urate levels || id:ebi-a-GCST90026001	NAFLD	Weighted mode	14	0.00981181987860502	0.0303156073109851	0.751346473097656	-0.04960677	0.0692304102081359
oih177	ebi-a-GCST90026002	Bilirubin (z,z) levels || id:ebi-a-GCST90026002	NAFLD	MR Egger	14	0.0790090819378927	0.0837789898443628	0.364247430095945	-0.085197738	0.243215902032844
oih177	ebi-a-GCST90026002	Bilirubin (z,z) levels || id:ebi-a-GCST90026002	NAFLD	Weighted median	14	0.0199749350236825	0.0502976006372289	0.69126794958959	-0.078608362	0.118558232272651
oih177	ebi-a-GCST90026002	Bilirubin (z,z) levels || id:ebi-a-GCST90026002	NAFLD	Inverse variance weighted	14	-0.013100389	0.0353430634021389	0.710888068173842	-0.082372793	0.0561720154051857
oih177	ebi-a-GCST90026002	Bilirubin (z,z) levels || id:ebi-a-GCST90026002	NAFLD	Simple mode	14	-0.032207366	0.0803516325798827	0.695055100743016	-0.189696566	0.125281834185882
oih177	ebi-a-GCST90026002	Bilirubin (z,z) levels || id:ebi-a-GCST90026002	NAFLD	Weighted mode	14	0.0176039039366411	0.0504407923897572	0.732676210597517	-0.081260049	0.116467857020565
oih177	ebi-a-GCST90026003	Cholesterol levels || id:ebi-a-GCST90026003	NAFLD	MR Egger	14	0.0794652517180014	0.0401793313155538	0.0713821351355928	0.000713762339515978	0.158216741096487
oih177	ebi-a-GCST90026003	Cholesterol levels || id:ebi-a-GCST90026003	NAFLD	Weighted median	14	0.0380271102401589	0.0228244158825558	0.0956991617278725	-0.006708745	0.0827629653699682
oih177	ebi-a-GCST90026003	Cholesterol levels || id:ebi-a-GCST90026003	NAFLD	Inverse variance weighted	14	0.0144635519976975	0.0170086026405975	0.395121155721235	-0.018873309	0.0478004131732686
oih177	ebi-a-GCST90026003	Cholesterol levels || id:ebi-a-GCST90026003	NAFLD	Simple mode	14	0.0301594233768871	0.0368936529146193	0.428388824425084	-0.042152136	0.102470983089541
oih177	ebi-a-GCST90026003	Cholesterol levels || id:ebi-a-GCST90026003	NAFLD	Weighted mode	14	0.039164920335033	0.0246767014002355	0.136500140884917	-0.009201414	0.0875312550794946
oih177	ebi-a-GCST90026004	Lysine levels || id:ebi-a-GCST90026004	NAFLD	MR Egger	14	-0.021296732	0.0267729387739487	0.441798342069717	-0.073771692	0.0311782276279382
oih177	ebi-a-GCST90026004	Lysine levels || id:ebi-a-GCST90026004	NAFLD	Weighted median	14	0.00262711229216917	0.0152698998584341	0.863402029454155	-0.027301891	0.0325561160146999
oih177	ebi-a-GCST90026004	Lysine levels || id:ebi-a-GCST90026004	NAFLD	Inverse variance weighted	14	0.00599566242716607	0.0112777473838032	0.5949777625568	-0.016108722	0.0281000472994203
oih177	ebi-a-GCST90026004	Lysine levels || id:ebi-a-GCST90026004	NAFLD	Simple mode	14	-0.012298519	0.0230256804373944	0.602271930483715	-0.057428852	0.0328318148635416
oih177	ebi-a-GCST90026004	Lysine levels || id:ebi-a-GCST90026004	NAFLD	Weighted mode	14	-0.000578679	0.0168793358575183	0.973172062512743	-0.033662177	0.0325048191439072
oih177	ebi-a-GCST90026005	Tyrosine levels || id:ebi-a-GCST90026005	NAFLD	MR Egger	14	0.00843953455928454	0.0394923721579775	0.834368572482844	-0.068965515	0.0858445839889204
oih177	ebi-a-GCST90026005	Tyrosine levels || id:ebi-a-GCST90026005	NAFLD	Weighted median	14	0.0173530229465807	0.0179976192587228	0.334953505808554	-0.017922311	0.0526283566936775
oih177	ebi-a-GCST90026005	Tyrosine levels || id:ebi-a-GCST90026005	NAFLD	Inverse variance weighted	14	0.0118173342703289	0.0159775000578004	0.459528487538841	-0.019498566	0.0431332343836177
oih177	ebi-a-GCST90026005	Tyrosine levels || id:ebi-a-GCST90026005	NAFLD	Simple mode	14	0.0034293374164639	0.0305631365109096	0.912374905438304	-0.05647441	0.0633330849778466
oih177	ebi-a-GCST90026005	Tyrosine levels || id:ebi-a-GCST90026005	NAFLD	Weighted mode	14	0.0143828502635126	0.0181895101095905	0.443292926491026	-0.02126859	0.05003429007831
oih177	ebi-a-GCST90026006	Pyroglutamine levels || id:ebi-a-GCST90026006	NAFLD	MR Egger	14	0.0107005120127328	0.0683555206028524	0.878208605221552	-0.123276308	0.144677332394323
oih177	ebi-a-GCST90026006	Pyroglutamine levels || id:ebi-a-GCST90026006	NAFLD	Weighted median	14	-0.010868016	0.0344916677070559	0.75269251732979	-0.078471685	0.0567356526205915
oih177	ebi-a-GCST90026006	Pyroglutamine levels || id:ebi-a-GCST90026006	NAFLD	Inverse variance weighted	14	0.00912973248575923	0.0275872565792699	0.740689648472636	-0.04494129	0.0632007553811283
oih177	ebi-a-GCST90026006	Pyroglutamine levels || id:ebi-a-GCST90026006	NAFLD	Simple mode	14	-0.028813354	0.0644441093762583	0.662156910016347	-0.155123809	0.0974971002391521
oih177	ebi-a-GCST90026006	Pyroglutamine levels || id:ebi-a-GCST90026006	NAFLD	Weighted mode	14	-0.025728351	0.0367210893596181	0.495875907046096	-0.097701686	0.046244984357387
oih177	ebi-a-GCST90026007	Cortisol levels || id:ebi-a-GCST90026007	NAFLD	MR Egger	14	0.0121248105153809	0.0703298721222934	0.865997189269662	-0.125721739	0.149971359875076
oih177	ebi-a-GCST90026007	Cortisol levels || id:ebi-a-GCST90026007	NAFLD	Weighted median	14	0.0183567490483105	0.0291119232434292	0.528329726357722	-0.038702621	0.0754161186054317
oih177	ebi-a-GCST90026007	Cortisol levels || id:ebi-a-GCST90026007	NAFLD	Inverse variance weighted	14	0.00113413883238838	0.028482114177524	0.968237161733852	-0.054690805	0.0569590826203354
oih177	ebi-a-GCST90026007	Cortisol levels || id:ebi-a-GCST90026007	NAFLD	Simple mode	14	-0.031419953	0.050987698799871	0.548384267091538	-0.131355843	0.0685159366631692
oih177	ebi-a-GCST90026007	Cortisol levels || id:ebi-a-GCST90026007	NAFLD	Weighted mode	14	0.0130487266438369	0.029498277655441	0.665502218743693	-0.044767898	0.0708653508485012
oih177	ebi-a-GCST90026008	Lactate levels || id:ebi-a-GCST90026008	NAFLD	MR Egger	14	-0.03115395	0.0216639150563883	0.175982131851013	-0.073615224	0.0113073230494142
oih177	ebi-a-GCST90026008	Lactate levels || id:ebi-a-GCST90026008	NAFLD	Weighted median	14	0.00223094380215086	0.0125983663758809	0.859443987409564	-0.022461854	0.0269237418988775
oih177	ebi-a-GCST90026008	Lactate levels || id:ebi-a-GCST90026008	NAFLD	Inverse variance weighted	14	-0.000353597	0.00914151874683859	0.969145211265162	-0.018270974	0.0175637792683933
oih177	ebi-a-GCST90026008	Lactate levels || id:ebi-a-GCST90026008	NAFLD	Simple mode	14	0.00937276990922767	0.0204909634493801	0.654926974960806	-0.030789518	0.0495350582700127
oih177	ebi-a-GCST90026008	Lactate levels || id:ebi-a-GCST90026008	NAFLD	Weighted mode	14	0.00196181219020863	0.0136694779776242	0.888082117010804	-0.024830365	0.0287539890263521
oih177	ebi-a-GCST90026009	Sulfate levels || id:ebi-a-GCST90026009	NAFLD	MR Egger	14	0.0209660926854688	0.0219113485098306	0.357518915126583	-0.02198015	0.0639123357647368
oih177	ebi-a-GCST90026009	Sulfate levels || id:ebi-a-GCST90026009	NAFLD	Weighted median	14	0.00138307120491393	0.0125155267341536	0.91200616496882	-0.023147361	0.0259135036038549
oih177	ebi-a-GCST90026009	Sulfate levels || id:ebi-a-GCST90026009	NAFLD	Inverse variance weighted	14	-0.00711618	0.00922533366986944	0.440485467409901	-0.025197834	0.0109654743522208
oih177	ebi-a-GCST90026009	Sulfate levels || id:ebi-a-GCST90026009	NAFLD	Simple mode	14	-0.014270718	0.0213527225603013	0.515613150423159	-0.056122055	0.0275806178068602
oih177	ebi-a-GCST90026009	Sulfate levels || id:ebi-a-GCST90026009	NAFLD	Weighted mode	14	0.00816131626547346	0.013108204044788	0.544307237120821	-0.017530764	0.0338533961932579
oih177	ebi-a-GCST90026010	1,5-anhydroglucitol (1,5-ag) levels || id:ebi-a-GCST90026010	NAFLD	MR Egger	14	-0.031468919	0.100742565613529	0.760121036317576	-0.228924347	0.165986509709108
oih177	ebi-a-GCST90026010	1,5-anhydroglucitol (1,5-ag) levels || id:ebi-a-GCST90026010	NAFLD	Weighted median	14	-0.000957295	0.0370535927386378	0.979388614598062	-0.073582337	0.0716677468413167
oih177	ebi-a-GCST90026010	1,5-anhydroglucitol (1,5-ag) levels || id:ebi-a-GCST90026010	NAFLD	Inverse variance weighted	14	0.01546595653874	0.0408852460854473	0.705224678695069	-0.064669126	0.0956010388662168
oih177	ebi-a-GCST90026010	1,5-anhydroglucitol (1,5-ag) levels || id:ebi-a-GCST90026010	NAFLD	Simple mode	14	0.0356629740746131	0.0701778116151113	0.619840084065579	-0.101885537	0.173211484840231
oih177	ebi-a-GCST90026010	1,5-anhydroglucitol (1,5-ag) levels || id:ebi-a-GCST90026010	NAFLD	Weighted mode	14	0.00723741303034253	0.0357785167893119	0.842826196840435	-0.06288848	0.0773633059373939
oih177	ebi-a-GCST90026011	Kynurenine levels || id:ebi-a-GCST90026011	NAFLD	MR Egger	14	0.119470565035542	0.0434672848581285	0.0176507063106079	0.0342746867136107	0.204666443357474
oih177	ebi-a-GCST90026011	Kynurenine levels || id:ebi-a-GCST90026011	NAFLD	Weighted median	14	0.0520123897681679	0.0253405697734399	0.0401177608420453	0.00234487301222568	0.10167990652411
oih177	ebi-a-GCST90026011	Kynurenine levels || id:ebi-a-GCST90026011	NAFLD	Inverse variance weighted	14	0.0155289349715213	0.022040455946867	0.481080954215636	-0.027670359	0.0587282286273806
oih177	ebi-a-GCST90026011	Kynurenine levels || id:ebi-a-GCST90026011	NAFLD	Simple mode	14	0.0456285769316069	0.0469796010149706	0.349152708650705	-0.046451441	0.137708594920949
oih177	ebi-a-GCST90026011	Kynurenine levels || id:ebi-a-GCST90026011	NAFLD	Weighted mode	14	0.0538956813424727	0.0257163734567758	0.0562423290356664	0.00349158936719206	0.104299773317753
oih177	ebi-a-GCST90026012	Asparagine levels || id:ebi-a-GCST90026012	NAFLD	MR Egger	14	0.0227475254479455	0.0248474901207049	0.377966504866708	-0.025953555	0.0714486060845272
oih177	ebi-a-GCST90026012	Asparagine levels || id:ebi-a-GCST90026012	NAFLD	Weighted median	14	0.0192350469168946	0.0136117914454663	0.15762147616183	-0.007444064	0.0459141581500086
oih177	ebi-a-GCST90026012	Asparagine levels || id:ebi-a-GCST90026012	NAFLD	Inverse variance weighted	14	0.00420231003350574	0.010304640578103	0.683414984080847	-0.015994785	0.0243994055665876
oih177	ebi-a-GCST90026012	Asparagine levels || id:ebi-a-GCST90026012	NAFLD	Simple mode	14	0.0057275475473858	0.0219071289515809	0.797844402638256	-0.037210425	0.0486655202924844
oih177	ebi-a-GCST90026012	Asparagine levels || id:ebi-a-GCST90026012	NAFLD	Weighted mode	14	0.0185511473597843	0.0133882172358766	0.189171688499607	-0.007689758	0.0447920531421024
oih177	ebi-a-GCST90026013	Glycine levels || id:ebi-a-GCST90026013	NAFLD	MR Egger	14	0.0211561431084123	0.0379916994745976	0.587857085600559	-0.053307588	0.0956198740786237
oih177	ebi-a-GCST90026013	Glycine levels || id:ebi-a-GCST90026013	NAFLD	Weighted median	14	-0.000690906	0.0218775173161821	0.974806464480079	-0.04357084	0.0421890274405983
oih177	ebi-a-GCST90026013	Glycine levels || id:ebi-a-GCST90026013	NAFLD	Inverse variance weighted	14	0.00275138794323126	0.0159533863208837	0.863072607124221	-0.028517249	0.0340200251321634
oih177	ebi-a-GCST90026013	Glycine levels || id:ebi-a-GCST90026013	NAFLD	Simple mode	14	-0.003143281	0.0320288453912752	0.923318901967132	-0.065919818	0.0596332555995197
oih177	ebi-a-GCST90026013	Glycine levels || id:ebi-a-GCST90026013	NAFLD	Weighted mode	14	-0.000373835	0.0236118225348748	0.987608386094357	-0.046653008	0.0459053367034394
oih177	ebi-a-GCST90026014	Proline levels || id:ebi-a-GCST90026014	NAFLD	MR Egger	14	0.0811769882876065	0.0539547552247359	0.158300551259559	-0.024574332	0.186928308528089
oih177	ebi-a-GCST90026014	Proline levels || id:ebi-a-GCST90026014	NAFLD	Weighted median	14	0.0124143745245397	0.0305814288013752	0.684783099008203	-0.047525226	0.072353974975235
oih177	ebi-a-GCST90026014	Proline levels || id:ebi-a-GCST90026014	NAFLD	Inverse variance weighted	14	0.021841924438573	0.0228352368136945	0.338819232663193	-0.02291514	0.0665989885934141
oih177	ebi-a-GCST90026014	Proline levels || id:ebi-a-GCST90026014	NAFLD	Simple mode	14	0.0102505880753798	0.0550555008687772	0.855172454499145	-0.097658194	0.118159369778183
oih177	ebi-a-GCST90026014	Proline levels || id:ebi-a-GCST90026014	NAFLD	Weighted mode	14	0.00304248808075835	0.0336824469238495	0.929403015533043	-0.062975108	0.0690600840515033
oih177	ebi-a-GCST90026015	Ornithine levels || id:ebi-a-GCST90026015	NAFLD	MR Egger	14	-0.007481468	0.0304102094743945	0.8098257173511	-0.067085478	0.0521225429890393
oih177	ebi-a-GCST90026015	Ornithine levels || id:ebi-a-GCST90026015	NAFLD	Weighted median	14	-0.015146695	0.0169729159277351	0.3721765298005	-0.04841361	0.0181202203808009
oih177	ebi-a-GCST90026015	Ornithine levels || id:ebi-a-GCST90026015	NAFLD	Inverse variance weighted	14	-0.006407278	0.0127873200662808	0.616325392948783	-0.031470426	0.0186558690711962
oih177	ebi-a-GCST90026015	Ornithine levels || id:ebi-a-GCST90026015	NAFLD	Simple mode	14	0.00428473727970985	0.0265981182860976	0.87449765952792	-0.047847575	0.0564170491204612
oih177	ebi-a-GCST90026015	Ornithine levels || id:ebi-a-GCST90026015	NAFLD	Weighted mode	14	-0.013117119	0.0192411449286891	0.507378624487491	-0.050829763	0.0245955255360374
oih177	ebi-a-GCST90026016	Citrulline levels || id:ebi-a-GCST90026016	NAFLD	MR Egger	14	0.0593696776478291	0.039806919112836	0.161659118655794	-0.018651884	0.137391239108988
oih177	ebi-a-GCST90026016	Citrulline levels || id:ebi-a-GCST90026016	NAFLD	Weighted median	14	0.0272963117836393	0.0204509246385193	0.181967146296274	-0.012787501	0.0673801240751371
oih177	ebi-a-GCST90026016	Citrulline levels || id:ebi-a-GCST90026016	NAFLD	Inverse variance weighted	14	0.00408611197974301	0.0175564781353731	0.8159625430963	-0.030324585	0.0384968091250743
oih177	ebi-a-GCST90026016	Citrulline levels || id:ebi-a-GCST90026016	NAFLD	Simple mode	14	0.0170899371408005	0.033263979134405	0.61603544940454	-0.048107462	0.0822873362442342
oih177	ebi-a-GCST90026016	Citrulline levels || id:ebi-a-GCST90026016	NAFLD	Weighted mode	14	0.0284933468162384	0.0215671420376048	0.209235216798422	-0.013778252	0.0707649452099439
oih177	ebi-a-GCST90026017	Acetoacetate levels || id:ebi-a-GCST90026017	NAFLD	MR Egger	14	-0.02837632	0.162448914435517	0.864244832657305	-0.346776193	0.290023551970509
oih177	ebi-a-GCST90026017	Acetoacetate levels || id:ebi-a-GCST90026017	NAFLD	Weighted median	14	-0.009379506	0.071121962779416	0.895079856966901	-0.148778553	0.130019540937562
oih177	ebi-a-GCST90026017	Acetoacetate levels || id:ebi-a-GCST90026017	NAFLD	Inverse variance weighted	14	-0.030902583	0.0658165988391318	0.638693932699871	-0.159903117	0.0980979503201692
oih177	ebi-a-GCST90026017	Acetoacetate levels || id:ebi-a-GCST90026017	NAFLD	Simple mode	14	-0.009816195	0.116862025930868	0.934337626873492	-0.238865766	0.219233375593504
oih177	ebi-a-GCST90026017	Acetoacetate levels || id:ebi-a-GCST90026017	NAFLD	Weighted mode	14	-0.002816833	0.0739050111077344	0.970175690648828	-0.147670655	0.142036988895429
oih177	ebi-a-GCST90026018	Sphingomyelin (d18:1/14:0, d16:1/16:0) levels || id:ebi-a-GCST90026018	NAFLD	MR Egger	14	0.0758795333249014	0.0774148107692528	0.346351587259477	-0.075853496	0.227612562432637
oih177	ebi-a-GCST90026018	Sphingomyelin (d18:1/14:0, d16:1/16:0) levels || id:ebi-a-GCST90026018	NAFLD	Weighted median	14	0.0289283884252704	0.0435081922243835	0.506117522313762	-0.056347668	0.114204445185062
oih177	ebi-a-GCST90026018	Sphingomyelin (d18:1/14:0, d16:1/16:0) levels || id:ebi-a-GCST90026018	NAFLD	Inverse variance weighted	14	0.00475034251205899	0.0325324491290555	0.883906709113854	-0.059013258	0.0685139428050078
oih177	ebi-a-GCST90026018	Sphingomyelin (d18:1/14:0, d16:1/16:0) levels || id:ebi-a-GCST90026018	NAFLD	Simple mode	14	-0.108592109	0.0779108100477379	0.18674716718798	-0.261297297	0.044113078290299
oih177	ebi-a-GCST90026018	Sphingomyelin (d18:1/14:0, d16:1/16:0) levels || id:ebi-a-GCST90026018	NAFLD	Weighted mode	14	0.0385004585750173	0.0457380133431851	0.415138895752515	-0.051146048	0.12814696472766
oih177	ebi-a-GCST90026019	Sphingomyelin (d18:1/18:1, d18:2/18:0) levels || id:ebi-a-GCST90026019	NAFLD	MR Egger	14	0.0525312579647576	0.0504612482875419	0.318385925365298	-0.046372789	0.15143530460834
oih177	ebi-a-GCST90026019	Sphingomyelin (d18:1/18:1, d18:2/18:0) levels || id:ebi-a-GCST90026019	NAFLD	Weighted median	14	0.00571910131576412	0.0225748512918293	0.800005882470759	-0.038527607	0.0499658098477496
oih177	ebi-a-GCST90026019	Sphingomyelin (d18:1/18:1, d18:2/18:0) levels || id:ebi-a-GCST90026019	NAFLD	Inverse variance weighted	14	-0.006788096	0.0217566214808664	0.755039471394355	-0.049431074	0.0358548820856556
oih177	ebi-a-GCST90026019	Sphingomyelin (d18:1/18:1, d18:2/18:0) levels || id:ebi-a-GCST90026019	NAFLD	Simple mode	14	0.00552015807144546	0.0356740796689606	0.879403988106165	-0.064401038	0.0754413542226082
oih177	ebi-a-GCST90026019	Sphingomyelin (d18:1/18:1, d18:2/18:0) levels || id:ebi-a-GCST90026019	NAFLD	Weighted mode	14	0.00719866846935696	0.0242002379918033	0.770813480020026	-0.040233798	0.0546311349332914
oih177	ebi-a-GCST90026020	Sphingomyelin (d18:1/20:0, d16:1/22:0) levels || id:ebi-a-GCST90026020	NAFLD	MR Egger	14	0.137566745252956	0.0726876038730761	0.0827803883960536	-0.004900958	0.280034448844185
oih177	ebi-a-GCST90026020	Sphingomyelin (d18:1/20:0, d16:1/22:0) levels || id:ebi-a-GCST90026020	NAFLD	Weighted median	14	0.0520478496958571	0.0422154096664676	0.217608911346669	-0.030694353	0.134790052642134
oih177	ebi-a-GCST90026020	Sphingomyelin (d18:1/20:0, d16:1/22:0) levels || id:ebi-a-GCST90026020	NAFLD	Inverse variance weighted	14	-0.026110287	0.036262754874029	0.471506267988576	-0.097185286	0.0449647130424422
oih177	ebi-a-GCST90026020	Sphingomyelin (d18:1/20:0, d16:1/22:0) levels || id:ebi-a-GCST90026020	NAFLD	Simple mode	14	-0.10647814	0.0965208953740043	0.289959955999216	-0.295659095	0.0827028145465367
oih177	ebi-a-GCST90026020	Sphingomyelin (d18:1/20:0, d16:1/22:0) levels || id:ebi-a-GCST90026020	NAFLD	Weighted mode	14	0.0507397758060748	0.0441297758394385	0.270945555733775	-0.035754585	0.137234136451374
oih177	ebi-a-GCST90026021	Sphingomyelin (d18:1/20:1, d18:2/20:0) levels || id:ebi-a-GCST90026021	NAFLD	MR Egger	14	0.0150410441212974	0.126510073598948	0.907327979224624	-0.2329187	0.263000788375235
oih177	ebi-a-GCST90026021	Sphingomyelin (d18:1/20:1, d18:2/20:0) levels || id:ebi-a-GCST90026021	NAFLD	Weighted median	14	-0.008969805	0.0614703907117811	0.88398395513119	-0.129451771	0.111512160617762
oih177	ebi-a-GCST90026021	Sphingomyelin (d18:1/20:1, d18:2/20:0) levels || id:ebi-a-GCST90026021	NAFLD	Inverse variance weighted	14	-0.035661988	0.0514631445271287	0.488333592868615	-0.136529751	0.0652057756046922
oih177	ebi-a-GCST90026021	Sphingomyelin (d18:1/20:1, d18:2/20:0) levels || id:ebi-a-GCST90026021	NAFLD	Simple mode	14	0.0168163924923703	0.0992066164949792	0.868005769628809	-0.177628576	0.21126136082253
oih177	ebi-a-GCST90026021	Sphingomyelin (d18:1/20:1, d18:2/20:0) levels || id:ebi-a-GCST90026021	NAFLD	Weighted mode	14	-0.007026794	0.0628660499381695	0.912709942588251	-0.130244252	0.116190663532408
oih177	ebi-a-GCST90026022	Sphingomyelin (d18:1/22:1, d18:2/22:0, d16:1/24:1) levels || id:ebi-a-GCST90026022	NAFLD	MR Egger	14	0.0332122710085291	0.097804658850655	0.740044005086169	-0.15848486	0.224909402355813
oih177	ebi-a-GCST90026022	Sphingomyelin (d18:1/22:1, d18:2/22:0, d16:1/24:1) levels || id:ebi-a-GCST90026022	NAFLD	Weighted median	14	0.00106248286288774	0.0473240658250539	0.982088025513015	-0.091692686	0.0938176518799933
oih177	ebi-a-GCST90026022	Sphingomyelin (d18:1/22:1, d18:2/22:0, d16:1/24:1) levels || id:ebi-a-GCST90026022	NAFLD	Inverse variance weighted	14	-0.033054849	0.0405781425607434	0.415302808701925	-0.112588008	0.0464783106648029
oih177	ebi-a-GCST90026022	Sphingomyelin (d18:1/22:1, d18:2/22:0, d16:1/24:1) levels || id:ebi-a-GCST90026022	NAFLD	Simple mode	14	0.0279706637616061	0.0784379207750015	0.727115289966937	-0.125767661	0.181708988480609
oih177	ebi-a-GCST90026022	Sphingomyelin (d18:1/22:1, d18:2/22:0, d16:1/24:1) levels || id:ebi-a-GCST90026022	NAFLD	Weighted mode	14	0.00473578585106182	0.0464548404640526	0.920356891581161	-0.086315701	0.0957872731606048
oih177	ebi-a-GCST90026023	Sphingomyelin (d18:1/24:1, d18:2/24:0) levels || id:ebi-a-GCST90026023	NAFLD	MR Egger	14	0.0279773185026775	0.0705678076905929	0.698725307511334	-0.110335585	0.16629022157624
oih177	ebi-a-GCST90026023	Sphingomyelin (d18:1/24:1, d18:2/24:0) levels || id:ebi-a-GCST90026023	NAFLD	Weighted median	14	0.00974814848259723	0.0320652071346245	0.761120157111797	-0.053099658	0.0725959544664612
oih177	ebi-a-GCST90026023	Sphingomyelin (d18:1/24:1, d18:2/24:0) levels || id:ebi-a-GCST90026023	NAFLD	Inverse variance weighted	14	-0.005827723	0.0290656978999568	0.841088187657105	-0.062796491	0.0511410445221215
oih177	ebi-a-GCST90026023	Sphingomyelin (d18:1/24:1, d18:2/24:0) levels || id:ebi-a-GCST90026023	NAFLD	Simple mode	14	0.0181393101224109	0.0469264680680577	0.705344123870913	-0.073836567	0.110115187535804
oih177	ebi-a-GCST90026023	Sphingomyelin (d18:1/24:1, d18:2/24:0) levels || id:ebi-a-GCST90026023	NAFLD	Weighted mode	14	0.00968000099033456	0.0331198481783402	0.774691110745998	-0.055234901	0.0745949034198814
oih177	ebi-a-GCST90026024	Sphingomyelin (d18:2/16:0, d18:1/16:1) levels || id:ebi-a-GCST90026024	NAFLD	MR Egger	14	0.087518673624728	0.0776603946113168	0.281798434845752	-0.0646957	0.239733047062909
oih177	ebi-a-GCST90026024	Sphingomyelin (d18:2/16:0, d18:1/16:1) levels || id:ebi-a-GCST90026024	NAFLD	Weighted median	14	0.0289710358420735	0.0347798586773115	0.404854238828728	-0.039197487	0.097139558849604
oih177	ebi-a-GCST90026024	Sphingomyelin (d18:2/16:0, d18:1/16:1) levels || id:ebi-a-GCST90026024	NAFLD	Inverse variance weighted	14	-0.002572392	0.0334202501861697	0.938646572419815	-0.068076082	0.0629312984925288
oih177	ebi-a-GCST90026024	Sphingomyelin (d18:2/16:0, d18:1/16:1) levels || id:ebi-a-GCST90026024	NAFLD	Simple mode	14	0.0110810331252472	0.0587414554188771	0.853287396789101	-0.104052219	0.126214285746246
oih177	ebi-a-GCST90026024	Sphingomyelin (d18:2/16:0, d18:1/16:1) levels || id:ebi-a-GCST90026024	NAFLD	Weighted mode	14	0.0248518997400595	0.0376240677624205	0.520445916023265	-0.048891273	0.0985950725544037
oih177	ebi-a-GCST90026025	Sphingomyelin (d18:2/24:1, d18:1/24:2) levels || id:ebi-a-GCST90026025	NAFLD	MR Egger	14	0.0455456618499992	0.063353708089035	0.485960040144294	-0.078627606	0.169718929704508
oih177	ebi-a-GCST90026025	Sphingomyelin (d18:2/24:1, d18:1/24:2) levels || id:ebi-a-GCST90026025	NAFLD	Weighted median	14	0.000982019852008103	0.0325315635208073	0.975918172636849	-0.062779845	0.0647438843527905
oih177	ebi-a-GCST90026025	Sphingomyelin (d18:2/24:1, d18:1/24:2) levels || id:ebi-a-GCST90026025	NAFLD	Inverse variance weighted	14	-0.018583664	0.0270144343080981	0.4915056224928	-0.071531955	0.0343646271745198
oih177	ebi-a-GCST90026025	Sphingomyelin (d18:2/24:1, d18:1/24:2) levels || id:ebi-a-GCST90026025	NAFLD	Simple mode	14	0.00752501915484866	0.0482663444561039	0.878501960678335	-0.087077016	0.102127054288812
oih177	ebi-a-GCST90026025	Sphingomyelin (d18:2/24:1, d18:1/24:2) levels || id:ebi-a-GCST90026025	NAFLD	Weighted mode	14	0.00561142656972935	0.0334148929462931	0.869221239977331	-0.059881764	0.0711046167444638
oih177	ebi-a-GCST90026026	Allantoin levels || id:ebi-a-GCST90026026	NAFLD	MR Egger	14	0.0781838256631698	0.0520914646730643	0.159228730686842	-0.023915445	0.180283096422376
oih177	ebi-a-GCST90026026	Allantoin levels || id:ebi-a-GCST90026026	NAFLD	Weighted median	14	0.0365165223596672	0.0290421838937915	0.208622782929996	-0.020406158	0.0934392027914986
oih177	ebi-a-GCST90026026	Allantoin levels || id:ebi-a-GCST90026026	NAFLD	Inverse variance weighted	14	0.0229709244988438	0.022308433324611	0.303152314203962	-0.020753605	0.0666954538150814
oih177	ebi-a-GCST90026026	Allantoin levels || id:ebi-a-GCST90026026	NAFLD	Simple mode	14	0.0125174367002434	0.0533598983187524	0.818185084707651	-0.092067964	0.117102837404998
oih177	ebi-a-GCST90026026	Allantoin levels || id:ebi-a-GCST90026026	NAFLD	Weighted mode	14	0.0332366243646189	0.0303985876947844	0.294082058269298	-0.026344608	0.0928178562463964
oih177	ebi-a-GCST90026027	Alpha-ketoglutarate levels || id:ebi-a-GCST90026027	NAFLD	MR Egger	14	0.0197388805430644	0.0369504765850202	0.602960583897149	-0.052684054	0.092161814649704
oih177	ebi-a-GCST90026027	Alpha-ketoglutarate levels || id:ebi-a-GCST90026027	NAFLD	Weighted median	14	0.0192723871241295	0.0221115718530872	0.383428084455577	-0.024066294	0.0626110679561803
oih177	ebi-a-GCST90026027	Alpha-ketoglutarate levels || id:ebi-a-GCST90026027	NAFLD	Inverse variance weighted	14	0.0310156814279282	0.0155653702952244	0.0463043881069893	0.000507555649288408	0.0615238072065679
oih177	ebi-a-GCST90026027	Alpha-ketoglutarate levels || id:ebi-a-GCST90026027	NAFLD	Simple mode	14	0.0172891187498141	0.0358282633163098	0.637435515070591	-0.052934277	0.0875125148497813
oih177	ebi-a-GCST90026027	Alpha-ketoglutarate levels || id:ebi-a-GCST90026027	NAFLD	Weighted mode	14	0.0156504636570095	0.0228621570967241	0.505644943361919	-0.029159364	0.0604602915665887
oih177	ebi-a-GCST90026028	Dimethylglycine levels || id:ebi-a-GCST90026028	NAFLD	MR Egger	14	0.0812598963576862	0.0894974082805736	0.381772781750242	-0.094155024	0.25667481658761
oih177	ebi-a-GCST90026028	Dimethylglycine levels || id:ebi-a-GCST90026028	NAFLD	Weighted median	14	0.000816566584579856	0.0412334994860335	0.98420014561742	-0.080001092	0.0816342255772056
oih177	ebi-a-GCST90026028	Dimethylglycine levels || id:ebi-a-GCST90026028	NAFLD	Inverse variance weighted	14	0.0322924290676067	0.0369566607618655	0.382231618284964	-0.040142626	0.104727484160863
oih177	ebi-a-GCST90026028	Dimethylglycine levels || id:ebi-a-GCST90026028	NAFLD	Simple mode	14	-0.00473313	0.0774965973518394	0.952228210475391	-0.15662646	0.14716020130097
oih177	ebi-a-GCST90026028	Dimethylglycine levels || id:ebi-a-GCST90026028	NAFLD	Weighted mode	14	-0.00258298	0.0446069196006945	0.95470461133211	-0.090012543	0.0848465821575777
oih177	ebi-a-GCST90026029	Glucuronate levels || id:ebi-a-GCST90026029	NAFLD	MR Egger	14	0.0905185862204618	0.0697450324557369	0.218731642828438	-0.046181677	0.227218849833706
oih177	ebi-a-GCST90026029	Glucuronate levels || id:ebi-a-GCST90026029	NAFLD	Weighted median	14	0.0177275066282692	0.0367328237232524	0.629375025016754	-0.054268828	0.0897238411258438
oih177	ebi-a-GCST90026029	Glucuronate levels || id:ebi-a-GCST90026029	NAFLD	Inverse variance weighted	14	-0.005461525	0.030621349257603	0.858442791916461	-0.06547937	0.0545563193829267
oih177	ebi-a-GCST90026029	Glucuronate levels || id:ebi-a-GCST90026029	NAFLD	Simple mode	14	0.0715787466752981	0.055472585158888	0.21941030945153	-0.03714752	0.180305013586719
oih177	ebi-a-GCST90026029	Glucuronate levels || id:ebi-a-GCST90026029	NAFLD	Weighted mode	14	0.0218496288919185	0.0388045363150755	0.582969389648957	-0.054207262	0.0979065200694665
oih177	ebi-a-GCST90026030	Glycerol 3-phosphate levels || id:ebi-a-GCST90026030	NAFLD	MR Egger	14	-0.148161735	0.212709090793585	0.499357456981786	-0.565071553	0.268748083187501
oih177	ebi-a-GCST90026030	Glycerol 3-phosphate levels || id:ebi-a-GCST90026030	NAFLD	Weighted median	14	-0.120144671	0.124705355601108	0.335332619386279	-0.364567168	0.124277825608144
oih177	ebi-a-GCST90026030	Glycerol 3-phosphate levels || id:ebi-a-GCST90026030	NAFLD	Inverse variance weighted	14	-0.036896992	0.0893065712735505	0.67949686617498	-0.211937872	0.138143887788826
oih177	ebi-a-GCST90026030	Glycerol 3-phosphate levels || id:ebi-a-GCST90026030	NAFLD	Simple mode	14	0.347567088468362	0.250677770197895	0.188910117100158	-0.143761341	0.838895518056237
oih177	ebi-a-GCST90026030	Glycerol 3-phosphate levels || id:ebi-a-GCST90026030	NAFLD	Weighted mode	14	-0.173532329	0.131788677956823	0.210664699790112	-0.431838137	0.0847734802890652
oih177	ebi-a-GCST90026031	Hypoxanthine levels || id:ebi-a-GCST90026031	NAFLD	MR Egger	14	-0.055070395	0.0786934346617856	0.497389069483019	-0.209309527	0.099168737054407
oih177	ebi-a-GCST90026031	Hypoxanthine levels || id:ebi-a-GCST90026031	NAFLD	Weighted median	14	-0.047505554	0.0338516940434867	0.160514443571136	-0.113854874	0.0188437667901336
oih177	ebi-a-GCST90026031	Hypoxanthine levels || id:ebi-a-GCST90026031	NAFLD	Inverse variance weighted	14	-0.000265951	0.0326289282556927	0.993496684066164	-0.064218651	0.0636867479026966
oih177	ebi-a-GCST90026031	Hypoxanthine levels || id:ebi-a-GCST90026031	NAFLD	Simple mode	14	-0.036579511	0.0598706680682096	0.551749493898081	-0.15392602	0.0807669988063028
oih177	ebi-a-GCST90026031	Hypoxanthine levels || id:ebi-a-GCST90026031	NAFLD	Weighted mode	14	-0.058446603	0.0351437908196285	0.120205590740444	-0.127328433	0.0104352272849448
oih177	ebi-a-GCST90026032	3-indoxyl sulfate levels || id:ebi-a-GCST90026032	NAFLD	MR Egger	14	0.170170102365951	0.117834727713321	0.174297256646699	-0.060785964	0.401126168684061
oih177	ebi-a-GCST90026032	3-indoxyl sulfate levels || id:ebi-a-GCST90026032	NAFLD	Weighted median	14	0.0673858478172927	0.0655838282170729	0.304196105740843	-0.061158455	0.195930151122756
oih177	ebi-a-GCST90026032	3-indoxyl sulfate levels || id:ebi-a-GCST90026032	NAFLD	Inverse variance weighted	14	0.0379381680213858	0.0494793184374368	0.443231363985141	-0.059041296	0.134917632158762
oih177	ebi-a-GCST90026032	3-indoxyl sulfate levels || id:ebi-a-GCST90026032	NAFLD	Simple mode	14	0.0744339048322931	0.100928125667367	0.473923943458727	-0.123385221	0.272253031140333
oih177	ebi-a-GCST90026032	3-indoxyl sulfate levels || id:ebi-a-GCST90026032	NAFLD	Weighted mode	14	0.0744339048322931	0.0747322901004591	0.337425248357688	-0.072041384	0.220909193429193
oih177	ebi-a-GCST90026033	Inosine levels || id:ebi-a-GCST90026033	NAFLD	MR Egger	14	-0.057085914	0.0318491189469937	0.0982983806396032	-0.119510187	0.00533835896907531
oih177	ebi-a-GCST90026033	Inosine levels || id:ebi-a-GCST90026033	NAFLD	Weighted median	14	-0.018378349	0.0150282506053689	0.221359901487282	-0.04783372	0.0110770224683574
oih177	ebi-a-GCST90026033	Inosine levels || id:ebi-a-GCST90026033	NAFLD	Inverse variance weighted	14	-0.011875918	0.0141487512739998	0.401266459512854	-0.03960747	0.0158556348483941
oih177	ebi-a-GCST90026033	Inosine levels || id:ebi-a-GCST90026033	NAFLD	Simple mode	14	-0.027240937	0.0264704050468309	0.322196058178252	-0.079122931	0.0246410567907465
oih177	ebi-a-GCST90026033	Inosine levels || id:ebi-a-GCST90026033	NAFLD	Weighted mode	14	-0.02172015	0.0152022784439723	0.176663303212256	-0.051516616	0.00807631568653787
oih177	ebi-a-GCST90026034	Malate levels || id:ebi-a-GCST90026034	NAFLD	MR Egger	14	0.0124091723725325	0.0171514507471601	0.483234821977248	-0.021207671	0.0460260158369662
oih177	ebi-a-GCST90026034	Malate levels || id:ebi-a-GCST90026034	NAFLD	Weighted median	14	-0.004822549	0.00995504476583165	0.628078849710282	-0.024334436	0.014689338998534
oih177	ebi-a-GCST90026034	Malate levels || id:ebi-a-GCST90026034	NAFLD	Inverse variance weighted	14	-0.005102086	0.00721135314703097	0.479251158087491	-0.019236339	0.00903216578413438
oih177	ebi-a-GCST90026034	Malate levels || id:ebi-a-GCST90026034	NAFLD	Simple mode	14	0.000175095672676429	0.0172478586915997	0.992054364872714	-0.033630707	0.0339808987082118
oih177	ebi-a-GCST90026034	Malate levels || id:ebi-a-GCST90026034	NAFLD	Weighted mode	14	-0.004407921	0.0107630376956817	0.688809523521196	-0.025503475	0.0166876325775246
oih177	ebi-a-GCST90026035	Taurine levels || id:ebi-a-GCST90026035	NAFLD	MR Egger	13	0.0234479168143056	0.0330731824275232	0.493095187656268	-0.041375521	0.0882713543722511
oih177	ebi-a-GCST90026035	Taurine levels || id:ebi-a-GCST90026035	NAFLD	Weighted median	13	0.0202039146941231	0.0168121759532333	0.22946311731074	-0.01274795	0.0531557795624604
oih177	ebi-a-GCST90026035	Taurine levels || id:ebi-a-GCST90026035	NAFLD	Inverse variance weighted	13	0.0183096255851475	0.0128216904224432	0.153286209112785	-0.006820888	0.0434401388131362
oih177	ebi-a-GCST90026035	Taurine levels || id:ebi-a-GCST90026035	NAFLD	Simple mode	13	0.00873927779470213	0.025023735848155	0.73296131293834	-0.040307244	0.0577858000570859
oih177	ebi-a-GCST90026035	Taurine levels || id:ebi-a-GCST90026035	NAFLD	Weighted mode	13	0.0235624407512908	0.0187150183528872	0.231966568943826	-0.013118995	0.0602438767229498
oih177	ebi-a-GCST90026036	Uridine levels || id:ebi-a-GCST90026036	NAFLD	MR Egger	14	-0.020186509	0.054699297840102	0.71852342632469	-0.127397133	0.0870241145805132
oih177	ebi-a-GCST90026036	Uridine levels || id:ebi-a-GCST90026036	NAFLD	Weighted median	14	0.00690018915869518	0.0220277018070844	0.754090335043452	-0.036274106	0.0500744847005805
oih177	ebi-a-GCST90026036	Uridine levels || id:ebi-a-GCST90026036	NAFLD	Inverse variance weighted	14	0.00268734785417868	0.0223175636013786	0.904155175054997	-0.041055077	0.0464297725128806
oih177	ebi-a-GCST90026036	Uridine levels || id:ebi-a-GCST90026036	NAFLD	Simple mode	14	0.0436110657135697	0.0473919480342266	0.374217993549259	-0.049277152	0.136499283860654
oih177	ebi-a-GCST90026036	Uridine levels || id:ebi-a-GCST90026036	NAFLD	Weighted mode	14	0.01417393336757	0.0251318600937447	0.582365379622431	-0.035084512	0.0634323791513097
oih177	ebi-a-GCST90026037	Xanthine levels || id:ebi-a-GCST90026037	NAFLD	MR Egger	14	0.00440068304288834	0.0308150488868644	0.888810490327122	-0.055996813	0.0647981788611425
oih177	ebi-a-GCST90026037	Xanthine levels || id:ebi-a-GCST90026037	NAFLD	Weighted median	14	-0.011140602	0.0173792308174526	0.521503441987207	-0.045203894	0.0229226907610492
oih177	ebi-a-GCST90026037	Xanthine levels || id:ebi-a-GCST90026037	NAFLD	Inverse variance weighted	14	-0.00712182	0.0129775825611768	0.58315736185571	-0.032557882	0.0183142415459342
oih177	ebi-a-GCST90026037	Xanthine levels || id:ebi-a-GCST90026037	NAFLD	Simple mode	14	-0.009707089	0.0263366737062098	0.718375807101911	-0.061326969	0.0419127917626223
oih177	ebi-a-GCST90026037	Xanthine levels || id:ebi-a-GCST90026037	NAFLD	Weighted mode	14	-0.011230863	0.0179598377712609	0.542575108782407	-0.046432145	0.023970418772365
oih177	ebi-a-GCST90026038	Phosphate levels || id:ebi-a-GCST90026038	NAFLD	MR Egger	13	-0.000816888	0.0115391956337851	0.944833625111477	-0.023433711	0.0217999358212964
oih177	ebi-a-GCST90026038	Phosphate levels || id:ebi-a-GCST90026038	NAFLD	Weighted median	13	0.00388515369681921	0.00622837907821837	0.532770452469064	-0.008322469	0.0160927766901272
oih177	ebi-a-GCST90026038	Phosphate levels || id:ebi-a-GCST90026038	NAFLD	Inverse variance weighted	13	0.00264118943466191	0.00480243298420191	0.582340612172192	-0.006771579	0.0120539580836977
oih177	ebi-a-GCST90026038	Phosphate levels || id:ebi-a-GCST90026038	NAFLD	Simple mode	13	-0.005189617	0.0106492457708388	0.634810663079559	-0.026062139	0.0156829045036374
oih177	ebi-a-GCST90026038	Phosphate levels || id:ebi-a-GCST90026038	NAFLD	Weighted mode	13	0.00453159409206946	0.00663149146338274	0.507368948624452	-0.008466129	0.0175293173602996
oih177	ebi-a-GCST90026039	3-hydroxyisobutyrate levels || id:ebi-a-GCST90026039	NAFLD	MR Egger	14	-0.020910586	0.0304992065226461	0.505988295227651	-0.080689031	0.0388678583844688
oih177	ebi-a-GCST90026039	3-hydroxyisobutyrate levels || id:ebi-a-GCST90026039	NAFLD	Weighted median	14	0.00488465909194965	0.0168968840718471	0.772515274112563	-0.028233234	0.0380025518727699
oih177	ebi-a-GCST90026039	3-hydroxyisobutyrate levels || id:ebi-a-GCST90026039	NAFLD	Inverse variance weighted	14	0.000111200088356021	0.0126159977684304	0.992967366794345	-0.024616156	0.0248385557144797
oih177	ebi-a-GCST90026039	3-hydroxyisobutyrate levels || id:ebi-a-GCST90026039	NAFLD	Simple mode	14	0.0243165246623672	0.0286637050518424	0.411598003699523	-0.031864337	0.0804973865639783
oih177	ebi-a-GCST90026039	3-hydroxyisobutyrate levels || id:ebi-a-GCST90026039	NAFLD	Weighted mode	14	0.00627791390682594	0.0187431719137839	0.743010227069615	-0.030458703	0.0430145308578424
oih177	ebi-a-GCST90026040	5-oxoproline levels || id:ebi-a-GCST90026040	NAFLD	MR Egger	14	-0.008935224	0.022115547005552	0.693302249879958	-0.052281696	0.0344112486038031
oih177	ebi-a-GCST90026040	5-oxoproline levels || id:ebi-a-GCST90026040	NAFLD	Weighted median	14	0.00447472351746643	0.0123393728814124	0.716875440157523	-0.019710447	0.0286598943650348
oih177	ebi-a-GCST90026040	5-oxoproline levels || id:ebi-a-GCST90026040	NAFLD	Inverse variance weighted	14	0.00798666470728319	0.00932923925837635	0.391948220620788	-0.010298644	0.0262719736537008
oih177	ebi-a-GCST90026040	5-oxoproline levels || id:ebi-a-GCST90026040	NAFLD	Simple mode	14	0.00541466949959613	0.0230327234624062	0.817804514661924	-0.039729468	0.0505588074859123
oih177	ebi-a-GCST90026040	5-oxoproline levels || id:ebi-a-GCST90026040	NAFLD	Weighted mode	14	0.00285684752271249	0.0141666621443677	0.843303911840884	-0.02490981	0.0306235053256731
oih177	ebi-a-GCST90026041	P-cresol sulfate levels || id:ebi-a-GCST90026041	NAFLD	MR Egger	14	0.0518260235976532	0.118464471063744	0.669532109537334	-0.18036434	0.284016386882592
oih177	ebi-a-GCST90026041	P-cresol sulfate levels || id:ebi-a-GCST90026041	NAFLD	Weighted median	14	-0.013797835	0.0679779014707796	0.839154337060936	-0.147034522	0.119438851848357
oih177	ebi-a-GCST90026041	P-cresol sulfate levels || id:ebi-a-GCST90026041	NAFLD	Inverse variance weighted	14	-0.00067717	0.0498145352136162	0.989154031604175	-0.098313659	0.0969593189852088
oih177	ebi-a-GCST90026041	P-cresol sulfate levels || id:ebi-a-GCST90026041	NAFLD	Simple mode	14	0.0400053253541844	0.12068555244764	0.745561920420152	-0.196538357	0.27654900815156
oih177	ebi-a-GCST90026041	P-cresol sulfate levels || id:ebi-a-GCST90026041	NAFLD	Weighted mode	14	0.000439961778710529	0.0719303603370269	0.995212638525077	-0.140543544	0.141423468039283
oih177	ebi-a-GCST90026042	(N(1) + N(8))-acetylspermidine levels || id:ebi-a-GCST90026042	NAFLD	MR Egger	14	-0.181078414	0.0905667447760724	0.0687282971453965	-0.358589234	-0.003567594
oih177	ebi-a-GCST90026042	(N(1) + N(8))-acetylspermidine levels || id:ebi-a-GCST90026042	NAFLD	Weighted median	14	-0.079599361	0.0490904356063817	0.104913855002905	-0.175816615	0.016617892476922
oih177	ebi-a-GCST90026042	(N(1) + N(8))-acetylspermidine levels || id:ebi-a-GCST90026042	NAFLD	Inverse variance weighted	14	-0.031446845	0.041286122277052	0.446250562209737	-0.112367645	0.0494739547412261
oih177	ebi-a-GCST90026042	(N(1) + N(8))-acetylspermidine levels || id:ebi-a-GCST90026042	NAFLD	Simple mode	14	-0.058748147	0.0814102113494708	0.483299357049584	-0.218312162	0.10081586678799
oih177	ebi-a-GCST90026042	(N(1) + N(8))-acetylspermidine levels || id:ebi-a-GCST90026042	NAFLD	Weighted mode	14	-0.074352814	0.0483195505643309	0.14783871844102	-0.169059133	0.0203535054405246
oih177	ebi-a-GCST90026043	1,2-dipalmitoyl-gpc (16:0/16:0) levels || id:ebi-a-GCST90026043	NAFLD	MR Egger	13	0.0714427381589995	0.0481775958773447	0.166174584345015	-0.02298535	0.165870826078595
oih177	ebi-a-GCST90026043	1,2-dipalmitoyl-gpc (16:0/16:0) levels || id:ebi-a-GCST90026043	NAFLD	Weighted median	13	0.0242758145162209	0.0221608845585177	0.273325990191774	-0.019159519	0.0677111482509156
oih177	ebi-a-GCST90026043	1,2-dipalmitoyl-gpc (16:0/16:0) levels || id:ebi-a-GCST90026043	NAFLD	Inverse variance weighted	13	0.00457087470937324	0.0213776323044421	0.830690734042608	-0.037329285	0.0464710340260798
oih177	ebi-a-GCST90026043	1,2-dipalmitoyl-gpc (16:0/16:0) levels || id:ebi-a-GCST90026043	NAFLD	Simple mode	13	0.0112202345821378	0.0374831661029347	0.769801364628294	-0.062246771	0.0846872401438899
oih177	ebi-a-GCST90026043	1,2-dipalmitoyl-gpc (16:0/16:0) levels || id:ebi-a-GCST90026043	NAFLD	Weighted mode	13	0.0249678448095903	0.024521433842793	0.328670473797082	-0.023094166	0.0730298551414646
oih177	ebi-a-GCST90026044	1-(1-enyl-palmitoyl)-2-arachidonoyl-gpc (p-16:0/20:4) levels || id:ebi-a-GCST90026044	NAFLD	MR Egger	14	0.139078583226144	0.101943943637585	0.197523767997566	-0.060731546	0.338888712755811
oih177	ebi-a-GCST90026044	1-(1-enyl-palmitoyl)-2-arachidonoyl-gpc (p-16:0/20:4) levels || id:ebi-a-GCST90026044	NAFLD	Weighted median	14	0.0708200903379887	0.0548613178333382	0.196740788253078	-0.036708093	0.178348273291332
oih177	ebi-a-GCST90026044	1-(1-enyl-palmitoyl)-2-arachidonoyl-gpc (p-16:0/20:4) levels || id:ebi-a-GCST90026044	NAFLD	Inverse variance weighted	14	0.00835622664508977	0.0446141500051306	0.85142548714374	-0.079087507	0.0957999606551458
oih177	ebi-a-GCST90026044	1-(1-enyl-palmitoyl)-2-arachidonoyl-gpc (p-16:0/20:4) levels || id:ebi-a-GCST90026044	NAFLD	Simple mode	14	0.0380268588213627	0.104031479468138	0.72059291764683	-0.165874841	0.241928558578914
oih177	ebi-a-GCST90026044	1-(1-enyl-palmitoyl)-2-arachidonoyl-gpc (p-16:0/20:4) levels || id:ebi-a-GCST90026044	NAFLD	Weighted mode	14	0.0641347270881667	0.0559472558166812	0.272316202335106	-0.045521894	0.173791348488862
oih177	ebi-a-GCST90026045	1-(1-enyl-palmitoyl)-2-oleoyl-gpc (p-16:0/18:1) levels || id:ebi-a-GCST90026045	NAFLD	MR Egger	14	0.0191969001758718	0.052717011084789	0.722081587102933	-0.084128442	0.122522241902058
oih177	ebi-a-GCST90026045	1-(1-enyl-palmitoyl)-2-oleoyl-gpc (p-16:0/18:1) levels || id:ebi-a-GCST90026045	NAFLD	Weighted median	14	0.00740310781805132	0.0286079964783103	0.795806864883809	-0.048668565	0.0634747809155396
oih177	ebi-a-GCST90026045	1-(1-enyl-palmitoyl)-2-oleoyl-gpc (p-16:0/18:1) levels || id:ebi-a-GCST90026045	NAFLD	Inverse variance weighted	14	-0.012514602	0.0218143766960336	0.566180331039361	-0.05527078	0.0302415766938867
oih177	ebi-a-GCST90026045	1-(1-enyl-palmitoyl)-2-oleoyl-gpc (p-16:0/18:1) levels || id:ebi-a-GCST90026045	NAFLD	Simple mode	14	-0.001689723	0.045009842470682	0.97062387379804	-0.089909014	0.0865295685425666
oih177	ebi-a-GCST90026045	1-(1-enyl-palmitoyl)-2-oleoyl-gpc (p-16:0/18:1) levels || id:ebi-a-GCST90026045	NAFLD	Weighted mode	14	0.0066712313673597	0.0310073854196753	0.832989110404151	-0.054103244	0.0674457067899233
oih177	ebi-a-GCST90026046	1-arachidonoyl-gpc (20:4n6) levels || id:ebi-a-GCST90026046	NAFLD	MR Egger	14	0.106650562606053	0.0654971840218689	0.129409166877137	-0.021723918	0.235025043288916
oih177	ebi-a-GCST90026046	1-arachidonoyl-gpc (20:4n6) levels || id:ebi-a-GCST90026046	NAFLD	Weighted median	14	0.0262686563533009	0.0369421002128725	0.477036881359221	-0.04613786	0.098675172770531
oih177	ebi-a-GCST90026046	1-arachidonoyl-gpc (20:4n6) levels || id:ebi-a-GCST90026046	NAFLD	Inverse variance weighted	14	-0.003999113	0.0301114221945267	0.894343251100994	-0.063017501	0.0550192745009674
oih177	ebi-a-GCST90026046	1-arachidonoyl-gpc (20:4n6) levels || id:ebi-a-GCST90026046	NAFLD	Simple mode	14	0.0329971379564515	0.0771482831848731	0.675861820234987	-0.118213497	0.184207772998803
oih177	ebi-a-GCST90026046	1-arachidonoyl-gpc (20:4n6) levels || id:ebi-a-GCST90026046	NAFLD	Weighted mode	14	0.0329971379564515	0.0419790633177625	0.445936901896996	-0.049281826	0.115276102059266
oih177	ebi-a-GCST90026047	1-linoleoyl-gpc (18:2) levels || id:ebi-a-GCST90026047	NAFLD	MR Egger	14	0.130617777245625	0.0794854400600767	0.126247941384142	-0.025173685	0.286409239763375
oih177	ebi-a-GCST90026047	1-linoleoyl-gpc (18:2) levels || id:ebi-a-GCST90026047	NAFLD	Weighted median	14	0.0228030352741283	0.0436099640616013	0.601053657816256	-0.062672494	0.108278564834867
oih177	ebi-a-GCST90026047	1-linoleoyl-gpc (18:2) levels || id:ebi-a-GCST90026047	NAFLD	Inverse variance weighted	14	-0.001586452	0.033879010917909	0.962651130975885	-0.067989313	0.0648164098573391
oih177	ebi-a-GCST90026047	1-linoleoyl-gpc (18:2) levels || id:ebi-a-GCST90026047	NAFLD	Simple mode	14	-0.041992463	0.0724019458642742	0.571836734161632	-0.183900277	0.0999153512403635
oih177	ebi-a-GCST90026047	1-linoleoyl-gpc (18:2) levels || id:ebi-a-GCST90026047	NAFLD	Weighted mode	14	0.0434583907538831	0.0496525048510118	0.397320728009174	-0.053860519	0.140777300261866
oih177	ebi-a-GCST90026048	1-methylhistidine levels || id:ebi-a-GCST90026048	NAFLD	MR Egger	14	0.00735373696750108	0.0652917292780164	0.912186945181784	-0.120618052	0.135325526352413
oih177	ebi-a-GCST90026048	1-methylhistidine levels || id:ebi-a-GCST90026048	NAFLD	Weighted median	14	-0.003937131	0.0393298840563907	0.920260711215001	-0.081023703	0.0731494420924273
oih177	ebi-a-GCST90026048	1-methylhistidine levels || id:ebi-a-GCST90026048	NAFLD	Inverse variance weighted	14	-0.013515297	0.0274731382812727	0.622757602822858	-0.067362648	0.0403320538318828
oih177	ebi-a-GCST90026048	1-methylhistidine levels || id:ebi-a-GCST90026048	NAFLD	Simple mode	14	-0.070634588	0.0638144114189595	0.288409446824907	-0.195710835	0.0544416579782111
oih177	ebi-a-GCST90026048	1-methylhistidine levels || id:ebi-a-GCST90026048	NAFLD	Weighted mode	14	0.00501569136010205	0.0406668998992213	0.903727531162743	-0.074691432	0.0847228151625759
oih177	ebi-a-GCST90026049	1-methylnicotinamide levels || id:ebi-a-GCST90026049	NAFLD	MR Egger	14	0.190809089232105	0.134001193493503	0.179945112932966	-0.07183325	0.453451428479371
oih177	ebi-a-GCST90026049	1-methylnicotinamide levels || id:ebi-a-GCST90026049	NAFLD	Weighted median	14	0.0218744985273853	0.0592590227141796	0.712028118607271	-0.094273186	0.138022183047177
oih177	ebi-a-GCST90026049	1-methylnicotinamide levels || id:ebi-a-GCST90026049	NAFLD	Inverse variance weighted	14	0.0579750455745448	0.0567026359048152	0.306572675771218	-0.053162121	0.169112211947983
oih177	ebi-a-GCST90026049	1-methylnicotinamide levels || id:ebi-a-GCST90026049	NAFLD	Simple mode	14	0.131641674729598	0.110453130899505	0.254630441076363	-0.084846462	0.348129811292627
oih177	ebi-a-GCST90026049	1-methylnicotinamide levels || id:ebi-a-GCST90026049	NAFLD	Weighted mode	14	0.023077293265313	0.0631347542595304	0.720598622756978	-0.100666825	0.146821411613993
oih177	ebi-a-GCST90026050	1-myristoyl-2-palmitoyl-gpc (14:0/16:0) levels || id:ebi-a-GCST90026050	NAFLD	MR Egger	14	0.0607490393076698	0.0455325242648101	0.206908419853462	-0.028494708	0.149992786866698
oih177	ebi-a-GCST90026050	1-myristoyl-2-palmitoyl-gpc (14:0/16:0) levels || id:ebi-a-GCST90026050	NAFLD	Weighted median	14	0.0302757174654337	0.024734785866454	0.220947048765419	-0.018204463	0.0787558977636836
oih177	ebi-a-GCST90026050	1-myristoyl-2-palmitoyl-gpc (14:0/16:0) levels || id:ebi-a-GCST90026050	NAFLD	Inverse variance weighted	14	0.00351954864039632	0.0197653199646927	0.858670460900105	-0.035220478	0.0422595757711941
oih177	ebi-a-GCST90026050	1-myristoyl-2-palmitoyl-gpc (14:0/16:0) levels || id:ebi-a-GCST90026050	NAFLD	Simple mode	14	0.0152918948582546	0.0419794686979151	0.721512263017199	-0.066987864	0.0975716535061683
oih177	ebi-a-GCST90026050	1-myristoyl-2-palmitoyl-gpc (14:0/16:0) levels || id:ebi-a-GCST90026050	NAFLD	Weighted mode	14	0.0270563125901372	0.0244526538147086	0.288575165042747	-0.020870889	0.0749835140669661
oih177	ebi-a-GCST90026051	1-oleoyl-GPC (18:1) levels || id:ebi-a-GCST90026051	NAFLD	MR Egger	14	0.115861473944674	0.0468230612288476	0.0292538864142649	0.0240882739361327	0.207634673953215
oih177	ebi-a-GCST90026051	1-oleoyl-GPC (18:1) levels || id:ebi-a-GCST90026051	NAFLD	Weighted median	14	0.0320644205497251	0.026068047401541	0.218686729874414	-0.019028952	0.0831577934567454
oih177	ebi-a-GCST90026051	1-oleoyl-GPC (18:1) levels || id:ebi-a-GCST90026051	NAFLD	Inverse variance weighted	14	-0.004824138	0.0244929782867291	0.843858815204805	-0.052830375	0.0431820996639566
oih177	ebi-a-GCST90026051	1-oleoyl-GPC (18:1) levels || id:ebi-a-GCST90026051	NAFLD	Simple mode	14	0.0352072356499318	0.0492808151981759	0.487597927966394	-0.061383162	0.131797633438357
oih177	ebi-a-GCST90026051	1-oleoyl-GPC (18:1) levels || id:ebi-a-GCST90026051	NAFLD	Weighted mode	14	0.0310811088344903	0.027528525692148	0.27928067509971	-0.022874802	0.0850370191911004
oih177	ebi-a-GCST90026052	1-palmitoyl-2-arachidonoyl-gpc (16:0/20:4n6) levels || id:ebi-a-GCST90026052	NAFLD	MR Egger	14	0.0401156757894886	0.0500195733249996	0.438147445765134	-0.057922688	0.138154039506488
oih177	ebi-a-GCST90026052	1-palmitoyl-2-arachidonoyl-gpc (16:0/20:4n6) levels || id:ebi-a-GCST90026052	NAFLD	Weighted median	14	0.00926493926129437	0.0268458531884062	0.73000700312487	-0.043352933	0.0618828115105706
oih177	ebi-a-GCST90026052	1-palmitoyl-2-arachidonoyl-gpc (16:0/20:4n6) levels || id:ebi-a-GCST90026052	NAFLD	Inverse variance weighted	14	0.0135848397420446	0.0205609606325648	0.508798077337376	-0.026714643	0.0538843225818715
oih177	ebi-a-GCST90026052	1-palmitoyl-2-arachidonoyl-gpc (16:0/20:4n6) levels || id:ebi-a-GCST90026052	NAFLD	Simple mode	14	-0.013902982	0.0468618113068692	0.771397464126301	-0.105752132	0.0779461685243352
oih177	ebi-a-GCST90026052	1-palmitoyl-2-arachidonoyl-gpc (16:0/20:4n6) levels || id:ebi-a-GCST90026052	NAFLD	Weighted mode	14	0.00530326903473455	0.0282325855621367	0.853900691724624	-0.050032599	0.0606391367365225
oih177	ebi-a-GCST90026053	1-palmitoyl-2-docosahexaenoyl-gpc (16:0/22:6) levels || id:ebi-a-GCST90026053	NAFLD	MR Egger	14	-0.021959131	0.0650828921528097	0.741641918348642	-0.1495216	0.105603337205014
oih177	ebi-a-GCST90026053	1-palmitoyl-2-docosahexaenoyl-gpc (16:0/22:6) levels || id:ebi-a-GCST90026053	NAFLD	Weighted median	14	-0.041771712	0.0293040586190976	0.154024784140859	-0.099207667	0.0156642431626407
oih177	ebi-a-GCST90026053	1-palmitoyl-2-docosahexaenoyl-gpc (16:0/22:6) levels || id:ebi-a-GCST90026053	NAFLD	Inverse variance weighted	14	-0.022260146	0.0263704720151052	0.398595923853647	-0.073946271	0.0294259788954513
oih177	ebi-a-GCST90026053	1-palmitoyl-2-docosahexaenoyl-gpc (16:0/22:6) levels || id:ebi-a-GCST90026053	NAFLD	Simple mode	14	-0.008286339	0.0609802723450551	0.893993392205244	-0.127807673	0.111234994744735
oih177	ebi-a-GCST90026053	1-palmitoyl-2-docosahexaenoyl-gpc (16:0/22:6) levels || id:ebi-a-GCST90026053	NAFLD	Weighted mode	14	-0.030836193	0.032685212277724	0.362665264018177	-0.094899209	0.0332268229260538
oih177	ebi-a-GCST90026054	1-palmitoyl-2-linoleoyl-gpc (16:0/18:2) levels || id:ebi-a-GCST90026054	NAFLD	MR Egger	14	0.00684812377858357	0.0617978490758982	0.91359495243839	-0.11427566	0.127971907967344
oih177	ebi-a-GCST90026054	1-palmitoyl-2-linoleoyl-gpc (16:0/18:2) levels || id:ebi-a-GCST90026054	NAFLD	Weighted median	14	-0.013677326	0.031239069245422	0.661511278023251	-0.074905902	0.0475512497004043
oih177	ebi-a-GCST90026054	1-palmitoyl-2-linoleoyl-gpc (16:0/18:2) levels || id:ebi-a-GCST90026054	NAFLD	Inverse variance weighted	14	-0.011203969	0.0252786622598927	0.657607740543293	-0.060750147	0.038342208716777
oih177	ebi-a-GCST90026054	1-palmitoyl-2-linoleoyl-gpc (16:0/18:2) levels || id:ebi-a-GCST90026054	NAFLD	Simple mode	14	0.0215712238758575	0.0499096939110555	0.672675045255492	-0.076251776	0.119394223941526
oih177	ebi-a-GCST90026054	1-palmitoyl-2-linoleoyl-gpc (16:0/18:2) levels || id:ebi-a-GCST90026054	NAFLD	Weighted mode	14	-0.006495628	0.0333432259248771	0.848552438539776	-0.071848351	0.0588570943340551
oih177	ebi-a-GCST90026055	1-palmitoyl-2-oleoyl-gpc (16:0/18:1) levels || id:ebi-a-GCST90026055	NAFLD	MR Egger	14	0.0517887944205763	0.0455234685221155	0.277480911612901	-0.037437204	0.141014792723923
oih177	ebi-a-GCST90026055	1-palmitoyl-2-oleoyl-gpc (16:0/18:1) levels || id:ebi-a-GCST90026055	NAFLD	Weighted median	14	0.014085296206687	0.0211946853670925	0.506327248550803	-0.027456287	0.0556268795261882
oih177	ebi-a-GCST90026055	1-palmitoyl-2-oleoyl-gpc (16:0/18:1) levels || id:ebi-a-GCST90026055	NAFLD	Inverse variance weighted	14	0.00388688303121315	0.0194030585292964	0.841227808946408	-0.034143112	0.041916877748634
oih177	ebi-a-GCST90026055	1-palmitoyl-2-oleoyl-gpc (16:0/18:1) levels || id:ebi-a-GCST90026055	NAFLD	Simple mode	14	-0.003208327	0.0339764721583343	0.926209189391935	-0.069802212	0.0633855585710542
oih177	ebi-a-GCST90026055	1-palmitoyl-2-oleoyl-gpc (16:0/18:1) levels || id:ebi-a-GCST90026055	NAFLD	Weighted mode	14	0.0147844548038522	0.0218402387375735	0.510312941223847	-0.028022413	0.0575913227294961
oih177	ebi-a-GCST90026056	1-palmitoyl-2-palmitoleoyl-gpc (16:0/16:1) levels || id:ebi-a-GCST90026056	NAFLD	MR Egger	14	0.0499304701813447	0.0365168685488879	0.196588645516056	-0.021642592	0.121503532537165
oih177	ebi-a-GCST90026056	1-palmitoyl-2-palmitoleoyl-gpc (16:0/16:1) levels || id:ebi-a-GCST90026056	NAFLD	Weighted median	14	0.0124877392993836	0.0208391466216909	0.549010002287851	-0.028356988	0.0533324666778978
oih177	ebi-a-GCST90026056	1-palmitoyl-2-palmitoleoyl-gpc (16:0/16:1) levels || id:ebi-a-GCST90026056	NAFLD	Inverse variance weighted	14	0.000333544751737175	0.0159672046450004	0.983333910980485	-0.030962176	0.0316292658559379
oih177	ebi-a-GCST90026056	1-palmitoyl-2-palmitoleoyl-gpc (16:0/16:1) levels || id:ebi-a-GCST90026056	NAFLD	Simple mode	14	0.0126766044649561	0.0320073505523393	0.698489749377175	-0.050057803	0.0754110115475411
oih177	ebi-a-GCST90026056	1-palmitoyl-2-palmitoleoyl-gpc (16:0/16:1) levels || id:ebi-a-GCST90026056	NAFLD	Weighted mode	14	0.0153756436229568	0.0209074286553887	0.475146192099883	-0.025602917	0.0563542037875187
oih177	ebi-a-GCST90026057	1-palmitoyl-2-stearoyl-gpc (16:0/18:0) levels || id:ebi-a-GCST90026057	NAFLD	MR Egger	14	0.101604474939696	0.0577662585400523	0.104044759080043	-0.011617392	0.214826341678199
oih177	ebi-a-GCST90026057	1-palmitoyl-2-stearoyl-gpc (16:0/18:0) levels || id:ebi-a-GCST90026057	NAFLD	Weighted median	14	0.0346513804731199	0.0319565636523347	0.278219620565684	-0.027983484	0.0972862452316959
oih177	ebi-a-GCST90026057	1-palmitoyl-2-stearoyl-gpc (16:0/18:0) levels || id:ebi-a-GCST90026057	NAFLD	Inverse variance weighted	14	0.00225295076664074	0.0262628527872309	0.931637574744646	-0.049222241	0.0537281422296133
oih177	ebi-a-GCST90026057	1-palmitoyl-2-stearoyl-gpc (16:0/18:0) levels || id:ebi-a-GCST90026057	NAFLD	Simple mode	14	0.0368739052263443	0.0580247035178294	0.536137898856364	-0.076854514	0.15060232412129
oih177	ebi-a-GCST90026057	1-palmitoyl-2-stearoyl-gpc (16:0/18:0) levels || id:ebi-a-GCST90026057	NAFLD	Weighted mode	14	0.0368739052263443	0.035254631213405	0.314651783166598	-0.032225172	0.105972982404618
oih177	ebi-a-GCST90026058	1-palmitoyl-2-stearoyl-gpc (16:0/18:0) levels || id:ebi-a-GCST90026058	NAFLD	MR Egger	14	0.110199146806353	0.0474310194031686	0.0385320124109708	0.0172343487761424	0.203163944836563
oih177	ebi-a-GCST90026058	1-palmitoyl-2-stearoyl-gpc (16:0/18:0) levels || id:ebi-a-GCST90026058	NAFLD	Weighted median	14	0.0356679696970694	0.0276501897925358	0.197060391679215	-0.018526402	0.0898623416904395
oih177	ebi-a-GCST90026058	1-palmitoyl-2-stearoyl-gpc (16:0/18:0) levels || id:ebi-a-GCST90026058	NAFLD	Inverse variance weighted	14	-0.000884412	0.0233441219989279	0.969778681425861	-0.046638891	0.0448700668156141
oih177	ebi-a-GCST90026058	1-palmitoyl-2-stearoyl-gpc (16:0/18:0) levels || id:ebi-a-GCST90026058	NAFLD	Simple mode	14	0.0306322302126081	0.0496552172808703	0.547954148708586	-0.066691996	0.127956456083114
oih177	ebi-a-GCST90026058	1-palmitoyl-2-stearoyl-gpc (16:0/18:0) levels || id:ebi-a-GCST90026058	NAFLD	Weighted mode	14	0.0334119314365106	0.0311234963621933	0.302557857304552	-0.027590121	0.0944139843064094
oih177	ebi-a-GCST90026059	1-ribosyl-imidazoleacetate levels || id:ebi-a-GCST90026059	NAFLD	MR Egger	14	0.127658914101238	0.0567146003594147	0.0439258415039248	0.0164982973967849	0.23881953080569
oih177	ebi-a-GCST90026059	1-ribosyl-imidazoleacetate levels || id:ebi-a-GCST90026059	NAFLD	Weighted median	14	0.0561594334684407	0.0328977644971318	0.0878053895018188	-0.008320185	0.120639051882819
oih177	ebi-a-GCST90026059	1-ribosyl-imidazoleacetate levels || id:ebi-a-GCST90026059	NAFLD	Inverse variance weighted	14	0.019404463283815	0.0246628145697353	0.431404632482108	-0.028934653	0.0677435798404963
oih177	ebi-a-GCST90026059	1-ribosyl-imidazoleacetate levels || id:ebi-a-GCST90026059	NAFLD	Simple mode	14	0.0472243790104162	0.0494229674068519	0.356749262003764	-0.049644637	0.144093395127846
oih177	ebi-a-GCST90026059	1-ribosyl-imidazoleacetate levels || id:ebi-a-GCST90026059	NAFLD	Weighted mode	14	0.056181746310267	0.0333932382418148	0.116334391427275	-0.009269001	0.121632493264224
oih177	ebi-a-GCST90026060	1-stearoyl-2-arachidonoyl-gpc (18:0/20:4) levels || id:ebi-a-GCST90026060	NAFLD	MR Egger	13	0.0443348118840892	0.0505720765824133	0.399408917340341	-0.054786458	0.143456081985619
oih177	ebi-a-GCST90026060	1-stearoyl-2-arachidonoyl-gpc (18:0/20:4) levels || id:ebi-a-GCST90026060	NAFLD	Weighted median	13	0.0173495094080323	0.0286474304254819	0.544765898963802	-0.038799454	0.0734984730419768
oih177	ebi-a-GCST90026060	1-stearoyl-2-arachidonoyl-gpc (18:0/20:4) levels || id:ebi-a-GCST90026060	NAFLD	Inverse variance weighted	13	0.0125024716335343	0.0210509406535474	0.552568895481033	-0.028757372	0.0537623153144872
oih177	ebi-a-GCST90026060	1-stearoyl-2-arachidonoyl-gpc (18:0/20:4) levels || id:ebi-a-GCST90026060	NAFLD	Simple mode	13	0.0189173718952033	0.0412158078489868	0.654448702409278	-0.061865611	0.0997003552792175
oih177	ebi-a-GCST90026060	1-stearoyl-2-arachidonoyl-gpc (18:0/20:4) levels || id:ebi-a-GCST90026060	NAFLD	Weighted mode	13	0.0206541046361294	0.0287582235260583	0.486383480831019	-0.035712013	0.0770202227472037
oih177	ebi-a-GCST90026061	1-stearoyl-2-docosahexaenoyl-gpc (18:0/22:6) levels || id:ebi-a-GCST90026061	NAFLD	MR Egger	14	-0.01284872	0.0609401810465361	0.836548870230418	-0.132291475	0.106594035180862
oih177	ebi-a-GCST90026061	1-stearoyl-2-docosahexaenoyl-gpc (18:0/22:6) levels || id:ebi-a-GCST90026061	NAFLD	Weighted median	14	-0.032257915	0.0304313831068302	0.28913489281454	-0.091903426	0.027387595509556
oih177	ebi-a-GCST90026061	1-stearoyl-2-docosahexaenoyl-gpc (18:0/22:6) levels || id:ebi-a-GCST90026061	NAFLD	Inverse variance weighted	14	-0.028063721	0.0247459746747096	0.256764281837382	-0.076565831	0.0204383894921571
oih177	ebi-a-GCST90026061	1-stearoyl-2-docosahexaenoyl-gpc (18:0/22:6) levels || id:ebi-a-GCST90026061	NAFLD	Simple mode	14	-0.032753684	0.051014934179863	0.532005480056578	-0.132742955	0.0672355873246758
oih177	ebi-a-GCST90026061	1-stearoyl-2-docosahexaenoyl-gpc (18:0/22:6) levels || id:ebi-a-GCST90026061	NAFLD	Weighted mode	14	-0.030988388	0.0318071528113698	0.347709090719719	-0.093330408	0.0313536312866786
oih177	ebi-a-GCST90026062	1-stearoyl-2-linoleoyl-gpc (18:0/18:2) levels || id:ebi-a-GCST90026062	NAFLD	MR Egger	14	0.0241258624935611	0.0524088334532724	0.653502554384615	-0.078595451	0.126847176061975
oih177	ebi-a-GCST90026062	1-stearoyl-2-linoleoyl-gpc (18:0/18:2) levels || id:ebi-a-GCST90026062	NAFLD	Weighted median	14	-0.003839809	0.0292342872286363	0.8955015505992	-0.061139012	0.0534593942959906
oih177	ebi-a-GCST90026062	1-stearoyl-2-linoleoyl-gpc (18:0/18:2) levels || id:ebi-a-GCST90026062	NAFLD	Inverse variance weighted	14	-0.007319208	0.0221657663737394	0.741246407215165	-0.05076411	0.0361256944642338
oih177	ebi-a-GCST90026062	1-stearoyl-2-linoleoyl-gpc (18:0/18:2) levels || id:ebi-a-GCST90026062	NAFLD	Simple mode	14	0.0340222287573945	0.0455142431747623	0.468063908254863	-0.055185688	0.123230145379929
oih177	ebi-a-GCST90026062	1-stearoyl-2-linoleoyl-gpc (18:0/18:2) levels || id:ebi-a-GCST90026062	NAFLD	Weighted mode	14	0.00235810243759738	0.0323807230711331	0.943054507061625	-0.061108115	0.0658243196570182
oih177	ebi-a-GCST90026063	1-stearoyl-2-oleoyl-gpc (18:0/18:1) levels || id:ebi-a-GCST90026063	NAFLD	MR Egger	14	0.0948936465149677	0.0453168550419017	0.0581607539449836	0.00607261063284043	0.183714682397095
oih177	ebi-a-GCST90026063	1-stearoyl-2-oleoyl-gpc (18:0/18:1) levels || id:ebi-a-GCST90026063	NAFLD	Weighted median	14	0.0237391282497554	0.0249535925800298	0.341436332968867	-0.025169913	0.0726481697066139
oih177	ebi-a-GCST90026063	1-stearoyl-2-oleoyl-gpc (18:0/18:1) levels || id:ebi-a-GCST90026063	NAFLD	Inverse variance weighted	14	-0.000601112	0.0220497411431807	0.978251065153319	-0.043818604	0.0426163808898915
oih177	ebi-a-GCST90026063	1-stearoyl-2-oleoyl-gpc (18:0/18:1) levels || id:ebi-a-GCST90026063	NAFLD	Simple mode	14	0.00485304982686718	0.0480910035142309	0.92115860770678	-0.089405317	0.0991114167147597
oih177	ebi-a-GCST90026063	1-stearoyl-2-oleoyl-gpc (18:0/18:1) levels || id:ebi-a-GCST90026063	NAFLD	Weighted mode	14	0.0277070257196907	0.0253665233616481	0.294544661409913	-0.02201136	0.0774254115085211
oih177	ebi-a-GCST90026064	1-stearoyl-gpc (18:0) levels || id:ebi-a-GCST90026064	NAFLD	MR Egger	14	0.121655153790524	0.0547699207821196	0.046338094883631	0.0143061090575695	0.229004198523478
oih177	ebi-a-GCST90026064	1-stearoyl-gpc (18:0) levels || id:ebi-a-GCST90026064	NAFLD	Weighted median	14	0.0267573909429895	0.0311366433328359	0.390145382813607	-0.03427043	0.0877852118753478
oih177	ebi-a-GCST90026064	1-stearoyl-gpc (18:0) levels || id:ebi-a-GCST90026064	NAFLD	Inverse variance weighted	14	-0.001685027	0.0244627727522487	0.945084110882325	-0.049632062	0.0462620072294749
oih177	ebi-a-GCST90026064	1-stearoyl-gpc (18:0) levels || id:ebi-a-GCST90026064	NAFLD	Simple mode	14	0.0124705248732778	0.0470888506108758	0.795293231075024	-0.079823622	0.104764672070594
oih177	ebi-a-GCST90026064	1-stearoyl-gpc (18:0) levels || id:ebi-a-GCST90026064	NAFLD	Weighted mode	14	0.0330607217486639	0.0330530844713327	0.335453636293516	-0.031723324	0.097844767312476
oih177	ebi-a-GCST90026065	2'-deoxyuridine levels || id:ebi-a-GCST90026065	NAFLD	MR Egger	14	-0.130364291	0.0786465378902595	0.123290428101354	-0.284511505	0.0237829236799462
oih177	ebi-a-GCST90026065	2'-deoxyuridine levels || id:ebi-a-GCST90026065	NAFLD	Weighted median	14	-0.075146436	0.0427894729691068	0.0790560056908452	-0.159013803	0.00872093102636215
oih177	ebi-a-GCST90026065	2'-deoxyuridine levels || id:ebi-a-GCST90026065	NAFLD	Inverse variance weighted	14	-0.054177611	0.0331062188190075	0.101739511732603	-0.119065799	0.0107105783077369
oih177	ebi-a-GCST90026065	2'-deoxyuridine levels || id:ebi-a-GCST90026065	NAFLD	Simple mode	14	-0.067488585	0.0744732748428778	0.38131338561604	-0.213456203	0.0784790341259847
oih177	ebi-a-GCST90026065	2'-deoxyuridine levels || id:ebi-a-GCST90026065	NAFLD	Weighted mode	14	-0.082229002	0.0468462773538045	0.102729111636534	-0.174047706	0.00958970123210093
oih177	ebi-a-GCST90026066	2'-o-methylcytidine levels || id:ebi-a-GCST90026066	NAFLD	MR Egger	14	0.044005024457815	0.0467396157867186	0.365020097542624	-0.047604622	0.135614671399783
oih177	ebi-a-GCST90026066	2'-o-methylcytidine levels || id:ebi-a-GCST90026066	NAFLD	Weighted median	14	0.0268549340180617	0.0235516382749195	0.254179005859081	-0.019306277	0.073016145036904
oih177	ebi-a-GCST90026066	2'-o-methylcytidine levels || id:ebi-a-GCST90026066	NAFLD	Inverse variance weighted	14	0.0148638708666676	0.019320917633448	0.441706361756346	-0.023005128	0.0527328694282257
oih177	ebi-a-GCST90026066	2'-o-methylcytidine levels || id:ebi-a-GCST90026066	NAFLD	Simple mode	14	-0.000470604	0.0418471394520642	0.991198095176557	-0.082490998	0.0815497890392332
oih177	ebi-a-GCST90026066	2'-o-methylcytidine levels || id:ebi-a-GCST90026066	NAFLD	Weighted mode	14	0.0204456704106318	0.0259660845039832	0.445167623786366	-0.030447855	0.0713391960384389
oih177	ebi-a-GCST90026067	2,3-dihydroxy-2-methylbutyrate levels || id:ebi-a-GCST90026067	NAFLD	MR Egger	14	0.0938361308916501	0.0780384335853377	0.25238515028148	-0.059119199	0.246791460718912
oih177	ebi-a-GCST90026067	2,3-dihydroxy-2-methylbutyrate levels || id:ebi-a-GCST90026067	NAFLD	Weighted median	14	0.0405037539104704	0.0361581346873842	0.26263547897477	-0.03036619	0.111373697897743
oih177	ebi-a-GCST90026067	2,3-dihydroxy-2-methylbutyrate levels || id:ebi-a-GCST90026067	NAFLD	Inverse variance weighted	14	-0.004896363	0.0340271794443297	0.885582877062464	-0.071589635	0.0617969088796477
oih177	ebi-a-GCST90026067	2,3-dihydroxy-2-methylbutyrate levels || id:ebi-a-GCST90026067	NAFLD	Simple mode	14	0.00232485442786712	0.0568156803631497	0.967982053224242	-0.109033879	0.113683587939641
oih177	ebi-a-GCST90026067	2,3-dihydroxy-2-methylbutyrate levels || id:ebi-a-GCST90026067	NAFLD	Weighted mode	14	0.0354568341363412	0.038181698911745	0.370000889849761	-0.039379296	0.110292964003361
oih177	ebi-a-GCST90026068	2,3-dihydroxyisovalerate levels || id:ebi-a-GCST90026068	NAFLD	MR Egger	14	0.103360475022246	0.13778602629186	0.467616877684432	-0.166700137	0.373421086554291
oih177	ebi-a-GCST90026068	2,3-dihydroxyisovalerate levels || id:ebi-a-GCST90026068	NAFLD	Weighted median	14	0.01730887337593	0.0787264150911291	0.825979360866141	-0.1369949	0.171612646954543
oih177	ebi-a-GCST90026068	2,3-dihydroxyisovalerate levels || id:ebi-a-GCST90026068	NAFLD	Inverse variance weighted	14	0.0342911181629004	0.0579514752726362	0.554037278544045	-0.079293773	0.147876009697267
oih177	ebi-a-GCST90026068	2,3-dihydroxyisovalerate levels || id:ebi-a-GCST90026068	NAFLD	Simple mode	14	0.0398780373230102	0.11979190725716	0.744521503091505	-0.194914101	0.274670175547044
oih177	ebi-a-GCST90026068	2,3-dihydroxyisovalerate levels || id:ebi-a-GCST90026068	NAFLD	Weighted mode	14	0.0186295419080277	0.0824775367700642	0.82481168778584	-0.14302643	0.180285513977353
oih177	ebi-a-GCST90026069	2-aminobutyrate levels || id:ebi-a-GCST90026069	NAFLD	MR Egger	14	0.021690470967263	0.0378742934827469	0.577423408734252	-0.052543144	0.0959240861934469
oih177	ebi-a-GCST90026069	2-aminobutyrate levels || id:ebi-a-GCST90026069	NAFLD	Weighted median	14	0.0192838892853754	0.0214990599538857	0.369737966520894	-0.022854268	0.0614220467949913
oih177	ebi-a-GCST90026069	2-aminobutyrate levels || id:ebi-a-GCST90026069	NAFLD	Inverse variance weighted	14	0.0130236189141924	0.0153584972876155	0.396451996121866	-0.017079036	0.0431262735979188
oih177	ebi-a-GCST90026069	2-aminobutyrate levels || id:ebi-a-GCST90026069	NAFLD	Simple mode	14	-0.009218076	0.0415652347992599	0.827935846523112	-0.090685936	0.0722497843957364
oih177	ebi-a-GCST90026069	2-aminobutyrate levels || id:ebi-a-GCST90026069	NAFLD	Weighted mode	14	0.0419598179455968	0.0219257919129822	0.0779307102125701	-0.001014734	0.0849343700950419
oih177	ebi-a-GCST90026070	2-aminophenol sulfate levels || id:ebi-a-GCST90026070	NAFLD	MR Egger	14	0.0235801921876258	0.125783760857319	0.854427600116774	-0.222955979	0.270116363467971
oih177	ebi-a-GCST90026070	2-aminophenol sulfate levels || id:ebi-a-GCST90026070	NAFLD	Weighted median	14	-0.055073729	0.0710772435214103	0.438432230105235	-0.194385127	0.0842376678214308
oih177	ebi-a-GCST90026070	2-aminophenol sulfate levels || id:ebi-a-GCST90026070	NAFLD	Inverse variance weighted	14	-0.052052515	0.0527721450405984	0.323954793949748	-0.155485919	0.0513808892261331
oih177	ebi-a-GCST90026070	2-aminophenol sulfate levels || id:ebi-a-GCST90026070	NAFLD	Simple mode	14	-0.099602726	0.110547071	0.383977589203115	-0.316274985	0.117069533369452
oih177	ebi-a-GCST90026070	2-aminophenol sulfate levels || id:ebi-a-GCST90026070	NAFLD	Weighted mode	14	-0.063587373	0.0780338577839267	0.429823247368821	-0.216533734	0.0893589881622738
oih177	ebi-a-GCST90026071	2-hydroxy-3-methylvalerate levels || id:ebi-a-GCST90026071	NAFLD	MR Egger	14	-0.054557685	0.0396696525820601	0.194169671890092	-0.132310204	0.023194834380224
oih177	ebi-a-GCST90026071	2-hydroxy-3-methylvalerate levels || id:ebi-a-GCST90026071	NAFLD	Weighted median	14	0.00178900264135669	0.0228718806936461	0.937654300437967	-0.043039884	0.0466178888009031
oih177	ebi-a-GCST90026071	2-hydroxy-3-methylvalerate levels || id:ebi-a-GCST90026071	NAFLD	Inverse variance weighted	14	-0.002773664	0.0174856131703947	0.873963946267079	-0.037045466	0.0314981378861325
oih177	ebi-a-GCST90026071	2-hydroxy-3-methylvalerate levels || id:ebi-a-GCST90026071	NAFLD	Simple mode	14	0.0155677371410925	0.04383620833454	0.728184509776871	-0.070351231	0.101486705476791
oih177	ebi-a-GCST90026071	2-hydroxy-3-methylvalerate levels || id:ebi-a-GCST90026071	NAFLD	Weighted mode	14	-0.000470284	0.0228024544606032	0.983858575098201	-0.045163095	0.0442225267475499
oih177	ebi-a-GCST90026072	2-hydroxyadipate levels || id:ebi-a-GCST90026072	NAFLD	MR Egger	14	0.0654320933119766	0.0848447267055472	0.45550720562521	-0.100863571	0.231727757654849
oih177	ebi-a-GCST90026072	2-hydroxyadipate levels || id:ebi-a-GCST90026072	NAFLD	Weighted median	14	0.0176876727868673	0.0479340909709322	0.712127830223702	-0.076263146	0.111638491089895
oih177	ebi-a-GCST90026072	2-hydroxyadipate levels || id:ebi-a-GCST90026072	NAFLD	Inverse variance weighted	14	0.0098754861260432	0.0356816531029984	0.781959408346457	-0.060060554	0.07981152620792
oih177	ebi-a-GCST90026072	2-hydroxyadipate levels || id:ebi-a-GCST90026072	NAFLD	Simple mode	14	0.0101625921667874	0.0695925250049236	0.886137841193059	-0.126238757	0.146563941176438
oih177	ebi-a-GCST90026072	2-hydroxyadipate levels || id:ebi-a-GCST90026072	NAFLD	Weighted mode	14	0.0167443164666592	0.053175830227061	0.75784543864052	-0.087480311	0.120968943711699
oih177	ebi-a-GCST90026073	2-hydroxybutyrate/2-hydroxyisobutyrate levels || id:ebi-a-GCST90026073	NAFLD	MR Egger	14	0.000467253679509495	0.045458248290133	0.991967802190771	-0.088630913	0.0895654203281702
oih177	ebi-a-GCST90026073	2-hydroxybutyrate/2-hydroxyisobutyrate levels || id:ebi-a-GCST90026073	NAFLD	Weighted median	14	0.0221410995406494	0.0255990520028472	0.387083396712087	-0.028033042	0.07231524146623
oih177	ebi-a-GCST90026073	2-hydroxybutyrate/2-hydroxyisobutyrate levels || id:ebi-a-GCST90026073	NAFLD	Inverse variance weighted	14	0.0102478906376996	0.0184574789645075	0.57874681521328	-0.025928768	0.0464245494081344
oih177	ebi-a-GCST90026073	2-hydroxybutyrate/2-hydroxyisobutyrate levels || id:ebi-a-GCST90026073	NAFLD	Simple mode	14	0.0030494035609358	0.0481477375781823	0.950463777665042	-0.091320162	0.097418969214173
oih177	ebi-a-GCST90026073	2-hydroxybutyrate/2-hydroxyisobutyrate levels || id:ebi-a-GCST90026073	NAFLD	Weighted mode	14	0.0347177420007628	0.02629385083532	0.209485239175038	-0.016818206	0.08625368963799
oih177	ebi-a-GCST90026074	2-hydroxyglutarate levels || id:ebi-a-GCST90026074	NAFLD	MR Egger	14	0.0386594797420895	0.143739986570649	0.792533260465318	-0.243070894	0.320389853420561
oih177	ebi-a-GCST90026074	2-hydroxyglutarate levels || id:ebi-a-GCST90026074	NAFLD	Weighted median	14	0.0670504582616475	0.0843578432435222	0.426710233942978	-0.098290914	0.232391831018951
oih177	ebi-a-GCST90026074	2-hydroxyglutarate levels || id:ebi-a-GCST90026074	NAFLD	Inverse variance weighted	14	-0.023844032	0.0608139121152097	0.694997723747028	-0.1430393	0.0953512354326071
oih177	ebi-a-GCST90026074	2-hydroxyglutarate levels || id:ebi-a-GCST90026074	NAFLD	Simple mode	14	-0.149222708	0.14816897808562	0.332259642543562	-0.439633905	0.141188489208861
oih177	ebi-a-GCST90026074	2-hydroxyglutarate levels || id:ebi-a-GCST90026074	NAFLD	Weighted mode	14	0.0553685006943784	0.0920258395208139	0.557746116030952	-0.125002145	0.235739146155174
oih177	ebi-a-GCST90026075	2-oxoadipate levels || id:ebi-a-GCST90026075	NAFLD	MR Egger	14	-0.109642015	0.173041327841093	0.538220185847915	-0.448803018	0.229518987624099
oih177	ebi-a-GCST90026075	2-oxoadipate levels || id:ebi-a-GCST90026075	NAFLD	Weighted median	14	-0.013121278	0.0757293650152266	0.862442828887272	-0.161550833	0.135308277649764
oih177	ebi-a-GCST90026075	2-oxoadipate levels || id:ebi-a-GCST90026075	NAFLD	Inverse variance weighted	14	-0.025997579	0.0712594708671945	0.715238454334267	-0.165666142	0.113670983961449
oih177	ebi-a-GCST90026075	2-oxoadipate levels || id:ebi-a-GCST90026075	NAFLD	Simple mode	14	0.181215493367185	0.159011691948913	0.275001371512934	-0.130447423	0.492878409587055
oih177	ebi-a-GCST90026075	2-oxoadipate levels || id:ebi-a-GCST90026075	NAFLD	Weighted mode	14	0.0109860349129807	0.0856066934052516	0.899850700107412	-0.156803084	0.178775153987274
oih177	ebi-a-GCST90026076	2-piperidinone levels || id:ebi-a-GCST90026076	NAFLD	MR Egger	14	0.219509224064796	0.147353211975168	0.162115184974952	-0.069303071	0.508321519536125
oih177	ebi-a-GCST90026076	2-piperidinone levels || id:ebi-a-GCST90026076	NAFLD	Weighted median	14	0.0837625838722259	0.0807117889418594	0.299363815462125	-0.074432522	0.24195769019827
oih177	ebi-a-GCST90026076	2-piperidinone levels || id:ebi-a-GCST90026076	NAFLD	Inverse variance weighted	14	0.0234463332658077	0.0649216805637009	0.717988833407741	-0.103800161	0.150692827170661
oih177	ebi-a-GCST90026076	2-piperidinone levels || id:ebi-a-GCST90026076	NAFLD	Simple mode	14	0.0465382091752932	0.149665934857844	0.760770446866942	-0.246807023	0.339883441496668
oih177	ebi-a-GCST90026076	2-piperidinone levels || id:ebi-a-GCST90026076	NAFLD	Weighted mode	14	0.117827251148606	0.0811334327453944	0.170133897588304	-0.041194277	0.276848779329579
oih177	ebi-a-GCST90026077	3-(4-hydroxyphenyl)lactate levels || id:ebi-a-GCST90026077	NAFLD	MR Egger	14	0.0820932215490657	0.0482496079584393	0.114605736401533	-0.01247601	0.176662453147607
oih177	ebi-a-GCST90026077	3-(4-hydroxyphenyl)lactate levels || id:ebi-a-GCST90026077	NAFLD	Weighted median	14	0.0283299673282411	0.0270687640620051	0.295287530489835	-0.02472481	0.0813847448897711
oih177	ebi-a-GCST90026077	3-(4-hydroxyphenyl)lactate levels || id:ebi-a-GCST90026077	NAFLD	Inverse variance weighted	14	0.0281727767225105	0.0203503152181382	0.166239011557877	-0.011713841	0.0680593945500613
oih177	ebi-a-GCST90026077	3-(4-hydroxyphenyl)lactate levels || id:ebi-a-GCST90026077	NAFLD	Simple mode	14	0.0540430721898469	0.0430920111358191	0.231876599371933	-0.03041727	0.138503414016052
oih177	ebi-a-GCST90026077	3-(4-hydroxyphenyl)lactate levels || id:ebi-a-GCST90026077	NAFLD	Weighted mode	14	0.0325615282630252	0.0293791510735561	0.287807512425541	-0.025021608	0.0901446643671951
oih177	ebi-a-GCST90026078	3-carboxy-4-methyl-5-propyl-2-furanpropanoate (cmpf) levels || id:ebi-a-GCST90026078	NAFLD	MR Egger	14	0.115772223287195	0.230825142811239	0.625053049674529	-0.336645057	0.568189503197223
oih177	ebi-a-GCST90026078	3-carboxy-4-methyl-5-propyl-2-furanpropanoate (cmpf) levels || id:ebi-a-GCST90026078	NAFLD	Weighted median	14	-0.113708476	0.129878842199354	0.381303796941578	-0.368271007	0.140854054921028
oih177	ebi-a-GCST90026078	3-carboxy-4-methyl-5-propyl-2-furanpropanoate (cmpf) levels || id:ebi-a-GCST90026078	NAFLD	Inverse variance weighted	14	-0.055269951	0.0971287479045512	0.569330335539477	-0.245642297	0.135102395073644
oih177	ebi-a-GCST90026078	3-carboxy-4-methyl-5-propyl-2-furanpropanoate (cmpf) levels || id:ebi-a-GCST90026078	NAFLD	Simple mode	14	0.06174166200584	0.224425358926421	0.78755564516989	-0.378132041	0.501615365501626
oih177	ebi-a-GCST90026078	3-carboxy-4-methyl-5-propyl-2-furanpropanoate (cmpf) levels || id:ebi-a-GCST90026078	NAFLD	Weighted mode	14	-0.07786662	0.150318031123702	0.613152020241447	-0.372489961	0.216756720969014
oih177	ebi-a-GCST90026079	3-hydroxy-2-ethylpropionate levels || id:ebi-a-GCST90026079	NAFLD	MR Egger	14	-0.006883155	0.0426629953505232	0.874511808332668	-0.090502625	0.0767363163495116
oih177	ebi-a-GCST90026079	3-hydroxy-2-ethylpropionate levels || id:ebi-a-GCST90026079	NAFLD	Weighted median	14	0.0290721671512298	0.0236296511376979	0.218575162949232	-0.017241949	0.0753862833811177
oih177	ebi-a-GCST90026079	3-hydroxy-2-ethylpropionate levels || id:ebi-a-GCST90026079	NAFLD	Inverse variance weighted	14	0.00393482395640725	0.0173971016459475	0.821063771996254	-0.030163495	0.0380331431824643
oih177	ebi-a-GCST90026079	3-hydroxy-2-ethylpropionate levels || id:ebi-a-GCST90026079	NAFLD	Simple mode	14	0.0350170199935761	0.0482504437214421	0.480863340714392	-0.05955385	0.129587889687603
oih177	ebi-a-GCST90026079	3-hydroxy-2-ethylpropionate levels || id:ebi-a-GCST90026079	NAFLD	Weighted mode	14	0.0332463220427211	0.0259324422572474	0.222222064279547	-0.017581265	0.0840739088669261
oih177	ebi-a-GCST90026080	3-hydroxy-3-methylglutarate levels || id:ebi-a-GCST90026080	NAFLD	MR Egger	13	-0.001399551	0.0339918903366873	0.967895725752634	-0.068023656	0.0652245537855835
oih177	ebi-a-GCST90026080	3-hydroxy-3-methylglutarate levels || id:ebi-a-GCST90026080	NAFLD	Weighted median	13	-0.002681534	0.0196265846862525	0.891325112060453	-0.04114964	0.035786571647037
oih177	ebi-a-GCST90026080	3-hydroxy-3-methylglutarate levels || id:ebi-a-GCST90026080	NAFLD	Inverse variance weighted	13	-0.005831461	0.0144705357337371	0.686956583718374	-0.034193712	0.0225307885656434
oih177	ebi-a-GCST90026080	3-hydroxy-3-methylglutarate levels || id:ebi-a-GCST90026080	NAFLD	Simple mode	13	0.00855656891703593	0.0271664062780548	0.75819494966334	-0.044689587	0.0618027252220234
oih177	ebi-a-GCST90026080	3-hydroxy-3-methylglutarate levels || id:ebi-a-GCST90026080	NAFLD	Weighted mode	13	-0.001875834	0.0201716120244838	0.92744307423392	-0.041412193	0.0376605256777346
oih177	ebi-a-GCST90026081	3-hydroxybutyrate (bhba) levels || id:ebi-a-GCST90026081	NAFLD	MR Egger	14	-0.015436217	0.0942459754489951	0.872625456791936	-0.200158329	0.169285894838284
oih177	ebi-a-GCST90026081	3-hydroxybutyrate (bhba) levels || id:ebi-a-GCST90026081	NAFLD	Weighted median	14	-0.00094602	0.0455989930989195	0.983447866300217	-0.090320047	0.0884280064459922
oih177	ebi-a-GCST90026081	3-hydroxybutyrate (bhba) levels || id:ebi-a-GCST90026081	NAFLD	Inverse variance weighted	14	-0.005682935	0.0380944630578902	0.881411532371963	-0.080348083	0.0689822122774353
oih177	ebi-a-GCST90026081	3-hydroxybutyrate (bhba) levels || id:ebi-a-GCST90026081	NAFLD	Simple mode	14	-0.024924229	0.0820068753798866	0.765992364650937	-0.185657704	0.135809247182794
oih177	ebi-a-GCST90026081	3-hydroxybutyrate (bhba) levels || id:ebi-a-GCST90026081	NAFLD	Weighted mode	14	-0.004312602	0.0473514084213347	0.92882018936285	-0.097121363	0.0884961584058644
oih177	ebi-a-GCST90026082	3-hydroxyhexanoate levels || id:ebi-a-GCST90026082	NAFLD	MR Egger	14	0.060216895049898	0.0379396293714638	0.138457967818263	-0.014144779	0.134578568617967
oih177	ebi-a-GCST90026082	3-hydroxyhexanoate levels || id:ebi-a-GCST90026082	NAFLD	Weighted median	14	0.0135630128363365	0.0170478441936082	0.426273161301614	-0.019850762	0.0469767874558086
oih177	ebi-a-GCST90026082	3-hydroxyhexanoate levels || id:ebi-a-GCST90026082	NAFLD	Inverse variance weighted	14	0.00200021375836978	0.0170269518756754	0.906484929717206	-0.031372612	0.0353730394346935
oih177	ebi-a-GCST90026082	3-hydroxyhexanoate levels || id:ebi-a-GCST90026082	NAFLD	Simple mode	14	-0.005195561	0.0368667803947882	0.890087170306326	-0.07745445	0.0670633290067437
oih177	ebi-a-GCST90026082	3-hydroxyhexanoate levels || id:ebi-a-GCST90026082	NAFLD	Weighted mode	14	0.0175007183458783	0.0183553862768785	0.357761168661212	-0.018475839	0.0534772754485602
oih177	ebi-a-GCST90026083	3-hydroxyoctanoate levels || id:ebi-a-GCST90026083	NAFLD	MR Egger	14	0.0926281550099885	0.114662635468709	0.434909129564651	-0.132110611	0.317366920528658
oih177	ebi-a-GCST90026083	3-hydroxyoctanoate levels || id:ebi-a-GCST90026083	NAFLD	Weighted median	14	0.0581463556541373	0.0664832614973922	0.381790808806822	-0.072160837	0.188453548189026
oih177	ebi-a-GCST90026083	3-hydroxyoctanoate levels || id:ebi-a-GCST90026083	NAFLD	Inverse variance weighted	14	-0.007074672	0.0482735209841135	0.883484159365263	-0.101690773	0.0875414293539317
oih177	ebi-a-GCST90026083	3-hydroxyoctanoate levels || id:ebi-a-GCST90026083	NAFLD	Simple mode	14	0.0166156554442223	0.116581141878087	0.888851086209801	-0.211883383	0.245114693525274
oih177	ebi-a-GCST90026083	3-hydroxyoctanoate levels || id:ebi-a-GCST90026083	NAFLD	Weighted mode	14	0.0730934211594436	0.0709494610102921	0.321694678825495	-0.065967522	0.212154364739616
oih177	ebi-a-GCST90026084	3-hydroxypyridine sulfate levels || id:ebi-a-GCST90026084	NAFLD	MR Egger	14	-0.046117333	0.17582782362824	0.797548674910613	-0.390739867	0.298505201544858
oih177	ebi-a-GCST90026084	3-hydroxypyridine sulfate levels || id:ebi-a-GCST90026084	NAFLD	Weighted median	14	-0.016996384	0.0784068648510423	0.828386317714312	-0.170673839	0.136681070755437
oih177	ebi-a-GCST90026084	3-hydroxypyridine sulfate levels || id:ebi-a-GCST90026084	NAFLD	Inverse variance weighted	14	-0.022404574	0.0710951122497967	0.752658987919196	-0.161750994	0.116941846145371
oih177	ebi-a-GCST90026084	3-hydroxypyridine sulfate levels || id:ebi-a-GCST90026084	NAFLD	Simple mode	14	-0.068198121	0.13773265698697	0.628758841583181	-0.338154129	0.201757886737484
oih177	ebi-a-GCST90026084	3-hydroxypyridine sulfate levels || id:ebi-a-GCST90026084	NAFLD	Weighted mode	14	-0.026821244	0.080082798698969	0.743028748647756	-0.18378353	0.130141041060512
oih177	ebi-a-GCST90026085	3-hydroxystachydrine levels || id:ebi-a-GCST90026085	NAFLD	MR Egger	14	0.111795074027803	0.239022565694746	0.648366393932437	-0.356689155	0.580279302789505
oih177	ebi-a-GCST90026085	3-hydroxystachydrine levels || id:ebi-a-GCST90026085	NAFLD	Weighted median	14	0.153736368964169	0.108379209074935	0.15604359800572	-0.058686881	0.366159618751042
oih177	ebi-a-GCST90026085	3-hydroxystachydrine levels || id:ebi-a-GCST90026085	NAFLD	Inverse variance weighted	14	0.075834222088012	0.0979066673074317	0.438601911672214	-0.116062846	0.267731290010578
oih177	ebi-a-GCST90026085	3-hydroxystachydrine levels || id:ebi-a-GCST90026085	NAFLD	Simple mode	14	0.190733636586457	0.179744816884015	0.30794508649697	-0.161566205	0.543033477679127
oih177	ebi-a-GCST90026085	3-hydroxystachydrine levels || id:ebi-a-GCST90026085	NAFLD	Weighted mode	14	0.143568686697911	0.113601904394557	0.228498746498409	-0.079091046	0.366228419311242
oih177	ebi-a-GCST90026086	3-methoxytyramine sulfate levels || id:ebi-a-GCST90026086	NAFLD	MR Egger	14	0.133530129468016	0.0574153827279653	0.0383695584456835	0.0209959793212041	0.246064279614828
oih177	ebi-a-GCST90026086	3-methoxytyramine sulfate levels || id:ebi-a-GCST90026086	NAFLD	Weighted median	14	0.0359567741079491	0.0340961255835678	0.29162172233998	-0.030871632	0.102785180251742
oih177	ebi-a-GCST90026086	3-methoxytyramine sulfate levels || id:ebi-a-GCST90026086	NAFLD	Inverse variance weighted	14	0.0162920413144252	0.0242416636266281	0.501540540483828	-0.031221619	0.0638057020226163
oih177	ebi-a-GCST90026086	3-methoxytyramine sulfate levels || id:ebi-a-GCST90026086	NAFLD	Simple mode	14	-0.046852619	0.0581279101875517	0.4347248901077	-0.160783323	0.0670780850229104
oih177	ebi-a-GCST90026086	3-methoxytyramine sulfate levels || id:ebi-a-GCST90026086	NAFLD	Weighted mode	14	0.0452324973876237	0.0339183813797945	0.205241039515445	-0.02124753	0.111712524892021
oih177	ebi-a-GCST90026087	3-methoxytyrosine levels || id:ebi-a-GCST90026087	NAFLD	MR Egger	14	0.0125152924584192	0.125180700052897	0.922012815954797	-0.23283888	0.257869464562098
oih177	ebi-a-GCST90026087	3-methoxytyrosine levels || id:ebi-a-GCST90026087	NAFLD	Weighted median	14	-0.040525847	0.0607046887896203	0.504395301370665	-0.159507037	0.0784553429074363
oih177	ebi-a-GCST90026087	3-methoxytyrosine levels || id:ebi-a-GCST90026087	NAFLD	Inverse variance weighted	14	0.00126737750806562	0.050693987721177	0.980054525958937	-0.098092838	0.100627593441572
oih177	ebi-a-GCST90026087	3-methoxytyrosine levels || id:ebi-a-GCST90026087	NAFLD	Simple mode	14	0.0428160967610894	0.0985297750408933	0.671015139496429	-0.150302262	0.23593445584124
oih177	ebi-a-GCST90026087	3-methoxytyrosine levels || id:ebi-a-GCST90026087	NAFLD	Weighted mode	14	-0.056076173	0.0625427807714692	0.386232381470286	-0.178660024	0.0665076769757848
oih177	ebi-a-GCST90026088	3-methyl-2-oxobutyrate levels || id:ebi-a-GCST90026088	NAFLD	MR Egger	14	-0.034298052	0.0249910797787676	0.195043057964343	-0.083280568	0.0146844647557274
oih177	ebi-a-GCST90026088	3-methyl-2-oxobutyrate levels || id:ebi-a-GCST90026088	NAFLD	Weighted median	14	0.0132827443855126	0.0140012256898146	0.3427811507924	-0.014159658	0.0407251467375492
oih177	ebi-a-GCST90026088	3-methyl-2-oxobutyrate levels || id:ebi-a-GCST90026088	NAFLD	Inverse variance weighted	14	0.006104638407788	0.011347368628545	0.590592010237804	-0.016136204	0.0283454809197362
oih177	ebi-a-GCST90026088	3-methyl-2-oxobutyrate levels || id:ebi-a-GCST90026088	NAFLD	Simple mode	14	0.0198215832744674	0.0261130366811958	0.461354012162037	-0.031359969	0.0710031351696112
oih177	ebi-a-GCST90026088	3-methyl-2-oxobutyrate levels || id:ebi-a-GCST90026088	NAFLD	Weighted mode	14	0.0141366730515218	0.0168694426325019	0.417169699879024	-0.018927435	0.0472007806112256
oih177	ebi-a-GCST90026089	3-methyl-2-oxovalerate levels || id:ebi-a-GCST90026089	NAFLD	MR Egger	14	-0.022705401	0.0314978215962397	0.484805052933313	-0.084441131	0.0390303294843547
oih177	ebi-a-GCST90026089	3-methyl-2-oxovalerate levels || id:ebi-a-GCST90026089	NAFLD	Weighted median	14	0.000720969739123195	0.0185270275084363	0.968958567739428	-0.035592004	0.0370339436556584
oih177	ebi-a-GCST90026089	3-methyl-2-oxovalerate levels || id:ebi-a-GCST90026089	NAFLD	Inverse variance weighted	14	0.00772971626320626	0.0132626518900279	0.560015622538931	-0.018265081	0.033724513967661
oih177	ebi-a-GCST90026089	3-methyl-2-oxovalerate levels || id:ebi-a-GCST90026089	NAFLD	Simple mode	14	-0.01567334	0.0282372628998753	0.58827838561782	-0.071018375	0.0396716954820667
oih177	ebi-a-GCST90026089	3-methyl-2-oxovalerate levels || id:ebi-a-GCST90026089	NAFLD	Weighted mode	14	-0.001131458	0.0184000779862045	0.951902734656667	-0.03719561	0.0349326952900548
oih177	ebi-a-GCST90026090	3-methylglutaconate levels || id:ebi-a-GCST90026090	NAFLD	MR Egger	14	0.0388556953457271	0.0294091804249986	0.211070171374767	-0.018786298	0.0964976889787244
oih177	ebi-a-GCST90026090	3-methylglutaconate levels || id:ebi-a-GCST90026090	NAFLD	Weighted median	14	0.0191968055513823	0.0166959745133369	0.250231830388053	-0.013527304	0.0519209155975226
oih177	ebi-a-GCST90026090	3-methylglutaconate levels || id:ebi-a-GCST90026090	NAFLD	Inverse variance weighted	14	0.00524277901287192	0.0123999274914458	0.672435911143973	-0.019061079	0.0295466368961058
oih177	ebi-a-GCST90026090	3-methylglutaconate levels || id:ebi-a-GCST90026090	NAFLD	Simple mode	14	0.00793346166942338	0.0275831915215695	0.778171950689148	-0.046129594	0.0619965170516996
oih177	ebi-a-GCST90026090	3-methylglutaconate levels || id:ebi-a-GCST90026090	NAFLD	Weighted mode	14	0.0244429303977959	0.0188791529874631	0.217946189483543	-0.012560209	0.0614460702532236
oih177	ebi-a-GCST90026091	3-methylglutarylcarnitine (2) levels || id:ebi-a-GCST90026091	NAFLD	MR Egger	14	0.0403648800980615	0.0608242880647529	0.519473018830742	-0.078850725	0.159580484704977
oih177	ebi-a-GCST90026091	3-methylglutarylcarnitine (2) levels || id:ebi-a-GCST90026091	NAFLD	Weighted median	14	-0.010283243	0.0354839364635982	0.771969277746474	-0.079831759	0.0592652720673168
oih177	ebi-a-GCST90026091	3-methylglutarylcarnitine (2) levels || id:ebi-a-GCST90026091	NAFLD	Inverse variance weighted	14	-0.028980296	0.0256635801257042	0.258797352599003	-0.079280913	0.021320321377052
oih177	ebi-a-GCST90026091	3-methylglutarylcarnitine (2) levels || id:ebi-a-GCST90026091	NAFLD	Simple mode	14	-0.031918526	0.0649167860143831	0.631140439732272	-0.159155427	0.095318374262789
oih177	ebi-a-GCST90026091	3-methylglutarylcarnitine (2) levels || id:ebi-a-GCST90026091	NAFLD	Weighted mode	14	0.00429928088087711	0.0374077047337324	0.910256536600606	-0.06901982	0.0776183821589926
oih177	ebi-a-GCST90026092	3-methylhistidine levels || id:ebi-a-GCST90026092	NAFLD	MR Egger	14	-0.169930481	0.176302719803996	0.354140278594696	-0.515483811	0.175622850217965
oih177	ebi-a-GCST90026092	3-methylhistidine levels || id:ebi-a-GCST90026092	NAFLD	Weighted median	14	-0.063482893	0.100149863764443	0.526159810574309	-0.259776626	0.132810840420823
oih177	ebi-a-GCST90026092	3-methylhistidine levels || id:ebi-a-GCST90026092	NAFLD	Inverse variance weighted	14	-0.023135009	0.0740629856606922	0.754759821211311	-0.168298461	0.122028443280897
oih177	ebi-a-GCST90026092	3-methylhistidine levels || id:ebi-a-GCST90026092	NAFLD	Simple mode	14	-0.050189085	0.160019187565047	0.758767158842135	-0.363826692	0.263448523115759
oih177	ebi-a-GCST90026092	3-methylhistidine levels || id:ebi-a-GCST90026092	NAFLD	Weighted mode	14	-0.06427083	0.102617237211036	0.541949420422085	-0.265400615	0.13685895533514
oih177	ebi-a-GCST90026093	3-methylxanthine levels || id:ebi-a-GCST90026093	NAFLD	MR Egger	14	0.0873707909633296	0.12070836738233	0.483050421290669	-0.149217609	0.323959191032696
oih177	ebi-a-GCST90026093	3-methylxanthine levels || id:ebi-a-GCST90026093	NAFLD	Weighted median	14	-0.049196095	0.0693408301478574	0.478025199253592	-0.185104122	0.086711931817783
oih177	ebi-a-GCST90026093	3-methylxanthine levels || id:ebi-a-GCST90026093	NAFLD	Inverse variance weighted	14	-0.019073426	0.0505710513899119	0.706053990688744	-0.118192687	0.0800458344168662
oih177	ebi-a-GCST90026093	3-methylxanthine levels || id:ebi-a-GCST90026093	NAFLD	Simple mode	14	-0.109498065	0.118123895331122	0.370829258960449	-0.3410209	0.122024769945506
oih177	ebi-a-GCST90026093	3-methylxanthine levels || id:ebi-a-GCST90026093	NAFLD	Weighted mode	14	-0.052574216	0.0800576035302559	0.522826514549738	-0.209487119	0.104338687187354
oih177	ebi-a-GCST90026094	3-ureidopropionate levels || id:ebi-a-GCST90026094	NAFLD	MR Egger	14	0.0703102051974677	0.0868792973446082	0.434104281066628	-0.099973218	0.2405936279929
oih177	ebi-a-GCST90026094	3-ureidopropionate levels || id:ebi-a-GCST90026094	NAFLD	Weighted median	14	0.0294579684191901	0.0401492621963088	0.46312469396484	-0.049234585	0.108150522323955
oih177	ebi-a-GCST90026094	3-ureidopropionate levels || id:ebi-a-GCST90026094	NAFLD	Inverse variance weighted	14	0.0206820080833594	0.0357567343555067	0.562988186705501	-0.049401191	0.0907652074201525
oih177	ebi-a-GCST90026094	3-ureidopropionate levels || id:ebi-a-GCST90026094	NAFLD	Simple mode	14	-0.027638746	0.0750869398980984	0.71873022573187	-0.174809148	0.119531656481769
oih177	ebi-a-GCST90026094	3-ureidopropionate levels || id:ebi-a-GCST90026094	NAFLD	Weighted mode	14	0.032471269907324	0.0398170412931666	0.429468312810766	-0.045570131	0.110512670841931
oih177	ebi-a-GCST90026095	4-acetamidobutanoate levels || id:ebi-a-GCST90026095	NAFLD	MR Egger	14	0.0132635196267314	0.0363464904658585	0.72152227867543	-0.057975602	0.0845026409398141
oih177	ebi-a-GCST90026095	4-acetamidobutanoate levels || id:ebi-a-GCST90026095	NAFLD	Weighted median	14	0.0100590935383863	0.020254090799529	0.619439392538298	-0.029638924	0.0497571115054631
oih177	ebi-a-GCST90026095	4-acetamidobutanoate levels || id:ebi-a-GCST90026095	NAFLD	Inverse variance weighted	14	-0.006707972	0.015147071169273	0.657869843177556	-0.036396232	0.0229802870604982
oih177	ebi-a-GCST90026095	4-acetamidobutanoate levels || id:ebi-a-GCST90026095	NAFLD	Simple mode	14	0.0226257644337629	0.0346011770921887	0.524574193386488	-0.045192543	0.0904440715344527
oih177	ebi-a-GCST90026095	4-acetamidobutanoate levels || id:ebi-a-GCST90026095	NAFLD	Weighted mode	14	0.0174163941578075	0.0214278123627927	0.430970294321187	-0.024582118	0.0594149063888813
oih177	ebi-a-GCST90026096	4-methyl-2-oxopentanoate levels || id:ebi-a-GCST90026096	NAFLD	MR Egger	14	-0.008840977	0.0301327856023628	0.774228315079667	-0.067901237	0.0502192829671557
oih177	ebi-a-GCST90026096	4-methyl-2-oxopentanoate levels || id:ebi-a-GCST90026096	NAFLD	Weighted median	14	0.0127709007750945	0.0171011528928293	0.455192775579713	-0.020747359	0.0462891604450399
oih177	ebi-a-GCST90026096	4-methyl-2-oxopentanoate levels || id:ebi-a-GCST90026096	NAFLD	Inverse variance weighted	14	0.00828216368841243	0.0123714398166121	0.503203140691355	-0.015965858	0.0325301857289722
oih177	ebi-a-GCST90026096	4-methyl-2-oxopentanoate levels || id:ebi-a-GCST90026096	NAFLD	Simple mode	14	0.0299923836893936	0.0289262855001998	0.318705589155192	-0.026703136	0.0866879032697852
oih177	ebi-a-GCST90026096	4-methyl-2-oxopentanoate levels || id:ebi-a-GCST90026096	NAFLD	Weighted mode	14	0.0154551938010466	0.0175205110471303	0.393730562430167	-0.018885008	0.0497953954534219
oih177	ebi-a-GCST90026097	4-methylcatechol sulfate levels || id:ebi-a-GCST90026097	NAFLD	MR Egger	14	0.148162092494876	0.148573724798401	0.338337656630693	-0.143042408	0.439366593099741
oih177	ebi-a-GCST90026097	4-methylcatechol sulfate levels || id:ebi-a-GCST90026097	NAFLD	Weighted median	14	0.0456178804327257	0.0737592313533499	0.536265490386562	-0.098950213	0.190185973885292
oih177	ebi-a-GCST90026097	4-methylcatechol sulfate levels || id:ebi-a-GCST90026097	NAFLD	Inverse variance weighted	14	-0.008543933	0.0625552592484858	0.891361069188632	-0.131152241	0.114064374955184
oih177	ebi-a-GCST90026097	4-methylcatechol sulfate levels || id:ebi-a-GCST90026097	NAFLD	Simple mode	14	0.000998762730988312	0.130070553294959	0.993989990367097	-0.253939522	0.255937047189108
oih177	ebi-a-GCST90026097	4-methylcatechol sulfate levels || id:ebi-a-GCST90026097	NAFLD	Weighted mode	14	0.0399250045076802	0.0771682172961904	0.6135837158323	-0.111324701	0.191174710408213
oih177	ebi-a-GCST90026098	5,6-dihydrothymine levels || id:ebi-a-GCST90026098	NAFLD	MR Egger	14	-0.004034506	0.0313570720064061	0.899755277950644	-0.065494367	0.0574253550253815
oih177	ebi-a-GCST90026098	5,6-dihydrothymine levels || id:ebi-a-GCST90026098	NAFLD	Weighted median	14	0.0112248940054349	0.0175275549633863	0.521903393713725	-0.023129114	0.0455789017336719
oih177	ebi-a-GCST90026098	5,6-dihydrothymine levels || id:ebi-a-GCST90026098	NAFLD	Inverse variance weighted	14	0.0215806820391645	0.013106067038093	0.099636648786213	-0.004107209	0.0472685734338267
oih177	ebi-a-GCST90026098	5,6-dihydrothymine levels || id:ebi-a-GCST90026098	NAFLD	Simple mode	14	-0.003198754	0.0301705294143812	0.91718308286102	-0.062332992	0.0559354835592607
oih177	ebi-a-GCST90026098	5,6-dihydrothymine levels || id:ebi-a-GCST90026098	NAFLD	Weighted mode	14	0.00809672363236907	0.0200335521951197	0.692666646957803	-0.031169039	0.0473624859348038
oih177	ebi-a-GCST90026099	5,6-dihydrouridine levels || id:ebi-a-GCST90026099	NAFLD	MR Egger	14	0.0493770112852584	0.0308094246770658	0.134990339724764	-0.011009461	0.109763483652307
oih177	ebi-a-GCST90026099	5,6-dihydrouridine levels || id:ebi-a-GCST90026099	NAFLD	Weighted median	14	0.00742719763260764	0.0168283709229592	0.658959800416788	-0.025556409	0.0404108046416077
oih177	ebi-a-GCST90026099	5,6-dihydrouridine levels || id:ebi-a-GCST90026099	NAFLD	Inverse variance weighted	14	0.0101475720009485	0.0134431474265999	0.450338446205437	-0.016200997	0.0364961409570844
oih177	ebi-a-GCST90026099	5,6-dihydrouridine levels || id:ebi-a-GCST90026099	NAFLD	Simple mode	14	0.0166439462186355	0.0296239488059945	0.583781678759288	-0.041418993	0.0747068858783847
oih177	ebi-a-GCST90026099	5,6-dihydrouridine levels || id:ebi-a-GCST90026099	NAFLD	Weighted mode	14	0.00996506281681495	0.0179290295311694	0.587782042240026	-0.025175835	0.0451059606979071
oih177	ebi-a-GCST90026100	5-acetylamino-6-amino-3-methyluracil levels || id:ebi-a-GCST90026100	NAFLD	MR Egger	14	0.0695086533404063	0.147589867072758	0.646116473473089	-0.219767486	0.358784792803013
oih177	ebi-a-GCST90026100	5-acetylamino-6-amino-3-methyluracil levels || id:ebi-a-GCST90026100	NAFLD	Weighted median	14	0.121792898974502	0.0750083584657265	0.104434649252198	-0.025223484	0.268809281567326
oih177	ebi-a-GCST90026100	5-acetylamino-6-amino-3-methyluracil levels || id:ebi-a-GCST90026100	NAFLD	Inverse variance weighted	14	0.0143506309335688	0.0603029849205333	0.811900122976096	-0.10384322	0.132544481377814
oih177	ebi-a-GCST90026100	5-acetylamino-6-amino-3-methyluracil levels || id:ebi-a-GCST90026100	NAFLD	Simple mode	14	0.0225563692200256	0.149384813720208	0.88229747571301	-0.270237866	0.315350604111633
oih177	ebi-a-GCST90026100	5-acetylamino-6-amino-3-methyluracil levels || id:ebi-a-GCST90026100	NAFLD	Weighted mode	14	0.100151310449299	0.0821431800456447	0.244418234527252	-0.060849322	0.261151943338762
oih177	ebi-a-GCST90026101	5-hydroxyhexanoate levels || id:ebi-a-GCST90026101	NAFLD	MR Egger	14	0.211908498396145	0.126109782668746	0.118712297324583	-0.035266676	0.459083672426887
oih177	ebi-a-GCST90026101	5-hydroxyhexanoate levels || id:ebi-a-GCST90026101	NAFLD	Weighted median	14	0.0443217186265377	0.0714033711193507	0.534781857742685	-0.095628889	0.184272326020465
oih177	ebi-a-GCST90026101	5-hydroxyhexanoate levels || id:ebi-a-GCST90026101	NAFLD	Inverse variance weighted	14	-0.024837778	0.0529743203349951	0.639166496058182	-0.128667446	0.0789918898945952
oih177	ebi-a-GCST90026101	5-hydroxyhexanoate levels || id:ebi-a-GCST90026101	NAFLD	Simple mode	14	-0.020203314	0.154703405403738	0.898095848335688	-0.323421988	0.283015361081501
oih177	ebi-a-GCST90026101	5-hydroxyhexanoate levels || id:ebi-a-GCST90026101	NAFLD	Weighted mode	14	0.0842751972006983	0.0756080249672104	0.285190622156475	-0.063916532	0.232466926136431
oih177	ebi-a-GCST90026102	5-hydroxyindoleacetate levels || id:ebi-a-GCST90026102	NAFLD	MR Egger	14	-0.002842721	0.107821084373231	0.979399453869579	-0.214172047	0.208486604051219
oih177	ebi-a-GCST90026102	5-hydroxyindoleacetate levels || id:ebi-a-GCST90026102	NAFLD	Weighted median	14	-0.073896822	0.0618821745863846	0.232417889897846	-0.195185884	0.0473922406735658
oih177	ebi-a-GCST90026102	5-hydroxyindoleacetate levels || id:ebi-a-GCST90026102	NAFLD	Inverse variance weighted	14	-0.031722797	0.0452052650135607	0.482835053587132	-0.120325116	0.0568795224007574
oih177	ebi-a-GCST90026102	5-hydroxyindoleacetate levels || id:ebi-a-GCST90026102	NAFLD	Simple mode	14	-0.057025676	0.111523293320976	0.617690798950473	-0.275611331	0.161559978597402
oih177	ebi-a-GCST90026102	5-hydroxyindoleacetate levels || id:ebi-a-GCST90026102	NAFLD	Weighted mode	14	-0.079617783	0.0709726236167276	0.282237116381848	-0.218724125	0.0594885597303463
oih177	ebi-a-GCST90026103	5-methylcytidine levels || id:ebi-a-GCST90026103	NAFLD	MR Egger	14	0.0385610213598096	0.0298847729279065	0.221247698727068	-0.020013134	0.0971351762985063
oih177	ebi-a-GCST90026103	5-methylcytidine levels || id:ebi-a-GCST90026103	NAFLD	Weighted median	14	0.0275188614393677	0.016633579312613	0.0980429971509959	-0.005082954	0.0601206768920892
oih177	ebi-a-GCST90026103	5-methylcytidine levels || id:ebi-a-GCST90026103	NAFLD	Inverse variance weighted	14	0.00867976624583655	0.0126280995214682	0.491870078315475	-0.016071309	0.0334308413079142
oih177	ebi-a-GCST90026103	5-methylcytidine levels || id:ebi-a-GCST90026103	NAFLD	Simple mode	14	-0.013458634	0.0318102993454903	0.67914446909286	-0.075806821	0.048889552859495
oih177	ebi-a-GCST90026103	5-methylcytidine levels || id:ebi-a-GCST90026103	NAFLD	Weighted mode	14	0.0257194383795808	0.0173309696908576	0.161642090399076	-0.008249262	0.0596881389736616
oih177	ebi-a-GCST90026104	5-methylthioadenosine (mta) levels || id:ebi-a-GCST90026104	NAFLD	MR Egger	14	-0.055418736	0.0323115636818155	0.112003080628182	-0.118749401	0.00791192856175267
oih177	ebi-a-GCST90026104	5-methylthioadenosine (mta) levels || id:ebi-a-GCST90026104	NAFLD	Weighted median	14	-0.026065291	0.0191007739959388	0.17237264159514	-0.063502808	0.0113722264860888
oih177	ebi-a-GCST90026104	5-methylthioadenosine (mta) levels || id:ebi-a-GCST90026104	NAFLD	Inverse variance weighted	14	-0.015772162	0.0136235600946421	0.246981508571305	-0.042474339	0.0109300162222325
oih177	ebi-a-GCST90026104	5-methylthioadenosine (mta) levels || id:ebi-a-GCST90026104	NAFLD	Simple mode	14	-0.042734004	0.0282382563425803	0.154120642518468	-0.098080986	0.0126129787767885
oih177	ebi-a-GCST90026104	5-methylthioadenosine (mta) levels || id:ebi-a-GCST90026104	NAFLD	Weighted mode	14	-0.030953315	0.0191993625449186	0.130918577193916	-0.068584065	0.00667743594481984
oih177	ebi-a-GCST90026105	5-methyluridine (ribothymidine) levels || id:ebi-a-GCST90026105	NAFLD	MR Egger	14	0.00424678056641944	0.0385284474401983	0.914053263143478	-0.071268976	0.0797625375492081
oih177	ebi-a-GCST90026105	5-methyluridine (ribothymidine) levels || id:ebi-a-GCST90026105	NAFLD	Weighted median	14	0.00800468420371312	0.0219275283262923	0.71507272196461	-0.034973271	0.0509826397232461
oih177	ebi-a-GCST90026105	5-methyluridine (ribothymidine) levels || id:ebi-a-GCST90026105	NAFLD	Inverse variance weighted	14	0.00518003914156555	0.0159399415876326	0.745202052296678	-0.026062246	0.0364223246533254
oih177	ebi-a-GCST90026105	5-methyluridine (ribothymidine) levels || id:ebi-a-GCST90026105	NAFLD	Simple mode	14	0.0223685737508588	0.0322790305196036	0.500518326168174	-0.040898326	0.0856354735692819
oih177	ebi-a-GCST90026105	5-methyluridine (ribothymidine) levels || id:ebi-a-GCST90026105	NAFLD	Weighted mode	14	0.00964198899262531	0.0222728608267817	0.672180766321817	-0.034012818	0.0532967962131174
oih177	ebi-a-GCST90026106	6-oxopiperidine-2-carboxylate levels || id:ebi-a-GCST90026106	NAFLD	MR Egger	14	0.0344773941629749	0.0528457789212371	0.526433867150781	-0.069100333	0.1380551208486
oih177	ebi-a-GCST90026106	6-oxopiperidine-2-carboxylate levels || id:ebi-a-GCST90026106	NAFLD	Weighted median	14	0.0376741224840916	0.0309007251335934	0.222768802787092	-0.022891299	0.0982395437459347
oih177	ebi-a-GCST90026106	6-oxopiperidine-2-carboxylate levels || id:ebi-a-GCST90026106	NAFLD	Inverse variance weighted	14	0.0271967156996823	0.0221061821559004	0.218593593318842	-0.016131401	0.070524832725247
oih177	ebi-a-GCST90026106	6-oxopiperidine-2-carboxylate levels || id:ebi-a-GCST90026106	NAFLD	Simple mode	14	-0.038207857	0.0553485829183641	0.502136319829316	-0.14669108	0.0702753651403896
oih177	ebi-a-GCST90026106	6-oxopiperidine-2-carboxylate levels || id:ebi-a-GCST90026106	NAFLD	Weighted mode	14	0.038685439481631	0.0355173400163713	0.295845855527182	-0.030928547	0.108299425913719
oih177	ebi-a-GCST90026107	7-alpha-hydroxy-3-oxo-4-cholestenoate (7-hoca) levels || id:ebi-a-GCST90026107	NAFLD	MR Egger	14	0.0504585623288201	0.0452879094837755	0.287023567992048	-0.03830574	0.13922286491702
oih177	ebi-a-GCST90026107	7-alpha-hydroxy-3-oxo-4-cholestenoate (7-hoca) levels || id:ebi-a-GCST90026107	NAFLD	Weighted median	14	-0.004159477	0.0249520061690944	0.867606824857929	-0.053065409	0.0447464554728941
oih177	ebi-a-GCST90026107	7-alpha-hydroxy-3-oxo-4-cholestenoate (7-hoca) levels || id:ebi-a-GCST90026107	NAFLD	Inverse variance weighted	14	-0.011874644	0.0190746477601468	0.533589838796339	-0.049260954	0.0255116651157818
oih177	ebi-a-GCST90026107	7-alpha-hydroxy-3-oxo-4-cholestenoate (7-hoca) levels || id:ebi-a-GCST90026107	NAFLD	Simple mode	14	-0.03457726	0.0414436778944097	0.419168784596459	-0.115806869	0.0466523483312121
oih177	ebi-a-GCST90026107	7-alpha-hydroxy-3-oxo-4-cholestenoate (7-hoca) levels || id:ebi-a-GCST90026107	NAFLD	Weighted mode	14	0.00552652601891629	0.0282159281224808	0.847743892767362	-0.049776693	0.0608297451389787
oih177	ebi-a-GCST90026108	7-methylguanine levels || id:ebi-a-GCST90026108	NAFLD	MR Egger	14	0.0288481283037803	0.0251186128223686	0.273150895954616	-0.020384353	0.0780806094356227
oih177	ebi-a-GCST90026108	7-methylguanine levels || id:ebi-a-GCST90026108	NAFLD	Weighted median	14	0.0158542320072098	0.01314086459554	0.227631243552118	-0.009901863	0.0416103266144683
oih177	ebi-a-GCST90026108	7-methylguanine levels || id:ebi-a-GCST90026108	NAFLD	Inverse variance weighted	14	0.0111938157775377	0.0103982727100564	0.281700468065723	-0.009186799	0.0315744302892483
oih177	ebi-a-GCST90026108	7-methylguanine levels || id:ebi-a-GCST90026108	NAFLD	Simple mode	14	0.0240032082624075	0.021468023206843	0.283764522841827	-0.018074117	0.0660805337478197
oih177	ebi-a-GCST90026108	7-methylguanine levels || id:ebi-a-GCST90026108	NAFLD	Weighted mode	14	0.0158869561387418	0.0127780015771527	0.235711192209777	-0.009157927	0.040931839229961
oih177	ebi-a-GCST90026109	7-methylxanthine levels || id:ebi-a-GCST90026109	NAFLD	MR Egger	14	0.0802608631225818	0.116617956161041	0.504390764133881	-0.148310331	0.308832057198222
oih177	ebi-a-GCST90026109	7-methylxanthine levels || id:ebi-a-GCST90026109	NAFLD	Weighted median	14	-0.030166926	0.0655849773312353	0.645539898139305	-0.158713482	0.0983796294513246
oih177	ebi-a-GCST90026109	7-methylxanthine levels || id:ebi-a-GCST90026109	NAFLD	Inverse variance weighted	14	-0.059996625	0.0490208429797507	0.22098983598061	-0.156077477	0.0360842272316066
oih177	ebi-a-GCST90026109	7-methylxanthine levels || id:ebi-a-GCST90026109	NAFLD	Simple mode	14	-0.019168496	0.0962924082872738	0.845291190366658	-0.207901616	0.169564624294252
oih177	ebi-a-GCST90026109	7-methylxanthine levels || id:ebi-a-GCST90026109	NAFLD	Weighted mode	14	-0.019168496	0.069130081504303	0.785924182005007	-0.154663456	0.116326463799629
oih177	ebi-a-GCST90026110	Acetylcarnitine (c2) levels || id:ebi-a-GCST90026110	NAFLD	MR Egger	14	-0.02616011	0.0602816037378103	0.672013544449152	-0.144312053	0.0919918335873509
oih177	ebi-a-GCST90026110	Acetylcarnitine (c2) levels || id:ebi-a-GCST90026110	NAFLD	Weighted median	14	-0.001529614	0.0302061141163743	0.959613018310367	-0.060733597	0.05767436993031
oih177	ebi-a-GCST90026110	Acetylcarnitine (c2) levels || id:ebi-a-GCST90026110	NAFLD	Inverse variance weighted	14	0.00384082721666931	0.0248287466077606	0.877063541888333	-0.044823516	0.0525051705678801
oih177	ebi-a-GCST90026110	Acetylcarnitine (c2) levels || id:ebi-a-GCST90026110	NAFLD	Simple mode	14	-0.012872564	0.0470307295856702	0.78861148568247	-0.105052794	0.0793076661341788
oih177	ebi-a-GCST90026110	Acetylcarnitine (c2) levels || id:ebi-a-GCST90026110	NAFLD	Weighted mode	14	-0.002795403	0.028689041634645	0.923864819240919	-0.059025924	0.0534351187310724
oih177	ebi-a-GCST90026111	Acisoga levels || id:ebi-a-GCST90026111	NAFLD	MR Egger	14	0.00292486901361851	0.134609488011205	0.983021615077529	-0.260909727	0.26675946551558
oih177	ebi-a-GCST90026111	Acisoga levels || id:ebi-a-GCST90026111	NAFLD	Weighted median	14	0.0348706321051306	0.0592162372804131	0.555948863778982	-0.081193193	0.15093445717474
oih177	ebi-a-GCST90026111	Acisoga levels || id:ebi-a-GCST90026111	NAFLD	Inverse variance weighted	14	0.0596072668758135	0.0546653934387601	0.275536000243564	-0.047536904	0.166751438015783
oih177	ebi-a-GCST90026111	Acisoga levels || id:ebi-a-GCST90026111	NAFLD	Simple mode	14	0.309763108326937	0.133807535014232	0.0375976720637422	0.0475003396990424	0.572025876954832
oih177	ebi-a-GCST90026111	Acisoga levels || id:ebi-a-GCST90026111	NAFLD	Weighted mode	14	0.0197660793960189	0.0633798616805535	0.760087134788729	-0.104458449	0.143990608289904
oih177	ebi-a-GCST90026112	Adenine levels || id:ebi-a-GCST90026112	NAFLD	MR Egger	14	-0.02986737	0.0300594217644269	0.340026011053764	-0.088783837	0.029049096550731
oih177	ebi-a-GCST90026112	Adenine levels || id:ebi-a-GCST90026112	NAFLD	Weighted median	14	-0.021680149	0.0178367077529654	0.224183338924265	-0.056640096	0.0132797981343067
oih177	ebi-a-GCST90026112	Adenine levels || id:ebi-a-GCST90026112	NAFLD	Inverse variance weighted	14	-0.013815243	0.0126946045708485	0.276472959080613	-0.038696668	0.0110661821771574
oih177	ebi-a-GCST90026112	Adenine levels || id:ebi-a-GCST90026112	NAFLD	Simple mode	14	-0.013973069	0.0280842210310367	0.627116424325318	-0.069018142	0.0410720047095741
oih177	ebi-a-GCST90026112	Adenine levels || id:ebi-a-GCST90026112	NAFLD	Weighted mode	14	-0.021168852	0.0190215400757167	0.285912073409574	-0.058451071	0.0161133663440386
oih177	ebi-a-GCST90026113	Adenosine 3',5'-cyclic monophosphate (camp) levels || id:ebi-a-GCST90026113	NAFLD	MR Egger	14	0.0307891859150327	0.0889266484255353	0.735163812271808	-0.143507045	0.205085416829082
oih177	ebi-a-GCST90026113	Adenosine 3',5'-cyclic monophosphate (camp) levels || id:ebi-a-GCST90026113	NAFLD	Weighted median	14	-0.044876753	0.049130819976312	0.361025125971138	-0.14117316	0.051419654593127
oih177	ebi-a-GCST90026113	Adenosine 3',5'-cyclic monophosphate (camp) levels || id:ebi-a-GCST90026113	NAFLD	Inverse variance weighted	14	-0.035354169	0.0367560072280122	0.33611943947065	-0.107395943	0.0366876048888738
oih177	ebi-a-GCST90026113	Adenosine 3',5'-cyclic monophosphate (camp) levels || id:ebi-a-GCST90026113	NAFLD	Simple mode	14	-0.004642118	0.0832763460682659	0.956393747476396	-0.167863756	0.158579520569581
oih177	ebi-a-GCST90026113	Adenosine 3',5'-cyclic monophosphate (camp) levels || id:ebi-a-GCST90026113	NAFLD	Weighted mode	14	-0.061310423	0.0527096286563463	0.265665929916067	-0.164621296	0.0420004487520045
oih177	ebi-a-GCST90026114	Alanine levels || id:ebi-a-GCST90026114	NAFLD	MR Egger	14	-0.00254197	0.0316908493508549	0.937391258278713	-0.064656035	0.0595720948428656
oih177	ebi-a-GCST90026114	Alanine levels || id:ebi-a-GCST90026114	NAFLD	Weighted median	14	0.0160587687836956	0.0175283951396817	0.359584349340197	-0.018296886	0.0504144232574718
oih177	ebi-a-GCST90026114	Alanine levels || id:ebi-a-GCST90026114	NAFLD	Inverse variance weighted	14	0.0137472104410812	0.0130054337935889	0.290495202559541	-0.01174344	0.0392378606765155
oih177	ebi-a-GCST90026114	Alanine levels || id:ebi-a-GCST90026114	NAFLD	Simple mode	14	-0.014947566	0.0286098500232704	0.61013700613308	-0.071022872	0.041127739614317
oih177	ebi-a-GCST90026114	Alanine levels || id:ebi-a-GCST90026114	NAFLD	Weighted mode	14	0.0146719912164463	0.018431317360678	0.440305833255329	-0.021453391	0.0507973732433752
oih177	ebi-a-GCST90026115	Alpha-hydroxyisocaproate levels || id:ebi-a-GCST90026115	NAFLD	MR Egger	14	-0.04593262	0.0420106618328748	0.295700261169113	-0.128273517	0.036408277364155
oih177	ebi-a-GCST90026115	Alpha-hydroxyisocaproate levels || id:ebi-a-GCST90026115	NAFLD	Weighted median	14	-0.005206528	0.0220166070248581	0.813058794458389	-0.048359078	0.0379460219485984
oih177	ebi-a-GCST90026115	Alpha-hydroxyisocaproate levels || id:ebi-a-GCST90026115	NAFLD	Inverse variance weighted	14	-0.006877801	0.0177914788371672	0.699068384580949	-0.041749099	0.0279934978967753
oih177	ebi-a-GCST90026115	Alpha-hydroxyisocaproate levels || id:ebi-a-GCST90026115	NAFLD	Simple mode	14	-0.025818753	0.0432544853398178	0.560824138361789	-0.110597544	0.0589600385067073
oih177	ebi-a-GCST90026115	Alpha-hydroxyisocaproate levels || id:ebi-a-GCST90026115	NAFLD	Weighted mode	14	-0.009188683	0.0241765360479261	0.710033321960653	-0.056574693	0.0381973281296167
oih177	ebi-a-GCST90026116	Alpha-hydroxyisovalerate levels || id:ebi-a-GCST90026116	NAFLD	MR Egger	14	-0.11082407	0.049305395896698	0.0441794166681801	-0.207462646	-0.014185494
oih177	ebi-a-GCST90026116	Alpha-hydroxyisovalerate levels || id:ebi-a-GCST90026116	NAFLD	Weighted median	14	-0.00476285	0.0292239278961281	0.870535955706069	-0.062041749	0.0525160487490022
oih177	ebi-a-GCST90026116	Alpha-hydroxyisovalerate levels || id:ebi-a-GCST90026116	NAFLD	Inverse variance weighted	14	-0.007253816	0.0241364570764947	0.763770179640382	-0.054561272	0.0400536398024845
oih177	ebi-a-GCST90026116	Alpha-hydroxyisovalerate levels || id:ebi-a-GCST90026116	NAFLD	Simple mode	14	0.0522052997165062	0.0590788233008	0.39293132344429	-0.063589194	0.167999793386074
oih177	ebi-a-GCST90026116	Alpha-hydroxyisovalerate levels || id:ebi-a-GCST90026116	NAFLD	Weighted mode	14	0.00246164534388216	0.0317877291609161	0.939452641244277	-0.059842304	0.0647655944992777
oih177	ebi-a-GCST90026117	Alpha-ketoglutaramate levels || id:ebi-a-GCST90026117	NAFLD	MR Egger	14	0.0794884319336629	0.0338148832285543	0.0366664134708812	0.0132112608056965	0.145765603061629
oih177	ebi-a-GCST90026117	Alpha-ketoglutaramate levels || id:ebi-a-GCST90026117	NAFLD	Weighted median	14	0.0190150960761699	0.0187092836724623	0.309464893555747	-0.0176551	0.055685292074196
oih177	ebi-a-GCST90026117	Alpha-ketoglutaramate levels || id:ebi-a-GCST90026117	NAFLD	Inverse variance weighted	14	0.0038724599455853	0.0167461687205424	0.817124835984934	-0.028950031	0.0366949506378484
oih177	ebi-a-GCST90026117	Alpha-ketoglutaramate levels || id:ebi-a-GCST90026117	NAFLD	Simple mode	14	-0.030001569	0.0363604963665266	0.424189249787098	-0.101268141	0.0412650043310681
oih177	ebi-a-GCST90026117	Alpha-ketoglutaramate levels || id:ebi-a-GCST90026117	NAFLD	Weighted mode	14	0.0194400016724688	0.0191173985245539	0.327765369688562	-0.018030099	0.0569101027805945
oih177	ebi-a-GCST90026118	Alpha-tocopherol levels || id:ebi-a-GCST90026118	NAFLD	MR Egger	14	0.0380283091037197	0.0560755759825884	0.510534950473231	-0.07187982	0.147936438029593
oih177	ebi-a-GCST90026118	Alpha-tocopherol levels || id:ebi-a-GCST90026118	NAFLD	Weighted median	14	-0.028966333	0.0265850798177653	0.275902154370521	-0.081073089	0.0231404238956259
oih177	ebi-a-GCST90026118	Alpha-tocopherol levels || id:ebi-a-GCST90026118	NAFLD	Inverse variance weighted	14	-0.017344687	0.0238566994399202	0.467203697634954	-0.064103818	0.0294144435813978
oih177	ebi-a-GCST90026118	Alpha-tocopherol levels || id:ebi-a-GCST90026118	NAFLD	Simple mode	14	-0.027198261	0.045738801373881	0.562289324116836	-0.116846312	0.0624497896237794
oih177	ebi-a-GCST90026118	Alpha-tocopherol levels || id:ebi-a-GCST90026118	NAFLD	Weighted mode	14	-0.025793691	0.0299677432077943	0.404990128736765	-0.084530468	0.0329430852500057
oih177	ebi-a-GCST90026119	Arabinose levels || id:ebi-a-GCST90026119	NAFLD	MR Egger	14	0.0615687847220749	0.0265256156898232	0.0386894990215796	0.0095785779700214	0.113558991474128
oih177	ebi-a-GCST90026119	Arabinose levels || id:ebi-a-GCST90026119	NAFLD	Weighted median	14	0.0215220736888451	0.0154209640799179	0.162823724299129	-0.008703016	0.0517471632854841
oih177	ebi-a-GCST90026119	Arabinose levels || id:ebi-a-GCST90026119	NAFLD	Inverse variance weighted	14	0.00473839533747335	0.0114824021925478	0.679851443506494	-0.017767113	0.027243903634867
oih177	ebi-a-GCST90026119	Arabinose levels || id:ebi-a-GCST90026119	NAFLD	Simple mode	14	-0.022680501	0.0347920135157543	0.525831525022791	-0.090872848	0.0455118453398891
oih177	ebi-a-GCST90026119	Arabinose levels || id:ebi-a-GCST90026119	NAFLD	Weighted mode	14	0.0359785193529417	0.0164374479029949	0.04746201947143	0.00376112146307162	0.0681959172428117
oih177	ebi-a-GCST90026120	Arabitol/xylitol levels || id:ebi-a-GCST90026120	NAFLD	MR Egger	14	0.0678196107926094	0.0399463802873834	0.115309942542739	-0.010475295	0.146114516155881
oih177	ebi-a-GCST90026120	Arabitol/xylitol levels || id:ebi-a-GCST90026120	NAFLD	Weighted median	14	0.020636034543039	0.0214738814826223	0.336560727442805	-0.021452773	0.0627248422489788
oih177	ebi-a-GCST90026120	Arabitol/xylitol levels || id:ebi-a-GCST90026120	NAFLD	Inverse variance weighted	14	-0.004649068	0.0186512254090312	0.803157046700991	-0.04120547	0.0319073340914843
oih177	ebi-a-GCST90026120	Arabitol/xylitol levels || id:ebi-a-GCST90026120	NAFLD	Simple mode	14	-0.017827939	0.0398054107269158	0.66161455605495	-0.095846544	0.0601906659663921
oih177	ebi-a-GCST90026120	Arabitol/xylitol levels || id:ebi-a-GCST90026120	NAFLD	Weighted mode	14	0.0248033140769431	0.0219821281166775	0.279569913340891	-0.018281657	0.0678882851856311
oih177	ebi-a-GCST90026121	Arabonate/xylonate levels || id:ebi-a-GCST90026121	NAFLD	MR Egger	14	0.0212521142917593	0.0459352769375994	0.651889788488087	-0.068781029	0.111285257089454
oih177	ebi-a-GCST90026121	Arabonate/xylonate levels || id:ebi-a-GCST90026121	NAFLD	Weighted median	14	-0.005213758	0.0250279488420068	0.834981120213059	-0.054268538	0.0438410216600358
oih177	ebi-a-GCST90026121	Arabonate/xylonate levels || id:ebi-a-GCST90026121	NAFLD	Inverse variance weighted	14	-0.024311142	0.0193671028446889	0.209377041980628	-0.062270663	0.0136483798652233
oih177	ebi-a-GCST90026121	Arabonate/xylonate levels || id:ebi-a-GCST90026121	NAFLD	Simple mode	14	-0.011120688	0.0350209879068166	0.755873897565026	-0.079761825	0.0575204480837016
oih177	ebi-a-GCST90026121	Arabonate/xylonate levels || id:ebi-a-GCST90026121	NAFLD	Weighted mode	14	-0.00431512	0.0293458841307413	0.885353689114852	-0.061833052	0.0532028133520216
oih177	ebi-a-GCST90026122	Arachidonate (20:4n6) levels || id:ebi-a-GCST90026122	NAFLD	MR Egger	14	0.10291206223317	0.127621929992977	0.435712625824138	-0.147226921	0.353051045019405
oih177	ebi-a-GCST90026122	Arachidonate (20:4n6) levels || id:ebi-a-GCST90026122	NAFLD	Weighted median	14	-0.003647823	0.0740400935920487	0.960705551664247	-0.148766406	0.141470760391852
oih177	ebi-a-GCST90026122	Arachidonate (20:4n6) levels || id:ebi-a-GCST90026122	NAFLD	Inverse variance weighted	14	-0.07151346	0.0538694332376363	0.184332374442121	-0.177097549	0.0340706295861674
oih177	ebi-a-GCST90026122	Arachidonate (20:4n6) levels || id:ebi-a-GCST90026122	NAFLD	Simple mode	14	0.0216237259368807	0.12576591329734	0.866135297838651	-0.224877464	0.268124915999667
oih177	ebi-a-GCST90026122	Arachidonate (20:4n6) levels || id:ebi-a-GCST90026122	NAFLD	Weighted mode	14	0.0112008577317182	0.080876296490713	0.891972571263849	-0.147316683	0.169718398853516
oih177	ebi-a-GCST90026123	Argininate levels || id:ebi-a-GCST90026123	NAFLD	MR Egger	14	0.101317590943191	0.097819857563395	0.320737704604197	-0.09040933	0.293044511767445
oih177	ebi-a-GCST90026123	Argininate levels || id:ebi-a-GCST90026123	NAFLD	Weighted median	14	0.0393445700098654	0.0501385712801908	0.432619738129327	-0.05892703	0.137616169719039
oih177	ebi-a-GCST90026123	Argininate levels || id:ebi-a-GCST90026123	NAFLD	Inverse variance weighted	14	0.0257417094420882	0.0408017919299366	0.528108172929808	-0.054229803	0.105713221624764
oih177	ebi-a-GCST90026123	Argininate levels || id:ebi-a-GCST90026123	NAFLD	Simple mode	14	-0.046436741	0.0818604940833529	0.580197138157748	-0.206883309	0.114009827603211
oih177	ebi-a-GCST90026123	Argininate levels || id:ebi-a-GCST90026123	NAFLD	Weighted mode	14	0.0484359644684004	0.0547826689361765	0.392675097695521	-0.058938067	0.155809995583306
oih177	ebi-a-GCST90026124	Arginine levels || id:ebi-a-GCST90026124	NAFLD	MR Egger	14	-0.013526142	0.0321078811370348	0.681004078186317	-0.076457589	0.0494053054816803
oih177	ebi-a-GCST90026124	Arginine levels || id:ebi-a-GCST90026124	NAFLD	Weighted median	14	-0.004972121	0.0156002932018546	0.749939080443928	-0.035548695	0.0256044540246906
oih177	ebi-a-GCST90026124	Arginine levels || id:ebi-a-GCST90026124	NAFLD	Inverse variance weighted	14	0.00139745683732994	0.0131418328004606	0.915315352787909	-0.024360535	0.0271554491262328
oih177	ebi-a-GCST90026124	Arginine levels || id:ebi-a-GCST90026124	NAFLD	Simple mode	14	0.00842126481817954	0.0255274107230887	0.746737678336084	-0.04161246	0.0584549898354334
oih177	ebi-a-GCST90026124	Arginine levels || id:ebi-a-GCST90026124	NAFLD	Weighted mode	14	-0.006540552	0.0168064139670866	0.703450338179184	-0.039481124	0.0264000192000837
oih177	ebi-a-GCST90026125	Argininosuccinate levels || id:ebi-a-GCST90026125	NAFLD	MR Egger	14	0.097836251237305	0.109741178283263	0.390177354092642	-0.117256458	0.312928960672501
oih177	ebi-a-GCST90026125	Argininosuccinate levels || id:ebi-a-GCST90026125	NAFLD	Weighted median	14	0.0338793903884058	0.0641563323510857	0.597446901173224	-0.091867021	0.159625801796534
oih177	ebi-a-GCST90026125	Argininosuccinate levels || id:ebi-a-GCST90026125	NAFLD	Inverse variance weighted	14	0.0323718169823319	0.0462956811210085	0.484401720377499	-0.058367718	0.123111351979509
oih177	ebi-a-GCST90026125	Argininosuccinate levels || id:ebi-a-GCST90026125	NAFLD	Simple mode	14	0.0244110206486947	0.0950397379817405	0.80131431336911	-0.161866866	0.210688907092906
oih177	ebi-a-GCST90026125	Argininosuccinate levels || id:ebi-a-GCST90026125	NAFLD	Weighted mode	14	0.0323898053546576	0.0700503006674796	0.651452959110974	-0.104908784	0.169688394662918
oih177	ebi-a-GCST90026126	Ascorbate (vitamin c) levels || id:ebi-a-GCST90026126	NAFLD	MR Egger	14	-0.035838059	0.0764703084441131	0.647716422992545	-0.185719864	0.114043745474975
oih177	ebi-a-GCST90026126	Ascorbate (vitamin c) levels || id:ebi-a-GCST90026126	NAFLD	Weighted median	14	0.0206701545270065	0.0364057121354582	0.570189598183929	-0.050685041	0.0920253503125045
oih177	ebi-a-GCST90026126	Ascorbate (vitamin c) levels || id:ebi-a-GCST90026126	NAFLD	Inverse variance weighted	14	-0.012357093	0.0310727777073506	0.690864402415177	-0.073259737	0.0485455512836993
oih177	ebi-a-GCST90026126	Ascorbate (vitamin c) levels || id:ebi-a-GCST90026126	NAFLD	Simple mode	14	0.0277241913794342	0.0631965120362898	0.668082839511217	-0.096140972	0.151589354970562
oih177	ebi-a-GCST90026126	Ascorbate (vitamin c) levels || id:ebi-a-GCST90026126	NAFLD	Weighted mode	14	0.0225908353573964	0.0384256964657013	0.566666150558252	-0.05272353	0.097905200430171
oih177	ebi-a-GCST90026127	Behenoyl sphingomyelin (d18:1/22:0) levels || id:ebi-a-GCST90026127	NAFLD	MR Egger	14	0.0875584778515063	0.123188485937625	0.490812200693011	-0.153890955	0.329007910289252
oih177	ebi-a-GCST90026127	Behenoyl sphingomyelin (d18:1/22:0) levels || id:ebi-a-GCST90026127	NAFLD	Weighted median	14	-0.003753327	0.0713491205616386	0.958046565141275	-0.143597603	0.136090949731315
oih177	ebi-a-GCST90026127	Behenoyl sphingomyelin (d18:1/22:0) levels || id:ebi-a-GCST90026127	NAFLD	Inverse variance weighted	14	-0.033161259	0.0517734795611067	0.521843258945516	-0.134637279	0.0683147613293156
oih177	ebi-a-GCST90026127	Behenoyl sphingomyelin (d18:1/22:0) levels || id:ebi-a-GCST90026127	NAFLD	Simple mode	14	0.0300932568482205	0.105552148352024	0.78005658413915	-0.176788954	0.236975467618187
oih177	ebi-a-GCST90026127	Behenoyl sphingomyelin (d18:1/22:0) levels || id:ebi-a-GCST90026127	NAFLD	Weighted mode	14	0.00229052174459099	0.0715672360065097	0.97495409328149	-0.137981261	0.14256230431735
oih177	ebi-a-GCST90026128	Benzoate levels || id:ebi-a-GCST90026128	NAFLD	MR Egger	14	0.0936407722250904	0.065117281621501	0.175988996246222	-0.0339891	0.221270644203232
oih177	ebi-a-GCST90026128	Benzoate levels || id:ebi-a-GCST90026128	NAFLD	Weighted median	14	0.0626717644957394	0.0372792459711292	0.0927350320505155	-0.010395558	0.135739086599153
oih177	ebi-a-GCST90026128	Benzoate levels || id:ebi-a-GCST90026128	NAFLD	Inverse variance weighted	14	0.0287856948954751	0.0277052403068484	0.298805571961169	-0.025516576	0.0830879658968979
oih177	ebi-a-GCST90026128	Benzoate levels || id:ebi-a-GCST90026128	NAFLD	Simple mode	14	0.00444267633672657	0.0678456739600432	0.948786456052887	-0.128534845	0.137420197298411
oih177	ebi-a-GCST90026128	Benzoate levels || id:ebi-a-GCST90026128	NAFLD	Weighted mode	14	0.0741654973813848	0.0375452492876245	0.0698496653491522	0.0005768087776407	0.147754185985129
oih177	ebi-a-GCST90026129	Beta-alanine levels || id:ebi-a-GCST90026129	NAFLD	MR Egger	14	0.0452276578081566	0.0302321329811298	0.160479941862832	-0.014027323	0.104482638451171
oih177	ebi-a-GCST90026129	Beta-alanine levels || id:ebi-a-GCST90026129	NAFLD	Weighted median	14	0.0323676315815522	0.0172310083118708	0.0603192818036077	-0.001405145	0.066140407872819
oih177	ebi-a-GCST90026129	Beta-alanine levels || id:ebi-a-GCST90026129	NAFLD	Inverse variance weighted	14	0.00343203759360328	0.0127412922667831	0.78765006095247	-0.021540895	0.0284049704364981
oih177	ebi-a-GCST90026129	Beta-alanine levels || id:ebi-a-GCST90026129	NAFLD	Simple mode	14	-0.04293358	0.0368861804779698	0.265362958416337	-0.115230493	0.0293633339837357
oih177	ebi-a-GCST90026129	Beta-alanine levels || id:ebi-a-GCST90026129	NAFLD	Weighted mode	14	0.0302748741578382	0.017950476385653	0.115519084616149	-0.00490806	0.0654578078737182
oih177	ebi-a-GCST90026130	Beta-citrylglutamate levels || id:ebi-a-GCST90026130	NAFLD	MR Egger	14	0.0621309108539165	0.0450970932985021	0.193442247635576	-0.026259392	0.150521213718981
oih177	ebi-a-GCST90026130	Beta-citrylglutamate levels || id:ebi-a-GCST90026130	NAFLD	Weighted median	14	0.0113421930642277	0.0253935928411867	0.655123669918359	-0.038429249	0.0611136350329536
oih177	ebi-a-GCST90026130	Beta-citrylglutamate levels || id:ebi-a-GCST90026130	NAFLD	Inverse variance weighted	14	-0.010329842	0.0204905516220044	0.614172060295598	-0.050491324	0.0298316386938988
oih177	ebi-a-GCST90026130	Beta-citrylglutamate levels || id:ebi-a-GCST90026130	NAFLD	Simple mode	14	-0.025705442	0.0525123197887478	0.632634986380104	-0.128629589	0.0772187048387507
oih177	ebi-a-GCST90026130	Beta-citrylglutamate levels || id:ebi-a-GCST90026130	NAFLD	Weighted mode	14	0.0139084046931458	0.0237552973823999	0.568245677594396	-0.032651978	0.0604687875626495
oih177	ebi-a-GCST90026131	Beta-hydroxyisovalerate levels || id:ebi-a-GCST90026131	NAFLD	MR Egger	14	0.0576242111122171	0.0475275342905704	0.248675040440273	-0.035529756	0.150778178321735
oih177	ebi-a-GCST90026131	Beta-hydroxyisovalerate levels || id:ebi-a-GCST90026131	NAFLD	Weighted median	14	-0.004149504	0.0261536528399418	0.873937799046098	-0.055410663	0.0471116556867423
oih177	ebi-a-GCST90026131	Beta-hydroxyisovalerate levels || id:ebi-a-GCST90026131	NAFLD	Inverse variance weighted	14	-0.003840931	0.0208310531558931	0.853711523515994	-0.044669796	0.0369879327643311
oih177	ebi-a-GCST90026131	Beta-hydroxyisovalerate levels || id:ebi-a-GCST90026131	NAFLD	Simple mode	14	-0.074239815	0.049401709411987	0.156794299272772	-0.171067165	0.0225875355019554
oih177	ebi-a-GCST90026131	Beta-hydroxyisovalerate levels || id:ebi-a-GCST90026131	NAFLD	Weighted mode	14	0.0642917917866813	0.025120877442507	0.0237706848624192	0.0150548719993676	0.113528711573995
oih177	ebi-a-GCST90026132	Betaine levels || id:ebi-a-GCST90026132	NAFLD	MR Egger	14	-0.023613524	0.0515140074420452	0.654862631946179	-0.124580979	0.077353930144087
oih177	ebi-a-GCST90026132	Betaine levels || id:ebi-a-GCST90026132	NAFLD	Weighted median	14	-0.036107067	0.0198765279285124	0.0692832654367511	-0.075065062	0.00285092735870321
oih177	ebi-a-GCST90026132	Betaine levels || id:ebi-a-GCST90026132	NAFLD	Inverse variance weighted	14	-0.021007795	0.0208506722353957	0.313677450882442	-0.061875112	0.0198595226712684
oih177	ebi-a-GCST90026132	Betaine levels || id:ebi-a-GCST90026132	NAFLD	Simple mode	14	-0.036486196	0.0336702490457481	0.298216747633827	-0.102479885	0.0295074917549218
oih177	ebi-a-GCST90026132	Betaine levels || id:ebi-a-GCST90026132	NAFLD	Weighted mode	14	-0.035087888	0.0189364891697392	0.0867247406661258	-0.072203406	0.00202763107945102
oih177	ebi-a-GCST90026133	C-glycosyltryptophan levels || id:ebi-a-GCST90026133	NAFLD	MR Egger	14	0.0582337195125209	0.0457379695203375	0.22705803950934	-0.031412701	0.147880139772382
oih177	ebi-a-GCST90026133	C-glycosyltryptophan levels || id:ebi-a-GCST90026133	NAFLD	Weighted median	14	0.015990156927275	0.024697940410849	0.517354487567287	-0.032417806	0.0643981201325391
oih177	ebi-a-GCST90026133	C-glycosyltryptophan levels || id:ebi-a-GCST90026133	NAFLD	Inverse variance weighted	14	-0.01139762	0.020504774125947	0.578312021314297	-0.051586977	0.0287917371971476
oih177	ebi-a-GCST90026133	C-glycosyltryptophan levels || id:ebi-a-GCST90026133	NAFLD	Simple mode	14	-0.015115563	0.0444400135036964	0.739188683207001	-0.10221799	0.0719868632754403
oih177	ebi-a-GCST90026133	C-glycosyltryptophan levels || id:ebi-a-GCST90026133	NAFLD	Weighted mode	14	0.0169418139150141	0.0233783618335372	0.481489167459623	-0.028879775	0.0627634031087471
oih177	ebi-a-GCST90026134	Caffeine levels || id:ebi-a-GCST90026134	NAFLD	MR Egger	14	0.107885124677592	0.273899302481955	0.7005746204002	-0.428957508	0.644727757542224
oih177	ebi-a-GCST90026134	Caffeine levels || id:ebi-a-GCST90026134	NAFLD	Weighted median	14	0.0772484203818734	0.12312511862064	0.530398552949592	-0.164076812	0.318573652878327
oih177	ebi-a-GCST90026134	Caffeine levels || id:ebi-a-GCST90026134	NAFLD	Inverse variance weighted	14	0.00792843626862408	0.110900504130326	0.943006640378967	-0.209436552	0.225293424364063
oih177	ebi-a-GCST90026134	Caffeine levels || id:ebi-a-GCST90026134	NAFLD	Simple mode	14	0.0924138038553479	0.239906592461635	0.706312639829906	-0.377803117	0.562630725080153
oih177	ebi-a-GCST90026134	Caffeine levels || id:ebi-a-GCST90026134	NAFLD	Weighted mode	14	0.0924138038553479	0.129209043814374	0.487116083429655	-0.160835922	0.345663529731521
oih177	ebi-a-GCST90026135	Carboxyethyl-gaba levels || id:ebi-a-GCST90026135	NAFLD	MR Egger	14	-0.030660339	0.0356152413985307	0.406178387435005	-0.100466212	0.0391455342115948
oih177	ebi-a-GCST90026135	Carboxyethyl-gaba levels || id:ebi-a-GCST90026135	NAFLD	Weighted median	14	-0.036253326	0.0206622447337502	0.0793331273298624	-0.076751325	0.00424467398280564
oih177	ebi-a-GCST90026135	Carboxyethyl-gaba levels || id:ebi-a-GCST90026135	NAFLD	Inverse variance weighted	14	-0.033550926	0.0150062025359437	0.0253646179785184	-0.062963083	-0.00413877
oih177	ebi-a-GCST90026135	Carboxyethyl-gaba levels || id:ebi-a-GCST90026135	NAFLD	Simple mode	14	-0.064643489	0.0317758985637375	0.062842811135523	-0.12692425	-0.002362728
oih177	ebi-a-GCST90026135	Carboxyethyl-gaba levels || id:ebi-a-GCST90026135	NAFLD	Weighted mode	14	-0.036079158	0.0209050218910433	0.108045397849129	-0.077053001	0.00489468504259852
oih177	ebi-a-GCST90026136	Carnitine levels || id:ebi-a-GCST90026136	NAFLD	MR Egger	14	-0.005403847	0.0371840198828633	0.886865083009269	-0.078284526	0.0674768316679089
oih177	ebi-a-GCST90026136	Carnitine levels || id:ebi-a-GCST90026136	NAFLD	Weighted median	14	0.00482172171303723	0.0216540328550996	0.823791696894716	-0.037620183	0.0472636261090324
oih177	ebi-a-GCST90026136	Carnitine levels || id:ebi-a-GCST90026136	NAFLD	Inverse variance weighted	14	0.00145283451615606	0.0156689886679859	0.92612570927295	-0.029258383	0.0321640523054084
oih177	ebi-a-GCST90026136	Carnitine levels || id:ebi-a-GCST90026136	NAFLD	Simple mode	14	-0.00841724	0.030928036110059	0.789776894068007	-0.069036191	0.0522017104489247
oih177	ebi-a-GCST90026136	Carnitine levels || id:ebi-a-GCST90026136	NAFLD	Weighted mode	14	0.000701344724487518	0.0226544505005138	0.97577299531658	-0.043701378	0.0451040677054945
oih177	ebi-a-GCST90026137	Catechol sulfate levels || id:ebi-a-GCST90026137	NAFLD	MR Egger	14	0.0309591969441944	0.093980633907908	0.747516208015937	-0.153242846	0.215161239403694
oih177	ebi-a-GCST90026137	Catechol sulfate levels || id:ebi-a-GCST90026137	NAFLD	Weighted median	14	-0.004066405	0.0530160931501664	0.938861146391419	-0.107977947	0.0998451377128796
oih177	ebi-a-GCST90026137	Catechol sulfate levels || id:ebi-a-GCST90026137	NAFLD	Inverse variance weighted	14	-0.044112908	0.0389424293426596	0.25730985829328	-0.120440069	0.0322142536229254
oih177	ebi-a-GCST90026137	Catechol sulfate levels || id:ebi-a-GCST90026137	NAFLD	Simple mode	14	-0.007693718	0.0855013050284471	0.929671840470376	-0.175276276	0.159888840008364
oih177	ebi-a-GCST90026137	Catechol sulfate levels || id:ebi-a-GCST90026137	NAFLD	Weighted mode	14	-0.012993502	0.0551919011482015	0.817547612541366	-0.121169628	0.0951826240129826
oih177	ebi-a-GCST90026138	Choline levels || id:ebi-a-GCST90026138	NAFLD	MR Egger	14	0.0178946140264051	0.0266734918216122	0.515004924133264	-0.03438543	0.0701746579967649
oih177	ebi-a-GCST90026138	Choline levels || id:ebi-a-GCST90026138	NAFLD	Weighted median	14	-9.11E-05	0.0151632812995295	0.995205518582717	-0.029811148	0.0296289147726993
oih177	ebi-a-GCST90026138	Choline levels || id:ebi-a-GCST90026138	NAFLD	Inverse variance weighted	14	-0.000617407	0.0110281421360308	0.955354033754865	-0.022232565	0.0209977518847291
oih177	ebi-a-GCST90026138	Choline levels || id:ebi-a-GCST90026138	NAFLD	Simple mode	14	0.0120276448477462	0.0246741854414534	0.634050429724215	-0.036333759	0.0603890483129948
oih177	ebi-a-GCST90026138	Choline levels || id:ebi-a-GCST90026138	NAFLD	Weighted mode	14	0.00123140857004281	0.0153029527509429	0.937090110353337	-0.028762379	0.0312251959618909
oih177	ebi-a-GCST90026139	Choline phosphate levels || id:ebi-a-GCST90026139	NAFLD	MR Egger	14	-0.008411282	0.0780282409838361	0.915937399291037	-0.161346634	0.144524070814728
oih177	ebi-a-GCST90026139	Choline phosphate levels || id:ebi-a-GCST90026139	NAFLD	Weighted median	14	-0.019285887	0.0444497801074072	0.664375322105689	-0.106407456	0.0678356823950483
oih177	ebi-a-GCST90026139	Choline phosphate levels || id:ebi-a-GCST90026139	NAFLD	Inverse variance weighted	14	-0.034914264	0.0329223140302884	0.288915125034682	-0.099441999	0.0296134719584597
oih177	ebi-a-GCST90026139	Choline phosphate levels || id:ebi-a-GCST90026139	NAFLD	Simple mode	14	-0.116554058	0.0760718170169476	0.149450979565867	-0.265654819	0.0325467034300382
oih177	ebi-a-GCST90026139	Choline phosphate levels || id:ebi-a-GCST90026139	NAFLD	Weighted mode	14	-0.006770334	0.0494147919124709	0.893121856973472	-0.103623326	0.090082657847996
oih177	ebi-a-GCST90026140	Citramalate levels || id:ebi-a-GCST90026140	NAFLD	MR Egger	14	0.10159742826749	0.126282691941658	0.436744038265549	-0.145916648	0.34911150447314
oih177	ebi-a-GCST90026140	Citramalate levels || id:ebi-a-GCST90026140	NAFLD	Weighted median	14	-0.032526736	0.073166777825917	0.656640594690546	-0.17593362	0.110880148766751
oih177	ebi-a-GCST90026140	Citramalate levels || id:ebi-a-GCST90026140	NAFLD	Inverse variance weighted	14	-0.049614202	0.0533493643531018	0.352377945239303	-0.154178956	0.0549505522011056
oih177	ebi-a-GCST90026140	Citramalate levels || id:ebi-a-GCST90026140	NAFLD	Simple mode	14	-0.077511146	0.124606284502975	0.544665961657285	-0.321739464	0.166717171542471
oih177	ebi-a-GCST90026140	Citramalate levels || id:ebi-a-GCST90026140	NAFLD	Weighted mode	14	0.0211689863512352	0.0728555267842455	0.775970450414768	-0.121627846	0.163965818848356
oih177	ebi-a-GCST90026141	Citrate levels || id:ebi-a-GCST90026141	NAFLD	MR Egger	14	-0.003614281	0.0277930796087227	0.898687285614921	-0.058088717	0.0508601554330982
oih177	ebi-a-GCST90026141	Citrate levels || id:ebi-a-GCST90026141	NAFLD	Weighted median	14	-0.004714276	0.0151596134842742	0.755818850203404	-0.034427119	0.0249985661333791
oih177	ebi-a-GCST90026141	Citrate levels || id:ebi-a-GCST90026141	NAFLD	Inverse variance weighted	14	-0.008890813	0.0112623820573873	0.429863289238725	-0.030965082	0.0131834559433306
oih177	ebi-a-GCST90026141	Citrate levels || id:ebi-a-GCST90026141	NAFLD	Simple mode	14	0.0064561046665462	0.0231229757740773	0.784478223047244	-0.038864928	0.0517771371837377
oih177	ebi-a-GCST90026141	Citrate levels || id:ebi-a-GCST90026141	NAFLD	Weighted mode	14	-0.004868642	0.0158173034658605	0.763106916659941	-0.035870557	0.0261332726108275
oih177	ebi-a-GCST90026142	Cortisone levels || id:ebi-a-GCST90026142	NAFLD	MR Egger	14	-0.059763937	0.10999399547843	0.596845926347561	-0.275352168	0.155824294108126
oih177	ebi-a-GCST90026142	Cortisone levels || id:ebi-a-GCST90026142	NAFLD	Weighted median	14	0.0164112359160326	0.0599994050292146	0.784450975774704	-0.101187598	0.134010069773293
oih177	ebi-a-GCST90026142	Cortisone levels || id:ebi-a-GCST90026142	NAFLD	Inverse variance weighted	14	-0.011630672	0.0450469002191725	0.796260059250733	-0.099922596	0.0766612526566294
oih177	ebi-a-GCST90026142	Cortisone levels || id:ebi-a-GCST90026142	NAFLD	Simple mode	14	-0.033783967	0.100827704918228	0.742920118997516	-0.231406269	0.163838334202584
oih177	ebi-a-GCST90026142	Cortisone levels || id:ebi-a-GCST90026142	NAFLD	Weighted mode	14	0.0214474225115193	0.0622355058161304	0.735893482846731	-0.100534169	0.143429013911135
oih177	ebi-a-GCST90026143	Creatine levels || id:ebi-a-GCST90026143	NAFLD	MR Egger	14	0.0208874232671365	0.0220617992102421	0.36243238125381	-0.022353703	0.064128549719211
oih177	ebi-a-GCST90026143	Creatine levels || id:ebi-a-GCST90026143	NAFLD	Weighted median	14	0.0208900297538415	0.0117614711894752	0.0757097001856689	-0.002162454	0.0439425132852129
oih177	ebi-a-GCST90026143	Creatine levels || id:ebi-a-GCST90026143	NAFLD	Inverse variance weighted	14	0.00841901147562226	0.00905523290485867	0.352505762421249	-0.009329245	0.0261672679691453
oih177	ebi-a-GCST90026143	Creatine levels || id:ebi-a-GCST90026143	NAFLD	Simple mode	14	0.0120027773133739	0.0222921376804066	0.599378152499862	-0.031689813	0.0556953671669708
oih177	ebi-a-GCST90026143	Creatine levels || id:ebi-a-GCST90026143	NAFLD	Weighted mode	14	0.026112789703078	0.0122161112695637	0.0521253478897361	0.00216921161473307	0.0500563677914229
oih177	ebi-a-GCST90026144	Cys-gly, oxidized levels || id:ebi-a-GCST90026144	NAFLD	MR Egger	14	-0.119208514	0.0688866590042061	0.10914838026859	-0.254226365	0.0158093380919877
oih177	ebi-a-GCST90026144	Cys-gly, oxidized levels || id:ebi-a-GCST90026144	NAFLD	Weighted median	14	-0.061080343	0.0400774702997318	0.127494512511732	-0.139632185	0.0174714989758167
oih177	ebi-a-GCST90026144	Cys-gly, oxidized levels || id:ebi-a-GCST90026144	NAFLD	Inverse variance weighted	14	-0.051691561	0.0290382715133953	0.0750565904908029	-0.108606573	0.00522345155200252
oih177	ebi-a-GCST90026144	Cys-gly, oxidized levels || id:ebi-a-GCST90026144	NAFLD	Simple mode	14	-0.053126462	0.0624767463815964	0.410524709369022	-0.175580884	0.0693279613332433
oih177	ebi-a-GCST90026144	Cys-gly, oxidized levels || id:ebi-a-GCST90026144	NAFLD	Weighted mode	14	-0.060989168	0.0425765362078583	0.175617945611776	-0.144439179	0.0224608427715822
oih177	ebi-a-GCST90026145	Cysteine levels || id:ebi-a-GCST90026145	NAFLD	MR Egger	14	0.053725293385618	0.0344263792663844	0.144594358881405	-0.01375041	0.121200996747731
oih177	ebi-a-GCST90026145	Cysteine levels || id:ebi-a-GCST90026145	NAFLD	Weighted median	14	0.00791823744659196	0.0172869865591903	0.646919293598195	-0.025964256	0.0418007311026049
oih177	ebi-a-GCST90026145	Cysteine levels || id:ebi-a-GCST90026145	NAFLD	Inverse variance weighted	14	0.00857280596633075	0.0150805691494021	0.569717904369579	-0.02098511	0.0381307214991588
oih177	ebi-a-GCST90026145	Cysteine levels || id:ebi-a-GCST90026145	NAFLD	Simple mode	14	-0.022741593	0.0375585749211215	0.555273001104164	-0.0963564	0.0508732136175589
oih177	ebi-a-GCST90026145	Cysteine levels || id:ebi-a-GCST90026145	NAFLD	Weighted mode	14	0.0211519206352261	0.0185776909819845	0.275431910234991	-0.015260354	0.0575641949599158
oih177	ebi-a-GCST90026146	Cysteinylglycine levels || id:ebi-a-GCST90026146	NAFLD	MR Egger	14	-0.028663645	0.133933847988088	0.834129891692484	-0.291173987	0.233846697329307
oih177	ebi-a-GCST90026146	Cysteinylglycine levels || id:ebi-a-GCST90026146	NAFLD	Weighted median	14	0.0242548287601649	0.0746682805019833	0.745306380707379	-0.122095001	0.170604658544052
oih177	ebi-a-GCST90026146	Cysteinylglycine levels || id:ebi-a-GCST90026146	NAFLD	Inverse variance weighted	14	-0.012739363	0.0540716114574391	0.813741769510668	-0.118719721	0.0932409959434619
oih177	ebi-a-GCST90026146	Cysteinylglycine levels || id:ebi-a-GCST90026146	NAFLD	Simple mode	14	0.116969616581042	0.142236418005661	0.425698847415705	-0.161813763	0.395752995872138
oih177	ebi-a-GCST90026146	Cysteinylglycine levels || id:ebi-a-GCST90026146	NAFLD	Weighted mode	14	0.041344735178659	0.0823611767416299	0.624066853048088	-0.120083171	0.202772641592254
oih177	ebi-a-GCST90026147	Cysteinylglycine disulfide levels || id:ebi-a-GCST90026147	NAFLD	MR Egger	14	-0.043445631	0.0362561087858984	0.253931984910192	-0.114507605	0.0276163419261383
oih177	ebi-a-GCST90026147	Cysteinylglycine disulfide levels || id:ebi-a-GCST90026147	NAFLD	Weighted median	14	-0.01144353	0.0208320322678006	0.582783309699119	-0.052274313	0.0293872537157868
oih177	ebi-a-GCST90026147	Cysteinylglycine disulfide levels || id:ebi-a-GCST90026147	NAFLD	Inverse variance weighted	14	-0.027574937	0.0150826620667868	0.0675114444016306	-0.057136954	0.00198708083478099
oih177	ebi-a-GCST90026147	Cysteinylglycine disulfide levels || id:ebi-a-GCST90026147	NAFLD	Simple mode	14	0.0133282939300698	0.0391341705409168	0.738861088470332	-0.06337468	0.0900312681902667
oih177	ebi-a-GCST90026147	Cysteinylglycine disulfide levels || id:ebi-a-GCST90026147	NAFLD	Weighted mode	14	-0.012127507	0.0236076596413793	0.616073801982359	-0.05839852	0.0341435062771726
oih177	ebi-a-GCST90026148	Cytidine levels || id:ebi-a-GCST90026148	NAFLD	MR Egger	14	0.0223032973131809	0.0320202664732577	0.499363144231842	-0.040456425	0.0850630196007659
oih177	ebi-a-GCST90026148	Cytidine levels || id:ebi-a-GCST90026148	NAFLD	Weighted median	14	0.0196349491415844	0.0135689829037996	0.147883902101903	-0.006960257	0.0462301556330317
oih177	ebi-a-GCST90026148	Cytidine levels || id:ebi-a-GCST90026148	NAFLD	Inverse variance weighted	14	0.00534868228670861	0.0130683929512239	0.682331360038443	-0.020265368	0.0309627324711075
oih177	ebi-a-GCST90026148	Cytidine levels || id:ebi-a-GCST90026148	NAFLD	Simple mode	14	0.0162205339349606	0.019400431379461	0.418206762434473	-0.021804312	0.0542453794387042
oih177	ebi-a-GCST90026148	Cytidine levels || id:ebi-a-GCST90026148	NAFLD	Weighted mode	14	0.0201752453569028	0.0138149938831833	0.167926656488739	-0.006902143	0.047252633367942
oih177	ebi-a-GCST90026149	Deoxycarnitine levels || id:ebi-a-GCST90026149	NAFLD	MR Egger	14	-0.012010959	0.0535682333460843	0.826359904557495	-0.117004696	0.0929827783221662
oih177	ebi-a-GCST90026149	Deoxycarnitine levels || id:ebi-a-GCST90026149	NAFLD	Weighted median	14	-0.010752491	0.0315716252634388	0.733423923959209	-0.072632876	0.0511278948165219
oih177	ebi-a-GCST90026149	Deoxycarnitine levels || id:ebi-a-GCST90026149	NAFLD	Inverse variance weighted	14	-0.000175659	0.0225653877977649	0.993788986398092	-0.044403819	0.0440525014070089
oih177	ebi-a-GCST90026149	Deoxycarnitine levels || id:ebi-a-GCST90026149	NAFLD	Simple mode	14	0.0179309325022875	0.0503326177697043	0.727369331861329	-0.080720998	0.116582863330908
oih177	ebi-a-GCST90026149	Deoxycarnitine levels || id:ebi-a-GCST90026149	NAFLD	Weighted mode	14	-0.010472523	0.0326010232912022	0.753139933249817	-0.074370529	0.0534254825982951
oih177	ebi-a-GCST90026150	Diglycerol levels || id:ebi-a-GCST90026150	NAFLD	MR Egger	14	0.0134360275763902	0.0513409880490355	0.797989273660317	-0.087192309	0.1140643641525
oih177	ebi-a-GCST90026150	Diglycerol levels || id:ebi-a-GCST90026150	NAFLD	Weighted median	14	0.00861374603030501	0.0279072668682636	0.757583199227428	-0.046084497	0.0633119890921017
oih177	ebi-a-GCST90026150	Diglycerol levels || id:ebi-a-GCST90026150	NAFLD	Inverse variance weighted	14	-0.012887796	0.0210191640956815	0.539780463212101	-0.054085357	0.0283097661131271
oih177	ebi-a-GCST90026150	Diglycerol levels || id:ebi-a-GCST90026150	NAFLD	Simple mode	14	-0.01186002	0.0490988577787499	0.812894209874083	-0.108093781	0.0843737417128251
oih177	ebi-a-GCST90026150	Diglycerol levels || id:ebi-a-GCST90026150	NAFLD	Weighted mode	14	0.0027340684307901	0.0298759010656792	0.9284791795147	-0.055822698	0.0612908345195212
oih177	ebi-a-GCST90026151	Dimethyl sulfone levels || id:ebi-a-GCST90026151	NAFLD	MR Egger	14	-0.069282422	0.18348332150544	0.712325090298915	-0.428909732	0.290344888358215
oih177	ebi-a-GCST90026151	Dimethyl sulfone levels || id:ebi-a-GCST90026151	NAFLD	Weighted median	14	-0.093527292	0.0787172722859884	0.234777498725547	-0.247813145	0.0607585621493695
oih177	ebi-a-GCST90026151	Dimethyl sulfone levels || id:ebi-a-GCST90026151	NAFLD	Inverse variance weighted	14	-0.077352754	0.0740802344555437	0.296404276479763	-0.222550013	0.0678445059349159
oih177	ebi-a-GCST90026151	Dimethyl sulfone levels || id:ebi-a-GCST90026151	NAFLD	Simple mode	14	-0.084189433	0.118601447671925	0.490333732817682	-0.31664827	0.148269404840039
oih177	ebi-a-GCST90026151	Dimethyl sulfone levels || id:ebi-a-GCST90026151	NAFLD	Weighted mode	14	-0.084189433	0.0824181769516626	0.325655807997124	-0.245729059	0.0773501942283258
oih177	ebi-a-GCST90026152	Dimethylarginine (sdma + adma) levels || id:ebi-a-GCST90026152	NAFLD	MR Egger	14	-0.032634337	0.0571486045532107	0.57850796425079	-0.144645602	0.0793769278341711
oih177	ebi-a-GCST90026152	Dimethylarginine (sdma + adma) levels || id:ebi-a-GCST90026152	NAFLD	Weighted median	14	-0.031715358	0.0224060439915747	0.156927148490526	-0.075631204	0.0122004886161847
oih177	ebi-a-GCST90026152	Dimethylarginine (sdma + adma) levels || id:ebi-a-GCST90026152	NAFLD	Inverse variance weighted	14	-0.004281069	0.0234307609556518	0.85502440325805	-0.050205361	0.0416432223299409
oih177	ebi-a-GCST90026152	Dimethylarginine (sdma + adma) levels || id:ebi-a-GCST90026152	NAFLD	Simple mode	14	0.0994731386295684	0.0579097422972489	0.109556814722687	-0.014029956	0.212976233532176
oih177	ebi-a-GCST90026152	Dimethylarginine (sdma + adma) levels || id:ebi-a-GCST90026152	NAFLD	Weighted mode	14	-0.033691384	0.0241748355102016	0.186790030192356	-0.081074061	0.013691294098177
oih177	ebi-a-GCST90026153	Dimethylmalonic acid levels || id:ebi-a-GCST90026153	NAFLD	MR Egger	14	0.167154903838277	0.0935298260532416	0.0991718390010697	-0.016163555	0.350473362902631
oih177	ebi-a-GCST90026153	Dimethylmalonic acid levels || id:ebi-a-GCST90026153	NAFLD	Weighted median	14	0.0533244546176695	0.0524935557612336	0.309711019981691	-0.049562915	0.156211823909687
oih177	ebi-a-GCST90026153	Dimethylmalonic acid levels || id:ebi-a-GCST90026153	NAFLD	Inverse variance weighted	14	0.0164609083041748	0.0394057512535118	0.676145577808872	-0.060774364	0.0936961807610579
oih177	ebi-a-GCST90026153	Dimethylmalonic acid levels || id:ebi-a-GCST90026153	NAFLD	Simple mode	14	0.0454287949468616	0.0844592625469815	0.599748977847129	-0.12011136	0.210968949538945
oih177	ebi-a-GCST90026153	Dimethylmalonic acid levels || id:ebi-a-GCST90026153	NAFLD	Weighted mode	14	0.0615524489798124	0.0573653322842228	0.302789937570279	-0.050883602	0.173988500256889
oih177	ebi-a-GCST90026154	Dopamine 3-o-sulfate levels || id:ebi-a-GCST90026154	NAFLD	MR Egger	14	0.173115238379597	0.117068440470332	0.164970683775508	-0.056338905	0.402569381701448
oih177	ebi-a-GCST90026154	Dopamine 3-o-sulfate levels || id:ebi-a-GCST90026154	NAFLD	Weighted median	14	-0.020097766	0.0687909660909024	0.770166550124995	-0.154928059	0.114732527937338
oih177	ebi-a-GCST90026154	Dopamine 3-o-sulfate levels || id:ebi-a-GCST90026154	NAFLD	Inverse variance weighted	14	-0.007282261	0.0494021336945252	0.88281012417278	-0.104110443	0.0895459206272251
oih177	ebi-a-GCST90026154	Dopamine 3-o-sulfate levels || id:ebi-a-GCST90026154	NAFLD	Simple mode	14	-0.113120317	0.111789852915437	0.330049219359314	-0.332228429	0.105987794815563
oih177	ebi-a-GCST90026154	Dopamine 3-o-sulfate levels || id:ebi-a-GCST90026154	NAFLD	Weighted mode	14	-0.031969546	0.0716306555730036	0.662716324460792	-0.172365631	0.108426539061049
oih177	ebi-a-GCST90026155	Ergothioneine levels || id:ebi-a-GCST90026155	NAFLD	MR Egger	14	0.109226982983684	0.0849320468571569	0.222686144074386	-0.057239829	0.275693794823712
oih177	ebi-a-GCST90026155	Ergothioneine levels || id:ebi-a-GCST90026155	NAFLD	Weighted median	14	0.0376039026827769	0.0473760391593178	0.427351167412853	-0.055253134	0.13046093943504
oih177	ebi-a-GCST90026155	Ergothioneine levels || id:ebi-a-GCST90026155	NAFLD	Inverse variance weighted	14	0.0241285704996433	0.0357064339968576	0.499200314455355	-0.04585604	0.0941131811334841
oih177	ebi-a-GCST90026155	Ergothioneine levels || id:ebi-a-GCST90026155	NAFLD	Simple mode	14	-0.082504561	0.0829809122727242	0.338243516803629	-0.245147149	0.0801380266372759
oih177	ebi-a-GCST90026155	Ergothioneine levels || id:ebi-a-GCST90026155	NAFLD	Weighted mode	14	0.0473272383271587	0.0515172685189773	0.375000319064395	-0.053646608	0.148301084624354
oih177	ebi-a-GCST90026156	Erythritol levels || id:ebi-a-GCST90026156	NAFLD	MR Egger	14	0.0626509548675632	0.0489336013949604	0.224625910890636	-0.033258904	0.158560813601685
oih177	ebi-a-GCST90026156	Erythritol levels || id:ebi-a-GCST90026156	NAFLD	Weighted median	14	0.0160612391641789	0.0242430677999189	0.507645371181447	-0.031455174	0.0635776520520201
oih177	ebi-a-GCST90026156	Erythritol levels || id:ebi-a-GCST90026156	NAFLD	Inverse variance weighted	14	-0.013175563	0.0221651924688164	0.552227322102078	-0.056619341	0.0302682138291722
oih177	ebi-a-GCST90026156	Erythritol levels || id:ebi-a-GCST90026156	NAFLD	Simple mode	14	-0.017695974	0.047461947054413	0.715271840571898	-0.11072139	0.0753294424486578
oih177	ebi-a-GCST90026156	Erythritol levels || id:ebi-a-GCST90026156	NAFLD	Weighted mode	14	0.0201058101513198	0.025554704122601	0.445520060063826	-0.02998141	0.0701930302316179
oih177	ebi-a-GCST90026157	Erythronate levels || id:ebi-a-GCST90026157	NAFLD	MR Egger	14	0.0374900913187017	0.0207360123577131	0.0957235324603321	-0.003152493	0.0781326755398193
oih177	ebi-a-GCST90026157	Erythronate levels || id:ebi-a-GCST90026157	NAFLD	Weighted median	14	0.0133951523796428	0.0117084577182568	0.252599667120618	-0.009553425	0.0363437295074262
oih177	ebi-a-GCST90026157	Erythronate levels || id:ebi-a-GCST90026157	NAFLD	Inverse variance weighted	14	0.000280642089400459	0.00877310797269271	0.974480901451696	-0.01691465	0.0174759337158782
oih177	ebi-a-GCST90026157	Erythronate levels || id:ebi-a-GCST90026157	NAFLD	Simple mode	14	0.00578497389241098	0.0217131965707028	0.794089760163054	-0.036772891	0.0483428391709885
oih177	ebi-a-GCST90026157	Erythronate levels || id:ebi-a-GCST90026157	NAFLD	Weighted mode	14	0.0174386468708918	0.0128394349006402	0.197501925153246	-0.007726646	0.0426039392761466
oih177	ebi-a-GCST90026158	Ethylmalonate levels || id:ebi-a-GCST90026158	NAFLD	MR Egger	14	-0.026079898	0.0451513078257344	0.574205028286888	-0.114576461	0.0624166656573484
oih177	ebi-a-GCST90026158	Ethylmalonate levels || id:ebi-a-GCST90026158	NAFLD	Weighted median	14	-0.020968565	0.0263792592096517	0.426678462217737	-0.072671913	0.0307347827042439
oih177	ebi-a-GCST90026158	Ethylmalonate levels || id:ebi-a-GCST90026158	NAFLD	Inverse variance weighted	14	-0.010747846	0.0190266728456684	0.572153282428427	-0.048040125	0.0265444329233895
oih177	ebi-a-GCST90026158	Ethylmalonate levels || id:ebi-a-GCST90026158	NAFLD	Simple mode	14	-0.015176162	0.0456967117997503	0.745102794648697	-0.104741717	0.0743893927664404
oih177	ebi-a-GCST90026158	Ethylmalonate levels || id:ebi-a-GCST90026158	NAFLD	Weighted mode	14	-0.020620975	0.0281296014741237	0.476527271588198	-0.075754994	0.0345130436650782
oih177	ebi-a-GCST90026159	Fructose levels || id:ebi-a-GCST90026159	NAFLD	MR Egger	14	0.021339034276069	0.0308580183982541	0.502396817985757	-0.039142682	0.0818207503366471
oih177	ebi-a-GCST90026159	Fructose levels || id:ebi-a-GCST90026159	NAFLD	Weighted median	14	0.0154385495854238	0.0181932222225662	0.396110601089138	-0.020220166	0.0510972651416536
oih177	ebi-a-GCST90026159	Fructose levels || id:ebi-a-GCST90026159	NAFLD	Inverse variance weighted	14	-0.00453269	0.0129524569902639	0.726377514239601	-0.029919506	0.0208541256791837
oih177	ebi-a-GCST90026159	Fructose levels || id:ebi-a-GCST90026159	NAFLD	Simple mode	14	-0.034077014	0.0339812227778164	0.334249753347302	-0.10068021	0.0325261829676772
oih177	ebi-a-GCST90026159	Fructose levels || id:ebi-a-GCST90026159	NAFLD	Weighted mode	14	0.0232556289290659	0.0198172536059652	0.261646163395845	-0.015586188	0.0620974459967576
oih177	ebi-a-GCST90026160	Galactonate levels || id:ebi-a-GCST90026160	NAFLD	MR Egger	14	0.202270005905754	0.207091376624655	0.347988351472251	-0.203629092	0.608169104090077
oih177	ebi-a-GCST90026160	Galactonate levels || id:ebi-a-GCST90026160	NAFLD	Weighted median	14	0.175024044898497	0.109292688691342	0.109282817390284	-0.039189625	0.389237714733527
oih177	ebi-a-GCST90026160	Galactonate levels || id:ebi-a-GCST90026160	NAFLD	Inverse variance weighted	14	0.120262431162977	0.0848230593792712	0.156248139660531	-0.045990765	0.286515627546349
oih177	ebi-a-GCST90026160	Galactonate levels || id:ebi-a-GCST90026160	NAFLD	Simple mode	14	0.10736491214688	0.181154894710131	0.563570513376457	-0.247698681	0.462428505778736
oih177	ebi-a-GCST90026160	Galactonate levels || id:ebi-a-GCST90026160	NAFLD	Weighted mode	14	0.170607934852595	0.128984702550349	0.20873252923522	-0.082202082	0.423417951851279
oih177	ebi-a-GCST90026161	Galactosylglycerol levels || id:ebi-a-GCST90026161	NAFLD	MR Egger	14	-0.004561137	0.0477969967565282	0.925550507653424	-0.098243251	0.0891209763895261
oih177	ebi-a-GCST90026161	Galactosylglycerol levels || id:ebi-a-GCST90026161	NAFLD	Weighted median	14	0.00838115134292252	0.0236956387722951	0.723563598950708	-0.038062301	0.054824603336621
oih177	ebi-a-GCST90026161	Galactosylglycerol levels || id:ebi-a-GCST90026161	NAFLD	Inverse variance weighted	14	-0.003683054	0.0193393271954132	0.848961411298184	-0.041588135	0.0342220271588128
oih177	ebi-a-GCST90026161	Galactosylglycerol levels || id:ebi-a-GCST90026161	NAFLD	Simple mode	14	-0.031857981	0.0381468949540535	0.418723304394904	-0.106625896	0.0429099326829938
oih177	ebi-a-GCST90026161	Galactosylglycerol levels || id:ebi-a-GCST90026161	NAFLD	Weighted mode	14	0.00750908251272259	0.0235568508793624	0.754968912099636	-0.038662345	0.053680510236273
oih177	ebi-a-GCST90026162	Gamma-glutamyl-alpha-lysine levels || id:ebi-a-GCST90026162	NAFLD	MR Egger	14	-0.091081938	0.0921869461064045	0.342649748809687	-0.271768352	0.0896044763480321
oih177	ebi-a-GCST90026162	Gamma-glutamyl-alpha-lysine levels || id:ebi-a-GCST90026162	NAFLD	Weighted median	14	-0.000403126	0.0482206336534644	0.99332973837848	-0.094915568	0.0941093159893714
oih177	ebi-a-GCST90026162	Gamma-glutamyl-alpha-lysine levels || id:ebi-a-GCST90026162	NAFLD	Inverse variance weighted	14	-0.010423233	0.0388940414041484	0.788706633709273	-0.086655555	0.0658090876726502
oih177	ebi-a-GCST90026162	Gamma-glutamyl-alpha-lysine levels || id:ebi-a-GCST90026162	NAFLD	Simple mode	14	-0.128798872	0.103769918554405	0.236463815826608	-0.332187913	0.0745901680247081
oih177	ebi-a-GCST90026162	Gamma-glutamyl-alpha-lysine levels || id:ebi-a-GCST90026162	NAFLD	Weighted mode	14	-0.015919025	0.0534765137294247	0.770649397621975	-0.120732992	0.0888949418382706
oih177	ebi-a-GCST90026163	Gamma-glutamylglutamine levels || id:ebi-a-GCST90026163	NAFLD	MR Egger	14	-0.026577332	0.0375871857140455	0.493016843913477	-0.100248216	0.0470935522169508
oih177	ebi-a-GCST90026163	Gamma-glutamylglutamine levels || id:ebi-a-GCST90026163	NAFLD	Weighted median	14	0.0070616844604065	0.0188955652774166	0.708611312774277	-0.029973623	0.0440969924041429
oih177	ebi-a-GCST90026163	Gamma-glutamylglutamine levels || id:ebi-a-GCST90026163	NAFLD	Inverse variance weighted	14	-0.00541768	0.0154370237461078	0.725623106585442	-0.035674247	0.0248388864113449
oih177	ebi-a-GCST90026163	Gamma-glutamylglutamine levels || id:ebi-a-GCST90026163	NAFLD	Simple mode	14	-0.017764187	0.0362710254089201	0.632462894402384	-0.088855397	0.0533270228944408
oih177	ebi-a-GCST90026163	Gamma-glutamylglutamine levels || id:ebi-a-GCST90026163	NAFLD	Weighted mode	14	-0.000223909	0.0206085796397097	0.991496234489363	-0.040616725	0.0401689068027298
oih177	ebi-a-GCST90026164	Gamma-glutamylleucine levels || id:ebi-a-GCST90026164	NAFLD	MR Egger	14	-0.068282988	0.0673351321183472	0.330556972199191	-0.200259847	0.0636938711694161
oih177	ebi-a-GCST90026164	Gamma-glutamylleucine levels || id:ebi-a-GCST90026164	NAFLD	Weighted median	14	-0.024464389	0.0370942692851425	0.509562306440345	-0.097169157	0.0482403783798543
oih177	ebi-a-GCST90026164	Gamma-glutamylleucine levels || id:ebi-a-GCST90026164	NAFLD	Inverse variance weighted	14	-0.028892325	0.0285066130631109	0.31080677357701	-0.084765287	0.0269806361214228
oih177	ebi-a-GCST90026164	Gamma-glutamylleucine levels || id:ebi-a-GCST90026164	NAFLD	Simple mode	14	-0.047003507	0.0590526847375375	0.440349082048956	-0.162746769	0.0687397550400173
oih177	ebi-a-GCST90026164	Gamma-glutamylleucine levels || id:ebi-a-GCST90026164	NAFLD	Weighted mode	14	-0.012785575	0.0451767878593018	0.781623967354092	-0.101332079	0.0757609291537163
oih177	ebi-a-GCST90026165	Gamma-glutamylphenylalanine levels || id:ebi-a-GCST90026165	NAFLD	MR Egger	14	-0.087141317	0.105634197425287	0.425503698032292	-0.294184344	0.119901710131949
oih177	ebi-a-GCST90026165	Gamma-glutamylphenylalanine levels || id:ebi-a-GCST90026165	NAFLD	Weighted median	14	0.0327241379680309	0.0587327080247082	0.57741087711932	-0.08239197	0.147840245696459
oih177	ebi-a-GCST90026165	Gamma-glutamylphenylalanine levels || id:ebi-a-GCST90026165	NAFLD	Inverse variance weighted	14	0.0218272503036943	0.0449338460186099	0.627134414067402	-0.066243088	0.10989758850017
oih177	ebi-a-GCST90026165	Gamma-glutamylphenylalanine levels || id:ebi-a-GCST90026165	NAFLD	Simple mode	14	0.187660249618495	0.122508205444369	0.149534352229801	-0.052455833	0.427776332289458
oih177	ebi-a-GCST90026165	Gamma-glutamylphenylalanine levels || id:ebi-a-GCST90026165	NAFLD	Weighted mode	14	0.0480688709696621	0.0675453745975268	0.489254020057957	-0.084320063	0.180457805180815
oih177	ebi-a-GCST90026166	Gamma-glutamylthreonine levels || id:ebi-a-GCST90026166	NAFLD	MR Egger	14	0.0581639292773478	0.0585280854661931	0.339947881139804	-0.056551118	0.172878976791086
oih177	ebi-a-GCST90026166	Gamma-glutamylthreonine levels || id:ebi-a-GCST90026166	NAFLD	Weighted median	14	0.0326991422676574	0.0269190847951987	0.224473021104356	-0.020062264	0.0854605484662468
oih177	ebi-a-GCST90026166	Gamma-glutamylthreonine levels || id:ebi-a-GCST90026166	NAFLD	Inverse variance weighted	14	-0.001276678	0.0248762868924136	0.959069683871109	-0.0500342	0.0474808448066794
oih177	ebi-a-GCST90026166	Gamma-glutamylthreonine levels || id:ebi-a-GCST90026166	NAFLD	Simple mode	14	-0.017325502	0.051799868443408	0.743359642282629	-0.118853244	0.0842022405589645
oih177	ebi-a-GCST90026166	Gamma-glutamylthreonine levels || id:ebi-a-GCST90026166	NAFLD	Weighted mode	14	0.0335960418114697	0.0269768570421071	0.234977720270936	-0.019278598	0.0864706816139996
oih177	ebi-a-GCST90026167	Gamma-glutamylvaline levels || id:ebi-a-GCST90026167	NAFLD	MR Egger	14	0.00545561521337834	0.0674728683442156	0.936889026848039	-0.126791207	0.137702437168041
oih177	ebi-a-GCST90026167	Gamma-glutamylvaline levels || id:ebi-a-GCST90026167	NAFLD	Weighted median	14	0.00914386541365274	0.0326373637209546	0.779350485065381	-0.054825367	0.0731130983067237
oih177	ebi-a-GCST90026167	Gamma-glutamylvaline levels || id:ebi-a-GCST90026167	NAFLD	Inverse variance weighted	14	-0.008174466	0.0274012833488574	0.765455744088943	-0.061880981	0.0455320497275057
oih177	ebi-a-GCST90026167	Gamma-glutamylvaline levels || id:ebi-a-GCST90026167	NAFLD	Simple mode	14	0.0197321418790553	0.0563077239207395	0.731625993664138	-0.090630997	0.130095280763705
oih177	ebi-a-GCST90026167	Gamma-glutamylvaline levels || id:ebi-a-GCST90026167	NAFLD	Weighted mode	14	0.0100658880682707	0.0296543111639511	0.739698625706534	-0.048056562	0.0681883379496148
oih177	ebi-a-GCST90026168	Gluconate levels || id:ebi-a-GCST90026168	NAFLD	MR Egger	14	0.0525026116047125	0.0535664499195677	0.346365006888834	-0.05248763	0.157492853447065
oih177	ebi-a-GCST90026168	Gluconate levels || id:ebi-a-GCST90026168	NAFLD	Weighted median	14	0.0309358574767741	0.0271211936197068	0.254014557926454	-0.022221682	0.0840933969713995
oih177	ebi-a-GCST90026168	Gluconate levels || id:ebi-a-GCST90026168	NAFLD	Inverse variance weighted	14	-0.001433527	0.0222541321365775	0.948638810337642	-0.045051626	0.0421845717813809
oih177	ebi-a-GCST90026168	Gluconate levels || id:ebi-a-GCST90026168	NAFLD	Simple mode	14	0.0154175442747886	0.0496639104372043	0.761149224128187	-0.08192372	0.112758808731709
oih177	ebi-a-GCST90026168	Gluconate levels || id:ebi-a-GCST90026168	NAFLD	Weighted mode	14	0.0363400736013592	0.0290583843906471	0.233126244883812	-0.02061436	0.0932945070070275
oih177	ebi-a-GCST90026169	Glutamate levels || id:ebi-a-GCST90026169	NAFLD	MR Egger	14	0.0067992273928743	0.0380548347026798	0.861178438660843	-0.067788249	0.0813867034101267
oih177	ebi-a-GCST90026169	Glutamate levels || id:ebi-a-GCST90026169	NAFLD	Weighted median	14	0.011919335819094	0.0163545663718875	0.466119229094389	-0.020135614	0.0439742859079935
oih177	ebi-a-GCST90026169	Glutamate levels || id:ebi-a-GCST90026169	NAFLD	Inverse variance weighted	14	-0.008340078	0.0155544640743743	0.591830364615509	-0.038826827	0.0221466717334391
oih177	ebi-a-GCST90026169	Glutamate levels || id:ebi-a-GCST90026169	NAFLD	Simple mode	14	0.0157715435976745	0.0330340978506779	0.640981360333899	-0.048975288	0.0805183753850031
oih177	ebi-a-GCST90026169	Glutamate levels || id:ebi-a-GCST90026169	NAFLD	Weighted mode	14	0.0102838583106579	0.0161209862069972	0.534603101214196	-0.021313275	0.0418809912763724
oih177	ebi-a-GCST90026170	Glutamine levels || id:ebi-a-GCST90026170	NAFLD	MR Egger	14	-0.022274358	0.0244362986033101	0.379964687824525	-0.070169503	0.0256207877611984
oih177	ebi-a-GCST90026170	Glutamine levels || id:ebi-a-GCST90026170	NAFLD	Weighted median	14	-0.003531016	0.00939812658720609	0.707128890832957	-0.021951344	0.0148893123154674
oih177	ebi-a-GCST90026170	Glutamine levels || id:ebi-a-GCST90026170	NAFLD	Inverse variance weighted	14	0.0029840854170444	0.0104101453710404	0.774379057090659	-0.0174198	0.0233879703442836
oih177	ebi-a-GCST90026170	Glutamine levels || id:ebi-a-GCST90026170	NAFLD	Simple mode	14	-0.004681738	0.0156469633838518	0.769509181567752	-0.035349786	0.0259863102758759
oih177	ebi-a-GCST90026170	Glutamine levels || id:ebi-a-GCST90026170	NAFLD	Weighted mode	14	-0.005528665	0.00993857310905144	0.587464996248447	-0.025008268	0.0139509386078856
oih177	ebi-a-GCST90026171	Glutarylcarnitine (c5-dc) levels || id:ebi-a-GCST90026171	NAFLD	MR Egger	14	0.258918634456476	0.115023553785959	0.0439175287763805	0.0334724690359954	0.484364799876956
oih177	ebi-a-GCST90026171	Glutarylcarnitine (c5-dc) levels || id:ebi-a-GCST90026171	NAFLD	Weighted median	14	0.0448728955090771	0.0713821094776613	0.529591681922134	-0.095036039	0.184781830085293
oih177	ebi-a-GCST90026171	Glutarylcarnitine (c5-dc) levels || id:ebi-a-GCST90026171	NAFLD	Inverse variance weighted	14	0.0194146934845241	0.0512935246977123	0.705057827053865	-0.081120615	0.11995000189204
oih177	ebi-a-GCST90026171	Glutarylcarnitine (c5-dc) levels || id:ebi-a-GCST90026171	NAFLD	Simple mode	14	-0.09887935	0.143182885657433	0.501973548438529	-0.379517806	0.181759105881076
oih177	ebi-a-GCST90026171	Glutarylcarnitine (c5-dc) levels || id:ebi-a-GCST90026171	NAFLD	Weighted mode	14	0.149619338338726	0.0719262999772914	0.0578547446029652	0.00864379038323468	0.290594886294217
oih177	ebi-a-GCST90026172	Glycerate levels || id:ebi-a-GCST90026172	NAFLD	MR Egger	14	0.0171939467089461	0.0180439030759692	0.359443780091511	-0.018172103	0.0525599967378458
oih177	ebi-a-GCST90026172	Glycerate levels || id:ebi-a-GCST90026172	NAFLD	Weighted median	14	0.00170683946613943	0.0102212917173081	0.867378997915636	-0.018326892	0.0217405712320634
oih177	ebi-a-GCST90026172	Glycerate levels || id:ebi-a-GCST90026172	NAFLD	Inverse variance weighted	14	-0.002979033	0.00758617196112036	0.69454656352119	-0.01784793	0.0118898637261414
oih177	ebi-a-GCST90026172	Glycerate levels || id:ebi-a-GCST90026172	NAFLD	Simple mode	14	-0.010683364	0.018641391844077	0.576357069711153	-0.047220492	0.0258537643382141
oih177	ebi-a-GCST90026172	Glycerate levels || id:ebi-a-GCST90026172	NAFLD	Weighted mode	14	0.00762215262064186	0.0110185726853037	0.50125966275058	-0.01397425	0.0292185550838371
oih177	ebi-a-GCST90026173	Glycerol levels || id:ebi-a-GCST90026173	NAFLD	MR Egger	14	-0.06942789	0.0388803792170861	0.0994255398943816	-0.145633433	0.00677765338988121
oih177	ebi-a-GCST90026173	Glycerol levels || id:ebi-a-GCST90026173	NAFLD	Weighted median	14	0.0111106414412504	0.0227798355949986	0.625733877502191	-0.033537836	0.0557591192074478
oih177	ebi-a-GCST90026173	Glycerol levels || id:ebi-a-GCST90026173	NAFLD	Inverse variance weighted	14	0.00484684216855607	0.0184438942334253	0.792713647051616	-0.031303191	0.0409968748660696
oih177	ebi-a-GCST90026173	Glycerol levels || id:ebi-a-GCST90026173	NAFLD	Simple mode	14	0.0662489230257185	0.0449306648047317	0.164156793791304	-0.02181518	0.154313026042993
oih177	ebi-a-GCST90026173	Glycerol levels || id:ebi-a-GCST90026173	NAFLD	Weighted mode	14	0.0127428933163228	0.0234856379732804	0.596596972380728	-0.033288957	0.0587747437439525
oih177	ebi-a-GCST90026174	Glycerophosphoinositol levels || id:ebi-a-GCST90026174	NAFLD	MR Egger	14	0.0524717603407848	0.0444719142299211	0.260907717123047	-0.034693192	0.13963671223143
oih177	ebi-a-GCST90026174	Glycerophosphoinositol levels || id:ebi-a-GCST90026174	NAFLD	Weighted median	14	0.0104154135135074	0.024061506010838	0.665111951115521	-0.036745138	0.0575759652947499
oih177	ebi-a-GCST90026174	Glycerophosphoinositol levels || id:ebi-a-GCST90026174	NAFLD	Inverse variance weighted	14	-0.006315741	0.0187729469732694	0.736548299208902	-0.043110717	0.0304792350817862
oih177	ebi-a-GCST90026174	Glycerophosphoinositol levels || id:ebi-a-GCST90026174	NAFLD	Simple mode	14	-0.018468039	0.0431914602828228	0.675950662284479	-0.103123301	0.0661872232257364
oih177	ebi-a-GCST90026174	Glycerophosphoinositol levels || id:ebi-a-GCST90026174	NAFLD	Weighted mode	14	0.0203121413965462	0.0268606103301429	0.463010013328239	-0.032334655	0.0729589376436262
oih177	ebi-a-GCST90026175	Guaiacol sulfate levels || id:ebi-a-GCST90026175	NAFLD	MR Egger	14	0.0876502132489005	0.106554052801519	0.426785613059393	-0.12119573	0.296496156739877
oih177	ebi-a-GCST90026175	Guaiacol sulfate levels || id:ebi-a-GCST90026175	NAFLD	Weighted median	14	0.0317548280358084	0.059514426324012	0.593642375855315	-0.084893448	0.148403103630872
oih177	ebi-a-GCST90026175	Guaiacol sulfate levels || id:ebi-a-GCST90026175	NAFLD	Inverse variance weighted	14	0.0059925491041485	0.0445412601170638	0.892976151800865	-0.081308321	0.0932934189335936
oih177	ebi-a-GCST90026175	Guaiacol sulfate levels || id:ebi-a-GCST90026175	NAFLD	Simple mode	14	0.0143276830615356	0.09173044914777	0.878280107724361	-0.165463997	0.194119363391165
oih177	ebi-a-GCST90026175	Guaiacol sulfate levels || id:ebi-a-GCST90026175	NAFLD	Weighted mode	14	0.0357255605842423	0.0646191019024315	0.589737525986014	-0.090927879	0.162379000313008
oih177	ebi-a-GCST90026176	Guanosine levels || id:ebi-a-GCST90026176	NAFLD	MR Egger	14	0.0030696403659259	0.0380559653264795	0.937041040519911	-0.071520052	0.0776593324058258
oih177	ebi-a-GCST90026176	Guanosine levels || id:ebi-a-GCST90026176	NAFLD	Weighted median	14	0.0181703712722884	0.018619338801105	0.329120449357877	-0.018323533	0.0546642753224542
oih177	ebi-a-GCST90026176	Guanosine levels || id:ebi-a-GCST90026176	NAFLD	Inverse variance weighted	14	-0.006701988	0.0154736840419809	0.664926352428628	-0.037030409	0.023626432249255
oih177	ebi-a-GCST90026176	Guanosine levels || id:ebi-a-GCST90026176	NAFLD	Simple mode	14	-0.001515804	0.0310600225022681	0.961818577289936	-0.062393448	0.0593618400659863
oih177	ebi-a-GCST90026176	Guanosine levels || id:ebi-a-GCST90026176	NAFLD	Weighted mode	14	0.0137984156710813	0.0190238218905776	0.481107387185311	-0.023488275	0.0510851065766134
oih177	ebi-a-GCST90026177	Gulonate levels || id:ebi-a-GCST90026177	NAFLD	MR Egger	14	0.0524608436295192	0.0470477973946358	0.286660561522948	-0.039752839	0.144674526523005
oih177	ebi-a-GCST90026177	Gulonate levels || id:ebi-a-GCST90026177	NAFLD	Weighted median	14	0.020201091374135	0.0264780121756277	0.445500153385906	-0.031695812	0.0720979952383653
oih177	ebi-a-GCST90026177	Gulonate levels || id:ebi-a-GCST90026177	NAFLD	Inverse variance weighted	14	0.00516655709119928	0.0196878724520553	0.792995086393502	-0.033421673	0.0437547870972276
oih177	ebi-a-GCST90026177	Gulonate levels || id:ebi-a-GCST90026177	NAFLD	Simple mode	14	-0.000888173	0.0432235531216032	0.983917976203906	-0.085606337	0.0838299909411633
oih177	ebi-a-GCST90026177	Gulonate levels || id:ebi-a-GCST90026177	NAFLD	Weighted mode	14	0.0199599700374776	0.0303959922238538	0.522851620185674	-0.039616175	0.079536114796231
oih177	ebi-a-GCST90026178	Hippurate levels || id:ebi-a-GCST90026178	NAFLD	MR Egger	14	-0.094216555	0.106498364757162	0.393712383153983	-0.30295335	0.114520240085768
oih177	ebi-a-GCST90026178	Hippurate levels || id:ebi-a-GCST90026178	NAFLD	Weighted median	14	-0.03921643	0.055688015325674	0.481297832848069	-0.14836494	0.0699320796850572
oih177	ebi-a-GCST90026178	Hippurate levels || id:ebi-a-GCST90026178	NAFLD	Inverse variance weighted	14	-0.069354821	0.0434494427033942	0.110439931858619	-0.154515729	0.0158060865517671
oih177	ebi-a-GCST90026178	Hippurate levels || id:ebi-a-GCST90026178	NAFLD	Simple mode	14	-0.001104192	0.0974584378551984	0.991132290951775	-0.19212273	0.18991434653329
oih177	ebi-a-GCST90026178	Hippurate levels || id:ebi-a-GCST90026178	NAFLD	Weighted mode	14	-0.031072531	0.0581441384218541	0.602081414210913	-0.145035042	0.0828899804706832
oih177	ebi-a-GCST90026179	Histidine levels || id:ebi-a-GCST90026179	NAFLD	MR Egger	14	-0.002473343	0.0269617052086424	0.928421878151587	-0.055318285	0.0503715991674278
oih177	ebi-a-GCST90026179	Histidine levels || id:ebi-a-GCST90026179	NAFLD	Weighted median	14	0.00438683626363469	0.0158242181620896	0.781608926988906	-0.026628631	0.0354023038613303
oih177	ebi-a-GCST90026179	Histidine levels || id:ebi-a-GCST90026179	NAFLD	Inverse variance weighted	14	0.0118436498337384	0.0110819706888612	0.285190727112912	-0.009877013	0.0335643123839063
oih177	ebi-a-GCST90026179	Histidine levels || id:ebi-a-GCST90026179	NAFLD	Simple mode	14	0.00690454124811171	0.0236395600516842	0.774837794387914	-0.039428996	0.0532380789494127
oih177	ebi-a-GCST90026179	Histidine levels || id:ebi-a-GCST90026179	NAFLD	Weighted mode	14	0.00494655090010288	0.01505178429087	0.747664900509386	-0.024554946	0.0344480481102082
oih177	ebi-a-GCST90026180	Homoarginine levels || id:ebi-a-GCST90026180	NAFLD	MR Egger	14	0.0130280150712398	0.0548332985781926	0.816204796356793	-0.09444525	0.120501280284497
oih177	ebi-a-GCST90026180	Homoarginine levels || id:ebi-a-GCST90026180	NAFLD	Weighted median	14	0.0123024376388334	0.0323828948323655	0.704015615245067	-0.051168036	0.0757729115102699
oih177	ebi-a-GCST90026180	Homoarginine levels || id:ebi-a-GCST90026180	NAFLD	Inverse variance weighted	14	0.0150960067508769	0.023067056151071	0.512828300540948	-0.030115423	0.0603074368069761
oih177	ebi-a-GCST90026180	Homoarginine levels || id:ebi-a-GCST90026180	NAFLD	Simple mode	14	0.0143972709338658	0.0448325250189275	0.753212839386276	-0.073474478	0.102269019970964
oih177	ebi-a-GCST90026180	Homoarginine levels || id:ebi-a-GCST90026180	NAFLD	Weighted mode	14	0.0110996609240394	0.03407942220264	0.749834512425447	-0.055696007	0.0778953284412137
oih177	ebi-a-GCST90026181	Homocarnosine levels || id:ebi-a-GCST90026181	NAFLD	MR Egger	14	-0.086804669	0.0922367502727103	0.365209877360317	-0.2675887	0.0939793610549974
oih177	ebi-a-GCST90026181	Homocarnosine levels || id:ebi-a-GCST90026181	NAFLD	Weighted median	14	-0.058153549	0.0538430353782757	0.280116782719401	-0.163685899	0.0473788001765248
oih177	ebi-a-GCST90026181	Homocarnosine levels || id:ebi-a-GCST90026181	NAFLD	Inverse variance weighted	14	0.0139155607887047	0.0387053056644039	0.719201687777518	-0.061946838	0.0897779598909364
oih177	ebi-a-GCST90026181	Homocarnosine levels || id:ebi-a-GCST90026181	NAFLD	Simple mode	14	-0.034636813	0.0881595653859517	0.700769146523425	-0.207429561	0.138155935007134
oih177	ebi-a-GCST90026181	Homocarnosine levels || id:ebi-a-GCST90026181	NAFLD	Weighted mode	14	-0.051498617	0.0579867995499502	0.390618316565575	-0.165152744	0.0621555102328122
oih177	ebi-a-GCST90026182	Homostachydrine levels || id:ebi-a-GCST90026182	NAFLD	MR Egger	14	-0.058379807	0.0711808572227442	0.42811505466844	-0.197894287	0.0811346730576839
oih177	ebi-a-GCST90026182	Homostachydrine levels || id:ebi-a-GCST90026182	NAFLD	Weighted median	14	-0.022242364	0.0391629089714507	0.570072555427092	-0.099001666	0.0545169371335461
oih177	ebi-a-GCST90026182	Homostachydrine levels || id:ebi-a-GCST90026182	NAFLD	Inverse variance weighted	14	-0.021284553	0.0298313668496982	0.475539055090784	-0.079754032	0.0371849261886574
oih177	ebi-a-GCST90026182	Homostachydrine levels || id:ebi-a-GCST90026182	NAFLD	Simple mode	14	-0.053993791	0.0643033389687584	0.416266752999847	-0.180028336	0.0720407532231992
oih177	ebi-a-GCST90026182	Homostachydrine levels || id:ebi-a-GCST90026182	NAFLD	Weighted mode	14	-0.021101509	0.0414919889909766	0.619575446616022	-0.102425807	0.0602227899158686
oih177	ebi-a-GCST90026183	Homovanillate (hva) levels || id:ebi-a-GCST90026183	NAFLD	MR Egger	14	0.0335023522073751	0.0512233039875911	0.525419000031301	-0.066895324	0.133900028023054
oih177	ebi-a-GCST90026183	Homovanillate (hva) levels || id:ebi-a-GCST90026183	NAFLD	Weighted median	14	-0.018537304	0.0293326538605166	0.527407659354779	-0.076029306	0.0389546972176057
oih177	ebi-a-GCST90026183	Homovanillate (hva) levels || id:ebi-a-GCST90026183	NAFLD	Inverse variance weighted	14	-0.024470626	0.0215698451099032	0.256591937611915	-0.066747522	0.017806270579038
oih177	ebi-a-GCST90026183	Homovanillate (hva) levels || id:ebi-a-GCST90026183	NAFLD	Simple mode	14	-0.011609433	0.0409616775942953	0.781316758789123	-0.091894321	0.0686754552643318
oih177	ebi-a-GCST90026183	Homovanillate (hva) levels || id:ebi-a-GCST90026183	NAFLD	Weighted mode	14	-0.016746529	0.0340301050060951	0.630847723117897	-0.083445534	0.0499524771723406
oih177	ebi-a-GCST90026184	Hydroxy-cmpf levels || id:ebi-a-GCST90026184	NAFLD	MR Egger	14	0.0857859163576533	0.168212987430523	0.619312298499456	-0.243911539	0.415483371721479
oih177	ebi-a-GCST90026184	Hydroxy-cmpf levels || id:ebi-a-GCST90026184	NAFLD	Weighted median	14	-0.001432579	0.0905761944204954	0.987380957159907	-0.17896192	0.176096762232716
oih177	ebi-a-GCST90026184	Hydroxy-cmpf levels || id:ebi-a-GCST90026184	NAFLD	Inverse variance weighted	14	-0.055328745	0.0706965833601289	0.433848759804942	-0.193894048	0.083236558756644
oih177	ebi-a-GCST90026184	Hydroxy-cmpf levels || id:ebi-a-GCST90026184	NAFLD	Simple mode	14	0.00408767494564777	0.140974426078691	0.977308306479737	-0.2722222	0.280397550059883
oih177	ebi-a-GCST90026184	Hydroxy-cmpf levels || id:ebi-a-GCST90026184	NAFLD	Weighted mode	14	0.00844920840564001	0.0933395872135897	0.929252950037522	-0.174496383	0.191394799344276
oih177	ebi-a-GCST90026185	Hydroxyasparagine levels || id:ebi-a-GCST90026185	NAFLD	MR Egger	14	-0.041074608	0.0743542064770222	0.59080312168446	-0.186808853	0.104659636771832
oih177	ebi-a-GCST90026185	Hydroxyasparagine levels || id:ebi-a-GCST90026185	NAFLD	Weighted median	14	-0.062198865	0.0431653191218567	0.149600128032274	-0.146802891	0.0224051604211949
oih177	ebi-a-GCST90026185	Hydroxyasparagine levels || id:ebi-a-GCST90026185	NAFLD	Inverse variance weighted	14	-0.058050435	0.0314934542077862	0.065291934276118	-0.119777606	0.00367673487604563
oih177	ebi-a-GCST90026185	Hydroxyasparagine levels || id:ebi-a-GCST90026185	NAFLD	Simple mode	14	-0.084889487	0.0688662944178989	0.239526232098402	-0.219867424	0.0500884501041484
oih177	ebi-a-GCST90026185	Hydroxyasparagine levels || id:ebi-a-GCST90026185	NAFLD	Weighted mode	14	-0.065153037	0.0514334701566427	0.227472416006231	-0.165962638	0.0356565645810554
oih177	ebi-a-GCST90026186	Indoleacetate levels || id:ebi-a-GCST90026186	NAFLD	MR Egger	14	0.185159507363999	0.108672989974765	0.114147203528006	-0.027839553	0.398158567714538
oih177	ebi-a-GCST90026186	Indoleacetate levels || id:ebi-a-GCST90026186	NAFLD	Weighted median	14	0.0117555135821604	0.0598681355999294	0.844330932050032	-0.105586032	0.129097059358022
oih177	ebi-a-GCST90026186	Indoleacetate levels || id:ebi-a-GCST90026186	NAFLD	Inverse variance weighted	14	-0.015188575	0.0456314458320388	0.739245056870432	-0.104626209	0.0742490585857616
oih177	ebi-a-GCST90026186	Indoleacetate levels || id:ebi-a-GCST90026186	NAFLD	Simple mode	14	-0.045410747	0.0923532321019767	0.631124299010632	-0.226423082	0.1356015882483
oih177	ebi-a-GCST90026186	Indoleacetate levels || id:ebi-a-GCST90026186	NAFLD	Weighted mode	14	0.0193721315192218	0.0645547900792697	0.768854616317611	-0.107155257	0.14589952007459
oih177	ebi-a-GCST90026187	Isobutyrylcarnitine (c4) levels || id:ebi-a-GCST90026187	NAFLD	MR Egger	14	-0.001835219	0.0471203182690493	0.969572699456601	-0.094191043	0.0905206046971936
oih177	ebi-a-GCST90026187	Isobutyrylcarnitine (c4) levels || id:ebi-a-GCST90026187	NAFLD	Weighted median	14	0.00788338304578761	0.0258998871839116	0.760839127061439	-0.042880396	0.0586471619262543
oih177	ebi-a-GCST90026187	Isobutyrylcarnitine (c4) levels || id:ebi-a-GCST90026187	NAFLD	Inverse variance weighted	14	-0.00815051	0.0198137767379526	0.680811747462195	-0.046985512	0.0306844928141401
oih177	ebi-a-GCST90026187	Isobutyrylcarnitine (c4) levels || id:ebi-a-GCST90026187	NAFLD	Simple mode	14	-0.041072785	0.0463196430775272	0.391336171934687	-0.131859286	0.0497137152985954
oih177	ebi-a-GCST90026187	Isobutyrylcarnitine (c4) levels || id:ebi-a-GCST90026187	NAFLD	Weighted mode	14	0.0161132801892499	0.0289266289298432	0.586963135649752	-0.040582913	0.0728094728917426
oih177	ebi-a-GCST90026188	Isocitrate levels || id:ebi-a-GCST90026188	NAFLD	MR Egger	14	0.0541146957566943	0.0516817980649067	0.315697978398084	-0.047181628	0.155411019963911
oih177	ebi-a-GCST90026188	Isocitrate levels || id:ebi-a-GCST90026188	NAFLD	Weighted median	14	0.00393346850718263	0.0298903007610976	0.895303201500718	-0.054651521	0.0625184579989339
oih177	ebi-a-GCST90026188	Isocitrate levels || id:ebi-a-GCST90026188	NAFLD	Inverse variance weighted	14	-0.020239446	0.0230013915926437	0.378901194589858	-0.065322174	0.0248432812690654
oih177	ebi-a-GCST90026188	Isocitrate levels || id:ebi-a-GCST90026188	NAFLD	Simple mode	14	-0.0229242	0.0490740720288012	0.648136401724615	-0.119109381	0.073260981334175
oih177	ebi-a-GCST90026188	Isocitrate levels || id:ebi-a-GCST90026188	NAFLD	Weighted mode	14	0.00897925209095474	0.0312959253551604	0.778699854628306	-0.052360762	0.0703192657870692
oih177	ebi-a-GCST90026189	Isoleucine levels || id:ebi-a-GCST90026189	NAFLD	MR Egger	14	-0.009508009	0.0322945308190131	0.773471369615168	-0.072805289	0.0537892715767346
oih177	ebi-a-GCST90026189	Isoleucine levels || id:ebi-a-GCST90026189	NAFLD	Weighted median	14	0.0040471465496869	0.0177668962886662	0.819808396549448	-0.03077597	0.0388702632754727
oih177	ebi-a-GCST90026189	Isoleucine levels || id:ebi-a-GCST90026189	NAFLD	Inverse variance weighted	14	0.00243230853957533	0.0136336805659891	0.858405397585378	-0.024289705	0.0291543224489139
oih177	ebi-a-GCST90026189	Isoleucine levels || id:ebi-a-GCST90026189	NAFLD	Simple mode	14	-0.018104642	0.0291177224491602	0.544840929266612	-0.075175378	0.0389660937320008
oih177	ebi-a-GCST90026189	Isoleucine levels || id:ebi-a-GCST90026189	NAFLD	Weighted mode	14	0.00329519966247212	0.0179864514789523	0.857463969874807	-0.031958245	0.0385486445612186
oih177	ebi-a-GCST90026190	Isovalerate (i5:0) levels || id:ebi-a-GCST90026190	NAFLD	MR Egger	14	-0.152640399	0.108883637967671	0.186287895525412	-0.36605233	0.0607715310225361
oih177	ebi-a-GCST90026190	Isovalerate (i5:0) levels || id:ebi-a-GCST90026190	NAFLD	Weighted median	14	-0.050696689	0.0632776769840894	0.423028546084464	-0.174720936	0.0733275577000429
oih177	ebi-a-GCST90026190	Isovalerate (i5:0) levels || id:ebi-a-GCST90026190	NAFLD	Inverse variance weighted	14	-0.078146936	0.0454051694627312	0.0852322823795542	-0.167141069	0.0108471956492416
oih177	ebi-a-GCST90026190	Isovalerate (i5:0) levels || id:ebi-a-GCST90026190	NAFLD	Simple mode	14	-0.067133715	0.108972099545861	0.548488445445507	-0.28071903	0.146451600487308
oih177	ebi-a-GCST90026190	Isovalerate (i5:0) levels || id:ebi-a-GCST90026190	NAFLD	Weighted mode	14	-0.056456754	0.0652571837537306	0.402643782637749	-0.184360834	0.0714473263262836
oih177	ebi-a-GCST90026191	Kynurenate levels || id:ebi-a-GCST90026191	NAFLD	MR Egger	14	0.115958236717243	0.127576536769858	0.381279488772852	-0.134091775	0.366008248786164
oih177	ebi-a-GCST90026191	Kynurenate levels || id:ebi-a-GCST90026191	NAFLD	Weighted median	14	-0.033582506	0.074214712216946	0.650905436216077	-0.179043342	0.111878329868541
oih177	ebi-a-GCST90026191	Kynurenate levels || id:ebi-a-GCST90026191	NAFLD	Inverse variance weighted	14	-0.040924046	0.0537098031251855	0.446091389851001	-0.14619526	0.0643471685149067
oih177	ebi-a-GCST90026191	Kynurenate levels || id:ebi-a-GCST90026191	NAFLD	Simple mode	14	-0.027864715	0.125576641706274	0.827844071752784	-0.273994933	0.218265502628699
oih177	ebi-a-GCST90026191	Kynurenate levels || id:ebi-a-GCST90026191	NAFLD	Weighted mode	14	-0.027864715	0.076188496180364	0.720445987490422	-0.177194168	0.121464737397915
oih177	ebi-a-GCST90026192	Leucine levels || id:ebi-a-GCST90026192	NAFLD	MR Egger	14	-0.017882124	0.0284630005746505	0.541607492675685	-0.073669605	0.0379053570161952
oih177	ebi-a-GCST90026192	Leucine levels || id:ebi-a-GCST90026192	NAFLD	Weighted median	14	2.53800144601464e-05	0.0161520654970063	0.998746270973126	-0.031632668	0.0316834283885925
oih177	ebi-a-GCST90026192	Leucine levels || id:ebi-a-GCST90026192	NAFLD	Inverse variance weighted	14	0.00176507652981793	0.0119729215433828	0.882798645761816	-0.02170185	0.0252320027548483
oih177	ebi-a-GCST90026192	Leucine levels || id:ebi-a-GCST90026192	NAFLD	Simple mode	14	0.00305894397890016	0.0251190930677627	0.904937412853749	-0.046174478	0.0522923663917151
oih177	ebi-a-GCST90026192	Leucine levels || id:ebi-a-GCST90026192	NAFLD	Weighted mode	14	-6.17E-05	0.0171046574170746	0.997175012487306	-0.033586864	0.0334633929614521
oih177	ebi-a-GCST90026193	Maleate levels || id:ebi-a-GCST90026193	NAFLD	MR Egger	14	-0.005849061	0.120786277245166	0.96217426321686	-0.242590165	0.230892041963572
oih177	ebi-a-GCST90026193	Maleate levels || id:ebi-a-GCST90026193	NAFLD	Weighted median	14	0.0729730820770616	0.0691360707736303	0.291196978092961	-0.062533617	0.208479780793377
oih177	ebi-a-GCST90026193	Maleate levels || id:ebi-a-GCST90026193	NAFLD	Inverse variance weighted	14	0.0165804825818472	0.0508156467384922	0.744207257916454	-0.083018185	0.116179150189292
oih177	ebi-a-GCST90026193	Maleate levels || id:ebi-a-GCST90026193	NAFLD	Simple mode	14	0.0833156883538982	0.132132614742178	0.539264426650172	-0.175664237	0.342295613248566
oih177	ebi-a-GCST90026193	Maleate levels || id:ebi-a-GCST90026193	NAFLD	Weighted mode	14	0.105847932430671	0.0773032509441214	0.194110945785415	-0.045666439	0.257362304281149
oih177	ebi-a-GCST90026194	Mannitol/sorbitol levels || id:ebi-a-GCST90026194	NAFLD	MR Egger	14	0.0479017903394083	0.0350772085055729	0.197112465227589	-0.020849538	0.116653119010331
oih177	ebi-a-GCST90026194	Mannitol/sorbitol levels || id:ebi-a-GCST90026194	NAFLD	Weighted median	14	0.0392243994039677	0.0204600578027853	0.0552226052194528	-0.000877314	0.0793261126974269
oih177	ebi-a-GCST90026194	Mannitol/sorbitol levels || id:ebi-a-GCST90026194	NAFLD	Inverse variance weighted	14	0.0127970809025819	0.0147373860472203	0.385207521313279	-0.016088196	0.0416823575551337
oih177	ebi-a-GCST90026194	Mannitol/sorbitol levels || id:ebi-a-GCST90026194	NAFLD	Simple mode	14	-0.025899736	0.041293486744087	0.541380647919227	-0.10683497	0.0550354981142231
oih177	ebi-a-GCST90026194	Mannitol/sorbitol levels || id:ebi-a-GCST90026194	NAFLD	Weighted mode	14	0.0514029311274497	0.0224931279132228	0.0397290357821924	0.00731640041753296	0.0954894618373664
oih177	ebi-a-GCST90026195	Mannose levels || id:ebi-a-GCST90026195	NAFLD	MR Egger	14	0.012027027194876	0.0331653054073129	0.723181420220601	-0.052976971	0.0770310257932093
oih177	ebi-a-GCST90026195	Mannose levels || id:ebi-a-GCST90026195	NAFLD	Weighted median	14	0.0306435948075715	0.0178635782109839	0.0862676822278244	-0.004369018	0.0656562081011
oih177	ebi-a-GCST90026195	Mannose levels || id:ebi-a-GCST90026195	NAFLD	Inverse variance weighted	14	0.00787104956709844	0.0133936948577814	0.55675497316348	-0.018380592	0.0341226914883499
oih177	ebi-a-GCST90026195	Mannose levels || id:ebi-a-GCST90026195	NAFLD	Simple mode	14	-0.047952012	0.0398201938261697	0.249974913584675	-0.125999592	0.0300955675231987
oih177	ebi-a-GCST90026195	Mannose levels || id:ebi-a-GCST90026195	NAFLD	Weighted mode	14	0.0415267920273902	0.018685318774383	0.0446188597303039	0.00490356722959952	0.0781500168251808
oih177	ebi-a-GCST90026196	Methionine levels || id:ebi-a-GCST90026196	NAFLD	MR Egger	14	0.00247035573903664	0.0242587283281965	0.920570511088714	-0.045076752	0.0500174632623018
oih177	ebi-a-GCST90026196	Methionine levels || id:ebi-a-GCST90026196	NAFLD	Weighted median	14	0.0116311215127597	0.013082917524397	0.373986326657639	-0.014011397	0.0372736398605778
oih177	ebi-a-GCST90026196	Methionine levels || id:ebi-a-GCST90026196	NAFLD	Inverse variance weighted	14	0.00957196542556947	0.0099991454640398	0.33842678220868	-0.01002636	0.0291702905350875
oih177	ebi-a-GCST90026196	Methionine levels || id:ebi-a-GCST90026196	NAFLD	Simple mode	14	0.013395149360495	0.020718680642229	0.529188914183985	-0.027213465	0.0540037634192639
oih177	ebi-a-GCST90026196	Methionine levels || id:ebi-a-GCST90026196	NAFLD	Weighted mode	14	0.0111318417510826	0.0146253776408468	0.460162784891934	-0.017533898	0.0397975819271423
oih177	ebi-a-GCST90026197	Methionine sulfone levels || id:ebi-a-GCST90026197	NAFLD	MR Egger	14	-0.017232002	0.0706022295039427	0.811298362574747	-0.155612372	0.121148367635671
oih177	ebi-a-GCST90026197	Methionine sulfone levels || id:ebi-a-GCST90026197	NAFLD	Weighted median	14	-0.018797202	0.0411531105784016	0.647841687200352	-0.099457299	0.0618628947636823
oih177	ebi-a-GCST90026197	Methionine sulfone levels || id:ebi-a-GCST90026197	NAFLD	Inverse variance weighted	14	-0.012809544	0.0289523387913293	0.658174045137182	-0.069556129	0.0439370395518802
oih177	ebi-a-GCST90026197	Methionine sulfone levels || id:ebi-a-GCST90026197	NAFLD	Simple mode	14	-0.028458884	0.0607533864696964	0.647232338642073	-0.147535521	0.0906177538633706
oih177	ebi-a-GCST90026197	Methionine sulfone levels || id:ebi-a-GCST90026197	NAFLD	Weighted mode	14	-0.020377693	0.041635941265771	0.63269494316699	-0.101984138	0.0612287515304417
oih177	ebi-a-GCST90026198	Methionine sulfoxide levels || id:ebi-a-GCST90026198	NAFLD	MR Egger	14	0.0342784291211988	0.050663256782023	0.511495211793705	-0.065021554	0.133578412413964
oih177	ebi-a-GCST90026198	Methionine sulfoxide levels || id:ebi-a-GCST90026198	NAFLD	Weighted median	14	0.0329170729657698	0.0295418032821628	0.265170227952931	-0.024984861	0.0908190073988088
oih177	ebi-a-GCST90026198	Methionine sulfoxide levels || id:ebi-a-GCST90026198	NAFLD	Inverse variance weighted	14	0.0102659210161382	0.0213434416392202	0.630525636512079	-0.031567225	0.0520990666290097
oih177	ebi-a-GCST90026198	Methionine sulfoxide levels || id:ebi-a-GCST90026198	NAFLD	Simple mode	14	-0.025247437	0.0535868230428962	0.645341981401703	-0.130277611	0.0797827358217573
oih177	ebi-a-GCST90026198	Methionine sulfoxide levels || id:ebi-a-GCST90026198	NAFLD	Weighted mode	14	0.0274729181776345	0.0316523378597195	0.40115597589904	-0.034565664	0.0895115003826847
oih177	ebi-a-GCST90026199	Methyl glucopyranoside (alpha + beta) levels || id:ebi-a-GCST90026199	NAFLD	MR Egger	14	-0.267687368	0.123255566344239	0.0506308882137125	-0.509268278	-0.026106458
oih177	ebi-a-GCST90026199	Methyl glucopyranoside (alpha + beta) levels || id:ebi-a-GCST90026199	NAFLD	Weighted median	14	-0.1103046	0.0576260478143361	0.0556016552912599	-0.223251654	0.00264245336322175
oih177	ebi-a-GCST90026199	Methyl glucopyranoside (alpha + beta) levels || id:ebi-a-GCST90026199	NAFLD	Inverse variance weighted	14	-0.101895847	0.0551871234612038	0.0648385049441997	-0.210062609	0.00627091467839504
oih177	ebi-a-GCST90026199	Methyl glucopyranoside (alpha + beta) levels || id:ebi-a-GCST90026199	NAFLD	Simple mode	14	-0.178629527	0.100453669826269	0.0987492876252649	-0.37551872	0.0182596657731032
oih177	ebi-a-GCST90026199	Methyl glucopyranoside (alpha + beta) levels || id:ebi-a-GCST90026199	NAFLD	Weighted mode	14	-0.115722838	0.0617137766965893	0.0834101237094185	-0.23668184	0.00523616453361898
oih177	ebi-a-GCST90026200	Methylmalonate (mma) levels || id:ebi-a-GCST90026200	NAFLD	MR Egger	14	0.0681969845739082	0.0663092947077248	0.32401471900623	-0.061769233	0.198163202201049
oih177	ebi-a-GCST90026200	Methylmalonate (mma) levels || id:ebi-a-GCST90026200	NAFLD	Weighted median	14	0.0334711880979706	0.036360932110808	0.35729788495284	-0.037796239	0.104738615035154
oih177	ebi-a-GCST90026200	Methylmalonate (mma) levels || id:ebi-a-GCST90026200	NAFLD	Inverse variance weighted	14	-0.00040417	0.0277079979663794	0.98836185799739	-0.054711846	0.0539035059545067
oih177	ebi-a-GCST90026200	Methylmalonate (mma) levels || id:ebi-a-GCST90026200	NAFLD	Simple mode	14	0.0130732434686416	0.0597380444375164	0.8301707644131	-0.104013324	0.130159810566174
oih177	ebi-a-GCST90026200	Methylmalonate (mma) levels || id:ebi-a-GCST90026200	NAFLD	Weighted mode	14	0.0267590730889495	0.0366527686893507	0.47829805893337	-0.045080354	0.0985984997200768
oih177	ebi-a-GCST90026201	Methylsuccinate levels || id:ebi-a-GCST90026201	NAFLD	MR Egger	14	-0.006972111	0.142564804568608	0.961799672443066	-0.286399127	0.272454906442749
oih177	ebi-a-GCST90026201	Methylsuccinate levels || id:ebi-a-GCST90026201	NAFLD	Weighted median	14	0.0259434456978811	0.0823290840659005	0.752671422340746	-0.135421559	0.187308450467046
oih177	ebi-a-GCST90026201	Methylsuccinate levels || id:ebi-a-GCST90026201	NAFLD	Inverse variance weighted	14	0.065245356826193	0.060004819327667	0.276888663729803	-0.052364089	0.18285480270842
oih177	ebi-a-GCST90026201	Methylsuccinate levels || id:ebi-a-GCST90026201	NAFLD	Simple mode	14	-0.031951703	0.127473509069336	0.805999823764272	-0.281799781	0.217896374899409
oih177	ebi-a-GCST90026201	Methylsuccinate levels || id:ebi-a-GCST90026201	NAFLD	Weighted mode	14	0.0123229849033084	0.0857587900789266	0.887946006931363	-0.155764244	0.180410213458004
oih177	ebi-a-GCST90026202	Methylsuccinoylcarnitine levels || id:ebi-a-GCST90026202	NAFLD	MR Egger	14	-0.010758911	0.117846475472885	0.928763709501533	-0.241738003	0.22022018132806
oih177	ebi-a-GCST90026202	Methylsuccinoylcarnitine levels || id:ebi-a-GCST90026202	NAFLD	Weighted median	14	-0.02645928	0.0532785296085502	0.619455762316035	-0.130885198	0.0779666376364186
oih177	ebi-a-GCST90026202	Methylsuccinoylcarnitine levels || id:ebi-a-GCST90026202	NAFLD	Inverse variance weighted	14	-0.077095368	0.0485097649800695	0.111998266973218	-0.172174508	0.0179837711478683
oih177	ebi-a-GCST90026202	Methylsuccinoylcarnitine levels || id:ebi-a-GCST90026202	NAFLD	Simple mode	14	-0.005537334	0.0854904579685211	0.949341467516746	-0.173098632	0.162023963595806
oih177	ebi-a-GCST90026202	Methylsuccinoylcarnitine levels || id:ebi-a-GCST90026202	NAFLD	Weighted mode	14	-0.021545948	0.0508564616018592	0.678738041886404	-0.121224612	0.0781327169964349
oih177	ebi-a-GCST90026203	Myo-inositol levels || id:ebi-a-GCST90026203	NAFLD	MR Egger	14	0.0706598513561121	0.0791610924572866	0.389616107855208	-0.08449589	0.225815592572394
oih177	ebi-a-GCST90026203	Myo-inositol levels || id:ebi-a-GCST90026203	NAFLD	Weighted median	14	-0.019702575	0.0351081951063825	0.574663997232449	-0.088514638	0.0491094872365195
oih177	ebi-a-GCST90026203	Myo-inositol levels || id:ebi-a-GCST90026203	NAFLD	Inverse variance weighted	14	-0.020598902	0.034018373533972	0.544831662554519	-0.087274914	0.0460771104376183
oih177	ebi-a-GCST90026203	Myo-inositol levels || id:ebi-a-GCST90026203	NAFLD	Simple mode	14	-0.02654536	0.0550354628669451	0.637589943905962	-0.134414867	0.081324147139125
oih177	ebi-a-GCST90026203	Myo-inositol levels || id:ebi-a-GCST90026203	NAFLD	Weighted mode	14	-0.017376092	0.0351242578237081	0.629064513039059	-0.086219638	0.0514674531446485
oih177	ebi-a-GCST90026204	N-acetyl-3-methylhistidine levels || id:ebi-a-GCST90026204	NAFLD	MR Egger	14	0.0246970523719674	0.164728463132381	0.883313560182437	-0.298170735	0.347564840111434
oih177	ebi-a-GCST90026204	N-acetyl-3-methylhistidine levels || id:ebi-a-GCST90026204	NAFLD	Weighted median	14	-0.021037246	0.0721520322389011	0.770616709326952	-0.162455229	0.120380737206618
oih177	ebi-a-GCST90026204	N-acetyl-3-methylhistidine levels || id:ebi-a-GCST90026204	NAFLD	Inverse variance weighted	14	-0.029643177	0.0666962056664415	0.656716751296677	-0.16036774	0.10108138656852
oih177	ebi-a-GCST90026204	N-acetyl-3-methylhistidine levels || id:ebi-a-GCST90026204	NAFLD	Simple mode	14	-0.053181307	0.118449227436775	0.66083954622716	-0.285341793	0.178979178727177
oih177	ebi-a-GCST90026204	N-acetyl-3-methylhistidine levels || id:ebi-a-GCST90026204	NAFLD	Weighted mode	14	-0.024327934	0.0765471727910815	0.755671699441775	-0.174360393	0.125704524371478
oih177	ebi-a-GCST90026205	N-acetyl-aspartyl-glutamate (naag) levels || id:ebi-a-GCST90026205	NAFLD	MR Egger	14	0.0799728486324329	0.0780946623908987	0.326012867170473	-0.07309269	0.233038386918594
oih177	ebi-a-GCST90026205	N-acetyl-aspartyl-glutamate (naag) levels || id:ebi-a-GCST90026205	NAFLD	Weighted median	14	0.00438039290770312	0.0438813858293324	0.920484461978856	-0.081627123	0.0903879091331946
oih177	ebi-a-GCST90026205	N-acetyl-aspartyl-glutamate (naag) levels || id:ebi-a-GCST90026205	NAFLD	Inverse variance weighted	14	-0.010998494	0.0328224547809323	0.737556800251561	-0.075330505	0.0533335177745234
oih177	ebi-a-GCST90026205	N-acetyl-aspartyl-glutamate (naag) levels || id:ebi-a-GCST90026205	NAFLD	Simple mode	14	-0.012209441	0.0723055653941827	0.868506635158613	-0.153928349	0.12950946755671
oih177	ebi-a-GCST90026205	N-acetyl-aspartyl-glutamate (naag) levels || id:ebi-a-GCST90026205	NAFLD	Weighted mode	14	0.00378423488049007	0.050076715237307	0.94091275112677	-0.094366127	0.101934596745612
oih177	ebi-a-GCST90026206	N-acetyl-beta-alanine levels || id:ebi-a-GCST90026206	NAFLD	MR Egger	14	0.0342330147350524	0.041716969447153	0.427873864148746	-0.047532245	0.115998274851472
oih177	ebi-a-GCST90026206	N-acetyl-beta-alanine levels || id:ebi-a-GCST90026206	NAFLD	Weighted median	14	0.0397880087811975	0.0229131147372712	0.0824802059176195	-0.005121696	0.0846977136662491
oih177	ebi-a-GCST90026206	N-acetyl-beta-alanine levels || id:ebi-a-GCST90026206	NAFLD	Inverse variance weighted	14	0.00610141099165821	0.0173123104833378	0.724514359665258	-0.027830718	0.0400335395390002
oih177	ebi-a-GCST90026206	N-acetyl-beta-alanine levels || id:ebi-a-GCST90026206	NAFLD	Simple mode	14	0.0238982816809588	0.0457501047577596	0.610202399512404	-0.065771924	0.113568487006168
oih177	ebi-a-GCST90026206	N-acetyl-beta-alanine levels || id:ebi-a-GCST90026206	NAFLD	Weighted mode	14	0.041558861244853	0.0242349772294982	0.110099711804775	-0.005941694	0.0890594166146694
oih177	ebi-a-GCST90026207	N-acetyl-isoputreanine levels || id:ebi-a-GCST90026207	NAFLD	MR Egger	14	0.0292942039200804	0.0387033287788285	0.463717539819676	-0.04656432	0.105152728326584
oih177	ebi-a-GCST90026207	N-acetyl-isoputreanine levels || id:ebi-a-GCST90026207	NAFLD	Weighted median	14	0.00358335659137526	0.0183771516746866	0.845400955710538	-0.032435861	0.039602573873761
oih177	ebi-a-GCST90026207	N-acetyl-isoputreanine levels || id:ebi-a-GCST90026207	NAFLD	Inverse variance weighted	14	-0.002346818	0.0161685696797578	0.884594861402211	-0.034037215	0.0293435782306254
oih177	ebi-a-GCST90026207	N-acetyl-isoputreanine levels || id:ebi-a-GCST90026207	NAFLD	Simple mode	14	0.0029822810755627	0.0317145730546787	0.926515215916983	-0.059178282	0.065142844262733
oih177	ebi-a-GCST90026207	N-acetyl-isoputreanine levels || id:ebi-a-GCST90026207	NAFLD	Weighted mode	14	0.00440443454511186	0.0206937838463231	0.834754125264286	-0.036155382	0.0449642508839052
oih177	ebi-a-GCST90026208	N-acetylalanine levels || id:ebi-a-GCST90026208	NAFLD	MR Egger	14	0.0536813027631623	0.0283698578596573	0.0828347813701497	-0.001923619	0.109286224168091
oih177	ebi-a-GCST90026208	N-acetylalanine levels || id:ebi-a-GCST90026208	NAFLD	Weighted median	14	0.0244938932947229	0.0147675358465721	0.0971901636414975	-0.004450477	0.0534382635540042
oih177	ebi-a-GCST90026208	N-acetylalanine levels || id:ebi-a-GCST90026208	NAFLD	Inverse variance weighted	14	0.00713215202511498	0.0129660288939092	0.582275143882178	-0.018281265	0.0325455686571771
oih177	ebi-a-GCST90026208	N-acetylalanine levels || id:ebi-a-GCST90026208	NAFLD	Simple mode	14	0.0329341946762786	0.0234630708824992	0.183854452945451	-0.013053424	0.078921813605977
oih177	ebi-a-GCST90026208	N-acetylalanine levels || id:ebi-a-GCST90026208	NAFLD	Weighted mode	14	0.0263935843946058	0.0149894225082084	0.101758421959448	-0.002985684	0.0557728525106942
oih177	ebi-a-GCST90026209	N-acetylarginine levels || id:ebi-a-GCST90026209	NAFLD	MR Egger	14	0.0667068427815295	0.032881372620231	0.0652762966227059	0.00225935244587672	0.131154333117182
oih177	ebi-a-GCST90026209	N-acetylarginine levels || id:ebi-a-GCST90026209	NAFLD	Weighted median	14	0.0168933122305076	0.0183522239282695	0.357308968518666	-0.019077047	0.0528636711299159
oih177	ebi-a-GCST90026209	N-acetylarginine levels || id:ebi-a-GCST90026209	NAFLD	Inverse variance weighted	14	0.0112513931778301	0.0151034571279887	0.456299033345943	-0.018351383	0.0408541691486878
oih177	ebi-a-GCST90026209	N-acetylarginine levels || id:ebi-a-GCST90026209	NAFLD	Simple mode	14	0.0055881750135289	0.0304307850516999	0.857132643118764	-0.054056164	0.0652325137148607
oih177	ebi-a-GCST90026209	N-acetylarginine levels || id:ebi-a-GCST90026209	NAFLD	Weighted mode	14	0.0154732087831576	0.0190672482569516	0.431682500876417	-0.021898598	0.0528450153667827
oih177	ebi-a-GCST90026210	N-acetylasparagine levels || id:ebi-a-GCST90026210	NAFLD	MR Egger	14	0.0307732208225014	0.0393223484844894	0.449037050019782	-0.046298582	0.107845023852101
oih177	ebi-a-GCST90026210	N-acetylasparagine levels || id:ebi-a-GCST90026210	NAFLD	Weighted median	14	0.0077322938728713	0.0176210148419441	0.660798541435385	-0.026804895	0.0422694829630818
oih177	ebi-a-GCST90026210	N-acetylasparagine levels || id:ebi-a-GCST90026210	NAFLD	Inverse variance weighted	14	-0.009267595	0.0166517926407913	0.577833283487518	-0.041905109	0.0233699184180576
oih177	ebi-a-GCST90026210	N-acetylasparagine levels || id:ebi-a-GCST90026210	NAFLD	Simple mode	14	-0.00020927	0.0268075637181813	0.99388998552419	-0.052752095	0.052333554435421
oih177	ebi-a-GCST90026210	N-acetylasparagine levels || id:ebi-a-GCST90026210	NAFLD	Weighted mode	14	0.00978346751716519	0.0171126362697288	0.577270336845883	-0.0237573	0.0433242346058336
oih177	ebi-a-GCST90026211	N-acetylaspartate (naa) levels || id:ebi-a-GCST90026211	NAFLD	MR Egger	14	0.0590560967709111	0.0533917685597125	0.290369404599664	-0.04559177	0.163703963147948
oih177	ebi-a-GCST90026211	N-acetylaspartate (naa) levels || id:ebi-a-GCST90026211	NAFLD	Weighted median	14	0.00528975747932875	0.0264950116993372	0.841753482397203	-0.046640465	0.0572199804100297
oih177	ebi-a-GCST90026211	N-acetylaspartate (naa) levels || id:ebi-a-GCST90026211	NAFLD	Inverse variance weighted	14	-0.001187046	0.0229706630193435	0.958786374992705	-0.046209546	0.0438354535278015
oih177	ebi-a-GCST90026211	N-acetylaspartate (naa) levels || id:ebi-a-GCST90026211	NAFLD	Simple mode	14	0.0505745007594208	0.041570929580527	0.245390057617583	-0.030904521	0.132053522737254
oih177	ebi-a-GCST90026211	N-acetylaspartate (naa) levels || id:ebi-a-GCST90026211	NAFLD	Weighted mode	14	0.0149161614062801	0.0280693326158567	0.604100561566525	-0.040099731	0.0699320533333593
oih177	ebi-a-GCST90026212	N-acetylglucosamine/n-acetylgalactosamine levels || id:ebi-a-GCST90026212	NAFLD	MR Egger	14	0.101469563774873	0.107775566423004	0.365021855744842	-0.109770546	0.312709673963961
oih177	ebi-a-GCST90026212	N-acetylglucosamine/n-acetylgalactosamine levels || id:ebi-a-GCST90026212	NAFLD	Weighted median	14	0.0424263449716149	0.0553976262813881	0.443764776579087	-0.066153003	0.151005692483136
oih177	ebi-a-GCST90026212	N-acetylglucosamine/n-acetylgalactosamine levels || id:ebi-a-GCST90026212	NAFLD	Inverse variance weighted	14	-0.015081549	0.0458798114138723	0.742368366456056	-0.105005979	0.0748428813129102
oih177	ebi-a-GCST90026212	N-acetylglucosamine/n-acetylgalactosamine levels || id:ebi-a-GCST90026212	NAFLD	Simple mode	14	0.0139717374507833	0.115791561113801	0.905803107174181	-0.212979722	0.240923197233833
oih177	ebi-a-GCST90026212	N-acetylglucosamine/n-acetylgalactosamine levels || id:ebi-a-GCST90026212	NAFLD	Weighted mode	14	0.0545986685986585	0.0593384593658196	0.374267416971459	-0.061704712	0.170902048955665
oih177	ebi-a-GCST90026213	N-acetylglutamate levels || id:ebi-a-GCST90026213	NAFLD	MR Egger	14	0.0604988512503454	0.0686015722900004	0.395159524957472	-0.07396023	0.194957932938746
oih177	ebi-a-GCST90026213	N-acetylglutamate levels || id:ebi-a-GCST90026213	NAFLD	Weighted median	14	0.019950899330928	0.0330759105256296	0.546385499755049	-0.044877885	0.0847796839611621
oih177	ebi-a-GCST90026213	N-acetylglutamate levels || id:ebi-a-GCST90026213	NAFLD	Inverse variance weighted	14	0.000761680277690454	0.0288928746564228	0.978968428858143	-0.055868354	0.0573917146042792
oih177	ebi-a-GCST90026213	N-acetylglutamate levels || id:ebi-a-GCST90026213	NAFLD	Simple mode	14	0.100273399879837	0.0728653753927352	0.192020061305301	-0.042542736	0.243089535649597
oih177	ebi-a-GCST90026213	N-acetylglutamate levels || id:ebi-a-GCST90026213	NAFLD	Weighted mode	14	0.0306363639142503	0.0343686066273825	0.388912667627815	-0.036726105	0.09799883290392
oih177	ebi-a-GCST90026214	N-acetylglutamine levels || id:ebi-a-GCST90026214	NAFLD	MR Egger	14	0.0431109335248174	0.0307339250420661	0.186040860770614	-0.01712756	0.103349426607267
oih177	ebi-a-GCST90026214	N-acetylglutamine levels || id:ebi-a-GCST90026214	NAFLD	Weighted median	14	0.0201649671727118	0.0181138765084598	0.265608323762497	-0.015338231	0.055668165129293
oih177	ebi-a-GCST90026214	N-acetylglutamine levels || id:ebi-a-GCST90026214	NAFLD	Inverse variance weighted	14	0.00483319952584066	0.0133524824720082	0.717374368110816	-0.021337666	0.0310040651709767
oih177	ebi-a-GCST90026214	N-acetylglutamine levels || id:ebi-a-GCST90026214	NAFLD	Simple mode	14	-0.003750573	0.0284032622618443	0.89696875815987	-0.059420967	0.0519198206381724
oih177	ebi-a-GCST90026214	N-acetylglutamine levels || id:ebi-a-GCST90026214	NAFLD	Weighted mode	14	0.0186980507533485	0.0175609658292991	0.306366202955789	-0.015721442	0.0531175437787748
oih177	ebi-a-GCST90026215	N-acetylglycine levels || id:ebi-a-GCST90026215	NAFLD	MR Egger	14	0.0436784967579474	0.0569248573096794	0.457734469523298	-0.067894224	0.155251217084919
oih177	ebi-a-GCST90026215	N-acetylglycine levels || id:ebi-a-GCST90026215	NAFLD	Weighted median	14	0.027717799452317	0.0284132432815257	0.329300425186121	-0.027972157	0.0834077562841075
oih177	ebi-a-GCST90026215	N-acetylglycine levels || id:ebi-a-GCST90026215	NAFLD	Inverse variance weighted	14	-0.000929225	0.0237505162818901	0.968791210703639	-0.047480237	0.0456217873095361
oih177	ebi-a-GCST90026215	N-acetylglycine levels || id:ebi-a-GCST90026215	NAFLD	Simple mode	14	0.0214645862314835	0.0454280204698295	0.644406167304258	-0.067574334	0.110503506352349
oih177	ebi-a-GCST90026215	N-acetylglycine levels || id:ebi-a-GCST90026215	NAFLD	Weighted mode	14	0.0291611614317419	0.0281061561827844	0.318400177017307	-0.025926905	0.0842492275499993
oih177	ebi-a-GCST90026216	N-acetylhistidine levels || id:ebi-a-GCST90026216	NAFLD	MR Egger	14	0.0411254850251335	0.0690344267236107	0.562427147375616	-0.094181991	0.17643296140341
oih177	ebi-a-GCST90026216	N-acetylhistidine levels || id:ebi-a-GCST90026216	NAFLD	Weighted median	14	-0.014439996	0.0406401616553125	0.722354779343653	-0.094094713	0.0652147207424435
oih177	ebi-a-GCST90026216	N-acetylhistidine levels || id:ebi-a-GCST90026216	NAFLD	Inverse variance weighted	14	-0.009662112	0.0291094761616225	0.739947205781339	-0.066716686	0.0473924610354342
oih177	ebi-a-GCST90026216	N-acetylhistidine levels || id:ebi-a-GCST90026216	NAFLD	Simple mode	14	-0.033449736	0.0625709365444523	0.6019578519959	-0.156088772	0.0891892994939235
oih177	ebi-a-GCST90026216	N-acetylhistidine levels || id:ebi-a-GCST90026216	NAFLD	Weighted mode	14	-0.019732395	0.0438823390325794	0.660357374680649	-0.105741779	0.0662769896217359
oih177	ebi-a-GCST90026217	N-acetylisoleucine levels || id:ebi-a-GCST90026217	NAFLD	MR Egger	14	0.105084435021465	0.0469990246664579	0.0451301923704243	0.012966346675207	0.197202523367722
oih177	ebi-a-GCST90026217	N-acetylisoleucine levels || id:ebi-a-GCST90026217	NAFLD	Weighted median	14	0.02909540369793	0.025872080782932	0.260764118035481	-0.021613875	0.0798046820324768
oih177	ebi-a-GCST90026217	N-acetylisoleucine levels || id:ebi-a-GCST90026217	NAFLD	Inverse variance weighted	14	0.0240165422033999	0.0217719556229238	0.269985776024736	-0.018656491	0.0666895752243305
oih177	ebi-a-GCST90026217	N-acetylisoleucine levels || id:ebi-a-GCST90026217	NAFLD	Simple mode	14	0.0474017245767415	0.0424932745991296	0.284827939566248	-0.035885094	0.130688542791035
oih177	ebi-a-GCST90026217	N-acetylisoleucine levels || id:ebi-a-GCST90026217	NAFLD	Weighted mode	14	0.0313570390170602	0.0268107743985468	0.263171905054031	-0.021192079	0.083906156838212
oih177	ebi-a-GCST90026218	N-acetylleucine levels || id:ebi-a-GCST90026218	NAFLD	MR Egger	14	0.114396443953672	0.0881136486755769	0.218587614214828	-0.058306307	0.287099195357803
oih177	ebi-a-GCST90026218	N-acetylleucine levels || id:ebi-a-GCST90026218	NAFLD	Weighted median	14	0.0219788007062149	0.0496844088050482	0.65822281258264	-0.075402641	0.119360241964109
oih177	ebi-a-GCST90026218	N-acetylleucine levels || id:ebi-a-GCST90026218	NAFLD	Inverse variance weighted	14	0.00211668340384423	0.0375629226352104	0.955062718221157	-0.071506645	0.0757400117688565
oih177	ebi-a-GCST90026218	N-acetylleucine levels || id:ebi-a-GCST90026218	NAFLD	Simple mode	14	0.047387370698153	0.0903323401287996	0.608698442490168	-0.129664016	0.2244387573506
oih177	ebi-a-GCST90026218	N-acetylleucine levels || id:ebi-a-GCST90026218	NAFLD	Weighted mode	14	0.0347389283728328	0.0523320257453523	0.51840704510564	-0.067831842	0.137309698833723
oih177	ebi-a-GCST90026219	N-acetylmethionine levels || id:ebi-a-GCST90026219	NAFLD	MR Egger	14	0.103114631813266	0.0610391206700712	0.116948873679391	-0.016522045	0.222751308326605
oih177	ebi-a-GCST90026219	N-acetylmethionine levels || id:ebi-a-GCST90026219	NAFLD	Weighted median	14	0.0249428248229243	0.0337853319628971	0.460348094841061	-0.041276426	0.0911620754702026
oih177	ebi-a-GCST90026219	N-acetylmethionine levels || id:ebi-a-GCST90026219	NAFLD	Inverse variance weighted	14	0.0213809044575466	0.0265735360919113	0.421054076043363	-0.030703226	0.0734650351976927
oih177	ebi-a-GCST90026219	N-acetylmethionine levels || id:ebi-a-GCST90026219	NAFLD	Simple mode	14	-0.004079328	0.0587623680743375	0.945711194005072	-0.11925357	0.11109491324767
oih177	ebi-a-GCST90026219	N-acetylmethionine levels || id:ebi-a-GCST90026219	NAFLD	Weighted mode	14	0.0272979457536121	0.0369596756367151	0.473282041024505	-0.045143018	0.0997389100015738
oih177	ebi-a-GCST90026220	N-acetylneuraminate levels || id:ebi-a-GCST90026220	NAFLD	MR Egger	14	0.0467079436591561	0.0436977229801264	0.30615090686752	-0.038939593	0.132355480700204
oih177	ebi-a-GCST90026220	N-acetylneuraminate levels || id:ebi-a-GCST90026220	NAFLD	Weighted median	14	0.019920369496179	0.0232216182688002	0.39098232961739	-0.025594002	0.0654347413030274
oih177	ebi-a-GCST90026220	N-acetylneuraminate levels || id:ebi-a-GCST90026220	NAFLD	Inverse variance weighted	14	-0.001161599	0.018412721279735	0.949697421565723	-0.037250533	0.0349273348789005
oih177	ebi-a-GCST90026220	N-acetylneuraminate levels || id:ebi-a-GCST90026220	NAFLD	Simple mode	14	0.0069470414232132	0.0389330070747603	0.861131432596591	-0.069361652	0.0832557352897434
oih177	ebi-a-GCST90026220	N-acetylneuraminate levels || id:ebi-a-GCST90026220	NAFLD	Weighted mode	14	0.0192571412419937	0.0262417305139468	0.476075719305342	-0.032176651	0.0706909330493294
oih177	ebi-a-GCST90026221	N-acetylphenylalanine levels || id:ebi-a-GCST90026221	NAFLD	MR Egger	14	0.0500761906751406	0.0949678701066232	0.607599163954914	-0.136060835	0.236213216084122
oih177	ebi-a-GCST90026221	N-acetylphenylalanine levels || id:ebi-a-GCST90026221	NAFLD	Weighted median	14	-0.017091173	0.0518263617092123	0.741568016997783	-0.118670842	0.084488495972748
oih177	ebi-a-GCST90026221	N-acetylphenylalanine levels || id:ebi-a-GCST90026221	NAFLD	Inverse variance weighted	14	0.0125606183537072	0.0387444347983869	0.745793019384018	-0.063378474	0.0884997105585456
oih177	ebi-a-GCST90026221	N-acetylphenylalanine levels || id:ebi-a-GCST90026221	NAFLD	Simple mode	14	0.152221684377231	0.0960682355086216	0.137091422776031	-0.036072057	0.340515425974129
oih177	ebi-a-GCST90026221	N-acetylphenylalanine levels || id:ebi-a-GCST90026221	NAFLD	Weighted mode	14	-0.010482376	0.0581739701123847	0.859781833852706	-0.124503357	0.103538605849339
oih177	ebi-a-GCST90026222	N-acetylputrescine levels || id:ebi-a-GCST90026222	NAFLD	MR Egger	13	0.0189730498899768	0.0418521349867388	0.659119564885078	-0.063057135	0.101003234463985
oih177	ebi-a-GCST90026222	N-acetylputrescine levels || id:ebi-a-GCST90026222	NAFLD	Weighted median	13	0.0181932724568108	0.0174144879960287	0.29615217128328	-0.015939124	0.0523256689290271
oih177	ebi-a-GCST90026222	N-acetylputrescine levels || id:ebi-a-GCST90026222	NAFLD	Inverse variance weighted	13	0.00743711066319452	0.0173596733942429	0.668350423696695	-0.026587849	0.0414620705159107
oih177	ebi-a-GCST90026222	N-acetylputrescine levels || id:ebi-a-GCST90026222	NAFLD	Simple mode	13	0.010803581419359	0.033095352520782	0.749715949519794	-0.05406331	0.0756704723600918
oih177	ebi-a-GCST90026222	N-acetylputrescine levels || id:ebi-a-GCST90026222	NAFLD	Weighted mode	13	0.0202373861229101	0.0178259512067919	0.278426607558019	-0.014701478	0.0551762504882222
oih177	ebi-a-GCST90026223	N-acetylserine levels || id:ebi-a-GCST90026223	NAFLD	MR Egger	14	0.0632630721503905	0.0311679096538597	0.0651570903651356	0.00217396922882555	0.124352175071956
oih177	ebi-a-GCST90026223	N-acetylserine levels || id:ebi-a-GCST90026223	NAFLD	Weighted median	14	0.032231961677826	0.0176348973700423	0.0675889704670044	-0.002332437	0.0667963605231089
oih177	ebi-a-GCST90026223	N-acetylserine levels || id:ebi-a-GCST90026223	NAFLD	Inverse variance weighted	14	0.00402823092613374	0.0144598712275265	0.780567163024494	-0.024313117	0.0323695785320857
oih177	ebi-a-GCST90026223	N-acetylserine levels || id:ebi-a-GCST90026223	NAFLD	Simple mode	14	0.00550653441492677	0.0294595795112882	0.854610254568712	-0.052234241	0.0632473102570517
oih177	ebi-a-GCST90026223	N-acetylserine levels || id:ebi-a-GCST90026223	NAFLD	Weighted mode	14	0.024962772160717	0.0193180496231664	0.218786508684864	-0.012900605	0.0628261494221232
oih177	ebi-a-GCST90026224	N-acetyltaurine levels || id:ebi-a-GCST90026224	NAFLD	MR Egger	14	0.0395270477230653	0.0445081028777772	0.39194759071175	-0.047708834	0.126762929363509
oih177	ebi-a-GCST90026224	N-acetyltaurine levels || id:ebi-a-GCST90026224	NAFLD	Weighted median	14	0.0304914858465526	0.0256512347512819	0.234559841563134	-0.019784934	0.0807679059590651
oih177	ebi-a-GCST90026224	N-acetyltaurine levels || id:ebi-a-GCST90026224	NAFLD	Inverse variance weighted	14	0.0150250975393461	0.0187434970109489	0.422774797151032	-0.021712157	0.0517623516808059
oih177	ebi-a-GCST90026224	N-acetyltaurine levels || id:ebi-a-GCST90026224	NAFLD	Simple mode	14	0.0193570110519417	0.0419248840125563	0.651922452252561	-0.062815762	0.101529783716552
oih177	ebi-a-GCST90026224	N-acetyltaurine levels || id:ebi-a-GCST90026224	NAFLD	Weighted mode	14	0.0306536465676542	0.0275416729066203	0.285869436581391	-0.023328032	0.0846353254646299
oih177	ebi-a-GCST90026225	N-acetylthreonine levels || id:ebi-a-GCST90026225	NAFLD	MR Egger	14	0.0664035278350441	0.036034952111296	0.0901950017872734	-0.004224978	0.137032033973184
oih177	ebi-a-GCST90026225	N-acetylthreonine levels || id:ebi-a-GCST90026225	NAFLD	Weighted median	14	0.0159673989088239	0.0199764883733	0.424110914362562	-0.023186518	0.0551213161204919
oih177	ebi-a-GCST90026225	N-acetylthreonine levels || id:ebi-a-GCST90026225	NAFLD	Inverse variance weighted	14	0.000534253939979434	0.0151814378877118	0.971927230790241	-0.029221364	0.0302898721998946
oih177	ebi-a-GCST90026225	N-acetylthreonine levels || id:ebi-a-GCST90026225	NAFLD	Simple mode	14	-0.009636051	0.035218592674759	0.788685504201478	-0.078664493	0.0593923904409884
oih177	ebi-a-GCST90026225	N-acetylthreonine levels || id:ebi-a-GCST90026225	NAFLD	Weighted mode	14	0.0208234061708307	0.0208964444034449	0.337192600811886	-0.020133625	0.0617804372015826
oih177	ebi-a-GCST90026226	N-acetylvaline levels || id:ebi-a-GCST90026226	NAFLD	MR Egger	14	0.0647067918547663	0.0351079610779566	0.0901444313840064	-0.004104812	0.133518395567561
oih177	ebi-a-GCST90026226	N-acetylvaline levels || id:ebi-a-GCST90026226	NAFLD	Weighted median	14	0.0305423725985342	0.0201197213688403	0.129006435474968	-0.008892281	0.0699770264814613
oih177	ebi-a-GCST90026226	N-acetylvaline levels || id:ebi-a-GCST90026226	NAFLD	Inverse variance weighted	14	0.0125906051099153	0.0148131516792824	0.395346623216706	-0.016443172	0.0416243824013087
oih177	ebi-a-GCST90026226	N-acetylvaline levels || id:ebi-a-GCST90026226	NAFLD	Simple mode	14	0.0235606551475064	0.0348122955965246	0.510402187036257	-0.044671444	0.0917927545166946
oih177	ebi-a-GCST90026226	N-acetylvaline levels || id:ebi-a-GCST90026226	NAFLD	Weighted mode	14	0.0329908861081042	0.0208387381626301	0.137402002030913	-0.007853041	0.0738348129068592
oih177	ebi-a-GCST90026227	N-delta-acetylornithine levels || id:ebi-a-GCST90026227	NAFLD	MR Egger	14	-0.25145119	0.147586561787203	0.114160340183543	-0.540720852	0.0378184707041992
oih177	ebi-a-GCST90026227	N-delta-acetylornithine levels || id:ebi-a-GCST90026227	NAFLD	Weighted median	14	-0.151254992	0.0829049531611373	0.0680857994147362	-0.3137487	0.0112387161934334
oih177	ebi-a-GCST90026227	N-delta-acetylornithine levels || id:ebi-a-GCST90026227	NAFLD	Inverse variance weighted	14	-0.120128252	0.062123372805209	0.0531494571498049	-0.241890063	0.00163355853268923
oih177	ebi-a-GCST90026227	N-delta-acetylornithine levels || id:ebi-a-GCST90026227	NAFLD	Simple mode	14	-0.112393288	0.12443833163826	0.382848589832911	-0.356292418	0.13150584174449
oih177	ebi-a-GCST90026227	N-delta-acetylornithine levels || id:ebi-a-GCST90026227	NAFLD	Weighted mode	14	-0.15993044	0.0891490547206334	0.0960982017269528	-0.334662587	0.0148017075625249
oih177	ebi-a-GCST90026228	N-formylanthranilic acid levels || id:ebi-a-GCST90026228	NAFLD	MR Egger	14	-0.028938408	0.0921979720706625	0.759007122962259	-0.209646433	0.151769617036115
oih177	ebi-a-GCST90026228	N-formylanthranilic acid levels || id:ebi-a-GCST90026228	NAFLD	Weighted median	14	0.00673537110253172	0.0522598858192109	0.897450830547047	-0.095694005	0.109164747308185
oih177	ebi-a-GCST90026228	N-formylanthranilic acid levels || id:ebi-a-GCST90026228	NAFLD	Inverse variance weighted	14	0.014695875894872	0.0388402647736389	0.705157951956967	-0.061431043	0.0908227948512041
oih177	ebi-a-GCST90026228	N-formylanthranilic acid levels || id:ebi-a-GCST90026228	NAFLD	Simple mode	14	-0.024110091	0.0840087014761635	0.778639384391061	-0.188767146	0.140546963848152
oih177	ebi-a-GCST90026228	N-formylanthranilic acid levels || id:ebi-a-GCST90026228	NAFLD	Weighted mode	14	-0.002434404	0.0574778708952769	0.966860298152354	-0.115091031	0.110222222957493
oih177	ebi-a-GCST90026229	N-formylmethionine levels || id:ebi-a-GCST90026229	NAFLD	MR Egger	14	0.0787173709026172	0.0540630554955575	0.171045106774322	-0.027246218	0.18468095967391
oih177	ebi-a-GCST90026229	N-formylmethionine levels || id:ebi-a-GCST90026229	NAFLD	Weighted median	14	0.0239807608388699	0.0317808643230905	0.450509408451682	-0.038309733	0.0862712549121273
oih177	ebi-a-GCST90026229	N-formylmethionine levels || id:ebi-a-GCST90026229	NAFLD	Inverse variance weighted	14	0.0126777499230828	0.0228417146645001	0.578876744941234	-0.032092011	0.057447510665503
oih177	ebi-a-GCST90026229	N-formylmethionine levels || id:ebi-a-GCST90026229	NAFLD	Simple mode	14	-0.03003684	0.0486570319725686	0.547686187797271	-0.125404623	0.0653309424550993
oih177	ebi-a-GCST90026229	N-formylmethionine levels || id:ebi-a-GCST90026229	NAFLD	Weighted mode	14	0.0237281224379897	0.0357419209780118	0.518372357574973	-0.046326043	0.0937822875548929
oih177	ebi-a-GCST90026230	N-trimethyl 5-aminovalerate levels || id:ebi-a-GCST90026230	NAFLD	MR Egger	14	0.0255099401372689	0.05650781201843	0.659722025456777	-0.085245371	0.136265251693392
oih177	ebi-a-GCST90026230	N-trimethyl 5-aminovalerate levels || id:ebi-a-GCST90026230	NAFLD	Weighted median	14	0.0018531537286629	0.0314271960824741	0.952978740840848	-0.059744151	0.063450458050312
oih177	ebi-a-GCST90026230	N-trimethyl 5-aminovalerate levels || id:ebi-a-GCST90026230	NAFLD	Inverse variance weighted	14	-0.001200692	0.0237097831610654	0.959611440851239	-0.047671867	0.0452704833858441
oih177	ebi-a-GCST90026230	N-trimethyl 5-aminovalerate levels || id:ebi-a-GCST90026230	NAFLD	Simple mode	14	-0.001387024	0.046776480330245	0.976794850609223	-0.093068926	0.0902948773134464
oih177	ebi-a-GCST90026230	N-trimethyl 5-aminovalerate levels || id:ebi-a-GCST90026230	NAFLD	Weighted mode	14	0.00340460650843616	0.0338054550886546	0.921315954045257	-0.062854085	0.0696632984821992
oih177	ebi-a-GCST90026231	N1-methyl-2-pyridone-5-carboxamide levels || id:ebi-a-GCST90026231	NAFLD	MR Egger	14	0.0705434593725798	0.0857276291663538	0.426627130432088	-0.097482694	0.238569612538633
oih177	ebi-a-GCST90026231	N1-methyl-2-pyridone-5-carboxamide levels || id:ebi-a-GCST90026231	NAFLD	Weighted median	14	-0.004197921	0.0498383019284388	0.932872917640371	-0.101880993	0.0934851509418207
oih177	ebi-a-GCST90026231	N1-methyl-2-pyridone-5-carboxamide levels || id:ebi-a-GCST90026231	NAFLD	Inverse variance weighted	14	-0.002501643	0.0361376840449864	0.944810256953977	-0.073331504	0.0683282174390627
oih177	ebi-a-GCST90026231	N1-methyl-2-pyridone-5-carboxamide levels || id:ebi-a-GCST90026231	NAFLD	Simple mode	14	0.0597000788421777	0.0868067532624714	0.503705958765672	-0.110441158	0.229841315236622
oih177	ebi-a-GCST90026231	N1-methyl-2-pyridone-5-carboxamide levels || id:ebi-a-GCST90026231	NAFLD	Weighted mode	14	-0.016561664	0.056634845147103	0.774573754644281	-0.127565961	0.0944426323695242
oih177	ebi-a-GCST90026232	N1-methyladenosine levels || id:ebi-a-GCST90026232	NAFLD	MR Egger	14	0.0476546096511822	0.0464421876993876	0.325081867055839	-0.043372078	0.138681297541982
oih177	ebi-a-GCST90026232	N1-methyladenosine levels || id:ebi-a-GCST90026232	NAFLD	Weighted median	14	0.0193446158922385	0.0233478697759804	0.407365433668613	-0.026417209	0.0651064406531601
oih177	ebi-a-GCST90026232	N1-methyladenosine levels || id:ebi-a-GCST90026232	NAFLD	Inverse variance weighted	14	0.0124382381704705	0.0193965334320989	0.521353198804448	-0.025578967	0.0504554436973843
oih177	ebi-a-GCST90026232	N1-methyladenosine levels || id:ebi-a-GCST90026232	NAFLD	Simple mode	14	0.0362073190518253	0.0357491111732936	0.329627783621257	-0.033860939	0.106275576951481
oih177	ebi-a-GCST90026232	N1-methyladenosine levels || id:ebi-a-GCST90026232	NAFLD	Weighted mode	14	0.0232554489179654	0.0234359705345348	0.339163910058866	-0.022679053	0.0691899511656537
oih177	ebi-a-GCST90026233	N1-methylinosine levels || id:ebi-a-GCST90026233	NAFLD	MR Egger	14	0.0379324197362898	0.0401043920479523	0.362886015955337	-0.040672189	0.116537028150276
oih177	ebi-a-GCST90026233	N1-methylinosine levels || id:ebi-a-GCST90026233	NAFLD	Weighted median	14	0.0188895895866359	0.024009540669216	0.431426192812383	-0.02816911	0.0659482892982993
oih177	ebi-a-GCST90026233	N1-methylinosine levels || id:ebi-a-GCST90026233	NAFLD	Inverse variance weighted	14	0.0199695755429829	0.016928983123261	0.238155886557332	-0.013211231	0.0531503824645744
oih177	ebi-a-GCST90026233	N1-methylinosine levels || id:ebi-a-GCST90026233	NAFLD	Simple mode	14	0.0365384654642769	0.0402730197997183	0.38077484339469	-0.042396653	0.115473584271725
oih177	ebi-a-GCST90026233	N1-methylinosine levels || id:ebi-a-GCST90026233	NAFLD	Weighted mode	14	0.0195111543024339	0.025502913912257	0.45790278335575	-0.030474557	0.0694968655704577
oih177	ebi-a-GCST90026234	N2,n2-dimethylguanosine levels || id:ebi-a-GCST90026234	NAFLD	MR Egger	14	0.0349047231798969	0.036168618611261	0.353563451212839	-0.035985769	0.105795215657968
oih177	ebi-a-GCST90026234	N2,n2-dimethylguanosine levels || id:ebi-a-GCST90026234	NAFLD	Weighted median	14	0.00596666329427786	0.0192332491932227	0.756388731195071	-0.031730505	0.0436638317129943
oih177	ebi-a-GCST90026234	N2,n2-dimethylguanosine levels || id:ebi-a-GCST90026234	NAFLD	Inverse variance weighted	14	0.00219875063243781	0.0152385975152856	0.885272853016328	-0.0276689	0.0320664017623976
oih177	ebi-a-GCST90026234	N2,n2-dimethylguanosine levels || id:ebi-a-GCST90026234	NAFLD	Simple mode	14	0.0316335431625378	0.0332235264018386	0.358393038097284	-0.033484569	0.0967516549101415
oih177	ebi-a-GCST90026234	N2,n2-dimethylguanosine levels || id:ebi-a-GCST90026234	NAFLD	Weighted mode	14	0.0108613752381666	0.0201009784551178	0.598097989406357	-0.028536543	0.0502592930101974
oih177	ebi-a-GCST90026235	N6,n6,n6-trimethyllysine levels || id:ebi-a-GCST90026235	NAFLD	MR Egger	14	0.00496792984605186	0.0374501122251594	0.896664996387401	-0.06843429	0.0783701498073643
oih177	ebi-a-GCST90026235	N6,n6,n6-trimethyllysine levels || id:ebi-a-GCST90026235	NAFLD	Weighted median	14	0.000478735803060162	0.0193853512648503	0.98029764445769	-0.037516553	0.0384740242821667
oih177	ebi-a-GCST90026235	N6,n6,n6-trimethyllysine levels || id:ebi-a-GCST90026235	NAFLD	Inverse variance weighted	14	-0.005577648	0.0151704220900963	0.713122313565314	-0.035311675	0.0241563792559786
oih177	ebi-a-GCST90026235	N6,n6,n6-trimethyllysine levels || id:ebi-a-GCST90026235	NAFLD	Simple mode	14	0.00846156697501466	0.0326713300662236	0.799698184351586	-0.05557424	0.072497373904813
oih177	ebi-a-GCST90026235	N6,n6,n6-trimethyllysine levels || id:ebi-a-GCST90026235	NAFLD	Weighted mode	14	-0.001151433	0.0221117699702656	0.959261936472378	-0.044490502	0.0421876358470315
oih177	ebi-a-GCST90026236	N6-carbamoylthreonyladenosine levels || id:ebi-a-GCST90026236	NAFLD	MR Egger	14	0.0579728873542753	0.0633852381135433	0.378407086744025	-0.066262179	0.18220795405682
oih177	ebi-a-GCST90026236	N6-carbamoylthreonyladenosine levels || id:ebi-a-GCST90026236	NAFLD	Weighted median	14	0.022567907908488	0.030381736814568	0.457595724086981	-0.036980296	0.0821161120650412
oih177	ebi-a-GCST90026236	N6-carbamoylthreonyladenosine levels || id:ebi-a-GCST90026236	NAFLD	Inverse variance weighted	14	-0.008970711	0.0270526510928607	0.740189883199751	-0.061993907	0.0440524855859505
oih177	ebi-a-GCST90026236	N6-carbamoylthreonyladenosine levels || id:ebi-a-GCST90026236	NAFLD	Simple mode	14	0.0193129298601588	0.0578610411064264	0.743867410813109	-0.094094711	0.132720570428755
oih177	ebi-a-GCST90026236	N6-carbamoylthreonyladenosine levels || id:ebi-a-GCST90026236	NAFLD	Weighted mode	14	0.0227649917650422	0.0318785163269972	0.487779475814544	-0.0397169	0.0852468837659567
oih177	ebi-a-GCST90026237	N6-succinyladenosine levels || id:ebi-a-GCST90026237	NAFLD	MR Egger	14	0.0526573261342119	0.0447775655677512	0.262408008578782	-0.035106702	0.140421354647004
oih177	ebi-a-GCST90026237	N6-succinyladenosine levels || id:ebi-a-GCST90026237	NAFLD	Weighted median	14	0.018625862067701	0.0250995776424299	0.458039651326594	-0.03056931	0.0678210342468635
oih177	ebi-a-GCST90026237	N6-succinyladenosine levels || id:ebi-a-GCST90026237	NAFLD	Inverse variance weighted	14	0.00659193450231649	0.0188103512313022	0.726007114721155	-0.030276354	0.0434602229156689
oih177	ebi-a-GCST90026237	N6-succinyladenosine levels || id:ebi-a-GCST90026237	NAFLD	Simple mode	14	0.00283504543087021	0.0479793112447198	0.953779955025704	-0.091204405	0.096874495470521
oih177	ebi-a-GCST90026237	N6-succinyladenosine levels || id:ebi-a-GCST90026237	NAFLD	Weighted mode	14	0.0172720470645319	0.0266319738574462	0.527922703084085	-0.034926622	0.0694707158251265
oih177	ebi-a-GCST90026238	Nicotinamide riboside levels || id:ebi-a-GCST90026238	NAFLD	MR Egger	14	0.125015547042806	0.0388537550939546	0.00738740527660387	0.0488621870586547	0.201168907026957
oih177	ebi-a-GCST90026238	Nicotinamide riboside levels || id:ebi-a-GCST90026238	NAFLD	Weighted median	14	0.0477977213136126	0.0222759727618064	0.031896324275051	0.00413681470047202	0.0914586279267531
oih177	ebi-a-GCST90026238	Nicotinamide riboside levels || id:ebi-a-GCST90026238	NAFLD	Inverse variance weighted	14	0.0193630123131685	0.0163909735749249	0.237474961026971	-0.012763296	0.0514893205200214
oih177	ebi-a-GCST90026238	Nicotinamide riboside levels || id:ebi-a-GCST90026238	NAFLD	Simple mode	14	-0.024241592	0.0458720075752249	0.606083743172176	-0.114150727	0.0656675424670704
oih177	ebi-a-GCST90026238	Nicotinamide riboside levels || id:ebi-a-GCST90026238	NAFLD	Weighted mode	14	0.053391322137629	0.0226371845407977	0.0346678118358944	0.00902244043766552	0.0977602038375926
oih177	ebi-a-GCST90026239	O-sulfo-l-tyrosine levels || id:ebi-a-GCST90026239	NAFLD	MR Egger	14	0.0327971798016634	0.0451094620670621	0.481134624129241	-0.055617366	0.121211725453105
oih177	ebi-a-GCST90026239	O-sulfo-l-tyrosine levels || id:ebi-a-GCST90026239	NAFLD	Weighted median	14	0.0115469964454756	0.0269920917566824	0.668802682475531	-0.041357503	0.064451496288573
oih177	ebi-a-GCST90026239	O-sulfo-l-tyrosine levels || id:ebi-a-GCST90026239	NAFLD	Inverse variance weighted	14	0.00651291977457692	0.0190346222602425	0.732229164495073	-0.03079494	0.0438207794046522
oih177	ebi-a-GCST90026239	O-sulfo-l-tyrosine levels || id:ebi-a-GCST90026239	NAFLD	Simple mode	14	0.00621752493944977	0.0438787268331359	0.889490959454698	-0.07978478	0.092219829532396
oih177	ebi-a-GCST90026239	O-sulfo-l-tyrosine levels || id:ebi-a-GCST90026239	NAFLD	Weighted mode	14	0.0104075681131192	0.0291583114498393	0.726868935321546	-0.046742722	0.0675578585548043
oih177	ebi-a-GCST90026240	Octanoylcarnitine (c8) levels || id:ebi-a-GCST90026240	NAFLD	MR Egger	14	0.0999637931743836	0.126122196937518	0.443402025405661	-0.147235713	0.347163299171919
oih177	ebi-a-GCST90026240	Octanoylcarnitine (c8) levels || id:ebi-a-GCST90026240	NAFLD	Weighted median	14	0.0763654331073145	0.0727567920240695	0.293902662725768	-0.066237879	0.218968745474491
oih177	ebi-a-GCST90026240	Octanoylcarnitine (c8) levels || id:ebi-a-GCST90026240	NAFLD	Inverse variance weighted	14	-0.002441764	0.052951882306717	0.963220273708511	-0.106227454	0.10134392509703
oih177	ebi-a-GCST90026240	Octanoylcarnitine (c8) levels || id:ebi-a-GCST90026240	NAFLD	Simple mode	14	-0.014203279	0.134383685213328	0.917440193912352	-0.277595302	0.249188743557256
oih177	ebi-a-GCST90026240	Octanoylcarnitine (c8) levels || id:ebi-a-GCST90026240	NAFLD	Weighted mode	14	0.0745650424073024	0.0787152601436866	0.360775124002172	-0.079716867	0.228846952288928
oih177	ebi-a-GCST90026241	Orotate levels || id:ebi-a-GCST90026241	NAFLD	MR Egger	14	0.102914908602175	0.0473499985163328	0.0504783796982983	0.0101089115101631	0.195720905694188
oih177	ebi-a-GCST90026241	Orotate levels || id:ebi-a-GCST90026241	NAFLD	Weighted median	14	0.0326427105353204	0.0271471023562343	0.229193830055119	-0.02056561	0.0858510311535396
oih177	ebi-a-GCST90026241	Orotate levels || id:ebi-a-GCST90026241	NAFLD	Inverse variance weighted	14	0.0115990041718924	0.0224969943540498	0.60614766317536	-0.032495105	0.0556931131058299
oih177	ebi-a-GCST90026241	Orotate levels || id:ebi-a-GCST90026241	NAFLD	Simple mode	14	0.0290969747576162	0.040407107456918	0.484212957399742	-0.050100956	0.108294905373175
oih177	ebi-a-GCST90026241	Orotate levels || id:ebi-a-GCST90026241	NAFLD	Weighted mode	14	0.0326104299257723	0.0258941189966474	0.230037232593992	-0.018142043	0.0833629031592012
oih177	ebi-a-GCST90026242	Orotidine levels || id:ebi-a-GCST90026242	NAFLD	MR Egger	14	0.0202727060134467	0.0524527237585692	0.705896078438353	-0.082534633	0.123080044580242
oih177	ebi-a-GCST90026242	Orotidine levels || id:ebi-a-GCST90026242	NAFLD	Weighted median	14	0.0124359781340498	0.0246518318509589	0.613934885609949	-0.035881612	0.0607535685619293
oih177	ebi-a-GCST90026242	Orotidine levels || id:ebi-a-GCST90026242	NAFLD	Inverse variance weighted	14	0.0157795200782612	0.0212666588179095	0.458097043919947	-0.025903131	0.0574621713613639
oih177	ebi-a-GCST90026242	Orotidine levels || id:ebi-a-GCST90026242	NAFLD	Simple mode	14	0.024789336551511	0.0398301464591125	0.544457045683233	-0.053277751	0.102856423611372
oih177	ebi-a-GCST90026242	Orotidine levels || id:ebi-a-GCST90026242	NAFLD	Weighted mode	14	0.0137346665072817	0.0249655976962165	0.591548314883193	-0.035197905	0.0626672379918661
oih177	ebi-a-GCST90026243	Oxalate (ethanedioate) levels || id:ebi-a-GCST90026243	NAFLD	MR Egger	14	0.00316480082623849	0.0289934739785255	0.914883148007183	-0.053662408	0.0599920098241485
oih177	ebi-a-GCST90026243	Oxalate (ethanedioate) levels || id:ebi-a-GCST90026243	NAFLD	Weighted median	14	-0.001253516	0.0146207572866611	0.931676773144854	-0.029910201	0.0274031680384531
oih177	ebi-a-GCST90026243	Oxalate (ethanedioate) levels || id:ebi-a-GCST90026243	NAFLD	Inverse variance weighted	14	-0.011806359	0.0118592648685251	0.319474259067632	-0.035050518	0.0114378002371072
oih177	ebi-a-GCST90026243	Oxalate (ethanedioate) levels || id:ebi-a-GCST90026243	NAFLD	Simple mode	14	0.0218517159400069	0.0253610224029538	0.404506666756802	-0.027855888	0.0715593198497964
oih177	ebi-a-GCST90026243	Oxalate (ethanedioate) levels || id:ebi-a-GCST90026243	NAFLD	Weighted mode	14	0.000717357831782284	0.0153157271918936	0.963354244964838	-0.029301467	0.0307361831278936
oih177	ebi-a-GCST90026244	Palmitoyl dihydrosphingomyelin (d18:0/16:0) levels || id:ebi-a-GCST90026244	NAFLD	MR Egger	14	0.110491646337836	0.138705843620918	0.441165052277254	-0.161371807	0.382355099834835
oih177	ebi-a-GCST90026244	Palmitoyl dihydrosphingomyelin (d18:0/16:0) levels || id:ebi-a-GCST90026244	NAFLD	Weighted median	14	0.0735965082373004	0.0624162487074194	0.2383487304895	-0.048739339	0.195932355703843
oih177	ebi-a-GCST90026244	Palmitoyl dihydrosphingomyelin (d18:0/16:0) levels || id:ebi-a-GCST90026244	NAFLD	Inverse variance weighted	14	0.027050110630304	0.0569925769376568	0.635054173774617	-0.08465534	0.138755561428111
oih177	ebi-a-GCST90026244	Palmitoyl dihydrosphingomyelin (d18:0/16:0) levels || id:ebi-a-GCST90026244	NAFLD	Simple mode	14	0.092482943264404	0.104990529115546	0.394382556983973	-0.113298494	0.298264380330874
oih177	ebi-a-GCST90026244	Palmitoyl dihydrosphingomyelin (d18:0/16:0) levels || id:ebi-a-GCST90026244	NAFLD	Weighted mode	14	0.0821398090911234	0.0645972998083927	0.225805807549934	-0.044470899	0.208750516715573
oih177	ebi-a-GCST90026245	Palmitoyl sphingomyelin (d18:1/16:0) levels || id:ebi-a-GCST90026245	NAFLD	MR Egger	14	0.0587988780481082	0.0480530444198212	0.244577566075534	-0.035385089	0.152982845110958
oih177	ebi-a-GCST90026245	Palmitoyl sphingomyelin (d18:1/16:0) levels || id:ebi-a-GCST90026245	NAFLD	Weighted median	14	0.0140442523633119	0.0231448621989822	0.543985082528424	-0.031319678	0.0594081822733171
oih177	ebi-a-GCST90026245	Palmitoyl sphingomyelin (d18:1/16:0) levels || id:ebi-a-GCST90026245	NAFLD	Inverse variance weighted	14	-0.004367492	0.0211248217667572	0.836207489615997	-0.045772143	0.0370371582190583
oih177	ebi-a-GCST90026245	Palmitoyl sphingomyelin (d18:1/16:0) levels || id:ebi-a-GCST90026245	NAFLD	Simple mode	14	-0.001053735	0.0361722091076439	0.977202540572391	-0.071951264	0.0698437953363798
oih177	ebi-a-GCST90026245	Palmitoyl sphingomyelin (d18:1/16:0) levels || id:ebi-a-GCST90026245	NAFLD	Weighted mode	14	0.0175208909213649	0.0238001617890293	0.474704097741247	-0.029127426	0.0641692080278623
oih177	ebi-a-GCST90026246	Pantothenate levels || id:ebi-a-GCST90026246	NAFLD	MR Egger	14	0.0326145697569223	0.097835302970387	0.744613615554404	-0.159142624	0.224371763578881
oih177	ebi-a-GCST90026246	Pantothenate levels || id:ebi-a-GCST90026246	NAFLD	Weighted median	14	-0.072966173	0.0452298271046431	0.106694266609113	-0.161616634	0.0156842885363795
oih177	ebi-a-GCST90026246	Pantothenate levels || id:ebi-a-GCST90026246	NAFLD	Inverse variance weighted	14	-0.05078502	0.0409743957624368	0.215185172851151	-0.131094835	0.0295247958920225
oih177	ebi-a-GCST90026246	Pantothenate levels || id:ebi-a-GCST90026246	NAFLD	Simple mode	14	-0.129177034	0.076939317483859	0.117022503525177	-0.279978096	0.0216240282603724
oih177	ebi-a-GCST90026246	Pantothenate levels || id:ebi-a-GCST90026246	NAFLD	Weighted mode	14	-0.073827622	0.0520631388830469	0.179702729823797	-0.175871374	0.0282161303668413
oih177	ebi-a-GCST90026247	Phenol sulfate levels || id:ebi-a-GCST90026247	NAFLD	MR Egger	14	0.194755289307706	0.103339327981366	0.0839258216492043	-0.007789794	0.397300372151184
oih177	ebi-a-GCST90026247	Phenol sulfate levels || id:ebi-a-GCST90026247	NAFLD	Weighted median	14	0.0617521226857592	0.0570844875951167	0.279356012768637	-0.050133473	0.173637718372188
oih177	ebi-a-GCST90026247	Phenol sulfate levels || id:ebi-a-GCST90026247	NAFLD	Inverse variance weighted	14	0.0264932129460392	0.043507356775538	0.542566599905453	-0.058781206	0.111767632226094
oih177	ebi-a-GCST90026247	Phenol sulfate levels || id:ebi-a-GCST90026247	NAFLD	Simple mode	14	-0.043151643	0.104553327029229	0.686534826544989	-0.248076164	0.16177287833536
oih177	ebi-a-GCST90026247	Phenol sulfate levels || id:ebi-a-GCST90026247	NAFLD	Weighted mode	14	0.09395252107651	0.0654790025089846	0.17494843188329	-0.034386324	0.22229136599412
oih177	ebi-a-GCST90026248	Phenylacetylglutamine levels || id:ebi-a-GCST90026248	NAFLD	MR Egger	14	0.0473613965939658	0.0957409246388581	0.629756485074048	-0.140290816	0.235013608886128
oih177	ebi-a-GCST90026248	Phenylacetylglutamine levels || id:ebi-a-GCST90026248	NAFLD	Weighted median	14	-0.014019988	0.0558880827451881	0.801923689142676	-0.12356063	0.095520654466632
oih177	ebi-a-GCST90026248	Phenylacetylglutamine levels || id:ebi-a-GCST90026248	NAFLD	Inverse variance weighted	14	-0.009418617	0.0403672028090601	0.815510205965278	-0.088538335	0.0697011001595441
oih177	ebi-a-GCST90026248	Phenylacetylglutamine levels || id:ebi-a-GCST90026248	NAFLD	Simple mode	14	-0.02335342	0.0872252531289539	0.793102744339006	-0.194314916	0.147608076175551
oih177	ebi-a-GCST90026248	Phenylacetylglutamine levels || id:ebi-a-GCST90026248	NAFLD	Weighted mode	14	-0.006498429	0.0586728231335628	0.913500680026954	-0.121497162	0.108500304476306
oih177	ebi-a-GCST90026249	Phenylalanine levels || id:ebi-a-GCST90026249	NAFLD	MR Egger	14	-0.01035412	0.0267178530612521	0.705145750575882	-0.062721112	0.0420128723883675
oih177	ebi-a-GCST90026249	Phenylalanine levels || id:ebi-a-GCST90026249	NAFLD	Weighted median	14	0.0059281411792838	0.0148829140717406	0.690395367305029	-0.02324237	0.0350986527598954
oih177	ebi-a-GCST90026249	Phenylalanine levels || id:ebi-a-GCST90026249	NAFLD	Inverse variance weighted	14	0.00308378491272097	0.0112331080396086	0.783680104566087	-0.018933107	0.0251006766703538
oih177	ebi-a-GCST90026249	Phenylalanine levels || id:ebi-a-GCST90026249	NAFLD	Simple mode	14	0.00381931617241063	0.0251713874978478	0.881727394758536	-0.045516603	0.0531552356681923
oih177	ebi-a-GCST90026249	Phenylalanine levels || id:ebi-a-GCST90026249	NAFLD	Weighted mode	14	0.00563699087721201	0.0170053154887897	0.745561855958998	-0.027693427	0.0389674092352398
oih177	ebi-a-GCST90026250	Phenyllactate (pla) levels || id:ebi-a-GCST90026250	NAFLD	MR Egger	14	0.0762970918247796	0.0724621972142453	0.313116925096336	-0.065728815	0.2183229983647
oih177	ebi-a-GCST90026250	Phenyllactate (pla) levels || id:ebi-a-GCST90026250	NAFLD	Weighted median	14	0.0178935536358423	0.0410310861048212	0.662765998666729	-0.062527375	0.0983144824012917
oih177	ebi-a-GCST90026250	Phenyllactate (pla) levels || id:ebi-a-GCST90026250	NAFLD	Inverse variance weighted	14	0.0215490774263168	0.0301912418514054	0.475380173301106	-0.037625757	0.0807239114550714
oih177	ebi-a-GCST90026250	Phenyllactate (pla) levels || id:ebi-a-GCST90026250	NAFLD	Simple mode	14	-0.02807263	0.0727156588657456	0.705696181081065	-0.170595322	0.114450061123481
oih177	ebi-a-GCST90026250	Phenyllactate (pla) levels || id:ebi-a-GCST90026250	NAFLD	Weighted mode	14	0.0114472400511532	0.0472473549323898	0.812341042781427	-0.081157576	0.104052055718637
oih177	ebi-a-GCST90026251	Pipecolate levels || id:ebi-a-GCST90026251	NAFLD	MR Egger	14	-0.06031708	0.105124172081909	0.576719640231394	-0.266360458	0.14572629687359
oih177	ebi-a-GCST90026251	Pipecolate levels || id:ebi-a-GCST90026251	NAFLD	Weighted median	14	0.0192166190073399	0.061098293260942	0.753126330022525	-0.100536036	0.138969273798786
oih177	ebi-a-GCST90026251	Pipecolate levels || id:ebi-a-GCST90026251	NAFLD	Inverse variance weighted	14	0.0121669599094481	0.0443708639075921	0.783922805200984	-0.074799933	0.0991338531683285
oih177	ebi-a-GCST90026251	Pipecolate levels || id:ebi-a-GCST90026251	NAFLD	Simple mode	14	0.00822317067998585	0.101237213907794	0.936498853591947	-0.190201769	0.206648109939262
oih177	ebi-a-GCST90026251	Pipecolate levels || id:ebi-a-GCST90026251	NAFLD	Weighted mode	14	0.0167524743083746	0.0681887691837074	0.809767619913021	-0.116897513	0.150402461908441
oih177	ebi-a-GCST90026252	Propionylcarnitine (c3) levels || id:ebi-a-GCST90026252	NAFLD	MR Egger	14	-0.024782222	0.0516923955683518	0.640260543713075	-0.126099317	0.0765348732312376
oih177	ebi-a-GCST90026252	Propionylcarnitine (c3) levels || id:ebi-a-GCST90026252	NAFLD	Weighted median	14	0.0268642584098505	0.0289573873195925	0.353554425091411	-0.029892221	0.0836207375562517
oih177	ebi-a-GCST90026252	Propionylcarnitine (c3) levels || id:ebi-a-GCST90026252	NAFLD	Inverse variance weighted	14	0.00877649039593659	0.0214489535529624	0.682407311165652	-0.033263459	0.0508164393597428
oih177	ebi-a-GCST90026252	Propionylcarnitine (c3) levels || id:ebi-a-GCST90026252	NAFLD	Simple mode	14	0.037557994212105	0.0485248649756247	0.452780495125054	-0.057550741	0.132666729564329
oih177	ebi-a-GCST90026252	Propionylcarnitine (c3) levels || id:ebi-a-GCST90026252	NAFLD	Weighted mode	14	0.0299112635232262	0.0319567920985737	0.366340631607416	-0.032724049	0.0925465760364307
oih177	ebi-a-GCST90026253	Pseudouridine levels || id:ebi-a-GCST90026253	NAFLD	MR Egger	14	0.0396432889343207	0.030989480711508	0.224991959498724	-0.021096093	0.100382671128876
oih177	ebi-a-GCST90026253	Pseudouridine levels || id:ebi-a-GCST90026253	NAFLD	Weighted median	14	0.00606791540543421	0.0164456870728541	0.712152341088966	-0.026165631	0.0383014620682282
oih177	ebi-a-GCST90026253	Pseudouridine levels || id:ebi-a-GCST90026253	NAFLD	Inverse variance weighted	14	0.000621472604676111	0.0134983750897146	0.963277930440359	-0.025835343	0.0270782877805167
oih177	ebi-a-GCST90026253	Pseudouridine levels || id:ebi-a-GCST90026253	NAFLD	Simple mode	14	0.0128803259347408	0.0295016562151104	0.669567561539358	-0.04494292	0.0707035721163572
oih177	ebi-a-GCST90026253	Pseudouridine levels || id:ebi-a-GCST90026253	NAFLD	Weighted mode	14	0.00994617778334747	0.0175282015838826	0.580083846355079	-0.024409097	0.0443014528877574
oih177	ebi-a-GCST90026254	Pyridoxal levels || id:ebi-a-GCST90026254	NAFLD	MR Egger	14	-0.120855901	0.136871314591261	0.394587244137088	-0.389123678	0.147411875196494
oih177	ebi-a-GCST90026254	Pyridoxal levels || id:ebi-a-GCST90026254	NAFLD	Weighted median	14	-0.102875618	0.0706352198552873	0.145272359359459	-0.241320649	0.035569412553435
oih177	ebi-a-GCST90026254	Pyridoxal levels || id:ebi-a-GCST90026254	NAFLD	Inverse variance weighted	14	-0.075169997	0.0558937342167232	0.178666115714514	-0.184721716	0.0343817216654358
oih177	ebi-a-GCST90026254	Pyridoxal levels || id:ebi-a-GCST90026254	NAFLD	Simple mode	14	-0.112999233	0.111872909513704	0.330894134456494	-0.332270135	0.106271669794204
oih177	ebi-a-GCST90026254	Pyridoxal levels || id:ebi-a-GCST90026254	NAFLD	Weighted mode	14	-0.096555344	0.0700817375722917	0.191535009455382	-0.23391555	0.0408048616000829
oih177	ebi-a-GCST90026255	Pyridoxate levels || id:ebi-a-GCST90026255	NAFLD	MR Egger	14	-0.155284389	0.11076440834938	0.186268417356996	-0.372382629	0.0618138512337329
oih177	ebi-a-GCST90026255	Pyridoxate levels || id:ebi-a-GCST90026255	NAFLD	Weighted median	14	-0.135290725	0.0623973005387159	0.0301423778686502	-0.257589434	-0.012992016
oih177	ebi-a-GCST90026255	Pyridoxate levels || id:ebi-a-GCST90026255	NAFLD	Inverse variance weighted	14	-0.086091743	0.046752486222819	0.0655575906620593	-0.177726616	0.00554312964244909
oih177	ebi-a-GCST90026255	Pyridoxate levels || id:ebi-a-GCST90026255	NAFLD	Simple mode	14	-0.090108194	0.101050493616466	0.388752997517862	-0.288167161	0.107950773704257
oih177	ebi-a-GCST90026255	Pyridoxate levels || id:ebi-a-GCST90026255	NAFLD	Weighted mode	14	-0.130065478	0.063517229602361	0.0613483703397127	-0.254559248	-0.005571708
oih177	ebi-a-GCST90026256	Pyruvate levels || id:ebi-a-GCST90026256	NAFLD	MR Egger	14	-0.075762331	0.0709569852764377	0.306655468488407	-0.214838022	0.0633133603171529
oih177	ebi-a-GCST90026256	Pyruvate levels || id:ebi-a-GCST90026256	NAFLD	Weighted median	14	-0.010013693	0.0383021716060688	0.793753756765818	-0.085085949	0.0650585635749173
oih177	ebi-a-GCST90026256	Pyruvate levels || id:ebi-a-GCST90026256	NAFLD	Inverse variance weighted	14	0.0178326864678128	0.0311132705784465	0.56654062343435	-0.043149324	0.078814696801568
oih177	ebi-a-GCST90026256	Pyruvate levels || id:ebi-a-GCST90026256	NAFLD	Simple mode	14	-0.036167812	0.0701741134473497	0.614924889128745	-0.173709074	0.101373450577202
oih177	ebi-a-GCST90026256	Pyruvate levels || id:ebi-a-GCST90026256	NAFLD	Weighted mode	14	-0.015533002	0.0393313194870556	0.699300200303509	-0.092622388	0.0615563845371056
oih177	ebi-a-GCST90026257	Quinate levels || id:ebi-a-GCST90026257	NAFLD	MR Egger	14	-0.183732191	0.221321807006426	0.422657801014422	-0.617522933	0.250058550563044
oih177	ebi-a-GCST90026257	Quinate levels || id:ebi-a-GCST90026257	NAFLD	Weighted median	14	0.158017760734456	0.110556796095659	0.15292080117884	-0.05867356	0.374709081081948
oih177	ebi-a-GCST90026257	Quinate levels || id:ebi-a-GCST90026257	NAFLD	Inverse variance weighted	14	0.086734534706987	0.0959060878333967	0.365799538429519	-0.101241397	0.274710466860445
oih177	ebi-a-GCST90026257	Quinate levels || id:ebi-a-GCST90026257	NAFLD	Simple mode	14	0.271330948731159	0.213815883657607	0.226693929740445	-0.147748183	0.690410080700068
oih177	ebi-a-GCST90026257	Quinate levels || id:ebi-a-GCST90026257	NAFLD	Weighted mode	14	0.172439852081158	0.127935325770271	0.200720706364218	-0.078313386	0.423193090590888
oih177	ebi-a-GCST90026258	Ribitol levels || id:ebi-a-GCST90026258	NAFLD	MR Egger	14	0.0282466412957108	0.0349762962038931	0.435041097994804	-0.040306899	0.0968001818553414
oih177	ebi-a-GCST90026258	Ribitol levels || id:ebi-a-GCST90026258	NAFLD	Weighted median	14	-0.005088189	0.0181415308094138	0.77911549699399	-0.04064559	0.0304692111449102
oih177	ebi-a-GCST90026258	Ribitol levels || id:ebi-a-GCST90026258	NAFLD	Inverse variance weighted	14	-0.009745854	0.0149880740636596	0.515536832611359	-0.039122479	0.0196307711978443
oih177	ebi-a-GCST90026258	Ribitol levels || id:ebi-a-GCST90026258	NAFLD	Simple mode	14	-0.040017577	0.0342219160774839	0.263254801303718	-0.107092533	0.0270573783831589
oih177	ebi-a-GCST90026258	Ribitol levels || id:ebi-a-GCST90026258	NAFLD	Weighted mode	14	0.0312671323283787	0.0199134357404357	0.140391377227188	-0.007763202	0.0702974663796327
oih177	ebi-a-GCST90026259	Ribonate levels || id:ebi-a-GCST90026259	NAFLD	MR Egger	14	0.0420294137474072	0.0434259042973308	0.352225701264967	-0.043085359	0.127144186170176
oih177	ebi-a-GCST90026259	Ribonate levels || id:ebi-a-GCST90026259	NAFLD	Weighted median	14	0.00820315431135698	0.0234948924339806	0.726979493071544	-0.037846835	0.0542531434819589
oih177	ebi-a-GCST90026259	Ribonate levels || id:ebi-a-GCST90026259	NAFLD	Inverse variance weighted	14	-0.006264742	0.0186325882806695	0.736701182810781	-0.042784615	0.0302551305631333
oih177	ebi-a-GCST90026259	Ribonate levels || id:ebi-a-GCST90026259	NAFLD	Simple mode	14	-0.004190004	0.0380191868076254	0.913927914589607	-0.07870761	0.0703276025271469
oih177	ebi-a-GCST90026259	Ribonate levels || id:ebi-a-GCST90026259	NAFLD	Weighted mode	14	0.00921515051160943	0.0242648774013648	0.710245534787773	-0.038344009	0.0567743102182844
oih177	ebi-a-GCST90026260	Ribulonate/xylulonate levels || id:ebi-a-GCST90026260	NAFLD	MR Egger	14	0.0500607437007738	0.0565731681605518	0.393604152802464	-0.060822666	0.160944153295455
oih177	ebi-a-GCST90026260	Ribulonate/xylulonate levels || id:ebi-a-GCST90026260	NAFLD	Weighted median	14	-0.006735881	0.0329887009000581	0.838206973250368	-0.071393734	0.0579219731503985
oih177	ebi-a-GCST90026260	Ribulonate/xylulonate levels || id:ebi-a-GCST90026260	NAFLD	Inverse variance weighted	14	-0.000224583	0.0238642394289396	0.992491345142955	-0.046998492	0.0465493266894014
oih177	ebi-a-GCST90026260	Ribulonate/xylulonate levels || id:ebi-a-GCST90026260	NAFLD	Simple mode	14	0.012681599400924	0.0517044232145192	0.810075908482439	-0.08865907	0.114022268901382
oih177	ebi-a-GCST90026260	Ribulonate/xylulonate levels || id:ebi-a-GCST90026260	NAFLD	Weighted mode	14	0.00314963263416046	0.0362460192773875	0.932078411544425	-0.067892565	0.0741918304178399
oih177	ebi-a-GCST90026261	S-1-pyrroline-5-carboxylate levels || id:ebi-a-GCST90026261	NAFLD	MR Egger	14	0.0323416150975311	0.0530411992951075	0.553401410241358	-0.071619136	0.136302365715942
oih177	ebi-a-GCST90026261	S-1-pyrroline-5-carboxylate levels || id:ebi-a-GCST90026261	NAFLD	Weighted median	14	-0.013291073	0.0276817432680175	0.631128846461589	-0.06754729	0.0409651434937279
oih177	ebi-a-GCST90026261	S-1-pyrroline-5-carboxylate levels || id:ebi-a-GCST90026261	NAFLD	Inverse variance weighted	14	-0.003988375	0.021824383643041	0.854995299262629	-0.046764167	0.0387874169042847
oih177	ebi-a-GCST90026261	S-1-pyrroline-5-carboxylate levels || id:ebi-a-GCST90026261	NAFLD	Simple mode	14	-0.014155237	0.0482236242994343	0.77374828385209	-0.10867354	0.0803630668896868
oih177	ebi-a-GCST90026261	S-1-pyrroline-5-carboxylate levels || id:ebi-a-GCST90026261	NAFLD	Weighted mode	14	-0.015370271	0.0278002790140564	0.589725461248416	-0.069858818	0.0391182754543908
oih177	ebi-a-GCST90026262	S-methylcysteine levels || id:ebi-a-GCST90026262	NAFLD	MR Egger	14	0.0615471396574462	0.152098632593609	0.692852618070226	-0.23656618	0.359660459540921
oih177	ebi-a-GCST90026262	S-methylcysteine levels || id:ebi-a-GCST90026262	NAFLD	Weighted median	14	0.00524852150652236	0.0883918849563341	0.952651142266001	-0.167999573	0.178496616020937
oih177	ebi-a-GCST90026262	S-methylcysteine levels || id:ebi-a-GCST90026262	NAFLD	Inverse variance weighted	14	0.0161852668856295	0.0640946625804379	0.80063816005546	-0.109440272	0.141810805543288
oih177	ebi-a-GCST90026262	S-methylcysteine levels || id:ebi-a-GCST90026262	NAFLD	Simple mode	14	-0.081115957	0.151530463792462	0.601472507229968	-0.378115666	0.215883752435628
oih177	ebi-a-GCST90026262	S-methylcysteine levels || id:ebi-a-GCST90026262	NAFLD	Weighted mode	14	-0.013251729	0.104916552668989	0.901421261749913	-0.218888172	0.192384714192246
oih177	ebi-a-GCST90026263	Salicylate levels || id:ebi-a-GCST90026263	NAFLD	MR Egger	14	0.0716949884118376	0.234323633602464	0.76487388973827	-0.387579333	0.530969310272668
oih177	ebi-a-GCST90026263	Salicylate levels || id:ebi-a-GCST90026263	NAFLD	Weighted median	14	-0.090572222	0.135290784590156	0.503199951285457	-0.35574216	0.174597715715295
oih177	ebi-a-GCST90026263	Salicylate levels || id:ebi-a-GCST90026263	NAFLD	Inverse variance weighted	14	-0.012377063	0.0986448320725483	0.900150705215669	-0.205720934	0.180966808001604
oih177	ebi-a-GCST90026263	Salicylate levels || id:ebi-a-GCST90026263	NAFLD	Simple mode	14	-0.089016346	0.220201428418789	0.692601047020469	-0.520611146	0.342578453449776
oih177	ebi-a-GCST90026263	Salicylate levels || id:ebi-a-GCST90026263	NAFLD	Weighted mode	14	-0.089016346	0.139646506121654	0.534903971470824	-0.362723498	0.184690805747391
oih177	ebi-a-GCST90026264	Serine levels || id:ebi-a-GCST90026264	NAFLD	MR Egger	14	0.0128526498124466	0.0271509941970919	0.644439593655128	-0.040363299	0.0660685984387467
oih177	ebi-a-GCST90026264	Serine levels || id:ebi-a-GCST90026264	NAFLD	Weighted median	14	0.0148450818828761	0.013294389530806	0.264147163254469	-0.011211922	0.0409020853632558
oih177	ebi-a-GCST90026264	Serine levels || id:ebi-a-GCST90026264	NAFLD	Inverse variance weighted	14	0.00823123702672104	0.0109294604952085	0.451375512410544	-0.013190506	0.0296529795973298
oih177	ebi-a-GCST90026264	Serine levels || id:ebi-a-GCST90026264	NAFLD	Simple mode	14	-0.003554	0.0221053662344083	0.874741814194465	-0.046880518	0.0397725180560866
oih177	ebi-a-GCST90026264	Serine levels || id:ebi-a-GCST90026264	NAFLD	Weighted mode	14	0.0205239923195886	0.0141765131787109	0.17137238345514	-0.007261974	0.0483099581498619
oih177	ebi-a-GCST90026265	Spermidine levels || id:ebi-a-GCST90026265	NAFLD	MR Egger	14	-0.034991694	0.159161359702067	0.82968314958379	-0.346947959	0.276964570820917
oih177	ebi-a-GCST90026265	Spermidine levels || id:ebi-a-GCST90026265	NAFLD	Weighted median	14	-0.038803608	0.0701103336031176	0.579945115429434	-0.176219862	0.0986126457405028
oih177	ebi-a-GCST90026265	Spermidine levels || id:ebi-a-GCST90026265	NAFLD	Inverse variance weighted	14	-0.013490997	0.0646280573951946	0.83464473798161	-0.140161989	0.113179995817917
oih177	ebi-a-GCST90026265	Spermidine levels || id:ebi-a-GCST90026265	NAFLD	Simple mode	14	-0.058878262	0.119640094412298	0.630834685039481	-0.293372847	0.175616322961015
oih177	ebi-a-GCST90026265	Spermidine levels || id:ebi-a-GCST90026265	NAFLD	Weighted mode	14	-0.045510078	0.0727727155276232	0.542549218559787	-0.1881446	0.0971244444667951
oih177	ebi-a-GCST90026266	Stachydrine levels || id:ebi-a-GCST90026266	NAFLD	MR Egger	14	0.109541771208343	0.204781269867265	0.602476012582942	-0.291829518	0.510913060148183
oih177	ebi-a-GCST90026266	Stachydrine levels || id:ebi-a-GCST90026266	NAFLD	Weighted median	14	0.0354008748573988	0.117699357808962	0.763587041843984	-0.195289866	0.266091616162964
oih177	ebi-a-GCST90026266	Stachydrine levels || id:ebi-a-GCST90026266	NAFLD	Inverse variance weighted	14	0.0031832267278651	0.0859219817911875	0.970446834241585	-0.165223858	0.171590311038593
oih177	ebi-a-GCST90026266	Stachydrine levels || id:ebi-a-GCST90026266	NAFLD	Simple mode	14	-0.116394874	0.194271970815421	0.559380588162536	-0.497167937	0.264378189035765
oih177	ebi-a-GCST90026266	Stachydrine levels || id:ebi-a-GCST90026266	NAFLD	Weighted mode	14	0.0393165424789113	0.135225501746573	0.77583070230715	-0.225725441	0.304358525902195
oih177	ebi-a-GCST90026267	Stearoyl sphingomyelin (d18:1/18:0) levels || id:ebi-a-GCST90026267	NAFLD	MR Egger	14	0.0842259886288156	0.0492113754356868	0.11268552499253	-0.012228307	0.180680284482762
oih177	ebi-a-GCST90026267	Stearoyl sphingomyelin (d18:1/18:0) levels || id:ebi-a-GCST90026267	NAFLD	Weighted median	14	0.0300521922867212	0.0226060446412227	0.183720172550947	-0.014255655	0.0743600397835176
oih177	ebi-a-GCST90026267	Stearoyl sphingomyelin (d18:1/18:0) levels || id:ebi-a-GCST90026267	NAFLD	Inverse variance weighted	14	0.00839982459773808	0.0221443488529316	0.704449237312572	-0.035003099	0.0518027483494841
oih177	ebi-a-GCST90026267	Stearoyl sphingomyelin (d18:1/18:0) levels || id:ebi-a-GCST90026267	NAFLD	Simple mode	14	0.0294264296824792	0.0399459046606059	0.474415934538795	-0.048867543	0.107720402817267
oih177	ebi-a-GCST90026267	Stearoyl sphingomyelin (d18:1/18:0) levels || id:ebi-a-GCST90026267	NAFLD	Weighted mode	14	0.0343996641894676	0.0230644933737731	0.159704959108624	-0.010806743	0.0796060712020629
oih177	ebi-a-GCST90026268	Succinimide levels || id:ebi-a-GCST90026268	NAFLD	MR Egger	14	-0.028524942	0.129290421610241	0.829092099468619	-0.281934168	0.224884284358074
oih177	ebi-a-GCST90026268	Succinimide levels || id:ebi-a-GCST90026268	NAFLD	Weighted median	14	0.0313819170483573	0.0498799840081758	0.5292518420034	-0.066382852	0.129146685704382
oih177	ebi-a-GCST90026268	Succinimide levels || id:ebi-a-GCST90026268	NAFLD	Inverse variance weighted	14	0.012034533412276	0.0529037364029054	0.82005064488137	-0.09165679	0.115725856761971
oih177	ebi-a-GCST90026268	Succinimide levels || id:ebi-a-GCST90026268	NAFLD	Simple mode	14	-0.052714179	0.117500009345605	0.661084482194344	-0.283014197	0.177585839357018
oih177	ebi-a-GCST90026268	Succinimide levels || id:ebi-a-GCST90026268	NAFLD	Weighted mode	14	0.0578733247255665	0.0520299769462996	0.28615270242783	-0.04410543	0.159852079540314
oih177	ebi-a-GCST90026269	Succinylcarnitine (c4-dc) levels || id:ebi-a-GCST90026269	NAFLD	MR Egger	14	0.0316841379839383	0.045716360651642	0.501466318736198	-0.057919929	0.121288204861157
oih177	ebi-a-GCST90026269	Succinylcarnitine (c4-dc) levels || id:ebi-a-GCST90026269	NAFLD	Weighted median	14	-0.007087237	0.021985253299232	0.747177560243169	-0.050178333	0.0360038598805803
oih177	ebi-a-GCST90026269	Succinylcarnitine (c4-dc) levels || id:ebi-a-GCST90026269	NAFLD	Inverse variance weighted	14	-0.025710238	0.0199332601271719	0.197114550169679	-0.064779428	0.0133589519396988
oih177	ebi-a-GCST90026269	Succinylcarnitine (c4-dc) levels || id:ebi-a-GCST90026269	NAFLD	Simple mode	14	-0.031201178	0.0413462882297499	0.46392249829771	-0.112239903	0.0498375472644957
oih177	ebi-a-GCST90026269	Succinylcarnitine (c4-dc) levels || id:ebi-a-GCST90026269	NAFLD	Weighted mode	14	-0.000822956	0.022630055828623	0.971543317840982	-0.045177865	0.0435319535718105
oih177	ebi-a-GCST90026270	Tartarate levels || id:ebi-a-GCST90026270	NAFLD	MR Egger	14	-0.029759905	0.0599389385249121	0.628509176377706	-0.147240224	0.0877204146914899
oih177	ebi-a-GCST90026270	Tartarate levels || id:ebi-a-GCST90026270	NAFLD	Weighted median	14	0.00824520557497777	0.0342991841584789	0.810027371692387	-0.058981195	0.0754716065255964
oih177	ebi-a-GCST90026270	Tartarate levels || id:ebi-a-GCST90026270	NAFLD	Inverse variance weighted	14	-0.019054106	0.0252333593553067	0.450179549363166	-0.068511491	0.0304032779187734
oih177	ebi-a-GCST90026270	Tartarate levels || id:ebi-a-GCST90026270	NAFLD	Simple mode	14	0.018894071141726	0.0575425638144258	0.747876191576429	-0.093889354	0.131677496
oih177	ebi-a-GCST90026270	Tartarate levels || id:ebi-a-GCST90026270	NAFLD	Weighted mode	14	0.011916810480868	0.0355423054076311	0.742758779860501	-0.057746108	0.0815797290798249
oih177	ebi-a-GCST90026271	Tartronate (hydroxymalonate) levels || id:ebi-a-GCST90026271	NAFLD	MR Egger	14	0.0261299195505272	0.0574521389242573	0.657362797839769	-0.086476273	0.138736111842072
oih177	ebi-a-GCST90026271	Tartronate (hydroxymalonate) levels || id:ebi-a-GCST90026271	NAFLD	Weighted median	14	0.00084580581366902	0.0300822442662922	0.977569276791772	-0.058115393	0.0598070045756017
oih177	ebi-a-GCST90026271	Tartronate (hydroxymalonate) levels || id:ebi-a-GCST90026271	NAFLD	Inverse variance weighted	14	-0.016877369	0.0238739000282279	0.479604969600178	-0.063670213	0.0299154754453534
oih177	ebi-a-GCST90026271	Tartronate (hydroxymalonate) levels || id:ebi-a-GCST90026271	NAFLD	Simple mode	14	0.0300136401583063	0.0554263119470214	0.597317933340741	-0.078621931	0.138649211574468
oih177	ebi-a-GCST90026271	Tartronate (hydroxymalonate) levels || id:ebi-a-GCST90026271	NAFLD	Weighted mode	14	0.0114274195731749	0.029804076773102	0.707606741332018	-0.046988571	0.069843410048455
oih177	ebi-a-GCST90026272	Theobromine levels || id:ebi-a-GCST90026272	NAFLD	MR Egger	14	-0.041807285	0.148622872629277	0.783273728658224	-0.333108115	0.249493545448513
oih177	ebi-a-GCST90026272	Theobromine levels || id:ebi-a-GCST90026272	NAFLD	Weighted median	14	-0.065479894	0.0801107707840271	0.413718777385259	-0.222497004	0.0915372172164313
oih177	ebi-a-GCST90026272	Theobromine levels || id:ebi-a-GCST90026272	NAFLD	Inverse variance weighted	14	-0.050035261	0.0624878099874895	0.423293560649027	-0.172511368	0.0724408466892199
oih177	ebi-a-GCST90026272	Theobromine levels || id:ebi-a-GCST90026272	NAFLD	Simple mode	14	-0.130556489	0.123700320587916	0.310451227435176	-0.373009117	0.111896139821347
oih177	ebi-a-GCST90026272	Theobromine levels || id:ebi-a-GCST90026272	NAFLD	Weighted mode	14	-0.073389195	0.0895549444843499	0.427277283578268	-0.248916886	0.102138496283645
oih177	ebi-a-GCST90026273	Theophylline levels || id:ebi-a-GCST90026273	NAFLD	MR Egger	14	0.0359148212997435	0.143976768542482	0.807232423548538	-0.246279645	0.318109287643008
oih177	ebi-a-GCST90026273	Theophylline levels || id:ebi-a-GCST90026273	NAFLD	Weighted median	14	0.0518671388153607	0.081924836376017	0.526664158509646	-0.10870554	0.212439818112354
oih177	ebi-a-GCST90026273	Theophylline levels || id:ebi-a-GCST90026273	NAFLD	Inverse variance weighted	14	-0.006117089	0.0593412791578162	0.917896932857109	-0.122425997	0.110191817783942
oih177	ebi-a-GCST90026273	Theophylline levels || id:ebi-a-GCST90026273	NAFLD	Simple mode	14	0.110644731894618	0.139444937099427	0.441749253203492	-0.162667345	0.383956808609494
oih177	ebi-a-GCST90026273	Theophylline levels || id:ebi-a-GCST90026273	NAFLD	Weighted mode	14	0.0674531320931708	0.0879765026799062	0.456947828454996	-0.104980813	0.239887077345787
oih177	ebi-a-GCST90026274	Thioproline levels || id:ebi-a-GCST90026274	NAFLD	MR Egger	14	-0.103425321	0.0681227705326252	0.154855956567929	-0.236945951	0.0300953093543595
oih177	ebi-a-GCST90026274	Thioproline levels || id:ebi-a-GCST90026274	NAFLD	Weighted median	14	-0.045214021	0.038282252523457	0.237574909780504	-0.120247236	0.0298191943140263
oih177	ebi-a-GCST90026274	Thioproline levels || id:ebi-a-GCST90026274	NAFLD	Inverse variance weighted	14	-0.048153849	0.0275718521568302	0.0807265675443127	-0.102194679	0.00588698118180001
oih177	ebi-a-GCST90026274	Thioproline levels || id:ebi-a-GCST90026274	NAFLD	Simple mode	14	-0.046329541	0.052701494786177	0.395309633504279	-0.149624471	0.0569653885826872
oih177	ebi-a-GCST90026274	Thioproline levels || id:ebi-a-GCST90026274	NAFLD	Weighted mode	14	-0.04435922	0.038621673364581	0.271433757867536	-0.1200577	0.0313392599277331
oih177	ebi-a-GCST90026275	Threonate levels || id:ebi-a-GCST90026275	NAFLD	MR Egger	14	0.0616721802624125	0.0373106231954585	0.124246749336104	-0.011456641	0.134801001725511
oih177	ebi-a-GCST90026275	Threonate levels || id:ebi-a-GCST90026275	NAFLD	Weighted median	14	0.0185065624567329	0.0189539450908452	0.32886809867177	-0.01864317	0.0556562948347894
oih177	ebi-a-GCST90026275	Threonate levels || id:ebi-a-GCST90026275	NAFLD	Inverse variance weighted	14	-0.008528526	0.0175788151802294	0.627563342222599	-0.042983004	0.0259259518889447
oih177	ebi-a-GCST90026275	Threonate levels || id:ebi-a-GCST90026275	NAFLD	Simple mode	14	0.0197511169815571	0.0471050901047143	0.681843427530035	-0.07257486	0.112077093586797
oih177	ebi-a-GCST90026275	Threonate levels || id:ebi-a-GCST90026275	NAFLD	Weighted mode	14	0.0231842743295656	0.0198571672377297	0.263956365984066	-0.015735773	0.0621043221155159
oih177	ebi-a-GCST90026276	Threonine levels || id:ebi-a-GCST90026276	NAFLD	MR Egger	14	0.027943595773369	0.0321609088991635	0.401963061288589	-0.035091786	0.0909789772157295
oih177	ebi-a-GCST90026276	Threonine levels || id:ebi-a-GCST90026276	NAFLD	Weighted median	14	0.0199734444525737	0.0180769567134311	0.269197768779766	-0.015457391	0.0554042796108987
oih177	ebi-a-GCST90026276	Threonine levels || id:ebi-a-GCST90026276	NAFLD	Inverse variance weighted	14	0.0100304153233158	0.0131590535915163	0.445914132321084	-0.01576133	0.0358221603626877
oih177	ebi-a-GCST90026276	Threonine levels || id:ebi-a-GCST90026276	NAFLD	Simple mode	14	0.00588658868764824	0.0288338242509803	0.841393223844625	-0.050627707	0.0624008842195696
oih177	ebi-a-GCST90026276	Threonine levels || id:ebi-a-GCST90026276	NAFLD	Weighted mode	14	0.0159734800088992	0.0187070643845265	0.408633691040772	-0.020692366	0.052639326202571
oih177	ebi-a-GCST90026277	Trans-4-hydroxyproline levels || id:ebi-a-GCST90026277	NAFLD	MR Egger	14	0.0635087914626035	0.0697442976886005	0.380436589817564	-0.073190032	0.20020761493226
oih177	ebi-a-GCST90026277	Trans-4-hydroxyproline levels || id:ebi-a-GCST90026277	NAFLD	Weighted median	14	-0.005116232	0.0391792279040549	0.896103362304981	-0.081907518	0.0716750549801786
oih177	ebi-a-GCST90026277	Trans-4-hydroxyproline levels || id:ebi-a-GCST90026277	NAFLD	Inverse variance weighted	14	-0.028359265	0.0293842268049227	0.334485394964811	-0.085952349	0.0292338197189579
oih177	ebi-a-GCST90026277	Trans-4-hydroxyproline levels || id:ebi-a-GCST90026277	NAFLD	Simple mode	14	-0.0036416	0.0570598368855099	0.950083890294289	-0.11547888	0.108195680565125
oih177	ebi-a-GCST90026277	Trans-4-hydroxyproline levels || id:ebi-a-GCST90026277	NAFLD	Weighted mode	14	-0.000592759	0.0402765150958805	0.98848124228778	-0.079534728	0.0783492108159566
oih177	ebi-a-GCST90026278	Trigonelline (n'-methylnicotinate) levels || id:ebi-a-GCST90026278	NAFLD	MR Egger	14	-0.041973282	0.165049656196555	0.803563836204921	-0.365470608	0.281524043981786
oih177	ebi-a-GCST90026278	Trigonelline (n'-methylnicotinate) levels || id:ebi-a-GCST90026278	NAFLD	Weighted median	14	-0.007332497	0.0693658823108185	0.915814391542147	-0.143289627	0.128624632001498
oih177	ebi-a-GCST90026278	Trigonelline (n'-methylnicotinate) levels || id:ebi-a-GCST90026278	NAFLD	Inverse variance weighted	14	-0.014515649	0.0667308522765413	0.827798990936144	-0.145308119	0.116276821672296
oih177	ebi-a-GCST90026278	Trigonelline (n'-methylnicotinate) levels || id:ebi-a-GCST90026278	NAFLD	Simple mode	14	-0.154923204	0.111919410480049	0.189587897403223	-0.374285249	0.0644388405014484
oih177	ebi-a-GCST90026278	Trigonelline (n'-methylnicotinate) levels || id:ebi-a-GCST90026278	NAFLD	Weighted mode	14	0.0239686782000088	0.0776588455545987	0.762485200686535	-0.128242659	0.176180015487022
oih177	ebi-a-GCST90026279	Trimethylamine n-oxide levels || id:ebi-a-GCST90026279	NAFLD	MR Egger	14	0.0577274034068232	0.0746096203238853	0.454066185178853	-0.088507452	0.203962259241638
oih177	ebi-a-GCST90026279	Trimethylamine n-oxide levels || id:ebi-a-GCST90026279	NAFLD	Weighted median	14	0.020740627757471	0.0426385610011104	0.626663113820825	-0.062830952	0.104312207319647
oih177	ebi-a-GCST90026279	Trimethylamine n-oxide levels || id:ebi-a-GCST90026279	NAFLD	Inverse variance weighted	14	0.00579125108497273	0.0313146390958381	0.853278057108844	-0.055585442	0.0671679437128154
oih177	ebi-a-GCST90026279	Trimethylamine n-oxide levels || id:ebi-a-GCST90026279	NAFLD	Simple mode	14	0.0140696360981735	0.0613399452782973	0.822149447948822	-0.106156657	0.134295928843636
oih177	ebi-a-GCST90026279	Trimethylamine n-oxide levels || id:ebi-a-GCST90026279	NAFLD	Weighted mode	14	0.0204422054327477	0.0440920368457164	0.650582834753588	-0.065978187	0.106862597650352
oih177	ebi-a-GCST90026280	Tryptophan levels || id:ebi-a-GCST90026280	NAFLD	MR Egger	14	-0.003880062	0.0251104625643696	0.879768369324349	-0.053096569	0.0453364441877976
oih177	ebi-a-GCST90026280	Tryptophan levels || id:ebi-a-GCST90026280	NAFLD	Weighted median	14	0.00379838969420245	0.0147312628635944	0.796526155081166	-0.025074886	0.0326716649068474
oih177	ebi-a-GCST90026280	Tryptophan levels || id:ebi-a-GCST90026280	NAFLD	Inverse variance weighted	14	0.00518166910634941	0.0105530844943357	0.623419435861581	-0.015502377	0.0258657147152473
oih177	ebi-a-GCST90026280	Tryptophan levels || id:ebi-a-GCST90026280	NAFLD	Simple mode	14	0.0453368749404288	0.0259019764542357	0.103610051542514	-0.005430999	0.0961047487907307
oih177	ebi-a-GCST90026280	Tryptophan levels || id:ebi-a-GCST90026280	NAFLD	Weighted mode	14	-0.001440469	0.0151572467754643	0.925736299167045	-0.031148673	0.0282677347247122
oih177	ebi-a-GCST90026281	Tryptophan betaine levels || id:ebi-a-GCST90026281	NAFLD	MR Egger	14	-0.213243204	0.145434413090191	0.168289793341866	-0.498294653	0.0718082460318507
oih177	ebi-a-GCST90026281	Tryptophan betaine levels || id:ebi-a-GCST90026281	NAFLD	Weighted median	14	0.0040017339711007	0.0852742297719164	0.962570752877226	-0.163135756	0.171139224324057
oih177	ebi-a-GCST90026281	Tryptophan betaine levels || id:ebi-a-GCST90026281	NAFLD	Inverse variance weighted	14	-0.011564337	0.0612386303772362	0.850217779098092	-0.131592053	0.108463378102443
oih177	ebi-a-GCST90026281	Tryptophan betaine levels || id:ebi-a-GCST90026281	NAFLD	Simple mode	14	-0.049285029	0.129616824920784	0.709910009901111	-0.303334006	0.204763947910612
oih177	ebi-a-GCST90026281	Tryptophan betaine levels || id:ebi-a-GCST90026281	NAFLD	Weighted mode	14	-0.013319695	0.0867993638717386	0.880396832972089	-0.183446448	0.156807058028313
oih177	ebi-a-GCST90026282	Uracil levels || id:ebi-a-GCST90026282	NAFLD	MR Egger	14	-0.015244818	0.0376329099256504	0.692537873774796	-0.089005321	0.0585156857777065
oih177	ebi-a-GCST90026282	Uracil levels || id:ebi-a-GCST90026282	NAFLD	Weighted median	14	0.0111870914080041	0.0171920348141329	0.51523136200139	-0.022509297	0.0448834796437046
oih177	ebi-a-GCST90026282	Uracil levels || id:ebi-a-GCST90026282	NAFLD	Inverse variance weighted	14	-0.004071031	0.0152661141130573	0.789722428995676	-0.033992615	0.0258505526504058
oih177	ebi-a-GCST90026282	Uracil levels || id:ebi-a-GCST90026282	NAFLD	Simple mode	14	0.0164723453837106	0.0275955392199223	0.560813058635084	-0.037614911	0.0705596022547582
oih177	ebi-a-GCST90026282	Uracil levels || id:ebi-a-GCST90026282	NAFLD	Weighted mode	14	0.0115519846028806	0.0181085166928725	0.534594534561395	-0.023940708	0.0470446773209106
oih177	ebi-a-GCST90026283	Urea levels || id:ebi-a-GCST90026283	NAFLD	MR Egger	14	0.0178501147942532	0.0350841697083213	0.620131141318443	-0.050914858	0.0866150874225629
oih177	ebi-a-GCST90026283	Urea levels || id:ebi-a-GCST90026283	NAFLD	Weighted median	14	0.0207232130792067	0.0196459303679591	0.291500838034229	-0.01778281	0.0592292366004066
oih177	ebi-a-GCST90026283	Urea levels || id:ebi-a-GCST90026283	NAFLD	Inverse variance weighted	14	0.00967340062751701	0.0146277062461987	0.508415624506873	-0.018996904	0.0383437048700664
oih177	ebi-a-GCST90026283	Urea levels || id:ebi-a-GCST90026283	NAFLD	Simple mode	14	0.0256636169832041	0.0286249579627539	0.386262295008064	-0.030441301	0.0817685345902018
oih177	ebi-a-GCST90026283	Urea levels || id:ebi-a-GCST90026283	NAFLD	Weighted mode	14	0.0210930431967215	0.0206829591682293	0.326415064878706	-0.019445557	0.061631643166451
oih177	ebi-a-GCST90026284	Valine levels || id:ebi-a-GCST90026284	NAFLD	MR Egger	14	0.00655247901993405	0.0335378486947239	0.848367968756562	-0.059181704	0.0722866624615928
oih177	ebi-a-GCST90026284	Valine levels || id:ebi-a-GCST90026284	NAFLD	Weighted median	14	0.0144398084044401	0.0195152434454378	0.459345755908476	-0.023810069	0.0526896855574982
oih177	ebi-a-GCST90026284	Valine levels || id:ebi-a-GCST90026284	NAFLD	Inverse variance weighted	14	0.00511825904810737	0.0141600480276506	0.717757286313646	-0.022635435	0.0328719531823025
oih177	ebi-a-GCST90026284	Valine levels || id:ebi-a-GCST90026284	NAFLD	Simple mode	14	0.0146399307503486	0.0328711866495129	0.663376652988209	-0.049787595	0.0790674565833939
oih177	ebi-a-GCST90026284	Valine levels || id:ebi-a-GCST90026284	NAFLD	Weighted mode	14	0.0154846050021561	0.0213258976453229	0.480650421287288	-0.026314154	0.0572833643869889
oih177	ebi-a-GCST90026285	X-10457 levels || id:ebi-a-GCST90026285	NAFLD	MR Egger	14	0.0724031711032317	0.0474957394865275	0.153317587729371	-0.020688478	0.165494820496825
oih177	ebi-a-GCST90026285	X-10457 levels || id:ebi-a-GCST90026285	NAFLD	Weighted median	14	0.0130609530463463	0.0271659743729457	0.630670357265133	-0.040184357	0.0663062628173198
oih177	ebi-a-GCST90026285	X-10457 levels || id:ebi-a-GCST90026285	NAFLD	Inverse variance weighted	14	-0.006759282	0.0199614688890137	0.734898681506671	-0.045883761	0.0323651971005208
oih177	ebi-a-GCST90026285	X-10457 levels || id:ebi-a-GCST90026285	NAFLD	Simple mode	14	-0.065766052	0.0522886637369294	0.230606401089821	-0.168251833	0.0367197286631827
oih177	ebi-a-GCST90026285	X-10457 levels || id:ebi-a-GCST90026285	NAFLD	Weighted mode	14	0.0275373284911497	0.0291164035004241	0.361515763054454	-0.029530822	0.0846054793519809
oih177	ebi-a-GCST90026286	X-11261 levels || id:ebi-a-GCST90026286	NAFLD	MR Egger	14	-0.126256059	0.133124362924004	0.361631567757238	-0.387179811	0.134667692013133
oih177	ebi-a-GCST90026286	X-11261 levels || id:ebi-a-GCST90026286	NAFLD	Weighted median	14	-0.069929893	0.0729371369081733	0.337674938377009	-0.212886682	0.0730268948777755
oih177	ebi-a-GCST90026286	X-11261 levels || id:ebi-a-GCST90026286	NAFLD	Inverse variance weighted	14	-0.03757459	0.0560941625680921	0.502954377139226	-0.147519149	0.0723699683914988
oih177	ebi-a-GCST90026286	X-11261 levels || id:ebi-a-GCST90026286	NAFLD	Simple mode	14	0.00862355121809555	0.115811697819779	0.941776518727604	-0.218367377	0.235614478944863
oih177	ebi-a-GCST90026286	X-11261 levels || id:ebi-a-GCST90026286	NAFLD	Weighted mode	14	-0.11040902	0.0823753547900471	0.203097728724819	-0.271864716	0.0510466751821194
oih177	ebi-a-GCST90026287	2,3-dihydroxy-5-methylthio-4-pentenoate (dmtpa) levels || id:ebi-a-GCST90026287	NAFLD	MR Egger	14	0.0438280654369936	0.0369997446057816	0.259126319437291	-0.028691434	0.116347564864326
oih177	ebi-a-GCST90026287	2,3-dihydroxy-5-methylthio-4-pentenoate (dmtpa) levels || id:ebi-a-GCST90026287	NAFLD	Weighted median	14	0.00134388735499794	0.0189931487626324	0.94359161061356	-0.035882684	0.0385704589297575
oih177	ebi-a-GCST90026287	2,3-dihydroxy-5-methylthio-4-pentenoate (dmtpa) levels || id:ebi-a-GCST90026287	NAFLD	Inverse variance weighted	14	0.00140070422636445	0.0159751304681418	0.930130777913054	-0.029910551	0.0327119599439224
oih177	ebi-a-GCST90026287	2,3-dihydroxy-5-methylthio-4-pentenoate (dmtpa) levels || id:ebi-a-GCST90026287	NAFLD	Simple mode	14	0.0165988158811892	0.03342055567865	0.627717906255493	-0.048905473	0.0821031050113431
oih177	ebi-a-GCST90026287	2,3-dihydroxy-5-methylthio-4-pentenoate (dmtpa) levels || id:ebi-a-GCST90026287	NAFLD	Weighted mode	14	0.00579554436582358	0.0205001732044889	0.781852618444747	-0.034384795	0.0459758838466218
oih177	ebi-a-GCST90026288	X-11612 levels || id:ebi-a-GCST90026288	NAFLD	MR Egger	14	0.000954847350200167	0.0632184425691342	0.988197475439601	-0.1229533	0.124862994785703
oih177	ebi-a-GCST90026288	X-11612 levels || id:ebi-a-GCST90026288	NAFLD	Weighted median	14	-0.032941373	0.0355801954598146	0.354531983661231	-0.102678556	0.0367958098535558
oih177	ebi-a-GCST90026288	X-11612 levels || id:ebi-a-GCST90026288	NAFLD	Inverse variance weighted	14	-0.03210248	0.0264864195565427	0.225498796070702	-0.084015863	0.0198109018553313
oih177	ebi-a-GCST90026288	X-11612 levels || id:ebi-a-GCST90026288	NAFLD	Simple mode	14	-0.020842542	0.0572400343928172	0.721618370563916	-0.13303301	0.0913479252586016
oih177	ebi-a-GCST90026288	X-11612 levels || id:ebi-a-GCST90026288	NAFLD	Weighted mode	14	-0.028395612	0.0372497646913752	0.45948750138472	-0.101405151	0.0446139268451534
oih177	ebi-a-GCST90026289	X-11787 levels || id:ebi-a-GCST90026289	NAFLD	MR Egger	14	0.0390582042372544	0.0899696077833538	0.671899430454791	-0.137282227	0.215398635492628
oih177	ebi-a-GCST90026289	X-11787 levels || id:ebi-a-GCST90026289	NAFLD	Weighted median	14	0.073861520813081	0.0518327665239249	0.154158157448829	-0.027730702	0.175453743199974
oih177	ebi-a-GCST90026289	X-11787 levels || id:ebi-a-GCST90026289	NAFLD	Inverse variance weighted	14	-0.002050484	0.0378476848114721	0.956793945099947	-0.076231946	0.072130978709156
oih177	ebi-a-GCST90026289	X-11787 levels || id:ebi-a-GCST90026289	NAFLD	Simple mode	14	-0.178095409	0.112881532910871	0.138644484413773	-0.399343213	0.0431523956328481
oih177	ebi-a-GCST90026289	X-11787 levels || id:ebi-a-GCST90026289	NAFLD	Weighted mode	14	0.0722479238939679	0.0562934889258168	0.221753275301347	-0.038087314	0.182583162188569
oih177	ebi-a-GCST90026290	X-11795 levels || id:ebi-a-GCST90026290	NAFLD	MR Egger	14	-0.04264361	0.0738409365119987	0.574273532925389	-0.187371846	0.102084625165131
oih177	ebi-a-GCST90026290	X-11795 levels || id:ebi-a-GCST90026290	NAFLD	Weighted median	14	0.0208075974293195	0.0438040187947336	0.634775770246541	-0.065048279	0.106663474266997
oih177	ebi-a-GCST90026290	X-11795 levels || id:ebi-a-GCST90026290	NAFLD	Inverse variance weighted	14	0.0360715629642673	0.031116410104463	0.246356069859125	-0.024916601	0.0970597267690149
oih177	ebi-a-GCST90026290	X-11795 levels || id:ebi-a-GCST90026290	NAFLD	Simple mode	14	0.0952069099251808	0.0791042843241817	0.250218212181575	-0.059837487	0.250251307200577
oih177	ebi-a-GCST90026290	X-11795 levels || id:ebi-a-GCST90026290	NAFLD	Weighted mode	14	0.0106318260873329	0.0457637971906827	0.819907131137257	-0.079065216	0.100328868581071
oih177	ebi-a-GCST90026291	X-12007 levels || id:ebi-a-GCST90026291	NAFLD	MR Egger	14	-0.04112316	0.17837734336452	0.821555470811919	-0.390742753	0.308496433410108
oih177	ebi-a-GCST90026291	X-12007 levels || id:ebi-a-GCST90026291	NAFLD	Weighted median	14	-0.119470027	0.085823469684926	0.163909141976226	-0.287684027	0.0487439737097444
oih177	ebi-a-GCST90026291	X-12007 levels || id:ebi-a-GCST90026291	NAFLD	Inverse variance weighted	14	-0.031291165	0.0720250296678587	0.663962800362584	-0.172460223	0.109877893577878
oih177	ebi-a-GCST90026291	X-12007 levels || id:ebi-a-GCST90026291	NAFLD	Simple mode	14	0.231771979063231	0.176151396795684	0.210988269221902	-0.113484759	0.577028716782771
oih177	ebi-a-GCST90026291	X-12007 levels || id:ebi-a-GCST90026291	NAFLD	Weighted mode	14	-0.106889056	0.0878194826007936	0.245183411264903	-0.279015242	0.065237130269429
oih177	ebi-a-GCST90026293	X-12100 levels || id:ebi-a-GCST90026293	NAFLD	MR Egger	14	0.159923381457814	0.0460773456967715	0.00462447944109042	0.0696117838921417	0.250234979023486
oih177	ebi-a-GCST90026293	X-12100 levels || id:ebi-a-GCST90026293	NAFLD	Weighted median	14	0.0562264468374529	0.0255429744648485	0.0277184015985931	0.00616221688634995	0.106290676788556
oih177	ebi-a-GCST90026293	X-12100 levels || id:ebi-a-GCST90026293	NAFLD	Inverse variance weighted	14	0.0124807954029919	0.0253986736536491	0.623146705623036	-0.037300605	0.0622621957641441
oih177	ebi-a-GCST90026293	X-12100 levels || id:ebi-a-GCST90026293	NAFLD	Simple mode	14	0.0307217253302441	0.0514179342206527	0.560443997008726	-0.070057426	0.131500876402723
oih177	ebi-a-GCST90026293	X-12100 levels || id:ebi-a-GCST90026293	NAFLD	Weighted mode	14	0.0599729307803889	0.0259742029626041	0.0380224409787158	0.00906349297368496	0.110882368587093
oih177	ebi-a-GCST90026294	X-12101 levels || id:ebi-a-GCST90026294	NAFLD	MR Egger	14	-0.018788997	0.106116263119535	0.862414252300638	-0.226776873	0.189198878664949
oih177	ebi-a-GCST90026294	X-12101 levels || id:ebi-a-GCST90026294	NAFLD	Weighted median	14	-0.031768362	0.0386469810665891	0.411068893710136	-0.107516445	0.0439797209978359
oih177	ebi-a-GCST90026294	X-12101 levels || id:ebi-a-GCST90026294	NAFLD	Inverse variance weighted	14	-0.016798047	0.0430142323928758	0.696149847368312	-0.101105943	0.0675098481887913
oih177	ebi-a-GCST90026294	X-12101 levels || id:ebi-a-GCST90026294	NAFLD	Simple mode	14	-0.03593312	0.0602115448817184	0.560903326556427	-0.153947748	0.0820815081907841
oih177	ebi-a-GCST90026294	X-12101 levels || id:ebi-a-GCST90026294	NAFLD	Weighted mode	14	-0.033018272	0.0370141281110408	0.38858226284055	-0.105565963	0.0395294190870235
oih177	ebi-a-GCST90026295	X-12104 levels || id:ebi-a-GCST90026295	NAFLD	MR Egger	14	-0.026353976	0.045286541439098	0.571379318848802	-0.115115598	0.0624076448780355
oih177	ebi-a-GCST90026295	X-12104 levels || id:ebi-a-GCST90026295	NAFLD	Weighted median	14	-0.02411831	0.0261902136179233	0.357107783169642	-0.075451128	0.0272145090173069
oih177	ebi-a-GCST90026295	X-12104 levels || id:ebi-a-GCST90026295	NAFLD	Inverse variance weighted	14	-0.018152368	0.0186570941448946	0.330579535355138	-0.054720272	0.018415536667823
oih177	ebi-a-GCST90026295	X-12104 levels || id:ebi-a-GCST90026295	NAFLD	Simple mode	14	-0.03363795	0.0449139882245907	0.467228250086641	-0.121669367	0.0543934673311029
oih177	ebi-a-GCST90026295	X-12104 levels || id:ebi-a-GCST90026295	NAFLD	Weighted mode	14	-0.022929197	0.0304217110044224	0.464455546635758	-0.08255575	0.0366973568968118
oih177	ebi-a-GCST90026296	Ascorbic acid 3-sulfate levels || id:ebi-a-GCST90026296	NAFLD	MR Egger	14	0.00565262805301473	0.114454437554746	0.961422933230916	-0.21867807	0.229983325660316
oih177	ebi-a-GCST90026296	Ascorbic acid 3-sulfate levels || id:ebi-a-GCST90026296	NAFLD	Weighted median	14	-0.065052184	0.0515950227788203	0.207372673932272	-0.166178429	0.0360740602152513
oih177	ebi-a-GCST90026296	Ascorbic acid 3-sulfate levels || id:ebi-a-GCST90026296	NAFLD	Inverse variance weighted	14	-0.053179051	0.0466909797827368	0.254720792949171	-0.144693372	0.038335268914604
oih177	ebi-a-GCST90026296	Ascorbic acid 3-sulfate levels || id:ebi-a-GCST90026296	NAFLD	Simple mode	14	-0.102958054	0.0893546452301078	0.269971343493194	-0.278093159	0.0721770502098881
oih177	ebi-a-GCST90026296	Ascorbic acid 3-sulfate levels || id:ebi-a-GCST90026296	NAFLD	Weighted mode	14	-0.068650742	0.0567962752079852	0.248297215810509	-0.179971442	0.0426699571602745
oih177	ebi-a-GCST90026297	X-12411 levels || id:ebi-a-GCST90026297	NAFLD	MR Egger	14	0.0637827937992462	0.0680439230152028	0.36704814028497	-0.069583295	0.197148882909044
oih177	ebi-a-GCST90026297	X-12411 levels || id:ebi-a-GCST90026297	NAFLD	Weighted median	14	-0.005649707	0.0393775325132247	0.885914739986732	-0.082829671	0.0715302565872294
oih177	ebi-a-GCST90026297	X-12411 levels || id:ebi-a-GCST90026297	NAFLD	Inverse variance weighted	14	-0.007354563	0.0289817558107507	0.799676920524604	-0.064158804	0.0494496788518002
oih177	ebi-a-GCST90026297	X-12411 levels || id:ebi-a-GCST90026297	NAFLD	Simple mode	14	-0.104271574	0.0808642287799309	0.21970667257715	-0.262765463	0.054222313962084
oih177	ebi-a-GCST90026297	X-12411 levels || id:ebi-a-GCST90026297	NAFLD	Weighted mode	14	0.00580880872960804	0.0437429366660752	0.896389621229377	-0.079927347	0.0915449645951154
oih177	ebi-a-GCST90026298	X-12906 levels || id:ebi-a-GCST90026298	NAFLD	MR Egger	14	0.110561467822914	0.0394012629987297	0.0158655593058396	0.0333349923454034	0.187787943300424
oih177	ebi-a-GCST90026298	X-12906 levels || id:ebi-a-GCST90026298	NAFLD	Weighted median	14	0.0242102750818022	0.0232063944001926	0.296828448945989	-0.021274258	0.0696948081061797
oih177	ebi-a-GCST90026298	X-12906 levels || id:ebi-a-GCST90026298	NAFLD	Inverse variance weighted	14	0.00850988671483339	0.0207296833625929	0.681426760638832	-0.032120293	0.0491400661055156
oih177	ebi-a-GCST90026298	X-12906 levels || id:ebi-a-GCST90026298	NAFLD	Simple mode	14	-0.018952997	0.0429183665431872	0.666030915903145	-0.103072995	0.0651670018025518
oih177	ebi-a-GCST90026298	X-12906 levels || id:ebi-a-GCST90026298	NAFLD	Weighted mode	14	0.0283645011268628	0.0215089069108023	0.2100184234394	-0.013792956	0.0705219586720353
oih177	ebi-a-GCST90026299	1-carboxyethylvaline levels || id:ebi-a-GCST90026299	NAFLD	MR Egger	14	0.0804355500814694	0.0768406433057247	0.315826658195645	-0.070172111	0.23104321096069
oih177	ebi-a-GCST90026299	1-carboxyethylvaline levels || id:ebi-a-GCST90026299	NAFLD	Weighted median	14	0.0667139042295642	0.0418294892846891	0.11073432283752	-0.015271895	0.148699703227555
oih177	ebi-a-GCST90026299	1-carboxyethylvaline levels || id:ebi-a-GCST90026299	NAFLD	Inverse variance weighted	14	0.0372443155575965	0.0315405239910316	0.237666250016275	-0.024575111	0.0990637425800183
oih177	ebi-a-GCST90026299	1-carboxyethylvaline levels || id:ebi-a-GCST90026299	NAFLD	Simple mode	14	0.0917648168768099	0.0657949149120569	0.186478767220726	-0.037193216	0.220722850104441
oih177	ebi-a-GCST90026299	1-carboxyethylvaline levels || id:ebi-a-GCST90026299	NAFLD	Weighted mode	14	0.0782435633918777	0.0425816279290863	0.089094721464491	-0.005216427	0.161703554132887
oih177	ebi-a-GCST90026300	X-13728 levels || id:ebi-a-GCST90026300	NAFLD	MR Egger	14	-0.006073354	0.159309264181867	0.970216461533437	-0.318319512	0.306172803354548
oih177	ebi-a-GCST90026300	X-13728 levels || id:ebi-a-GCST90026300	NAFLD	Weighted median	14	-0.074382666	0.0908090917049208	0.412723463511284	-0.252368486	0.103603153835309
oih177	ebi-a-GCST90026300	X-13728 levels || id:ebi-a-GCST90026300	NAFLD	Inverse variance weighted	14	-0.04322088	0.0670611355780511	0.519251471283163	-0.174660706	0.0882189459556084
oih177	ebi-a-GCST90026300	X-13728 levels || id:ebi-a-GCST90026300	NAFLD	Simple mode	14	-0.148286758	0.143728309092627	0.321018480064751	-0.429994244	0.133420727607203
oih177	ebi-a-GCST90026300	X-13728 levels || id:ebi-a-GCST90026300	NAFLD	Weighted mode	14	-0.086499607	0.0957159195299095	0.382589433880318	-0.27410281	0.101103595043827
oih177	ebi-a-GCST90026301	X-14056 levels || id:ebi-a-GCST90026301	NAFLD	MR Egger	14	0.0156372382906426	0.0466495224339046	0.743256246548443	-0.075795826	0.107070302261096
oih177	ebi-a-GCST90026301	X-14056 levels || id:ebi-a-GCST90026301	NAFLD	Weighted median	14	0.0297604813313158	0.0248022082449506	0.230173299251325	-0.018851847	0.078372809491419
oih177	ebi-a-GCST90026301	X-14056 levels || id:ebi-a-GCST90026301	NAFLD	Inverse variance weighted	14	0.00582603894488415	0.0189123587656736	0.758040793131283	-0.031242184	0.0428942621256044
oih177	ebi-a-GCST90026301	X-14056 levels || id:ebi-a-GCST90026301	NAFLD	Simple mode	14	-0.062229081	0.0539807250431599	0.269749023667106	-0.168031302	0.0435731397229756
oih177	ebi-a-GCST90026301	X-14056 levels || id:ebi-a-GCST90026301	NAFLD	Weighted mode	14	0.0253463560279896	0.0260662430775706	0.348606535255576	-0.02574348	0.0764361924600281
oih177	ebi-a-GCST90026302	1-methyl-5-imidazoleacetate levels || id:ebi-a-GCST90026302	NAFLD	MR Egger	14	0.0780892919859326	0.104229225923486	0.468165217027245	-0.126199991	0.282378574795966
oih177	ebi-a-GCST90026302	1-methyl-5-imidazoleacetate levels || id:ebi-a-GCST90026302	NAFLD	Weighted median	14	-0.010959835	0.0573032750293953	0.848321750258125	-0.123274254	0.10135458387476
oih177	ebi-a-GCST90026302	1-methyl-5-imidazoleacetate levels || id:ebi-a-GCST90026302	NAFLD	Inverse variance weighted	14	-0.022927497	0.0438567607082412	0.601126406678219	-0.108886748	0.0630317536114281
oih177	ebi-a-GCST90026302	1-methyl-5-imidazoleacetate levels || id:ebi-a-GCST90026302	NAFLD	Simple mode	14	-0.041763703	0.108246131719628	0.705868655779498	-0.253926121	0.170398715372622
oih177	ebi-a-GCST90026302	1-methyl-5-imidazoleacetate levels || id:ebi-a-GCST90026302	NAFLD	Weighted mode	14	-0.018265204	0.0606375120095334	0.768011036825764	-0.137114728	0.100584319072476
oih177	ebi-a-GCST90026303	X-15245 levels || id:ebi-a-GCST90026303	NAFLD	MR Egger	14	-0.06890532	0.151055729600399	0.656421642261315	-0.36497455	0.227163909883194
oih177	ebi-a-GCST90026303	X-15245 levels || id:ebi-a-GCST90026303	NAFLD	Weighted median	14	0.0569647582073396	0.0731992732365094	0.436442389792059	-0.086505817	0.200435333750898
oih177	ebi-a-GCST90026303	X-15245 levels || id:ebi-a-GCST90026303	NAFLD	Inverse variance weighted	14	0.0318856686901225	0.0624303955079544	0.609533481162525	-0.090477907	0.154249243885713
oih177	ebi-a-GCST90026303	X-15245 levels || id:ebi-a-GCST90026303	NAFLD	Simple mode	14	0.171919647384764	0.129849134142733	0.208313619520386	-0.082584656	0.42642395030452
oih177	ebi-a-GCST90026303	X-15245 levels || id:ebi-a-GCST90026303	NAFLD	Weighted mode	14	0.0733748036946784	0.0760995436728776	0.3525423155499	-0.075780302	0.222529909293518
oih177	ebi-a-GCST90026304	1-carboxyethylphenylalanine levels || id:ebi-a-GCST90026304	NAFLD	MR Egger	14	0.0119276155329306	0.0644681126185308	0.856306857503254	-0.114429885	0.138285116265251
oih177	ebi-a-GCST90026304	1-carboxyethylphenylalanine levels || id:ebi-a-GCST90026304	NAFLD	Weighted median	14	0.0290749037535584	0.0369795350473474	0.431725088519811	-0.043404985	0.101554792446359
oih177	ebi-a-GCST90026304	1-carboxyethylphenylalanine levels || id:ebi-a-GCST90026304	NAFLD	Inverse variance weighted	14	0.0320157521857782	0.0272308771318321	0.239708760789488	-0.021356767	0.085388271364169
oih177	ebi-a-GCST90026304	1-carboxyethylphenylalanine levels || id:ebi-a-GCST90026304	NAFLD	Simple mode	14	0.0621645079765154	0.0584090546323378	0.306564580882711	-0.052317239	0.176646255055897
oih177	ebi-a-GCST90026304	1-carboxyethylphenylalanine levels || id:ebi-a-GCST90026304	NAFLD	Weighted mode	14	0.0278402890806074	0.0395531301690222	0.493928839588097	-0.049683846	0.105364424211891
oih177	ebi-a-GCST90026305	X-15674 levels || id:ebi-a-GCST90026305	NAFLD	MR Egger	14	0.000254337385643132	0.0410224851453884	0.995155065963976	-0.080149733	0.0806584082706044
oih177	ebi-a-GCST90026305	X-15674 levels || id:ebi-a-GCST90026305	NAFLD	Weighted median	14	0.020302723583287	0.0244923811429046	0.407138147952958	-0.027702343	0.06830779062338
oih177	ebi-a-GCST90026305	X-15674 levels || id:ebi-a-GCST90026305	NAFLD	Inverse variance weighted	14	-0.001956243	0.0173106913587434	0.910024389451869	-0.035885198	0.0319727123120022
oih177	ebi-a-GCST90026305	X-15674 levels || id:ebi-a-GCST90026305	NAFLD	Simple mode	14	0.00154416363024257	0.0446896780055909	0.972961072450786	-0.086047605	0.0891359325212006
oih177	ebi-a-GCST90026305	X-15674 levels || id:ebi-a-GCST90026305	NAFLD	Weighted mode	14	0.0147581515902326	0.0264354043336152	0.58614556332463	-0.037055241	0.0665715440841185
oih177	ebi-a-GCST90026306	N,n,n-trimethyl-alanylproline betaine (tmap) levels || id:ebi-a-GCST90026306	NAFLD	MR Egger	14	0.0855710912744081	0.0730056343664282	0.263895566718553	-0.057519952	0.228662134632607
oih177	ebi-a-GCST90026306	N,n,n-trimethyl-alanylproline betaine (tmap) levels || id:ebi-a-GCST90026306	NAFLD	Weighted median	14	0.0337906876954704	0.0413126499654825	0.413399482349767	-0.047182106	0.114763481627816
oih177	ebi-a-GCST90026306	N,n,n-trimethyl-alanylproline betaine (tmap) levels || id:ebi-a-GCST90026306	NAFLD	Inverse variance weighted	14	0.0238878970580176	0.0304655995105922	0.432984892714284	-0.035824678	0.0836004720987784
oih177	ebi-a-GCST90026306	N,n,n-trimethyl-alanylproline betaine (tmap) levels || id:ebi-a-GCST90026306	NAFLD	Simple mode	14	-0.000605693	0.0709824304756981	0.993321292677337	-0.139731257	0.138519870766759
oih177	ebi-a-GCST90026306	N,n,n-trimethyl-alanylproline betaine (tmap) levels || id:ebi-a-GCST90026306	NAFLD	Weighted mode	14	0.0352238377092668	0.043272774976108	0.430305923938176	-0.049590801	0.120038476662438
oih177	ebi-a-GCST90026307	X-18887 levels || id:ebi-a-GCST90026307	NAFLD	MR Egger	14	0.0707089074973068	0.106917284382834	0.520889161588785	-0.13884897	0.280266784887661
oih177	ebi-a-GCST90026307	X-18887 levels || id:ebi-a-GCST90026307	NAFLD	Weighted median	14	0.0114397215438099	0.051076762543476	0.822779747410033	-0.088670733	0.111550176129023
oih177	ebi-a-GCST90026307	X-18887 levels || id:ebi-a-GCST90026307	NAFLD	Inverse variance weighted	14	-0.000630641	0.0443933870272301	0.988665831589437	-0.08764168	0.0863803971586098
oih177	ebi-a-GCST90026307	X-18887 levels || id:ebi-a-GCST90026307	NAFLD	Simple mode	14	-0.033866144	0.0855035949541058	0.698471261740607	-0.201453191	0.133720901634492
oih177	ebi-a-GCST90026307	X-18887 levels || id:ebi-a-GCST90026307	NAFLD	Weighted mode	14	0.0417868757238035	0.053791260405185	0.451161204732318	-0.063643995	0.147217746117966
oih177	ebi-a-GCST90026308	X-19438 levels || id:ebi-a-GCST90026308	NAFLD	MR Egger	14	-0.256850478	0.190303459769983	0.202027421834943	-0.629845259	0.116144303099199
oih177	ebi-a-GCST90026308	X-19438 levels || id:ebi-a-GCST90026308	NAFLD	Weighted median	14	0.0326017543765408	0.111026349387369	0.769033164256436	-0.18500989	0.250213399175785
oih177	ebi-a-GCST90026308	X-19438 levels || id:ebi-a-GCST90026308	NAFLD	Inverse variance weighted	14	-0.048637415	0.0802143354673331	0.544286892720034	-0.205857513	0.108582682491779
oih177	ebi-a-GCST90026308	X-19438 levels || id:ebi-a-GCST90026308	NAFLD	Simple mode	14	-0.022463606	0.219954689574567	0.920213311280027	-0.453574798	0.408647585378023
oih177	ebi-a-GCST90026308	X-19438 levels || id:ebi-a-GCST90026308	NAFLD	Weighted mode	14	0.0426865499576817	0.126090922176677	0.74036326344253	-0.204451658	0.289824757423969
oih177	ebi-a-GCST90026309	X-21286 levels || id:ebi-a-GCST90026309	NAFLD	MR Egger	14	-0.025776015	0.0782533967308144	0.747537868442797	-0.179152672	0.12760064301145
oih177	ebi-a-GCST90026309	X-21286 levels || id:ebi-a-GCST90026309	NAFLD	Weighted median	14	-0.002704372	0.046147037224809	0.953268027784733	-0.093152565	0.0877438211424161
oih177	ebi-a-GCST90026309	X-21286 levels || id:ebi-a-GCST90026309	NAFLD	Inverse variance weighted	14	-0.000411734	0.0328986795397614	0.990014556963495	-0.064893146	0.0640696775663947
oih177	ebi-a-GCST90026309	X-21286 levels || id:ebi-a-GCST90026309	NAFLD	Simple mode	14	-0.007002975	0.0676797294431809	0.91916737913869	-0.139655245	0.125649294655383
oih177	ebi-a-GCST90026309	X-21286 levels || id:ebi-a-GCST90026309	NAFLD	Weighted mode	14	-0.004973684	0.04849596429244	0.919878345319754	-0.100025774	0.0900784062117878
oih177	ebi-a-GCST90026310	Butyrate (4:0) levels || id:ebi-a-GCST90026310	NAFLD	MR Egger	14	-0.028827577	0.0672421849611081	0.675727420077145	-0.160622259	0.102967105931655
oih177	ebi-a-GCST90026310	Butyrate (4:0) levels || id:ebi-a-GCST90026310	NAFLD	Weighted median	14	-0.015012861	0.0263289075613364	0.56853902439373	-0.06661752	0.0365917980274852
oih177	ebi-a-GCST90026310	Butyrate (4:0) levels || id:ebi-a-GCST90026310	NAFLD	Inverse variance weighted	14	-0.024914187	0.027177417821559	0.359287369868221	-0.078181926	0.0283535520812196
oih177	ebi-a-GCST90026310	Butyrate (4:0) levels || id:ebi-a-GCST90026310	NAFLD	Simple mode	14	-0.052923805	0.0422950262451934	0.232874506630217	-0.135822056	0.0299744465058015
oih177	ebi-a-GCST90026310	Butyrate (4:0) levels || id:ebi-a-GCST90026310	NAFLD	Weighted mode	14	-0.028421195	0.0283452288578427	0.334314295821861	-0.083977843	0.0271354537833567
oih177	ebi-a-GCST90026311	X-21733 levels || id:ebi-a-GCST90026311	NAFLD	MR Egger	14	0.14655293132444	0.146226563861962	0.336013570923556	-0.140051134	0.433156996493885
oih177	ebi-a-GCST90026311	X-21733 levels || id:ebi-a-GCST90026311	NAFLD	Weighted median	14	0.0390877476478185	0.0815740025578606	0.631818280177471	-0.120797297	0.198972792661225
oih177	ebi-a-GCST90026311	X-21733 levels || id:ebi-a-GCST90026311	NAFLD	Inverse variance weighted	14	-0.036160956	0.0633453265921459	0.568098371649263	-0.160317796	0.0879958843348133
oih177	ebi-a-GCST90026311	X-21733 levels || id:ebi-a-GCST90026311	NAFLD	Simple mode	14	-0.012486286	0.143128481012074	0.931811551421623	-0.293018108	0.268045537238335
oih177	ebi-a-GCST90026311	X-21733 levels || id:ebi-a-GCST90026311	NAFLD	Weighted mode	14	0.0300081329175697	0.0934131825711361	0.753134064858789	-0.153081705	0.213097970756996
oih177	ebi-a-GCST90026312	2-o-methylascorbic acid levels || id:ebi-a-GCST90026312	NAFLD	MR Egger	14	0.011868992979061	0.0301357950147759	0.700600321088081	-0.047197165	0.0709351512080218
oih177	ebi-a-GCST90026312	2-o-methylascorbic acid levels || id:ebi-a-GCST90026312	NAFLD	Weighted median	14	-0.012555747	0.0159441866206096	0.431000248332688	-0.043806352	0.0186948590761042
oih177	ebi-a-GCST90026312	2-o-methylascorbic acid levels || id:ebi-a-GCST90026312	NAFLD	Inverse variance weighted	14	-0.021016763	0.0129082955009648	0.103491093651171	-0.046317022	0.00428349668050494
oih177	ebi-a-GCST90026312	2-o-methylascorbic acid levels || id:ebi-a-GCST90026312	NAFLD	Simple mode	14	-0.014968969	0.0262701126325414	0.578521088167835	-0.06645839	0.0365204516926673
oih177	ebi-a-GCST90026312	2-o-methylascorbic acid levels || id:ebi-a-GCST90026312	NAFLD	Weighted mode	14	-0.010921709	0.0175275134879689	0.543984436672514	-0.045275636	0.023432217201372
oih177	ebi-a-GCST90026313	X-22162 levels || id:ebi-a-GCST90026313	NAFLD	MR Egger	14	0.0249139653211398	0.0535456949963484	0.650058361963966	-0.080035597	0.129863527513983
oih177	ebi-a-GCST90026313	X-22162 levels || id:ebi-a-GCST90026313	NAFLD	Weighted median	14	-0.004456561	0.0290044060345685	0.877884798875056	-0.061305196	0.0523920753002948
oih177	ebi-a-GCST90026313	X-22162 levels || id:ebi-a-GCST90026313	NAFLD	Inverse variance weighted	14	-0.015292573	0.0222718038381047	0.492313537234733	-0.058945308	0.0283601627110404
oih177	ebi-a-GCST90026313	X-22162 levels || id:ebi-a-GCST90026313	NAFLD	Simple mode	14	0.00041805617486812	0.0447380316186742	0.992686127462759	-0.087268486	0.0881045981474696
oih177	ebi-a-GCST90026313	X-22162 levels || id:ebi-a-GCST90026313	NAFLD	Weighted mode	14	0.00041805617486812	0.030610650876142	0.98931083052036	-0.05957882	0.0604149318921065
oih177	ebi-a-GCST90026314	4-chlorobenzoic acid levels || id:ebi-a-GCST90026314	NAFLD	MR Egger	14	0.063647707908551	0.0483208522857617	0.212372991762246	-0.031061163	0.158356578388644
oih177	ebi-a-GCST90026314	4-chlorobenzoic acid levels || id:ebi-a-GCST90026314	NAFLD	Weighted median	14	0.0113348283245559	0.0236050239016714	0.631094348138988	-0.034931019	0.0576006751718319
oih177	ebi-a-GCST90026314	4-chlorobenzoic acid levels || id:ebi-a-GCST90026314	NAFLD	Inverse variance weighted	14	0.00838209762732443	0.0208381101757953	0.687501184856251	-0.032460598	0.0492247935718832
oih177	ebi-a-GCST90026314	4-chlorobenzoic acid levels || id:ebi-a-GCST90026314	NAFLD	Simple mode	14	0.048333929614237	0.0417519291404032	0.267836193696588	-0.033499852	0.130167710729427
oih177	ebi-a-GCST90026314	4-chlorobenzoic acid levels || id:ebi-a-GCST90026314	NAFLD	Weighted mode	14	0.0177286215171715	0.0232929843726688	0.460172997304106	-0.027925628	0.0633828708876024
oih177	ebi-a-GCST90026315	X-23308 levels || id:ebi-a-GCST90026315	NAFLD	MR Egger	14	0.0212924271026429	0.0606382301476622	0.731572141971048	-0.097558504	0.140143358192061
oih177	ebi-a-GCST90026315	X-23308 levels || id:ebi-a-GCST90026315	NAFLD	Weighted median	14	-0.00230668	0.0345307842458027	0.946740372259358	-0.069987017	0.0653736568281786
oih177	ebi-a-GCST90026315	X-23308 levels || id:ebi-a-GCST90026315	NAFLD	Inverse variance weighted	14	-0.006651096	0.0253236409349298	0.792825185940438	-0.056285432	0.0429832405442369
oih177	ebi-a-GCST90026315	X-23308 levels || id:ebi-a-GCST90026315	NAFLD	Simple mode	14	-0.083727177	0.0687405662861396	0.244862981509743	-0.218458686	0.0510043333784787
oih177	ebi-a-GCST90026315	X-23308 levels || id:ebi-a-GCST90026315	NAFLD	Weighted mode	14	0.00516037301632921	0.0399221261299309	0.899129657897447	-0.073086994	0.0834077402309937
oih177	ebi-a-GCST90026316	Ethyl beta-glucopyranoside levels || id:ebi-a-GCST90026316	NAFLD	MR Egger	14	-0.062689894	0.166607113207703	0.713281636845876	-0.389239836	0.263860048025683
oih177	ebi-a-GCST90026316	Ethyl beta-glucopyranoside levels || id:ebi-a-GCST90026316	NAFLD	Weighted median	14	-0.07279101	0.0932935402916431	0.435251776642058	-0.255646349	0.110064328667601
oih177	ebi-a-GCST90026316	Ethyl beta-glucopyranoside levels || id:ebi-a-GCST90026316	NAFLD	Inverse variance weighted	14	-0.023240963	0.0700588364197963	0.740089424216238	-0.160556282	0.114074356344919
oih177	ebi-a-GCST90026316	Ethyl beta-glucopyranoside levels || id:ebi-a-GCST90026316	NAFLD	Simple mode	14	-0.116652788	0.146037413897963	0.438764418757104	-0.402886119	0.169580543604109
oih177	ebi-a-GCST90026316	Ethyl beta-glucopyranoside levels || id:ebi-a-GCST90026316	NAFLD	Weighted mode	14	-0.087563532	0.109065771257312	0.43649387369848	-0.301332444	0.126205379501404
oih177	ebi-a-GCST90026317	X-23587 levels || id:ebi-a-GCST90026317	NAFLD	MR Egger	14	0.252815320311769	0.199503982166881	0.229117488939408	-0.138212485	0.643843125358855
oih177	ebi-a-GCST90026317	X-23587 levels || id:ebi-a-GCST90026317	NAFLD	Weighted median	14	0.187078295581629	0.110366427201283	0.0900630433345288	-0.029239902	0.403396492896143
oih177	ebi-a-GCST90026317	X-23587 levels || id:ebi-a-GCST90026317	NAFLD	Inverse variance weighted	14	0.0777956089981322	0.084178203478042	0.355393862723014	-0.08719367	0.242784887815095
oih177	ebi-a-GCST90026317	X-23587 levels || id:ebi-a-GCST90026317	NAFLD	Simple mode	14	-0.329746555	0.2663284618078	0.237565415309367	-0.85175034	0.192257230397032
oih177	ebi-a-GCST90026317	X-23587 levels || id:ebi-a-GCST90026317	NAFLD	Weighted mode	14	0.303058153615797	0.113710074376199	0.0194418121316807	0.0801864078384462	0.525929899393148
oih177	ebi-a-GCST90026318	X-23590 levels || id:ebi-a-GCST90026318	NAFLD	MR Egger	14	-0.008429733	0.0441094036335032	0.851634993906888	-0.094884164	0.0780246985145462
oih177	ebi-a-GCST90026318	X-23590 levels || id:ebi-a-GCST90026318	NAFLD	Weighted median	14	0.00290081419798179	0.0210716893315516	0.890505928852587	-0.038399697	0.044201325287823
oih177	ebi-a-GCST90026318	X-23590 levels || id:ebi-a-GCST90026318	NAFLD	Inverse variance weighted	14	-0.020248956	0.0179568280468597	0.259469197530736	-0.055444339	0.0149464268554419
oih177	ebi-a-GCST90026318	X-23590 levels || id:ebi-a-GCST90026318	NAFLD	Simple mode	14	-0.047706132	0.0440593881673784	0.298586195272096	-0.134062533	0.038650269095016
oih177	ebi-a-GCST90026318	X-23590 levels || id:ebi-a-GCST90026318	NAFLD	Weighted mode	14	0.00443282233673684	0.0233555413514096	0.852399316294413	-0.041344039	0.0502096833854997
oih177	ebi-a-GCST90026319	X-23593 levels || id:ebi-a-GCST90026319	NAFLD	MR Egger	14	0.075993007973406	0.0353306397995029	0.0525578631750103	0.00674495396638042	0.145241061980432
oih177	ebi-a-GCST90026319	X-23593 levels || id:ebi-a-GCST90026319	NAFLD	Weighted median	14	0.0434430185528729	0.0195237857451998	0.0260723157867584	0.00517639849228124	0.0817096386134646
oih177	ebi-a-GCST90026319	X-23593 levels || id:ebi-a-GCST90026319	NAFLD	Inverse variance weighted	14	0.00488177297637218	0.016956795912017	0.773427285151476	-0.028353547	0.0381170929639254
oih177	ebi-a-GCST90026319	X-23593 levels || id:ebi-a-GCST90026319	NAFLD	Simple mode	14	-0.004076458	0.0420046311167084	0.9241686676585	-0.086405535	0.0782526192888381
oih177	ebi-a-GCST90026319	X-23593 levels || id:ebi-a-GCST90026319	NAFLD	Weighted mode	14	0.0408439127261008	0.0213228027067026	0.0776852931215294	-0.000948781	0.0826366060312378
oih177	ebi-a-GCST90026320	X-23639 levels || id:ebi-a-GCST90026320	NAFLD	MR Egger	14	0.0105136688947879	0.106247589541217	0.922808273340935	-0.197731607	0.218758944395574
oih177	ebi-a-GCST90026320	X-23639 levels || id:ebi-a-GCST90026320	NAFLD	Weighted median	14	0.0561766296602994	0.0605453286582246	0.353488412986686	-0.062492215	0.17484547383042
oih177	ebi-a-GCST90026320	X-23639 levels || id:ebi-a-GCST90026320	NAFLD	Inverse variance weighted	14	0.0132414785136152	0.0446237909729701	0.7666681852701	-0.074221152	0.100704108820637
oih177	ebi-a-GCST90026320	X-23639 levels || id:ebi-a-GCST90026320	NAFLD	Simple mode	14	0.0442604059821143	0.092373146198388	0.639792820222054	-0.136790961	0.225311772530955
oih177	ebi-a-GCST90026320	X-23639 levels || id:ebi-a-GCST90026320	NAFLD	Weighted mode	14	0.0553546283251013	0.0652932854991591	0.411895508777069	-0.072620211	0.183329467903453
oih177	ebi-a-GCST90026321	X-23644 levels || id:ebi-a-GCST90026321	NAFLD	MR Egger	14	-0.016642749	0.207623960319847	0.937432799974193	-0.423585711	0.390300213074246
oih177	ebi-a-GCST90026321	X-23644 levels || id:ebi-a-GCST90026321	NAFLD	Weighted median	14	0.00732646752046916	0.119059057182308	0.950932014581534	-0.226029285	0.240682219597792
oih177	ebi-a-GCST90026321	X-23644 levels || id:ebi-a-GCST90026321	NAFLD	Inverse variance weighted	14	0.00413616103428747	0.0877652675737712	0.962411579097704	-0.167883763	0.176156085478879
oih177	ebi-a-GCST90026321	X-23644 levels || id:ebi-a-GCST90026321	NAFLD	Simple mode	14	-0.153822107	0.199502053025034	0.454475293212596	-0.544846131	0.237201916567773
oih177	ebi-a-GCST90026321	X-23644 levels || id:ebi-a-GCST90026321	NAFLD	Weighted mode	14	-0.014692992	0.128683029122344	0.910839927578044	-0.266911729	0.23752574489976
oih177	ebi-a-GCST90026322	X-23652 levels || id:ebi-a-GCST90026322	NAFLD	MR Egger	14	-0.123936117	0.260516350370483	0.642808202235382	-0.634548163	0.386675930204453
oih177	ebi-a-GCST90026322	X-23652 levels || id:ebi-a-GCST90026322	NAFLD	Weighted median	14	-0.075588047	0.106790819046636	0.479060712561238	-0.284898052	0.133721958459235
oih177	ebi-a-GCST90026322	X-23652 levels || id:ebi-a-GCST90026322	NAFLD	Inverse variance weighted	14	-0.084375791	0.105707912522833	0.424755889400835	-0.2915633	0.122811717
oih177	ebi-a-GCST90026322	X-23652 levels || id:ebi-a-GCST90026322	NAFLD	Simple mode	14	0.0254901446762252	0.205394457002344	0.903131807977814	-0.377082991	0.428063280400819
oih177	ebi-a-GCST90026322	X-23652 levels || id:ebi-a-GCST90026322	NAFLD	Weighted mode	14	-0.049597702	0.115945075347589	0.675820405919656	-0.27685005	0.17765464533498
oih177	ebi-a-GCST90026323	X-23739 levels || id:ebi-a-GCST90026323	NAFLD	MR Egger	14	0.0298676762379971	0.049068613645203	0.554076534492385	-0.066306807	0.126042158982595
oih177	ebi-a-GCST90026323	X-23739 levels || id:ebi-a-GCST90026323	NAFLD	Weighted median	14	-0.000866562	0.024038345451982	0.971243164816812	-0.047981719	0.0462485950578827
oih177	ebi-a-GCST90026323	X-23739 levels || id:ebi-a-GCST90026323	NAFLD	Inverse variance weighted	14	-0.013215581	0.0205638816279723	0.520444830446599	-0.053520789	0.027089626646812
oih177	ebi-a-GCST90026323	X-23739 levels || id:ebi-a-GCST90026323	NAFLD	Simple mode	14	-0.036312594	0.0469015611535954	0.452646246017388	-0.128239653	0.0556144662294637
oih177	ebi-a-GCST90026323	X-23739 levels || id:ebi-a-GCST90026323	NAFLD	Weighted mode	14	0.00198714446669745	0.0270833701012112	0.942627504510589	-0.051096261	0.0550705498650713
oih177	ebi-a-GCST90026324	X-24228 levels || id:ebi-a-GCST90026324	NAFLD	MR Egger	14	0.0237711191753081	0.0385562057999413	0.54906167206019	-0.051799044	0.0993412825431931
oih177	ebi-a-GCST90026324	X-24228 levels || id:ebi-a-GCST90026324	NAFLD	Weighted median	14	-0.003543338	0.02230197921966	0.873763421248385	-0.047255218	0.0401685408978863
oih177	ebi-a-GCST90026324	X-24228 levels || id:ebi-a-GCST90026324	NAFLD	Inverse variance weighted	14	-0.016480141	0.0161905054126366	0.308730604515817	-0.048213532	0.0152532496601232
oih177	ebi-a-GCST90026324	X-24228 levels || id:ebi-a-GCST90026324	NAFLD	Simple mode	14	-0.025368458	0.0381228014763016	0.517401797538116	-0.100089149	0.0493522330811567
oih177	ebi-a-GCST90026324	X-24228 levels || id:ebi-a-GCST90026324	NAFLD	Weighted mode	14	-0.000559693	0.0212587901535825	0.979395890203482	-0.042226922	0.0411075355349863
oih177	ebi-a-GCST90026325	X-24295 levels || id:ebi-a-GCST90026325	NAFLD	MR Egger	14	0.0209716512432257	0.0647581787807899	0.751629535579447	-0.105954379	0.147897681653574
oih177	ebi-a-GCST90026325	X-24295 levels || id:ebi-a-GCST90026325	NAFLD	Weighted median	14	0.0352904916219775	0.0363200282950478	0.331222833823049	-0.035896764	0.106477747080271
oih177	ebi-a-GCST90026325	X-24295 levels || id:ebi-a-GCST90026325	NAFLD	Inverse variance weighted	14	0.0410713684365124	0.027319593521572	0.132744496694201	-0.012475035	0.0946177717387935
oih177	ebi-a-GCST90026325	X-24295 levels || id:ebi-a-GCST90026325	NAFLD	Simple mode	14	0.0462854289572894	0.0626426477653061	0.473109952098481	-0.076494161	0.169065018577289
oih177	ebi-a-GCST90026325	X-24295 levels || id:ebi-a-GCST90026325	NAFLD	Weighted mode	14	0.0366974833637366	0.0422348337509128	0.400663988073054	-0.046082791	0.119477757515526
oih177	ebi-a-GCST90026326	3-(3-amino-3-carboxypropyl)uridine levels || id:ebi-a-GCST90026326	NAFLD	MR Egger	14	0.051031235449143	0.0391149364604141	0.216478994694558	-0.02563404	0.127696510911555
oih177	ebi-a-GCST90026326	3-(3-amino-3-carboxypropyl)uridine levels || id:ebi-a-GCST90026326	NAFLD	Weighted median	14	0.0204683420604712	0.0228887665329412	0.371186682792533	-0.02439364	0.0653303244650358
oih177	ebi-a-GCST90026326	3-(3-amino-3-carboxypropyl)uridine levels || id:ebi-a-GCST90026326	NAFLD	Inverse variance weighted	14	0.00838484511952023	0.01653242520952	0.612031509998911	-0.024018708	0.0407883985301795
oih177	ebi-a-GCST90026326	3-(3-amino-3-carboxypropyl)uridine levels || id:ebi-a-GCST90026326	NAFLD	Simple mode	14	-0.029633745	0.0354272046109529	0.418002164709977	-0.099071066	0.0398035756193619
oih177	ebi-a-GCST90026326	3-(3-amino-3-carboxypropyl)uridine levels || id:ebi-a-GCST90026326	NAFLD	Weighted mode	14	0.0212911794701441	0.0235277357868378	0.381962467668215	-0.024823183	0.0674055416123461
oih177	ebi-a-GCST90026327	X-24337 levels || id:ebi-a-GCST90026327	NAFLD	MR Egger	14	0.0423345254686698	0.0462884253319931	0.378422502528812	-0.048390788	0.133059839119376
oih177	ebi-a-GCST90026327	X-24337 levels || id:ebi-a-GCST90026327	NAFLD	Weighted median	14	0.0200642117312468	0.0227571954183351	0.377958254099034	-0.024539891	0.0646683147511836
oih177	ebi-a-GCST90026327	X-24337 levels || id:ebi-a-GCST90026327	NAFLD	Inverse variance weighted	14	0.0233008096529465	0.0188838212926394	0.217238934909875	-0.01371148	0.0603130993865198
oih177	ebi-a-GCST90026327	X-24337 levels || id:ebi-a-GCST90026327	NAFLD	Simple mode	14	0.0265747851145354	0.0364203263713294	0.478534751870625	-0.044809055	0.0979586248023411
oih177	ebi-a-GCST90026327	X-24337 levels || id:ebi-a-GCST90026327	NAFLD	Weighted mode	14	0.0219642883825277	0.0232852320645062	0.362743211957063	-0.023674766	0.0676033432289599
oih177	ebi-a-GCST90026328	X-24431 levels || id:ebi-a-GCST90026328	NAFLD	MR Egger	14	-0.018389829	0.115080155781934	0.875696755714472	-0.243946934	0.207167276236102
oih177	ebi-a-GCST90026328	X-24431 levels || id:ebi-a-GCST90026328	NAFLD	Weighted median	14	-0.021830309	0.0649873625729217	0.73693404714722	-0.14920554	0.105544921619922
oih177	ebi-a-GCST90026328	X-24431 levels || id:ebi-a-GCST90026328	NAFLD	Inverse variance weighted	14	-0.070285764	0.0480414183430492	0.143460718635325	-0.164446944	0.0238754155426356
oih177	ebi-a-GCST90026328	X-24431 levels || id:ebi-a-GCST90026328	NAFLD	Simple mode	14	0.0514316315393385	0.111123457827034	0.651135987901962	-0.166370346	0.269233608880325
oih177	ebi-a-GCST90026328	X-24431 levels || id:ebi-a-GCST90026328	NAFLD	Weighted mode	14	-0.000409527	0.066234130168781	0.995160568852329	-0.130228422	0.129409367971348
oih177	ebi-a-GCST90026329	X-24452 levels || id:ebi-a-GCST90026329	NAFLD	MR Egger	14	0.0529668360729768	0.0328428309668368	0.132774207986342	-0.011405113	0.117338784767977
oih177	ebi-a-GCST90026329	X-24452 levels || id:ebi-a-GCST90026329	NAFLD	Weighted median	14	0.00315752624610941	0.0187697106244925	0.866406622912312	-0.033631107	0.0399461590701146
oih177	ebi-a-GCST90026329	X-24452 levels || id:ebi-a-GCST90026329	NAFLD	Inverse variance weighted	14	-0.00897216	0.0139062063893742	0.518803381582878	-0.036228325	0.0182840045389538
oih177	ebi-a-GCST90026329	X-24452 levels || id:ebi-a-GCST90026329	NAFLD	Simple mode	14	-0.034629118	0.0346013565980568	0.335187617465823	-0.102447777	0.0331895409695206
oih177	ebi-a-GCST90026329	X-24452 levels || id:ebi-a-GCST90026329	NAFLD	Weighted mode	14	0.0109559466341821	0.0207774319347715	0.606867240919531	-0.02976782	0.0516797132263342
oih177	ebi-a-GCST90026330	X-24686 levels || id:ebi-a-GCST90026330	NAFLD	MR Egger	14	0.0893349372252069	0.104422672118782	0.409024482396798	-0.1153335	0.29400337457802
oih177	ebi-a-GCST90026330	X-24686 levels || id:ebi-a-GCST90026330	NAFLD	Weighted median	14	0.0199497469141748	0.047261667989935	0.672942810497889	-0.072683122	0.112582616174447
oih177	ebi-a-GCST90026330	X-24686 levels || id:ebi-a-GCST90026330	NAFLD	Inverse variance weighted	14	-0.03039114	0.0447846762949204	0.497387676602852	-0.118169106	0.0573868251400036
oih177	ebi-a-GCST90026330	X-24686 levels || id:ebi-a-GCST90026330	NAFLD	Simple mode	14	-0.101910782	0.104430721159828	0.346939628260908	-0.306594996	0.102773431319991
oih177	ebi-a-GCST90026330	X-24686 levels || id:ebi-a-GCST90026330	NAFLD	Weighted mode	14	0.0534454092055431	0.0531177970710327	0.332696555038811	-0.050665473	0.157556291464767
oih177	ebi-a-GCST90026331	X-24699 levels || id:ebi-a-GCST90026331	NAFLD	MR Egger	14	0.0375865193818432	0.0408080549255799	0.375166898650724	-0.042397268	0.11757030703598
oih177	ebi-a-GCST90026331	X-24699 levels || id:ebi-a-GCST90026331	NAFLD	Weighted median	14	0.00870140883724388	0.0217646383222215	0.689306997295163	-0.033957282	0.051360099948798
oih177	ebi-a-GCST90026331	X-24699 levels || id:ebi-a-GCST90026331	NAFLD	Inverse variance weighted	14	-0.003203908	0.0173041069698979	0.853109015304284	-0.037119957	0.0307121419705996
oih177	ebi-a-GCST90026331	X-24699 levels || id:ebi-a-GCST90026331	NAFLD	Simple mode	14	-0.026893932	0.033974835281347	0.442807672166507	-0.09348461	0.0396967447055215
oih177	ebi-a-GCST90026331	X-24699 levels || id:ebi-a-GCST90026331	NAFLD	Weighted mode	14	0.0139274769882516	0.0229784037057518	0.554876937868336	-0.031110194	0.0589651482515252
oih177	ebi-a-GCST90026332	3-amino-2-piperidone levels || id:ebi-a-GCST90026332	NAFLD	MR Egger	13	0.101456962145608	0.0412372393284123	0.0316605529930027	0.0206319730619198	0.182281951229296
oih177	ebi-a-GCST90026332	3-amino-2-piperidone levels || id:ebi-a-GCST90026332	NAFLD	Weighted median	13	0.0347529045563853	0.0215789823437544	0.107289215592969	-0.007541901	0.0770477099501439
oih177	ebi-a-GCST90026332	3-amino-2-piperidone levels || id:ebi-a-GCST90026332	NAFLD	Inverse variance weighted	13	0.020878602721639	0.0180689364423193	0.247886940732212	-0.014536513	0.0562937181485849
oih177	ebi-a-GCST90026332	3-amino-2-piperidone levels || id:ebi-a-GCST90026332	NAFLD	Simple mode	13	-0.041556266	0.0459181484332684	0.383271950216877	-0.131555837	0.0484433050022357
oih177	ebi-a-GCST90026332	3-amino-2-piperidone levels || id:ebi-a-GCST90026332	NAFLD	Weighted mode	13	0.0432320607473623	0.0234705133567828	0.0903157293746643	-0.002770145	0.0892342669266567
oih177	ebi-a-GCST90026333	X-24813 levels || id:ebi-a-GCST90026333	NAFLD	MR Egger	14	0.0200861323329708	0.0472930521275594	0.678559140523781	-0.07260825	0.112780514502987
oih177	ebi-a-GCST90026333	X-24813 levels || id:ebi-a-GCST90026333	NAFLD	Weighted median	14	0.0212500078448072	0.0265432627411895	0.423374777092381	-0.030774787	0.0732748028175385
oih177	ebi-a-GCST90026333	X-24813 levels || id:ebi-a-GCST90026333	NAFLD	Inverse variance weighted	14	0.00372237586633766	0.0199601919842112	0.852060533379375	-0.0353996	0.0428443521553916
oih177	ebi-a-GCST90026333	X-24813 levels || id:ebi-a-GCST90026333	NAFLD	Simple mode	14	0.010157466185686	0.0441018392785754	0.821429042566834	-0.076282139	0.0965970711716938
oih177	ebi-a-GCST90026333	X-24813 levels || id:ebi-a-GCST90026333	NAFLD	Weighted mode	14	0.0130309941129586	0.0281275129855951	0.650822171116884	-0.042098931	0.0681609195647249
oih177	ebi-a-GCST90026334	X-24952 levels || id:ebi-a-GCST90026334	NAFLD	MR Egger	14	-0.023005144	0.0641735192483794	0.726208993379031	-0.148785242	0.10277495361909
oih177	ebi-a-GCST90026334	X-24952 levels || id:ebi-a-GCST90026334	NAFLD	Weighted median	14	0.00181961358585907	0.031063807916034	0.953289314933424	-0.05906545	0.0627046771012857
oih177	ebi-a-GCST90026334	X-24952 levels || id:ebi-a-GCST90026334	NAFLD	Inverse variance weighted	14	-0.005792415	0.0259595890751197	0.823432771758651	-0.05667321	0.0450883794925386
oih177	ebi-a-GCST90026334	X-24952 levels || id:ebi-a-GCST90026334	NAFLD	Simple mode	14	-0.058923642	0.0456375054401036	0.219148269225204	-0.148373152	0.0305258691207399
oih177	ebi-a-GCST90026334	X-24952 levels || id:ebi-a-GCST90026334	NAFLD	Weighted mode	14	-0.00844805	0.0342513710424244	0.809032253544842	-0.075580737	0.0586846372491414
oih177	ebi-a-GCST90026335	X-25109 levels || id:ebi-a-GCST90026335	NAFLD	MR Egger	14	0.0984329635476186	0.0636810412174133	0.148126469374279	-0.026381877	0.223247804333749
oih177	ebi-a-GCST90026335	X-25109 levels || id:ebi-a-GCST90026335	NAFLD	Weighted median	14	0.0280356809048388	0.0324400793990632	0.387461706036473	-0.035546875	0.0916182365270028
oih177	ebi-a-GCST90026335	X-25109 levels || id:ebi-a-GCST90026335	NAFLD	Inverse variance weighted	14	0.0174220171923557	0.0277803914650722	0.530571657240117	-0.03702755	0.0718715844638972
oih177	ebi-a-GCST90026335	X-25109 levels || id:ebi-a-GCST90026335	NAFLD	Simple mode	14	-0.003723311	0.0640111335750108	0.954500503532107	-0.129185133	0.121738510630402
oih177	ebi-a-GCST90026335	X-25109 levels || id:ebi-a-GCST90026335	NAFLD	Weighted mode	14	0.0404088350713548	0.0335857224682865	0.250370249940754	-0.025419181	0.106236851109196
oih177	ebi-a-GCST90026336	N6-methyllysine levels || id:ebi-a-GCST90026336	NAFLD	MR Egger	14	-0.053204531	0.15611246822871	0.739139935953915	-0.359184969	0.25277590650971
oih177	ebi-a-GCST90026336	N6-methyllysine levels || id:ebi-a-GCST90026336	NAFLD	Weighted median	14	-0.017290656	0.0846031232584598	0.838061458274304	-0.183112777	0.14853146581648
oih177	ebi-a-GCST90026336	N6-methyllysine levels || id:ebi-a-GCST90026336	NAFLD	Inverse variance weighted	14	-0.07003897	0.0657372950848229	0.286678056059863	-0.198884069	0.0588061279778182
oih177	ebi-a-GCST90026336	N6-methyllysine levels || id:ebi-a-GCST90026336	NAFLD	Simple mode	14	0.0350009570583779	0.140010133466667	0.806503038472544	-0.239418905	0.309420818653046
oih177	ebi-a-GCST90026336	N6-methyllysine levels || id:ebi-a-GCST90026336	NAFLD	Weighted mode	14	0.00192760273456771	0.0910418449915937	0.983429410273703	-0.176514413	0.180369618918091
